# Supplementary material for: Blueprinting extendable nanomaterials with standardized protein blocks
Source: Nature. 2024 Mar 13;627(8005):898–904. doi: 10.1038/s41586-024-07188-4 (PMC10972742; doi:10.1038/s41586-024-07188-4)
Supplement: Supplementary file 4 — Design models with ideal backbones as well as experimentally determined structures for comparison. For reference to design names, see Supplementary Fig. 1. [file 41586_2024_7188_MOESM4_ESM.zip › 120_C3_B_design.pdb]

HEADER                                            03-JAN-23   XXXX              
EXPDTA    THEORETICAL MODEL                                                     
REMARK 220                                                                      
REMARK 220 EXPERIMENTAL DETAILS                                                 
REMARK 220  EXPERIMENT TYPE                : THEORETICAL MODELLING              
REMARK 220  DATE OF DATA COLLECTION        : 03-JAN-23                          
REMARK 220                                                                      
REMARK 220 REMARK: MODEL GENERATED BY ROSETTA                                   
REMARK 220  VERSION 2022.49+HEAD.201d7639f91                                    
ATOM      1  N   MET A   1      -1.658  23.845  19.036  1.00  0.00           N  
ATOM      2  CA  MET A   1      -1.618  24.955  18.092  1.00  0.00           C  
ATOM      3  C   MET A   1      -0.451  24.812  17.122  1.00  0.00           C  
ATOM      4  O   MET A   1      -0.614  24.971  15.912  1.00  0.00           O  
ATOM      5  CB  MET A   1      -1.528  26.282  18.842  1.00  0.00           C  
ATOM      6  CG  MET A   1      -1.594  27.515  17.952  1.00  0.00           C  
ATOM      7  SD  MET A   1      -3.169  27.664  17.085  1.00  0.00           S  
ATOM      8  CE  MET A   1      -4.242  28.182  18.421  1.00  0.00           C  
ATOM      9  H   MET A   1      -0.794  23.394  19.302  1.00  0.00           H  
ATOM     10  HA  MET A   1      -2.537  24.944  17.507  1.00  0.00           H  
ATOM     11 1HB  MET A   1      -2.342  26.348  19.563  1.00  0.00           H  
ATOM     12 2HB  MET A   1      -0.592  26.322  19.401  1.00  0.00           H  
ATOM     13 1HG  MET A   1      -1.447  28.409  18.557  1.00  0.00           H  
ATOM     14 2HG  MET A   1      -0.796  27.471  17.211  1.00  0.00           H  
ATOM     15 1HE  MET A   1      -5.256  28.316  18.042  1.00  0.00           H  
ATOM     16 2HE  MET A   1      -4.244  27.420  19.203  1.00  0.00           H  
ATOM     17 3HE  MET A   1      -3.881  29.124  18.834  1.00  0.00           H  
ATOM     18  N   VAL A   2       0.726  24.511  17.662  1.00  0.00           N  
ATOM     19  CA  VAL A   2       1.922  24.345  16.846  1.00  0.00           C  
ATOM     20  C   VAL A   2       1.727  23.261  15.794  1.00  0.00           C  
ATOM     21  O   VAL A   2       2.052  23.454  14.622  1.00  0.00           O  
ATOM     22  CB  VAL A   2       3.128  23.984  17.734  1.00  0.00           C  
ATOM     23  CG1 VAL A   2       4.324  23.599  16.876  1.00  0.00           C  
ATOM     24  CG2 VAL A   2       3.470  25.154  18.643  1.00  0.00           C  
ATOM     25  H   VAL A   2       0.793  24.394  18.663  1.00  0.00           H  
ATOM     26  HA  VAL A   2       2.130  25.289  16.340  1.00  0.00           H  
ATOM     27  HB  VAL A   2       2.873  23.114  18.339  1.00  0.00           H  
ATOM     28 1HG1 VAL A   2       5.167  23.346  17.520  1.00  0.00           H  
ATOM     29 2HG1 VAL A   2       4.068  22.737  16.260  1.00  0.00           H  
ATOM     30 3HG1 VAL A   2       4.597  24.437  16.235  1.00  0.00           H  
ATOM     31 1HG2 VAL A   2       4.323  24.891  19.269  1.00  0.00           H  
ATOM     32 2HG2 VAL A   2       3.719  26.025  18.037  1.00  0.00           H  
ATOM     33 3HG2 VAL A   2       2.614  25.385  19.277  1.00  0.00           H  
ATOM     34  N   LYS A   3       1.194  22.120  16.219  1.00  0.00           N  
ATOM     35  CA  LYS A   3       0.954  21.003  15.314  1.00  0.00           C  
ATOM     36  C   LYS A   3      -0.088  21.360  14.263  1.00  0.00           C  
ATOM     37  O   LYS A   3       0.053  21.011  13.091  1.00  0.00           O  
ATOM     38  CB  LYS A   3       0.510  19.766  16.096  1.00  0.00           C  
ATOM     39  CG  LYS A   3       1.650  18.975  16.724  1.00  0.00           C  
ATOM     40  CD  LYS A   3       2.174  19.661  17.976  1.00  0.00           C  
ATOM     41  CE  LYS A   3       1.161  19.595  19.110  1.00  0.00           C  
ATOM     42  NZ  LYS A   3       1.654  20.276  20.337  1.00  0.00           N  
ATOM     43  H   LYS A   3       0.949  22.025  17.194  1.00  0.00           H  
ATOM     44  HA  LYS A   3       1.885  20.772  14.795  1.00  0.00           H  
ATOM     45 1HB  LYS A   3      -0.170  20.065  16.895  1.00  0.00           H  
ATOM     46 2HB  LYS A   3      -0.038  19.095  15.434  1.00  0.00           H  
ATOM     47 1HG  LYS A   3       1.299  17.976  16.986  1.00  0.00           H  
ATOM     48 2HG  LYS A   3       2.464  18.878  16.006  1.00  0.00           H  
ATOM     49 1HD  LYS A   3       3.097  19.177  18.297  1.00  0.00           H  
ATOM     50 2HD  LYS A   3       2.390  20.706  17.756  1.00  0.00           H  
ATOM     51 1HE  LYS A   3       0.232  20.069  18.794  1.00  0.00           H  
ATOM     52 2HE  LYS A   3       0.948  18.553  19.348  1.00  0.00           H  
ATOM     53 1HZ  LYS A   3       0.954  20.210  21.064  1.00  0.00           H  
ATOM     54 2HZ  LYS A   3       2.506  19.833  20.650  1.00  0.00           H  
ATOM     55 3HZ  LYS A   3       1.836  21.248  20.134  1.00  0.00           H  
ATOM     56  N   THR A   4      -1.136  22.058  14.688  1.00  0.00           N  
ATOM     57  CA  THR A   4      -2.205  22.464  13.783  1.00  0.00           C  
ATOM     58  C   THR A   4      -1.696  23.441  12.732  1.00  0.00           C  
ATOM     59  O   THR A   4      -2.064  23.354  11.560  1.00  0.00           O  
ATOM     60  CB  THR A   4      -3.375  23.100  14.556  1.00  0.00           C  
ATOM     61  OG1 THR A   4      -3.919  22.144  15.476  1.00  0.00           O  
ATOM     62  CG2 THR A   4      -4.465  23.554  13.597  1.00  0.00           C  
ATOM     63  H   THR A   4      -1.193  22.314  15.663  1.00  0.00           H  
ATOM     64  HA  THR A   4      -2.576  21.578  13.267  1.00  0.00           H  
ATOM     65  HB  THR A   4      -3.013  23.960  15.120  1.00  0.00           H  
ATOM     66  HG1 THR A   4      -3.367  22.105  16.260  1.00  0.00           H  
ATOM     67 1HG2 THR A   4      -5.283  24.001  14.162  1.00  0.00           H  
ATOM     68 2HG2 THR A   4      -4.056  24.289  12.904  1.00  0.00           H  
ATOM     69 3HG2 THR A   4      -4.837  22.696  13.038  1.00  0.00           H  
ATOM     70  N   GLU A   5      -0.848  24.371  13.157  1.00  0.00           N  
ATOM     71  CA  GLU A   5      -0.286  25.367  12.253  1.00  0.00           C  
ATOM     72  C   GLU A   5       0.602  24.717  11.201  1.00  0.00           C  
ATOM     73  O   GLU A   5       0.570  25.093  10.029  1.00  0.00           O  
ATOM     74  CB  GLU A   5       0.515  26.408  13.038  1.00  0.00           C  
ATOM     75  CG  GLU A   5      -0.331  27.328  13.906  1.00  0.00           C  
ATOM     76  CD  GLU A   5       0.494  28.289  14.717  1.00  0.00           C  
ATOM     77  OE1 GLU A   5       1.696  28.173  14.698  1.00  0.00           O  
ATOM     78  OE2 GLU A   5      -0.078  29.140  15.356  1.00  0.00           O  
ATOM     79  H   GLU A   5      -0.586  24.388  14.132  1.00  0.00           H  
ATOM     80  HA  GLU A   5      -1.106  25.871  11.740  1.00  0.00           H  
ATOM     81 1HB  GLU A   5       1.233  25.903  13.685  1.00  0.00           H  
ATOM     82 2HB  GLU A   5       1.081  27.030  12.344  1.00  0.00           H  
ATOM     83 1HG  GLU A   5      -1.005  27.897  13.266  1.00  0.00           H  
ATOM     84 2HG  GLU A   5      -0.937  26.721  14.578  1.00  0.00           H  
ATOM     85  N   ALA A   6       1.395  23.739  11.626  1.00  0.00           N  
ATOM     86  CA  ALA A   6       2.295  23.034  10.721  1.00  0.00           C  
ATOM     87  C   ALA A   6       1.518  22.252   9.670  1.00  0.00           C  
ATOM     88  O   ALA A   6       1.894  22.225   8.498  1.00  0.00           O  
ATOM     89  CB  ALA A   6       3.211  22.103  11.503  1.00  0.00           C  
ATOM     90  H   ALA A   6       1.374  23.477  12.601  1.00  0.00           H  
ATOM     91  HA  ALA A   6       2.904  23.775  10.203  1.00  0.00           H  
ATOM     92 1HB  ALA A   6       3.876  21.584  10.813  1.00  0.00           H  
ATOM     93 2HB  ALA A   6       3.802  22.685  12.210  1.00  0.00           H  
ATOM     94 3HB  ALA A   6       2.611  21.374  12.045  1.00  0.00           H  
ATOM     95  N   ALA A   7       0.432  21.616  10.095  1.00  0.00           N  
ATOM     96  CA  ALA A   7      -0.401  20.833   9.190  1.00  0.00           C  
ATOM     97  C   ALA A   7      -1.056  21.719   8.139  1.00  0.00           C  
ATOM     98  O   ALA A   7      -1.138  21.352   6.967  1.00  0.00           O  
ATOM     99  CB  ALA A   7      -1.460  20.069   9.972  1.00  0.00           C  
ATOM    100  H   ALA A   7       0.177  21.676  11.070  1.00  0.00           H  
ATOM    101  HA  ALA A   7       0.240  20.119   8.673  1.00  0.00           H  
ATOM    102 1HB  ALA A   7      -2.074  19.490   9.282  1.00  0.00           H  
ATOM    103 2HB  ALA A   7      -0.975  19.396  10.679  1.00  0.00           H  
ATOM    104 3HB  ALA A   7      -2.089  20.772  10.514  1.00  0.00           H  
ATOM    105  N   ILE A   8      -1.522  22.888   8.564  1.00  0.00           N  
ATOM    106  CA  ILE A   8      -2.172  23.829   7.659  1.00  0.00           C  
ATOM    107  C   ILE A   8      -1.198  24.344   6.608  1.00  0.00           C  
ATOM    108  O   ILE A   8      -1.550  24.482   5.436  1.00  0.00           O  
ATOM    109  CB  ILE A   8      -2.765  25.018   8.436  1.00  0.00           C  
ATOM    110  CG1 ILE A   8      -3.933  24.555   9.311  1.00  0.00           C  
ATOM    111  CG2 ILE A   8      -3.215  26.109   7.476  1.00  0.00           C  
ATOM    112  CD1 ILE A   8      -4.401  25.594  10.305  1.00  0.00           C  
ATOM    113  H   ILE A   8      -1.424  23.131   9.539  1.00  0.00           H  
ATOM    114  HA  ILE A   8      -2.983  23.312   7.147  1.00  0.00           H  
ATOM    115  HB  ILE A   8      -2.011  25.427   9.108  1.00  0.00           H  
ATOM    116 1HG1 ILE A   8      -4.777  24.284   8.678  1.00  0.00           H  
ATOM    117 2HG1 ILE A   8      -3.641  23.662   9.865  1.00  0.00           H  
ATOM    118 1HG2 ILE A   8      -3.633  26.942   8.042  1.00  0.00           H  
ATOM    119 2HG2 ILE A   8      -2.362  26.457   6.896  1.00  0.00           H  
ATOM    120 3HG2 ILE A   8      -3.975  25.711   6.803  1.00  0.00           H  
ATOM    121 1HD1 ILE A   8      -5.229  25.192  10.889  1.00  0.00           H  
ATOM    122 2HD1 ILE A   8      -3.579  25.854  10.973  1.00  0.00           H  
ATOM    123 3HD1 ILE A   8      -4.732  26.484   9.772  1.00  0.00           H  
ATOM    124  N   GLU A   9       0.029  24.628   7.033  1.00  0.00           N  
ATOM    125  CA  GLU A   9       1.057  25.129   6.128  1.00  0.00           C  
ATOM    126  C   GLU A   9       1.419  24.089   5.076  1.00  0.00           C  
ATOM    127  O   GLU A   9       1.606  24.416   3.904  1.00  0.00           O  
ATOM    128  CB  GLU A   9       2.308  25.532   6.912  1.00  0.00           C  
ATOM    129  CG  GLU A   9       3.424  26.118   6.058  1.00  0.00           C  
ATOM    130  CD  GLU A   9       3.043  27.421   5.413  1.00  0.00           C  
ATOM    131  OE1 GLU A   9       2.131  28.054   5.888  1.00  0.00           O  
ATOM    132  OE2 GLU A   9       3.666  27.784   4.442  1.00  0.00           O  
ATOM    133  H   GLU A   9       0.255  24.493   8.008  1.00  0.00           H  
ATOM    134  HA  GLU A   9       0.668  26.009   5.615  1.00  0.00           H  
ATOM    135 1HB  GLU A   9       2.041  26.272   7.667  1.00  0.00           H  
ATOM    136 2HB  GLU A   9       2.707  24.662   7.433  1.00  0.00           H  
ATOM    137 1HG  GLU A   9       4.300  26.278   6.685  1.00  0.00           H  
ATOM    138 2HG  GLU A   9       3.690  25.399   5.285  1.00  0.00           H  
ATOM    139  N   ALA A  10       1.516  22.834   5.502  1.00  0.00           N  
ATOM    140  CA  ALA A  10       1.856  21.742   4.597  1.00  0.00           C  
ATOM    141  C   ALA A  10       0.773  21.541   3.545  1.00  0.00           C  
ATOM    142  O   ALA A  10       1.068  21.308   2.373  1.00  0.00           O  
ATOM    143  CB  ALA A  10       2.079  20.456   5.379  1.00  0.00           C  
ATOM    144  H   ALA A  10       1.350  22.631   6.477  1.00  0.00           H  
ATOM    145  HA  ALA A  10       2.779  22.005   4.080  1.00  0.00           H  
ATOM    146 1HB  ALA A  10       2.332  19.650   4.689  1.00  0.00           H  
ATOM    147 2HB  ALA A  10       2.896  20.597   6.087  1.00  0.00           H  
ATOM    148 3HB  ALA A  10       1.170  20.197   5.920  1.00  0.00           H  
ATOM    149  N   ILE A  11      -0.482  21.633   3.971  1.00  0.00           N  
ATOM    150  CA  ILE A  11      -1.613  21.462   3.066  1.00  0.00           C  
ATOM    151  C   ILE A  11      -1.649  22.563   2.014  1.00  0.00           C  
ATOM    152  O   ILE A  11      -1.925  22.306   0.842  1.00  0.00           O  
ATOM    153  CB  ILE A  11      -2.942  21.451   3.844  1.00  0.00           C  
ATOM    154  CG1 ILE A  11      -3.038  20.199   4.719  1.00  0.00           C  
ATOM    155  CG2 ILE A  11      -4.120  21.526   2.884  1.00  0.00           C  
ATOM    156  CD1 ILE A  11      -4.176  20.234   5.713  1.00  0.00           C  
ATOM    157  H   ILE A  11      -0.657  21.826   4.947  1.00  0.00           H  
ATOM    158  HA  ILE A  11      -1.505  20.506   2.555  1.00  0.00           H  
ATOM    159  HB  ILE A  11      -2.977  22.308   4.515  1.00  0.00           H  
ATOM    160 1HG1 ILE A  11      -3.165  19.321   4.085  1.00  0.00           H  
ATOM    161 2HG1 ILE A  11      -2.107  20.069   5.272  1.00  0.00           H  
ATOM    162 1HG2 ILE A  11      -5.051  21.516   3.451  1.00  0.00           H  
ATOM    163 2HG2 ILE A  11      -4.058  22.445   2.304  1.00  0.00           H  
ATOM    164 3HG2 ILE A  11      -4.096  20.669   2.211  1.00  0.00           H  
ATOM    165 1HD1 ILE A  11      -4.179  19.313   6.296  1.00  0.00           H  
ATOM    166 2HD1 ILE A  11      -4.049  21.087   6.381  1.00  0.00           H  
ATOM    167 3HD1 ILE A  11      -5.121  20.328   5.180  1.00  0.00           H  
ATOM    168  N   LYS A  12      -1.368  23.790   2.440  1.00  0.00           N  
ATOM    169  CA  LYS A  12      -1.370  24.934   1.536  1.00  0.00           C  
ATOM    170  C   LYS A  12      -0.275  24.804   0.483  1.00  0.00           C  
ATOM    171  O   LYS A  12      -0.487  25.116  -0.689  1.00  0.00           O  
ATOM    172  CB  LYS A  12      -1.196  26.236   2.319  1.00  0.00           C  
ATOM    173  CG  LYS A  12      -2.400  26.627   3.165  1.00  0.00           C  
ATOM    174  CD  LYS A  12      -2.144  27.919   3.928  1.00  0.00           C  
ATOM    175  CE  LYS A  12      -3.343  28.305   4.782  1.00  0.00           C  
ATOM    176  NZ  LYS A  12      -3.092  29.546   5.563  1.00  0.00           N  
ATOM    177  H   LYS A  12      -1.147  23.934   3.415  1.00  0.00           H  
ATOM    178  HA  LYS A  12      -2.329  24.964   1.018  1.00  0.00           H  
ATOM    179 1HB  LYS A  12      -0.335  26.149   2.983  1.00  0.00           H  
ATOM    180 2HB  LYS A  12      -0.994  27.053   1.627  1.00  0.00           H  
ATOM    181 1HG  LYS A  12      -3.270  26.762   2.521  1.00  0.00           H  
ATOM    182 2HG  LYS A  12      -2.618  25.832   3.878  1.00  0.00           H  
ATOM    183 1HD  LYS A  12      -1.274  27.794   4.573  1.00  0.00           H  
ATOM    184 2HD  LYS A  12      -1.939  28.723   3.222  1.00  0.00           H  
ATOM    185 1HE  LYS A  12      -4.210  28.462   4.142  1.00  0.00           H  
ATOM    186 2HE  LYS A  12      -3.572  27.495   5.475  1.00  0.00           H  
ATOM    187 1HZ  LYS A  12      -3.909  29.768   6.115  1.00  0.00           H  
ATOM    188 2HZ  LYS A  12      -2.300  29.406   6.175  1.00  0.00           H  
ATOM    189 3HZ  LYS A  12      -2.897  30.309   4.931  1.00  0.00           H  
ATOM    190  N   SER A  13       0.895  24.342   0.909  1.00  0.00           N  
ATOM    191  CA  SER A  13       2.026  24.170   0.004  1.00  0.00           C  
ATOM    192  C   SER A  13       1.733  23.108  -1.048  1.00  0.00           C  
ATOM    193  O   SER A  13       2.073  23.271  -2.220  1.00  0.00           O  
ATOM    194  CB  SER A  13       3.268  23.790   0.786  1.00  0.00           C  
ATOM    195  OG  SER A  13       3.674  24.838   1.624  1.00  0.00           O  
ATOM    196  H   SER A  13       1.005  24.104   1.884  1.00  0.00           H  
ATOM    197  HA  SER A  13       2.208  25.117  -0.507  1.00  0.00           H  
ATOM    198 1HB  SER A  13       3.064  22.902   1.384  1.00  0.00           H  
ATOM    199 2HB  SER A  13       4.072  23.542   0.095  1.00  0.00           H  
ATOM    200  HG  SER A  13       3.106  24.794   2.397  1.00  0.00           H  
ATOM    201  N   ILE A  14       1.100  22.020  -0.622  1.00  0.00           N  
ATOM    202  CA  ILE A  14       0.760  20.928  -1.527  1.00  0.00           C  
ATOM    203  C   ILE A  14      -0.246  21.378  -2.579  1.00  0.00           C  
ATOM    204  O   ILE A  14      -0.137  21.017  -3.751  1.00  0.00           O  
ATOM    205  CB  ILE A  14       0.189  19.728  -0.750  1.00  0.00           C  
ATOM    206  CG1 ILE A  14       1.273  19.094   0.126  1.00  0.00           C  
ATOM    207  CG2 ILE A  14      -0.392  18.701  -1.709  1.00  0.00           C  
ATOM    208  CD1 ILE A  14       0.743  18.086   1.120  1.00  0.00           C  
ATOM    209  H   ILE A  14       0.848  21.947   0.353  1.00  0.00           H  
ATOM    210  HA  ILE A  14       1.667  20.608  -2.038  1.00  0.00           H  
ATOM    211  HB  ILE A  14      -0.598  20.070  -0.079  1.00  0.00           H  
ATOM    212 1HG1 ILE A  14       2.007  18.596  -0.507  1.00  0.00           H  
ATOM    213 2HG1 ILE A  14       1.796  19.875   0.679  1.00  0.00           H  
ATOM    214 1HG2 ILE A  14      -0.791  17.859  -1.143  1.00  0.00           H  
ATOM    215 2HG2 ILE A  14      -1.192  19.158  -2.291  1.00  0.00           H  
ATOM    216 3HG2 ILE A  14       0.389  18.348  -2.382  1.00  0.00           H  
ATOM    217 1HD1 ILE A  14       1.570  17.681   1.704  1.00  0.00           H  
ATOM    218 2HD1 ILE A  14       0.031  18.573   1.788  1.00  0.00           H  
ATOM    219 3HD1 ILE A  14       0.246  17.277   0.587  1.00  0.00           H  
ATOM    220  N   SER A  15      -1.226  22.168  -2.153  1.00  0.00           N  
ATOM    221  CA  SER A  15      -2.254  22.668  -3.058  1.00  0.00           C  
ATOM    222  C   SER A  15      -1.659  23.595  -4.110  1.00  0.00           C  
ATOM    223  O   SER A  15      -2.032  23.541  -5.282  1.00  0.00           O  
ATOM    224  CB  SER A  15      -3.327  23.400  -2.276  1.00  0.00           C  
ATOM    225  OG  SER A  15      -4.327  23.885  -3.128  1.00  0.00           O  
ATOM    226  H   SER A  15      -1.260  22.429  -1.178  1.00  0.00           H  
ATOM    227  HA  SER A  15      -2.709  21.818  -3.569  1.00  0.00           H  
ATOM    228 1HB  SER A  15      -3.767  22.724  -1.542  1.00  0.00           H  
ATOM    229 2HB  SER A  15      -2.878  24.228  -1.729  1.00  0.00           H  
ATOM    230  HG  SER A  15      -4.777  24.580  -2.641  1.00  0.00           H  
ATOM    231  N   LYS A  16      -0.731  24.446  -3.684  1.00  0.00           N  
ATOM    232  CA  LYS A  16      -0.082  25.387  -4.588  1.00  0.00           C  
ATOM    233  C   LYS A  16       0.745  24.659  -5.641  1.00  0.00           C  
ATOM    234  O   LYS A  16       0.747  25.037  -6.813  1.00  0.00           O  
ATOM    235  CB  LYS A  16       0.801  26.359  -3.804  1.00  0.00           C  
ATOM    236  CG  LYS A  16       0.033  27.366  -2.959  1.00  0.00           C  
ATOM    237  CD  LYS A  16       0.977  28.283  -2.197  1.00  0.00           C  
ATOM    238  CE  LYS A  16       0.211  29.283  -1.343  1.00  0.00           C  
ATOM    239  NZ  LYS A  16       1.123  30.161  -0.561  1.00  0.00           N  
ATOM    240  H   LYS A  16      -0.469  24.440  -2.709  1.00  0.00           H  
ATOM    241  HA  LYS A  16      -0.854  25.958  -5.106  1.00  0.00           H  
ATOM    242 1HB  LYS A  16       1.460  25.798  -3.140  1.00  0.00           H  
ATOM    243 2HB  LYS A  16       1.433  26.916  -4.497  1.00  0.00           H  
ATOM    244 1HG  LYS A  16      -0.605  27.971  -3.605  1.00  0.00           H  
ATOM    245 2HG  LYS A  16      -0.599  26.836  -2.247  1.00  0.00           H  
ATOM    246 1HD  LYS A  16       1.622  27.685  -1.551  1.00  0.00           H  
ATOM    247 2HD  LYS A  16       1.604  28.828  -2.902  1.00  0.00           H  
ATOM    248 1HE  LYS A  16      -0.412  29.905  -1.984  1.00  0.00           H  
ATOM    249 2HE  LYS A  16      -0.439  28.748  -0.651  1.00  0.00           H  
ATOM    250 1HZ  LYS A  16       0.577  30.808  -0.010  1.00  0.00           H  
ATOM    251 2HZ  LYS A  16       1.694  29.595   0.051  1.00  0.00           H  
ATOM    252 3HZ  LYS A  16       1.718  30.678  -1.194  1.00  0.00           H  
ATOM    253  N   ILE A  17       1.446  23.613  -5.215  1.00  0.00           N  
ATOM    254  CA  ILE A  17       2.279  22.830  -6.120  1.00  0.00           C  
ATOM    255  C   ILE A  17       1.435  22.122  -7.172  1.00  0.00           C  
ATOM    256  O   ILE A  17       1.808  22.063  -8.344  1.00  0.00           O  
ATOM    257  CB  ILE A  17       3.109  21.792  -5.343  1.00  0.00           C  
ATOM    258  CG1 ILE A  17       4.153  22.490  -4.467  1.00  0.00           C  
ATOM    259  CG2 ILE A  17       3.778  20.820  -6.302  1.00  0.00           C  
ATOM    260  CD1 ILE A  17       4.828  21.572  -3.473  1.00  0.00           C  
ATOM    261  H   ILE A  17       1.401  23.354  -4.240  1.00  0.00           H  
ATOM    262  HA  ILE A  17       2.964  23.506  -6.631  1.00  0.00           H  
ATOM    263  HB  ILE A  17       2.457  21.234  -4.672  1.00  0.00           H  
ATOM    264 1HG1 ILE A  17       4.921  22.932  -5.100  1.00  0.00           H  
ATOM    265 2HG1 ILE A  17       3.679  23.301  -3.914  1.00  0.00           H  
ATOM    266 1HG2 ILE A  17       4.361  20.093  -5.736  1.00  0.00           H  
ATOM    267 2HG2 ILE A  17       3.017  20.301  -6.884  1.00  0.00           H  
ATOM    268 3HG2 ILE A  17       4.437  21.369  -6.975  1.00  0.00           H  
ATOM    269 1HD1 ILE A  17       5.554  22.139  -2.890  1.00  0.00           H  
ATOM    270 2HD1 ILE A  17       4.079  21.145  -2.805  1.00  0.00           H  
ATOM    271 3HD1 ILE A  17       5.339  20.772  -4.006  1.00  0.00           H  
ATOM    272  N   GLY A  18       0.296  21.586  -6.747  1.00  0.00           N  
ATOM    273  CA  GLY A  18      -0.604  20.882  -7.651  1.00  0.00           C  
ATOM    274  C   GLY A  18      -1.178  21.823  -8.703  1.00  0.00           C  
ATOM    275  O   GLY A  18      -1.294  21.463  -9.875  1.00  0.00           O  
ATOM    276  H   GLY A  18       0.048  21.669  -5.771  1.00  0.00           H  
ATOM    277 1HA  GLY A  18      -0.066  20.069  -8.140  1.00  0.00           H  
ATOM    278 2HA  GLY A  18      -1.415  20.432  -7.079  1.00  0.00           H  
ATOM    279  N   VAL A  19      -1.536  23.029  -8.278  1.00  0.00           N  
ATOM    280  CA  VAL A  19      -2.098  24.025  -9.182  1.00  0.00           C  
ATOM    281  C   VAL A  19      -1.082  24.450 -10.234  1.00  0.00           C  
ATOM    282  O   VAL A  19      -1.420  24.618 -11.406  1.00  0.00           O  
ATOM    283  CB  VAL A  19      -2.562  25.263  -8.391  1.00  0.00           C  
ATOM    284  CG1 VAL A  19      -2.973  26.378  -9.341  1.00  0.00           C  
ATOM    285  CG2 VAL A  19      -3.713  24.887  -7.470  1.00  0.00           C  
ATOM    286  H   VAL A  19      -1.416  23.262  -7.303  1.00  0.00           H  
ATOM    287  HA  VAL A  19      -2.961  23.587  -9.686  1.00  0.00           H  
ATOM    288  HB  VAL A  19      -1.728  25.637  -7.798  1.00  0.00           H  
ATOM    289 1HG1 VAL A  19      -3.298  27.245  -8.765  1.00  0.00           H  
ATOM    290 2HG1 VAL A  19      -2.124  26.655  -9.965  1.00  0.00           H  
ATOM    291 3HG1 VAL A  19      -3.792  26.035  -9.972  1.00  0.00           H  
ATOM    292 1HG2 VAL A  19      -4.036  25.767  -6.914  1.00  0.00           H  
ATOM    293 2HG2 VAL A  19      -4.545  24.507  -8.064  1.00  0.00           H  
ATOM    294 3HG2 VAL A  19      -3.384  24.117  -6.772  1.00  0.00           H  
ATOM    295  N   GLU A  20       0.165  24.623  -9.809  1.00  0.00           N  
ATOM    296  CA  GLU A  20       1.234  25.029 -10.713  1.00  0.00           C  
ATOM    297  C   GLU A  20       1.501  23.960 -11.765  1.00  0.00           C  
ATOM    298  O   GLU A  20       1.718  24.269 -12.937  1.00  0.00           O  
ATOM    299  CB  GLU A  20       2.516  25.318  -9.928  1.00  0.00           C  
ATOM    300  CG  GLU A  20       2.450  26.561  -9.053  1.00  0.00           C  
ATOM    301  CD  GLU A  20       2.283  27.827  -9.847  1.00  0.00           C  
ATOM    302  OE1 GLU A  20       3.170  28.156 -10.598  1.00  0.00           O  
ATOM    303  OE2 GLU A  20       1.268  28.466  -9.702  1.00  0.00           O  
ATOM    304  H   GLU A  20       0.377  24.469  -8.834  1.00  0.00           H  
ATOM    305  HA  GLU A  20       0.926  25.941 -11.226  1.00  0.00           H  
ATOM    306 1HB  GLU A  20       2.748  24.468  -9.285  1.00  0.00           H  
ATOM    307 2HB  GLU A  20       3.347  25.440 -10.622  1.00  0.00           H  
ATOM    308 1HG  GLU A  20       1.611  26.465  -8.364  1.00  0.00           H  
ATOM    309 2HG  GLU A  20       3.363  26.626  -8.463  1.00  0.00           H  
ATOM    310  N   ALA A  21       1.484  22.701 -11.340  1.00  0.00           N  
ATOM    311  CA  ALA A  21       1.725  21.583 -12.244  1.00  0.00           C  
ATOM    312  C   ALA A  21       0.628  21.481 -13.296  1.00  0.00           C  
ATOM    313  O   ALA A  21       0.901  21.222 -14.468  1.00  0.00           O  
ATOM    314  CB  ALA A  21       1.831  20.282 -11.462  1.00  0.00           C  
ATOM    315  H   ALA A  21       1.299  22.514 -10.365  1.00  0.00           H  
ATOM    316  HA  ALA A  21       2.668  21.762 -12.760  1.00  0.00           H  
ATOM    317 1HB  ALA A  21       2.010  19.457 -12.151  1.00  0.00           H  
ATOM    318 2HB  ALA A  21       2.657  20.350 -10.754  1.00  0.00           H  
ATOM    319 3HB  ALA A  21       0.903  20.107 -10.920  1.00  0.00           H  
ATOM    320  N   LEU A  22      -0.614  21.686 -12.871  1.00  0.00           N  
ATOM    321  CA  LEU A  22      -1.755  21.617 -13.775  1.00  0.00           C  
ATOM    322  C   LEU A  22      -1.692  22.717 -14.827  1.00  0.00           C  
ATOM    323  O   LEU A  22      -1.990  22.486 -15.999  1.00  0.00           O  
ATOM    324  CB  LEU A  22      -3.065  21.731 -12.985  1.00  0.00           C  
ATOM    325  CG  LEU A  22      -3.403  20.537 -12.082  1.00  0.00           C  
ATOM    326  CD1 LEU A  22      -4.623  20.871 -11.235  1.00  0.00           C  
ATOM    327  CD2 LEU A  22      -3.653  19.307 -12.941  1.00  0.00           C  
ATOM    328  H   LEU A  22      -0.771  21.895 -11.895  1.00  0.00           H  
ATOM    329  HA  LEU A  22      -1.735  20.654 -14.284  1.00  0.00           H  
ATOM    330 1HB  LEU A  22      -3.014  22.618 -12.355  1.00  0.00           H  
ATOM    331 2HB  LEU A  22      -3.886  21.857 -13.690  1.00  0.00           H  
ATOM    332  HG  LEU A  22      -2.570  20.345 -11.406  1.00  0.00           H  
ATOM    333 1HD1 LEU A  22      -4.864  20.023 -10.594  1.00  0.00           H  
ATOM    334 2HD1 LEU A  22      -4.410  21.743 -10.617  1.00  0.00           H  
ATOM    335 3HD1 LEU A  22      -5.470  21.085 -11.885  1.00  0.00           H  
ATOM    336 1HD2 LEU A  22      -3.893  18.458 -12.300  1.00  0.00           H  
ATOM    337 2HD2 LEU A  22      -4.487  19.498 -13.617  1.00  0.00           H  
ATOM    338 3HD2 LEU A  22      -2.760  19.081 -13.523  1.00  0.00           H  
ATOM    339  N   GLU A  23      -1.302  23.914 -14.402  1.00  0.00           N  
ATOM    340  CA  GLU A  23      -1.199  25.053 -15.305  1.00  0.00           C  
ATOM    341  C   GLU A  23      -0.246  24.757 -16.457  1.00  0.00           C  
ATOM    342  O   GLU A  23      -0.460  25.205 -17.583  1.00  0.00           O  
ATOM    343  CB  GLU A  23      -0.727  26.295 -14.545  1.00  0.00           C  
ATOM    344  CG  GLU A  23      -0.661  27.560 -15.388  1.00  0.00           C  
ATOM    345  CD  GLU A  23      -2.011  28.018 -15.864  1.00  0.00           C  
ATOM    346  OE1 GLU A  23      -2.991  27.636 -15.270  1.00  0.00           O  
ATOM    347  OE2 GLU A  23      -2.064  28.752 -16.823  1.00  0.00           O  
ATOM    348  H   GLU A  23      -1.071  24.037 -13.427  1.00  0.00           H  
ATOM    349  HA  GLU A  23      -2.186  25.253 -15.723  1.00  0.00           H  
ATOM    350 1HB  GLU A  23      -1.399  26.486 -13.708  1.00  0.00           H  
ATOM    351 2HB  GLU A  23       0.266  26.114 -14.134  1.00  0.00           H  
ATOM    352 1HG  GLU A  23      -0.208  28.355 -14.797  1.00  0.00           H  
ATOM    353 2HG  GLU A  23      -0.020  27.377 -16.250  1.00  0.00           H  
ATOM    354  N   LYS A  24       0.809  24.003 -16.186  1.00  0.00           N  
ATOM    355  CA  LYS A  24       1.620  23.440 -17.273  1.00  0.00           C  
ATOM    356  C   LYS A  24       0.877  22.396 -18.119  1.00  0.00           C  
ATOM    357  O   LYS A  24       1.051  22.331 -19.336  1.00  0.00           O  
ATOM    358  CB  LYS A  24       2.895  22.819 -16.699  1.00  0.00           C  
ATOM    359  CG  LYS A  24       3.846  22.254 -17.746  1.00  0.00           C  
ATOM    360  CD  LYS A  24       4.423  23.358 -18.620  1.00  0.00           C  
ATOM    361  CE  LYS A  24       5.451  22.808 -19.599  1.00  0.00           C  
ATOM    362  NZ  LYS A  24       5.999  23.871 -20.485  1.00  0.00           N  
ATOM    363  H   LYS A  24       1.066  23.808 -15.229  1.00  0.00           H  
ATOM    364  HA  LYS A  24       1.900  24.248 -17.950  1.00  0.00           H  
ATOM    365 1HB  LYS A  24       3.438  23.569 -16.124  1.00  0.00           H  
ATOM    366 2HB  LYS A  24       2.631  22.011 -16.017  1.00  0.00           H  
ATOM    367 1HG  LYS A  24       4.663  21.730 -17.250  1.00  0.00           H  
ATOM    368 2HG  LYS A  24       3.312  21.544 -18.377  1.00  0.00           H  
ATOM    369 1HD  LYS A  24       3.619  23.836 -19.181  1.00  0.00           H  
ATOM    370 2HD  LYS A  24       4.900  24.108 -17.991  1.00  0.00           H  
ATOM    371 1HE  LYS A  24       6.272  22.354 -19.047  1.00  0.00           H  
ATOM    372 2HE  LYS A  24       4.989  22.039 -20.218  1.00  0.00           H  
ATOM    373 1HZ  LYS A  24       6.675  23.467 -21.118  1.00  0.00           H  
ATOM    374 2HZ  LYS A  24       5.247  24.287 -21.017  1.00  0.00           H  
ATOM    375 3HZ  LYS A  24       6.446  24.581 -19.924  1.00  0.00           H  
ATOM    376  N   ILE A  25       0.048  21.578 -17.474  1.00  0.00           N  
ATOM    377  CA  ILE A  25      -0.497  20.380 -18.124  1.00  0.00           C  
ATOM    378  C   ILE A  25      -1.662  20.707 -19.053  1.00  0.00           C  
ATOM    379  O   ILE A  25      -2.580  21.438 -18.680  1.00  0.00           O  
ATOM    380  CB  ILE A  25      -0.962  19.354 -17.074  1.00  0.00           C  
ATOM    381  CG1 ILE A  25       0.226  18.869 -16.240  1.00  0.00           C  
ATOM    382  CG2 ILE A  25      -1.658  18.182 -17.748  1.00  0.00           C  
ATOM    383  CD1 ILE A  25      -0.170  18.052 -15.031  1.00  0.00           C  
ATOM    384  H   ILE A  25      -0.213  21.782 -16.520  1.00  0.00           H  
ATOM    385  HA  ILE A  25       0.289  19.925 -18.726  1.00  0.00           H  
ATOM    386  HB  ILE A  25      -1.658  19.830 -16.384  1.00  0.00           H  
ATOM    387 1HG1 ILE A  25       0.884  18.262 -16.862  1.00  0.00           H  
ATOM    388 2HG1 ILE A  25       0.804  19.727 -15.895  1.00  0.00           H  
ATOM    389 1HG2 ILE A  25      -1.979  17.466 -16.992  1.00  0.00           H  
ATOM    390 2HG2 ILE A  25      -2.526  18.542 -18.299  1.00  0.00           H  
ATOM    391 3HG2 ILE A  25      -0.967  17.696 -18.437  1.00  0.00           H  
ATOM    392 1HD1 ILE A  25       0.726  17.744 -14.490  1.00  0.00           H  
ATOM    393 2HD1 ILE A  25      -0.801  18.653 -14.376  1.00  0.00           H  
ATOM    394 3HD1 ILE A  25      -0.719  17.168 -15.353  1.00  0.00           H  
ATOM    395  N   THR A  26      -1.621  20.161 -20.267  1.00  0.00           N  
ATOM    396  CA  THR A  26      -2.691  20.353 -21.237  1.00  0.00           C  
ATOM    397  C   THR A  26      -3.384  19.034 -21.607  1.00  0.00           C  
ATOM    398  O   THR A  26      -4.337  19.020 -22.386  1.00  0.00           O  
ATOM    399  CB  THR A  26      -2.152  21.027 -22.512  1.00  0.00           C  
ATOM    400  OG1 THR A  26      -1.142  20.199 -23.103  1.00  0.00           O  
ATOM    401  CG2 THR A  26      -1.559  22.389 -22.185  1.00  0.00           C  
ATOM    402  H   THR A  26      -0.822  19.597 -20.521  1.00  0.00           H  
ATOM    403  HA  THR A  26      -3.445  21.006 -20.796  1.00  0.00           H  
ATOM    404  HB  THR A  26      -2.964  21.153 -23.228  1.00  0.00           H  
ATOM    405  HG1 THR A  26      -1.559  19.494 -23.603  1.00  0.00           H  
ATOM    406 1HG2 THR A  26      -1.183  22.851 -23.098  1.00  0.00           H  
ATOM    407 2HG2 THR A  26      -2.327  23.025 -21.746  1.00  0.00           H  
ATOM    408 3HG2 THR A  26      -0.740  22.269 -21.477  1.00  0.00           H  
ATOM    409  N   ASP A  27      -2.901  17.931 -21.045  1.00  0.00           N  
ATOM    410  CA  ASP A  27      -3.374  16.605 -21.444  1.00  0.00           C  
ATOM    411  C   ASP A  27      -4.635  16.195 -20.692  1.00  0.00           C  
ATOM    412  O   ASP A  27      -4.696  16.288 -19.466  1.00  0.00           O  
ATOM    413  CB  ASP A  27      -2.281  15.559 -21.213  1.00  0.00           C  
ATOM    414  CG  ASP A  27      -1.105  15.709 -22.169  1.00  0.00           C  
ATOM    415  OD1 ASP A  27      -1.259  16.367 -23.170  1.00  0.00           O  
ATOM    416  OD2 ASP A  27      -0.064  15.164 -21.888  1.00  0.00           O  
ATOM    417  H   ASP A  27      -2.193  18.006 -20.328  1.00  0.00           H  
ATOM    418  HA  ASP A  27      -3.614  16.629 -22.507  1.00  0.00           H  
ATOM    419 1HB  ASP A  27      -1.911  15.639 -20.190  1.00  0.00           H  
ATOM    420 2HB  ASP A  27      -2.702  14.560 -21.331  1.00  0.00           H  
ATOM    421  N   GLY A  28      -5.792  15.710 -21.150  1.00  0.00           N  
ATOM    422  CA  GLY A  28      -6.958  15.589 -20.275  1.00  0.00           C  
ATOM    423  C   GLY A  28      -6.831  14.433 -19.276  1.00  0.00           C  
ATOM    424  O   GLY A  28      -7.126  14.587 -18.091  1.00  0.00           O  
ATOM    425  H   GLY A  28      -5.857  15.424 -22.116  1.00  0.00           H  
ATOM    426 1HA  GLY A  28      -7.097  16.519 -19.723  1.00  0.00           H  
ATOM    427 2HA  GLY A  28      -7.852  15.437 -20.879  1.00  0.00           H  
ATOM    428  N   GLU A  29      -6.390  13.254 -19.729  1.00  0.00           N  
ATOM    429  CA  GLU A  29      -6.045  12.198 -18.784  1.00  0.00           C  
ATOM    430  C   GLU A  29      -4.962  12.656 -17.815  1.00  0.00           C  
ATOM    431  O   GLU A  29      -5.074  12.457 -16.605  1.00  0.00           O  
ATOM    432  CB  GLU A  29      -5.578  10.946 -19.530  1.00  0.00           C  
ATOM    433  CG  GLU A  29      -6.667  10.253 -20.338  1.00  0.00           C  
ATOM    434  CD  GLU A  29      -6.906  10.901 -21.673  1.00  0.00           C  
ATOM    435  OE1 GLU A  29      -6.237  11.859 -21.976  1.00  0.00           O  
ATOM    436  OE2 GLU A  29      -7.759  10.436 -22.392  1.00  0.00           O  
ATOM    437  H   GLU A  29      -6.291  13.080 -20.719  1.00  0.00           H  
ATOM    438  HA  GLU A  29      -6.934  11.948 -18.205  1.00  0.00           H  
ATOM    439 1HB  GLU A  29      -4.771  11.210 -20.214  1.00  0.00           H  
ATOM    440 2HB  GLU A  29      -5.180  10.224 -18.817  1.00  0.00           H  
ATOM    441 1HG  GLU A  29      -6.381   9.214 -20.497  1.00  0.00           H  
ATOM    442 2HG  GLU A  29      -7.592  10.263 -19.764  1.00  0.00           H  
ATOM    443  N   VAL A  30      -3.914  13.270 -18.355  1.00  0.00           N  
ATOM    444  CA  VAL A  30      -2.809  13.759 -17.539  1.00  0.00           C  
ATOM    445  C   VAL A  30      -3.296  14.747 -16.487  1.00  0.00           C  
ATOM    446  O   VAL A  30      -2.931  14.651 -15.315  1.00  0.00           O  
ATOM    447  CB  VAL A  30      -1.750  14.439 -18.426  1.00  0.00           C  
ATOM    448  CG1 VAL A  30      -0.705  15.138 -17.568  1.00  0.00           C  
ATOM    449  CG2 VAL A  30      -1.098  13.409 -19.337  1.00  0.00           C  
ATOM    450  H   VAL A  30      -3.882  13.401 -19.356  1.00  0.00           H  
ATOM    451  HA  VAL A  30      -2.349  12.909 -17.034  1.00  0.00           H  
ATOM    452  HB  VAL A  30      -2.234  15.206 -19.031  1.00  0.00           H  
ATOM    453 1HG1 VAL A  30       0.035  15.614 -18.212  1.00  0.00           H  
ATOM    454 2HG1 VAL A  30      -1.189  15.895 -16.952  1.00  0.00           H  
ATOM    455 3HG1 VAL A  30      -0.212  14.407 -16.928  1.00  0.00           H  
ATOM    456 1HG2 VAL A  30      -0.351  13.897 -19.962  1.00  0.00           H  
ATOM    457 2HG2 VAL A  30      -0.619  12.640 -18.732  1.00  0.00           H  
ATOM    458 3HG2 VAL A  30      -1.858  12.952 -19.971  1.00  0.00           H  
ATOM    459  N   ALA A  31      -4.122  15.697 -16.912  1.00  0.00           N  
ATOM    460  CA  ALA A  31      -4.661  16.705 -16.007  1.00  0.00           C  
ATOM    461  C   ALA A  31      -5.565  16.075 -14.956  1.00  0.00           C  
ATOM    462  O   ALA A  31      -5.526  16.450 -13.784  1.00  0.00           O  
ATOM    463  CB  ALA A  31      -5.420  17.767 -16.789  1.00  0.00           C  
ATOM    464  H   ALA A  31      -4.383  15.721 -17.887  1.00  0.00           H  
ATOM    465  HA  ALA A  31      -3.826  17.177 -15.489  1.00  0.00           H  
ATOM    466 1HB  ALA A  31      -5.816  18.513 -16.099  1.00  0.00           H  
ATOM    467 2HB  ALA A  31      -4.745  18.250 -17.496  1.00  0.00           H  
ATOM    468 3HB  ALA A  31      -6.241  17.302 -17.331  1.00  0.00           H  
ATOM    469  N   TYR A  32      -6.379  15.115 -15.381  1.00  0.00           N  
ATOM    470  CA  TYR A  32      -7.295  14.431 -14.476  1.00  0.00           C  
ATOM    471  C   TYR A  32      -6.536  13.632 -13.425  1.00  0.00           C  
ATOM    472  O   TYR A  32      -6.913  13.614 -12.253  1.00  0.00           O  
ATOM    473  CB  TYR A  32      -8.238  13.515 -15.260  1.00  0.00           C  
ATOM    474  CG  TYR A  32      -9.264  12.813 -14.397  1.00  0.00           C  
ATOM    475  CD1 TYR A  32      -9.593  13.329 -13.153  1.00  0.00           C  
ATOM    476  CD2 TYR A  32      -9.875  11.654 -14.851  1.00  0.00           C  
ATOM    477  CE1 TYR A  32     -10.530  12.688 -12.365  1.00  0.00           C  
ATOM    478  CE2 TYR A  32     -10.811  11.013 -14.064  1.00  0.00           C  
ATOM    479  CZ  TYR A  32     -11.139  11.526 -12.826  1.00  0.00           C  
ATOM    480  OH  TYR A  32     -12.072  10.888 -12.041  1.00  0.00           O  
ATOM    481  H   TYR A  32      -6.363  14.852 -16.356  1.00  0.00           H  
ATOM    482  HA  TYR A  32      -7.891  15.181 -13.955  1.00  0.00           H  
ATOM    483 1HB  TYR A  32      -8.769  14.098 -16.014  1.00  0.00           H  
ATOM    484 2HB  TYR A  32      -7.657  12.756 -15.783  1.00  0.00           H  
ATOM    485  HD1 TYR A  32      -9.113  14.241 -12.796  1.00  0.00           H  
ATOM    486  HD2 TYR A  32      -9.615  11.248 -15.829  1.00  0.00           H  
ATOM    487  HE1 TYR A  32     -10.788  13.093 -11.387  1.00  0.00           H  
ATOM    488  HE2 TYR A  32     -11.291  10.101 -14.420  1.00  0.00           H  
ATOM    489  HH  TYR A  32     -12.394  10.108 -12.500  1.00  0.00           H  
ATOM    490  N   LYS A  33      -5.465  12.971 -13.850  1.00  0.00           N  
ATOM    491  CA  LYS A  33      -4.651  12.168 -12.945  1.00  0.00           C  
ATOM    492  C   LYS A  33      -3.975  13.038 -11.894  1.00  0.00           C  
ATOM    493  O   LYS A  33      -3.900  12.668 -10.722  1.00  0.00           O  
ATOM    494  CB  LYS A  33      -3.601  11.377 -13.727  1.00  0.00           C  
ATOM    495  CG  LYS A  33      -2.747  10.450 -12.873  1.00  0.00           C  
ATOM    496  CD  LYS A  33      -1.793   9.631 -13.731  1.00  0.00           C  
ATOM    497  CE  LYS A  33      -0.929   8.715 -12.878  1.00  0.00           C  
ATOM    498  NZ  LYS A  33       0.010   7.907 -13.703  1.00  0.00           N  
ATOM    499  H   LYS A  33      -5.208  13.026 -14.825  1.00  0.00           H  
ATOM    500  HA  LYS A  33      -5.302  11.464 -12.426  1.00  0.00           H  
ATOM    501 1HB  LYS A  33      -4.094  10.772 -14.488  1.00  0.00           H  
ATOM    502 2HB  LYS A  33      -2.933  12.069 -14.241  1.00  0.00           H  
ATOM    503 1HG  LYS A  33      -2.167  11.040 -12.163  1.00  0.00           H  
ATOM    504 2HG  LYS A  33      -3.392   9.773 -12.314  1.00  0.00           H  
ATOM    505 1HD  LYS A  33      -2.365   9.026 -14.435  1.00  0.00           H  
ATOM    506 2HD  LYS A  33      -1.146  10.301 -14.297  1.00  0.00           H  
ATOM    507 1HE  LYS A  33      -0.352   9.311 -12.173  1.00  0.00           H  
ATOM    508 2HE  LYS A  33      -1.567   8.038 -12.309  1.00  0.00           H  
ATOM    509 1HZ  LYS A  33       0.563   7.314 -13.102  1.00  0.00           H  
ATOM    510 2HZ  LYS A  33      -0.516   7.335 -14.349  1.00  0.00           H  
ATOM    511 3HZ  LYS A  33       0.620   8.524 -14.221  1.00  0.00           H  
ATOM    512  N   ALA A  34      -3.483  14.197 -12.319  1.00  0.00           N  
ATOM    513  CA  ALA A  34      -2.812  15.122 -11.414  1.00  0.00           C  
ATOM    514  C   ALA A  34      -3.774  15.659 -10.363  1.00  0.00           C  
ATOM    515  O   ALA A  34      -3.420  15.788  -9.191  1.00  0.00           O  
ATOM    516  CB  ALA A  34      -2.188  16.269 -12.195  1.00  0.00           C  
ATOM    517  H   ALA A  34      -3.576  14.443 -13.294  1.00  0.00           H  
ATOM    518  HA  ALA A  34      -2.022  14.577 -10.897  1.00  0.00           H  
ATOM    519 1HB  ALA A  34      -1.691  16.951 -11.506  1.00  0.00           H  
ATOM    520 2HB  ALA A  34      -1.459  15.874 -12.903  1.00  0.00           H  
ATOM    521 3HB  ALA A  34      -2.966  16.805 -12.738  1.00  0.00           H  
ATOM    522  N   ALA A  35      -4.994  15.972 -10.788  1.00  0.00           N  
ATOM    523  CA  ALA A  35      -6.010  16.496  -9.882  1.00  0.00           C  
ATOM    524  C   ALA A  35      -6.396  15.464  -8.832  1.00  0.00           C  
ATOM    525  O   ALA A  35      -6.577  15.795  -7.660  1.00  0.00           O  
ATOM    526  CB  ALA A  35      -7.238  16.940 -10.662  1.00  0.00           C  
ATOM    527  H   ALA A  35      -5.223  15.844 -11.763  1.00  0.00           H  
ATOM    528  HA  ALA A  35      -5.590  17.358  -9.364  1.00  0.00           H  
ATOM    529 1HB  ALA A  35      -7.988  17.328  -9.972  1.00  0.00           H  
ATOM    530 2HB  ALA A  35      -6.958  17.721 -11.369  1.00  0.00           H  
ATOM    531 3HB  ALA A  35      -7.651  16.091 -11.205  1.00  0.00           H  
ATOM    532  N   GLU A  36      -6.521  14.211  -9.257  1.00  0.00           N  
ATOM    533  CA  GLU A  36      -6.886  13.128  -8.352  1.00  0.00           C  
ATOM    534  C   GLU A  36      -5.807  12.900  -7.301  1.00  0.00           C  
ATOM    535  O   GLU A  36      -6.107  12.669  -6.130  1.00  0.00           O  
ATOM    536  CB  GLU A  36      -7.128  11.837  -9.136  1.00  0.00           C  
ATOM    537  CG  GLU A  36      -7.591  10.662  -8.286  1.00  0.00           C  
ATOM    538  CD  GLU A  36      -7.906   9.438  -9.101  1.00  0.00           C  
ATOM    539  OE1 GLU A  36      -7.791   9.501 -10.301  1.00  0.00           O  
ATOM    540  OE2 GLU A  36      -8.261   8.439  -8.522  1.00  0.00           O  
ATOM    541  H   GLU A  36      -6.359  14.004 -10.232  1.00  0.00           H  
ATOM    542  HA  GLU A  36      -7.808  13.403  -7.838  1.00  0.00           H  
ATOM    543 1HB  GLU A  36      -7.884  12.013  -9.903  1.00  0.00           H  
ATOM    544 2HB  GLU A  36      -6.210  11.541  -9.644  1.00  0.00           H  
ATOM    545 1HG  GLU A  36      -6.808  10.415  -7.569  1.00  0.00           H  
ATOM    546 2HG  GLU A  36      -8.477  10.958  -7.727  1.00  0.00           H  
ATOM    547  N   GLU A  37      -4.550  12.966  -7.726  1.00  0.00           N  
ATOM    548  CA  GLU A  37      -3.424  12.767  -6.821  1.00  0.00           C  
ATOM    549  C   GLU A  37      -3.362  13.867  -5.769  1.00  0.00           C  
ATOM    550  O   GLU A  37      -3.091  13.604  -4.597  1.00  0.00           O  
ATOM    551  CB  GLU A  37      -2.111  12.723  -7.605  1.00  0.00           C  
ATOM    552  CG  GLU A  37      -1.715  14.047  -8.244  1.00  0.00           C  
ATOM    553  CD  GLU A  37      -0.455  13.950  -9.059  1.00  0.00           C  
ATOM    554  OE1 GLU A  37       0.121  12.890  -9.103  1.00  0.00           O  
ATOM    555  OE2 GLU A  37      -0.069  14.938  -9.638  1.00  0.00           O  
ATOM    556  H   GLU A  37      -4.370  13.159  -8.701  1.00  0.00           H  
ATOM    557  HA  GLU A  37      -3.557  11.814  -6.308  1.00  0.00           H  
ATOM    558 1HB  GLU A  37      -1.301  12.417  -6.942  1.00  0.00           H  
ATOM    559 2HB  GLU A  37      -2.185  11.978  -8.398  1.00  0.00           H  
ATOM    560 1HG  GLU A  37      -2.526  14.384  -8.889  1.00  0.00           H  
ATOM    561 2HG  GLU A  37      -1.579  14.790  -7.460  1.00  0.00           H  
ATOM    562  N   THR A  38      -3.615  15.100  -6.195  1.00  0.00           N  
ATOM    563  CA  THR A  38      -3.589  16.243  -5.290  1.00  0.00           C  
ATOM    564  C   THR A  38      -4.686  16.138  -4.238  1.00  0.00           C  
ATOM    565  O   THR A  38      -4.467  16.444  -3.066  1.00  0.00           O  
ATOM    566  CB  THR A  38      -3.739  17.566  -6.064  1.00  0.00           C  
ATOM    567  OG1 THR A  38      -2.649  17.711  -6.983  1.00  0.00           O  
ATOM    568  CG2 THR A  38      -3.749  18.747  -5.105  1.00  0.00           C  
ATOM    569  H   THR A  38      -3.831  15.249  -7.170  1.00  0.00           H  
ATOM    570  HA  THR A  38      -2.628  16.254  -4.774  1.00  0.00           H  
ATOM    571  HB  THR A  38      -4.672  17.554  -6.627  1.00  0.00           H  
ATOM    572  HG1 THR A  38      -2.821  17.185  -7.768  1.00  0.00           H  
ATOM    573 1HG2 THR A  38      -3.857  19.673  -5.669  1.00  0.00           H  
ATOM    574 2HG2 THR A  38      -4.584  18.645  -4.411  1.00  0.00           H  
ATOM    575 3HG2 THR A  38      -2.815  18.769  -4.546  1.00  0.00           H  
ATOM    576  N   ILE A  39      -5.867  15.703  -4.664  1.00  0.00           N  
ATOM    577  CA  ILE A  39      -7.001  15.557  -3.759  1.00  0.00           C  
ATOM    578  C   ILE A  39      -6.732  14.488  -2.707  1.00  0.00           C  
ATOM    579  O   ILE A  39      -7.068  14.658  -1.535  1.00  0.00           O  
ATOM    580  CB  ILE A  39      -8.282  15.203  -4.536  1.00  0.00           C  
ATOM    581  CG1 ILE A  39      -8.664  16.343  -5.483  1.00  0.00           C  
ATOM    582  CG2 ILE A  39      -9.421  14.900  -3.575  1.00  0.00           C  
ATOM    583  CD1 ILE A  39      -8.940  17.653  -4.782  1.00  0.00           C  
ATOM    584  H   ILE A  39      -5.982  15.467  -5.639  1.00  0.00           H  
ATOM    585  HA  ILE A  39      -7.160  16.506  -3.248  1.00  0.00           H  
ATOM    586  HB  ILE A  39      -8.100  14.326  -5.157  1.00  0.00           H  
ATOM    587 1HG1 ILE A  39      -7.862  16.503  -6.203  1.00  0.00           H  
ATOM    588 2HG1 ILE A  39      -9.556  16.065  -6.047  1.00  0.00           H  
ATOM    589 1HG2 ILE A  39     -10.319  14.653  -4.141  1.00  0.00           H  
ATOM    590 2HG2 ILE A  39      -9.148  14.058  -2.941  1.00  0.00           H  
ATOM    591 3HG2 ILE A  39      -9.614  15.775  -2.953  1.00  0.00           H  
ATOM    592 1HD1 ILE A  39      -9.205  18.412  -5.519  1.00  0.00           H  
ATOM    593 2HD1 ILE A  39      -9.766  17.524  -4.081  1.00  0.00           H  
ATOM    594 3HD1 ILE A  39      -8.050  17.970  -4.240  1.00  0.00           H  
ATOM    595  N   ASP A  40      -6.124  13.386  -3.133  1.00  0.00           N  
ATOM    596  CA  ASP A  40      -5.809  12.287  -2.228  1.00  0.00           C  
ATOM    597  C   ASP A  40      -4.793  12.712  -1.176  1.00  0.00           C  
ATOM    598  O   ASP A  40      -4.911  12.353  -0.004  1.00  0.00           O  
ATOM    599  CB  ASP A  40      -5.270  11.086  -3.010  1.00  0.00           C  
ATOM    600  CG  ASP A  40      -6.344  10.384  -3.831  1.00  0.00           C  
ATOM    601  OD1 ASP A  40      -7.503  10.617  -3.581  1.00  0.00           O  
ATOM    602  OD2 ASP A  40      -5.994   9.622  -4.700  1.00  0.00           O  
ATOM    603  H   ASP A  40      -5.874  13.307  -4.108  1.00  0.00           H  
ATOM    604  HA  ASP A  40      -6.724  11.987  -1.716  1.00  0.00           H  
ATOM    605 1HB  ASP A  40      -4.477  11.415  -3.681  1.00  0.00           H  
ATOM    606 2HB  ASP A  40      -4.835  10.366  -2.316  1.00  0.00           H  
ATOM    607  N   VAL A  41      -3.795  13.479  -1.602  1.00  0.00           N  
ATOM    608  CA  VAL A  41      -2.756  13.956  -0.697  1.00  0.00           C  
ATOM    609  C   VAL A  41      -3.330  14.896   0.355  1.00  0.00           C  
ATOM    610  O   VAL A  41      -2.958  14.833   1.527  1.00  0.00           O  
ATOM    611  CB  VAL A  41      -1.654  14.686  -1.487  1.00  0.00           C  
ATOM    612  CG1 VAL A  41      -0.667  15.349  -0.536  1.00  0.00           C  
ATOM    613  CG2 VAL A  41      -0.941  13.707  -2.407  1.00  0.00           C  
ATOM    614  H   VAL A  41      -3.755  13.738  -2.577  1.00  0.00           H  
ATOM    615  HA  VAL A  41      -2.314  13.096  -0.193  1.00  0.00           H  
ATOM    616  HB  VAL A  41      -2.109  15.479  -2.081  1.00  0.00           H  
ATOM    617 1HG1 VAL A  41       0.105  15.860  -1.111  1.00  0.00           H  
ATOM    618 2HG1 VAL A  41      -1.193  16.071   0.088  1.00  0.00           H  
ATOM    619 3HG1 VAL A  41      -0.205  14.590   0.095  1.00  0.00           H  
ATOM    620 1HG2 VAL A  41      -0.164  14.231  -2.963  1.00  0.00           H  
ATOM    621 2HG2 VAL A  41      -0.490  12.912  -1.814  1.00  0.00           H  
ATOM    622 3HG2 VAL A  41      -1.659  13.277  -3.106  1.00  0.00           H  
ATOM    623  N   LEU A  42      -4.238  15.768  -0.071  1.00  0.00           N  
ATOM    624  CA  LEU A  42      -4.866  16.723   0.834  1.00  0.00           C  
ATOM    625  C   LEU A  42      -5.709  16.014   1.886  1.00  0.00           C  
ATOM    626  O   LEU A  42      -5.703  16.391   3.058  1.00  0.00           O  
ATOM    627  CB  LEU A  42      -5.742  17.704   0.044  1.00  0.00           C  
ATOM    628  CG  LEU A  42      -4.989  18.690  -0.857  1.00  0.00           C  
ATOM    629  CD1 LEU A  42      -5.987  19.468  -1.704  1.00  0.00           C  
ATOM    630  CD2 LEU A  42      -4.153  19.627   0.001  1.00  0.00           C  
ATOM    631  H   LEU A  42      -4.500  15.769  -1.046  1.00  0.00           H  
ATOM    632  HA  LEU A  42      -4.083  17.284   1.343  1.00  0.00           H  
ATOM    633 1HB  LEU A  42      -6.422  17.133  -0.585  1.00  0.00           H  
ATOM    634 2HB  LEU A  42      -6.335  18.286   0.750  1.00  0.00           H  
ATOM    635  HG  LEU A  42      -4.336  18.139  -1.534  1.00  0.00           H  
ATOM    636 1HD1 LEU A  42      -5.452  20.169  -2.345  1.00  0.00           H  
ATOM    637 2HD1 LEU A  42      -6.558  18.775  -2.323  1.00  0.00           H  
ATOM    638 3HD1 LEU A  42      -6.666  20.018  -1.053  1.00  0.00           H  
ATOM    639 1HD2 LEU A  42      -3.617  20.328  -0.640  1.00  0.00           H  
ATOM    640 2HD2 LEU A  42      -4.805  20.180   0.678  1.00  0.00           H  
ATOM    641 3HD2 LEU A  42      -3.436  19.047   0.582  1.00  0.00           H  
ATOM    642  N   TYR A  43      -6.434  14.985   1.460  1.00  0.00           N  
ATOM    643  CA  TYR A  43      -7.283  14.221   2.365  1.00  0.00           C  
ATOM    644  C   TYR A  43      -6.456  13.494   3.417  1.00  0.00           C  
ATOM    645  O   TYR A  43      -6.830  13.443   4.589  1.00  0.00           O  
ATOM    646  CB  TYR A  43      -8.139  13.224   1.581  1.00  0.00           C  
ATOM    647  CG  TYR A  43      -9.095  12.430   2.443  1.00  0.00           C  
ATOM    648  CD1 TYR A  43     -10.269  13.014   2.895  1.00  0.00           C  
ATOM    649  CD2 TYR A  43      -8.799  11.118   2.781  1.00  0.00           C  
ATOM    650  CE1 TYR A  43     -11.143  12.290   3.683  1.00  0.00           C  
ATOM    651  CE2 TYR A  43      -9.672  10.393   3.569  1.00  0.00           C  
ATOM    652  CZ  TYR A  43     -10.840  10.975   4.019  1.00  0.00           C  
ATOM    653  OH  TYR A  43     -11.710  10.253   4.803  1.00  0.00           O  
ATOM    654  H   TYR A  43      -6.396  14.726   0.485  1.00  0.00           H  
ATOM    655  HA  TYR A  43      -7.944  14.914   2.886  1.00  0.00           H  
ATOM    656 1HB  TYR A  43      -8.721  13.756   0.828  1.00  0.00           H  
ATOM    657 2HB  TYR A  43      -7.491  12.521   1.057  1.00  0.00           H  
ATOM    658  HD1 TYR A  43     -10.503  14.046   2.629  1.00  0.00           H  
ATOM    659  HD2 TYR A  43      -7.876  10.659   2.427  1.00  0.00           H  
ATOM    660  HE1 TYR A  43     -12.065  12.749   4.038  1.00  0.00           H  
ATOM    661  HE2 TYR A  43      -9.439   9.362   3.835  1.00  0.00           H  
ATOM    662  HH  TYR A  43     -11.358   9.371   4.942  1.00  0.00           H  
ATOM    663  N   LYS A  44      -5.329  12.932   2.991  1.00  0.00           N  
ATOM    664  CA  LYS A  44      -4.446  12.205   3.896  1.00  0.00           C  
ATOM    665  C   LYS A  44      -3.851  13.133   4.948  1.00  0.00           C  
ATOM    666  O   LYS A  44      -3.743  12.771   6.120  1.00  0.00           O  
ATOM    667  CB  LYS A  44      -3.329  11.512   3.113  1.00  0.00           C  
ATOM    668  CG  LYS A  44      -2.395  10.665   3.967  1.00  0.00           C  
ATOM    669  CD  LYS A  44      -1.372   9.936   3.110  1.00  0.00           C  
ATOM    670  CE  LYS A  44      -0.428   9.100   3.962  1.00  0.00           C  
ATOM    671  NZ  LYS A  44       0.579   8.381   3.136  1.00  0.00           N  
ATOM    672  H   LYS A  44      -5.078  13.010   2.016  1.00  0.00           H  
ATOM    673  HA  LYS A  44      -5.032  11.445   4.414  1.00  0.00           H  
ATOM    674 1HB  LYS A  44      -3.766  10.865   2.352  1.00  0.00           H  
ATOM    675 2HB  LYS A  44      -2.726  12.261   2.600  1.00  0.00           H  
ATOM    676 1HG  LYS A  44      -1.871  11.305   4.678  1.00  0.00           H  
ATOM    677 2HG  LYS A  44      -2.977   9.932   4.526  1.00  0.00           H  
ATOM    678 1HD  LYS A  44      -1.887   9.282   2.405  1.00  0.00           H  
ATOM    679 2HD  LYS A  44      -0.788  10.662   2.544  1.00  0.00           H  
ATOM    680 1HE  LYS A  44       0.093   9.746   4.667  1.00  0.00           H  
ATOM    681 2HE  LYS A  44      -1.003   8.369   4.530  1.00  0.00           H  
ATOM    682 1HZ  LYS A  44       1.184   7.839   3.737  1.00  0.00           H  
ATOM    683 2HZ  LYS A  44       0.107   7.764   2.490  1.00  0.00           H  
ATOM    684 3HZ  LYS A  44       1.131   9.050   2.619  1.00  0.00           H  
ATOM    685  N   LEU A  45      -3.466  14.331   4.522  1.00  0.00           N  
ATOM    686  CA  LEU A  45      -2.881  15.314   5.427  1.00  0.00           C  
ATOM    687  C   LEU A  45      -3.888  15.762   6.479  1.00  0.00           C  
ATOM    688  O   LEU A  45      -3.546  15.922   7.651  1.00  0.00           O  
ATOM    689  CB  LEU A  45      -2.382  16.531   4.637  1.00  0.00           C  
ATOM    690  CG  LEU A  45      -1.705  17.630   5.466  1.00  0.00           C  
ATOM    691  CD1 LEU A  45      -0.493  17.051   6.184  1.00  0.00           C  
ATOM    692  CD2 LEU A  45      -1.304  18.779   4.554  1.00  0.00           C  
ATOM    693  H   LEU A  45      -3.581  14.567   3.547  1.00  0.00           H  
ATOM    694  HA  LEU A  45      -2.034  14.855   5.936  1.00  0.00           H  
ATOM    695 1HB  LEU A  45      -1.666  16.190   3.891  1.00  0.00           H  
ATOM    696 2HB  LEU A  45      -3.229  16.980   4.119  1.00  0.00           H  
ATOM    697  HG  LEU A  45      -2.399  17.993   6.225  1.00  0.00           H  
ATOM    698 1HD1 LEU A  45      -0.012  17.832   6.773  1.00  0.00           H  
ATOM    699 2HD1 LEU A  45      -0.811  16.244   6.844  1.00  0.00           H  
ATOM    700 3HD1 LEU A  45       0.213  16.664   5.450  1.00  0.00           H  
ATOM    701 1HD2 LEU A  45      -0.823  19.561   5.144  1.00  0.00           H  
ATOM    702 2HD2 LEU A  45      -0.608  18.417   3.797  1.00  0.00           H  
ATOM    703 3HD2 LEU A  45      -2.191  19.185   4.068  1.00  0.00           H  
ATOM    704  N   GLY A  46      -5.130  15.963   6.054  1.00  0.00           N  
ATOM    705  CA  GLY A  46      -6.190  16.393   6.959  1.00  0.00           C  
ATOM    706  C   GLY A  46      -6.481  15.331   8.010  1.00  0.00           C  
ATOM    707  O   GLY A  46      -6.690  15.645   9.182  1.00  0.00           O  
ATOM    708  H   GLY A  46      -5.346  15.814   5.079  1.00  0.00           H  
ATOM    709 1HA  GLY A  46      -5.897  17.323   7.447  1.00  0.00           H  
ATOM    710 2HA  GLY A  46      -7.094  16.602   6.388  1.00  0.00           H  
ATOM    711  N   LEU A  47      -6.493  14.072   7.585  1.00  0.00           N  
ATOM    712  CA  LEU A  47      -6.759  12.960   8.489  1.00  0.00           C  
ATOM    713  C   LEU A  47      -5.664  12.831   9.541  1.00  0.00           C  
ATOM    714  O   LEU A  47      -5.942  12.576  10.713  1.00  0.00           O  
ATOM    715  CB  LEU A  47      -6.874  11.651   7.698  1.00  0.00           C  
ATOM    716  CG  LEU A  47      -7.194  10.400   8.526  1.00  0.00           C  
ATOM    717  CD1 LEU A  47      -8.523  10.591   9.244  1.00  0.00           C  
ATOM    718  CD2 LEU A  47      -7.236   9.183   7.613  1.00  0.00           C  
ATOM    719  H   LEU A  47      -6.313  13.881   6.610  1.00  0.00           H  
ATOM    720  HA  LEU A  47      -7.704  13.147   8.998  1.00  0.00           H  
ATOM    721 1HB  LEU A  47      -7.659  11.764   6.952  1.00  0.00           H  
ATOM    722 2HB  LEU A  47      -5.932  11.473   7.180  1.00  0.00           H  
ATOM    723  HG  LEU A  47      -6.423  10.258   9.284  1.00  0.00           H  
ATOM    724 1HD1 LEU A  47      -8.751   9.702   9.833  1.00  0.00           H  
ATOM    725 2HD1 LEU A  47      -8.459  11.456   9.905  1.00  0.00           H  
ATOM    726 3HD1 LEU A  47      -9.313  10.752   8.511  1.00  0.00           H  
ATOM    727 1HD2 LEU A  47      -7.463   8.294   8.202  1.00  0.00           H  
ATOM    728 2HD2 LEU A  47      -8.008   9.323   6.856  1.00  0.00           H  
ATOM    729 3HD2 LEU A  47      -6.269   9.060   7.127  1.00  0.00           H  
ATOM    730  N   SER A  48      -4.418  13.009   9.116  1.00  0.00           N  
ATOM    731  CA  SER A  48      -3.279  12.913  10.020  1.00  0.00           C  
ATOM    732  C   SER A  48      -3.317  14.014  11.072  1.00  0.00           C  
ATOM    733  O   SER A  48      -3.024  13.777  12.244  1.00  0.00           O  
ATOM    734  CB  SER A  48      -1.983  12.993   9.237  1.00  0.00           C  
ATOM    735  OG  SER A  48      -1.832  11.880   8.400  1.00  0.00           O  
ATOM    736  H   SER A  48      -4.256  13.216   8.141  1.00  0.00           H  
ATOM    737  HA  SER A  48      -3.322  11.950  10.530  1.00  0.00           H  
ATOM    738 1HB  SER A  48      -1.975  13.905   8.640  1.00  0.00           H  
ATOM    739 2HB  SER A  48      -1.143  13.048   9.928  1.00  0.00           H  
ATOM    740  HG  SER A  48      -0.896  11.830   8.192  1.00  0.00           H  
ATOM    741  N   ALA A  49      -3.680  15.219  10.647  1.00  0.00           N  
ATOM    742  CA  ALA A  49      -3.757  16.360  11.551  1.00  0.00           C  
ATOM    743  C   ALA A  49      -4.839  16.157  12.603  1.00  0.00           C  
ATOM    744  O   ALA A  49      -4.648  16.482  13.775  1.00  0.00           O  
ATOM    745  CB  ALA A  49      -4.014  17.640  10.769  1.00  0.00           C  
ATOM    746  H   ALA A  49      -3.909  15.348   9.672  1.00  0.00           H  
ATOM    747  HA  ALA A  49      -2.801  16.448  12.068  1.00  0.00           H  
ATOM    748 1HB  ALA A  49      -4.069  18.483  11.457  1.00  0.00           H  
ATOM    749 2HB  ALA A  49      -3.201  17.802  10.060  1.00  0.00           H  
ATOM    750 3HB  ALA A  49      -4.954  17.552  10.227  1.00  0.00           H  
ATOM    751  N   ILE A  50      -5.977  15.617  12.178  1.00  0.00           N  
ATOM    752  CA  ILE A  50      -7.092  15.369  13.082  1.00  0.00           C  
ATOM    753  C   ILE A  50      -6.728  14.329  14.134  1.00  0.00           C  
ATOM    754  O   ILE A  50      -7.078  14.468  15.306  1.00  0.00           O  
ATOM    755  CB  ILE A  50      -8.335  14.900  12.304  1.00  0.00           C  
ATOM    756  CG1 ILE A  50      -8.876  16.034  11.429  1.00  0.00           C  
ATOM    757  CG2 ILE A  50      -9.407  14.406  13.263  1.00  0.00           C  
ATOM    758  CD1 ILE A  50      -9.925  15.591  10.434  1.00  0.00           C  
ATOM    759  H   ILE A  50      -6.071  15.372  11.203  1.00  0.00           H  
ATOM    760  HA  ILE A  50      -7.336  16.299  13.593  1.00  0.00           H  
ATOM    761  HB  ILE A  50      -8.059  14.088  11.632  1.00  0.00           H  
ATOM    762 1HG1 ILE A  50      -9.311  16.807  12.062  1.00  0.00           H  
ATOM    763 2HG1 ILE A  50      -8.055  16.491  10.876  1.00  0.00           H  
ATOM    764 1HG2 ILE A  50     -10.279  14.079  12.696  1.00  0.00           H  
ATOM    765 2HG2 ILE A  50      -9.018  13.571  13.843  1.00  0.00           H  
ATOM    766 3HG2 ILE A  50      -9.694  15.214  13.936  1.00  0.00           H  
ATOM    767 1HD1 ILE A  50     -10.259  16.449   9.851  1.00  0.00           H  
ATOM    768 2HD1 ILE A  50      -9.499  14.842   9.766  1.00  0.00           H  
ATOM    769 3HD1 ILE A  50     -10.773  15.163  10.967  1.00  0.00           H  
ATOM    770  N   GLU A  51      -6.023  13.286  13.709  1.00  0.00           N  
ATOM    771  CA  GLU A  51      -5.610  12.220  14.613  1.00  0.00           C  
ATOM    772  C   GLU A  51      -4.775  12.765  15.764  1.00  0.00           C  
ATOM    773  O   GLU A  51      -4.913  12.326  16.906  1.00  0.00           O  
ATOM    774  CB  GLU A  51      -4.816  11.155  13.854  1.00  0.00           C  
ATOM    775  CG  GLU A  51      -4.398   9.960  14.699  1.00  0.00           C  
ATOM    776  CD  GLU A  51      -3.683   8.903  13.905  1.00  0.00           C  
ATOM    777  OE1 GLU A  51      -3.959   8.777  12.736  1.00  0.00           O  
ATOM    778  OE2 GLU A  51      -2.860   8.220  14.468  1.00  0.00           O  
ATOM    779  H   GLU A  51      -5.767  13.231  12.734  1.00  0.00           H  
ATOM    780  HA  GLU A  51      -6.504  11.756  15.032  1.00  0.00           H  
ATOM    781 1HB  GLU A  51      -5.411  10.783  13.019  1.00  0.00           H  
ATOM    782 2HB  GLU A  51      -3.913  11.602  13.438  1.00  0.00           H  
ATOM    783 1HG  GLU A  51      -3.741  10.305  15.497  1.00  0.00           H  
ATOM    784 2HG  GLU A  51      -5.285   9.526  15.158  1.00  0.00           H  
ATOM    785  N   VAL A  52      -3.905  13.720  15.485  1.00  0.00           N  
ATOM    786  CA  VAL A  52      -3.053  14.285  16.532  1.00  0.00           C  
ATOM    787  C   VAL A  52      -3.812  14.993  17.662  1.00  0.00           C  
ATOM    788  O   VAL A  52      -3.450  14.878  18.833  1.00  0.00           O  
ATOM    789  CB  VAL A  52      -2.068  15.286  15.900  1.00  0.00           C  
ATOM    790  CG1 VAL A  52      -1.304  16.037  16.980  1.00  0.00           C  
ATOM    791  CG2 VAL A  52      -1.111  14.555  14.971  1.00  0.00           C  
ATOM    792  H   VAL A  52      -3.821  14.069  14.541  1.00  0.00           H  
ATOM    793  HA  VAL A  52      -2.484  13.475  16.989  1.00  0.00           H  
ATOM    794  HB  VAL A  52      -2.632  16.027  15.332  1.00  0.00           H  
ATOM    795 1HG1 VAL A  52      -0.613  16.740  16.516  1.00  0.00           H  
ATOM    796 2HG1 VAL A  52      -2.007  16.582  17.611  1.00  0.00           H  
ATOM    797 3HG1 VAL A  52      -0.744  15.327  17.589  1.00  0.00           H  
ATOM    798 1HG2 VAL A  52      -0.418  15.269  14.527  1.00  0.00           H  
ATOM    799 2HG2 VAL A  52      -0.551  13.810  15.539  1.00  0.00           H  
ATOM    800 3HG2 VAL A  52      -1.676  14.059  14.182  1.00  0.00           H  
ATOM    801  N   THR A  53      -4.869  15.729  17.320  1.00  0.00           N  
ATOM    802  CA  THR A  53      -5.429  16.707  18.258  1.00  0.00           C  
ATOM    803  C   THR A  53      -6.943  16.587  18.390  1.00  0.00           C  
ATOM    804  O   THR A  53      -7.617  16.090  17.488  1.00  0.00           O  
ATOM    805  CB  THR A  53      -5.070  18.143  17.832  1.00  0.00           C  
ATOM    806  OG1 THR A  53      -5.509  19.066  18.837  1.00  0.00           O  
ATOM    807  CG2 THR A  53      -5.734  18.488  16.508  1.00  0.00           C  
ATOM    808  H   THR A  53      -5.295  15.620  16.411  1.00  0.00           H  
ATOM    809  HA  THR A  53      -5.001  16.525  19.244  1.00  0.00           H  
ATOM    810  HB  THR A  53      -3.989  18.231  17.724  1.00  0.00           H  
ATOM    811  HG1 THR A  53      -5.030  19.893  18.742  1.00  0.00           H  
ATOM    812 1HG2 THR A  53      -5.469  19.506  16.222  1.00  0.00           H  
ATOM    813 2HG2 THR A  53      -5.394  17.794  15.739  1.00  0.00           H  
ATOM    814 3HG2 THR A  53      -6.816  18.411  16.612  1.00  0.00           H  
ATOM    815  N   ASP A  54      -7.464  17.048  19.524  1.00  0.00           N  
ATOM    816  CA  ASP A  54      -8.905  17.095  19.753  1.00  0.00           C  
ATOM    817  C   ASP A  54      -9.392  18.525  19.953  1.00  0.00           C  
ATOM    818  O   ASP A  54     -10.535  18.752  20.350  1.00  0.00           O  
ATOM    819  CB  ASP A  54      -9.281  16.249  20.972  1.00  0.00           C  
ATOM    820  CG  ASP A  54      -8.667  16.768  22.265  1.00  0.00           C  
ATOM    821  OD1 ASP A  54      -7.993  17.769  22.220  1.00  0.00           O  
ATOM    822  OD2 ASP A  54      -8.879  16.158  23.286  1.00  0.00           O  
ATOM    823  H   ASP A  54      -6.840  17.375  20.248  1.00  0.00           H  
ATOM    824  HA  ASP A  54      -9.408  16.686  18.876  1.00  0.00           H  
ATOM    825 1HB  ASP A  54     -10.365  16.232  21.082  1.00  0.00           H  
ATOM    826 2HB  ASP A  54      -8.951  15.221  20.817  1.00  0.00           H  
ATOM    827  N   ASP A  55      -8.524  19.495  19.678  1.00  0.00           N  
ATOM    828  CA  ASP A  55      -8.859  20.898  19.910  1.00  0.00           C  
ATOM    829  C   ASP A  55      -9.864  21.400  18.881  1.00  0.00           C  
ATOM    830  O   ASP A  55      -9.610  21.354  17.677  1.00  0.00           O  
ATOM    831  CB  ASP A  55      -7.599  21.766  19.867  1.00  0.00           C  
ATOM    832  CG  ASP A  55      -7.872  23.224  20.212  1.00  0.00           C  
ATOM    833  OD1 ASP A  55      -8.569  23.870  19.466  1.00  0.00           O  
ATOM    834  OD2 ASP A  55      -7.381  23.677  21.218  1.00  0.00           O  
ATOM    835  H   ASP A  55      -7.616  19.262  19.302  1.00  0.00           H  
ATOM    836  HA  ASP A  55      -9.309  20.987  20.899  1.00  0.00           H  
ATOM    837 1HB  ASP A  55      -6.862  21.374  20.568  1.00  0.00           H  
ATOM    838 2HB  ASP A  55      -7.160  21.720  18.870  1.00  0.00           H  
ATOM    839  N   PRO A  56     -11.062  21.914  19.187  1.00  0.00           N  
ATOM    840  CA  PRO A  56     -12.098  22.054  18.168  1.00  0.00           C  
ATOM    841  C   PRO A  56     -11.754  23.159  17.162  1.00  0.00           C  
ATOM    842  O   PRO A  56     -12.053  23.045  15.973  1.00  0.00           O  
ATOM    843  CB  PRO A  56     -13.340  22.407  18.993  1.00  0.00           C  
ATOM    844  CG  PRO A  56     -13.050  21.852  20.346  1.00  0.00           C  
ATOM    845  CD  PRO A  56     -11.569  22.055  20.524  1.00  0.00           C  
ATOM    846  HA  PRO A  56     -12.229  21.092  17.651  1.00  0.00           H  
ATOM    847 1HB  PRO A  56     -13.488  23.497  19.002  1.00  0.00           H  
ATOM    848 2HB  PRO A  56     -14.235  21.964  18.533  1.00  0.00           H  
ATOM    849 1HG  PRO A  56     -13.644  22.378  21.108  1.00  0.00           H  
ATOM    850 2HG  PRO A  56     -13.340  20.792  20.392  1.00  0.00           H  
ATOM    851 1HD  PRO A  56     -11.382  23.059  20.933  1.00  0.00           H  
ATOM    852 2HD  PRO A  56     -11.170  21.282  21.198  1.00  0.00           H  
ATOM    853  N   GLU A  57     -11.126  24.217  17.663  1.00  0.00           N  
ATOM    854  CA  GLU A  57     -10.598  25.304  16.848  1.00  0.00           C  
ATOM    855  C   GLU A  57      -9.628  24.783  15.795  1.00  0.00           C  
ATOM    856  O   GLU A  57      -9.712  25.151  14.623  1.00  0.00           O  
ATOM    857  CB  GLU A  57      -9.900  26.341  17.730  1.00  0.00           C  
ATOM    858  CG  GLU A  57      -9.354  27.544  16.975  1.00  0.00           C  
ATOM    859  CD  GLU A  57      -8.703  28.556  17.877  1.00  0.00           C  
ATOM    860  OE1 GLU A  57      -8.693  28.344  19.066  1.00  0.00           O  
ATOM    861  OE2 GLU A  57      -8.215  29.542  17.376  1.00  0.00           O  
ATOM    862  H   GLU A  57     -11.016  24.256  18.666  1.00  0.00           H  
ATOM    863  HA  GLU A  57     -11.430  25.786  16.334  1.00  0.00           H  
ATOM    864 1HB  GLU A  57     -10.598  26.707  18.483  1.00  0.00           H  
ATOM    865 2HB  GLU A  57      -9.068  25.871  18.256  1.00  0.00           H  
ATOM    866 1HG  GLU A  57      -8.621  27.200  16.245  1.00  0.00           H  
ATOM    867 2HG  GLU A  57     -10.169  28.020  16.432  1.00  0.00           H  
ATOM    868  N   ALA A  58      -8.707  23.924  16.220  1.00  0.00           N  
ATOM    869  CA  ALA A  58      -7.719  23.351  15.315  1.00  0.00           C  
ATOM    870  C   ALA A  58      -8.380  22.470  14.264  1.00  0.00           C  
ATOM    871  O   ALA A  58      -8.004  22.496  13.092  1.00  0.00           O  
ATOM    872  CB  ALA A  58      -6.683  22.556  16.096  1.00  0.00           C  
ATOM    873  H   ALA A  58      -8.691  23.662  17.195  1.00  0.00           H  
ATOM    874  HA  ALA A  58      -7.219  24.170  14.798  1.00  0.00           H  
ATOM    875 1HB  ALA A  58      -5.952  22.134  15.407  1.00  0.00           H  
ATOM    876 2HB  ALA A  58      -6.178  23.213  16.804  1.00  0.00           H  
ATOM    877 3HB  ALA A  58      -7.177  21.750  16.638  1.00  0.00           H  
ATOM    878  N   LEU A  59      -9.367  21.690  14.689  1.00  0.00           N  
ATOM    879  CA  LEU A  59     -10.083  20.798  13.784  1.00  0.00           C  
ATOM    880  C   LEU A  59     -10.855  21.585  12.733  1.00  0.00           C  
ATOM    881  O   LEU A  59     -10.886  21.210  11.561  1.00  0.00           O  
ATOM    882  CB  LEU A  59     -11.048  19.904  14.573  1.00  0.00           C  
ATOM    883  CG  LEU A  59     -10.392  18.851  15.476  1.00  0.00           C  
ATOM    884  CD1 LEU A  59     -11.459  18.171  16.322  1.00  0.00           C  
ATOM    885  CD2 LEU A  59      -9.647  17.839  14.617  1.00  0.00           C  
ATOM    886  H   LEU A  59      -9.629  21.715  15.664  1.00  0.00           H  
ATOM    887  HA  LEU A  59      -9.356  20.166  13.275  1.00  0.00           H  
ATOM    888 1HB  LEU A  59     -11.672  20.537  15.202  1.00  0.00           H  
ATOM    889 2HB  LEU A  59     -11.693  19.381  13.868  1.00  0.00           H  
ATOM    890  HG  LEU A  59      -9.690  19.339  16.153  1.00  0.00           H  
ATOM    891 1HD1 LEU A  59     -10.993  17.423  16.963  1.00  0.00           H  
ATOM    892 2HD1 LEU A  59     -11.962  18.914  16.940  1.00  0.00           H  
ATOM    893 3HD1 LEU A  59     -12.186  17.687  15.670  1.00  0.00           H  
ATOM    894 1HD2 LEU A  59      -9.180  17.091  15.258  1.00  0.00           H  
ATOM    895 2HD2 LEU A  59     -10.348  17.350  13.940  1.00  0.00           H  
ATOM    896 3HD2 LEU A  59      -8.879  18.350  14.036  1.00  0.00           H  
ATOM    897  N   TYR A  60     -11.478  22.678  13.158  1.00  0.00           N  
ATOM    898  CA  TYR A  60     -12.252  23.520  12.253  1.00  0.00           C  
ATOM    899  C   TYR A  60     -11.359  24.165  11.202  1.00  0.00           C  
ATOM    900  O   TYR A  60     -11.726  24.252  10.030  1.00  0.00           O  
ATOM    901  CB  TYR A  60     -13.009  24.594  13.037  1.00  0.00           C  
ATOM    902  CG  TYR A  60     -13.887  25.474  12.175  1.00  0.00           C  
ATOM    903  CD1 TYR A  60     -14.306  25.029  10.930  1.00  0.00           C  
ATOM    904  CD2 TYR A  60     -14.273  26.727  12.629  1.00  0.00           C  
ATOM    905  CE1 TYR A  60     -15.108  25.832  10.142  1.00  0.00           C  
ATOM    906  CE2 TYR A  60     -15.074  27.530  11.841  1.00  0.00           C  
ATOM    907  CZ  TYR A  60     -15.491  27.087  10.603  1.00  0.00           C  
ATOM    908  OH  TYR A  60     -16.289  27.887   9.818  1.00  0.00           O  
ATOM    909  H   TYR A  60     -11.414  22.933  14.133  1.00  0.00           H  
ATOM    910  HA  TYR A  60     -12.976  22.893  11.732  1.00  0.00           H  
ATOM    911 1HB  TYR A  60     -13.639  24.119  13.790  1.00  0.00           H  
ATOM    912 2HB  TYR A  60     -12.298  25.232  13.560  1.00  0.00           H  
ATOM    913  HD1 TYR A  60     -14.003  24.044  10.572  1.00  0.00           H  
ATOM    914  HD2 TYR A  60     -13.943  27.077  13.607  1.00  0.00           H  
ATOM    915  HE1 TYR A  60     -15.437  25.482   9.164  1.00  0.00           H  
ATOM    916  HE2 TYR A  60     -15.377  28.515  12.198  1.00  0.00           H  
ATOM    917  HH  TYR A  60     -16.462  28.713  10.277  1.00  0.00           H  
ATOM    918  N   GLU A  61     -10.184  24.617  11.627  1.00  0.00           N  
ATOM    919  CA  GLU A  61      -9.236  25.255  10.722  1.00  0.00           C  
ATOM    920  C   GLU A  61      -8.733  24.274   9.671  1.00  0.00           C  
ATOM    921  O   GLU A  61      -8.592  24.623   8.499  1.00  0.00           O  
ATOM    922  CB  GLU A  61      -8.054  25.829  11.506  1.00  0.00           C  
ATOM    923  CG  GLU A  61      -8.400  27.026  12.380  1.00  0.00           C  
ATOM    924  CD  GLU A  61      -8.852  28.219  11.585  1.00  0.00           C  
ATOM    925  OE1 GLU A  61      -8.303  28.452  10.535  1.00  0.00           O  
ATOM    926  OE2 GLU A  61      -9.747  28.899  12.029  1.00  0.00           O  
ATOM    927  H   GLU A  61      -9.941  24.516  12.602  1.00  0.00           H  
ATOM    928  HA  GLU A  61      -9.744  26.072  10.208  1.00  0.00           H  
ATOM    929 1HB  GLU A  61      -7.634  25.055  12.149  1.00  0.00           H  
ATOM    930 2HB  GLU A  61      -7.272  26.137  10.811  1.00  0.00           H  
ATOM    931 1HG  GLU A  61      -9.195  26.741  13.069  1.00  0.00           H  
ATOM    932 2HG  GLU A  61      -7.525  27.297  12.969  1.00  0.00           H  
ATOM    933  N   VAL A  62      -8.463  23.045  10.096  1.00  0.00           N  
ATOM    934  CA  VAL A  62      -7.975  22.012   9.191  1.00  0.00           C  
ATOM    935  C   VAL A  62      -9.020  21.662   8.140  1.00  0.00           C  
ATOM    936  O   VAL A  62      -8.696  21.470   6.968  1.00  0.00           O  
ATOM    937  CB  VAL A  62      -7.600  20.744   9.980  1.00  0.00           C  
ATOM    938  CG1 VAL A  62      -7.271  19.602   9.030  1.00  0.00           C  
ATOM    939  CG2 VAL A  62      -6.424  21.035  10.900  1.00  0.00           C  
ATOM    940  H   VAL A  62      -8.599  22.820  11.071  1.00  0.00           H  
ATOM    941  HA  VAL A  62      -7.084  22.387   8.687  1.00  0.00           H  
ATOM    942  HB  VAL A  62      -8.458  20.430  10.575  1.00  0.00           H  
ATOM    943 1HG1 VAL A  62      -7.009  18.714   9.605  1.00  0.00           H  
ATOM    944 2HG1 VAL A  62      -8.139  19.387   8.406  1.00  0.00           H  
ATOM    945 3HG1 VAL A  62      -6.430  19.886   8.398  1.00  0.00           H  
ATOM    946 1HG2 VAL A  62      -6.165  20.134  11.456  1.00  0.00           H  
ATOM    947 2HG2 VAL A  62      -5.568  21.354  10.306  1.00  0.00           H  
ATOM    948 3HG2 VAL A  62      -6.697  21.826  11.599  1.00  0.00           H  
ATOM    949  N   VAL A  63     -10.276  21.580   8.565  1.00  0.00           N  
ATOM    950  CA  VAL A  63     -11.371  21.253   7.660  1.00  0.00           C  
ATOM    951  C   VAL A  63     -11.560  22.339   6.609  1.00  0.00           C  
ATOM    952  O   VAL A  63     -11.799  22.047   5.437  1.00  0.00           O  
ATOM    953  CB  VAL A  63     -12.681  21.073   8.450  1.00  0.00           C  
ATOM    954  CG1 VAL A  63     -13.859  20.920   7.499  1.00  0.00           C  
ATOM    955  CG2 VAL A  63     -12.570  19.867   9.370  1.00  0.00           C  
ATOM    956  H   VAL A  63     -10.477  21.749   9.540  1.00  0.00           H  
ATOM    957  HA  VAL A  63     -11.135  20.315   7.155  1.00  0.00           H  
ATOM    958  HB  VAL A  63     -12.862  21.969   9.044  1.00  0.00           H  
ATOM    959 1HG1 VAL A  63     -14.777  20.794   8.074  1.00  0.00           H  
ATOM    960 2HG1 VAL A  63     -13.941  21.810   6.875  1.00  0.00           H  
ATOM    961 3HG1 VAL A  63     -13.705  20.045   6.867  1.00  0.00           H  
ATOM    962 1HG2 VAL A  63     -13.499  19.746   9.925  1.00  0.00           H  
ATOM    963 2HG2 VAL A  63     -12.383  18.972   8.775  1.00  0.00           H  
ATOM    964 3HG2 VAL A  63     -11.747  20.017  10.068  1.00  0.00           H  
ATOM    965  N   LYS A  64     -11.452  23.593   7.034  1.00  0.00           N  
ATOM    966  CA  LYS A  64     -11.610  24.725   6.130  1.00  0.00           C  
ATOM    967  C   LYS A  64     -10.509  24.749   5.077  1.00  0.00           C  
ATOM    968  O   LYS A  64     -10.763  25.029   3.906  1.00  0.00           O  
ATOM    969  CB  LYS A  64     -11.617  26.038   6.914  1.00  0.00           C  
ATOM    970  CG  LYS A  64     -12.866  26.262   7.756  1.00  0.00           C  
ATOM    971  CD  LYS A  64     -12.903  27.671   8.327  1.00  0.00           C  
ATOM    972  CE  LYS A  64     -11.868  27.851   9.428  1.00  0.00           C  
ATOM    973  NZ  LYS A  64     -11.981  29.181  10.086  1.00  0.00           N  
ATOM    974  H   LYS A  64     -11.255  23.766   8.009  1.00  0.00           H  
ATOM    975  HA  LYS A  64     -12.564  24.623   5.612  1.00  0.00           H  
ATOM    976 1HB  LYS A  64     -10.754  26.069   7.580  1.00  0.00           H  
ATOM    977 2HB  LYS A  64     -11.526  26.876   6.222  1.00  0.00           H  
ATOM    978 1HG  LYS A  64     -13.753  26.104   7.141  1.00  0.00           H  
ATOM    979 2HG  LYS A  64     -12.883  25.546   8.577  1.00  0.00           H  
ATOM    980 1HD  LYS A  64     -12.704  28.391   7.532  1.00  0.00           H  
ATOM    981 2HD  LYS A  64     -13.893  27.873   8.736  1.00  0.00           H  
ATOM    982 1HE  LYS A  64     -11.999  27.075  10.180  1.00  0.00           H  
ATOM    983 2HE  LYS A  64     -10.868  27.752   9.007  1.00  0.00           H  
ATOM    984 1HZ  LYS A  64     -11.279  29.260  10.808  1.00  0.00           H  
ATOM    985 2HZ  LYS A  64     -11.842  29.910   9.400  1.00  0.00           H  
ATOM    986 3HZ  LYS A  64     -12.898  29.277  10.498  1.00  0.00           H  
ATOM    987  N   THR A  65      -9.285  24.453   5.503  1.00  0.00           N  
ATOM    988  CA  THR A  65      -8.142  24.439   4.598  1.00  0.00           C  
ATOM    989  C   THR A  65      -8.285  23.348   3.546  1.00  0.00           C  
ATOM    990  O   THR A  65      -7.971  23.557   2.374  1.00  0.00           O  
ATOM    991  CB  THR A  65      -6.825  24.242   5.371  1.00  0.00           C  
ATOM    992  OG1 THR A  65      -6.641  25.326   6.291  1.00  0.00           O  
ATOM    993  CG2 THR A  65      -5.646  24.190   4.412  1.00  0.00           C  
ATOM    994  H   THR A  65      -9.143  24.232   6.478  1.00  0.00           H  
ATOM    995  HA  THR A  65      -8.097  25.399   4.083  1.00  0.00           H  
ATOM    996  HB  THR A  65      -6.870  23.309   5.934  1.00  0.00           H  
ATOM    997  HG1 THR A  65      -7.173  25.172   7.076  1.00  0.00           H  
ATOM    998 1HG2 THR A  65      -4.724  24.050   4.976  1.00  0.00           H  
ATOM    999 2HG2 THR A  65      -5.777  23.360   3.718  1.00  0.00           H  
ATOM   1000 3HG2 THR A  65      -5.590  25.123   3.853  1.00  0.00           H  
ATOM   1001  N   LEU A  66      -8.761  22.182   3.972  1.00  0.00           N  
ATOM   1002  CA  LEU A  66      -8.947  21.054   3.067  1.00  0.00           C  
ATOM   1003  C   LEU A  66     -10.005  21.360   2.015  1.00  0.00           C  
ATOM   1004  O   LEU A  66      -9.846  21.018   0.843  1.00  0.00           O  
ATOM   1005  CB  LEU A  66      -9.349  19.802   3.856  1.00  0.00           C  
ATOM   1006  CG  LEU A  66      -9.541  18.526   3.027  1.00  0.00           C  
ATOM   1007  CD1 LEU A  66      -8.242  18.186   2.310  1.00  0.00           C  
ATOM   1008  CD2 LEU A  66      -9.975  17.388   3.939  1.00  0.00           C  
ATOM   1009  H   LEU A  66      -9.000  22.075   4.947  1.00  0.00           H  
ATOM   1010  HA  LEU A  66      -8.003  20.860   2.558  1.00  0.00           H  
ATOM   1011 1HB  LEU A  66      -8.582  19.600   4.602  1.00  0.00           H  
ATOM   1012 2HB  LEU A  66     -10.287  20.004   4.375  1.00  0.00           H  
ATOM   1013  HG  LEU A  66     -10.306  18.696   2.269  1.00  0.00           H  
ATOM   1014 1HD1 LEU A  66      -8.378  17.279   1.720  1.00  0.00           H  
ATOM   1015 2HD1 LEU A  66      -7.965  19.008   1.650  1.00  0.00           H  
ATOM   1016 3HD1 LEU A  66      -7.452  18.027   3.043  1.00  0.00           H  
ATOM   1017 1HD2 LEU A  66     -10.112  16.481   3.349  1.00  0.00           H  
ATOM   1018 2HD2 LEU A  66      -9.211  17.216   4.697  1.00  0.00           H  
ATOM   1019 3HD2 LEU A  66     -10.915  17.650   4.425  1.00  0.00           H  
ATOM   1020  N   ALA A  67     -11.085  22.006   2.441  1.00  0.00           N  
ATOM   1021  CA  ALA A  67     -12.174  22.359   1.536  1.00  0.00           C  
ATOM   1022  C   ALA A  67     -11.712  23.360   0.484  1.00  0.00           C  
ATOM   1023  O   ALA A  67     -12.073  23.255  -0.688  1.00  0.00           O  
ATOM   1024  CB  ALA A  67     -13.353  22.920   2.318  1.00  0.00           C  
ATOM   1025  H   ALA A  67     -11.154  22.259   3.416  1.00  0.00           H  
ATOM   1026  HA  ALA A  67     -12.492  21.453   1.019  1.00  0.00           H  
ATOM   1027 1HB  ALA A  67     -14.157  23.179   1.629  1.00  0.00           H  
ATOM   1028 2HB  ALA A  67     -13.709  22.171   3.026  1.00  0.00           H  
ATOM   1029 3HB  ALA A  67     -13.039  23.810   2.860  1.00  0.00           H  
ATOM   1030  N   GLU A  68     -10.911  24.331   0.910  1.00  0.00           N  
ATOM   1031  CA  GLU A  68     -10.398  25.352   0.006  1.00  0.00           C  
ATOM   1032  C   GLU A  68      -9.479  24.746  -1.047  1.00  0.00           C  
ATOM   1033  O   GLU A  68      -9.530  25.120  -2.219  1.00  0.00           O  
ATOM   1034  CB  GLU A  68      -9.649  26.431   0.791  1.00  0.00           C  
ATOM   1035  CG  GLU A  68     -10.538  27.309   1.659  1.00  0.00           C  
ATOM   1036  CD  GLU A  68      -9.762  28.308   2.470  1.00  0.00           C  
ATOM   1037  OE1 GLU A  68      -8.555  28.251   2.452  1.00  0.00           O  
ATOM   1038  OE2 GLU A  68     -10.375  29.131   3.109  1.00  0.00           O  
ATOM   1039  H   GLU A  68     -10.651  24.362   1.885  1.00  0.00           H  
ATOM   1040  HA  GLU A  68     -11.241  25.816  -0.507  1.00  0.00           H  
ATOM   1041 1HB  GLU A  68      -8.908  25.961   1.439  1.00  0.00           H  
ATOM   1042 2HB  GLU A  68      -9.113  27.079   0.098  1.00  0.00           H  
ATOM   1043 1HG  GLU A  68     -11.239  27.844   1.018  1.00  0.00           H  
ATOM   1044 2HG  GLU A  68     -11.115  26.674   2.330  1.00  0.00           H  
ATOM   1045  N   ALA A  69      -8.640  23.808  -0.621  1.00  0.00           N  
ATOM   1046  CA  ALA A  69      -7.706  23.147  -1.526  1.00  0.00           C  
ATOM   1047  C   ALA A  69      -8.444  22.330  -2.578  1.00  0.00           C  
ATOM   1048  O   ALA A  69      -8.067  22.324  -3.750  1.00  0.00           O  
ATOM   1049  CB  ALA A  69      -6.748  22.260  -0.744  1.00  0.00           C  
ATOM   1050  H   ALA A  69      -8.649  23.546   0.354  1.00  0.00           H  
ATOM   1051  HA  ALA A  69      -7.133  23.917  -2.042  1.00  0.00           H  
ATOM   1052 1HB  ALA A  69      -6.058  21.773  -1.434  1.00  0.00           H  
ATOM   1053 2HB  ALA A  69      -6.185  22.868  -0.036  1.00  0.00           H  
ATOM   1054 3HB  ALA A  69      -7.313  21.503  -0.203  1.00  0.00           H  
ATOM   1055  N   ALA A  70      -9.498  21.641  -2.152  1.00  0.00           N  
ATOM   1056  CA  ALA A  70     -10.292  20.818  -3.057  1.00  0.00           C  
ATOM   1057  C   ALA A  70     -10.989  21.671  -4.109  1.00  0.00           C  
ATOM   1058  O   ALA A  70     -11.052  21.300  -5.281  1.00  0.00           O  
ATOM   1059  CB  ALA A  70     -11.313  20.004  -2.275  1.00  0.00           C  
ATOM   1060  H   ALA A  70      -9.756  21.689  -1.177  1.00  0.00           H  
ATOM   1061  HA  ALA A  70      -9.617  20.135  -3.574  1.00  0.00           H  
ATOM   1062 1HB  ALA A  70     -11.898  19.395  -2.965  1.00  0.00           H  
ATOM   1063 2HB  ALA A  70     -10.796  19.356  -1.567  1.00  0.00           H  
ATOM   1064 3HB  ALA A  70     -11.976  20.677  -1.733  1.00  0.00           H  
ATOM   1065  N   LEU A  71     -11.511  22.816  -3.683  1.00  0.00           N  
ATOM   1066  CA  LEU A  71     -12.206  23.725  -4.588  1.00  0.00           C  
ATOM   1067  C   LEU A  71     -11.258  24.286  -5.640  1.00  0.00           C  
ATOM   1068  O   LEU A  71     -11.616  24.405  -6.812  1.00  0.00           O  
ATOM   1069  CB  LEU A  71     -12.842  24.876  -3.799  1.00  0.00           C  
ATOM   1070  CG  LEU A  71     -13.697  25.852  -4.617  1.00  0.00           C  
ATOM   1071  CD1 LEU A  71     -14.744  26.491  -3.715  1.00  0.00           C  
ATOM   1072  CD2 LEU A  71     -12.800  26.907  -5.248  1.00  0.00           C  
ATOM   1073  H   LEU A  71     -11.425  23.064  -2.708  1.00  0.00           H  
ATOM   1074  HA  LEU A  71     -12.994  23.171  -5.096  1.00  0.00           H  
ATOM   1075 1HB  LEU A  71     -13.475  24.455  -3.019  1.00  0.00           H  
ATOM   1076 2HB  LEU A  71     -12.048  25.451  -3.322  1.00  0.00           H  
ATOM   1077  HG  LEU A  71     -14.222  25.306  -5.402  1.00  0.00           H  
ATOM   1078 1HD1 LEU A  71     -15.351  27.184  -4.297  1.00  0.00           H  
ATOM   1079 2HD1 LEU A  71     -15.383  25.715  -3.293  1.00  0.00           H  
ATOM   1080 3HD1 LEU A  71     -14.248  27.032  -2.909  1.00  0.00           H  
ATOM   1081 1HD2 LEU A  71     -13.408  27.600  -5.830  1.00  0.00           H  
ATOM   1082 2HD2 LEU A  71     -12.276  27.454  -4.464  1.00  0.00           H  
ATOM   1083 3HD2 LEU A  71     -12.074  26.424  -5.901  1.00  0.00           H  
ATOM   1084  N   GLU A  72     -10.047  24.630  -5.214  1.00  0.00           N  
ATOM   1085  CA  GLU A  72      -9.045  25.180  -6.119  1.00  0.00           C  
ATOM   1086  C   GLU A  72      -8.632  24.158  -7.171  1.00  0.00           C  
ATOM   1087  O   GLU A  72      -8.460  24.494  -8.343  1.00  0.00           O  
ATOM   1088  CB  GLU A  72      -7.816  25.644  -5.335  1.00  0.00           C  
ATOM   1089  CG  GLU A  72      -8.051  26.873  -4.467  1.00  0.00           C  
ATOM   1090  CD  GLU A  72      -6.844  27.257  -3.657  1.00  0.00           C  
ATOM   1091  OE1 GLU A  72      -5.883  26.526  -3.675  1.00  0.00           O  
ATOM   1092  OE2 GLU A  72      -6.883  28.282  -3.019  1.00  0.00           O  
ATOM   1093  H   GLU A  72      -9.815  24.507  -4.239  1.00  0.00           H  
ATOM   1094  HA  GLU A  72      -9.477  26.040  -6.632  1.00  0.00           H  
ATOM   1095 1HB  GLU A  72      -7.472  24.838  -4.687  1.00  0.00           H  
ATOM   1096 2HB  GLU A  72      -7.007  25.874  -6.028  1.00  0.00           H  
ATOM   1097 1HG  GLU A  72      -8.325  27.710  -5.108  1.00  0.00           H  
ATOM   1098 2HG  GLU A  72      -8.885  26.676  -3.796  1.00  0.00           H  
ATOM   1099  N   ILE A  73      -8.474  22.909  -6.746  1.00  0.00           N  
ATOM   1100  CA  ILE A  73      -8.082  21.837  -7.650  1.00  0.00           C  
ATOM   1101  C   ILE A  73      -9.155  21.583  -8.702  1.00  0.00           C  
ATOM   1102  O   ILE A  73      -8.849  21.363  -9.874  1.00  0.00           O  
ATOM   1103  CB  ILE A  73      -7.806  20.537  -6.872  1.00  0.00           C  
ATOM   1104  CG1 ILE A  73      -6.617  20.724  -5.926  1.00  0.00           C  
ATOM   1105  CG2 ILE A  73      -7.549  19.387  -7.833  1.00  0.00           C  
ATOM   1106  CD1 ILE A  73      -5.328  21.083  -6.628  1.00  0.00           C  
ATOM   1107  H   ILE A  73      -8.630  22.698  -5.771  1.00  0.00           H  
ATOM   1108  HA  ILE A  73      -7.167  22.133  -8.162  1.00  0.00           H  
ATOM   1109  HB  ILE A  73      -8.668  20.295  -6.251  1.00  0.00           H  
ATOM   1110 1HG1 ILE A  73      -6.845  21.511  -5.207  1.00  0.00           H  
ATOM   1111 2HG1 ILE A  73      -6.453  19.805  -5.362  1.00  0.00           H  
ATOM   1112 1HG2 ILE A  73      -7.355  18.476  -7.266  1.00  0.00           H  
ATOM   1113 2HG2 ILE A  73      -8.423  19.240  -8.466  1.00  0.00           H  
ATOM   1114 3HG2 ILE A  73      -6.685  19.618  -8.455  1.00  0.00           H  
ATOM   1115 1HD1 ILE A  73      -4.532  21.199  -5.892  1.00  0.00           H  
ATOM   1116 2HD1 ILE A  73      -5.062  20.291  -7.328  1.00  0.00           H  
ATOM   1117 3HD1 ILE A  73      -5.457  22.019  -7.170  1.00  0.00           H  
ATOM   1118  N   VAL A  74     -10.413  21.615  -8.277  1.00  0.00           N  
ATOM   1119  CA  VAL A  74     -11.534  21.388  -9.181  1.00  0.00           C  
ATOM   1120  C   VAL A  74     -11.624  22.486 -10.233  1.00  0.00           C  
ATOM   1121  O   VAL A  74     -11.888  22.216 -11.405  1.00  0.00           O  
ATOM   1122  CB  VAL A  74     -12.855  21.329  -8.390  1.00  0.00           C  
ATOM   1123  CG1 VAL A  74     -14.042  21.283  -9.340  1.00  0.00           C  
ATOM   1124  CG2 VAL A  74     -12.853  20.118  -7.469  1.00  0.00           C  
ATOM   1125  H   VAL A  74     -10.597  21.802  -7.302  1.00  0.00           H  
ATOM   1126  HA  VAL A  74     -11.384  20.432  -9.685  1.00  0.00           H  
ATOM   1127  HB  VAL A  74     -12.953  22.238  -7.797  1.00  0.00           H  
ATOM   1128 1HG1 VAL A  74     -14.967  21.241  -8.764  1.00  0.00           H  
ATOM   1129 2HG1 VAL A  74     -14.044  22.176  -9.965  1.00  0.00           H  
ATOM   1130 3HG1 VAL A  74     -13.969  20.397  -9.971  1.00  0.00           H  
ATOM   1131 1HG2 VAL A  74     -13.789  20.083  -6.913  1.00  0.00           H  
ATOM   1132 2HG2 VAL A  74     -12.749  19.210  -8.063  1.00  0.00           H  
ATOM   1133 3HG2 VAL A  74     -12.019  20.193  -6.771  1.00  0.00           H  
ATOM   1134  N   ARG A  75     -11.403  23.725  -9.808  1.00  0.00           N  
ATOM   1135  CA  ARG A  75     -11.458  24.867 -10.711  1.00  0.00           C  
ATOM   1136  C   ARG A  75     -10.359  24.791 -11.764  1.00  0.00           C  
ATOM   1137  O   ARG A  75     -10.587  25.093 -12.936  1.00  0.00           O  
ATOM   1138  CB  ARG A  75     -11.324  26.169  -9.935  1.00  0.00           C  
ATOM   1139  CG  ARG A  75     -11.383  27.429 -10.784  1.00  0.00           C  
ATOM   1140  CD  ARG A  75     -12.704  27.582 -11.448  1.00  0.00           C  
ATOM   1141  NE  ARG A  75     -12.780  28.808 -12.226  1.00  0.00           N  
ATOM   1142  CZ  ARG A  75     -13.780  29.114 -13.076  1.00  0.00           C  
ATOM   1143  NH1 ARG A  75     -14.777  28.275 -13.246  1.00  0.00           N  
ATOM   1144  NH2 ARG A  75     -13.757  30.257 -13.739  1.00  0.00           N  
ATOM   1145  H   ARG A  75     -11.191  23.879  -8.833  1.00  0.00           H  
ATOM   1146  HA  ARG A  75     -12.424  24.862 -11.217  1.00  0.00           H  
ATOM   1147 1HB  ARG A  75     -12.120  26.234  -9.194  1.00  0.00           H  
ATOM   1148 2HB  ARG A  75     -10.375  26.177  -9.399  1.00  0.00           H  
ATOM   1149 1HG  ARG A  75     -11.213  28.301 -10.153  1.00  0.00           H  
ATOM   1150 2HG  ARG A  75     -10.615  27.383 -11.557  1.00  0.00           H  
ATOM   1151 1HD  ARG A  75     -12.873  26.741 -12.119  1.00  0.00           H  
ATOM   1152 2HD  ARG A  75     -13.489  27.608 -10.693  1.00  0.00           H  
ATOM   1153  HE  ARG A  75     -12.030  29.479 -12.122  1.00  0.00           H  
ATOM   1154 1HH1 ARG A  75     -14.794  27.401 -12.739  1.00  0.00           H  
ATOM   1155 2HH1 ARG A  75     -15.527  28.504 -13.883  1.00  0.00           H  
ATOM   1156 1HH2 ARG A  75     -12.990  30.902 -13.608  1.00  0.00           H  
ATOM   1157 2HH2 ARG A  75     -14.506  30.486 -14.375  1.00  0.00           H  
ATOM   1158  N   GLU A  76      -9.167  24.386 -11.339  1.00  0.00           N  
ATOM   1159  CA  GLU A  76      -8.030  24.269 -12.243  1.00  0.00           C  
ATOM   1160  C   GLU A  76      -8.271  23.195 -13.295  1.00  0.00           C  
ATOM   1161  O   GLU A  76      -7.940  23.375 -14.467  1.00  0.00           O  
ATOM   1162  CB  GLU A  76      -6.755  23.951 -11.458  1.00  0.00           C  
ATOM   1163  CG  GLU A  76      -6.255  25.091 -10.583  1.00  0.00           C  
ATOM   1164  CD  GLU A  76      -5.835  26.297 -11.377  1.00  0.00           C  
ATOM   1165  OE1 GLU A  76      -5.263  26.124 -12.426  1.00  0.00           O  
ATOM   1166  OE2 GLU A  76      -6.086  27.393 -10.933  1.00  0.00           O  
ATOM   1167  H   GLU A  76      -9.046  24.153 -10.364  1.00  0.00           H  
ATOM   1168  HA  GLU A  76      -7.896  25.222 -12.756  1.00  0.00           H  
ATOM   1169 1HB  GLU A  76      -6.929  23.088 -10.816  1.00  0.00           H  
ATOM   1170 2HB  GLU A  76      -5.957  23.687 -12.152  1.00  0.00           H  
ATOM   1171 1HG  GLU A  76      -7.048  25.382  -9.895  1.00  0.00           H  
ATOM   1172 2HG  GLU A  76      -5.410  24.739  -9.993  1.00  0.00           H  
ATOM   1173  N   LEU A  77      -8.850  22.077 -12.870  1.00  0.00           N  
ATOM   1174  CA  LEU A  77      -9.137  20.971 -13.774  1.00  0.00           C  
ATOM   1175  C   LEU A  77     -10.163  21.370 -14.826  1.00  0.00           C  
ATOM   1176  O   LEU A  77     -10.035  21.014 -15.998  1.00  0.00           O  
ATOM   1177  CB  LEU A  77      -9.650  19.761 -12.984  1.00  0.00           C  
ATOM   1178  CG  LEU A  77      -9.956  18.506 -13.812  1.00  0.00           C  
ATOM   1179  CD1 LEU A  77      -8.693  18.051 -14.530  1.00  0.00           C  
ATOM   1180  CD2 LEU A  77     -10.491  17.413 -12.899  1.00  0.00           C  
ATOM   1181  H   LEU A  77      -9.098  21.992 -11.895  1.00  0.00           H  
ATOM   1182  HA  LEU A  77      -8.215  20.692 -14.283  1.00  0.00           H  
ATOM   1183 1HB  LEU A  77      -8.904  19.491 -12.238  1.00  0.00           H  
ATOM   1184 2HB  LEU A  77     -10.565  20.047 -12.465  1.00  0.00           H  
ATOM   1185  HG  LEU A  77     -10.703  18.744 -14.570  1.00  0.00           H  
ATOM   1186 1HD1 LEU A  77      -8.911  17.160 -15.119  1.00  0.00           H  
ATOM   1187 2HD1 LEU A  77      -8.344  18.844 -15.190  1.00  0.00           H  
ATOM   1188 3HD1 LEU A  77      -7.921  17.821 -13.797  1.00  0.00           H  
ATOM   1189 1HD2 LEU A  77     -10.709  16.522 -13.488  1.00  0.00           H  
ATOM   1190 2HD2 LEU A  77      -9.744  17.174 -12.142  1.00  0.00           H  
ATOM   1191 3HD2 LEU A  77     -11.403  17.759 -12.413  1.00  0.00           H  
ATOM   1192  N   LEU A  78     -11.181  22.111 -14.401  1.00  0.00           N  
ATOM   1193  CA  LEU A  78     -12.232  22.561 -15.305  1.00  0.00           C  
ATOM   1194  C   LEU A  78     -11.657  23.376 -16.456  1.00  0.00           C  
ATOM   1195  O   LEU A  78     -12.099  23.253 -17.598  1.00  0.00           O  
ATOM   1196  CB  LEU A  78     -13.264  23.400 -14.541  1.00  0.00           C  
ATOM   1197  CG  LEU A  78     -14.479  23.862 -15.356  1.00  0.00           C  
ATOM   1198  CD1 LEU A  78     -15.663  24.080 -14.423  1.00  0.00           C  
ATOM   1199  CD2 LEU A  78     -14.132  25.139 -16.106  1.00  0.00           C  
ATOM   1200  H   LEU A  78     -11.227  22.369 -13.426  1.00  0.00           H  
ATOM   1201  HA  LEU A  78     -12.730  21.685 -15.720  1.00  0.00           H  
ATOM   1202 1HB  LEU A  78     -13.632  22.816 -13.700  1.00  0.00           H  
ATOM   1203 2HB  LEU A  78     -12.769  24.289 -14.151  1.00  0.00           H  
ATOM   1204  HG  LEU A  78     -14.756  23.086 -16.069  1.00  0.00           H  
ATOM   1205 1HD1 LEU A  78     -16.527  24.408 -15.002  1.00  0.00           H  
ATOM   1206 2HD1 LEU A  78     -15.902  23.146 -13.914  1.00  0.00           H  
ATOM   1207 3HD1 LEU A  78     -15.410  24.842 -13.686  1.00  0.00           H  
ATOM   1208 1HD2 LEU A  78     -14.996  25.467 -16.686  1.00  0.00           H  
ATOM   1209 2HD2 LEU A  78     -13.857  25.917 -15.393  1.00  0.00           H  
ATOM   1210 3HD2 LEU A  78     -13.295  24.950 -16.778  1.00  0.00           H  
ATOM   1211  N   LYS A  79     -10.666  24.211 -16.144  1.00  0.00           N  
ATOM   1212  CA  LYS A  79      -9.993  25.044 -17.144  1.00  0.00           C  
ATOM   1213  C   LYS A  79      -9.319  24.231 -18.252  1.00  0.00           C  
ATOM   1214  O   LYS A  79      -9.246  24.669 -19.400  1.00  0.00           O  
ATOM   1215  CB  LYS A  79      -8.958  25.941 -16.464  1.00  0.00           C  
ATOM   1216  CG  LYS A  79      -9.553  27.052 -15.609  1.00  0.00           C  
ATOM   1217  CD  LYS A  79      -8.464  27.888 -14.953  1.00  0.00           C  
ATOM   1218  CE  LYS A  79      -9.057  28.995 -14.093  1.00  0.00           C  
ATOM   1219  NZ  LYS A  79      -8.003  29.798 -13.416  1.00  0.00           N  
ATOM   1220  H   LYS A  79     -10.373  24.267 -15.179  1.00  0.00           H  
ATOM   1221  HA  LYS A  79     -10.739  25.677 -17.626  1.00  0.00           H  
ATOM   1222 1HB  LYS A  79      -8.315  25.335 -15.824  1.00  0.00           H  
ATOM   1223 2HB  LYS A  79      -8.324  26.404 -17.220  1.00  0.00           H  
ATOM   1224 1HG  LYS A  79     -10.171  27.699 -16.232  1.00  0.00           H  
ATOM   1225 2HG  LYS A  79     -10.181  26.617 -14.832  1.00  0.00           H  
ATOM   1226 1HD  LYS A  79      -7.839  27.248 -14.328  1.00  0.00           H  
ATOM   1227 2HD  LYS A  79      -7.837  28.337 -15.724  1.00  0.00           H  
ATOM   1228 1HE  LYS A  79      -9.657  29.657 -14.716  1.00  0.00           H  
ATOM   1229 2HE  LYS A  79      -9.706  28.558 -13.335  1.00  0.00           H  
ATOM   1230 1HZ  LYS A  79      -8.436  30.519 -12.856  1.00  0.00           H  
ATOM   1231 2HZ  LYS A  79      -7.451  29.196 -12.820  1.00  0.00           H  
ATOM   1232 3HZ  LYS A  79      -7.405  30.224 -14.109  1.00  0.00           H  
ATOM   1233  N   LYS A  80      -8.827  23.047 -17.905  1.00  0.00           N  
ATOM   1234  CA  LYS A  80      -8.021  22.242 -18.822  1.00  0.00           C  
ATOM   1235  C   LYS A  80      -8.866  21.520 -19.859  1.00  0.00           C  
ATOM   1236  O   LYS A  80     -10.079  21.383 -19.699  1.00  0.00           O  
ATOM   1237  CB  LYS A  80      -7.186  21.226 -18.040  1.00  0.00           C  
ATOM   1238  CG  LYS A  80      -6.169  21.845 -17.091  1.00  0.00           C  
ATOM   1239  CD  LYS A  80      -5.004  22.459 -17.854  1.00  0.00           C  
ATOM   1240  CE  LYS A  80      -5.155  23.969 -17.974  1.00  0.00           C  
ATOM   1241  NZ  LYS A  80      -4.777  24.668 -16.717  1.00  0.00           N  
ATOM   1242  H   LYS A  80      -9.017  22.694 -16.978  1.00  0.00           H  
ATOM   1243  HA  LYS A  80      -7.345  22.906 -19.363  1.00  0.00           H  
ATOM   1244 1HB  LYS A  80      -7.847  20.588 -17.453  1.00  0.00           H  
ATOM   1245 2HB  LYS A  80      -6.647  20.585 -18.738  1.00  0.00           H  
ATOM   1246 1HG  LYS A  80      -6.652  22.621 -16.495  1.00  0.00           H  
ATOM   1247 2HG  LYS A  80      -5.787  21.079 -16.417  1.00  0.00           H  
ATOM   1248 1HD  LYS A  80      -4.071  22.236 -17.335  1.00  0.00           H  
ATOM   1249 2HD  LYS A  80      -4.956  22.028 -18.853  1.00  0.00           H  
ATOM   1250 1HE  LYS A  80      -4.524  24.334 -18.783  1.00  0.00           H  
ATOM   1251 2HE  LYS A  80      -6.190  24.213 -18.213  1.00  0.00           H  
ATOM   1252 1HZ  LYS A  80      -4.891  25.665 -16.837  1.00  0.00           H  
ATOM   1253 2HZ  LYS A  80      -5.370  24.351 -15.962  1.00  0.00           H  
ATOM   1254 3HZ  LYS A  80      -3.813  24.465 -16.495  1.00  0.00           H  
ATOM   1255  N   ASN A  81      -8.219  21.057 -20.928  1.00  0.00           N  
ATOM   1256  CA  ASN A  81      -8.898  20.204 -21.894  1.00  0.00           C  
ATOM   1257  C   ASN A  81      -8.988  18.791 -21.348  1.00  0.00           C  
ATOM   1258  O   ASN A  81      -8.054  18.001 -21.487  1.00  0.00           O  
ATOM   1259  CB  ASN A  81      -8.189  20.224 -23.236  1.00  0.00           C  
ATOM   1260  CG  ASN A  81      -8.927  19.448 -24.291  1.00  0.00           C  
ATOM   1261  OD1 ASN A  81     -10.005  18.899 -24.035  1.00  0.00           O  
ATOM   1262  ND2 ASN A  81      -8.368  19.392 -25.473  1.00  0.00           N  
ATOM   1263  H   ASN A  81      -7.249  21.295 -21.078  1.00  0.00           H  
ATOM   1264  HA  ASN A  81      -9.914  20.578 -22.032  1.00  0.00           H  
ATOM   1265 1HB  ASN A  81      -8.075  21.255 -23.572  1.00  0.00           H  
ATOM   1266 2HB  ASN A  81      -7.189  19.803 -23.125  1.00  0.00           H  
ATOM   1267 1HD2 ASN A  81      -8.814  18.889 -26.214  1.00  0.00           H  
ATOM   1268 2HD2 ASN A  81      -7.495  19.851 -25.635  1.00  0.00           H  
ATOM   1269  N   ILE A  82     -10.123  18.496 -20.730  1.00  0.00           N  
ATOM   1270  CA  ILE A  82     -10.422  17.170 -20.217  1.00  0.00           C  
ATOM   1271  C   ILE A  82     -11.861  16.816 -20.557  1.00  0.00           C  
ATOM   1272  O   ILE A  82     -12.690  17.697 -20.785  1.00  0.00           O  
ATOM   1273  CB  ILE A  82     -10.205  17.093 -18.695  1.00  0.00           C  
ATOM   1274  CG1 ILE A  82     -10.308  15.644 -18.213  1.00  0.00           C  
ATOM   1275  CG2 ILE A  82     -11.213  17.972 -17.969  1.00  0.00           C  
ATOM   1276  CD1 ILE A  82      -9.793  15.429 -16.808  1.00  0.00           C  
ATOM   1277  H   ILE A  82     -10.804  19.233 -20.616  1.00  0.00           H  
ATOM   1278  HA  ILE A  82      -9.754  16.455 -20.697  1.00  0.00           H  
ATOM   1279  HB  ILE A  82      -9.199  17.435 -18.453  1.00  0.00           H  
ATOM   1280 1HG1 ILE A  82     -11.349  15.322 -18.247  1.00  0.00           H  
ATOM   1281 2HG1 ILE A  82      -9.744  14.996 -18.885  1.00  0.00           H  
ATOM   1282 1HG2 ILE A  82     -11.046  17.906 -16.894  1.00  0.00           H  
ATOM   1283 2HG2 ILE A  82     -11.093  19.005 -18.292  1.00  0.00           H  
ATOM   1284 3HG2 ILE A  82     -12.223  17.634 -18.201  1.00  0.00           H  
ATOM   1285 1HD1 ILE A  82      -9.898  14.378 -16.538  1.00  0.00           H  
ATOM   1286 2HD1 ILE A  82      -8.740  15.712 -16.759  1.00  0.00           H  
ATOM   1287 3HD1 ILE A  82     -10.366  16.041 -16.113  1.00  0.00           H  
ATOM   1288  N   PRO A  83     -12.163  15.530 -20.593  1.00  0.00           N  
ATOM   1289  CA  PRO A  83     -13.493  15.085 -20.982  1.00  0.00           C  
ATOM   1290  C   PRO A  83     -14.503  15.478 -19.913  1.00  0.00           C  
ATOM   1291  O   PRO A  83     -14.248  15.326 -18.718  1.00  0.00           O  
ATOM   1292  CB  PRO A  83     -13.339  13.565 -21.092  1.00  0.00           C  
ATOM   1293  CG  PRO A  83     -11.870  13.356 -21.240  1.00  0.00           C  
ATOM   1294  CD  PRO A  83     -11.251  14.456 -20.419  1.00  0.00           C  
ATOM   1295  HA  PRO A  83     -13.751  15.525 -21.956  1.00  0.00           H  
ATOM   1296 1HB  PRO A  83     -13.751  13.079 -20.195  1.00  0.00           H  
ATOM   1297 2HB  PRO A  83     -13.912  13.190 -21.952  1.00  0.00           H  
ATOM   1298 1HG  PRO A  83     -11.591  12.353 -20.884  1.00  0.00           H  
ATOM   1299 2HG  PRO A  83     -11.585  13.407 -22.301  1.00  0.00           H  
ATOM   1300 1HD  PRO A  83     -11.173  14.132 -19.371  1.00  0.00           H  
ATOM   1301 2HD  PRO A  83     -10.258  14.701 -20.824  1.00  0.00           H  
ATOM   1302  N   GLU A  84     -15.721  16.002 -20.021  1.00  0.00           N  
ATOM   1303  CA  GLU A  84     -16.459  16.437 -18.842  1.00  0.00           C  
ATOM   1304  C   GLU A  84     -16.580  15.299 -17.839  1.00  0.00           C  
ATOM   1305  O   GLU A  84     -16.692  15.529 -16.635  1.00  0.00           O  
ATOM   1306  CB  GLU A  84     -17.850  16.941 -19.233  1.00  0.00           C  
ATOM   1307  CG  GLU A  84     -17.846  18.205 -20.081  1.00  0.00           C  
ATOM   1308  CD  GLU A  84     -17.645  17.926 -21.545  1.00  0.00           C  
ATOM   1309  OE1 GLU A  84     -17.041  16.930 -21.863  1.00  0.00           O  
ATOM   1310  OE2 GLU A  84     -18.096  18.711 -22.346  1.00  0.00           O  
ATOM   1311  H   GLU A  84     -16.146  16.102 -20.932  1.00  0.00           H  
ATOM   1312  HA  GLU A  84     -15.911  17.254 -18.373  1.00  0.00           H  
ATOM   1313 1HB  GLU A  84     -18.375  16.165 -19.791  1.00  0.00           H  
ATOM   1314 2HB  GLU A  84     -18.430  17.144 -18.332  1.00  0.00           H  
ATOM   1315 1HG  GLU A  84     -18.796  18.722 -19.949  1.00  0.00           H  
ATOM   1316 2HG  GLU A  84     -17.053  18.863 -19.729  1.00  0.00           H  
ATOM   1317  N   VAL A  85     -16.555  14.078 -18.354  1.00  0.00           N  
ATOM   1318  CA  VAL A  85     -16.684  12.876 -17.538  1.00  0.00           C  
ATOM   1319  C   VAL A  85     -15.584  12.804 -16.486  1.00  0.00           C  
ATOM   1320  O   VAL A  85     -15.849  12.536 -15.314  1.00  0.00           O  
ATOM   1321  CB  VAL A  85     -16.625  11.619 -18.426  1.00  0.00           C  
ATOM   1322  CG1 VAL A  85     -16.543  10.365 -17.568  1.00  0.00           C  
ATOM   1323  CG2 VAL A  85     -17.842  11.570 -19.337  1.00  0.00           C  
ATOM   1324  H   VAL A  85     -16.442  13.984 -19.353  1.00  0.00           H  
ATOM   1325  HA  VAL A  85     -17.650  12.903 -17.033  1.00  0.00           H  
ATOM   1326  HB  VAL A  85     -15.718  11.654 -19.030  1.00  0.00           H  
ATOM   1327 1HG1 VAL A  85     -16.502   9.485 -18.211  1.00  0.00           H  
ATOM   1328 2HG1 VAL A  85     -15.646  10.404 -16.950  1.00  0.00           H  
ATOM   1329 3HG1 VAL A  85     -17.423  10.304 -16.928  1.00  0.00           H  
ATOM   1330 1HG2 VAL A  85     -17.793  10.679 -19.962  1.00  0.00           H  
ATOM   1331 2HG2 VAL A  85     -18.748  11.541 -18.732  1.00  0.00           H  
ATOM   1332 3HG2 VAL A  85     -17.857  12.457 -19.971  1.00  0.00           H  
ATOM   1333  N   LYS A  86     -14.349  13.045 -16.911  1.00  0.00           N  
ATOM   1334  CA  LYS A  86     -13.206  13.007 -16.006  1.00  0.00           C  
ATOM   1335  C   LYS A  86     -13.300  14.105 -14.955  1.00  0.00           C  
ATOM   1336  O   LYS A  86     -12.995  13.884 -13.783  1.00  0.00           O  
ATOM   1337  CB  LYS A  86     -11.898  13.138 -16.788  1.00  0.00           C  
ATOM   1338  CG  LYS A  86     -11.358  11.824 -17.336  1.00  0.00           C  
ATOM   1339  CD  LYS A  86     -12.202  11.321 -18.498  1.00  0.00           C  
ATOM   1340  CE  LYS A  86     -11.587  10.084 -19.135  1.00  0.00           C  
ATOM   1341  NZ  LYS A  86     -11.627   8.910 -18.222  1.00  0.00           N  
ATOM   1342  H   LYS A  86     -14.197  13.260 -17.886  1.00  0.00           H  
ATOM   1343  HA  LYS A  86     -13.207  12.048 -15.487  1.00  0.00           H  
ATOM   1344 1HB  LYS A  86     -12.044  13.817 -17.629  1.00  0.00           H  
ATOM   1345 2HB  LYS A  86     -11.132  13.573 -16.146  1.00  0.00           H  
ATOM   1346 1HG  LYS A  86     -10.332  11.966 -17.678  1.00  0.00           H  
ATOM   1347 2HG  LYS A  86     -11.358  11.073 -16.546  1.00  0.00           H  
ATOM   1348 1HD  LYS A  86     -13.203  11.077 -18.142  1.00  0.00           H  
ATOM   1349 2HD  LYS A  86     -12.285  12.104 -19.253  1.00  0.00           H  
ATOM   1350 1HE  LYS A  86     -12.128   9.838 -20.048  1.00  0.00           H  
ATOM   1351 2HE  LYS A  86     -10.549  10.288 -19.398  1.00  0.00           H  
ATOM   1352 1HZ  LYS A  86     -11.210   8.112 -18.681  1.00  0.00           H  
ATOM   1353 2HZ  LYS A  86     -11.111   9.120 -17.379  1.00  0.00           H  
ATOM   1354 3HZ  LYS A  86     -12.586   8.699 -17.986  1.00  0.00           H  
ATOM   1355  N   VAL A  87     -13.724  15.290 -15.380  1.00  0.00           N  
ATOM   1356  CA  VAL A  87     -13.858  16.426 -14.475  1.00  0.00           C  
ATOM   1357  C   VAL A  87     -14.930  16.168 -13.424  1.00  0.00           C  
ATOM   1358  O   VAL A  87     -14.758  16.503 -12.252  1.00  0.00           O  
ATOM   1359  CB  VAL A  87     -14.213  17.700 -15.265  1.00  0.00           C  
ATOM   1360  CG1 VAL A  87     -14.539  18.842 -14.314  1.00  0.00           C  
ATOM   1361  CG2 VAL A  87     -13.062  18.076 -16.185  1.00  0.00           C  
ATOM   1362  H   VAL A  87     -13.960  15.407 -16.355  1.00  0.00           H  
ATOM   1363  HA  VAL A  87     -12.903  16.581 -13.971  1.00  0.00           H  
ATOM   1364  HB  VAL A  87     -15.108  17.511 -15.858  1.00  0.00           H  
ATOM   1365 1HG1 VAL A  87     -14.788  19.734 -14.889  1.00  0.00           H  
ATOM   1366 2HG1 VAL A  87     -15.388  18.565 -13.690  1.00  0.00           H  
ATOM   1367 3HG1 VAL A  87     -13.675  19.048 -13.683  1.00  0.00           H  
ATOM   1368 1HG2 VAL A  87     -13.321  18.977 -16.741  1.00  0.00           H  
ATOM   1369 2HG2 VAL A  87     -12.167  18.260 -15.592  1.00  0.00           H  
ATOM   1370 3HG2 VAL A  87     -12.874  17.261 -16.884  1.00  0.00           H  
ATOM   1371  N   ALA A  88     -16.038  15.570 -13.849  1.00  0.00           N  
ATOM   1372  CA  ALA A  88     -17.140  15.265 -12.944  1.00  0.00           C  
ATOM   1373  C   ALA A  88     -16.724  14.245 -11.893  1.00  0.00           C  
ATOM   1374  O   ALA A  88     -17.081  14.366 -10.721  1.00  0.00           O  
ATOM   1375  CB  ALA A  88     -18.343  14.757 -13.726  1.00  0.00           C  
ATOM   1376  H   ALA A  88     -16.119  15.320 -14.824  1.00  0.00           H  
ATOM   1377  HA  ALA A  88     -17.417  16.183 -12.426  1.00  0.00           H  
ATOM   1378 1HB  ALA A  88     -19.157  14.534 -13.036  1.00  0.00           H  
ATOM   1379 2HB  ALA A  88     -18.666  15.521 -14.433  1.00  0.00           H  
ATOM   1380 3HB  ALA A  88     -18.069  13.854 -14.268  1.00  0.00           H  
ATOM   1381  N   GLU A  89     -15.967  13.240 -12.318  1.00  0.00           N  
ATOM   1382  CA  GLU A  89     -15.500  12.196 -11.413  1.00  0.00           C  
ATOM   1383  C   GLU A  89     -14.554  12.760 -10.362  1.00  0.00           C  
ATOM   1384  O   GLU A  89     -14.619  12.388  -9.190  1.00  0.00           O  
ATOM   1385  CB  GLU A  89     -14.801  11.083 -12.197  1.00  0.00           C  
ATOM   1386  CG  GLU A  89     -14.343   9.907 -11.347  1.00  0.00           C  
ATOM   1387  CD  GLU A  89     -13.741   8.796 -12.161  1.00  0.00           C  
ATOM   1388  OE1 GLU A  89     -13.222   9.071 -13.216  1.00  0.00           O  
ATOM   1389  OE2 GLU A  89     -13.801   7.669 -11.728  1.00  0.00           O  
ATOM   1390  H   GLU A  89     -15.708  13.198 -13.293  1.00  0.00           H  
ATOM   1391  HA  GLU A  89     -16.363  11.772 -10.899  1.00  0.00           H  
ATOM   1392 1HB  GLU A  89     -15.474  10.700 -12.964  1.00  0.00           H  
ATOM   1393 2HB  GLU A  89     -13.926  11.490 -12.704  1.00  0.00           H  
ATOM   1394 1HG  GLU A  89     -13.602  10.258 -10.629  1.00  0.00           H  
ATOM   1395 2HG  GLU A  89     -15.195   9.522 -10.789  1.00  0.00           H  
ATOM   1396  N   VAL A  90     -13.674  13.660 -10.787  1.00  0.00           N  
ATOM   1397  CA  VAL A  90     -12.712  14.278  -9.882  1.00  0.00           C  
ATOM   1398  C   VAL A  90     -13.413  15.129  -8.831  1.00  0.00           C  
ATOM   1399  O   VAL A  90     -13.036  15.120  -7.659  1.00  0.00           O  
ATOM   1400  CB  VAL A  90     -11.722  15.155 -10.672  1.00  0.00           C  
ATOM   1401  CG1 VAL A  90     -10.838  15.949  -9.721  1.00  0.00           C  
ATOM   1402  CG2 VAL A  90     -10.880  14.285 -11.592  1.00  0.00           C  
ATOM   1403  H   VAL A  90     -13.671  13.923 -11.762  1.00  0.00           H  
ATOM   1404  HA  VAL A  90     -12.155  13.488  -9.377  1.00  0.00           H  
ATOM   1405  HB  VAL A  90     -12.284  15.876 -11.266  1.00  0.00           H  
ATOM   1406 1HG1 VAL A  90     -10.145  16.563 -10.296  1.00  0.00           H  
ATOM   1407 2HG1 VAL A  90     -11.460  16.591  -9.097  1.00  0.00           H  
ATOM   1408 3HG1 VAL A  90     -10.275  15.262  -9.089  1.00  0.00           H  
ATOM   1409 1HG2 VAL A  90     -10.183  14.911 -12.148  1.00  0.00           H  
ATOM   1410 2HG2 VAL A  90     -10.323  13.560 -10.998  1.00  0.00           H  
ATOM   1411 3HG2 VAL A  90     -11.530  13.758 -12.291  1.00  0.00           H  
ATOM   1412  N   THR A  91     -14.435  15.864  -9.256  1.00  0.00           N  
ATOM   1413  CA  THR A  91     -15.191  16.721  -8.351  1.00  0.00           C  
ATOM   1414  C   THR A  91     -15.925  15.900  -7.300  1.00  0.00           C  
ATOM   1415  O   THR A  91     -15.971  16.273  -6.128  1.00  0.00           O  
ATOM   1416  CB  THR A  91     -16.199  17.591  -9.124  1.00  0.00           C  
ATOM   1417  OG1 THR A  91     -15.497  18.438 -10.043  1.00  0.00           O  
ATOM   1418  CG2 THR A  91     -17.007  18.451  -8.164  1.00  0.00           C  
ATOM   1419  H   THR A  91     -14.695  15.828 -10.231  1.00  0.00           H  
ATOM   1420  HA  THR A  91     -14.493  17.381  -7.835  1.00  0.00           H  
ATOM   1421  HB  THR A  91     -16.877  16.950  -9.687  1.00  0.00           H  
ATOM   1422  HG1 THR A  91     -15.002  17.896 -10.662  1.00  0.00           H  
ATOM   1423 1HG2 THR A  91     -17.715  19.059  -8.728  1.00  0.00           H  
ATOM   1424 2HG2 THR A  91     -17.551  17.810  -7.471  1.00  0.00           H  
ATOM   1425 3HG2 THR A  91     -16.336  19.102  -7.605  1.00  0.00           H  
ATOM   1426  N   ALA A  92     -16.498  14.780  -7.725  1.00  0.00           N  
ATOM   1427  CA  ALA A  92     -17.232  13.903  -6.820  1.00  0.00           C  
ATOM   1428  C   ALA A  92     -16.310  13.299  -5.768  1.00  0.00           C  
ATOM   1429  O   ALA A  92     -16.673  13.195  -4.596  1.00  0.00           O  
ATOM   1430  CB  ALA A  92     -17.934  12.803  -7.602  1.00  0.00           C  
ATOM   1431  H   ALA A  92     -16.423  14.529  -8.700  1.00  0.00           H  
ATOM   1432  HA  ALA A  92     -17.982  14.501  -6.302  1.00  0.00           H  
ATOM   1433 1HB  ALA A  92     -18.478  12.156  -6.913  1.00  0.00           H  
ATOM   1434 2HB  ALA A  92     -18.633  13.248  -8.310  1.00  0.00           H  
ATOM   1435 3HB  ALA A  92     -17.195  12.214  -8.144  1.00  0.00           H  
ATOM   1436  N   ARG A  93     -15.116  12.902  -6.194  1.00  0.00           N  
ATOM   1437  CA  ARG A  93     -14.139  12.307  -5.289  1.00  0.00           C  
ATOM   1438  C   ARG A  93     -13.681  13.310  -4.237  1.00  0.00           C  
ATOM   1439  O   ARG A  93     -13.524  12.967  -3.065  1.00  0.00           O  
ATOM   1440  CB  ARG A  93     -12.931  11.801  -6.063  1.00  0.00           C  
ATOM   1441  CG  ARG A  93     -11.918  11.027  -5.234  1.00  0.00           C  
ATOM   1442  CD  ARG A  93     -10.796  10.524  -6.066  1.00  0.00           C  
ATOM   1443  NE  ARG A  93     -11.253   9.600  -7.091  1.00  0.00           N  
ATOM   1444  CZ  ARG A  93     -11.307   9.882  -8.407  1.00  0.00           C  
ATOM   1445  NH1 ARG A  93     -10.931  11.065  -8.842  1.00  0.00           N  
ATOM   1446  NH2 ARG A  93     -11.739   8.971  -9.262  1.00  0.00           N  
ATOM   1447  H   ARG A  93     -14.878  13.015  -7.169  1.00  0.00           H  
ATOM   1448  HA  ARG A  93     -14.606  11.462  -4.782  1.00  0.00           H  
ATOM   1449 1HB  ARG A  93     -13.263  11.149  -6.870  1.00  0.00           H  
ATOM   1450 2HB  ARG A  93     -12.410  12.644  -6.517  1.00  0.00           H  
ATOM   1451 1HG  ARG A  93     -11.507  11.678  -4.461  1.00  0.00           H  
ATOM   1452 2HG  ARG A  93     -12.408  10.172  -4.766  1.00  0.00           H  
ATOM   1453 1HD  ARG A  93     -10.304  11.363  -6.559  1.00  0.00           H  
ATOM   1454 2HD  ARG A  93     -10.078  10.004  -5.433  1.00  0.00           H  
ATOM   1455  HE  ARG A  93     -11.550   8.679  -6.795  1.00  0.00           H  
ATOM   1456 1HH1 ARG A  93     -10.601  11.761  -8.189  1.00  0.00           H  
ATOM   1457 2HH1 ARG A  93     -10.972  11.276  -9.828  1.00  0.00           H  
ATOM   1458 1HH2 ARG A  93     -12.028   8.062  -8.927  1.00  0.00           H  
ATOM   1459 2HH2 ARG A  93     -11.780   9.183 -10.247  1.00  0.00           H  
ATOM   1460  N   ALA A  94     -13.468  14.550  -4.663  1.00  0.00           N  
ATOM   1461  CA  ALA A  94     -13.027  15.605  -3.758  1.00  0.00           C  
ATOM   1462  C   ALA A  94     -14.087  15.907  -2.706  1.00  0.00           C  
ATOM   1463  O   ALA A  94     -13.771  16.114  -1.534  1.00  0.00           O  
ATOM   1464  CB  ALA A  94     -12.684  16.865  -4.540  1.00  0.00           C  
ATOM   1465  H   ALA A  94     -13.615  14.768  -5.638  1.00  0.00           H  
ATOM   1466  HA  ALA A  94     -12.133  15.256  -3.241  1.00  0.00           H  
ATOM   1467 1HB  ALA A  94     -12.356  17.643  -3.851  1.00  0.00           H  
ATOM   1468 2HB  ALA A  94     -11.884  16.647  -5.248  1.00  0.00           H  
ATOM   1469 3HB  ALA A  94     -13.564  17.207  -5.082  1.00  0.00           H  
ATOM   1470  N   MET A  95     -15.345  15.931  -3.132  1.00  0.00           N  
ATOM   1471  CA  MET A  95     -16.455  16.208  -2.227  1.00  0.00           C  
ATOM   1472  C   MET A  95     -16.594  15.114  -1.175  1.00  0.00           C  
ATOM   1473  O   MET A  95     -16.846  15.395  -0.003  1.00  0.00           O  
ATOM   1474  CB  MET A  95     -17.754  16.357  -3.016  1.00  0.00           C  
ATOM   1475  CG  MET A  95     -17.838  17.622  -3.858  1.00  0.00           C  
ATOM   1476  SD  MET A  95     -19.472  17.871  -4.579  1.00  0.00           S  
ATOM   1477  CE  MET A  95     -19.466  16.629  -5.869  1.00  0.00           C  
ATOM   1478  H   MET A  95     -15.538  15.753  -4.107  1.00  0.00           H  
ATOM   1479  HA  MET A  95     -16.251  17.143  -1.706  1.00  0.00           H  
ATOM   1480 1HB  MET A  95     -17.876  15.504  -3.682  1.00  0.00           H  
ATOM   1481 2HB  MET A  95     -18.600  16.358  -2.327  1.00  0.00           H  
ATOM   1482 1HG  MET A  95     -17.598  18.487  -3.241  1.00  0.00           H  
ATOM   1483 2HG  MET A  95     -17.109  17.569  -4.667  1.00  0.00           H  
ATOM   1484 1HE  MET A  95     -20.414  16.658  -6.406  1.00  0.00           H  
ATOM   1485 2HE  MET A  95     -18.648  16.828  -6.562  1.00  0.00           H  
ATOM   1486 3HE  MET A  95     -19.332  15.643  -5.423  1.00  0.00           H  
ATOM   1487  N   SER A  96     -16.428  13.866  -1.601  1.00  0.00           N  
ATOM   1488  CA  SER A  96     -16.535  12.728  -0.696  1.00  0.00           C  
ATOM   1489  C   SER A  96     -15.434  12.755   0.356  1.00  0.00           C  
ATOM   1490  O   SER A  96     -15.675  12.464   1.528  1.00  0.00           O  
ATOM   1491  CB  SER A  96     -16.467  11.431  -1.478  1.00  0.00           C  
ATOM   1492  OG  SER A  96     -17.582  11.291  -2.315  1.00  0.00           O  
ATOM   1493  H   SER A  96     -16.223  13.701  -2.576  1.00  0.00           H  
ATOM   1494  HA  SER A  96     -17.498  12.781  -0.185  1.00  0.00           H  
ATOM   1495 1HB  SER A  96     -15.556  11.413  -2.076  1.00  0.00           H  
ATOM   1496 2HB  SER A  96     -16.421  10.591  -0.786  1.00  0.00           H  
ATOM   1497  HG  SER A  96     -17.402  11.830  -3.089  1.00  0.00           H  
ATOM   1498  N   ARG A  97     -14.225  13.106  -0.070  1.00  0.00           N  
ATOM   1499  CA  ARG A  97     -13.083  13.172   0.835  1.00  0.00           C  
ATOM   1500  C   ARG A  97     -13.276  14.257   1.887  1.00  0.00           C  
ATOM   1501  O   ARG A  97     -12.953  14.063   3.059  1.00  0.00           O  
ATOM   1502  CB  ARG A  97     -11.801  13.443   0.061  1.00  0.00           C  
ATOM   1503  CG  ARG A  97     -11.370  12.323  -0.873  1.00  0.00           C  
ATOM   1504  CD  ARG A  97     -10.985  11.100  -0.123  1.00  0.00           C  
ATOM   1505  NE  ARG A  97     -10.471  10.063  -1.004  1.00  0.00           N  
ATOM   1506  CZ  ARG A  97     -10.184   8.805  -0.618  1.00  0.00           C  
ATOM   1507  NH1 ARG A  97     -10.367   8.443   0.632  1.00  0.00           N  
ATOM   1508  NH2 ARG A  97      -9.720   7.934  -1.497  1.00  0.00           N  
ATOM   1509  H   ARG A  97     -14.094  13.333  -1.045  1.00  0.00           H  
ATOM   1510  HA  ARG A  97     -12.987  12.211   1.341  1.00  0.00           H  
ATOM   1511 1HB  ARG A  97     -11.922  14.344  -0.538  1.00  0.00           H  
ATOM   1512 2HB  ARG A  97     -10.985  13.622   0.761  1.00  0.00           H  
ATOM   1513 1HG  ARG A  97     -12.192  12.071  -1.543  1.00  0.00           H  
ATOM   1514 2HG  ARG A  97     -10.511  12.650  -1.460  1.00  0.00           H  
ATOM   1515 1HD  ARG A  97     -10.210  11.346   0.602  1.00  0.00           H  
ATOM   1516 2HD  ARG A  97     -11.856  10.704   0.397  1.00  0.00           H  
ATOM   1517  HE  ARG A  97     -10.317  10.304  -1.974  1.00  0.00           H  
ATOM   1518 1HH1 ARG A  97     -10.722   9.108   1.304  1.00  0.00           H  
ATOM   1519 2HH1 ARG A  97     -10.152   7.499   0.921  1.00  0.00           H  
ATOM   1520 1HH2 ARG A  97      -9.579   8.212  -2.459  1.00  0.00           H  
ATOM   1521 2HH2 ARG A  97      -9.505   6.991  -1.208  1.00  0.00           H  
ATOM   1522  N   VAL A  98     -13.805  15.399   1.461  1.00  0.00           N  
ATOM   1523  CA  VAL A  98     -14.040  16.517   2.366  1.00  0.00           C  
ATOM   1524  C   VAL A  98     -15.084  16.164   3.418  1.00  0.00           C  
ATOM   1525  O   VAL A  98     -14.941  16.514   4.590  1.00  0.00           O  
ATOM   1526  CB  VAL A  98     -14.508  17.754   1.577  1.00  0.00           C  
ATOM   1527  CG1 VAL A  98     -14.935  18.862   2.527  1.00  0.00           C  
ATOM   1528  CG2 VAL A  98     -13.396  18.232   0.656  1.00  0.00           C  
ATOM   1529  H   VAL A  98     -14.051  15.495   0.486  1.00  0.00           H  
ATOM   1530  HA  VAL A  98     -13.103  16.757   2.870  1.00  0.00           H  
ATOM   1531  HB  VAL A  98     -15.382  17.485   0.983  1.00  0.00           H  
ATOM   1532 1HG1 VAL A  98     -15.264  19.729   1.952  1.00  0.00           H  
ATOM   1533 2HG1 VAL A  98     -15.756  18.510   3.152  1.00  0.00           H  
ATOM   1534 3HG1 VAL A  98     -14.093  19.145   3.159  1.00  0.00           H  
ATOM   1535 1HG2 VAL A  98     -13.734  19.106   0.100  1.00  0.00           H  
ATOM   1536 2HG2 VAL A  98     -12.520  18.495   1.249  1.00  0.00           H  
ATOM   1537 3HG2 VAL A  98     -13.135  17.437  -0.043  1.00  0.00           H  
ATOM   1538  N   VAL A  99     -16.134  15.469   2.992  1.00  0.00           N  
ATOM   1539  CA  VAL A  99     -17.204  15.066   3.897  1.00  0.00           C  
ATOM   1540  C   VAL A  99     -16.698  14.087   4.949  1.00  0.00           C  
ATOM   1541  O   VAL A  99     -17.065  14.175   6.121  1.00  0.00           O  
ATOM   1542  CB  VAL A  99     -18.355  14.416   3.107  1.00  0.00           C  
ATOM   1543  CG1 VAL A  99     -19.386  13.824   4.057  1.00  0.00           C  
ATOM   1544  CG2 VAL A  99     -18.997  15.443   2.187  1.00  0.00           C  
ATOM   1545  H   VAL A  99     -16.192  15.213   2.017  1.00  0.00           H  
ATOM   1546  HA  VAL A  99     -17.584  15.955   4.401  1.00  0.00           H  
ATOM   1547  HB  VAL A  99     -17.957  13.594   2.512  1.00  0.00           H  
ATOM   1548 1HG1 VAL A  99     -20.192  13.369   3.481  1.00  0.00           H  
ATOM   1549 2HG1 VAL A  99     -18.913  13.066   4.681  1.00  0.00           H  
ATOM   1550 3HG1 VAL A  99     -19.793  14.613   4.689  1.00  0.00           H  
ATOM   1551 1HG2 VAL A  99     -19.809  14.977   1.631  1.00  0.00           H  
ATOM   1552 2HG2 VAL A  99     -19.390  16.268   2.781  1.00  0.00           H  
ATOM   1553 3HG2 VAL A  99     -18.251  15.823   1.489  1.00  0.00           H  
ATOM   1554  N   ASP A 100     -15.853  13.154   4.523  1.00  0.00           N  
ATOM   1555  CA  ASP A 100     -15.294  12.157   5.428  1.00  0.00           C  
ATOM   1556  C   ASP A 100     -14.403  12.805   6.480  1.00  0.00           C  
ATOM   1557  O   ASP A 100     -14.436  12.430   7.652  1.00  0.00           O  
ATOM   1558  CB  ASP A 100     -14.494  11.112   4.647  1.00  0.00           C  
ATOM   1559  CG  ASP A 100     -14.025   9.953   5.516  1.00  0.00           C  
ATOM   1560  OD1 ASP A 100     -14.267   9.988   6.699  1.00  0.00           O  
ATOM   1561  OD2 ASP A 100     -13.428   9.045   4.988  1.00  0.00           O  
ATOM   1562  H   ASP A 100     -15.591  13.135   3.548  1.00  0.00           H  
ATOM   1563  HA  ASP A 100     -16.116  11.655   5.940  1.00  0.00           H  
ATOM   1564 1HB  ASP A 100     -15.107  10.715   3.837  1.00  0.00           H  
ATOM   1565 2HB  ASP A 100     -13.621  11.585   4.195  1.00  0.00           H  
ATOM   1566  N   VAL A 101     -13.607  13.780   6.055  1.00  0.00           N  
ATOM   1567  CA  VAL A 101     -12.705  14.482   6.959  1.00  0.00           C  
ATOM   1568  C   VAL A 101     -13.480  15.266   8.011  1.00  0.00           C  
ATOM   1569  O   VAL A 101     -13.104  15.291   9.183  1.00  0.00           O  
ATOM   1570  CB  VAL A 101     -11.799  15.445   6.168  1.00  0.00           C  
ATOM   1571  CG1 VAL A 101     -10.990  16.316   7.118  1.00  0.00           C  
ATOM   1572  CG2 VAL A 101     -10.882  14.654   5.248  1.00  0.00           C  
ATOM   1573  H   VAL A 101     -13.628  14.041   5.080  1.00  0.00           H  
ATOM   1574  HA  VAL A 101     -12.078  13.746   7.463  1.00  0.00           H  
ATOM   1575  HB  VAL A 101     -12.424  16.112   5.575  1.00  0.00           H  
ATOM   1576 1HG1 VAL A 101     -10.356  16.990   6.542  1.00  0.00           H  
ATOM   1577 2HG1 VAL A 101     -11.667  16.899   7.742  1.00  0.00           H  
ATOM   1578 3HG1 VAL A 101     -10.367  15.683   7.750  1.00  0.00           H  
ATOM   1579 1HG2 VAL A 101     -10.245  15.341   4.692  1.00  0.00           H  
ATOM   1580 2HG2 VAL A 101     -10.261  13.983   5.842  1.00  0.00           H  
ATOM   1581 3HG2 VAL A 101     -11.482  14.071   4.550  1.00  0.00           H  
ATOM   1582  N   THR A 102     -14.564  15.906   7.586  1.00  0.00           N  
ATOM   1583  CA  THR A 102     -15.394  16.692   8.490  1.00  0.00           C  
ATOM   1584  C   THR A 102     -16.052  15.807   9.542  1.00  0.00           C  
ATOM   1585  O   THR A 102     -16.132  16.174  10.714  1.00  0.00           O  
ATOM   1586  CB  THR A 102     -16.476  17.468   7.716  1.00  0.00           C  
ATOM   1587  OG1 THR A 102     -15.851  18.374   6.796  1.00  0.00           O  
ATOM   1588  CG2 THR A 102     -17.358  18.253   8.674  1.00  0.00           C  
ATOM   1589  H   THR A 102     -14.819  15.846   6.611  1.00  0.00           H  
ATOM   1590  HA  THR A 102     -14.758  17.412   9.006  1.00  0.00           H  
ATOM   1591  HB  THR A 102     -17.093  16.768   7.153  1.00  0.00           H  
ATOM   1592  HG1 THR A 102     -15.576  17.893   6.012  1.00  0.00           H  
ATOM   1593 1HG2 THR A 102     -18.117  18.794   8.109  1.00  0.00           H  
ATOM   1594 2HG2 THR A 102     -17.843  17.566   9.367  1.00  0.00           H  
ATOM   1595 3HG2 THR A 102     -16.748  18.961   9.233  1.00  0.00           H  
ATOM   1596  N   ILE A 103     -16.522  14.640   9.117  1.00  0.00           N  
ATOM   1597  CA  ILE A 103     -17.174  13.701  10.021  1.00  0.00           C  
ATOM   1598  C   ILE A 103     -16.201  13.183  11.073  1.00  0.00           C  
ATOM   1599  O   ILE A 103     -16.553  13.048  12.245  1.00  0.00           O  
ATOM   1600  CB  ILE A 103     -17.770  12.514   9.243  1.00  0.00           C  
ATOM   1601  CG1 ILE A 103     -18.936  12.981   8.368  1.00  0.00           C  
ATOM   1602  CG2 ILE A 103     -18.223  11.423  10.201  1.00  0.00           C  
ATOM   1603  CD1 ILE A 103     -19.406  11.944   7.373  1.00  0.00           C  
ATOM   1604  H   ILE A 103     -16.425  14.397   8.141  1.00  0.00           H  
ATOM   1605  HA  ILE A 103     -17.984  14.219  10.532  1.00  0.00           H  
ATOM   1606  HB  ILE A 103     -17.016  12.104   8.571  1.00  0.00           H  
ATOM   1607 1HG1 ILE A 103     -19.780  13.253   9.001  1.00  0.00           H  
ATOM   1608 2HG1 ILE A 103     -18.642  13.873   7.815  1.00  0.00           H  
ATOM   1609 1HG2 ILE A 103     -18.642  10.592   9.635  1.00  0.00           H  
ATOM   1610 2HG2 ILE A 103     -17.371  11.073  10.782  1.00  0.00           H  
ATOM   1611 3HG2 ILE A 103     -18.982  11.823  10.875  1.00  0.00           H  
ATOM   1612 1HD1 ILE A 103     -20.234  12.349   6.789  1.00  0.00           H  
ATOM   1613 2HD1 ILE A 103     -18.585  11.682   6.704  1.00  0.00           H  
ATOM   1614 3HD1 ILE A 103     -19.739  11.054   7.905  1.00  0.00           H  
ATOM   1615  N   LYS A 104     -14.976  12.894  10.648  1.00  0.00           N  
ATOM   1616  CA  LYS A 104     -13.950  12.391  11.552  1.00  0.00           C  
ATOM   1617  C   LYS A 104     -13.583  13.430  12.604  1.00  0.00           C  
ATOM   1618  O   LYS A 104     -13.395  13.102  13.775  1.00  0.00           O  
ATOM   1619  CB  LYS A 104     -12.705  11.973  10.768  1.00  0.00           C  
ATOM   1620  CG  LYS A 104     -11.587  11.395  11.625  1.00  0.00           C  
ATOM   1621  CD  LYS A 104     -11.999  10.071  12.251  1.00  0.00           C  
ATOM   1622  CE  LYS A 104     -10.849   9.440  13.023  1.00  0.00           C  
ATOM   1623  NZ  LYS A 104     -11.249   8.162  13.671  1.00  0.00           N  
ATOM   1624  H   LYS A 104     -14.750  13.027   9.673  1.00  0.00           H  
ATOM   1625  HA  LYS A 104     -14.344  11.517  12.071  1.00  0.00           H  
ATOM   1626 1HB  LYS A 104     -12.977  11.225  10.024  1.00  0.00           H  
ATOM   1627 2HB  LYS A 104     -12.305  12.836  10.234  1.00  0.00           H  
ATOM   1628 1HG  LYS A 104     -10.701  11.236  11.009  1.00  0.00           H  
ATOM   1629 2HG  LYS A 104     -11.335  12.098  12.418  1.00  0.00           H  
ATOM   1630 1HD  LYS A 104     -12.836  10.234  12.931  1.00  0.00           H  
ATOM   1631 2HD  LYS A 104     -12.319   9.382  11.468  1.00  0.00           H  
ATOM   1632 1HE  LYS A 104     -10.019   9.247  12.345  1.00  0.00           H  
ATOM   1633 2HE  LYS A 104     -10.507  10.131  13.794  1.00  0.00           H  
ATOM   1634 1HZ  LYS A 104     -10.461   7.777  14.172  1.00  0.00           H  
ATOM   1635 2HZ  LYS A 104     -12.007   8.333  14.316  1.00  0.00           H  
ATOM   1636 3HZ  LYS A 104     -11.550   7.506  12.964  1.00  0.00           H  
ATOM   1637  N   ALA A 105     -13.483  14.685  12.179  1.00  0.00           N  
ATOM   1638  CA  ALA A 105     -13.139  15.775  13.083  1.00  0.00           C  
ATOM   1639  C   ALA A 105     -14.221  15.980  14.135  1.00  0.00           C  
ATOM   1640  O   ALA A 105     -13.925  16.214  15.307  1.00  0.00           O  
ATOM   1641  CB  ALA A 105     -12.911  17.060  12.301  1.00  0.00           C  
ATOM   1642  H   ALA A 105     -13.650  14.889  11.204  1.00  0.00           H  
ATOM   1643  HA  ALA A 105     -12.217  15.508  13.600  1.00  0.00           H  
ATOM   1644 1HB  ALA A 105     -12.655  17.865  12.990  1.00  0.00           H  
ATOM   1645 2HB  ALA A 105     -12.096  16.915  11.592  1.00  0.00           H  
ATOM   1646 3HB  ALA A 105     -13.819  17.322  11.759  1.00  0.00           H  
ATOM   1647  N   MET A 106     -15.477  15.891  13.710  1.00  0.00           N  
ATOM   1648  CA  MET A 106     -16.607  16.067  14.614  1.00  0.00           C  
ATOM   1649  C   MET A 106     -16.551  15.070  15.765  1.00  0.00           C  
ATOM   1650  O   MET A 106     -16.843  15.413  16.911  1.00  0.00           O  
ATOM   1651  CB  MET A 106     -17.922  15.926  13.849  1.00  0.00           C  
ATOM   1652  CG  MET A 106     -18.226  17.078  12.902  1.00  0.00           C  
ATOM   1653  SD  MET A 106     -19.887  16.985  12.206  1.00  0.00           S  
ATOM   1654  CE  MET A 106     -19.688  15.650  11.030  1.00  0.00           C  
ATOM   1655  H   MET A 106     -15.653  15.696  12.735  1.00  0.00           H  
ATOM   1656  HA  MET A 106     -16.555  17.068  15.041  1.00  0.00           H  
ATOM   1657 1HB  MET A 106     -17.905  15.008  13.264  1.00  0.00           H  
ATOM   1658 2HB  MET A 106     -18.748  15.848  14.557  1.00  0.00           H  
ATOM   1659 1HG  MET A 106     -18.127  18.023  13.435  1.00  0.00           H  
ATOM   1660 2HG  MET A 106     -17.508  17.073  12.081  1.00  0.00           H  
ATOM   1661 1HE  MET A 106     -20.633  15.472  10.517  1.00  0.00           H  
ATOM   1662 2HE  MET A 106     -18.923  15.918  10.300  1.00  0.00           H  
ATOM   1663 3HE  MET A 106     -19.385  14.744  11.556  1.00  0.00           H  
ATOM   1664  N   THR A 107     -16.177  13.836  15.470  1.00  0.00           N  
ATOM   1665  CA  THR A 107     -16.176  12.809  16.502  1.00  0.00           C  
ATOM   1666  C   THR A 107     -15.468  13.294  17.765  1.00  0.00           C  
ATOM   1667  O   THR A 107     -15.825  12.905  18.877  1.00  0.00           O  
ATOM   1668  CB  THR A 107     -15.507  11.518  15.995  1.00  0.00           C  
ATOM   1669  OG1 THR A 107     -16.230  11.014  14.864  1.00  0.00           O  
ATOM   1670  CG2 THR A 107     -15.486  10.463  17.090  1.00  0.00           C  
ATOM   1671  H   THR A 107     -15.890  13.592  14.533  1.00  0.00           H  
ATOM   1672  HA  THR A 107     -17.209  12.580  16.763  1.00  0.00           H  
ATOM   1673  HB  THR A 107     -14.484  11.735  15.688  1.00  0.00           H  
ATOM   1674  HG1 THR A 107     -16.227  11.672  14.165  1.00  0.00           H  
ATOM   1675 1HG2 THR A 107     -15.009   9.558  16.714  1.00  0.00           H  
ATOM   1676 2HG2 THR A 107     -14.927  10.838  17.947  1.00  0.00           H  
ATOM   1677 3HG2 THR A 107     -16.507  10.235  17.395  1.00  0.00           H  
ATOM   1678  N   LYS A 108     -14.461  14.146  17.596  1.00  0.00           N  
ATOM   1679  CA  LYS A 108     -13.694  14.671  18.722  1.00  0.00           C  
ATOM   1680  C   LYS A 108     -14.353  15.871  19.406  1.00  0.00           C  
ATOM   1681  O   LYS A 108     -14.283  16.018  20.626  1.00  0.00           O  
ATOM   1682  CB  LYS A 108     -12.289  15.055  18.255  1.00  0.00           C  
ATOM   1683  CG  LYS A 108     -11.440  13.881  17.785  1.00  0.00           C  
ATOM   1684  CD  LYS A 108     -11.168  12.906  18.921  1.00  0.00           C  
ATOM   1685  CE  LYS A 108     -10.260  11.771  18.472  1.00  0.00           C  
ATOM   1686  NZ  LYS A 108     -10.012  10.791  19.563  1.00  0.00           N  
ATOM   1687  H   LYS A 108     -14.221  14.437  16.659  1.00  0.00           H  
ATOM   1688  HA  LYS A 108     -13.609  13.889  19.477  1.00  0.00           H  
ATOM   1689 1HB  LYS A 108     -12.361  15.767  17.433  1.00  0.00           H  
ATOM   1690 2HB  LYS A 108     -11.757  15.548  19.069  1.00  0.00           H  
ATOM   1691 1HG  LYS A 108     -11.957  13.356  16.982  1.00  0.00           H  
ATOM   1692 2HG  LYS A 108     -10.490  14.251  17.400  1.00  0.00           H  
ATOM   1693 1HD  LYS A 108     -10.693  13.434  19.749  1.00  0.00           H  
ATOM   1694 2HD  LYS A 108     -12.110  12.487  19.274  1.00  0.00           H  
ATOM   1695 1HE  LYS A 108     -10.716  11.252  17.630  1.00  0.00           H  
ATOM   1696 2HE  LYS A 108      -9.304  12.178  18.143  1.00  0.00           H  
ATOM   1697 1HZ  LYS A 108      -9.407  10.055  19.226  1.00  0.00           H  
ATOM   1698 2HZ  LYS A 108      -9.571  11.258  20.343  1.00  0.00           H  
ATOM   1699 3HZ  LYS A 108     -10.890  10.392  19.864  1.00  0.00           H  
ATOM   1700  N   ILE A 109     -14.995  16.732  18.616  1.00  0.00           N  
ATOM   1701  CA  ILE A 109     -15.292  18.090  19.078  1.00  0.00           C  
ATOM   1702  C   ILE A 109     -16.372  18.102  20.152  1.00  0.00           C  
ATOM   1703  O   ILE A 109     -17.493  17.648  19.923  1.00  0.00           O  
ATOM   1704  CB  ILE A 109     -15.735  18.982  17.904  1.00  0.00           C  
ATOM   1705  CG1 ILE A 109     -14.605  19.117  16.880  1.00  0.00           C  
ATOM   1706  CG2 ILE A 109     -16.166  20.351  18.409  1.00  0.00           C  
ATOM   1707  CD1 ILE A 109     -15.029  19.774  15.586  1.00  0.00           C  
ATOM   1708  H   ILE A 109     -15.283  16.454  17.689  1.00  0.00           H  
ATOM   1709  HA  ILE A 109     -14.386  18.514  19.510  1.00  0.00           H  
ATOM   1710  HB  ILE A 109     -16.574  18.515  17.389  1.00  0.00           H  
ATOM   1711 1HG1 ILE A 109     -13.793  19.701  17.309  1.00  0.00           H  
ATOM   1712 2HG1 ILE A 109     -14.208  18.129  16.645  1.00  0.00           H  
ATOM   1713 1HG2 ILE A 109     -16.475  20.969  17.567  1.00  0.00           H  
ATOM   1714 2HG2 ILE A 109     -16.999  20.237  19.101  1.00  0.00           H  
ATOM   1715 3HG2 ILE A 109     -15.331  20.828  18.922  1.00  0.00           H  
ATOM   1716 1HD1 ILE A 109     -14.175  19.833  14.911  1.00  0.00           H  
ATOM   1717 2HD1 ILE A 109     -15.820  19.185  15.120  1.00  0.00           H  
ATOM   1718 3HD1 ILE A 109     -15.398  20.778  15.792  1.00  0.00           H  
ATOM   1719  N   LYS A 110     -16.020  18.626  21.323  1.00  0.00           N  
ATOM   1720  CA  LYS A 110     -16.958  18.765  22.433  1.00  0.00           C  
ATOM   1721  C   LYS A 110     -17.931  19.920  22.225  1.00  0.00           C  
ATOM   1722  O   LYS A 110     -19.086  19.855  22.647  1.00  0.00           O  
ATOM   1723  CB  LYS A 110     -16.198  18.957  23.746  1.00  0.00           C  
ATOM   1724  CG  LYS A 110     -15.499  20.303  23.878  1.00  0.00           C  
ATOM   1725  CD  LYS A 110     -14.774  20.422  25.210  1.00  0.00           C  
ATOM   1726  CE  LYS A 110     -14.015  21.737  25.313  1.00  0.00           C  
ATOM   1727  NZ  LYS A 110     -14.930  22.910  25.294  1.00  0.00           N  
ATOM   1728  H   LYS A 110     -15.067  18.938  21.443  1.00  0.00           H  
ATOM   1729  HA  LYS A 110     -17.549  17.851  22.503  1.00  0.00           H  
ATOM   1730 1HB  LYS A 110     -16.888  18.855  24.584  1.00  0.00           H  
ATOM   1731 2HB  LYS A 110     -15.443  18.177  23.847  1.00  0.00           H  
ATOM   1732 1HG  LYS A 110     -14.777  20.419  23.069  1.00  0.00           H  
ATOM   1733 2HG  LYS A 110     -16.234  21.104  23.802  1.00  0.00           H  
ATOM   1734 1HD  LYS A 110     -15.497  20.364  26.025  1.00  0.00           H  
ATOM   1735 2HD  LYS A 110     -14.068  19.598  25.314  1.00  0.00           H  
ATOM   1736 1HE  LYS A 110     -13.441  21.754  26.238  1.00  0.00           H  
ATOM   1737 2HE  LYS A 110     -13.319  21.822  24.479  1.00  0.00           H  
ATOM   1738 1HZ  LYS A 110     -14.390  23.761  25.364  1.00  0.00           H  
ATOM   1739 2HZ  LYS A 110     -15.455  22.915  24.430  1.00  0.00           H  
ATOM   1740 3HZ  LYS A 110     -15.568  22.853  26.075  1.00  0.00           H  
ATOM   1741  N   ASP A 111     -17.464  20.981  21.572  1.00  0.00           N  
ATOM   1742  CA  ASP A 111     -18.244  22.208  21.460  1.00  0.00           C  
ATOM   1743  C   ASP A 111     -19.417  22.016  20.512  1.00  0.00           C  
ATOM   1744  O   ASP A 111     -19.238  21.934  19.297  1.00  0.00           O  
ATOM   1745  CB  ASP A 111     -17.367  23.364  20.972  1.00  0.00           C  
ATOM   1746  CG  ASP A 111     -16.338  23.804  22.004  1.00  0.00           C  
ATOM   1747  OD1 ASP A 111     -16.489  23.455  23.151  1.00  0.00           O  
ATOM   1748  OD2 ASP A 111     -15.410  24.484  21.635  1.00  0.00           O  
ATOM   1749  H   ASP A 111     -16.550  20.938  21.144  1.00  0.00           H  
ATOM   1750  HA  ASP A 111     -18.635  22.460  22.446  1.00  0.00           H  
ATOM   1751 1HB  ASP A 111     -16.844  23.065  20.063  1.00  0.00           H  
ATOM   1752 2HB  ASP A 111     -17.997  24.218  20.721  1.00  0.00           H  
ATOM   1753  N   LYS A 112     -20.725  21.909  20.769  1.00  0.00           N  
ATOM   1754  CA  LYS A 112     -21.629  21.509  19.696  1.00  0.00           C  
ATOM   1755  C   LYS A 112     -21.732  22.582  18.621  1.00  0.00           C  
ATOM   1756  O   LYS A 112     -21.876  22.276  17.437  1.00  0.00           O  
ATOM   1757  CB  LYS A 112     -23.017  21.196  20.257  1.00  0.00           C  
ATOM   1758  CG  LYS A 112     -23.086  19.925  21.094  1.00  0.00           C  
ATOM   1759  CD  LYS A 112     -24.491  19.689  21.625  1.00  0.00           C  
ATOM   1760  CE  LYS A 112     -24.561  18.422  22.465  1.00  0.00           C  
ATOM   1761  NZ  LYS A 112     -25.922  18.198  23.024  1.00  0.00           N  
ATOM   1762  H   LYS A 112     -21.103  22.098  21.686  1.00  0.00           H  
ATOM   1763  HA  LYS A 112     -21.232  20.608  19.226  1.00  0.00           H  
ATOM   1764 1HB  LYS A 112     -23.354  22.025  20.880  1.00  0.00           H  
ATOM   1765 2HB  LYS A 112     -23.727  21.094  19.436  1.00  0.00           H  
ATOM   1766 1HG  LYS A 112     -22.789  19.071  20.484  1.00  0.00           H  
ATOM   1767 2HG  LYS A 112     -22.397  20.006  21.934  1.00  0.00           H  
ATOM   1768 1HD  LYS A 112     -24.797  20.538  22.238  1.00  0.00           H  
ATOM   1769 2HD  LYS A 112     -25.186  19.598  20.790  1.00  0.00           H  
ATOM   1770 1HE  LYS A 112     -24.287  17.564  21.852  1.00  0.00           H  
ATOM   1771 2HE  LYS A 112     -23.851  18.493  23.289  1.00  0.00           H  
ATOM   1772 1HZ  LYS A 112     -25.925  17.351  23.573  1.00  0.00           H  
ATOM   1773 2HZ  LYS A 112     -26.178  18.981  23.610  1.00  0.00           H  
ATOM   1774 3HZ  LYS A 112     -26.586  18.112  22.268  1.00  0.00           H  
ATOM   1775  N   GLU A 113     -21.658  23.845  19.038  1.00  0.00           N  
ATOM   1776  CA  GLU A 113     -21.618  24.955  18.094  1.00  0.00           C  
ATOM   1777  C   GLU A 113     -20.451  24.812  17.124  1.00  0.00           C  
ATOM   1778  O   GLU A 113     -20.614  24.971  15.914  1.00  0.00           O  
ATOM   1779  CB  GLU A 113     -21.513  26.286  18.841  1.00  0.00           C  
ATOM   1780  CG  GLU A 113     -22.750  26.653  19.649  1.00  0.00           C  
ATOM   1781  CD  GLU A 113     -22.800  25.969  20.986  1.00  0.00           C  
ATOM   1782  OE1 GLU A 113     -21.892  25.233  21.290  1.00  0.00           O  
ATOM   1783  OE2 GLU A 113     -23.746  26.183  21.706  1.00  0.00           O  
ATOM   1784  H   GLU A 113     -21.629  24.040  20.029  1.00  0.00           H  
ATOM   1785  HA  GLU A 113     -22.542  24.951  17.516  1.00  0.00           H  
ATOM   1786 1HB  GLU A 113     -20.665  26.254  19.525  1.00  0.00           H  
ATOM   1787 2HB  GLU A 113     -21.329  27.090  18.128  1.00  0.00           H  
ATOM   1788 1HG  GLU A 113     -22.763  27.732  19.804  1.00  0.00           H  
ATOM   1789 2HG  GLU A 113     -23.637  26.386  19.076  1.00  0.00           H  
ATOM   1790  N   ILE A 114     -19.274  24.511  17.664  1.00  0.00           N  
ATOM   1791  CA  ILE A 114     -18.078  24.345  16.848  1.00  0.00           C  
ATOM   1792  C   ILE A 114     -18.273  23.261  15.796  1.00  0.00           C  
ATOM   1793  O   ILE A 114     -17.948  23.454  14.624  1.00  0.00           O  
ATOM   1794  CB  ILE A 114     -16.860  23.998  17.724  1.00  0.00           C  
ATOM   1795  CG1 ILE A 114     -16.526  25.163  18.659  1.00  0.00           C  
ATOM   1796  CG2 ILE A 114     -15.662  23.649  16.854  1.00  0.00           C  
ATOM   1797  CD1 ILE A 114     -16.138  26.433  17.938  1.00  0.00           C  
ATOM   1798  H   ILE A 114     -19.207  24.394  18.665  1.00  0.00           H  
ATOM   1799  HA  ILE A 114     -17.877  25.284  16.335  1.00  0.00           H  
ATOM   1800  HB  ILE A 114     -17.099  23.144  18.357  1.00  0.00           H  
ATOM   1801 1HG1 ILE A 114     -17.386  25.378  19.293  1.00  0.00           H  
ATOM   1802 2HG1 ILE A 114     -15.702  24.878  19.314  1.00  0.00           H  
ATOM   1803 1HG2 ILE A 114     -14.810  23.406  17.489  1.00  0.00           H  
ATOM   1804 2HG2 ILE A 114     -15.904  22.790  16.230  1.00  0.00           H  
ATOM   1805 3HG2 ILE A 114     -15.412  24.500  16.221  1.00  0.00           H  
ATOM   1806 1HD1 ILE A 114     -15.916  27.212  18.668  1.00  0.00           H  
ATOM   1807 2HD1 ILE A 114     -15.256  26.248  17.324  1.00  0.00           H  
ATOM   1808 3HD1 ILE A 114     -16.962  26.757  17.303  1.00  0.00           H  
ATOM   1809  N   ALA A 115     -18.806  22.120  16.221  1.00  0.00           N  
ATOM   1810  CA  ALA A 115     -19.046  21.003  15.316  1.00  0.00           C  
ATOM   1811  C   ALA A 115     -20.088  21.360  14.265  1.00  0.00           C  
ATOM   1812  O   ALA A 115     -19.947  21.011  13.093  1.00  0.00           O  
ATOM   1813  CB  ALA A 115     -19.483  19.772  16.097  1.00  0.00           C  
ATOM   1814  H   ALA A 115     -19.051  22.025  17.196  1.00  0.00           H  
ATOM   1815  HA  ALA A 115     -18.113  20.780  14.799  1.00  0.00           H  
ATOM   1816 1HB  ALA A 115     -19.659  18.947  15.408  1.00  0.00           H  
ATOM   1817 2HB  ALA A 115     -18.702  19.494  16.805  1.00  0.00           H  
ATOM   1818 3HB  ALA A 115     -20.401  19.993  16.639  1.00  0.00           H  
ATOM   1819  N   LYS A 116     -21.136  22.058  14.690  1.00  0.00           N  
ATOM   1820  CA  LYS A 116     -22.205  22.464  13.785  1.00  0.00           C  
ATOM   1821  C   LYS A 116     -21.696  23.441  12.734  1.00  0.00           C  
ATOM   1822  O   LYS A 116     -22.064  23.354  11.562  1.00  0.00           O  
ATOM   1823  CB  LYS A 116     -23.361  23.089  14.567  1.00  0.00           C  
ATOM   1824  CG  LYS A 116     -24.154  22.102  15.414  1.00  0.00           C  
ATOM   1825  CD  LYS A 116     -25.296  22.793  16.144  1.00  0.00           C  
ATOM   1826  CE  LYS A 116     -26.056  21.820  17.033  1.00  0.00           C  
ATOM   1827  NZ  LYS A 116     -26.745  20.765  16.241  1.00  0.00           N  
ATOM   1828  H   LYS A 116     -21.193  22.314  15.665  1.00  0.00           H  
ATOM   1829  HA  LYS A 116     -22.574  21.579  13.266  1.00  0.00           H  
ATOM   1830 1HB  LYS A 116     -22.975  23.864  15.230  1.00  0.00           H  
ATOM   1831 2HB  LYS A 116     -24.053  23.567  13.874  1.00  0.00           H  
ATOM   1832 1HG  LYS A 116     -24.564  21.320  14.773  1.00  0.00           H  
ATOM   1833 2HG  LYS A 116     -23.494  21.639  16.146  1.00  0.00           H  
ATOM   1834 1HD  LYS A 116     -24.899  23.601  16.760  1.00  0.00           H  
ATOM   1835 2HD  LYS A 116     -25.987  23.221  15.417  1.00  0.00           H  
ATOM   1836 1HE  LYS A 116     -25.363  21.343  17.725  1.00  0.00           H  
ATOM   1837 2HE  LYS A 116     -26.800  22.363  17.615  1.00  0.00           H  
ATOM   1838 1HZ  LYS A 116     -27.236  20.141  16.866  1.00  0.00           H  
ATOM   1839 2HZ  LYS A 116     -27.405  21.195  15.608  1.00  0.00           H  
ATOM   1840 3HZ  LYS A 116     -26.063  20.241  15.711  1.00  0.00           H  
ATOM   1841  N   LYS A 117     -20.848  24.371  13.159  1.00  0.00           N  
ATOM   1842  CA  LYS A 117     -20.286  25.367  12.254  1.00  0.00           C  
ATOM   1843  C   LYS A 117     -19.398  24.717  11.203  1.00  0.00           C  
ATOM   1844  O   LYS A 117     -19.430  25.093  10.031  1.00  0.00           O  
ATOM   1845  CB  LYS A 117     -19.493  26.415  13.036  1.00  0.00           C  
ATOM   1846  CG  LYS A 117     -20.349  27.350  13.881  1.00  0.00           C  
ATOM   1847  CD  LYS A 117     -19.490  28.349  14.642  1.00  0.00           C  
ATOM   1848  CE  LYS A 117     -20.342  29.276  15.495  1.00  0.00           C  
ATOM   1849  NZ  LYS A 117     -19.512  30.234  16.275  1.00  0.00           N  
ATOM   1850  H   LYS A 117     -20.586  24.389  14.134  1.00  0.00           H  
ATOM   1851  HA  LYS A 117     -21.106  25.865  11.736  1.00  0.00           H  
ATOM   1852 1HB  LYS A 117     -18.786  25.917  13.700  1.00  0.00           H  
ATOM   1853 2HB  LYS A 117     -18.915  27.026  12.342  1.00  0.00           H  
ATOM   1854 1HG  LYS A 117     -21.039  27.895  13.236  1.00  0.00           H  
ATOM   1855 2HG  LYS A 117     -20.930  26.766  14.594  1.00  0.00           H  
ATOM   1856 1HD  LYS A 117     -18.793  27.812  15.288  1.00  0.00           H  
ATOM   1857 2HD  LYS A 117     -18.915  28.947  13.935  1.00  0.00           H  
ATOM   1858 1HE  LYS A 117     -21.019  29.839  14.855  1.00  0.00           H  
ATOM   1859 2HE  LYS A 117     -20.940  28.686  16.189  1.00  0.00           H  
ATOM   1860 1HZ  LYS A 117     -20.114  30.830  16.827  1.00  0.00           H  
ATOM   1861 2HZ  LYS A 117     -18.893  29.722  16.888  1.00  0.00           H  
ATOM   1862 3HZ  LYS A 117     -18.967  30.801  15.642  1.00  0.00           H  
ATOM   1863  N   MET A 118     -18.605  23.739  11.628  1.00  0.00           N  
ATOM   1864  CA  MET A 118     -17.705  23.034  10.723  1.00  0.00           C  
ATOM   1865  C   MET A 118     -18.482  22.252   9.672  1.00  0.00           C  
ATOM   1866  O   MET A 118     -18.106  22.225   8.500  1.00  0.00           O  
ATOM   1867  CB  MET A 118     -16.788  22.101  11.511  1.00  0.00           C  
ATOM   1868  CG  MET A 118     -15.795  21.324  10.658  1.00  0.00           C  
ATOM   1869  SD  MET A 118     -14.753  20.222  11.633  1.00  0.00           S  
ATOM   1870  CE  MET A 118     -15.935  18.960  12.097  1.00  0.00           C  
ATOM   1871  H   MET A 118     -18.626  23.477  12.603  1.00  0.00           H  
ATOM   1872  HA  MET A 118     -17.093  23.770  10.202  1.00  0.00           H  
ATOM   1873 1HB  MET A 118     -16.221  22.679  12.240  1.00  0.00           H  
ATOM   1874 2HB  MET A 118     -17.391  21.379  12.064  1.00  0.00           H  
ATOM   1875 1HG  MET A 118     -16.336  20.728   9.924  1.00  0.00           H  
ATOM   1876 2HG  MET A 118     -15.152  22.022  10.122  1.00  0.00           H  
ATOM   1877 1HE  MET A 118     -15.440  18.204  12.706  1.00  0.00           H  
ATOM   1878 2HE  MET A 118     -16.746  19.414  12.669  1.00  0.00           H  
ATOM   1879 3HE  MET A 118     -16.341  18.494  11.199  1.00  0.00           H  
ATOM   1880  N   SER A 119     -19.568  21.616  10.097  1.00  0.00           N  
ATOM   1881  CA  SER A 119     -20.401  20.833   9.192  1.00  0.00           C  
ATOM   1882  C   SER A 119     -21.056  21.719   8.141  1.00  0.00           C  
ATOM   1883  O   SER A 119     -21.138  21.352   6.969  1.00  0.00           O  
ATOM   1884  CB  SER A 119     -21.466  20.090   9.974  1.00  0.00           C  
ATOM   1885  OG  SER A 119     -20.892  19.123  10.811  1.00  0.00           O  
ATOM   1886  H   SER A 119     -19.823  21.676  11.072  1.00  0.00           H  
ATOM   1887  HA  SER A 119     -19.768  20.106   8.681  1.00  0.00           H  
ATOM   1888 1HB  SER A 119     -22.039  20.798  10.572  1.00  0.00           H  
ATOM   1889 2HB  SER A 119     -22.158  19.611   9.282  1.00  0.00           H  
ATOM   1890  HG  SER A 119     -21.623  18.700  11.267  1.00  0.00           H  
ATOM   1891  N   GLU A 120     -21.522  22.888   8.566  1.00  0.00           N  
ATOM   1892  CA  GLU A 120     -22.172  23.829   7.661  1.00  0.00           C  
ATOM   1893  C   GLU A 120     -21.198  24.344   6.610  1.00  0.00           C  
ATOM   1894  O   GLU A 120     -21.550  24.482   5.438  1.00  0.00           O  
ATOM   1895  CB  GLU A 120     -22.760  25.005   8.445  1.00  0.00           C  
ATOM   1896  CG  GLU A 120     -23.957  24.646   9.313  1.00  0.00           C  
ATOM   1897  CD  GLU A 120     -24.463  25.807  10.122  1.00  0.00           C  
ATOM   1898  OE1 GLU A 120     -23.834  26.838  10.104  1.00  0.00           O  
ATOM   1899  OE2 GLU A 120     -25.479  25.664  10.760  1.00  0.00           O  
ATOM   1900  H   GLU A 120     -21.424  23.131   9.541  1.00  0.00           H  
ATOM   1901  HA  GLU A 120     -22.983  23.311   7.148  1.00  0.00           H  
ATOM   1902 1HB  GLU A 120     -21.993  25.430   9.093  1.00  0.00           H  
ATOM   1903 2HB  GLU A 120     -23.071  25.785   7.751  1.00  0.00           H  
ATOM   1904 1HG  GLU A 120     -24.763  24.287   8.672  1.00  0.00           H  
ATOM   1905 2HG  GLU A 120     -23.676  23.836   9.984  1.00  0.00           H  
ATOM   1906  N   VAL A 121     -19.971  24.628   7.035  1.00  0.00           N  
ATOM   1907  CA  VAL A 121     -18.943  25.129   6.130  1.00  0.00           C  
ATOM   1908  C   VAL A 121     -18.581  24.089   5.078  1.00  0.00           C  
ATOM   1909  O   VAL A 121     -18.394  24.416   3.906  1.00  0.00           O  
ATOM   1910  CB  VAL A 121     -17.679  25.518   6.920  1.00  0.00           C  
ATOM   1911  CG1 VAL A 121     -16.542  25.860   5.969  1.00  0.00           C  
ATOM   1912  CG2 VAL A 121     -17.983  26.689   7.841  1.00  0.00           C  
ATOM   1913  H   VAL A 121     -19.745  24.493   8.010  1.00  0.00           H  
ATOM   1914  HA  VAL A 121     -19.328  26.017   5.626  1.00  0.00           H  
ATOM   1915  HB  VAL A 121     -17.355  24.662   7.513  1.00  0.00           H  
ATOM   1916 1HG1 VAL A 121     -15.656  26.132   6.544  1.00  0.00           H  
ATOM   1917 2HG1 VAL A 121     -16.317  24.996   5.344  1.00  0.00           H  
ATOM   1918 3HG1 VAL A 121     -16.835  26.699   5.338  1.00  0.00           H  
ATOM   1919 1HG2 VAL A 121     -17.085  26.958   8.396  1.00  0.00           H  
ATOM   1920 2HG2 VAL A 121     -18.313  27.542   7.248  1.00  0.00           H  
ATOM   1921 3HG2 VAL A 121     -18.771  26.407   8.540  1.00  0.00           H  
ATOM   1922  N   ALA A 122     -18.484  22.834   5.504  1.00  0.00           N  
ATOM   1923  CA  ALA A 122     -18.144  21.742   4.599  1.00  0.00           C  
ATOM   1924  C   ALA A 122     -19.227  21.541   3.547  1.00  0.00           C  
ATOM   1925  O   ALA A 122     -18.932  21.308   2.375  1.00  0.00           O  
ATOM   1926  CB  ALA A 122     -17.921  20.456   5.381  1.00  0.00           C  
ATOM   1927  H   ALA A 122     -18.650  22.631   6.479  1.00  0.00           H  
ATOM   1928  HA  ALA A 122     -17.221  22.005   4.082  1.00  0.00           H  
ATOM   1929 1HB  ALA A 122     -17.668  19.650   4.691  1.00  0.00           H  
ATOM   1930 2HB  ALA A 122     -17.104  20.597   6.089  1.00  0.00           H  
ATOM   1931 3HB  ALA A 122     -18.830  20.197   5.922  1.00  0.00           H  
ATOM   1932  N   ILE A 123     -20.482  21.633   3.973  1.00  0.00           N  
ATOM   1933  CA  ILE A 123     -21.613  21.462   3.068  1.00  0.00           C  
ATOM   1934  C   ILE A 123     -21.649  22.563   2.016  1.00  0.00           C  
ATOM   1935  O   ILE A 123     -21.925  22.306   0.844  1.00  0.00           O  
ATOM   1936  CB  ILE A 123     -22.942  21.451   3.846  1.00  0.00           C  
ATOM   1937  CG1 ILE A 123     -23.038  20.199   4.721  1.00  0.00           C  
ATOM   1938  CG2 ILE A 123     -24.120  21.526   2.886  1.00  0.00           C  
ATOM   1939  CD1 ILE A 123     -24.176  20.234   5.715  1.00  0.00           C  
ATOM   1940  H   ILE A 123     -20.657  21.826   4.949  1.00  0.00           H  
ATOM   1941  HA  ILE A 123     -21.505  20.506   2.557  1.00  0.00           H  
ATOM   1942  HB  ILE A 123     -22.977  22.308   4.517  1.00  0.00           H  
ATOM   1943 1HG1 ILE A 123     -23.165  19.321   4.087  1.00  0.00           H  
ATOM   1944 2HG1 ILE A 123     -22.107  20.069   5.274  1.00  0.00           H  
ATOM   1945 1HG2 ILE A 123     -25.051  21.516   3.453  1.00  0.00           H  
ATOM   1946 2HG2 ILE A 123     -24.058  22.445   2.306  1.00  0.00           H  
ATOM   1947 3HG2 ILE A 123     -24.096  20.669   2.213  1.00  0.00           H  
ATOM   1948 1HD1 ILE A 123     -24.179  19.313   6.298  1.00  0.00           H  
ATOM   1949 2HD1 ILE A 123     -24.049  21.087   6.383  1.00  0.00           H  
ATOM   1950 3HD1 ILE A 123     -25.121  20.328   5.182  1.00  0.00           H  
ATOM   1951  N   GLU A 124     -21.368  23.790   2.442  1.00  0.00           N  
ATOM   1952  CA  GLU A 124     -21.370  24.934   1.538  1.00  0.00           C  
ATOM   1953  C   GLU A 124     -20.275  24.804   0.485  1.00  0.00           C  
ATOM   1954  O   GLU A 124     -20.487  25.116  -0.687  1.00  0.00           O  
ATOM   1955  CB  GLU A 124     -21.186  26.235   2.323  1.00  0.00           C  
ATOM   1956  CG  GLU A 124     -22.375  26.618   3.192  1.00  0.00           C  
ATOM   1957  CD  GLU A 124     -22.130  27.861   4.003  1.00  0.00           C  
ATOM   1958  OE1 GLU A 124     -21.028  28.352   3.984  1.00  0.00           O  
ATOM   1959  OE2 GLU A 124     -23.048  28.319   4.642  1.00  0.00           O  
ATOM   1960  H   GLU A 124     -21.147  23.934   3.417  1.00  0.00           H  
ATOM   1961  HA  GLU A 124     -22.332  24.969   1.026  1.00  0.00           H  
ATOM   1962 1HB  GLU A 124     -20.312  26.149   2.970  1.00  0.00           H  
ATOM   1963 2HB  GLU A 124     -21.000  27.055   1.630  1.00  0.00           H  
ATOM   1964 1HG  GLU A 124     -23.242  26.780   2.553  1.00  0.00           H  
ATOM   1965 2HG  GLU A 124     -22.603  25.791   3.863  1.00  0.00           H  
ATOM   1966  N   LYS A 125     -19.105  24.342   0.911  1.00  0.00           N  
ATOM   1967  CA  LYS A 125     -17.974  24.170   0.006  1.00  0.00           C  
ATOM   1968  C   LYS A 125     -18.267  23.108  -1.046  1.00  0.00           C  
ATOM   1969  O   LYS A 125     -17.927  23.271  -2.218  1.00  0.00           O  
ATOM   1970  CB  LYS A 125     -16.713  23.801   0.789  1.00  0.00           C  
ATOM   1971  CG  LYS A 125     -16.171  24.917   1.671  1.00  0.00           C  
ATOM   1972  CD  LYS A 125     -15.660  26.083   0.837  1.00  0.00           C  
ATOM   1973  CE  LYS A 125     -15.050  27.167   1.714  1.00  0.00           C  
ATOM   1974  NZ  LYS A 125     -14.574  28.327   0.914  1.00  0.00           N  
ATOM   1975  H   LYS A 125     -18.995  24.104   1.886  1.00  0.00           H  
ATOM   1976  HA  LYS A 125     -17.799  25.113  -0.512  1.00  0.00           H  
ATOM   1977 1HB  LYS A 125     -16.919  22.941   1.426  1.00  0.00           H  
ATOM   1978 2HB  LYS A 125     -15.924  23.512   0.093  1.00  0.00           H  
ATOM   1979 1HG  LYS A 125     -16.961  25.274   2.333  1.00  0.00           H  
ATOM   1980 2HG  LYS A 125     -15.355  24.534   2.283  1.00  0.00           H  
ATOM   1981 1HD  LYS A 125     -14.904  25.725   0.137  1.00  0.00           H  
ATOM   1982 2HD  LYS A 125     -16.484  26.511   0.267  1.00  0.00           H  
ATOM   1983 1HE  LYS A 125     -15.793  27.515   2.430  1.00  0.00           H  
ATOM   1984 2HE  LYS A 125     -14.208  26.754   2.269  1.00  0.00           H  
ATOM   1985 1HZ  LYS A 125     -14.177  29.022   1.530  1.00  0.00           H  
ATOM   1986 2HZ  LYS A 125     -13.870  28.018   0.258  1.00  0.00           H  
ATOM   1987 3HZ  LYS A 125     -15.350  28.730   0.409  1.00  0.00           H  
ATOM   1988  N   VAL A 126     -18.900  22.020  -0.620  1.00  0.00           N  
ATOM   1989  CA  VAL A 126     -19.240  20.928  -1.525  1.00  0.00           C  
ATOM   1990  C   VAL A 126     -20.246  21.378  -2.577  1.00  0.00           C  
ATOM   1991  O   VAL A 126     -20.137  21.017  -3.749  1.00  0.00           O  
ATOM   1992  CB  VAL A 126     -19.823  19.741  -0.735  1.00  0.00           C  
ATOM   1993  CG1 VAL A 126     -20.354  18.678  -1.686  1.00  0.00           C  
ATOM   1994  CG2 VAL A 126     -18.761  19.160   0.186  1.00  0.00           C  
ATOM   1995  H   VAL A 126     -19.152  21.947   0.355  1.00  0.00           H  
ATOM   1996  HA  VAL A 126     -18.330  20.600  -2.029  1.00  0.00           H  
ATOM   1997  HB  VAL A 126     -20.668  20.092  -0.142  1.00  0.00           H  
ATOM   1998 1HG1 VAL A 126     -20.763  17.847  -1.111  1.00  0.00           H  
ATOM   1999 2HG1 VAL A 126     -21.137  19.107  -2.310  1.00  0.00           H  
ATOM   2000 3HG1 VAL A 126     -19.542  18.317  -2.317  1.00  0.00           H  
ATOM   2001 1HG2 VAL A 126     -19.181  18.322   0.741  1.00  0.00           H  
ATOM   2002 2HG2 VAL A 126     -17.915  18.815  -0.408  1.00  0.00           H  
ATOM   2003 3HG2 VAL A 126     -18.426  19.927   0.884  1.00  0.00           H  
ATOM   2004  N   ARG A 127     -21.226  22.168  -2.151  1.00  0.00           N  
ATOM   2005  CA  ARG A 127     -22.254  22.668  -3.056  1.00  0.00           C  
ATOM   2006  C   ARG A 127     -21.659  23.595  -4.108  1.00  0.00           C  
ATOM   2007  O   ARG A 127     -22.032  23.541  -5.280  1.00  0.00           O  
ATOM   2008  CB  ARG A 127     -23.333  23.411  -2.282  1.00  0.00           C  
ATOM   2009  CG  ARG A 127     -24.224  22.530  -1.421  1.00  0.00           C  
ATOM   2010  CD  ARG A 127     -25.213  23.330  -0.655  1.00  0.00           C  
ATOM   2011  NE  ARG A 127     -26.067  22.492   0.170  1.00  0.00           N  
ATOM   2012  CZ  ARG A 127     -26.959  22.956   1.067  1.00  0.00           C  
ATOM   2013  NH1 ARG A 127     -27.102  24.251   1.242  1.00  0.00           N  
ATOM   2014  NH2 ARG A 127     -27.691  22.110   1.771  1.00  0.00           N  
ATOM   2015  H   ARG A 127     -21.260  22.429  -1.176  1.00  0.00           H  
ATOM   2016  HA  ARG A 127     -22.712  21.818  -3.562  1.00  0.00           H  
ATOM   2017 1HB  ARG A 127     -22.869  24.149  -1.629  1.00  0.00           H  
ATOM   2018 2HB  ARG A 127     -23.976  23.948  -2.979  1.00  0.00           H  
ATOM   2019 1HG  ARG A 127     -24.767  21.830  -2.056  1.00  0.00           H  
ATOM   2020 2HG  ARG A 127     -23.609  21.974  -0.711  1.00  0.00           H  
ATOM   2021 1HD  ARG A 127     -24.689  24.029  -0.003  1.00  0.00           H  
ATOM   2022 2HD  ARG A 127     -25.846  23.885  -1.347  1.00  0.00           H  
ATOM   2023  HE  ARG A 127     -25.986  21.489   0.064  1.00  0.00           H  
ATOM   2024 1HH1 ARG A 127     -26.542  24.898   0.704  1.00  0.00           H  
ATOM   2025 2HH1 ARG A 127     -27.770  24.599   1.914  1.00  0.00           H  
ATOM   2026 1HH2 ARG A 127     -27.581  21.114   1.636  1.00  0.00           H  
ATOM   2027 2HH2 ARG A 127     -28.359  22.458   2.442  1.00  0.00           H  
ATOM   2028  N   GLU A 128     -20.731  24.446  -3.682  1.00  0.00           N  
ATOM   2029  CA  GLU A 128     -20.082  25.387  -4.587  1.00  0.00           C  
ATOM   2030  C   GLU A 128     -19.255  24.659  -5.639  1.00  0.00           C  
ATOM   2031  O   GLU A 128     -19.252  25.037  -6.811  1.00  0.00           O  
ATOM   2032  CB  GLU A 128     -19.191  26.353  -3.803  1.00  0.00           C  
ATOM   2033  CG  GLU A 128     -18.526  27.426  -4.653  1.00  0.00           C  
ATOM   2034  CD  GLU A 128     -17.732  28.409  -3.839  1.00  0.00           C  
ATOM   2035  OE1 GLU A 128     -17.712  28.279  -2.638  1.00  0.00           O  
ATOM   2036  OE2 GLU A 128     -17.144  29.292  -4.418  1.00  0.00           O  
ATOM   2037  H   GLU A 128     -20.469  24.441  -2.707  1.00  0.00           H  
ATOM   2038  HA  GLU A 128     -20.854  25.962  -5.100  1.00  0.00           H  
ATOM   2039 1HB  GLU A 128     -19.783  26.853  -3.036  1.00  0.00           H  
ATOM   2040 2HB  GLU A 128     -18.405  25.793  -3.296  1.00  0.00           H  
ATOM   2041 1HG  GLU A 128     -17.862  26.946  -5.371  1.00  0.00           H  
ATOM   2042 2HG  GLU A 128     -19.294  27.961  -5.211  1.00  0.00           H  
ATOM   2043  N   MET A 129     -18.554  23.613  -5.213  1.00  0.00           N  
ATOM   2044  CA  MET A 129     -17.721  22.830  -6.118  1.00  0.00           C  
ATOM   2045  C   MET A 129     -18.565  22.122  -7.170  1.00  0.00           C  
ATOM   2046  O   MET A 129     -18.192  22.063  -8.342  1.00  0.00           O  
ATOM   2047  CB  MET A 129     -16.892  21.818  -5.330  1.00  0.00           C  
ATOM   2048  CG  MET A 129     -15.784  22.432  -4.487  1.00  0.00           C  
ATOM   2049  SD  MET A 129     -14.690  21.191  -3.766  1.00  0.00           S  
ATOM   2050  CE  MET A 129     -15.738  20.523  -2.477  1.00  0.00           C  
ATOM   2051  H   MET A 129     -18.599  23.354  -4.238  1.00  0.00           H  
ATOM   2052  HA  MET A 129     -17.044  23.507  -6.639  1.00  0.00           H  
ATOM   2053 1HB  MET A 129     -17.544  21.254  -4.664  1.00  0.00           H  
ATOM   2054 2HB  MET A 129     -16.434  21.107  -6.019  1.00  0.00           H  
ATOM   2055 1HG  MET A 129     -15.186  23.101  -5.104  1.00  0.00           H  
ATOM   2056 2HG  MET A 129     -16.222  23.015  -3.678  1.00  0.00           H  
ATOM   2057 1HE  MET A 129     -15.201  19.742  -1.940  1.00  0.00           H  
ATOM   2058 2HE  MET A 129     -16.013  21.319  -1.783  1.00  0.00           H  
ATOM   2059 3HE  MET A 129     -16.640  20.103  -2.923  1.00  0.00           H  
ATOM   2060  N   GLY A 130     -19.704  21.586  -6.745  1.00  0.00           N  
ATOM   2061  CA  GLY A 130     -20.604  20.882  -7.649  1.00  0.00           C  
ATOM   2062  C   GLY A 130     -21.178  21.823  -8.701  1.00  0.00           C  
ATOM   2063  O   GLY A 130     -21.294  21.463  -9.873  1.00  0.00           O  
ATOM   2064  H   GLY A 130     -19.952  21.669  -5.769  1.00  0.00           H  
ATOM   2065 1HA  GLY A 130     -20.066  20.069  -8.138  1.00  0.00           H  
ATOM   2066 2HA  GLY A 130     -21.415  20.432  -7.077  1.00  0.00           H  
ATOM   2067  N   GLU A 131     -21.536  23.029  -8.276  1.00  0.00           N  
ATOM   2068  CA  GLU A 131     -22.098  24.025  -9.180  1.00  0.00           C  
ATOM   2069  C   GLU A 131     -21.082  24.450 -10.232  1.00  0.00           C  
ATOM   2070  O   GLU A 131     -21.420  24.618 -11.404  1.00  0.00           O  
ATOM   2071  CB  GLU A 131     -22.576  25.249  -8.395  1.00  0.00           C  
ATOM   2072  CG  GLU A 131     -23.228  26.328  -9.248  1.00  0.00           C  
ATOM   2073  CD  GLU A 131     -24.506  25.870  -9.894  1.00  0.00           C  
ATOM   2074  OE1 GLU A 131     -25.083  24.921  -9.419  1.00  0.00           O  
ATOM   2075  OE2 GLU A 131     -24.906  26.470 -10.863  1.00  0.00           O  
ATOM   2076  H   GLU A 131     -21.416  23.262  -7.301  1.00  0.00           H  
ATOM   2077  HA  GLU A 131     -22.953  23.583  -9.693  1.00  0.00           H  
ATOM   2078 1HB  GLU A 131     -23.298  24.937  -7.640  1.00  0.00           H  
ATOM   2079 2HB  GLU A 131     -21.731  25.699  -7.874  1.00  0.00           H  
ATOM   2080 1HG  GLU A 131     -23.441  27.193  -8.620  1.00  0.00           H  
ATOM   2081 2HG  GLU A 131     -22.526  26.638 -10.021  1.00  0.00           H  
ATOM   2082  N   LEU A 132     -19.835  24.623  -9.807  1.00  0.00           N  
ATOM   2083  CA  LEU A 132     -18.766  25.029 -10.711  1.00  0.00           C  
ATOM   2084  C   LEU A 132     -18.499  23.960 -11.763  1.00  0.00           C  
ATOM   2085  O   LEU A 132     -18.282  24.269 -12.935  1.00  0.00           O  
ATOM   2086  CB  LEU A 132     -17.482  25.310  -9.921  1.00  0.00           C  
ATOM   2087  CG  LEU A 132     -17.514  26.550  -9.018  1.00  0.00           C  
ATOM   2088  CD1 LEU A 132     -16.250  26.595  -8.171  1.00  0.00           C  
ATOM   2089  CD2 LEU A 132     -17.642  27.800  -9.876  1.00  0.00           C  
ATOM   2090  H   LEU A 132     -19.623  24.469  -8.832  1.00  0.00           H  
ATOM   2091  HA  LEU A 132     -19.072  25.943 -11.220  1.00  0.00           H  
ATOM   2092 1HB  LEU A 132     -17.265  24.448  -9.292  1.00  0.00           H  
ATOM   2093 2HB  LEU A 132     -16.660  25.435 -10.626  1.00  0.00           H  
ATOM   2094  HG  LEU A 132     -18.367  26.485  -8.341  1.00  0.00           H  
ATOM   2095 1HD1 LEU A 132     -16.272  27.476  -7.529  1.00  0.00           H  
ATOM   2096 2HD1 LEU A 132     -16.194  25.698  -7.553  1.00  0.00           H  
ATOM   2097 3HD1 LEU A 132     -15.377  26.643  -8.822  1.00  0.00           H  
ATOM   2098 1HD2 LEU A 132     -17.665  28.681  -9.234  1.00  0.00           H  
ATOM   2099 2HD2 LEU A 132     -16.789  27.866 -10.552  1.00  0.00           H  
ATOM   2100 3HD2 LEU A 132     -18.563  27.749 -10.457  1.00  0.00           H  
ATOM   2101  N   ALA A 133     -18.516  22.701 -11.338  1.00  0.00           N  
ATOM   2102  CA  ALA A 133     -18.275  21.583 -12.242  1.00  0.00           C  
ATOM   2103  C   ALA A 133     -19.372  21.481 -13.294  1.00  0.00           C  
ATOM   2104  O   ALA A 133     -19.099  21.222 -14.466  1.00  0.00           O  
ATOM   2105  CB  ALA A 133     -18.169  20.282 -11.460  1.00  0.00           C  
ATOM   2106  H   ALA A 133     -18.701  22.514 -10.363  1.00  0.00           H  
ATOM   2107  HA  ALA A 133     -17.332  21.762 -12.758  1.00  0.00           H  
ATOM   2108 1HB  ALA A 133     -17.990  19.457 -12.149  1.00  0.00           H  
ATOM   2109 2HB  ALA A 133     -17.343  20.350 -10.752  1.00  0.00           H  
ATOM   2110 3HB  ALA A 133     -19.097  20.107 -10.918  1.00  0.00           H  
ATOM   2111  N   LEU A 134     -20.614  21.686 -12.869  1.00  0.00           N  
ATOM   2112  CA  LEU A 134     -21.755  21.617 -13.773  1.00  0.00           C  
ATOM   2113  C   LEU A 134     -21.692  22.717 -14.825  1.00  0.00           C  
ATOM   2114  O   LEU A 134     -21.990  22.486 -15.997  1.00  0.00           O  
ATOM   2115  CB  LEU A 134     -23.065  21.731 -12.983  1.00  0.00           C  
ATOM   2116  CG  LEU A 134     -24.352  21.566 -13.801  1.00  0.00           C  
ATOM   2117  CD1 LEU A 134     -25.466  21.054 -12.898  1.00  0.00           C  
ATOM   2118  CD2 LEU A 134     -24.728  22.900 -14.430  1.00  0.00           C  
ATOM   2119  H   LEU A 134     -20.771  21.895 -11.893  1.00  0.00           H  
ATOM   2120  HA  LEU A 134     -21.735  20.654 -14.282  1.00  0.00           H  
ATOM   2121 1HB  LEU A 134     -23.068  20.970 -12.204  1.00  0.00           H  
ATOM   2122 2HB  LEU A 134     -23.098  22.710 -12.505  1.00  0.00           H  
ATOM   2123  HG  LEU A 134     -24.192  20.827 -14.586  1.00  0.00           H  
ATOM   2124 1HD1 LEU A 134     -26.380  20.937 -13.479  1.00  0.00           H  
ATOM   2125 2HD1 LEU A 134     -25.179  20.090 -12.477  1.00  0.00           H  
ATOM   2126 3HD1 LEU A 134     -25.637  21.767 -12.092  1.00  0.00           H  
ATOM   2127 1HD2 LEU A 134     -25.642  22.783 -15.012  1.00  0.00           H  
ATOM   2128 2HD2 LEU A 134     -24.889  23.640 -13.646  1.00  0.00           H  
ATOM   2129 3HD2 LEU A 134     -23.922  23.234 -15.084  1.00  0.00           H  
ATOM   2130  N   GLN A 135     -21.302  23.914 -14.400  1.00  0.00           N  
ATOM   2131  CA  GLN A 135     -21.199  25.053 -15.303  1.00  0.00           C  
ATOM   2132  C   GLN A 135     -20.246  24.757 -16.455  1.00  0.00           C  
ATOM   2133  O   GLN A 135     -20.460  25.205 -17.581  1.00  0.00           O  
ATOM   2134  CB  GLN A 135     -20.732  26.298 -14.544  1.00  0.00           C  
ATOM   2135  CG  GLN A 135     -21.762  26.861 -13.579  1.00  0.00           C  
ATOM   2136  CD  GLN A 135     -21.233  28.049 -12.798  1.00  0.00           C  
ATOM   2137  OE1 GLN A 135     -20.094  28.482 -12.994  1.00  0.00           O  
ATOM   2138  NE2 GLN A 135     -22.059  28.584 -11.905  1.00  0.00           N  
ATOM   2139  H   GLN A 135     -21.071  24.037 -13.425  1.00  0.00           H  
ATOM   2140  HA  GLN A 135     -22.185  25.251 -15.724  1.00  0.00           H  
ATOM   2141 1HB  GLN A 135     -19.832  26.062 -13.976  1.00  0.00           H  
ATOM   2142 2HB  GLN A 135     -20.473  27.082 -15.255  1.00  0.00           H  
ATOM   2143 1HG  GLN A 135     -22.635  27.185 -14.145  1.00  0.00           H  
ATOM   2144 2HG  GLN A 135     -22.043  26.083 -12.870  1.00  0.00           H  
ATOM   2145 1HE2 GLN A 135     -21.766  29.370 -11.360  1.00  0.00           H  
ATOM   2146 2HE2 GLN A 135     -22.974  28.201 -11.778  1.00  0.00           H  
ATOM   2147  N   ARG A 136     -19.191  24.003 -16.184  1.00  0.00           N  
ATOM   2148  CA  ARG A 136     -18.380  23.440 -17.271  1.00  0.00           C  
ATOM   2149  C   ARG A 136     -19.123  22.396 -18.117  1.00  0.00           C  
ATOM   2150  O   ARG A 136     -18.949  22.331 -19.334  1.00  0.00           O  
ATOM   2151  CB  ARG A 136     -17.122  22.802 -16.701  1.00  0.00           C  
ATOM   2152  CG  ARG A 136     -16.208  22.157 -17.731  1.00  0.00           C  
ATOM   2153  CD  ARG A 136     -15.626  23.164 -18.656  1.00  0.00           C  
ATOM   2154  NE  ARG A 136     -14.789  22.547 -19.672  1.00  0.00           N  
ATOM   2155  CZ  ARG A 136     -15.244  22.037 -20.833  1.00  0.00           C  
ATOM   2156  NH1 ARG A 136     -16.529  22.078 -21.109  1.00  0.00           N  
ATOM   2157  NH2 ARG A 136     -14.400  21.496 -21.693  1.00  0.00           N  
ATOM   2158  H   ARG A 136     -18.934  23.808 -15.227  1.00  0.00           H  
ATOM   2159  HA  ARG A 136     -18.087  24.250 -17.939  1.00  0.00           H  
ATOM   2160 1HB  ARG A 136     -16.541  23.555 -16.171  1.00  0.00           H  
ATOM   2161 2HB  ARG A 136     -17.398  22.034 -15.979  1.00  0.00           H  
ATOM   2162 1HG  ARG A 136     -15.391  21.645 -17.223  1.00  0.00           H  
ATOM   2163 2HG  ARG A 136     -16.777  21.438 -18.322  1.00  0.00           H  
ATOM   2164 1HD  ARG A 136     -16.429  23.704 -19.157  1.00  0.00           H  
ATOM   2165 2HD  ARG A 136     -15.015  23.866 -18.090  1.00  0.00           H  
ATOM   2166  HE  ARG A 136     -13.794  22.497 -19.494  1.00  0.00           H  
ATOM   2167 1HH1 ARG A 136     -17.174  22.492 -20.452  1.00  0.00           H  
ATOM   2168 2HH1 ARG A 136     -16.870  21.696 -21.979  1.00  0.00           H  
ATOM   2169 1HH2 ARG A 136     -13.412  21.464 -21.480  1.00  0.00           H  
ATOM   2170 2HH2 ARG A 136     -14.741  21.114 -22.563  1.00  0.00           H  
ATOM   2171  N   ILE A 137     -19.952  21.578 -17.472  1.00  0.00           N  
ATOM   2172  CA  ILE A 137     -20.497  20.380 -18.122  1.00  0.00           C  
ATOM   2173  C   ILE A 137     -21.662  20.707 -19.051  1.00  0.00           C  
ATOM   2174  O   ILE A 137     -22.580  21.438 -18.678  1.00  0.00           O  
ATOM   2175  CB  ILE A 137     -20.962  19.354 -17.072  1.00  0.00           C  
ATOM   2176  CG1 ILE A 137     -19.774  18.869 -16.238  1.00  0.00           C  
ATOM   2177  CG2 ILE A 137     -21.658  18.182 -17.746  1.00  0.00           C  
ATOM   2178  CD1 ILE A 137     -20.170  18.052 -15.029  1.00  0.00           C  
ATOM   2179  H   ILE A 137     -20.213  21.782 -16.518  1.00  0.00           H  
ATOM   2180  HA  ILE A 137     -19.711  19.925 -18.724  1.00  0.00           H  
ATOM   2181  HB  ILE A 137     -21.658  19.830 -16.382  1.00  0.00           H  
ATOM   2182 1HG1 ILE A 137     -19.116  18.262 -16.860  1.00  0.00           H  
ATOM   2183 2HG1 ILE A 137     -19.196  19.727 -15.893  1.00  0.00           H  
ATOM   2184 1HG2 ILE A 137     -21.979  17.466 -16.990  1.00  0.00           H  
ATOM   2185 2HG2 ILE A 137     -22.526  18.542 -18.297  1.00  0.00           H  
ATOM   2186 3HG2 ILE A 137     -20.967  17.696 -18.435  1.00  0.00           H  
ATOM   2187 1HD1 ILE A 137     -19.274  17.744 -14.488  1.00  0.00           H  
ATOM   2188 2HD1 ILE A 137     -20.801  18.653 -14.374  1.00  0.00           H  
ATOM   2189 3HD1 ILE A 137     -20.719  17.168 -15.351  1.00  0.00           H  
ATOM   2190  N   THR A 138     -21.621  20.161 -20.265  1.00  0.00           N  
ATOM   2191  CA  THR A 138     -22.691  20.353 -21.235  1.00  0.00           C  
ATOM   2192  C   THR A 138     -23.384  19.034 -21.605  1.00  0.00           C  
ATOM   2193  O   THR A 138     -24.337  19.020 -22.384  1.00  0.00           O  
ATOM   2194  CB  THR A 138     -22.152  21.027 -22.510  1.00  0.00           C  
ATOM   2195  OG1 THR A 138     -21.142  20.199 -23.101  1.00  0.00           O  
ATOM   2196  CG2 THR A 138     -21.559  22.389 -22.183  1.00  0.00           C  
ATOM   2197  H   THR A 138     -20.822  19.597 -20.519  1.00  0.00           H  
ATOM   2198  HA  THR A 138     -23.445  21.006 -20.794  1.00  0.00           H  
ATOM   2199  HB  THR A 138     -22.964  21.153 -23.226  1.00  0.00           H  
ATOM   2200  HG1 THR A 138     -21.559  19.494 -23.601  1.00  0.00           H  
ATOM   2201 1HG2 THR A 138     -21.183  22.851 -23.096  1.00  0.00           H  
ATOM   2202 2HG2 THR A 138     -22.327  23.025 -21.744  1.00  0.00           H  
ATOM   2203 3HG2 THR A 138     -20.740  22.269 -21.475  1.00  0.00           H  
ATOM   2204  N   ASP A 139     -22.901  17.931 -21.043  1.00  0.00           N  
ATOM   2205  CA  ASP A 139     -23.374  16.605 -21.442  1.00  0.00           C  
ATOM   2206  C   ASP A 139     -24.635  16.195 -20.690  1.00  0.00           C  
ATOM   2207  O   ASP A 139     -24.696  16.288 -19.464  1.00  0.00           O  
ATOM   2208  CB  ASP A 139     -22.281  15.559 -21.211  1.00  0.00           C  
ATOM   2209  CG  ASP A 139     -21.105  15.709 -22.167  1.00  0.00           C  
ATOM   2210  OD1 ASP A 139     -21.259  16.367 -23.168  1.00  0.00           O  
ATOM   2211  OD2 ASP A 139     -20.064  15.164 -21.886  1.00  0.00           O  
ATOM   2212  H   ASP A 139     -22.193  18.006 -20.326  1.00  0.00           H  
ATOM   2213  HA  ASP A 139     -23.614  16.629 -22.505  1.00  0.00           H  
ATOM   2214 1HB  ASP A 139     -21.911  15.639 -20.188  1.00  0.00           H  
ATOM   2215 2HB  ASP A 139     -22.702  14.560 -21.329  1.00  0.00           H  
ATOM   2216  N   PRO A 140     -25.792  15.710 -21.148  1.00  0.00           N  
ATOM   2217  CA  PRO A 140     -26.958  15.589 -20.273  1.00  0.00           C  
ATOM   2218  C   PRO A 140     -26.831  14.433 -19.274  1.00  0.00           C  
ATOM   2219  O   PRO A 140     -27.126  14.587 -18.089  1.00  0.00           O  
ATOM   2220  CB  PRO A 140     -28.097  15.345 -21.268  1.00  0.00           C  
ATOM   2221  CG  PRO A 140     -27.414  14.814 -22.482  1.00  0.00           C  
ATOM   2222  CD  PRO A 140     -26.077  15.507 -22.493  1.00  0.00           C  
ATOM   2223  HA  PRO A 140     -27.103  16.535 -19.731  1.00  0.00           H  
ATOM   2224 1HB  PRO A 140     -28.823  14.637 -20.843  1.00  0.00           H  
ATOM   2225 2HB  PRO A 140     -28.637  16.284 -21.459  1.00  0.00           H  
ATOM   2226 1HG  PRO A 140     -27.323  13.720 -22.420  1.00  0.00           H  
ATOM   2227 2HG  PRO A 140     -28.011  15.033 -23.380  1.00  0.00           H  
ATOM   2228 1HD  PRO A 140     -25.325  14.847 -22.949  1.00  0.00           H  
ATOM   2229 2HD  PRO A 140     -26.156  16.450 -23.053  1.00  0.00           H  
ATOM   2230  N   GLU A 141     -26.390  13.254 -19.727  1.00  0.00           N  
ATOM   2231  CA  GLU A 141     -26.045  12.198 -18.782  1.00  0.00           C  
ATOM   2232  C   GLU A 141     -24.962  12.656 -17.813  1.00  0.00           C  
ATOM   2233  O   GLU A 141     -25.074  12.457 -16.603  1.00  0.00           O  
ATOM   2234  CB  GLU A 141     -25.578  10.946 -19.528  1.00  0.00           C  
ATOM   2235  CG  GLU A 141     -26.667  10.253 -20.336  1.00  0.00           C  
ATOM   2236  CD  GLU A 141     -26.906  10.901 -21.671  1.00  0.00           C  
ATOM   2237  OE1 GLU A 141     -26.237  11.859 -21.974  1.00  0.00           O  
ATOM   2238  OE2 GLU A 141     -27.759  10.436 -22.390  1.00  0.00           O  
ATOM   2239  H   GLU A 141     -26.291  13.080 -20.717  1.00  0.00           H  
ATOM   2240  HA  GLU A 141     -26.934  11.948 -18.203  1.00  0.00           H  
ATOM   2241 1HB  GLU A 141     -24.771  11.210 -20.212  1.00  0.00           H  
ATOM   2242 2HB  GLU A 141     -25.180  10.224 -18.815  1.00  0.00           H  
ATOM   2243 1HG  GLU A 141     -26.381   9.214 -20.495  1.00  0.00           H  
ATOM   2244 2HG  GLU A 141     -27.592  10.263 -19.762  1.00  0.00           H  
ATOM   2245  N   VAL A 142     -23.914  13.270 -18.353  1.00  0.00           N  
ATOM   2246  CA  VAL A 142     -22.809  13.759 -17.537  1.00  0.00           C  
ATOM   2247  C   VAL A 142     -23.296  14.747 -16.485  1.00  0.00           C  
ATOM   2248  O   VAL A 142     -22.931  14.651 -15.313  1.00  0.00           O  
ATOM   2249  CB  VAL A 142     -21.750  14.439 -18.424  1.00  0.00           C  
ATOM   2250  CG1 VAL A 142     -20.705  15.138 -17.566  1.00  0.00           C  
ATOM   2251  CG2 VAL A 142     -21.098  13.409 -19.335  1.00  0.00           C  
ATOM   2252  H   VAL A 142     -23.882  13.401 -19.354  1.00  0.00           H  
ATOM   2253  HA  VAL A 142     -22.349  12.909 -17.032  1.00  0.00           H  
ATOM   2254  HB  VAL A 142     -22.234  15.206 -19.029  1.00  0.00           H  
ATOM   2255 1HG1 VAL A 142     -19.965  15.614 -18.210  1.00  0.00           H  
ATOM   2256 2HG1 VAL A 142     -21.189  15.895 -16.950  1.00  0.00           H  
ATOM   2257 3HG1 VAL A 142     -20.212  14.407 -16.926  1.00  0.00           H  
ATOM   2258 1HG2 VAL A 142     -20.351  13.897 -19.960  1.00  0.00           H  
ATOM   2259 2HG2 VAL A 142     -20.619  12.640 -18.730  1.00  0.00           H  
ATOM   2260 3HG2 VAL A 142     -21.858  12.952 -19.969  1.00  0.00           H  
ATOM   2261  N   ARG A 143     -24.122  15.697 -16.910  1.00  0.00           N  
ATOM   2262  CA  ARG A 143     -24.661  16.705 -16.005  1.00  0.00           C  
ATOM   2263  C   ARG A 143     -25.565  16.075 -14.954  1.00  0.00           C  
ATOM   2264  O   ARG A 143     -25.526  16.450 -13.782  1.00  0.00           O  
ATOM   2265  CB  ARG A 143     -25.444  17.755 -16.779  1.00  0.00           C  
ATOM   2266  CG  ARG A 143     -25.981  18.902 -15.937  1.00  0.00           C  
ATOM   2267  CD  ARG A 143     -26.700  19.902 -16.766  1.00  0.00           C  
ATOM   2268  NE  ARG A 143     -25.813  20.564 -17.709  1.00  0.00           N  
ATOM   2269  CZ  ARG A 143     -26.222  21.228 -18.808  1.00  0.00           C  
ATOM   2270  NH1 ARG A 143     -27.504  21.311 -19.087  1.00  0.00           N  
ATOM   2271  NH2 ARG A 143     -25.335  21.797 -19.604  1.00  0.00           N  
ATOM   2272  H   ARG A 143     -24.383  15.721 -17.885  1.00  0.00           H  
ATOM   2273  HA  ARG A 143     -23.829  17.195 -15.498  1.00  0.00           H  
ATOM   2274 1HB  ARG A 143     -24.810  18.184 -17.553  1.00  0.00           H  
ATOM   2275 2HB  ARG A 143     -26.293  17.285 -17.275  1.00  0.00           H  
ATOM   2276 1HG  ARG A 143     -26.675  18.512 -15.191  1.00  0.00           H  
ATOM   2277 2HG  ARG A 143     -25.153  19.404 -15.435  1.00  0.00           H  
ATOM   2278 1HD  ARG A 143     -27.490  19.407 -17.330  1.00  0.00           H  
ATOM   2279 2HD  ARG A 143     -27.139  20.662 -16.120  1.00  0.00           H  
ATOM   2280  HE  ARG A 143     -24.819  20.522 -17.528  1.00  0.00           H  
ATOM   2281 1HH1 ARG A 143     -28.183  20.876 -18.477  1.00  0.00           H  
ATOM   2282 2HH1 ARG A 143     -27.811  21.808 -19.910  1.00  0.00           H  
ATOM   2283 1HH2 ARG A 143     -24.349  21.734 -19.390  1.00  0.00           H  
ATOM   2284 2HH2 ARG A 143     -25.641  22.295 -20.427  1.00  0.00           H  
ATOM   2285  N   LEU A 144     -26.379  15.115 -15.379  1.00  0.00           N  
ATOM   2286  CA  LEU A 144     -27.295  14.431 -14.474  1.00  0.00           C  
ATOM   2287  C   LEU A 144     -26.536  13.632 -13.423  1.00  0.00           C  
ATOM   2288  O   LEU A 144     -26.913  13.614 -12.251  1.00  0.00           O  
ATOM   2289  CB  LEU A 144     -28.222  13.498 -15.263  1.00  0.00           C  
ATOM   2290  CG  LEU A 144     -29.268  12.742 -14.434  1.00  0.00           C  
ATOM   2291  CD1 LEU A 144     -30.166  13.741 -13.716  1.00  0.00           C  
ATOM   2292  CD2 LEU A 144     -30.080  11.834 -15.346  1.00  0.00           C  
ATOM   2293  H   LEU A 144     -26.363  14.852 -16.354  1.00  0.00           H  
ATOM   2294  HA  LEU A 144     -27.901  15.179 -13.965  1.00  0.00           H  
ATOM   2295 1HB  LEU A 144     -28.754  14.087 -16.009  1.00  0.00           H  
ATOM   2296 2HB  LEU A 144     -27.612  12.758 -15.781  1.00  0.00           H  
ATOM   2297  HG  LEU A 144     -28.766  12.141 -13.676  1.00  0.00           H  
ATOM   2298 1HD1 LEU A 144     -30.909  13.204 -13.127  1.00  0.00           H  
ATOM   2299 2HD1 LEU A 144     -29.563  14.364 -13.056  1.00  0.00           H  
ATOM   2300 3HD1 LEU A 144     -30.670  14.369 -14.449  1.00  0.00           H  
ATOM   2301 1HD2 LEU A 144     -30.823  11.296 -14.756  1.00  0.00           H  
ATOM   2302 2HD2 LEU A 144     -30.583  12.435 -16.103  1.00  0.00           H  
ATOM   2303 3HD2 LEU A 144     -29.416  11.119 -15.832  1.00  0.00           H  
ATOM   2304  N   ALA A 145     -25.465  12.971 -13.848  1.00  0.00           N  
ATOM   2305  CA  ALA A 145     -24.651  12.168 -12.943  1.00  0.00           C  
ATOM   2306  C   ALA A 145     -23.975  13.038 -11.892  1.00  0.00           C  
ATOM   2307  O   ALA A 145     -23.900  12.668 -10.720  1.00  0.00           O  
ATOM   2308  CB  ALA A 145     -23.611  11.379 -13.725  1.00  0.00           C  
ATOM   2309  H   ALA A 145     -25.208  13.026 -14.823  1.00  0.00           H  
ATOM   2310  HA  ALA A 145     -25.309  11.469 -12.426  1.00  0.00           H  
ATOM   2311 1HB  ALA A 145     -23.011  10.785 -13.035  1.00  0.00           H  
ATOM   2312 2HB  ALA A 145     -24.112  10.718 -14.432  1.00  0.00           H  
ATOM   2313 3HB  ALA A 145     -22.964  12.067 -14.267  1.00  0.00           H  
ATOM   2314  N   LEU A 146     -23.483  14.197 -12.317  1.00  0.00           N  
ATOM   2315  CA  LEU A 146     -22.812  15.122 -11.412  1.00  0.00           C  
ATOM   2316  C   LEU A 146     -23.774  15.659 -10.361  1.00  0.00           C  
ATOM   2317  O   LEU A 146     -23.420  15.788  -9.189  1.00  0.00           O  
ATOM   2318  CB  LEU A 146     -22.204  16.288 -12.201  1.00  0.00           C  
ATOM   2319  CG  LEU A 146     -21.359  17.275 -11.385  1.00  0.00           C  
ATOM   2320  CD1 LEU A 146     -22.276  18.225 -10.627  1.00  0.00           C  
ATOM   2321  CD2 LEU A 146     -20.460  16.504 -10.429  1.00  0.00           C  
ATOM   2322  H   LEU A 146     -23.576  14.443 -13.292  1.00  0.00           H  
ATOM   2323  HA  LEU A 146     -22.011  14.588 -10.903  1.00  0.00           H  
ATOM   2324 1HB  LEU A 146     -21.571  15.882 -12.989  1.00  0.00           H  
ATOM   2325 2HB  LEU A 146     -23.012  16.852 -12.667  1.00  0.00           H  
ATOM   2326  HG  LEU A 146     -20.744  17.872 -12.059  1.00  0.00           H  
ATOM   2327 1HD1 LEU A 146     -21.675  18.926 -10.047  1.00  0.00           H  
ATOM   2328 2HD1 LEU A 146     -22.893  18.777 -11.336  1.00  0.00           H  
ATOM   2329 3HD1 LEU A 146     -22.916  17.654  -9.955  1.00  0.00           H  
ATOM   2330 1HD2 LEU A 146     -19.858  17.205  -9.850  1.00  0.00           H  
ATOM   2331 2HD2 LEU A 146     -21.074  15.907  -9.754  1.00  0.00           H  
ATOM   2332 3HD2 LEU A 146     -19.803  15.846 -10.999  1.00  0.00           H  
ATOM   2333  N   ARG A 147     -24.994  15.972 -10.786  1.00  0.00           N  
ATOM   2334  CA  ARG A 147     -26.010  16.496  -9.881  1.00  0.00           C  
ATOM   2335  C   ARG A 147     -26.396  15.464  -8.830  1.00  0.00           C  
ATOM   2336  O   ARG A 147     -26.577  15.795  -7.658  1.00  0.00           O  
ATOM   2337  CB  ARG A 147     -27.251  16.916 -10.655  1.00  0.00           C  
ATOM   2338  CG  ARG A 147     -27.075  18.150 -11.525  1.00  0.00           C  
ATOM   2339  CD  ARG A 147     -28.308  18.461 -12.293  1.00  0.00           C  
ATOM   2340  NE  ARG A 147     -29.405  18.853 -11.423  1.00  0.00           N  
ATOM   2341  CZ  ARG A 147     -30.694  18.933 -11.806  1.00  0.00           C  
ATOM   2342  NH1 ARG A 147     -31.031  18.647 -13.044  1.00  0.00           N  
ATOM   2343  NH2 ARG A 147     -31.620  19.300 -10.937  1.00  0.00           N  
ATOM   2344  H   ARG A 147     -25.223  15.843 -11.761  1.00  0.00           H  
ATOM   2345  HA  ARG A 147     -25.603  17.372  -9.374  1.00  0.00           H  
ATOM   2346 1HB  ARG A 147     -27.570  16.100 -11.301  1.00  0.00           H  
ATOM   2347 2HB  ARG A 147     -28.064  17.118  -9.957  1.00  0.00           H  
ATOM   2348 1HG  ARG A 147     -26.837  19.008 -10.896  1.00  0.00           H  
ATOM   2349 2HG  ARG A 147     -26.263  17.983 -12.233  1.00  0.00           H  
ATOM   2350 1HD  ARG A 147     -28.110  19.281 -12.982  1.00  0.00           H  
ATOM   2351 2HD  ARG A 147     -28.617  17.581 -12.856  1.00  0.00           H  
ATOM   2352  HE  ARG A 147     -29.184  19.081 -10.463  1.00  0.00           H  
ATOM   2353 1HH1 ARG A 147     -30.323  18.366 -13.708  1.00  0.00           H  
ATOM   2354 2HH1 ARG A 147     -31.997  18.707 -13.331  1.00  0.00           H  
ATOM   2355 1HH2 ARG A 147     -31.360  19.521  -9.985  1.00  0.00           H  
ATOM   2356 2HH2 ARG A 147     -32.585  19.360 -11.224  1.00  0.00           H  
ATOM   2357  N   THR A 148     -26.521  14.211  -9.255  1.00  0.00           N  
ATOM   2358  CA  THR A 148     -26.886  13.128  -8.350  1.00  0.00           C  
ATOM   2359  C   THR A 148     -25.807  12.900  -7.299  1.00  0.00           C  
ATOM   2360  O   THR A 148     -26.107  12.669  -6.128  1.00  0.00           O  
ATOM   2361  CB  THR A 148     -27.139  11.821  -9.124  1.00  0.00           C  
ATOM   2362  OG1 THR A 148     -28.223  12.008 -10.042  1.00  0.00           O  
ATOM   2363  CG2 THR A 148     -27.481  10.691  -8.165  1.00  0.00           C  
ATOM   2364  H   THR A 148     -26.359  14.004 -10.230  1.00  0.00           H  
ATOM   2365  HA  THR A 148     -27.805  13.404  -7.833  1.00  0.00           H  
ATOM   2366  HB  THR A 148     -26.245  11.553  -9.688  1.00  0.00           H  
ATOM   2367  HG1 THR A 148     -27.903  12.459 -10.827  1.00  0.00           H  
ATOM   2368 1HG2 THR A 148     -27.656   9.775  -8.729  1.00  0.00           H  
ATOM   2369 2HG2 THR A 148     -26.653  10.538  -7.472  1.00  0.00           H  
ATOM   2370 3HG2 THR A 148     -28.379  10.949  -7.605  1.00  0.00           H  
ATOM   2371  N   ALA A 149     -24.550  12.966  -7.724  1.00  0.00           N  
ATOM   2372  CA  ALA A 149     -23.424  12.767  -6.819  1.00  0.00           C  
ATOM   2373  C   ALA A 149     -23.362  13.867  -5.767  1.00  0.00           C  
ATOM   2374  O   ALA A 149     -23.091  13.604  -4.595  1.00  0.00           O  
ATOM   2375  CB  ALA A 149     -22.120  12.709  -7.601  1.00  0.00           C  
ATOM   2376  H   ALA A 149     -24.370  13.159  -8.699  1.00  0.00           H  
ATOM   2377  HA  ALA A 149     -23.568  11.818  -6.302  1.00  0.00           H  
ATOM   2378 1HB  ALA A 149     -21.289  12.560  -6.911  1.00  0.00           H  
ATOM   2379 2HB  ALA A 149     -22.156  11.881  -8.309  1.00  0.00           H  
ATOM   2380 3HB  ALA A 149     -21.979  13.643  -8.142  1.00  0.00           H  
ATOM   2381  N   THR A 150     -23.615  15.100  -6.193  1.00  0.00           N  
ATOM   2382  CA  THR A 150     -23.589  16.243  -5.288  1.00  0.00           C  
ATOM   2383  C   THR A 150     -24.686  16.138  -4.236  1.00  0.00           C  
ATOM   2384  O   THR A 150     -24.467  16.444  -3.064  1.00  0.00           O  
ATOM   2385  CB  THR A 150     -23.739  17.566  -6.062  1.00  0.00           C  
ATOM   2386  OG1 THR A 150     -22.649  17.711  -6.981  1.00  0.00           O  
ATOM   2387  CG2 THR A 150     -23.749  18.747  -5.103  1.00  0.00           C  
ATOM   2388  H   THR A 150     -23.831  15.249  -7.168  1.00  0.00           H  
ATOM   2389  HA  THR A 150     -22.628  16.254  -4.772  1.00  0.00           H  
ATOM   2390  HB  THR A 150     -24.672  17.554  -6.625  1.00  0.00           H  
ATOM   2391  HG1 THR A 150     -22.821  17.185  -7.766  1.00  0.00           H  
ATOM   2392 1HG2 THR A 150     -23.857  19.673  -5.667  1.00  0.00           H  
ATOM   2393 2HG2 THR A 150     -24.584  18.645  -4.409  1.00  0.00           H  
ATOM   2394 3HG2 THR A 150     -22.815  18.769  -4.544  1.00  0.00           H  
ATOM   2395  N   GLU A 151     -25.867  15.703  -4.662  1.00  0.00           N  
ATOM   2396  CA  GLU A 151     -27.001  15.557  -3.757  1.00  0.00           C  
ATOM   2397  C   GLU A 151     -26.732  14.488  -2.705  1.00  0.00           C  
ATOM   2398  O   GLU A 151     -27.068  14.658  -1.533  1.00  0.00           O  
ATOM   2399  CB  GLU A 151     -28.268  15.208  -4.541  1.00  0.00           C  
ATOM   2400  CG  GLU A 151     -28.802  16.338  -5.409  1.00  0.00           C  
ATOM   2401  CD  GLU A 151     -30.003  15.937  -6.219  1.00  0.00           C  
ATOM   2402  OE1 GLU A 151     -30.349  14.780  -6.201  1.00  0.00           O  
ATOM   2403  OE2 GLU A 151     -30.576  16.788  -6.857  1.00  0.00           O  
ATOM   2404  H   GLU A 151     -25.982  15.467  -5.637  1.00  0.00           H  
ATOM   2405  HA  GLU A 151     -27.159  16.506  -3.244  1.00  0.00           H  
ATOM   2406 1HB  GLU A 151     -28.071  14.353  -5.189  1.00  0.00           H  
ATOM   2407 2HB  GLU A 151     -29.057  14.917  -3.847  1.00  0.00           H  
ATOM   2408 1HG  GLU A 151     -29.074  17.176  -4.768  1.00  0.00           H  
ATOM   2409 2HG  GLU A 151     -28.012  16.671  -6.080  1.00  0.00           H  
ATOM   2410  N   MET A 152     -26.124  13.386  -3.131  1.00  0.00           N  
ATOM   2411  CA  MET A 152     -25.809  12.287  -2.226  1.00  0.00           C  
ATOM   2412  C   MET A 152     -24.793  12.712  -1.174  1.00  0.00           C  
ATOM   2413  O   MET A 152     -24.910  12.352  -0.003  1.00  0.00           O  
ATOM   2414  CB  MET A 152     -25.289  11.087  -3.015  1.00  0.00           C  
ATOM   2415  CG  MET A 152     -26.343  10.382  -3.857  1.00  0.00           C  
ATOM   2416  SD  MET A 152     -25.741   8.842  -4.578  1.00  0.00           S  
ATOM   2417  CE  MET A 152     -24.668   9.468  -5.867  1.00  0.00           C  
ATOM   2418  H   MET A 152     -25.874  13.307  -4.106  1.00  0.00           H  
ATOM   2419  HA  MET A 152     -26.721  11.996  -1.705  1.00  0.00           H  
ATOM   2420 1HB  MET A 152     -24.489  11.408  -3.681  1.00  0.00           H  
ATOM   2421 2HB  MET A 152     -24.866  10.354  -2.326  1.00  0.00           H  
ATOM   2422 1HG  MET A 152     -27.212  10.158  -3.239  1.00  0.00           H  
ATOM   2423 2HG  MET A 152     -26.661  11.039  -4.666  1.00  0.00           H  
ATOM   2424 1HE  MET A 152     -24.219   8.633  -6.405  1.00  0.00           H  
ATOM   2425 2HE  MET A 152     -25.250  10.077  -6.561  1.00  0.00           H  
ATOM   2426 3HE  MET A 152     -23.881  10.078  -5.422  1.00  0.00           H  
ATOM   2427  N   VAL A 153     -23.795  13.481  -1.601  1.00  0.00           N  
ATOM   2428  CA  VAL A 153     -22.756  13.957  -0.696  1.00  0.00           C  
ATOM   2429  C   VAL A 153     -23.330  14.897   0.356  1.00  0.00           C  
ATOM   2430  O   VAL A 153     -22.958  14.834   1.528  1.00  0.00           O  
ATOM   2431  CB  VAL A 153     -21.653  14.687  -1.485  1.00  0.00           C  
ATOM   2432  CG1 VAL A 153     -20.666  15.348  -0.535  1.00  0.00           C  
ATOM   2433  CG2 VAL A 153     -20.941  13.708  -2.407  1.00  0.00           C  
ATOM   2434  H   VAL A 153     -23.756  13.742  -2.576  1.00  0.00           H  
ATOM   2435  HA  VAL A 153     -22.315  13.096  -0.192  1.00  0.00           H  
ATOM   2436  HB  VAL A 153     -22.108  15.480  -2.079  1.00  0.00           H  
ATOM   2437 1HG1 VAL A 153     -19.894  15.859  -1.110  1.00  0.00           H  
ATOM   2438 2HG1 VAL A 153     -21.191  16.071   0.090  1.00  0.00           H  
ATOM   2439 3HG1 VAL A 153     -20.205  14.589   0.096  1.00  0.00           H  
ATOM   2440 1HG2 VAL A 153     -20.163  14.231  -2.962  1.00  0.00           H  
ATOM   2441 2HG2 VAL A 153     -20.491  12.912  -1.813  1.00  0.00           H  
ATOM   2442 3HG2 VAL A 153     -21.659  13.278  -3.105  1.00  0.00           H  
ATOM   2443  N   VAL A 154     -24.238  15.769  -0.070  1.00  0.00           N  
ATOM   2444  CA  VAL A 154     -24.866  16.725   0.835  1.00  0.00           C  
ATOM   2445  C   VAL A 154     -25.709  16.015   1.887  1.00  0.00           C  
ATOM   2446  O   VAL A 154     -25.703  16.391   3.059  1.00  0.00           O  
ATOM   2447  CB  VAL A 154     -25.754  17.705   0.045  1.00  0.00           C  
ATOM   2448  CG1 VAL A 154     -26.557  18.580   0.996  1.00  0.00           C  
ATOM   2449  CG2 VAL A 154     -24.893  18.557  -0.875  1.00  0.00           C  
ATOM   2450  H   VAL A 154     -24.500  15.770  -1.045  1.00  0.00           H  
ATOM   2451  HA  VAL A 154     -24.082  17.291   1.339  1.00  0.00           H  
ATOM   2452  HB  VAL A 154     -26.469  17.135  -0.548  1.00  0.00           H  
ATOM   2453 1HG1 VAL A 154     -27.179  19.267   0.421  1.00  0.00           H  
ATOM   2454 2HG1 VAL A 154     -27.192  17.952   1.620  1.00  0.00           H  
ATOM   2455 3HG1 VAL A 154     -25.877  19.151   1.627  1.00  0.00           H  
ATOM   2456 1HG2 VAL A 154     -25.528  19.246  -1.431  1.00  0.00           H  
ATOM   2457 2HG2 VAL A 154     -24.175  19.122  -0.282  1.00  0.00           H  
ATOM   2458 3HG2 VAL A 154     -24.360  17.912  -1.574  1.00  0.00           H  
ATOM   2459  N   ARG A 155     -26.434  14.986   1.461  1.00  0.00           N  
ATOM   2460  CA  ARG A 155     -27.284  14.223   2.367  1.00  0.00           C  
ATOM   2461  C   ARG A 155     -26.456  13.496   3.419  1.00  0.00           C  
ATOM   2462  O   ARG A 155     -26.830  13.445   4.591  1.00  0.00           O  
ATOM   2463  CB  ARG A 155     -28.118  13.212   1.594  1.00  0.00           C  
ATOM   2464  CG  ARG A 155     -29.221  13.813   0.738  1.00  0.00           C  
ATOM   2465  CD  ARG A 155     -30.007  12.764   0.039  1.00  0.00           C  
ATOM   2466  NE  ARG A 155     -31.010  13.337  -0.845  1.00  0.00           N  
ATOM   2467  CZ  ARG A 155     -32.234  13.741  -0.453  1.00  0.00           C  
ATOM   2468  NH1 ARG A 155     -32.591  13.628   0.807  1.00  0.00           N  
ATOM   2469  NH2 ARG A 155     -33.076  14.250  -1.335  1.00  0.00           N  
ATOM   2470  H   ARG A 155     -26.396  14.726   0.486  1.00  0.00           H  
ATOM   2471  HA  ARG A 155     -27.958  14.914   2.874  1.00  0.00           H  
ATOM   2472 1HB  ARG A 155     -27.470  12.632   0.938  1.00  0.00           H  
ATOM   2473 2HB  ARG A 155     -28.584  12.515   2.292  1.00  0.00           H  
ATOM   2474 1HG  ARG A 155     -29.900  14.386   1.369  1.00  0.00           H  
ATOM   2475 2HG  ARG A 155     -28.781  14.470  -0.013  1.00  0.00           H  
ATOM   2476 1HD  ARG A 155     -29.338  12.147  -0.560  1.00  0.00           H  
ATOM   2477 2HD  ARG A 155     -30.515  12.141   0.773  1.00  0.00           H  
ATOM   2478  HE  ARG A 155     -30.771  13.439  -1.823  1.00  0.00           H  
ATOM   2479 1HH1 ARG A 155     -31.947  13.239   1.482  1.00  0.00           H  
ATOM   2480 2HH1 ARG A 155     -33.508  13.931   1.101  1.00  0.00           H  
ATOM   2481 1HH2 ARG A 155     -32.801  14.336  -2.304  1.00  0.00           H  
ATOM   2482 2HH2 ARG A 155     -33.993  14.552  -1.042  1.00  0.00           H  
ATOM   2483  N   VAL A 156     -25.329  12.934   2.993  1.00  0.00           N  
ATOM   2484  CA  VAL A 156     -24.446  12.208   3.898  1.00  0.00           C  
ATOM   2485  C   VAL A 156     -23.851  13.136   4.949  1.00  0.00           C  
ATOM   2486  O   VAL A 156     -23.743  12.774   6.121  1.00  0.00           O  
ATOM   2487  CB  VAL A 156     -23.308  11.535   3.108  1.00  0.00           C  
ATOM   2488  CG1 VAL A 156     -22.281  10.937   4.059  1.00  0.00           C  
ATOM   2489  CG2 VAL A 156     -23.878  10.466   2.188  1.00  0.00           C  
ATOM   2490  H   VAL A 156     -25.078  13.012   2.018  1.00  0.00           H  
ATOM   2491  HA  VAL A 156     -25.027  11.435   4.403  1.00  0.00           H  
ATOM   2492  HB  VAL A 156     -22.794  12.290   2.514  1.00  0.00           H  
ATOM   2493 1HG1 VAL A 156     -21.484  10.465   3.484  1.00  0.00           H  
ATOM   2494 2HG1 VAL A 156     -21.861  11.725   4.683  1.00  0.00           H  
ATOM   2495 3HG1 VAL A 156     -22.762  10.190   4.691  1.00  0.00           H  
ATOM   2496 1HG2 VAL A 156     -23.068   9.995   1.633  1.00  0.00           H  
ATOM   2497 2HG2 VAL A 156     -24.397   9.713   2.782  1.00  0.00           H  
ATOM   2498 3HG2 VAL A 156     -24.578  10.923   1.489  1.00  0.00           H  
ATOM   2499  N   LEU A 157     -23.466  14.334   4.523  1.00  0.00           N  
ATOM   2500  CA  LEU A 157     -22.882  15.317   5.428  1.00  0.00           C  
ATOM   2501  C   LEU A 157     -23.888  15.765   6.480  1.00  0.00           C  
ATOM   2502  O   LEU A 157     -23.546  15.924   7.652  1.00  0.00           O  
ATOM   2503  CB  LEU A 157     -22.383  16.534   4.638  1.00  0.00           C  
ATOM   2504  CG  LEU A 157     -21.708  17.634   5.467  1.00  0.00           C  
ATOM   2505  CD1 LEU A 157     -20.495  17.057   6.185  1.00  0.00           C  
ATOM   2506  CD2 LEU A 157     -21.307  18.783   4.555  1.00  0.00           C  
ATOM   2507  H   LEU A 157     -23.581  14.570   3.548  1.00  0.00           H  
ATOM   2508  HA  LEU A 157     -22.035  14.858   5.937  1.00  0.00           H  
ATOM   2509 1HB  LEU A 157     -21.666  16.194   3.893  1.00  0.00           H  
ATOM   2510 2HB  LEU A 157     -23.230  16.983   4.120  1.00  0.00           H  
ATOM   2511  HG  LEU A 157     -22.403  17.997   6.225  1.00  0.00           H  
ATOM   2512 1HD1 LEU A 157     -20.015  17.838   6.775  1.00  0.00           H  
ATOM   2513 2HD1 LEU A 157     -20.813  16.249   6.845  1.00  0.00           H  
ATOM   2514 3HD1 LEU A 157     -19.789  16.670   5.452  1.00  0.00           H  
ATOM   2515 1HD2 LEU A 157     -20.828  19.566   5.145  1.00  0.00           H  
ATOM   2516 2HD2 LEU A 157     -20.611  18.422   3.798  1.00  0.00           H  
ATOM   2517 3HD2 LEU A 157     -22.195  19.188   4.069  1.00  0.00           H  
ATOM   2518  N   GLU A 158     -25.131  15.967   6.055  1.00  0.00           N  
ATOM   2519  CA  GLU A 158     -26.189  16.397   6.959  1.00  0.00           C  
ATOM   2520  C   GLU A 158     -26.481  15.334   8.011  1.00  0.00           C  
ATOM   2521  O   GLU A 158     -26.691  15.648   9.183  1.00  0.00           O  
ATOM   2522  CB  GLU A 158     -27.463  16.716   6.174  1.00  0.00           C  
ATOM   2523  CG  GLU A 158     -27.372  17.964   5.307  1.00  0.00           C  
ATOM   2524  CD  GLU A 158     -28.614  18.205   4.496  1.00  0.00           C  
ATOM   2525  OE1 GLU A 158     -29.484  17.368   4.514  1.00  0.00           O  
ATOM   2526  OE2 GLU A 158     -28.694  19.228   3.858  1.00  0.00           O  
ATOM   2527  H   GLU A 158     -25.347  15.818   5.080  1.00  0.00           H  
ATOM   2528  HA  GLU A 158     -25.859  17.301   7.472  1.00  0.00           H  
ATOM   2529 1HB  GLU A 158     -27.712  15.876   5.526  1.00  0.00           H  
ATOM   2530 2HB  GLU A 158     -28.294  16.851   6.867  1.00  0.00           H  
ATOM   2531 1HG  GLU A 158     -27.196  18.827   5.948  1.00  0.00           H  
ATOM   2532 2HG  GLU A 158     -26.519  17.865   4.636  1.00  0.00           H  
ATOM   2533  N   ALA A 159     -26.493  14.075   7.586  1.00  0.00           N  
ATOM   2534  CA  ALA A 159     -26.759  12.963   8.491  1.00  0.00           C  
ATOM   2535  C   ALA A 159     -25.664  12.836   9.543  1.00  0.00           C  
ATOM   2536  O   ALA A 159     -25.942  12.583  10.715  1.00  0.00           O  
ATOM   2537  CB  ALA A 159     -26.895  11.664   7.709  1.00  0.00           C  
ATOM   2538  H   ALA A 159     -26.313  13.883   6.611  1.00  0.00           H  
ATOM   2539  HA  ALA A 159     -27.698  13.164   9.008  1.00  0.00           H  
ATOM   2540 1HB  ALA A 159     -27.093  10.844   8.399  1.00  0.00           H  
ATOM   2541 2HB  ALA A 159     -27.720  11.751   7.001  1.00  0.00           H  
ATOM   2542 3HB  ALA A 159     -25.971  11.468   7.168  1.00  0.00           H  
ATOM   2543  N   GLY A 160     -24.418  13.013   9.117  1.00  0.00           N  
ATOM   2544  CA  GLY A 160     -23.279  12.917  10.021  1.00  0.00           C  
ATOM   2545  C   GLY A 160     -23.317  14.019  11.073  1.00  0.00           C  
ATOM   2546  O   GLY A 160     -23.024  13.782  12.245  1.00  0.00           O  
ATOM   2547  H   GLY A 160     -24.256  13.219   8.142  1.00  0.00           H  
ATOM   2548 1HA  GLY A 160     -23.283  11.942  10.509  1.00  0.00           H  
ATOM   2549 2HA  GLY A 160     -22.354  12.986   9.449  1.00  0.00           H  
ATOM   2550  N   GLU A 161     -23.679  15.224  10.648  1.00  0.00           N  
ATOM   2551  CA  GLU A 161     -23.757  16.365  11.552  1.00  0.00           C  
ATOM   2552  C   GLU A 161     -24.839  16.162  12.604  1.00  0.00           C  
ATOM   2553  O   GLU A 161     -24.648  16.487  13.776  1.00  0.00           O  
ATOM   2554  CB  GLU A 161     -24.030  17.650  10.767  1.00  0.00           C  
ATOM   2555  CG  GLU A 161     -23.911  18.926  11.588  1.00  0.00           C  
ATOM   2556  CD  GLU A 161     -25.160  19.242  12.363  1.00  0.00           C  
ATOM   2557  OE1 GLU A 161     -26.209  19.297  11.766  1.00  0.00           O  
ATOM   2558  OE2 GLU A 161     -25.066  19.428  13.553  1.00  0.00           O  
ATOM   2559  H   GLU A 161     -23.906  15.353   9.672  1.00  0.00           H  
ATOM   2560  HA  GLU A 161     -22.800  16.466  12.065  1.00  0.00           H  
ATOM   2561 1HB  GLU A 161     -23.332  17.722   9.933  1.00  0.00           H  
ATOM   2562 2HB  GLU A 161     -25.037  17.614  10.349  1.00  0.00           H  
ATOM   2563 1HG  GLU A 161     -23.081  18.820  12.286  1.00  0.00           H  
ATOM   2564 2HG  GLU A 161     -23.684  19.755  10.920  1.00  0.00           H  
ATOM   2565  N   LYS A 162     -25.977  15.622  12.179  1.00  0.00           N  
ATOM   2566  CA  LYS A 162     -27.092  15.374  13.083  1.00  0.00           C  
ATOM   2567  C   LYS A 162     -26.728  14.335  14.135  1.00  0.00           C  
ATOM   2568  O   LYS A 162     -27.078  14.475  15.307  1.00  0.00           O  
ATOM   2569  CB  LYS A 162     -28.325  14.920  12.300  1.00  0.00           C  
ATOM   2570  CG  LYS A 162     -28.970  16.011  11.455  1.00  0.00           C  
ATOM   2571  CD  LYS A 162     -30.175  15.480  10.693  1.00  0.00           C  
ATOM   2572  CE  LYS A 162     -30.814  16.565   9.840  1.00  0.00           C  
ATOM   2573  NZ  LYS A 162     -31.971  16.050   9.059  1.00  0.00           N  
ATOM   2574  H   LYS A 162     -26.071  15.377  11.204  1.00  0.00           H  
ATOM   2575  HA  LYS A 162     -27.331  16.303  13.601  1.00  0.00           H  
ATOM   2576 1HB  LYS A 162     -28.053  14.100  11.636  1.00  0.00           H  
ATOM   2577 2HB  LYS A 162     -29.078  14.545  12.993  1.00  0.00           H  
ATOM   2578 1HG  LYS A 162     -29.291  16.829  12.101  1.00  0.00           H  
ATOM   2579 2HG  LYS A 162     -28.242  16.398  10.743  1.00  0.00           H  
ATOM   2580 1HD  LYS A 162     -29.863  14.658  10.047  1.00  0.00           H  
ATOM   2581 2HD  LYS A 162     -30.915  15.103  11.399  1.00  0.00           H  
ATOM   2582 1HE  LYS A 162     -31.156  17.377  10.481  1.00  0.00           H  
ATOM   2583 2HE  LYS A 162     -30.075  16.967   9.147  1.00  0.00           H  
ATOM   2584 1HZ  LYS A 162     -32.366  16.799   8.507  1.00  0.00           H  
ATOM   2585 2HZ  LYS A 162     -31.661  15.309   8.446  1.00  0.00           H  
ATOM   2586 3HZ  LYS A 162     -32.673  15.693   9.691  1.00  0.00           H  
ATOM   2587  N   MET A 163     -26.023  13.292  13.711  1.00  0.00           N  
ATOM   2588  CA  MET A 163     -25.611  12.225  14.615  1.00  0.00           C  
ATOM   2589  C   MET A 163     -24.776  12.772  15.766  1.00  0.00           C  
ATOM   2590  O   MET A 163     -24.927  12.348  16.912  1.00  0.00           O  
ATOM   2591  CB  MET A 163     -24.831  11.157  13.851  1.00  0.00           C  
ATOM   2592  CG  MET A 163     -24.343   9.999  14.709  1.00  0.00           C  
ATOM   2593  SD  MET A 163     -22.784  10.359  15.541  1.00  0.00           S  
ATOM   2594  CE  MET A 163     -21.648  10.333  14.158  1.00  0.00           C  
ATOM   2595  H   MET A 163     -25.766  13.237  12.736  1.00  0.00           H  
ATOM   2596  HA  MET A 163     -26.504  11.769  15.042  1.00  0.00           H  
ATOM   2597 1HB  MET A 163     -25.457  10.746  13.060  1.00  0.00           H  
ATOM   2598 2HB  MET A 163     -23.961  11.612  13.376  1.00  0.00           H  
ATOM   2599 1HG  MET A 163     -25.092   9.765  15.465  1.00  0.00           H  
ATOM   2600 2HG  MET A 163     -24.204   9.116  14.084  1.00  0.00           H  
ATOM   2601 1HE  MET A 163     -20.638  10.540  14.513  1.00  0.00           H  
ATOM   2602 2HE  MET A 163     -21.673   9.351  13.684  1.00  0.00           H  
ATOM   2603 3HE  MET A 163     -21.940  11.093  13.432  1.00  0.00           H  
ATOM   2604  N   THR A 164     -23.894  13.713  15.470  1.00  0.00           N  
ATOM   2605  CA  THR A 164     -23.005  14.227  16.502  1.00  0.00           C  
ATOM   2606  C   THR A 164     -23.779  14.598  17.765  1.00  0.00           C  
ATOM   2607  O   THR A 164     -23.263  14.484  18.877  1.00  0.00           O  
ATOM   2608  CB  THR A 164     -22.221  15.452  15.995  1.00  0.00           C  
ATOM   2609  OG1 THR A 164     -21.423  15.077  14.864  1.00  0.00           O  
ATOM   2610  CG2 THR A 164     -21.317  15.997  17.090  1.00  0.00           C  
ATOM   2611  H   THR A 164     -23.826  14.084  14.533  1.00  0.00           H  
ATOM   2612  HA  THR A 164     -22.290  13.446  16.763  1.00  0.00           H  
ATOM   2613  HB  THR A 164     -22.920  16.229  15.688  1.00  0.00           H  
ATOM   2614  HG1 THR A 164     -21.994  14.751  14.165  1.00  0.00           H  
ATOM   2615 1HG2 THR A 164     -20.772  16.862  16.714  1.00  0.00           H  
ATOM   2616 2HG2 THR A 164     -21.922  16.294  17.947  1.00  0.00           H  
ATOM   2617 3HG2 THR A 164     -20.610  15.227  17.395  1.00  0.00           H  
ATOM   2618  N   ASP A 165     -25.021  15.044  17.596  1.00  0.00           N  
ATOM   2619  CA  ASP A 165     -25.859  15.446  18.722  1.00  0.00           C  
ATOM   2620  C   ASP A 165     -26.568  14.275  19.406  1.00  0.00           C  
ATOM   2621  O   ASP A 165     -26.729  14.262  20.626  1.00  0.00           O  
ATOM   2622  CB  ASP A 165     -26.903  16.462  18.253  1.00  0.00           C  
ATOM   2623  CG  ASP A 165     -26.289  17.787  17.821  1.00  0.00           C  
ATOM   2624  OD1 ASP A 165     -25.161  18.039  18.172  1.00  0.00           O  
ATOM   2625  OD2 ASP A 165     -26.954  18.533  17.143  1.00  0.00           O  
ATOM   2626  H   ASP A 165     -25.393  15.105  16.659  1.00  0.00           H  
ATOM   2627  HA  ASP A 165     -25.226  15.919  19.473  1.00  0.00           H  
ATOM   2628 1HB  ASP A 165     -27.464  16.047  17.415  1.00  0.00           H  
ATOM   2629 2HB  ASP A 165     -27.613  16.653  19.059  1.00  0.00           H  
ATOM   2630  N   ILE A 166     -26.993  13.289  18.617  1.00  0.00           N  
ATOM   2631  CA  ILE A 166     -28.021  12.353  19.078  1.00  0.00           C  
ATOM   2632  C   ILE A 166     -27.491  11.412  20.152  1.00  0.00           C  
ATOM   2633  O   ILE A 166     -26.537  10.669  19.924  1.00  0.00           O  
ATOM   2634  CB  ILE A 166     -28.572  11.523  17.904  1.00  0.00           C  
ATOM   2635  CG1 ILE A 166     -29.252  12.434  16.879  1.00  0.00           C  
ATOM   2636  CG2 ILE A 166     -29.542  10.466  18.408  1.00  0.00           C  
ATOM   2637  CD1 ILE A 166     -29.609  11.739  15.585  1.00  0.00           C  
ATOM   2638  H   ILE A 166     -26.607  13.179  17.690  1.00  0.00           H  
ATOM   2639  HA  ILE A 166     -28.841  12.925  19.510  1.00  0.00           H  
ATOM   2640  HB  ILE A 166     -27.748  11.030  17.389  1.00  0.00           H  
ATOM   2641 1HG1 ILE A 166     -30.165  12.846  17.308  1.00  0.00           H  
ATOM   2642 2HG1 ILE A 166     -28.595  13.273  16.644  1.00  0.00           H  
ATOM   2643 1HG2 ILE A 166     -29.922   9.889  17.565  1.00  0.00           H  
ATOM   2644 2HG2 ILE A 166     -29.027   9.801  19.100  1.00  0.00           H  
ATOM   2645 3HG2 ILE A 166     -30.373  10.951  18.921  1.00  0.00           H  
ATOM   2646 1HD1 ILE A 166     -30.086  12.449  14.910  1.00  0.00           H  
ATOM   2647 2HD1 ILE A 166     -28.703  11.349  15.120  1.00  0.00           H  
ATOM   2648 3HD1 ILE A 166     -30.294  10.918  15.791  1.00  0.00           H  
ATOM   2649  N   LYS A 167     -28.121  11.454  21.323  1.00  0.00           N  
ATOM   2650  CA  LYS A 167     -27.772  10.572  22.433  1.00  0.00           C  
ATOM   2651  C   LYS A 167     -28.286   9.152  22.226  1.00  0.00           C  
ATOM   2652  O   LYS A 167     -27.653   8.185  22.649  1.00  0.00           O  
ATOM   2653  CB  LYS A 167     -28.317  11.135  23.747  1.00  0.00           C  
ATOM   2654  CG  LYS A 167     -29.833  11.067  23.879  1.00  0.00           C  
ATOM   2655  CD  LYS A 167     -30.297  11.636  25.211  1.00  0.00           C  
ATOM   2656  CE  LYS A 167     -31.815  11.636  25.315  1.00  0.00           C  
ATOM   2657  NZ  LYS A 167     -32.374  10.257  25.297  1.00  0.00           N  
ATOM   2658  H   LYS A 167     -28.868  12.123  21.443  1.00  0.00           H  
ATOM   2659  HA  LYS A 167     -26.685  10.516  22.502  1.00  0.00           H  
ATOM   2660 1HB  LYS A 167     -27.884  10.588  24.584  1.00  0.00           H  
ATOM   2661 2HB  LYS A 167     -28.019  12.178  23.847  1.00  0.00           H  
ATOM   2662 1HG  LYS A 167     -30.295  11.635  23.070  1.00  0.00           H  
ATOM   2663 2HG  LYS A 167     -30.159  10.030  23.803  1.00  0.00           H  
ATOM   2664 1HD  LYS A 167     -29.885  11.039  26.026  1.00  0.00           H  
ATOM   2665 2HD  LYS A 167     -29.936  12.659  25.315  1.00  0.00           H  
ATOM   2666 1HE  LYS A 167     -32.116  12.125  26.241  1.00  0.00           H  
ATOM   2667 2HE  LYS A 167     -32.237  12.196  24.481  1.00  0.00           H  
ATOM   2668 1HZ  LYS A 167     -33.381  10.300  25.367  1.00  0.00           H  
ATOM   2669 2HZ  LYS A 167     -32.117   9.800  24.433  1.00  0.00           H  
ATOM   2670 3HZ  LYS A 167     -32.005   9.733  26.077  1.00  0.00           H  
ATOM   2671  N   ASP A 168     -29.439   9.026  21.573  1.00  0.00           N  
ATOM   2672  CA  ASP A 168     -30.111   7.737  21.460  1.00  0.00           C  
ATOM   2673  C   ASP A 168     -29.358   6.818  20.512  1.00  0.00           C  
ATOM   2674  O   ASP A 168     -29.375   7.015  19.297  1.00  0.00           O  
ATOM   2675  CB  ASP A 168     -31.550   7.918  20.971  1.00  0.00           C  
ATOM   2676  CG  ASP A 168     -32.447   8.589  22.004  1.00  0.00           C  
ATOM   2677  OD1 ASP A 168     -32.070   8.631  23.151  1.00  0.00           O  
ATOM   2678  OD2 ASP A 168     -33.499   9.052  21.635  1.00  0.00           O  
ATOM   2679  H   ASP A 168     -29.859   9.839  21.146  1.00  0.00           H  
ATOM   2680  HA  ASP A 168     -30.134   7.271  22.446  1.00  0.00           H  
ATOM   2681 1HB  ASP A 168     -31.553   8.521  20.063  1.00  0.00           H  
ATOM   2682 2HB  ASP A 168     -31.974   6.946  20.720  1.00  0.00           H  
ATOM   2683  N   PRO A 169     -28.612   5.738  20.769  1.00  0.00           N  
ATOM   2684  CA  PRO A 169     -27.813   5.155  19.696  1.00  0.00           C  
ATOM   2685  C   PRO A 169     -28.691   4.529  18.621  1.00  0.00           C  
ATOM   2686  O   PRO A 169     -28.355   4.557  17.437  1.00  0.00           O  
ATOM   2687  CB  PRO A 169     -26.978   4.098  20.426  1.00  0.00           C  
ATOM   2688  CG  PRO A 169     -26.927   4.582  21.835  1.00  0.00           C  
ATOM   2689  CD  PRO A 169     -28.277   5.208  22.065  1.00  0.00           C  
ATOM   2690  HA  PRO A 169     -27.170   5.934  19.260  1.00  0.00           H  
ATOM   2691 1HB  PRO A 169     -27.453   3.111  20.330  1.00  0.00           H  
ATOM   2692 2HB  PRO A 169     -25.982   4.021  19.965  1.00  0.00           H  
ATOM   2693 1HG  PRO A 169     -26.727   3.743  22.518  1.00  0.00           H  
ATOM   2694 2HG  PRO A 169     -26.101   5.297  21.961  1.00  0.00           H  
ATOM   2695 1HD  PRO A 169     -28.988   4.436  22.393  1.00  0.00           H  
ATOM   2696 2HD  PRO A 169     -28.189   6.001  22.822  1.00  0.00           H  
ATOM   2697  N   LYS A 170     -29.821   3.962  19.039  1.00  0.00           N  
ATOM   2698  CA  LYS A 170     -30.803   3.442  18.094  1.00  0.00           C  
ATOM   2699  C   LYS A 170     -31.263   4.523  17.125  1.00  0.00           C  
ATOM   2700  O   LYS A 170     -31.321   4.302  15.915  1.00  0.00           O  
ATOM   2701  CB  LYS A 170     -32.005   2.857  18.838  1.00  0.00           C  
ATOM   2702  CG  LYS A 170     -33.075   2.262  17.933  1.00  0.00           C  
ATOM   2703  CD  LYS A 170     -34.208   1.651  18.745  1.00  0.00           C  
ATOM   2704  CE  LYS A 170     -35.230   0.971  17.846  1.00  0.00           C  
ATOM   2705  NZ  LYS A 170     -35.962   1.950  16.997  1.00  0.00           N  
ATOM   2706  H   LYS A 170     -30.005   3.889  20.029  1.00  0.00           H  
ATOM   2707  HA  LYS A 170     -30.335   2.649  17.510  1.00  0.00           H  
ATOM   2708 1HB  LYS A 170     -31.667   2.074  19.517  1.00  0.00           H  
ATOM   2709 2HB  LYS A 170     -32.472   3.635  19.442  1.00  0.00           H  
ATOM   2710 1HG  LYS A 170     -33.482   3.041  17.288  1.00  0.00           H  
ATOM   2711 2HG  LYS A 170     -32.632   1.490  17.305  1.00  0.00           H  
ATOM   2712 1HD  LYS A 170     -33.801   0.915  19.440  1.00  0.00           H  
ATOM   2713 2HD  LYS A 170     -34.706   2.431  19.320  1.00  0.00           H  
ATOM   2714 1HE  LYS A 170     -34.727   0.253  17.201  1.00  0.00           H  
ATOM   2715 2HE  LYS A 170     -35.952   0.432  18.460  1.00  0.00           H  
ATOM   2716 1HZ  LYS A 170     -36.629   1.461  16.417  1.00  0.00           H  
ATOM   2717 2HZ  LYS A 170     -36.449   2.611  17.586  1.00  0.00           H  
ATOM   2718 3HZ  LYS A 170     -35.305   2.443  16.409  1.00  0.00           H  
ATOM   2719  N   GLU A 171     -31.590   5.693  17.664  1.00  0.00           N  
ATOM   2720  CA  GLU A 171     -32.045   6.812  16.848  1.00  0.00           C  
ATOM   2721  C   GLU A 171     -31.008   7.185  15.796  1.00  0.00           C  
ATOM   2722  O   GLU A 171     -31.337   7.370  14.624  1.00  0.00           O  
ATOM   2723  CB  GLU A 171     -32.351   8.025  17.730  1.00  0.00           C  
ATOM   2724  CG  GLU A 171     -32.854   9.244  16.969  1.00  0.00           C  
ATOM   2725  CD  GLU A 171     -34.218   9.038  16.372  1.00  0.00           C  
ATOM   2726  OE1 GLU A 171     -34.923   8.172  16.831  1.00  0.00           O  
ATOM   2727  OE2 GLU A 171     -34.556   9.749  15.455  1.00  0.00           O  
ATOM   2728  H   GLU A 171     -31.521   5.810  18.665  1.00  0.00           H  
ATOM   2729  HA  GLU A 171     -32.959   6.515  16.333  1.00  0.00           H  
ATOM   2730 1HB  GLU A 171     -33.106   7.757  18.469  1.00  0.00           H  
ATOM   2731 2HB  GLU A 171     -31.451   8.317  18.272  1.00  0.00           H  
ATOM   2732 1HG  GLU A 171     -32.892  10.094  17.650  1.00  0.00           H  
ATOM   2733 2HG  GLU A 171     -32.147   9.481  16.176  1.00  0.00           H  
ATOM   2734  N   ALA A 172     -29.754   7.294  16.221  1.00  0.00           N  
ATOM   2735  CA  ALA A 172     -28.667   7.644  15.316  1.00  0.00           C  
ATOM   2736  C   ALA A 172     -28.454   6.564  14.265  1.00  0.00           C  
ATOM   2737  O   ALA A 172     -28.222   6.862  13.093  1.00  0.00           O  
ATOM   2738  CB  ALA A 172     -27.383   7.881  16.098  1.00  0.00           C  
ATOM   2739  H   ALA A 172     -29.549   7.130  17.196  1.00  0.00           H  
ATOM   2740  HA  ALA A 172     -28.940   8.564  14.798  1.00  0.00           H  
ATOM   2741 1HB  ALA A 172     -26.580   8.142  15.408  1.00  0.00           H  
ATOM   2742 2HB  ALA A 172     -27.533   8.697  16.805  1.00  0.00           H  
ATOM   2743 3HB  ALA A 172     -27.115   6.976  16.640  1.00  0.00           H  
ATOM   2744  N   ALA A 173     -28.534   5.307  14.690  1.00  0.00           N  
ATOM   2745  CA  ALA A 173     -28.352   4.178  13.785  1.00  0.00           C  
ATOM   2746  C   ALA A 173     -29.452   4.131  12.735  1.00  0.00           C  
ATOM   2747  O   ALA A 173     -29.193   3.857  11.563  1.00  0.00           O  
ATOM   2748  CB  ALA A 173     -28.312   2.873  14.566  1.00  0.00           C  
ATOM   2749  H   ALA A 173     -28.726   5.130  15.666  1.00  0.00           H  
ATOM   2750  HA  ALA A 173     -27.402   4.309  13.267  1.00  0.00           H  
ATOM   2751 1HB  ALA A 173     -28.176   2.040  13.877  1.00  0.00           H  
ATOM   2752 2HB  ALA A 173     -27.483   2.897  15.273  1.00  0.00           H  
ATOM   2753 3HB  ALA A 173     -29.247   2.745  15.109  1.00  0.00           H  
ATOM   2754  N   ASP A 174     -30.682   4.400  13.160  1.00  0.00           N  
ATOM   2755  CA  ASP A 174     -31.825   4.389  12.255  1.00  0.00           C  
ATOM   2756  C   ASP A 174     -31.707   5.483  11.204  1.00  0.00           C  
ATOM   2757  O   ASP A 174     -32.017   5.268  10.032  1.00  0.00           O  
ATOM   2758  CB  ASP A 174     -33.130   4.563  13.036  1.00  0.00           C  
ATOM   2759  CG  ASP A 174     -33.497   3.335  13.858  1.00  0.00           C  
ATOM   2760  OD1 ASP A 174     -32.944   2.290  13.608  1.00  0.00           O  
ATOM   2761  OD2 ASP A 174     -34.328   3.453  14.726  1.00  0.00           O  
ATOM   2762  H   ASP A 174     -30.829   4.618  14.135  1.00  0.00           H  
ATOM   2763  HA  ASP A 174     -31.852   3.427  11.743  1.00  0.00           H  
ATOM   2764 1HB  ASP A 174     -33.041   5.418  13.707  1.00  0.00           H  
ATOM   2765 2HB  ASP A 174     -33.944   4.776  12.342  1.00  0.00           H  
ATOM   2766  N   LEU A 175     -31.257   6.659  11.628  1.00  0.00           N  
ATOM   2767  CA  LEU A 175     -31.096   7.791  10.723  1.00  0.00           C  
ATOM   2768  C   LEU A 175     -30.030   7.509   9.672  1.00  0.00           C  
ATOM   2769  O   LEU A 175     -30.195   7.849   8.500  1.00  0.00           O  
ATOM   2770  CB  LEU A 175     -30.723   9.052  11.513  1.00  0.00           C  
ATOM   2771  CG  LEU A 175     -30.562  10.333  10.684  1.00  0.00           C  
ATOM   2772  CD1 LEU A 175     -31.868  10.641   9.965  1.00  0.00           C  
ATOM   2773  CD2 LEU A 175     -30.155  11.480  11.596  1.00  0.00           C  
ATOM   2774  H   LEU A 175     -31.020   6.771  12.603  1.00  0.00           H  
ATOM   2775  HA  LEU A 175     -32.043   7.964  10.213  1.00  0.00           H  
ATOM   2776 1HB  LEU A 175     -31.495   9.236  12.259  1.00  0.00           H  
ATOM   2777 2HB  LEU A 175     -29.782   8.872  12.031  1.00  0.00           H  
ATOM   2778  HG  LEU A 175     -29.793  10.181   9.926  1.00  0.00           H  
ATOM   2779 1HD1 LEU A 175     -31.754  11.551   9.376  1.00  0.00           H  
ATOM   2780 2HD1 LEU A 175     -32.125   9.813   9.305  1.00  0.00           H  
ATOM   2781 3HD1 LEU A 175     -32.662  10.782  10.698  1.00  0.00           H  
ATOM   2782 1HD2 LEU A 175     -30.039  12.390  11.006  1.00  0.00           H  
ATOM   2783 2HD2 LEU A 175     -30.924  11.634  12.353  1.00  0.00           H  
ATOM   2784 3HD2 LEU A 175     -29.209  11.241  12.082  1.00  0.00           H  
ATOM   2785  N   PHE A 176     -28.937   6.886  10.097  1.00  0.00           N  
ATOM   2786  CA  PHE A 176     -27.841   6.557   9.192  1.00  0.00           C  
ATOM   2787  C   PHE A 176     -28.281   5.546   8.141  1.00  0.00           C  
ATOM   2788  O   PHE A 176     -27.922   5.659   6.969  1.00  0.00           O  
ATOM   2789  CB  PHE A 176     -26.650   6.001   9.974  1.00  0.00           C  
ATOM   2790  CG  PHE A 176     -25.894   7.043  10.749  1.00  0.00           C  
ATOM   2791  CD1 PHE A 176     -25.726   6.923  12.120  1.00  0.00           C  
ATOM   2792  CD2 PHE A 176     -25.350   8.146  10.108  1.00  0.00           C  
ATOM   2793  CE1 PHE A 176     -25.031   7.881  12.834  1.00  0.00           C  
ATOM   2794  CE2 PHE A 176     -24.653   9.105  10.818  1.00  0.00           C  
ATOM   2795  CZ  PHE A 176     -24.494   8.972  12.183  1.00  0.00           C  
ATOM   2796  H   PHE A 176     -28.863   6.633  11.072  1.00  0.00           H  
ATOM   2797  HA  PHE A 176     -27.528   7.469   8.681  1.00  0.00           H  
ATOM   2798 1HB  PHE A 176     -26.996   5.242  10.674  1.00  0.00           H  
ATOM   2799 2HB  PHE A 176     -25.956   5.519   9.287  1.00  0.00           H  
ATOM   2800  HD1 PHE A 176     -26.149   6.060  12.635  1.00  0.00           H  
ATOM   2801  HD2 PHE A 176     -25.476   8.251   9.030  1.00  0.00           H  
ATOM   2802  HE1 PHE A 176     -24.907   7.774  13.911  1.00  0.00           H  
ATOM   2803  HE2 PHE A 176     -24.230   9.966  10.302  1.00  0.00           H  
ATOM   2804  HZ  PHE A 176     -23.947   9.728  12.744  1.00  0.00           H  
ATOM   2805  N   ILE A 177     -29.060   4.558   8.566  1.00  0.00           N  
ATOM   2806  CA  ILE A 177     -29.550   3.525   7.662  1.00  0.00           C  
ATOM   2807  C   ILE A 177     -30.484   4.111   6.611  1.00  0.00           C  
ATOM   2808  O   ILE A 177     -30.428   3.738   5.439  1.00  0.00           O  
ATOM   2809  CB  ILE A 177     -30.282   2.417   8.440  1.00  0.00           C  
ATOM   2810  CG1 ILE A 177     -29.297   1.638   9.315  1.00  0.00           C  
ATOM   2811  CG2 ILE A 177     -31.003   1.481   7.482  1.00  0.00           C  
ATOM   2812  CD1 ILE A 177     -29.961   0.713  10.310  1.00  0.00           C  
ATOM   2813  H   ILE A 177     -29.320   4.522   9.541  1.00  0.00           H  
ATOM   2814  HA  ILE A 177     -28.697   3.081   7.150  1.00  0.00           H  
ATOM   2815  HB  ILE A 177     -31.013   2.866   9.112  1.00  0.00           H  
ATOM   2816 1HG1 ILE A 177     -28.640   1.042   8.681  1.00  0.00           H  
ATOM   2817 2HG1 ILE A 177     -28.669   2.337   9.868  1.00  0.00           H  
ATOM   2818 1HG2 ILE A 177     -31.514   0.703   8.048  1.00  0.00           H  
ATOM   2819 2HG2 ILE A 177     -31.731   2.045   6.901  1.00  0.00           H  
ATOM   2820 3HG2 ILE A 177     -30.279   1.022   6.808  1.00  0.00           H  
ATOM   2821 1HD1 ILE A 177     -29.198   0.197  10.893  1.00  0.00           H  
ATOM   2822 2HD1 ILE A 177     -30.597   1.295  10.978  1.00  0.00           H  
ATOM   2823 3HD1 ILE A 177     -30.567  -0.018   9.777  1.00  0.00           H  
ATOM   2824  N   GLU A 178     -31.343   5.031   7.036  1.00  0.00           N  
ATOM   2825  CA  GLU A 178     -32.291   5.671   6.131  1.00  0.00           C  
ATOM   2826  C   GLU A 178     -31.571   6.504   5.078  1.00  0.00           C  
ATOM   2827  O   GLU A 178     -31.948   6.501   3.906  1.00  0.00           O  
ATOM   2828  CB  GLU A 178     -33.265   6.554   6.915  1.00  0.00           C  
ATOM   2829  CG  GLU A 178     -34.250   5.785   7.784  1.00  0.00           C  
ATOM   2830  CD  GLU A 178     -35.141   6.684   8.594  1.00  0.00           C  
ATOM   2831  OE1 GLU A 178     -34.929   7.873   8.575  1.00  0.00           O  
ATOM   2832  OE2 GLU A 178     -36.036   6.182   9.233  1.00  0.00           O  
ATOM   2833  H   GLU A 178     -31.339   5.294   8.011  1.00  0.00           H  
ATOM   2834  HA  GLU A 178     -32.859   4.894   5.619  1.00  0.00           H  
ATOM   2835 1HB  GLU A 178     -32.704   7.228   7.562  1.00  0.00           H  
ATOM   2836 2HB  GLU A 178     -33.839   7.167   6.221  1.00  0.00           H  
ATOM   2837 1HG  GLU A 178     -34.871   5.158   7.144  1.00  0.00           H  
ATOM   2838 2HG  GLU A 178     -33.694   5.132   8.455  1.00  0.00           H  
ATOM   2839  N   THR A 179     -30.533   7.216   5.504  1.00  0.00           N  
ATOM   2840  CA  THR A 179     -29.757   8.056   4.599  1.00  0.00           C  
ATOM   2841  C   THR A 179     -29.041   7.219   3.547  1.00  0.00           C  
ATOM   2842  O   THR A 179     -28.986   7.592   2.375  1.00  0.00           O  
ATOM   2843  CB  THR A 179     -28.730   8.903   5.373  1.00  0.00           C  
ATOM   2844  OG1 THR A 179     -29.413   9.765   6.292  1.00  0.00           O  
ATOM   2845  CG2 THR A 179     -27.901   9.744   4.414  1.00  0.00           C  
ATOM   2846  H   THR A 179     -30.275   7.174   6.480  1.00  0.00           H  
ATOM   2847  HA  THR A 179     -30.440   8.732   4.083  1.00  0.00           H  
ATOM   2848  HB  THR A 179     -28.067   8.246   5.936  1.00  0.00           H  
ATOM   2849  HG1 THR A 179     -29.655   9.268   7.077  1.00  0.00           H  
ATOM   2850 1HG2 THR A 179     -27.181  10.336   4.978  1.00  0.00           H  
ATOM   2851 2HG2 THR A 179     -27.372   9.091   3.721  1.00  0.00           H  
ATOM   2852 3HG2 THR A 179     -28.558  10.410   3.855  1.00  0.00           H  
ATOM   2853  N   ILE A 180     -28.494   6.086   3.973  1.00  0.00           N  
ATOM   2854  CA  ILE A 180     -27.780   5.192   3.068  1.00  0.00           C  
ATOM   2855  C   ILE A 180     -28.715   4.610   2.016  1.00  0.00           C  
ATOM   2856  O   ILE A 180     -28.354   4.499   0.844  1.00  0.00           O  
ATOM   2857  CB  ILE A 180     -27.106   4.047   3.846  1.00  0.00           C  
ATOM   2858  CG1 ILE A 180     -25.973   4.590   4.721  1.00  0.00           C  
ATOM   2859  CG2 ILE A 180     -26.581   2.989   2.887  1.00  0.00           C  
ATOM   2860  CD1 ILE A 180     -25.435   3.587   5.715  1.00  0.00           C  
ATOM   2861  H   ILE A 180     -28.574   5.837   4.949  1.00  0.00           H  
ATOM   2862  HA  ILE A 180     -27.006   5.764   2.557  1.00  0.00           H  
ATOM   2863  HB  ILE A 180     -27.830   3.587   4.517  1.00  0.00           H  
ATOM   2864 1HG1 ILE A 180     -25.150   4.919   4.088  1.00  0.00           H  
ATOM   2865 2HG1 ILE A 180     -26.327   5.461   5.274  1.00  0.00           H  
ATOM   2866 1HG2 ILE A 180     -26.107   2.188   3.453  1.00  0.00           H  
ATOM   2867 2HG2 ILE A 180     -27.408   2.583   2.306  1.00  0.00           H  
ATOM   2868 3HG2 ILE A 180     -25.851   3.439   2.213  1.00  0.00           H  
ATOM   2869 1HD1 ILE A 180     -24.636   4.045   6.299  1.00  0.00           H  
ATOM   2870 2HD1 ILE A 180     -26.237   3.270   6.383  1.00  0.00           H  
ATOM   2871 3HD1 ILE A 180     -25.044   2.721   5.183  1.00  0.00           H  
ATOM   2872  N   LYS A 181     -29.918   4.240   2.443  1.00  0.00           N  
ATOM   2873  CA  LYS A 181     -30.909   3.667   1.538  1.00  0.00           C  
ATOM   2874  C   LYS A 181     -31.344   4.680   0.486  1.00  0.00           C  
ATOM   2875  O   LYS A 181     -31.508   4.341  -0.686  1.00  0.00           O  
ATOM   2876  CB  LYS A 181     -32.124   3.167   2.321  1.00  0.00           C  
ATOM   2877  CG  LYS A 181     -33.185   2.485   1.467  1.00  0.00           C  
ATOM   2878  CD  LYS A 181     -34.314   1.934   2.325  1.00  0.00           C  
ATOM   2879  CE  LYS A 181     -35.382   1.264   1.472  1.00  0.00           C  
ATOM   2880  NZ  LYS A 181     -36.494   0.720   2.299  1.00  0.00           N  
ATOM   2881  H   LYS A 181     -30.153   4.358   3.418  1.00  0.00           H  
ATOM   2882  HA  LYS A 181     -30.456   2.821   1.020  1.00  0.00           H  
ATOM   2883 1HB  LYS A 181     -31.800   2.457   3.082  1.00  0.00           H  
ATOM   2884 2HB  LYS A 181     -32.596   4.005   2.834  1.00  0.00           H  
ATOM   2885 1HG  LYS A 181     -33.597   3.202   0.756  1.00  0.00           H  
ATOM   2886 2HG  LYS A 181     -32.732   1.666   0.909  1.00  0.00           H  
ATOM   2887 1HD  LYS A 181     -33.913   1.204   3.030  1.00  0.00           H  
ATOM   2888 2HD  LYS A 181     -34.771   2.746   2.891  1.00  0.00           H  
ATOM   2889 1HE  LYS A 181     -35.790   1.987   0.767  1.00  0.00           H  
ATOM   2890 2HE  LYS A 181     -34.936   0.448   0.904  1.00  0.00           H  
ATOM   2891 1HZ  LYS A 181     -37.179   0.286   1.697  1.00  0.00           H  
ATOM   2892 2HZ  LYS A 181     -36.129   0.034   2.945  1.00  0.00           H  
ATOM   2893 3HZ  LYS A 181     -36.928   1.471   2.816  1.00  0.00           H  
ATOM   2894  N   GLU A 182     -31.529   5.925   0.911  1.00  0.00           N  
ATOM   2895  CA  GLU A 182     -31.945   6.990   0.006  1.00  0.00           C  
ATOM   2896  C   GLU A 182     -30.879   7.267  -1.046  1.00  0.00           C  
ATOM   2897  O   GLU A 182     -31.190   7.480  -2.218  1.00  0.00           O  
ATOM   2898  CB  GLU A 182     -32.246   8.269   0.790  1.00  0.00           C  
ATOM   2899  CG  GLU A 182     -33.494   8.196   1.658  1.00  0.00           C  
ATOM   2900  CD  GLU A 182     -33.718   9.443   2.468  1.00  0.00           C  
ATOM   2901  OE1 GLU A 182     -32.868  10.301   2.449  1.00  0.00           O  
ATOM   2902  OE2 GLU A 182     -34.739   9.537   3.106  1.00  0.00           O  
ATOM   2903  H   GLU A 182     -31.378   6.139   1.886  1.00  0.00           H  
ATOM   2904  HA  GLU A 182     -32.854   6.673  -0.507  1.00  0.00           H  
ATOM   2905 1HB  GLU A 182     -31.402   8.506   1.438  1.00  0.00           H  
ATOM   2906 2HB  GLU A 182     -32.369   9.101   0.096  1.00  0.00           H  
ATOM   2907 1HG  GLU A 182     -34.360   8.033   1.017  1.00  0.00           H  
ATOM   2908 2HG  GLU A 182     -33.407   7.343   2.329  1.00  0.00           H  
ATOM   2909  N   VAL A 183     -29.620   7.263  -0.620  1.00  0.00           N  
ATOM   2910  CA  VAL A 183     -28.505   7.514  -1.525  1.00  0.00           C  
ATOM   2911  C   VAL A 183     -28.391   6.418  -2.577  1.00  0.00           C  
ATOM   2912  O   VAL A 183     -28.133   6.693  -3.749  1.00  0.00           O  
ATOM   2913  CB  VAL A 183     -27.186   7.603  -0.735  1.00  0.00           C  
ATOM   2914  CG1 VAL A 183     -26.000   7.674  -1.686  1.00  0.00           C  
ATOM   2915  CG2 VAL A 183     -27.213   8.813   0.185  1.00  0.00           C  
ATOM   2916  H   VAL A 183     -29.431   7.081   0.355  1.00  0.00           H  
ATOM   2917  HA  VAL A 183     -28.676   8.466  -2.029  1.00  0.00           H  
ATOM   2918  HB  VAL A 183     -27.067   6.696  -0.141  1.00  0.00           H  
ATOM   2919 1HG1 VAL A 183     -25.076   7.736  -1.110  1.00  0.00           H  
ATOM   2920 2HG1 VAL A 183     -25.979   6.781  -2.309  1.00  0.00           H  
ATOM   2921 3HG1 VAL A 183     -26.093   8.557  -2.317  1.00  0.00           H  
ATOM   2922 1HG2 VAL A 183     -26.278   8.870   0.741  1.00  0.00           H  
ATOM   2923 2HG2 VAL A 183     -27.338   9.719  -0.409  1.00  0.00           H  
ATOM   2924 3HG2 VAL A 183     -28.045   8.721   0.884  1.00  0.00           H  
ATOM   2925  N   THR A 184     -28.585   5.175  -2.151  1.00  0.00           N  
ATOM   2926  CA  THR A 184     -28.504   4.034  -3.056  1.00  0.00           C  
ATOM   2927  C   THR A 184     -29.604   4.086  -4.107  1.00  0.00           C  
ATOM   2928  O   THR A 184     -29.371   3.790  -5.279  1.00  0.00           O  
ATOM   2929  CB  THR A 184     -28.591   2.705  -2.283  1.00  0.00           C  
ATOM   2930  OG1 THR A 184     -27.495   2.612  -1.363  1.00  0.00           O  
ATOM   2931  CG2 THR A 184     -28.544   1.526  -3.242  1.00  0.00           C  
ATOM   2932  H   THR A 184     -28.794   5.016  -1.176  1.00  0.00           H  
ATOM   2933  HA  THR A 184     -27.544   4.069  -3.572  1.00  0.00           H  
ATOM   2934  HB  THR A 184     -29.523   2.672  -1.720  1.00  0.00           H  
ATOM   2935  HG1 THR A 184     -27.692   3.129  -0.578  1.00  0.00           H  
ATOM   2936 1HG2 THR A 184     -28.607   0.595  -2.678  1.00  0.00           H  
ATOM   2937 2HG2 THR A 184     -29.382   1.587  -3.936  1.00  0.00           H  
ATOM   2938 3HG2 THR A 184     -27.609   1.548  -3.801  1.00  0.00           H  
ATOM   2939  N   LYS A 185     -30.805   4.464  -3.681  1.00  0.00           N  
ATOM   2940  CA  LYS A 185     -31.945   4.556  -4.586  1.00  0.00           C  
ATOM   2941  C   LYS A 185     -31.728   5.636  -5.639  1.00  0.00           C  
ATOM   2942  O   LYS A 185     -32.056   5.449  -6.811  1.00  0.00           O  
ATOM   2943  CB  LYS A 185     -33.229   4.835  -3.803  1.00  0.00           C  
ATOM   2944  CG  LYS A 185     -34.488   4.892  -4.658  1.00  0.00           C  
ATOM   2945  CD  LYS A 185     -35.730   5.083  -3.802  1.00  0.00           C  
ATOM   2946  CE  LYS A 185     -36.996   5.044  -4.644  1.00  0.00           C  
ATOM   2947  NZ  LYS A 185     -37.059   6.177  -5.607  1.00  0.00           N  
ATOM   2948  H   LYS A 185     -30.931   4.693  -2.706  1.00  0.00           H  
ATOM   2949  HA  LYS A 185     -32.053   3.603  -5.104  1.00  0.00           H  
ATOM   2950 1HB  LYS A 185     -33.371   4.061  -3.049  1.00  0.00           H  
ATOM   2951 2HB  LYS A 185     -33.137   5.788  -3.281  1.00  0.00           H  
ATOM   2952 1HG  LYS A 185     -34.412   5.721  -5.364  1.00  0.00           H  
ATOM   2953 2HG  LYS A 185     -34.585   3.965  -5.223  1.00  0.00           H  
ATOM   2954 1HD  LYS A 185     -35.779   4.294  -3.050  1.00  0.00           H  
ATOM   2955 2HD  LYS A 185     -35.675   6.044  -3.290  1.00  0.00           H  
ATOM   2956 1HE  LYS A 185     -37.034   4.109  -5.200  1.00  0.00           H  
ATOM   2957 2HE  LYS A 185     -37.869   5.090  -3.993  1.00  0.00           H  
ATOM   2958 1HZ  LYS A 185     -37.911   6.116  -6.146  1.00  0.00           H  
ATOM   2959 2HZ  LYS A 185     -37.043   7.052  -5.101  1.00  0.00           H  
ATOM   2960 3HZ  LYS A 185     -36.265   6.135  -6.230  1.00  0.00           H  
ATOM   2961  N   MET A 186     -31.173   6.766  -5.213  1.00  0.00           N  
ATOM   2962  CA  MET A 186     -30.911   7.878  -6.118  1.00  0.00           C  
ATOM   2963  C   MET A 186     -29.876   7.501  -7.170  1.00  0.00           C  
ATOM   2964  O   MET A 186     -30.011   7.853  -8.342  1.00  0.00           O  
ATOM   2965  CB  MET A 186     -30.448   9.102  -5.330  1.00  0.00           C  
ATOM   2966  CG  MET A 186     -31.522   9.728  -4.451  1.00  0.00           C  
ATOM   2967  SD  MET A 186     -30.890  11.078  -3.435  1.00  0.00           S  
ATOM   2968  CE  MET A 186     -30.583  12.325  -4.682  1.00  0.00           C  
ATOM   2969  H   MET A 186     -30.926   6.857  -4.238  1.00  0.00           H  
ATOM   2970  HA  MET A 186     -31.836   8.125  -6.639  1.00  0.00           H  
ATOM   2971 1HB  MET A 186     -29.612   8.826  -4.689  1.00  0.00           H  
ATOM   2972 2HB  MET A 186     -30.093   9.867  -6.021  1.00  0.00           H  
ATOM   2973 1HG  MET A 186     -32.325  10.115  -5.078  1.00  0.00           H  
ATOM   2974 2HG  MET A 186     -31.942   8.968  -3.792  1.00  0.00           H  
ATOM   2975 1HE  MET A 186     -30.187  13.224  -4.209  1.00  0.00           H  
ATOM   2976 2HE  MET A 186     -29.859  11.946  -5.405  1.00  0.00           H  
ATOM   2977 3HE  MET A 186     -31.515  12.565  -5.195  1.00  0.00           H  
ATOM   2978  N   VAL A 187     -28.842   6.783  -6.745  1.00  0.00           N  
ATOM   2979  CA  VAL A 187     -27.782   6.356  -7.649  1.00  0.00           C  
ATOM   2980  C   VAL A 187     -28.310   5.389  -8.701  1.00  0.00           C  
ATOM   2981  O   VAL A 187     -27.940   5.469  -9.873  1.00  0.00           O  
ATOM   2982  CB  VAL A 187     -26.646   5.680  -6.858  1.00  0.00           C  
ATOM   2983  CG1 VAL A 187     -25.629   5.065  -7.808  1.00  0.00           C  
ATOM   2984  CG2 VAL A 187     -25.982   6.693  -5.938  1.00  0.00           C  
ATOM   2985  H   VAL A 187     -28.790   6.527  -5.770  1.00  0.00           H  
ATOM   2986  HA  VAL A 187     -27.382   7.236  -8.153  1.00  0.00           H  
ATOM   2987  HB  VAL A 187     -27.064   4.867  -6.264  1.00  0.00           H  
ATOM   2988 1HG1 VAL A 187     -24.834   4.591  -7.232  1.00  0.00           H  
ATOM   2989 2HG1 VAL A 187     -26.119   4.317  -8.431  1.00  0.00           H  
ATOM   2990 3HG1 VAL A 187     -25.204   5.844  -8.440  1.00  0.00           H  
ATOM   2991 1HG2 VAL A 187     -25.180   6.208  -5.382  1.00  0.00           H  
ATOM   2992 2HG2 VAL A 187     -25.569   7.508  -6.532  1.00  0.00           H  
ATOM   2993 3HG2 VAL A 187     -26.719   7.089  -5.240  1.00  0.00           H  
ATOM   2994  N   VAL A 188     -29.176   4.476  -8.276  1.00  0.00           N  
ATOM   2995  CA  VAL A 188     -29.757   3.491  -9.179  1.00  0.00           C  
ATOM   2996  C   VAL A 188     -30.634   4.158 -10.231  1.00  0.00           C  
ATOM   2997  O   VAL A 188     -30.611   3.780 -11.402  1.00  0.00           O  
ATOM   2998  CB  VAL A 188     -30.596   2.470  -8.387  1.00  0.00           C  
ATOM   2999  CG1 VAL A 188     -31.356   1.555  -9.336  1.00  0.00           C  
ATOM   3000  CG2 VAL A 188     -29.694   1.662  -7.466  1.00  0.00           C  
ATOM   3001  H   VAL A 188     -29.439   4.465  -7.301  1.00  0.00           H  
ATOM   3002  HA  VAL A 188     -28.947   2.963  -9.683  1.00  0.00           H  
ATOM   3003  HB  VAL A 188     -31.337   3.005  -7.794  1.00  0.00           H  
ATOM   3004 1HG1 VAL A 188     -31.943   0.840  -8.760  1.00  0.00           H  
ATOM   3005 2HG1 VAL A 188     -32.021   2.151  -9.961  1.00  0.00           H  
ATOM   3006 3HG1 VAL A 188     -30.649   1.017  -9.967  1.00  0.00           H  
ATOM   3007 1HG2 VAL A 188     -30.294   0.943  -6.909  1.00  0.00           H  
ATOM   3008 2HG2 VAL A 188     -28.949   1.132  -8.060  1.00  0.00           H  
ATOM   3009 3HG2 VAL A 188     -29.192   2.333  -6.769  1.00  0.00           H  
ATOM   3010  N   GLU A 189     -31.407   5.152  -9.806  1.00  0.00           N  
ATOM   3011  CA  GLU A 189     -32.293   5.874 -10.711  1.00  0.00           C  
ATOM   3012  C   GLU A 189     -31.501   6.640 -11.763  1.00  0.00           C  
ATOM   3013  O   GLU A 189     -31.877   6.673 -12.935  1.00  0.00           O  
ATOM   3014  CB  GLU A 189     -33.185   6.839  -9.927  1.00  0.00           C  
ATOM   3015  CG  GLU A 189     -34.235   6.161  -9.059  1.00  0.00           C  
ATOM   3016  CD  GLU A 189     -35.044   7.136  -8.249  1.00  0.00           C  
ATOM   3017  OE1 GLU A 189     -34.727   8.301  -8.268  1.00  0.00           O  
ATOM   3018  OE2 GLU A 189     -35.980   6.715  -7.611  1.00  0.00           O  
ATOM   3019  H   GLU A 189     -31.380   5.414  -8.831  1.00  0.00           H  
ATOM   3020  HA  GLU A 189     -32.928   5.151 -11.224  1.00  0.00           H  
ATOM   3021 1HB  GLU A 189     -32.567   7.461  -9.279  1.00  0.00           H  
ATOM   3022 2HB  GLU A 189     -33.702   7.502 -10.621  1.00  0.00           H  
ATOM   3023 1HG  GLU A 189     -34.908   5.592  -9.700  1.00  0.00           H  
ATOM   3024 2HG  GLU A 189     -33.739   5.461  -8.387  1.00  0.00           H  
ATOM   3025  N   ALA A 190     -30.402   7.255 -11.338  1.00  0.00           N  
ATOM   3026  CA  ALA A 190     -29.554   8.022 -12.242  1.00  0.00           C  
ATOM   3027  C   ALA A 190     -28.917   7.124 -13.294  1.00  0.00           C  
ATOM   3028  O   ALA A 190     -28.828   7.491 -14.466  1.00  0.00           O  
ATOM   3029  CB  ALA A 190     -28.480   8.764 -11.460  1.00  0.00           C  
ATOM   3030  H   ALA A 190     -30.148   7.189 -10.363  1.00  0.00           H  
ATOM   3031  HA  ALA A 190     -30.180   8.749 -12.759  1.00  0.00           H  
ATOM   3032 1HB  ALA A 190     -27.855   9.332 -12.149  1.00  0.00           H  
ATOM   3033 2HB  ALA A 190     -28.952   9.445 -10.751  1.00  0.00           H  
ATOM   3034 3HB  ALA A 190     -27.865   8.047 -10.918  1.00  0.00           H  
ATOM   3035  N   LEU A 191     -28.474   5.945 -12.869  1.00  0.00           N  
ATOM   3036  CA  LEU A 191     -27.843   4.992 -13.773  1.00  0.00           C  
ATOM   3037  C   LEU A 191     -28.827   4.496 -14.825  1.00  0.00           C  
ATOM   3038  O   LEU A 191     -28.478   4.352 -15.997  1.00  0.00           O  
ATOM   3039  CB  LEU A 191     -27.286   3.801 -12.983  1.00  0.00           C  
ATOM   3040  CG  LEU A 191     -26.499   2.769 -13.801  1.00  0.00           C  
ATOM   3041  CD1 LEU A 191     -25.497   2.062 -12.898  1.00  0.00           C  
ATOM   3042  CD2 LEU A 191     -27.465   1.776 -14.430  1.00  0.00           C  
ATOM   3043  H   LEU A 191     -28.578   5.704 -11.894  1.00  0.00           H  
ATOM   3044  HA  LEU A 191     -27.019   5.491 -14.282  1.00  0.00           H  
ATOM   3045 1HB  LEU A 191     -26.626   4.180 -12.204  1.00  0.00           H  
ATOM   3046 2HB  LEU A 191     -28.117   3.282 -12.505  1.00  0.00           H  
ATOM   3047  HG  LEU A 191     -25.939   3.278 -14.586  1.00  0.00           H  
ATOM   3048 1HD1 LEU A 191     -24.938   1.329 -13.480  1.00  0.00           H  
ATOM   3049 2HD1 LEU A 191     -24.807   2.793 -12.477  1.00  0.00           H  
ATOM   3050 3HD1 LEU A 191     -26.028   1.557 -12.092  1.00  0.00           H  
ATOM   3051 1HD2 LEU A 191     -26.906   1.043 -15.012  1.00  0.00           H  
ATOM   3052 2HD2 LEU A 191     -28.024   1.266 -13.645  1.00  0.00           H  
ATOM   3053 3HD2 LEU A 191     -28.158   2.307 -15.083  1.00  0.00           H  
ATOM   3054  N   LYS A 192     -30.059   4.236 -14.399  1.00  0.00           N  
ATOM   3055  CA  LYS A 192     -31.097   3.755 -15.303  1.00  0.00           C  
ATOM   3056  C   LYS A 192     -31.317   4.728 -16.454  1.00  0.00           C  
ATOM   3057  O   LYS A 192     -31.598   4.319 -17.580  1.00  0.00           O  
ATOM   3058  CB  LYS A 192     -32.407   3.532 -14.545  1.00  0.00           C  
ATOM   3059  CG  LYS A 192     -33.532   2.952 -15.392  1.00  0.00           C  
ATOM   3060  CD  LYS A 192     -34.773   2.683 -14.553  1.00  0.00           C  
ATOM   3061  CE  LYS A 192     -35.908   2.132 -15.403  1.00  0.00           C  
ATOM   3062  NZ  LYS A 192     -37.128   1.864 -14.594  1.00  0.00           N  
ATOM   3063  H   LYS A 192     -30.282   4.375 -13.424  1.00  0.00           H  
ATOM   3064  HA  LYS A 192     -30.773   2.804 -15.727  1.00  0.00           H  
ATOM   3065 1HB  LYS A 192     -32.233   2.852 -13.710  1.00  0.00           H  
ATOM   3066 2HB  LYS A 192     -32.753   4.478 -14.130  1.00  0.00           H  
ATOM   3067 1HG  LYS A 192     -33.787   3.654 -16.187  1.00  0.00           H  
ATOM   3068 2HG  LYS A 192     -33.202   2.019 -15.847  1.00  0.00           H  
ATOM   3069 1HD  LYS A 192     -34.533   1.963 -13.769  1.00  0.00           H  
ATOM   3070 2HD  LYS A 192     -35.101   3.610 -14.082  1.00  0.00           H  
ATOM   3071 1HE  LYS A 192     -36.156   2.847 -16.186  1.00  0.00           H  
ATOM   3072 2HE  LYS A 192     -35.590   1.203 -15.876  1.00  0.00           H  
ATOM   3073 1HZ  LYS A 192     -37.856   1.500 -15.193  1.00  0.00           H  
ATOM   3074 2HZ  LYS A 192     -36.915   1.187 -13.875  1.00  0.00           H  
ATOM   3075 3HZ  LYS A 192     -37.444   2.722 -14.166  1.00  0.00           H  
ATOM   3076  N   LYS A 193     -31.192   6.019 -16.184  1.00  0.00           N  
ATOM   3077  CA  LYS A 193     -31.110   7.003 -17.271  1.00  0.00           C  
ATOM   3078  C   LYS A 193     -29.834   6.881 -18.117  1.00  0.00           C  
ATOM   3079  O   LYS A 193     -29.865   7.063 -19.334  1.00  0.00           O  
ATOM   3080  CB  LYS A 193     -31.209   8.417 -16.697  1.00  0.00           C  
ATOM   3081  CG  LYS A 193     -32.572   8.764 -16.111  1.00  0.00           C  
ATOM   3082  CD  LYS A 193     -33.643   8.807 -17.190  1.00  0.00           C  
ATOM   3083  CE  LYS A 193     -34.989   9.226 -16.619  1.00  0.00           C  
ATOM   3084  NZ  LYS A 193     -36.054   9.242 -17.658  1.00  0.00           N  
ATOM   3085  H   LYS A 193     -31.152   6.339 -15.227  1.00  0.00           H  
ATOM   3086  HA  LYS A 193     -31.950   6.842 -17.948  1.00  0.00           H  
ATOM   3087 1HB  LYS A 193     -30.465   8.544 -15.911  1.00  0.00           H  
ATOM   3088 2HB  LYS A 193     -30.987   9.144 -17.479  1.00  0.00           H  
ATOM   3089 1HG  LYS A 193     -32.848   8.017 -15.366  1.00  0.00           H  
ATOM   3090 2HG  LYS A 193     -32.521   9.737 -15.623  1.00  0.00           H  
ATOM   3091 1HD  LYS A 193     -33.350   9.515 -17.966  1.00  0.00           H  
ATOM   3092 2HD  LYS A 193     -33.743   7.820 -17.643  1.00  0.00           H  
ATOM   3093 1HE  LYS A 193     -35.280   8.535 -15.829  1.00  0.00           H  
ATOM   3094 2HE  LYS A 193     -34.907  10.223 -16.187  1.00  0.00           H  
ATOM   3095 1HZ  LYS A 193     -36.929   9.525 -17.240  1.00  0.00           H  
ATOM   3096 2HZ  LYS A 193     -35.804   9.894 -18.388  1.00  0.00           H  
ATOM   3097 3HZ  LYS A 193     -36.154   8.318 -18.053  1.00  0.00           H  
ATOM   3098  N   ILE A 194     -28.711   6.572 -17.472  1.00  0.00           N  
ATOM   3099  CA  ILE A 194     -27.401   6.699 -18.122  1.00  0.00           C  
ATOM   3100  C   ILE A 194     -27.102   5.528 -19.051  1.00  0.00           C  
ATOM   3101  O   ILE A 194     -27.276   4.368 -18.679  1.00  0.00           O  
ATOM   3102  CB  ILE A 194     -26.280   6.808 -17.072  1.00  0.00           C  
ATOM   3103  CG1 ILE A 194     -26.453   8.080 -16.237  1.00  0.00           C  
ATOM   3104  CG2 ILE A 194     -24.917   6.792 -17.747  1.00  0.00           C  
ATOM   3105  CD1 ILE A 194     -25.547   8.144 -15.029  1.00  0.00           C  
ATOM   3106  H   ILE A 194     -28.757   6.244 -16.518  1.00  0.00           H  
ATOM   3107  HA  ILE A 194     -27.400   7.607 -18.723  1.00  0.00           H  
ATOM   3108  HB  ILE A 194     -26.344   5.967 -16.383  1.00  0.00           H  
ATOM   3109 1HG1 ILE A 194     -26.256   8.953 -16.858  1.00  0.00           H  
ATOM   3110 2HG1 ILE A 194     -27.485   8.151 -15.892  1.00  0.00           H  
ATOM   3111 1HG2 ILE A 194     -24.136   6.871 -16.991  1.00  0.00           H  
ATOM   3112 2HG2 ILE A 194     -24.795   5.860 -18.298  1.00  0.00           H  
ATOM   3113 3HG2 ILE A 194     -24.841   7.634 -18.435  1.00  0.00           H  
ATOM   3114 1HD1 ILE A 194     -25.728   9.073 -14.487  1.00  0.00           H  
ATOM   3115 2HD1 ILE A 194     -25.752   7.297 -14.374  1.00  0.00           H  
ATOM   3116 3HD1 ILE A 194     -24.507   8.110 -15.352  1.00  0.00           H  
ATOM   3117  N   LYS A 195     -26.650   5.836 -20.265  1.00  0.00           N  
ATOM   3118  CA  LYS A 195     -26.281   4.813 -21.235  1.00  0.00           C  
ATOM   3119  C   LYS A 195     -24.792   4.873 -21.605  1.00  0.00           C  
ATOM   3120  O   LYS A 195     -24.303   4.056 -22.385  1.00  0.00           O  
ATOM   3121  CB  LYS A 195     -27.140   4.951 -22.493  1.00  0.00           C  
ATOM   3122  CG  LYS A 195     -28.627   4.709 -22.270  1.00  0.00           C  
ATOM   3123  CD  LYS A 195     -29.408   4.828 -23.570  1.00  0.00           C  
ATOM   3124  CE  LYS A 195     -30.892   4.576 -23.350  1.00  0.00           C  
ATOM   3125  NZ  LYS A 195     -31.673   4.721 -24.608  1.00  0.00           N  
ATOM   3126  H   LYS A 195     -26.561   6.810 -20.519  1.00  0.00           H  
ATOM   3127  HA  LYS A 195     -26.466   3.834 -20.792  1.00  0.00           H  
ATOM   3128 1HB  LYS A 195     -27.022   5.953 -22.906  1.00  0.00           H  
ATOM   3129 2HB  LYS A 195     -26.795   4.244 -23.248  1.00  0.00           H  
ATOM   3130 1HG  LYS A 195     -28.775   3.710 -21.857  1.00  0.00           H  
ATOM   3131 2HG  LYS A 195     -29.011   5.438 -21.557  1.00  0.00           H  
ATOM   3132 1HD  LYS A 195     -29.274   5.828 -23.984  1.00  0.00           H  
ATOM   3133 2HD  LYS A 195     -29.029   4.102 -24.289  1.00  0.00           H  
ATOM   3134 1HE  LYS A 195     -31.036   3.570 -22.960  1.00  0.00           H  
ATOM   3135 2HE  LYS A 195     -31.276   5.285 -22.616  1.00  0.00           H  
ATOM   3136 1HZ  LYS A 195     -32.651   4.547 -24.420  1.00  0.00           H  
ATOM   3137 2HZ  LYS A 195     -31.562   5.658 -24.969  1.00  0.00           H  
ATOM   3138 3HZ  LYS A 195     -31.339   4.056 -25.291  1.00  0.00           H  
ATOM   3139  N   ASP A 196     -24.078   5.843 -21.042  1.00  0.00           N  
ATOM   3140  CA  ASP A 196     -22.694   6.096 -21.442  1.00  0.00           C  
ATOM   3141  C   ASP A 196     -21.708   5.209 -20.689  1.00  0.00           C  
ATOM   3142  O   ASP A 196     -21.759   5.110 -19.463  1.00  0.00           O  
ATOM   3143  CB  ASP A 196     -22.335   7.566 -21.212  1.00  0.00           C  
ATOM   3144  CG  ASP A 196     -23.054   8.508 -22.169  1.00  0.00           C  
ATOM   3145  OD1 ASP A 196     -23.547   8.044 -23.169  1.00  0.00           O  
ATOM   3146  OD2 ASP A 196     -23.102   9.682 -21.890  1.00  0.00           O  
ATOM   3147  H   ASP A 196     -24.496   6.418 -20.324  1.00  0.00           H  
ATOM   3148  HA  ASP A 196     -22.595   5.875 -22.505  1.00  0.00           H  
ATOM   3149 1HB  ASP A 196     -22.588   7.847 -20.190  1.00  0.00           H  
ATOM   3150 2HB  ASP A 196     -21.260   7.701 -21.332  1.00  0.00           H  
ATOM   3151  N   PRO A 197     -20.709   4.450 -21.147  1.00  0.00           N  
ATOM   3152  CA  PRO A 197     -20.022   3.500 -20.272  1.00  0.00           C  
ATOM   3153  C   PRO A 197     -19.084   4.189 -19.274  1.00  0.00           C  
ATOM   3154  O   PRO A 197     -19.070   3.855 -18.089  1.00  0.00           O  
ATOM   3155  CB  PRO A 197     -19.242   2.635 -21.267  1.00  0.00           C  
ATOM   3156  CG  PRO A 197     -19.123   3.491 -22.481  1.00  0.00           C  
ATOM   3157  CD  PRO A 197     -20.390   4.304 -22.492  1.00  0.00           C  
ATOM   3158  HA  PRO A 197     -20.769   2.902 -19.730  1.00  0.00           H  
ATOM   3159 1HB  PRO A 197     -18.266   2.359 -20.841  1.00  0.00           H  
ATOM   3160 2HB  PRO A 197     -19.786   1.698 -21.458  1.00  0.00           H  
ATOM   3161 1HG  PRO A 197     -18.219   4.116 -22.418  1.00  0.00           H  
ATOM   3162 2HG  PRO A 197     -19.013   2.865 -23.379  1.00  0.00           H  
ATOM   3163 1HD  PRO A 197     -20.193   5.285 -22.949  1.00  0.00           H  
ATOM   3164 2HD  PRO A 197     -21.167   3.764 -23.053  1.00  0.00           H  
ATOM   3165  N   GLU A 198     -18.283   5.160 -19.727  1.00  0.00           N  
ATOM   3166  CA  GLU A 198     -17.541   5.987 -18.782  1.00  0.00           C  
ATOM   3167  C   GLU A 198     -18.480   6.695 -17.813  1.00  0.00           C  
ATOM   3168  O   GLU A 198     -18.253   6.697 -16.603  1.00  0.00           O  
ATOM   3169  CB  GLU A 198     -16.691   7.018 -19.528  1.00  0.00           C  
ATOM   3170  CG  GLU A 198     -15.502   6.430 -20.275  1.00  0.00           C  
ATOM   3171  CD  GLU A 198     -14.743   7.457 -21.068  1.00  0.00           C  
ATOM   3172  OE1 GLU A 198     -15.358   8.373 -21.560  1.00  0.00           O  
ATOM   3173  OE2 GLU A 198     -13.547   7.326 -21.183  1.00  0.00           O  
ATOM   3174  H   GLU A 198     -18.182   5.333 -20.717  1.00  0.00           H  
ATOM   3175  HA  GLU A 198     -16.879   5.342 -18.203  1.00  0.00           H  
ATOM   3176 1HB  GLU A 198     -17.312   7.547 -20.251  1.00  0.00           H  
ATOM   3177 2HB  GLU A 198     -16.310   7.756 -18.822  1.00  0.00           H  
ATOM   3178 1HG  GLU A 198     -14.825   5.971 -19.555  1.00  0.00           H  
ATOM   3179 2HG  GLU A 198     -15.858   5.649 -20.946  1.00  0.00           H  
ATOM   3180  N   VAL A 199     -19.535   7.295 -18.353  1.00  0.00           N  
ATOM   3181  CA  VAL A 199     -20.511   8.008 -17.537  1.00  0.00           C  
ATOM   3182  C   VAL A 199     -21.123   7.092 -16.485  1.00  0.00           C  
ATOM   3183  O   VAL A 199     -21.222   7.456 -15.313  1.00  0.00           O  
ATOM   3184  CB  VAL A 199     -21.630   8.585 -18.424  1.00  0.00           C  
ATOM   3185  CG1 VAL A 199     -22.757   9.141 -17.566  1.00  0.00           C  
ATOM   3186  CG2 VAL A 199     -21.064   9.664 -19.335  1.00  0.00           C  
ATOM   3187  H   VAL A 199     -19.665   7.257 -19.354  1.00  0.00           H  
ATOM   3188  HA  VAL A 199     -20.004   8.831 -17.032  1.00  0.00           H  
ATOM   3189  HB  VAL A 199     -22.052   7.783 -19.029  1.00  0.00           H  
ATOM   3190 1HG1 VAL A 199     -23.539   9.544 -18.210  1.00  0.00           H  
ATOM   3191 2HG1 VAL A 199     -23.171   8.344 -16.949  1.00  0.00           H  
ATOM   3192 3HG1 VAL A 199     -22.370   9.933 -16.926  1.00  0.00           H  
ATOM   3193 1HG2 VAL A 199     -21.860  10.067 -19.960  1.00  0.00           H  
ATOM   3194 2HG2 VAL A 199     -20.636  10.464 -18.730  1.00  0.00           H  
ATOM   3195 3HG2 VAL A 199     -20.288   9.235 -19.969  1.00  0.00           H  
ATOM   3196  N   ALA A 200     -21.533   5.902 -16.910  1.00  0.00           N  
ATOM   3197  CA  ALA A 200     -22.136   4.931 -16.004  1.00  0.00           C  
ATOM   3198  C   ALA A 200     -21.139   4.463 -14.953  1.00  0.00           C  
ATOM   3199  O   ALA A 200     -21.484   4.309 -13.781  1.00  0.00           O  
ATOM   3200  CB  ALA A 200     -22.677   3.742 -16.785  1.00  0.00           C  
ATOM   3201  H   ALA A 200     -21.424   5.663 -17.885  1.00  0.00           H  
ATOM   3202  HA  ALA A 200     -22.962   5.418 -15.486  1.00  0.00           H  
ATOM   3203 1HB  ALA A 200     -23.124   3.026 -16.095  1.00  0.00           H  
ATOM   3204 2HB  ALA A 200     -23.432   4.085 -17.492  1.00  0.00           H  
ATOM   3205 3HB  ALA A 200     -21.863   3.263 -17.328  1.00  0.00           H  
ATOM   3206  N   TYR A 201     -19.900   4.238 -15.379  1.00  0.00           N  
ATOM   3207  CA  TYR A 201     -18.850   3.787 -14.474  1.00  0.00           C  
ATOM   3208  C   TYR A 201     -18.537   4.844 -13.423  1.00  0.00           C  
ATOM   3209  O   TYR A 201     -18.333   4.527 -12.251  1.00  0.00           O  
ATOM   3210  CB  TYR A 201     -17.586   3.428 -15.258  1.00  0.00           C  
ATOM   3211  CG  TYR A 201     -16.465   2.890 -14.396  1.00  0.00           C  
ATOM   3212  CD1 TYR A 201     -16.747   2.347 -13.151  1.00  0.00           C  
ATOM   3213  CD2 TYR A 201     -15.156   2.940 -14.850  1.00  0.00           C  
ATOM   3214  CE1 TYR A 201     -15.723   1.857 -12.363  1.00  0.00           C  
ATOM   3215  CE2 TYR A 201     -14.132   2.450 -14.063  1.00  0.00           C  
ATOM   3216  CZ  TYR A 201     -14.413   1.910 -12.824  1.00  0.00           C  
ATOM   3217  OH  TYR A 201     -13.393   1.421 -12.040  1.00  0.00           O  
ATOM   3218  H   TYR A 201     -19.680   4.383 -16.354  1.00  0.00           H  
ATOM   3219  HA  TYR A 201     -19.202   2.896 -13.952  1.00  0.00           H  
ATOM   3220 1HB  TYR A 201     -17.826   2.676 -16.011  1.00  0.00           H  
ATOM   3221 2HB  TYR A 201     -17.219   4.310 -15.781  1.00  0.00           H  
ATOM   3222  HD1 TYR A 201     -17.776   2.308 -12.794  1.00  0.00           H  
ATOM   3223  HD2 TYR A 201     -14.934   3.368 -15.828  1.00  0.00           H  
ATOM   3224  HE1 TYR A 201     -15.945   1.430 -11.385  1.00  0.00           H  
ATOM   3225  HE2 TYR A 201     -13.103   2.490 -14.419  1.00  0.00           H  
ATOM   3226  HH  TYR A 201     -12.557   1.531 -12.498  1.00  0.00           H  
ATOM   3227  N   VAL A 202     -18.500   6.102 -13.848  1.00  0.00           N  
ATOM   3228  CA  VAL A 202     -18.213   7.208 -12.943  1.00  0.00           C  
ATOM   3229  C   VAL A 202     -19.304   7.359 -11.892  1.00  0.00           C  
ATOM   3230  O   VAL A 202     -19.020   7.610 -10.721  1.00  0.00           O  
ATOM   3231  CB  VAL A 202     -18.080   8.524 -13.733  1.00  0.00           C  
ATOM   3232  CG1 VAL A 202     -17.970   9.707 -12.782  1.00  0.00           C  
ATOM   3233  CG2 VAL A 202     -16.871   8.456 -14.652  1.00  0.00           C  
ATOM   3234  H   VAL A 202     -18.675   6.297 -14.823  1.00  0.00           H  
ATOM   3235  HA  VAL A 202     -17.268   7.006 -12.438  1.00  0.00           H  
ATOM   3236  HB  VAL A 202     -18.982   8.672 -14.327  1.00  0.00           H  
ATOM   3237 1HG1 VAL A 202     -17.877  10.628 -13.358  1.00  0.00           H  
ATOM   3238 2HG1 VAL A 202     -18.862   9.757 -12.159  1.00  0.00           H  
ATOM   3239 3HG1 VAL A 202     -17.091   9.584 -12.150  1.00  0.00           H  
ATOM   3240 1HG2 VAL A 202     -16.783   9.389 -15.208  1.00  0.00           H  
ATOM   3241 2HG2 VAL A 202     -15.970   8.301 -14.058  1.00  0.00           H  
ATOM   3242 3HG2 VAL A 202     -16.991   7.628 -15.351  1.00  0.00           H  
ATOM   3243  N   LEU A 203     -20.554   7.205 -12.317  1.00  0.00           N  
ATOM   3244  CA  LEU A 203     -21.690   7.324 -11.412  1.00  0.00           C  
ATOM   3245  C   LEU A 203     -21.674   6.223 -10.361  1.00  0.00           C  
ATOM   3246  O   LEU A 203     -21.963   6.466  -9.189  1.00  0.00           O  
ATOM   3247  CB  LEU A 203     -23.004   7.267 -12.201  1.00  0.00           C  
ATOM   3248  CG  LEU A 203     -24.281   7.507 -11.384  1.00  0.00           C  
ATOM   3249  CD1 LEU A 203     -24.645   6.238 -10.626  1.00  0.00           C  
ATOM   3250  CD2 LEU A 203     -24.062   8.671 -10.429  1.00  0.00           C  
ATOM   3251  H   LEU A 203     -20.721   7.000 -13.292  1.00  0.00           H  
ATOM   3252  HA  LEU A 203     -21.628   8.285 -10.903  1.00  0.00           H  
ATOM   3253 1HB  LEU A 203     -22.969   8.018 -12.988  1.00  0.00           H  
ATOM   3254 2HB  LEU A 203     -23.088   6.286 -12.667  1.00  0.00           H  
ATOM   3255  HG  LEU A 203     -25.105   7.741 -12.058  1.00  0.00           H  
ATOM   3256 1HD1 LEU A 203     -25.552   6.408 -10.046  1.00  0.00           H  
ATOM   3257 2HD1 LEU A 203     -24.815   5.427 -11.334  1.00  0.00           H  
ATOM   3258 3HD1 LEU A 203     -23.831   5.969  -9.954  1.00  0.00           H  
ATOM   3259 1HD2 LEU A 203     -24.970   8.842  -9.849  1.00  0.00           H  
ATOM   3260 2HD2 LEU A 203     -23.239   8.437  -9.754  1.00  0.00           H  
ATOM   3261 3HD2 LEU A 203     -23.821   9.568 -10.999  1.00  0.00           H  
ATOM   3262  N   ALA A 204     -21.335   5.010 -10.785  1.00  0.00           N  
ATOM   3263  CA  ALA A 204     -21.281   3.868  -9.880  1.00  0.00           C  
ATOM   3264  C   ALA A 204     -20.194   4.050  -8.829  1.00  0.00           C  
ATOM   3265  O   ALA A 204     -20.390   3.728  -7.657  1.00  0.00           O  
ATOM   3266  CB  ALA A 204     -21.051   2.583 -10.661  1.00  0.00           C  
ATOM   3267  H   ALA A 204     -21.109   4.876 -11.760  1.00  0.00           H  
ATOM   3268  HA  ALA A 204     -22.238   3.800  -9.363  1.00  0.00           H  
ATOM   3269 1HB  ALA A 204     -21.013   1.739  -9.972  1.00  0.00           H  
ATOM   3270 2HB  ALA A 204     -21.867   2.436 -11.369  1.00  0.00           H  
ATOM   3271 3HB  ALA A 204     -20.109   2.650 -11.204  1.00  0.00           H  
ATOM   3272  N   ARG A 205     -19.047   4.568  -9.255  1.00  0.00           N  
ATOM   3273  CA  ARG A 205     -17.926   4.793  -8.350  1.00  0.00           C  
ATOM   3274  C   ARG A 205     -18.269   5.841  -7.299  1.00  0.00           C  
ATOM   3275  O   ARG A 205     -17.921   5.696  -6.127  1.00  0.00           O  
ATOM   3276  CB  ARG A 205     -16.694   5.239  -9.124  1.00  0.00           C  
ATOM   3277  CG  ARG A 205     -16.065   4.166  -9.998  1.00  0.00           C  
ATOM   3278  CD  ARG A 205     -15.427   3.100  -9.185  1.00  0.00           C  
ATOM   3279  NE  ARG A 205     -14.358   3.621  -8.349  1.00  0.00           N  
ATOM   3280  CZ  ARG A 205     -13.088   3.809  -8.758  1.00  0.00           C  
ATOM   3281  NH1 ARG A 205     -12.745   3.514  -9.992  1.00  0.00           N  
ATOM   3282  NH2 ARG A 205     -12.188   4.290  -7.919  1.00  0.00           N  
ATOM   3283  H   ARG A 205     -18.949   4.812 -10.230  1.00  0.00           H  
ATOM   3284  HA  ARG A 205     -17.697   3.855  -7.843  1.00  0.00           H  
ATOM   3285 1HB  ARG A 205     -16.953   6.079  -9.767  1.00  0.00           H  
ATOM   3286 2HB  ARG A 205     -15.932   5.585  -8.426  1.00  0.00           H  
ATOM   3287 1HG  ARG A 205     -16.833   3.709 -10.622  1.00  0.00           H  
ATOM   3288 2HG  ARG A 205     -15.301   4.616 -10.634  1.00  0.00           H  
ATOM   3289 1HD  ARG A 205     -16.173   2.640  -8.538  1.00  0.00           H  
ATOM   3290 2HD  ARG A 205     -15.004   2.343  -9.845  1.00  0.00           H  
ATOM   3291  HE  ARG A 205     -14.584   3.860  -7.392  1.00  0.00           H  
ATOM   3292 1HH1 ARG A 205     -13.433   3.146 -10.634  1.00  0.00           H  
ATOM   3293 2HH1 ARG A 205     -11.793   3.654 -10.299  1.00  0.00           H  
ATOM   3294 1HH2 ARG A 205     -12.452   4.517  -6.970  1.00  0.00           H  
ATOM   3295 2HH2 ARG A 205     -11.237   4.431  -8.225  1.00  0.00           H  
ATOM   3296  N   ALA A 206     -18.953   6.897  -7.724  1.00  0.00           N  
ATOM   3297  CA  ALA A 206     -19.345   7.971  -6.819  1.00  0.00           C  
ATOM   3298  C   ALA A 206     -20.328   7.475  -5.767  1.00  0.00           C  
ATOM   3299  O   ALA A 206     -20.235   7.841  -4.595  1.00  0.00           O  
ATOM   3300  CB  ALA A 206     -19.948   9.129  -7.601  1.00  0.00           C  
ATOM   3301  H   ALA A 206     -19.208   6.958  -8.699  1.00  0.00           H  
ATOM   3302  HA  ALA A 206     -18.452   8.321  -6.302  1.00  0.00           H  
ATOM   3303 1HB  ALA A 206     -20.235   9.923  -6.912  1.00  0.00           H  
ATOM   3304 2HB  ALA A 206     -19.212   9.512  -8.309  1.00  0.00           H  
ATOM   3305 3HB  ALA A 206     -20.827   8.783  -8.143  1.00  0.00           H  
ATOM   3306  N   GLY A 207     -21.270   6.639  -6.193  1.00  0.00           N  
ATOM   3307  CA  GLY A 207     -22.272   6.090  -5.288  1.00  0.00           C  
ATOM   3308  C   GLY A 207     -21.633   5.193  -4.235  1.00  0.00           C  
ATOM   3309  O   GLY A 207     -22.007   5.230  -3.063  1.00  0.00           O  
ATOM   3310  H   GLY A 207     -21.291   6.377  -7.168  1.00  0.00           H  
ATOM   3311 1HA  GLY A 207     -22.807   6.905  -4.800  1.00  0.00           H  
ATOM   3312 2HA  GLY A 207     -23.005   5.521  -5.859  1.00  0.00           H  
ATOM   3313  N   ILE A 208     -20.666   4.388  -4.661  1.00  0.00           N  
ATOM   3314  CA  ILE A 208     -19.972   3.479  -3.756  1.00  0.00           C  
ATOM   3315  C   ILE A 208     -19.181   4.246  -2.705  1.00  0.00           C  
ATOM   3316  O   ILE A 208     -19.160   3.870  -1.533  1.00  0.00           O  
ATOM   3317  CB  ILE A 208     -19.024   2.547  -4.533  1.00  0.00           C  
ATOM   3318  CG1 ILE A 208     -19.826   1.580  -5.408  1.00  0.00           C  
ATOM   3319  CG2 ILE A 208     -18.126   1.782  -3.574  1.00  0.00           C  
ATOM   3320  CD1 ILE A 208     -18.983   0.814  -6.402  1.00  0.00           C  
ATOM   3321  H   ILE A 208     -20.405   4.406  -5.636  1.00  0.00           H  
ATOM   3322  HA  ILE A 208     -20.714   2.867  -3.244  1.00  0.00           H  
ATOM   3323  HB  ILE A 208     -18.403   3.138  -5.205  1.00  0.00           H  
ATOM   3324 1HG1 ILE A 208     -20.345   0.861  -4.775  1.00  0.00           H  
ATOM   3325 2HG1 ILE A 208     -20.585   2.133  -5.962  1.00  0.00           H  
ATOM   3326 1HG2 ILE A 208     -17.463   1.127  -4.139  1.00  0.00           H  
ATOM   3327 2HG2 ILE A 208     -17.531   2.486  -2.993  1.00  0.00           H  
ATOM   3328 3HG2 ILE A 208     -18.739   1.183  -2.900  1.00  0.00           H  
ATOM   3329 1HD1 ILE A 208     -19.621   0.150  -6.986  1.00  0.00           H  
ATOM   3330 2HD1 ILE A 208     -18.481   1.515  -7.070  1.00  0.00           H  
ATOM   3331 3HD1 ILE A 208     -18.239   0.224  -5.869  1.00  0.00           H  
ATOM   3332  N   ARG A 209     -18.530   5.324  -3.131  1.00  0.00           N  
ATOM   3333  CA  ARG A 209     -17.736   6.146  -2.226  1.00  0.00           C  
ATOM   3334  C   ARG A 209     -18.613   6.813  -1.174  1.00  0.00           C  
ATOM   3335  O   ARG A 209     -18.244   6.890  -0.002  1.00  0.00           O  
ATOM   3336  CB  ARG A 209     -16.977   7.214  -3.000  1.00  0.00           C  
ATOM   3337  CG  ARG A 209     -15.830   6.692  -3.852  1.00  0.00           C  
ATOM   3338  CD  ARG A 209     -14.961   7.795  -4.337  1.00  0.00           C  
ATOM   3339  NE  ARG A 209     -15.675   8.697  -5.226  1.00  0.00           N  
ATOM   3340  CZ  ARG A 209     -15.790   8.526  -6.558  1.00  0.00           C  
ATOM   3341  NH1 ARG A 209     -15.235   7.484  -7.137  1.00  0.00           N  
ATOM   3342  NH2 ARG A 209     -16.462   9.405  -7.281  1.00  0.00           N  
ATOM   3343  H   ARG A 209     -18.587   5.580  -4.106  1.00  0.00           H  
ATOM   3344  HA  ARG A 209     -17.014   5.505  -1.719  1.00  0.00           H  
ATOM   3345 1HB  ARG A 209     -17.664   7.742  -3.660  1.00  0.00           H  
ATOM   3346 2HB  ARG A 209     -16.565   7.944  -2.304  1.00  0.00           H  
ATOM   3347 1HG  ARG A 209     -15.220   6.009  -3.261  1.00  0.00           H  
ATOM   3348 2HG  ARG A 209     -16.231   6.165  -4.718  1.00  0.00           H  
ATOM   3349 1HD  ARG A 209     -14.597   8.371  -3.487  1.00  0.00           H  
ATOM   3350 2HD  ARG A 209     -14.115   7.378  -4.882  1.00  0.00           H  
ATOM   3351  HE  ARG A 209     -16.115   9.510  -4.817  1.00  0.00           H  
ATOM   3352 1HH1 ARG A 209     -14.722   6.812  -6.584  1.00  0.00           H  
ATOM   3353 2HH1 ARG A 209     -15.322   7.356  -8.135  1.00  0.00           H  
ATOM   3354 1HH2 ARG A 209     -16.889  10.205  -6.835  1.00  0.00           H  
ATOM   3355 2HH2 ARG A 209     -16.549   9.276  -8.278  1.00  0.00           H  
ATOM   3356  N   VAL A 210     -19.776   7.294  -1.600  1.00  0.00           N  
ATOM   3357  CA  VAL A 210     -20.709   7.956  -0.695  1.00  0.00           C  
ATOM   3358  C   VAL A 210     -21.236   6.989   0.357  1.00  0.00           C  
ATOM   3359  O   VAL A 210     -21.367   7.343   1.529  1.00  0.00           O  
ATOM   3360  CB  VAL A 210     -21.893   8.545  -1.485  1.00  0.00           C  
ATOM   3361  CG1 VAL A 210     -22.959   9.069  -0.534  1.00  0.00           C  
ATOM   3362  CG2 VAL A 210     -21.401   9.652  -2.406  1.00  0.00           C  
ATOM   3363  H   VAL A 210     -20.020   7.199  -2.575  1.00  0.00           H  
ATOM   3364  HA  VAL A 210     -20.185   8.769  -0.191  1.00  0.00           H  
ATOM   3365  HB  VAL A 210     -22.351   7.754  -2.078  1.00  0.00           H  
ATOM   3366 1HG1 VAL A 210     -23.789   9.481  -1.109  1.00  0.00           H  
ATOM   3367 2HG1 VAL A 210     -23.322   8.252   0.090  1.00  0.00           H  
ATOM   3368 3HG1 VAL A 210     -22.533   9.848   0.097  1.00  0.00           H  
ATOM   3369 1HG2 VAL A 210     -22.243  10.063  -2.961  1.00  0.00           H  
ATOM   3370 2HG2 VAL A 210     -20.937  10.440  -1.812  1.00  0.00           H  
ATOM   3371 3HG2 VAL A 210     -20.670   9.245  -3.104  1.00  0.00           H  
ATOM   3372  N   ILE A 211     -21.537   5.766  -0.069  1.00  0.00           N  
ATOM   3373  CA  ILE A 211     -22.050   4.745   0.837  1.00  0.00           C  
ATOM   3374  C   ILE A 211     -21.014   4.370   1.889  1.00  0.00           C  
ATOM   3375  O   ILE A 211     -21.343   4.188   3.061  1.00  0.00           O  
ATOM   3376  CB  ILE A 211     -22.473   3.485   0.061  1.00  0.00           C  
ATOM   3377  CG1 ILE A 211     -23.633   3.805  -0.886  1.00  0.00           C  
ATOM   3378  CG2 ILE A 211     -22.859   2.372   1.023  1.00  0.00           C  
ATOM   3379  CD1 ILE A 211     -24.873   4.310  -0.184  1.00  0.00           C  
ATOM   3380  H   ILE A 211     -21.407   5.538  -1.044  1.00  0.00           H  
ATOM   3381  HA  ILE A 211     -22.925   5.145   1.348  1.00  0.00           H  
ATOM   3382  HB  ILE A 211     -21.645   3.144  -0.560  1.00  0.00           H  
ATOM   3383 1HG1 ILE A 211     -23.317   4.560  -1.606  1.00  0.00           H  
ATOM   3384 2HG1 ILE A 211     -23.901   2.910  -1.449  1.00  0.00           H  
ATOM   3385 1HG2 ILE A 211     -23.156   1.489   0.458  1.00  0.00           H  
ATOM   3386 2HG2 ILE A 211     -22.008   2.127   1.656  1.00  0.00           H  
ATOM   3387 3HG2 ILE A 211     -23.692   2.701   1.645  1.00  0.00           H  
ATOM   3388 1HD1 ILE A 211     -25.650   4.514  -0.920  1.00  0.00           H  
ATOM   3389 2HD1 ILE A 211     -25.227   3.553   0.517  1.00  0.00           H  
ATOM   3390 3HD1 ILE A 211     -24.637   5.225   0.357  1.00  0.00           H  
ATOM   3391  N   SER A 212     -19.761   4.256   1.462  1.00  0.00           N  
ATOM   3392  CA  SER A 212     -18.674   3.902   2.367  1.00  0.00           C  
ATOM   3393  C   SER A 212     -18.458   4.982   3.419  1.00  0.00           C  
ATOM   3394  O   SER A 212     -18.227   4.683   4.591  1.00  0.00           O  
ATOM   3395  CB  SER A 212     -17.394   3.683   1.584  1.00  0.00           C  
ATOM   3396  OG  SER A 212     -16.337   3.338   2.437  1.00  0.00           O  
ATOM   3397  H   SER A 212     -19.556   4.418   0.486  1.00  0.00           H  
ATOM   3398  HA  SER A 212     -18.937   2.975   2.878  1.00  0.00           H  
ATOM   3399 1HB  SER A 212     -17.547   2.892   0.851  1.00  0.00           H  
ATOM   3400 2HB  SER A 212     -17.142   4.591   1.038  1.00  0.00           H  
ATOM   3401  HG  SER A 212     -15.531   3.526   1.950  1.00  0.00           H  
ATOM   3402  N   VAL A 213     -18.535   6.239   2.993  1.00  0.00           N  
ATOM   3403  CA  VAL A 213     -18.347   7.367   3.898  1.00  0.00           C  
ATOM   3404  C   VAL A 213     -19.448   7.418   4.950  1.00  0.00           C  
ATOM   3405  O   VAL A 213     -19.188   7.692   6.122  1.00  0.00           O  
ATOM   3406  CB  VAL A 213     -18.334   8.689   3.108  1.00  0.00           C  
ATOM   3407  CG1 VAL A 213     -18.328   9.877   4.059  1.00  0.00           C  
ATOM   3408  CG2 VAL A 213     -17.124   8.730   2.187  1.00  0.00           C  
ATOM   3409  H   VAL A 213     -18.729   6.418   2.018  1.00  0.00           H  
ATOM   3410  HA  VAL A 213     -17.387   7.250   4.402  1.00  0.00           H  
ATOM   3411  HB  VAL A 213     -19.246   8.757   2.515  1.00  0.00           H  
ATOM   3412 1HG1 VAL A 213     -18.319  10.804   3.484  1.00  0.00           H  
ATOM   3413 2HG1 VAL A 213     -19.221   9.847   4.683  1.00  0.00           H  
ATOM   3414 3HG1 VAL A 213     -17.441   9.834   4.690  1.00  0.00           H  
ATOM   3415 1HG2 VAL A 213     -17.121   9.667   1.632  1.00  0.00           H  
ATOM   3416 2HG2 VAL A 213     -16.212   8.657   2.781  1.00  0.00           H  
ATOM   3417 3HG2 VAL A 213     -17.170   7.895   1.489  1.00  0.00           H  
ATOM   3418  N   GLY A 214     -20.678   7.153   4.524  1.00  0.00           N  
ATOM   3419  CA  GLY A 214     -21.822   7.168   5.429  1.00  0.00           C  
ATOM   3420  C   GLY A 214     -21.706   6.072   6.481  1.00  0.00           C  
ATOM   3421  O   GLY A 214     -22.015   6.288   7.653  1.00  0.00           O  
ATOM   3422  H   GLY A 214     -20.825   6.936   3.549  1.00  0.00           H  
ATOM   3423 1HA  GLY A 214     -21.887   8.141   5.917  1.00  0.00           H  
ATOM   3424 2HA  GLY A 214     -22.740   7.033   4.857  1.00  0.00           H  
ATOM   3425  N   ALA A 215     -21.259   4.896   6.057  1.00  0.00           N  
ATOM   3426  CA  ALA A 215     -21.102   3.763   6.961  1.00  0.00           C  
ATOM   3427  C   ALA A 215     -20.036   4.042   8.013  1.00  0.00           C  
ATOM   3428  O   ALA A 215     -20.203   3.704   9.185  1.00  0.00           O  
ATOM   3429  CB  ALA A 215     -20.756   2.505   6.178  1.00  0.00           C  
ATOM   3430  H   ALA A 215     -21.021   4.784   5.082  1.00  0.00           H  
ATOM   3431  HA  ALA A 215     -22.049   3.608   7.478  1.00  0.00           H  
ATOM   3432 1HB  ALA A 215     -20.642   1.667   6.867  1.00  0.00           H  
ATOM   3433 2HB  ALA A 215     -21.556   2.285   5.470  1.00  0.00           H  
ATOM   3434 3HB  ALA A 215     -19.824   2.658   5.637  1.00  0.00           H  
ATOM   3435  N   ASN A 216     -18.940   4.661   7.587  1.00  0.00           N  
ATOM   3436  CA  ASN A 216     -17.844   4.987   8.491  1.00  0.00           C  
ATOM   3437  C   ASN A 216     -18.281   6.000   9.543  1.00  0.00           C  
ATOM   3438  O   ASN A 216     -17.922   5.886  10.715  1.00  0.00           O  
ATOM   3439  CB  ASN A 216     -16.648   5.505   7.714  1.00  0.00           C  
ATOM   3440  CG  ASN A 216     -15.934   4.418   6.959  1.00  0.00           C  
ATOM   3441  OD1 ASN A 216     -16.006   3.240   7.327  1.00  0.00           O  
ATOM   3442  ND2 ASN A 216     -15.246   4.790   5.910  1.00  0.00           N  
ATOM   3443  H   ASN A 216     -18.864   4.912   6.612  1.00  0.00           H  
ATOM   3444  HA  ASN A 216     -17.549   4.079   9.019  1.00  0.00           H  
ATOM   3445 1HB  ASN A 216     -16.975   6.268   7.006  1.00  0.00           H  
ATOM   3446 2HB  ASN A 216     -15.944   5.976   8.401  1.00  0.00           H  
ATOM   3447 1HD2 ASN A 216     -14.751   4.110   5.370  1.00  0.00           H  
ATOM   3448 2HD2 ASN A 216     -15.215   5.754   5.649  1.00  0.00           H  
ATOM   3449  N   GLY A 217     -19.057   6.990   9.118  1.00  0.00           N  
ATOM   3450  CA  GLY A 217     -19.544   8.024  10.022  1.00  0.00           C  
ATOM   3451  C   GLY A 217     -20.478   7.441  11.074  1.00  0.00           C  
ATOM   3452  O   GLY A 217     -20.418   7.814  12.246  1.00  0.00           O  
ATOM   3453  H   GLY A 217     -19.316   7.027   8.143  1.00  0.00           H  
ATOM   3454 1HA  GLY A 217     -18.698   8.509  10.510  1.00  0.00           H  
ATOM   3455 2HA  GLY A 217     -20.067   8.790   9.450  1.00  0.00           H  
ATOM   3456  N   ALA A 218     -21.341   6.524  10.649  1.00  0.00           N  
ATOM   3457  CA  ALA A 218     -22.290   5.887  11.553  1.00  0.00           C  
ATOM   3458  C   ALA A 218     -21.573   5.051  12.606  1.00  0.00           C  
ATOM   3459  O   ALA A 218     -21.951   5.054  13.778  1.00  0.00           O  
ATOM   3460  CB  ALA A 218     -23.270   5.025  10.770  1.00  0.00           C  
ATOM   3461  H   ALA A 218     -21.339   6.262   9.674  1.00  0.00           H  
ATOM   3462  HA  ALA A 218     -22.844   6.671  12.070  1.00  0.00           H  
ATOM   3463 1HB  ALA A 218     -23.973   4.556  11.459  1.00  0.00           H  
ATOM   3464 2HB  ALA A 218     -23.816   5.648  10.061  1.00  0.00           H  
ATOM   3465 3HB  ALA A 218     -22.724   4.254  10.229  1.00  0.00           H  
ATOM   3466  N   ILE A 219     -20.537   4.336  12.181  1.00  0.00           N  
ATOM   3467  CA  ILE A 219     -19.764   3.494  13.085  1.00  0.00           C  
ATOM   3468  C   ILE A 219     -19.045   4.329  14.136  1.00  0.00           C  
ATOM   3469  O   ILE A 219     -18.990   3.956  15.308  1.00  0.00           O  
ATOM   3470  CB  ILE A 219     -18.737   2.651  12.307  1.00  0.00           C  
ATOM   3471  CG1 ILE A 219     -19.448   1.616  11.432  1.00  0.00           C  
ATOM   3472  CG2 ILE A 219     -17.772   1.970  13.266  1.00  0.00           C  
ATOM   3473  CD1 ILE A 219     -18.540   0.929  10.437  1.00  0.00           C  
ATOM   3474  H   ILE A 219     -20.279   4.377  11.205  1.00  0.00           H  
ATOM   3475  HA  ILE A 219     -20.448   2.818  13.597  1.00  0.00           H  
ATOM   3476  HB  ILE A 219     -18.172   3.296  11.635  1.00  0.00           H  
ATOM   3477 1HG1 ILE A 219     -19.900   0.853  12.066  1.00  0.00           H  
ATOM   3478 2HG1 ILE A 219     -20.255   2.099  10.879  1.00  0.00           H  
ATOM   3479 1HG2 ILE A 219     -17.054   1.378  12.699  1.00  0.00           H  
ATOM   3480 2HG2 ILE A 219     -17.243   2.725  13.846  1.00  0.00           H  
ATOM   3481 3HG2 ILE A 219     -18.328   1.318  13.939  1.00  0.00           H  
ATOM   3482 1HD1 ILE A 219     -19.117   0.211   9.854  1.00  0.00           H  
ATOM   3483 2HD1 ILE A 219     -18.105   1.673   9.769  1.00  0.00           H  
ATOM   3484 3HD1 ILE A 219     -17.745   0.409  10.970  1.00  0.00           H  
ATOM   3485  N   ASN A 220     -18.494   5.461  13.711  1.00  0.00           N  
ATOM   3486  CA  ASN A 220     -17.777   6.352  14.615  1.00  0.00           C  
ATOM   3487  C   ASN A 220     -18.668   6.802  15.766  1.00  0.00           C  
ATOM   3488  O   ASN A 220     -18.220   6.901  16.908  1.00  0.00           O  
ATOM   3489  CB  ASN A 220     -17.231   7.551  13.861  1.00  0.00           C  
ATOM   3490  CG  ASN A 220     -16.055   7.201  12.993  1.00  0.00           C  
ATOM   3491  OD1 ASN A 220     -15.350   6.218  13.248  1.00  0.00           O  
ATOM   3492  ND2 ASN A 220     -15.829   7.987  11.971  1.00  0.00           N  
ATOM   3493  H   ASN A 220     -18.574   5.710  12.736  1.00  0.00           H  
ATOM   3494  HA  ASN A 220     -16.940   5.804  15.050  1.00  0.00           H  
ATOM   3495 1HB  ASN A 220     -18.017   7.976  13.235  1.00  0.00           H  
ATOM   3496 2HB  ASN A 220     -16.927   8.320  14.572  1.00  0.00           H  
ATOM   3497 1HD2 ASN A 220     -15.060   7.803  11.359  1.00  0.00           H  
ATOM   3498 2HD2 ASN A 220     -16.425   8.772  11.803  1.00  0.00           H  
ATOM   3499  N   HIS A 221     -19.930   7.078  15.487  1.00  0.00           N  
ATOM   3500  CA  HIS A 221     -20.845   7.534  16.534  1.00  0.00           C  
ATOM   3501  C   HIS A 221     -21.078   6.523  17.664  1.00  0.00           C  
ATOM   3502  O   HIS A 221     -21.159   6.894  18.835  1.00  0.00           O  
ATOM   3503  CB  HIS A 221     -22.196   7.903  15.912  1.00  0.00           C  
ATOM   3504  CG  HIS A 221     -23.181   8.451  16.896  1.00  0.00           C  
ATOM   3505  ND1 HIS A 221     -24.519   8.115  16.875  1.00  0.00           N  
ATOM   3506  CD2 HIS A 221     -23.026   9.312  17.929  1.00  0.00           C  
ATOM   3507  CE1 HIS A 221     -25.143   8.746  17.855  1.00  0.00           C  
ATOM   3508  NE2 HIS A 221     -24.260   9.478  18.508  1.00  0.00           N  
ATOM   3509  H   HIS A 221     -20.274   6.976  14.543  1.00  0.00           H  
ATOM   3510  HA  HIS A 221     -20.437   8.425  17.010  1.00  0.00           H  
ATOM   3511 1HB  HIS A 221     -22.044   8.648  15.130  1.00  0.00           H  
ATOM   3512 2HB  HIS A 221     -22.634   7.022  15.445  1.00  0.00           H  
ATOM   3513  HD2 HIS A 221     -22.095   9.786  18.243  1.00  0.00           H  
ATOM   3514  HE1 HIS A 221     -26.206   8.673  18.085  1.00  0.00           H  
ATOM   3515  HE2 HIS A 221     -24.455  10.067  19.305  1.00  0.00           H  
ATOM   3516  N   THR A 222     -21.187   5.239  17.322  1.00  0.00           N  
ATOM   3517  CA  THR A 222     -21.754   4.265  18.261  1.00  0.00           C  
ATOM   3518  C   THR A 222     -20.893   3.014  18.392  1.00  0.00           C  
ATOM   3519  O   THR A 222     -20.126   2.679  17.489  1.00  0.00           O  
ATOM   3520  CB  THR A 222     -23.177   3.858  17.836  1.00  0.00           C  
ATOM   3521  OG1 THR A 222     -23.129   3.204  16.561  1.00  0.00           O  
ATOM   3522  CG2 THR A 222     -24.076   5.081  17.742  1.00  0.00           C  
ATOM   3523  H   THR A 222     -20.880   4.925  16.413  1.00  0.00           H  
ATOM   3524  HA  THR A 222     -21.809   4.727  19.247  1.00  0.00           H  
ATOM   3525  HB  THR A 222     -23.591   3.165  18.569  1.00  0.00           H  
ATOM   3526  HG1 THR A 222     -22.578   2.421  16.624  1.00  0.00           H  
ATOM   3527 1HG2 THR A 222     -25.078   4.774  17.441  1.00  0.00           H  
ATOM   3528 2HG2 THR A 222     -24.124   5.573  18.713  1.00  0.00           H  
ATOM   3529 3HG2 THR A 222     -23.672   5.773  17.004  1.00  0.00           H  
ATOM   3530  N   ASP A 223     -21.032   2.333  19.526  1.00  0.00           N  
ATOM   3531  CA  ASP A 223     -20.352   1.061  19.755  1.00  0.00           C  
ATOM   3532  C   ASP A 223     -21.347  -0.076  19.955  1.00  0.00           C  
ATOM   3533  O   ASP A 223     -20.972  -1.179  20.352  1.00  0.00           O  
ATOM   3534  CB  ASP A 223     -19.431   1.158  20.974  1.00  0.00           C  
ATOM   3535  CG  ASP A 223     -20.187   1.430  22.267  1.00  0.00           C  
ATOM   3536  OD1 ASP A 223     -21.279   1.944  22.198  1.00  0.00           O  
ATOM   3537  OD2 ASP A 223     -19.667   1.121  23.312  1.00  0.00           O  
ATOM   3538  H   ASP A 223     -21.627   2.710  20.250  1.00  0.00           H  
ATOM   3539  HA  ASP A 223     -19.746   0.830  18.878  1.00  0.00           H  
ATOM   3540 1HB  ASP A 223     -18.874   0.228  21.084  1.00  0.00           H  
ATOM   3541 2HB  ASP A 223     -18.706   1.958  20.819  1.00  0.00           H  
ATOM   3542  N   ASP A 224     -22.621   0.191  19.680  1.00  0.00           N  
ATOM   3543  CA  ASP A 224     -23.669  -0.800  19.912  1.00  0.00           C  
ATOM   3544  C   ASP A 224     -23.601  -1.922  18.883  1.00  0.00           C  
ATOM   3545  O   ASP A 224     -23.688  -1.679  17.679  1.00  0.00           O  
ATOM   3546  CB  ASP A 224     -25.051  -0.142  19.868  1.00  0.00           C  
ATOM   3547  CG  ASP A 224     -26.177  -1.107  20.213  1.00  0.00           C  
ATOM   3548  OD1 ASP A 224     -26.388  -2.034  19.468  1.00  0.00           O  
ATOM   3549  OD2 ASP A 224     -26.815  -0.907  21.219  1.00  0.00           O  
ATOM   3550  H   ASP A 224     -22.872   1.094  19.304  1.00  0.00           H  
ATOM   3551  HA  ASP A 224     -23.522  -1.234  20.901  1.00  0.00           H  
ATOM   3552 1HB  ASP A 224     -25.079   0.692  20.569  1.00  0.00           H  
ATOM   3553 2HB  ASP A 224     -25.230   0.261  18.871  1.00  0.00           H  
ATOM   3554  N   PRO A 225     -23.447  -3.216  19.189  1.00  0.00           N  
ATOM   3555  CA  PRO A 225     -23.050  -4.184  18.170  1.00  0.00           C  
ATOM   3556  C   PRO A 225     -24.179  -4.439  17.164  1.00  0.00           C  
ATOM   3557  O   PRO A 225     -23.930  -4.641  15.975  1.00  0.00           O  
ATOM   3558  CB  PRO A 225     -22.735  -5.436  18.995  1.00  0.00           C  
ATOM   3559  CG  PRO A 225     -22.400  -4.907  20.348  1.00  0.00           C  
ATOM   3560  CD  PRO A 225     -23.316  -3.726  20.526  1.00  0.00           C  
ATOM   3561  HA  PRO A 225     -22.152  -3.817  17.653  1.00  0.00           H  
ATOM   3562 1HB  PRO A 225     -23.605  -6.109  19.004  1.00  0.00           H  
ATOM   3563 2HB  PRO A 225     -21.904  -5.990  18.536  1.00  0.00           H  
ATOM   3564 1HG  PRO A 225     -22.558  -5.684  21.110  1.00  0.00           H  
ATOM   3565 2HG  PRO A 225     -21.336  -4.629  20.394  1.00  0.00           H  
ATOM   3566 1HD  PRO A 225     -24.279  -4.066  20.935  1.00  0.00           H  
ATOM   3567 2HD  PRO A 225     -22.845  -2.994  21.199  1.00  0.00           H  
ATOM   3568  N   GLU A 226     -25.410  -4.424  17.666  1.00  0.00           N  
ATOM   3569  CA  GLU A 226     -26.615  -4.510  16.850  1.00  0.00           C  
ATOM   3570  C   GLU A 226     -26.649  -3.410  15.798  1.00  0.00           C  
ATOM   3571  O   GLU A 226     -26.927  -3.667  14.626  1.00  0.00           O  
ATOM   3572  CB  GLU A 226     -27.863  -4.424  17.731  1.00  0.00           C  
ATOM   3573  CG  GLU A 226     -29.177  -4.553  16.974  1.00  0.00           C  
ATOM   3574  CD  GLU A 226     -30.379  -4.496  17.876  1.00  0.00           C  
ATOM   3575  OE1 GLU A 226     -30.202  -4.382  19.065  1.00  0.00           O  
ATOM   3576  OE2 GLU A 226     -31.477  -4.567  17.374  1.00  0.00           O  
ATOM   3577  H   GLU A 226     -25.500  -4.348  18.669  1.00  0.00           H  
ATOM   3578  HA  GLU A 226     -26.616  -5.471  16.335  1.00  0.00           H  
ATOM   3579 1HB  GLU A 226     -27.832  -5.212  18.484  1.00  0.00           H  
ATOM   3580 2HB  GLU A 226     -27.872  -3.469  18.257  1.00  0.00           H  
ATOM   3581 1HG  GLU A 226     -29.246  -3.746  16.246  1.00  0.00           H  
ATOM   3582 2HG  GLU A 226     -29.181  -5.497  16.431  1.00  0.00           H  
ATOM   3583  N   ILE A 227     -26.365  -2.183  16.222  1.00  0.00           N  
ATOM   3584  CA  ILE A 227     -26.363  -1.041  15.317  1.00  0.00           C  
ATOM   3585  C   ILE A 227     -25.269  -1.172  14.266  1.00  0.00           C  
ATOM   3586  O   ILE A 227     -25.480  -0.858  13.094  1.00  0.00           O  
ATOM   3587  CB  ILE A 227     -26.174   0.275  16.094  1.00  0.00           C  
ATOM   3588  CG1 ILE A 227     -27.508   0.744  16.681  1.00  0.00           C  
ATOM   3589  CG2 ILE A 227     -25.581   1.345  15.191  1.00  0.00           C  
ATOM   3590  CD1 ILE A 227     -28.225  -0.314  17.489  1.00  0.00           C  
ATOM   3591  H   ILE A 227     -26.145  -2.038  17.197  1.00  0.00           H  
ATOM   3592  HA  ILE A 227     -27.324  -1.004  14.805  1.00  0.00           H  
ATOM   3593  HB  ILE A 227     -25.501   0.107  16.934  1.00  0.00           H  
ATOM   3594 1HG1 ILE A 227     -27.338   1.607  17.324  1.00  0.00           H  
ATOM   3595 2HG1 ILE A 227     -28.169   1.063  15.875  1.00  0.00           H  
ATOM   3596 1HG2 ILE A 227     -25.454   2.268  15.756  1.00  0.00           H  
ATOM   3597 2HG2 ILE A 227     -24.612   1.012  14.820  1.00  0.00           H  
ATOM   3598 3HG2 ILE A 227     -26.250   1.523  14.349  1.00  0.00           H  
ATOM   3599 1HD1 ILE A 227     -29.162   0.093  17.871  1.00  0.00           H  
ATOM   3600 2HD1 ILE A 227     -28.437  -1.175  16.854  1.00  0.00           H  
ATOM   3601 3HD1 ILE A 227     -27.597  -0.623  18.323  1.00  0.00           H  
ATOM   3602  N   LYS A 228     -24.100  -1.637  14.691  1.00  0.00           N  
ATOM   3603  CA  LYS A 228     -22.970  -1.811  13.786  1.00  0.00           C  
ATOM   3604  C   LYS A 228     -23.265  -2.873  12.735  1.00  0.00           C  
ATOM   3605  O   LYS A 228     -22.924  -2.712  11.563  1.00  0.00           O  
ATOM   3606  CB  LYS A 228     -21.709  -2.181  14.568  1.00  0.00           C  
ATOM   3607  CG  LYS A 228     -21.136  -1.049  15.410  1.00  0.00           C  
ATOM   3608  CD  LYS A 228     -19.774  -1.419  15.980  1.00  0.00           C  
ATOM   3609  CE  LYS A 228     -19.898  -2.462  17.081  1.00  0.00           C  
ATOM   3610  NZ  LYS A 228     -18.591  -2.735  17.737  1.00  0.00           N  
ATOM   3611  H   LYS A 228     -23.991  -1.876  15.666  1.00  0.00           H  
ATOM   3612  HA  LYS A 228     -22.794  -0.868  13.267  1.00  0.00           H  
ATOM   3613 1HB  LYS A 228     -21.926  -3.017  15.234  1.00  0.00           H  
ATOM   3614 2HB  LYS A 228     -20.934  -2.508  13.875  1.00  0.00           H  
ATOM   3615 1HG  LYS A 228     -21.033  -0.154  14.796  1.00  0.00           H  
ATOM   3616 2HG  LYS A 228     -21.816  -0.827  16.232  1.00  0.00           H  
ATOM   3617 1HD  LYS A 228     -19.142  -1.815  15.184  1.00  0.00           H  
ATOM   3618 2HD  LYS A 228     -19.297  -0.528  16.388  1.00  0.00           H  
ATOM   3619 1HE  LYS A 228     -20.603  -2.113  17.834  1.00  0.00           H  
ATOM   3620 2HE  LYS A 228     -20.280  -3.391  16.660  1.00  0.00           H  
ATOM   3621 1HZ  LYS A 228     -18.715  -3.431  18.459  1.00  0.00           H  
ATOM   3622 2HZ  LYS A 228     -17.933  -3.077  17.050  1.00  0.00           H  
ATOM   3623 3HZ  LYS A 228     -18.235  -1.884  18.148  1.00  0.00           H  
ATOM   3624  N   TYR A 229     -23.900  -3.959  13.160  1.00  0.00           N  
ATOM   3625  CA  TYR A 229     -24.243  -5.051  12.256  1.00  0.00           C  
ATOM   3626  C   TYR A 229     -25.248  -4.599  11.205  1.00  0.00           C  
ATOM   3627  O   TYR A 229     -25.139  -4.959  10.033  1.00  0.00           O  
ATOM   3628  CB  TYR A 229     -24.796  -6.243  13.041  1.00  0.00           C  
ATOM   3629  CG  TYR A 229     -25.121  -7.443  12.179  1.00  0.00           C  
ATOM   3630  CD1 TYR A 229     -24.240  -8.513  12.119  1.00  0.00           C  
ATOM   3631  CD2 TYR A 229     -26.300  -7.474  11.450  1.00  0.00           C  
ATOM   3632  CE1 TYR A 229     -24.537  -9.609  11.332  1.00  0.00           C  
ATOM   3633  CE2 TYR A 229     -26.597  -8.570  10.663  1.00  0.00           C  
ATOM   3634  CZ  TYR A 229     -25.721  -9.634  10.603  1.00  0.00           C  
ATOM   3635  OH  TYR A 229     -26.017 -10.725   9.819  1.00  0.00           O  
ATOM   3636  H   TYR A 229     -24.152  -4.030  14.135  1.00  0.00           H  
ATOM   3637  HA  TYR A 229     -23.338  -5.366  11.735  1.00  0.00           H  
ATOM   3638 1HB  TYR A 229     -24.070  -6.551  13.794  1.00  0.00           H  
ATOM   3639 2HB  TYR A 229     -25.703  -5.944  13.564  1.00  0.00           H  
ATOM   3640  HD1 TYR A 229     -23.313  -8.488  12.692  1.00  0.00           H  
ATOM   3641  HD2 TYR A 229     -26.992  -6.633  11.497  1.00  0.00           H  
ATOM   3642  HE1 TYR A 229     -23.845 -10.449  11.284  1.00  0.00           H  
ATOM   3643  HE2 TYR A 229     -27.524  -8.593  10.089  1.00  0.00           H  
ATOM   3644  HH  TYR A 229     -26.862 -10.587   9.385  1.00  0.00           H  
ATOM   3645  N   LYS A 230     -26.227  -3.808  11.630  1.00  0.00           N  
ATOM   3646  CA  LYS A 230     -27.254  -3.306  10.725  1.00  0.00           C  
ATOM   3647  C   LYS A 230     -26.656  -2.380   9.673  1.00  0.00           C  
ATOM   3648  O   LYS A 230     -27.029  -2.434   8.501  1.00  0.00           O  
ATOM   3649  CB  LYS A 230     -28.347  -2.577  11.507  1.00  0.00           C  
ATOM   3650  CG  LYS A 230     -29.230  -3.487  12.352  1.00  0.00           C  
ATOM   3651  CD  LYS A 230     -30.277  -2.689  13.114  1.00  0.00           C  
ATOM   3652  CE  LYS A 230     -31.153  -3.595  13.966  1.00  0.00           C  
ATOM   3653  NZ  LYS A 230     -32.158  -2.824  14.747  1.00  0.00           N  
ATOM   3654  H   LYS A 230     -26.261  -3.548  12.605  1.00  0.00           H  
ATOM   3655  HA  LYS A 230     -27.703  -4.154  10.207  1.00  0.00           H  
ATOM   3656 1HB  LYS A 230     -27.891  -1.842  12.172  1.00  0.00           H  
ATOM   3657 2HB  LYS A 230     -28.992  -2.036  10.814  1.00  0.00           H  
ATOM   3658 1HG  LYS A 230     -29.733  -4.208  11.707  1.00  0.00           H  
ATOM   3659 2HG  LYS A 230     -28.612  -4.033  13.065  1.00  0.00           H  
ATOM   3660 1HD  LYS A 230     -29.783  -1.962  13.760  1.00  0.00           H  
ATOM   3661 2HD  LYS A 230     -30.909  -2.150  12.407  1.00  0.00           H  
ATOM   3662 1HE  LYS A 230     -31.675  -4.304  13.325  1.00  0.00           H  
ATOM   3663 2HE  LYS A 230     -30.528  -4.158  14.659  1.00  0.00           H  
ATOM   3664 1HZ  LYS A 230     -32.717  -3.460  15.298  1.00  0.00           H  
ATOM   3665 2HZ  LYS A 230     -31.684  -2.175  15.360  1.00  0.00           H  
ATOM   3666 3HZ  LYS A 230     -32.756  -2.313  14.114  1.00  0.00           H  
ATOM   3667  N   VAL A 231     -25.727  -1.531  10.098  1.00  0.00           N  
ATOM   3668  CA  VAL A 231     -25.075  -0.592   9.193  1.00  0.00           C  
ATOM   3669  C   VAL A 231     -24.250  -1.322   8.142  1.00  0.00           C  
ATOM   3670  O   VAL A 231     -24.246  -0.945   6.970  1.00  0.00           O  
ATOM   3671  CB  VAL A 231     -24.163   0.366   9.983  1.00  0.00           C  
ATOM   3672  CG1 VAL A 231     -23.338   1.220   9.032  1.00  0.00           C  
ATOM   3673  CG2 VAL A 231     -25.002   1.239  10.902  1.00  0.00           C  
ATOM   3674  H   VAL A 231     -25.466  -1.536  11.074  1.00  0.00           H  
ATOM   3675  HA  VAL A 231     -25.845  -0.006   8.689  1.00  0.00           H  
ATOM   3676  HB  VAL A 231     -23.463  -0.222  10.577  1.00  0.00           H  
ATOM   3677 1HG1 VAL A 231     -22.699   1.891   9.607  1.00  0.00           H  
ATOM   3678 2HG1 VAL A 231     -22.718   0.576   8.408  1.00  0.00           H  
ATOM   3679 3HG1 VAL A 231     -24.003   1.808   8.400  1.00  0.00           H  
ATOM   3680 1HG2 VAL A 231     -24.351   1.913  11.458  1.00  0.00           H  
ATOM   3681 2HG2 VAL A 231     -25.706   1.822  10.308  1.00  0.00           H  
ATOM   3682 3HG2 VAL A 231     -25.552   0.609  11.601  1.00  0.00           H  
ATOM   3683  N   VAL A 232     -23.551  -2.369   8.567  1.00  0.00           N  
ATOM   3684  CA  VAL A 232     -22.720  -3.154   7.662  1.00  0.00           C  
ATOM   3685  C   VAL A 232     -23.566  -3.861   6.611  1.00  0.00           C  
ATOM   3686  O   VAL A 232     -23.194  -3.922   5.439  1.00  0.00           O  
ATOM   3687  CB  VAL A 232     -21.909  -4.199   8.452  1.00  0.00           C  
ATOM   3688  CG1 VAL A 232     -21.187  -5.142   7.501  1.00  0.00           C  
ATOM   3689  CG2 VAL A 232     -20.920  -3.499   9.372  1.00  0.00           C  
ATOM   3690  H   VAL A 232     -23.597  -2.628   9.542  1.00  0.00           H  
ATOM   3691  HA  VAL A 232     -22.026  -2.481   7.157  1.00  0.00           H  
ATOM   3692  HB  VAL A 232     -22.594  -4.803   9.046  1.00  0.00           H  
ATOM   3693 1HG1 VAL A 232     -20.619  -5.874   8.076  1.00  0.00           H  
ATOM   3694 2HG1 VAL A 232     -21.917  -5.658   6.878  1.00  0.00           H  
ATOM   3695 3HG1 VAL A 232     -20.507  -4.571   6.869  1.00  0.00           H  
ATOM   3696 1HG2 VAL A 232     -20.351  -4.243   9.927  1.00  0.00           H  
ATOM   3697 2HG2 VAL A 232     -20.239  -2.890   8.778  1.00  0.00           H  
ATOM   3698 3HG2 VAL A 232     -21.462  -2.861  10.070  1.00  0.00           H  
ATOM   3699  N   LYS A 233     -24.706  -4.394   7.036  1.00  0.00           N  
ATOM   3700  CA  LYS A 233     -25.607  -5.097   6.132  1.00  0.00           C  
ATOM   3701  C   LYS A 233     -26.179  -4.156   5.080  1.00  0.00           C  
ATOM   3702  O   LYS A 233     -26.296  -4.516   3.909  1.00  0.00           O  
ATOM   3703  CB  LYS A 233     -26.740  -5.761   6.916  1.00  0.00           C  
ATOM   3704  CG  LYS A 233     -27.697  -6.583   6.063  1.00  0.00           C  
ATOM   3705  CD  LYS A 233     -28.738  -7.286   6.921  1.00  0.00           C  
ATOM   3706  CE  LYS A 233     -29.704  -8.097   6.070  1.00  0.00           C  
ATOM   3707  NZ  LYS A 233     -30.728  -8.790   6.897  1.00  0.00           N  
ATOM   3708  H   LYS A 233     -24.955  -4.310   8.011  1.00  0.00           H  
ATOM   3709  HA  LYS A 233     -25.042  -5.872   5.613  1.00  0.00           H  
ATOM   3710 1HB  LYS A 233     -26.320  -6.419   7.676  1.00  0.00           H  
ATOM   3711 2HB  LYS A 233     -27.324  -4.997   7.430  1.00  0.00           H  
ATOM   3712 1HG  LYS A 233     -28.205  -5.930   5.352  1.00  0.00           H  
ATOM   3713 2HG  LYS A 233     -27.135  -7.331   5.504  1.00  0.00           H  
ATOM   3714 1HD  LYS A 233     -28.239  -7.953   7.625  1.00  0.00           H  
ATOM   3715 2HD  LYS A 233     -29.303  -6.545   7.488  1.00  0.00           H  
ATOM   3716 1HE  LYS A 233     -30.209  -7.437   5.365  1.00  0.00           H  
ATOM   3717 2HE  LYS A 233     -29.149  -8.843   5.501  1.00  0.00           H  
ATOM   3718 1HZ  LYS A 233     -31.348  -9.315   6.296  1.00  0.00           H  
ATOM   3719 2HZ  LYS A 233     -30.272  -9.419   7.542  1.00  0.00           H  
ATOM   3720 3HZ  LYS A 233     -31.263  -8.107   7.414  1.00  0.00           H  
ATOM   3721  N   GLU A 234     -26.534  -2.948   5.505  1.00  0.00           N  
ATOM   3722  CA  GLU A 234     -27.094  -1.951   4.600  1.00  0.00           C  
ATOM   3723  C   GLU A 234     -26.077  -1.529   3.548  1.00  0.00           C  
ATOM   3724  O   GLU A 234     -26.415  -1.361   2.376  1.00  0.00           O  
ATOM   3725  CB  GLU A 234     -27.569  -0.726   5.384  1.00  0.00           C  
ATOM   3726  CG  GLU A 234     -28.219   0.354   4.530  1.00  0.00           C  
ATOM   3727  CD  GLU A 234     -29.498  -0.102   3.885  1.00  0.00           C  
ATOM   3728  OE1 GLU A 234     -30.077  -1.049   4.360  1.00  0.00           O  
ATOM   3729  OE2 GLU A 234     -29.897   0.499   2.914  1.00  0.00           O  
ATOM   3730  H   GLU A 234     -26.413  -2.714   6.480  1.00  0.00           H  
ATOM   3731  HA  GLU A 234     -27.950  -2.391   4.087  1.00  0.00           H  
ATOM   3732 1HB  GLU A 234     -28.292  -1.035   6.139  1.00  0.00           H  
ATOM   3733 2HB  GLU A 234     -26.723  -0.276   5.905  1.00  0.00           H  
ATOM   3734 1HG  GLU A 234     -28.430   1.220   5.157  1.00  0.00           H  
ATOM   3735 2HG  GLU A 234     -27.517   0.662   3.757  1.00  0.00           H  
ATOM   3736  N   LEU A 235     -24.830  -1.359   3.974  1.00  0.00           N  
ATOM   3737  CA  LEU A 235     -23.759  -0.955   3.069  1.00  0.00           C  
ATOM   3738  C   LEU A 235     -23.495  -2.025   2.017  1.00  0.00           C  
ATOM   3739  O   LEU A 235     -23.278  -1.717   0.845  1.00  0.00           O  
ATOM   3740  CB  LEU A 235     -22.474  -0.677   3.859  1.00  0.00           C  
ATOM   3741  CG  LEU A 235     -21.293  -0.140   3.040  1.00  0.00           C  
ATOM   3742  CD1 LEU A 235     -20.380   0.679   3.942  1.00  0.00           C  
ATOM   3743  CD2 LEU A 235     -20.541  -1.302   2.410  1.00  0.00           C  
ATOM   3744  H   LEU A 235     -24.618  -1.513   4.949  1.00  0.00           H  
ATOM   3745  HA  LEU A 235     -24.063  -0.041   2.561  1.00  0.00           H  
ATOM   3746 1HB  LEU A 235     -22.695   0.050   4.638  1.00  0.00           H  
ATOM   3747 2HB  LEU A 235     -22.152  -1.603   4.335  1.00  0.00           H  
ATOM   3748  HG  LEU A 235     -21.665   0.520   2.255  1.00  0.00           H  
ATOM   3749 1HD1 LEU A 235     -19.541   1.061   3.360  1.00  0.00           H  
ATOM   3750 2HD1 LEU A 235     -20.938   1.514   4.364  1.00  0.00           H  
ATOM   3751 3HD1 LEU A 235     -20.005   0.048   4.748  1.00  0.00           H  
ATOM   3752 1HD2 LEU A 235     -19.702  -0.920   1.827  1.00  0.00           H  
ATOM   3753 2HD2 LEU A 235     -20.167  -1.962   3.193  1.00  0.00           H  
ATOM   3754 3HD2 LEU A 235     -21.212  -1.859   1.756  1.00  0.00           H  
ATOM   3755  N   ASN A 236     -23.515  -3.283   2.443  1.00  0.00           N  
ATOM   3756  CA  ASN A 236     -23.277  -4.402   1.538  1.00  0.00           C  
ATOM   3757  C   ASN A 236     -24.375  -4.502   0.486  1.00  0.00           C  
ATOM   3758  O   ASN A 236     -24.103  -4.762  -0.686  1.00  0.00           O  
ATOM   3759  CB  ASN A 236     -23.161  -5.701   2.314  1.00  0.00           C  
ATOM   3760  CG  ASN A 236     -21.865  -5.809   3.069  1.00  0.00           C  
ATOM   3761  OD1 ASN A 236     -20.864  -5.182   2.702  1.00  0.00           O  
ATOM   3762  ND2 ASN A 236     -21.864  -6.592   4.117  1.00  0.00           N  
ATOM   3763  H   ASN A 236     -23.700  -3.470   3.418  1.00  0.00           H  
ATOM   3764  HA  ASN A 236     -22.338  -4.227   1.010  1.00  0.00           H  
ATOM   3765 1HB  ASN A 236     -23.987  -5.778   3.021  1.00  0.00           H  
ATOM   3766 2HB  ASN A 236     -23.238  -6.544   1.627  1.00  0.00           H  
ATOM   3767 1HD2 ASN A 236     -21.029  -6.702   4.658  1.00  0.00           H  
ATOM   3768 2HD2 ASN A 236     -22.696  -7.080   4.378  1.00  0.00           H  
ATOM   3769  N   LYS A 237     -25.616  -4.294   0.913  1.00  0.00           N  
ATOM   3770  CA  LYS A 237     -26.757  -4.361   0.008  1.00  0.00           C  
ATOM   3771  C   LYS A 237     -26.692  -3.262  -1.045  1.00  0.00           C  
ATOM   3772  O   LYS A 237     -26.991  -3.493  -2.217  1.00  0.00           O  
ATOM   3773  CB  LYS A 237     -28.067  -4.262   0.791  1.00  0.00           C  
ATOM   3774  CG  LYS A 237     -29.322  -4.381  -0.065  1.00  0.00           C  
ATOM   3775  CD  LYS A 237     -30.579  -4.364   0.792  1.00  0.00           C  
ATOM   3776  CE  LYS A 237     -31.827  -4.578  -0.051  1.00  0.00           C  
ATOM   3777  NZ  LYS A 237     -32.046  -3.465  -1.014  1.00  0.00           N  
ATOM   3778  H   LYS A 237     -25.773  -4.084   1.888  1.00  0.00           H  
ATOM   3779  HA  LYS A 237     -26.732  -5.320  -0.510  1.00  0.00           H  
ATOM   3780 1HB  LYS A 237     -28.101  -5.049   1.545  1.00  0.00           H  
ATOM   3781 2HB  LYS A 237     -28.108  -3.306   1.313  1.00  0.00           H  
ATOM   3782 1HG  LYS A 237     -29.361  -3.550  -0.770  1.00  0.00           H  
ATOM   3783 2HG  LYS A 237     -29.290  -5.312  -0.630  1.00  0.00           H  
ATOM   3784 1HD  LYS A 237     -30.518  -5.152   1.543  1.00  0.00           H  
ATOM   3785 2HD  LYS A 237     -30.658  -3.404   1.303  1.00  0.00           H  
ATOM   3786 1HE  LYS A 237     -31.735  -5.510  -0.607  1.00  0.00           H  
ATOM   3787 2HE  LYS A 237     -32.698  -4.654   0.600  1.00  0.00           H  
ATOM   3788 1HZ  LYS A 237     -32.882  -3.644  -1.553  1.00  0.00           H  
ATOM   3789 2HZ  LYS A 237     -32.152  -2.597  -0.508  1.00  0.00           H  
ATOM   3790 3HZ  LYS A 237     -31.254  -3.397  -1.637  1.00  0.00           H  
ATOM   3791  N   ALA A 238     -26.299  -2.066  -0.619  1.00  0.00           N  
ATOM   3792  CA  ALA A 238     -26.193  -0.927  -1.524  1.00  0.00           C  
ATOM   3793  C   ALA A 238     -25.116  -1.157  -2.576  1.00  0.00           C  
ATOM   3794  O   ALA A 238     -25.299  -0.827  -3.748  1.00  0.00           O  
ATOM   3795  CB  ALA A 238     -25.904   0.346  -0.742  1.00  0.00           C  
ATOM   3796  H   ALA A 238     -26.068  -1.943   0.356  1.00  0.00           H  
ATOM   3797  HA  ALA A 238     -27.146  -0.815  -2.041  1.00  0.00           H  
ATOM   3798 1HB  ALA A 238     -25.828   1.187  -1.431  1.00  0.00           H  
ATOM   3799 2HB  ALA A 238     -26.713   0.530  -0.034  1.00  0.00           H  
ATOM   3800 3HB  ALA A 238     -24.967   0.235  -0.200  1.00  0.00           H  
ATOM   3801  N   LEU A 239     -23.992  -1.725  -2.150  1.00  0.00           N  
ATOM   3802  CA  LEU A 239     -22.883  -2.002  -3.055  1.00  0.00           C  
ATOM   3803  C   LEU A 239     -23.273  -3.032  -4.107  1.00  0.00           C  
ATOM   3804  O   LEU A 239     -22.919  -2.901  -5.279  1.00  0.00           O  
ATOM   3805  CB  LEU A 239     -21.668  -2.504  -2.265  1.00  0.00           C  
ATOM   3806  CG  LEU A 239     -20.986  -1.467  -1.364  1.00  0.00           C  
ATOM   3807  CD1 LEU A 239     -19.921  -2.152  -0.517  1.00  0.00           C  
ATOM   3808  CD2 LEU A 239     -20.378  -0.369  -2.223  1.00  0.00           C  
ATOM   3809  H   LEU A 239     -23.904  -1.971  -1.174  1.00  0.00           H  
ATOM   3810  HA  LEU A 239     -22.613  -1.077  -3.564  1.00  0.00           H  
ATOM   3811 1HB  LEU A 239     -21.982  -3.335  -1.636  1.00  0.00           H  
ATOM   3812 2HB  LEU A 239     -20.922  -2.871  -2.971  1.00  0.00           H  
ATOM   3813  HG  LEU A 239     -21.722  -1.033  -0.687  1.00  0.00           H  
ATOM   3814 1HD1 LEU A 239     -19.437  -1.415   0.124  1.00  0.00           H  
ATOM   3815 2HD1 LEU A 239     -20.387  -2.919   0.102  1.00  0.00           H  
ATOM   3816 3HD1 LEU A 239     -19.178  -2.611  -1.168  1.00  0.00           H  
ATOM   3817 1HD2 LEU A 239     -19.893   0.369  -1.582  1.00  0.00           H  
ATOM   3818 2HD2 LEU A 239     -19.640  -0.802  -2.899  1.00  0.00           H  
ATOM   3819 3HD2 LEU A 239     -21.163   0.115  -2.804  1.00  0.00           H  
ATOM   3820  N   LEU A 240     -24.004  -4.057  -3.681  1.00  0.00           N  
ATOM   3821  CA  LEU A 240     -24.443  -5.113  -4.585  1.00  0.00           C  
ATOM   3822  C   LEU A 240     -25.403  -4.573  -5.637  1.00  0.00           C  
ATOM   3823  O   LEU A 240     -25.327  -4.942  -6.809  1.00  0.00           O  
ATOM   3824  CB  LEU A 240     -25.121  -6.239  -3.795  1.00  0.00           C  
ATOM   3825  CG  LEU A 240     -25.538  -7.468  -4.613  1.00  0.00           C  
ATOM   3826  CD1 LEU A 240     -25.568  -8.694  -3.710  1.00  0.00           C  
ATOM   3827  CD2 LEU A 240     -26.901  -7.220  -5.243  1.00  0.00           C  
ATOM   3828  H   LEU A 240     -24.262  -4.106  -2.706  1.00  0.00           H  
ATOM   3829  HA  LEU A 240     -23.569  -5.518  -5.093  1.00  0.00           H  
ATOM   3830 1HB  LEU A 240     -24.439  -6.576  -3.016  1.00  0.00           H  
ATOM   3831 2HB  LEU A 240     -26.016  -5.839  -3.318  1.00  0.00           H  
ATOM   3832  HG  LEU A 240     -24.803  -7.650  -5.398  1.00  0.00           H  
ATOM   3833 1HD1 LEU A 240     -25.864  -9.567  -4.291  1.00  0.00           H  
ATOM   3834 2HD1 LEU A 240     -24.576  -8.859  -3.288  1.00  0.00           H  
ATOM   3835 3HD1 LEU A 240     -26.284  -8.535  -2.904  1.00  0.00           H  
ATOM   3836 1HD2 LEU A 240     -27.197  -8.093  -5.825  1.00  0.00           H  
ATOM   3837 2HD2 LEU A 240     -27.637  -7.040  -4.459  1.00  0.00           H  
ATOM   3838 3HD2 LEU A 240     -26.846  -6.350  -5.897  1.00  0.00           H  
ATOM   3839  N   GLU A 241     -26.307  -3.696  -5.211  1.00  0.00           N  
ATOM   3840  CA  GLU A 241     -27.284  -3.103  -6.116  1.00  0.00           C  
ATOM   3841  C   GLU A 241     -26.606  -2.235  -7.169  1.00  0.00           C  
ATOM   3842  O   GLU A 241     -26.983  -2.255  -8.341  1.00  0.00           O  
ATOM   3843  CB  GLU A 241     -28.300  -2.270  -5.331  1.00  0.00           C  
ATOM   3844  CG  GLU A 241     -29.247  -3.087  -4.464  1.00  0.00           C  
ATOM   3845  CD  GLU A 241     -30.182  -2.233  -3.653  1.00  0.00           C  
ATOM   3846  OE1 GLU A 241     -30.028  -1.035  -3.672  1.00  0.00           O  
ATOM   3847  OE2 GLU A 241     -31.051  -2.779  -3.015  1.00  0.00           O  
ATOM   3848  H   GLU A 241     -26.317  -3.434  -4.236  1.00  0.00           H  
ATOM   3849  HA  GLU A 241     -27.813  -3.907  -6.629  1.00  0.00           H  
ATOM   3850 1HB  GLU A 241     -27.773  -1.569  -4.684  1.00  0.00           H  
ATOM   3851 2HB  GLU A 241     -28.903  -1.684  -6.025  1.00  0.00           H  
ATOM   3852 1HG  GLU A 241     -29.836  -3.743  -5.105  1.00  0.00           H  
ATOM   3853 2HG  GLU A 241     -28.660  -3.712  -3.793  1.00  0.00           H  
ATOM   3854  N   ILE A 242     -25.603  -1.473  -6.744  1.00  0.00           N  
ATOM   3855  CA  ILE A 242     -24.870  -0.598  -7.648  1.00  0.00           C  
ATOM   3856  C   ILE A 242     -24.114  -1.399  -8.700  1.00  0.00           C  
ATOM   3857  O   ILE A 242     -24.076  -1.023  -9.872  1.00  0.00           O  
ATOM   3858  CB  ILE A 242     -23.882   0.290  -6.870  1.00  0.00           C  
ATOM   3859  CG1 ILE A 242     -24.640   1.293  -5.995  1.00  0.00           C  
ATOM   3860  CG2 ILE A 242     -22.949   1.014  -7.829  1.00  0.00           C  
ATOM   3861  CD1 ILE A 242     -23.764   2.020  -5.001  1.00  0.00           C  
ATOM   3862  H   ILE A 242     -25.343  -1.502  -5.769  1.00  0.00           H  
ATOM   3863  HA  ILE A 242     -25.584   0.047  -8.160  1.00  0.00           H  
ATOM   3864  HB  ILE A 242     -23.288  -0.328  -6.198  1.00  0.00           H  
ATOM   3865 1HG1 ILE A 242     -25.125   2.034  -6.629  1.00  0.00           H  
ATOM   3866 2HG1 ILE A 242     -25.424   0.774  -5.443  1.00  0.00           H  
ATOM   3867 1HG2 ILE A 242     -22.258   1.638  -7.262  1.00  0.00           H  
ATOM   3868 2HG2 ILE A 242     -22.387   0.284  -8.409  1.00  0.00           H  
ATOM   3869 3HG2 ILE A 242     -23.534   1.641  -8.502  1.00  0.00           H  
ATOM   3870 1HD1 ILE A 242     -24.373   2.712  -4.418  1.00  0.00           H  
ATOM   3871 2HD1 ILE A 242     -23.295   1.297  -4.332  1.00  0.00           H  
ATOM   3872 3HD1 ILE A 242     -22.994   2.575  -5.533  1.00  0.00           H  
ATOM   3873  N   VAL A 243     -23.513  -2.505  -8.275  1.00  0.00           N  
ATOM   3874  CA  VAL A 243     -22.756  -3.362  -9.179  1.00  0.00           C  
ATOM   3875  C   VAL A 243     -23.662  -3.989 -10.231  1.00  0.00           C  
ATOM   3876  O   VAL A 243     -23.296  -4.083 -11.403  1.00  0.00           O  
ATOM   3877  CB  VAL A 243     -22.044  -4.476  -8.388  1.00  0.00           C  
ATOM   3878  CG1 VAL A 243     -21.410  -5.481  -9.338  1.00  0.00           C  
ATOM   3879  CG2 VAL A 243     -20.997  -3.869  -7.467  1.00  0.00           C  
ATOM   3880  H   VAL A 243     -23.583  -2.758  -7.300  1.00  0.00           H  
ATOM   3881  HA  VAL A 243     -22.003  -2.754  -9.683  1.00  0.00           H  
ATOM   3882  HB  VAL A 243     -22.782  -5.016  -7.795  1.00  0.00           H  
ATOM   3883 1HG1 VAL A 243     -20.912  -6.262  -8.763  1.00  0.00           H  
ATOM   3884 2HG1 VAL A 243     -22.183  -5.929  -9.963  1.00  0.00           H  
ATOM   3885 3HG1 VAL A 243     -20.680  -4.975  -9.969  1.00  0.00           H  
ATOM   3886 1HG2 VAL A 243     -20.498  -4.662  -6.911  1.00  0.00           H  
ATOM   3887 2HG2 VAL A 243     -20.262  -3.324  -8.061  1.00  0.00           H  
ATOM   3888 3HG2 VAL A 243     -21.479  -3.184  -6.769  1.00  0.00           H  
ATOM   3889  N   LYS A 244     -24.845  -4.417  -9.805  1.00  0.00           N  
ATOM   3890  CA  LYS A 244     -25.807  -5.036 -10.709  1.00  0.00           C  
ATOM   3891  C   LYS A 244     -26.290  -4.046 -11.761  1.00  0.00           C  
ATOM   3892  O   LYS A 244     -26.437  -4.393 -12.933  1.00  0.00           O  
ATOM   3893  CB  LYS A 244     -26.997  -5.593  -9.926  1.00  0.00           C  
ATOM   3894  CG  LYS A 244     -28.040  -6.297 -10.783  1.00  0.00           C  
ATOM   3895  CD  LYS A 244     -27.479  -7.565 -11.408  1.00  0.00           C  
ATOM   3896  CE  LYS A 244     -28.548  -8.323 -12.180  1.00  0.00           C  
ATOM   3897  NZ  LYS A 244     -28.005  -9.548 -12.827  1.00  0.00           N  
ATOM   3898  H   LYS A 244     -25.084  -4.311  -8.830  1.00  0.00           H  
ATOM   3899  HA  LYS A 244     -25.315  -5.860 -11.227  1.00  0.00           H  
ATOM   3900 1HB  LYS A 244     -26.641  -6.305  -9.181  1.00  0.00           H  
ATOM   3901 2HB  LYS A 244     -27.493  -4.782  -9.392  1.00  0.00           H  
ATOM   3902 1HG  LYS A 244     -28.903  -6.556 -10.167  1.00  0.00           H  
ATOM   3903 2HG  LYS A 244     -28.371  -5.627 -11.576  1.00  0.00           H  
ATOM   3904 1HD  LYS A 244     -26.665  -7.307 -12.087  1.00  0.00           H  
ATOM   3905 2HD  LYS A 244     -27.083  -8.212 -10.625  1.00  0.00           H  
ATOM   3906 1HE  LYS A 244     -29.351  -8.610 -11.503  1.00  0.00           H  
ATOM   3907 2HE  LYS A 244     -28.967  -7.676 -12.951  1.00  0.00           H  
ATOM   3908 1HZ  LYS A 244     -28.743 -10.021 -13.328  1.00  0.00           H  
ATOM   3909 2HZ  LYS A 244     -27.271  -9.291 -13.472  1.00  0.00           H  
ATOM   3910 3HZ  LYS A 244     -27.630 -10.165 -12.120  1.00  0.00           H  
ATOM   3911  N   GLU A 245     -26.536  -2.812 -11.337  1.00  0.00           N  
ATOM   3912  CA  GLU A 245     -27.003  -1.769 -12.241  1.00  0.00           C  
ATOM   3913  C   GLU A 245     -25.952  -1.440 -13.293  1.00  0.00           C  
ATOM   3914  O   GLU A 245     -26.273  -1.242 -14.465  1.00  0.00           O  
ATOM   3915  CB  GLU A 245     -27.366  -0.506 -11.456  1.00  0.00           C  
ATOM   3916  CG  GLU A 245     -28.604  -0.644 -10.581  1.00  0.00           C  
ATOM   3917  CD  GLU A 245     -29.858  -0.884 -11.376  1.00  0.00           C  
ATOM   3918  OE1 GLU A 245     -29.994  -0.302 -12.425  1.00  0.00           O  
ATOM   3919  OE2 GLU A 245     -30.681  -1.649 -10.932  1.00  0.00           O  
ATOM   3920  H   GLU A 245     -26.395  -2.591 -10.362  1.00  0.00           H  
ATOM   3921  HA  GLU A 245     -27.895  -2.130 -12.754  1.00  0.00           H  
ATOM   3922 1HB  GLU A 245     -26.531  -0.225 -10.813  1.00  0.00           H  
ATOM   3923 2HB  GLU A 245     -27.536   0.317 -12.150  1.00  0.00           H  
ATOM   3924 1HG  GLU A 245     -28.459  -1.476  -9.893  1.00  0.00           H  
ATOM   3925 2HG  GLU A 245     -28.721   0.264  -9.991  1.00  0.00           H  
ATOM   3926  N   LEU A 246     -24.695  -1.383 -12.868  1.00  0.00           N  
ATOM   3927  CA  LEU A 246     -23.593  -1.078 -13.772  1.00  0.00           C  
ATOM   3928  C   LEU A 246     -23.425  -2.166 -14.824  1.00  0.00           C  
ATOM   3929  O   LEU A 246     -23.180  -1.878 -15.995  1.00  0.00           O  
ATOM   3930  CB  LEU A 246     -22.288  -0.917 -12.982  1.00  0.00           C  
ATOM   3931  CG  LEU A 246     -21.049  -0.554 -13.810  1.00  0.00           C  
ATOM   3932  CD1 LEU A 246     -21.287   0.768 -14.527  1.00  0.00           C  
ATOM   3933  CD2 LEU A 246     -19.835  -0.470 -12.897  1.00  0.00           C  
ATOM   3934  H   LEU A 246     -24.498  -1.556 -11.893  1.00  0.00           H  
ATOM   3935  HA  LEU A 246     -23.813  -0.140 -14.281  1.00  0.00           H  
ATOM   3936 1HB  LEU A 246     -22.428  -0.136 -12.236  1.00  0.00           H  
ATOM   3937 2HB  LEU A 246     -22.078  -1.853 -12.463  1.00  0.00           H  
ATOM   3938  HG  LEU A 246     -20.881  -1.320 -14.568  1.00  0.00           H  
ATOM   3939 1HD1 LEU A 246     -20.406   1.025 -15.116  1.00  0.00           H  
ATOM   3940 2HD1 LEU A 246     -22.149   0.673 -15.188  1.00  0.00           H  
ATOM   3941 3HD1 LEU A 246     -21.475   1.551 -13.794  1.00  0.00           H  
ATOM   3942 1HD2 LEU A 246     -18.954  -0.213 -13.486  1.00  0.00           H  
ATOM   3943 2HD2 LEU A 246     -20.001   0.296 -12.139  1.00  0.00           H  
ATOM   3944 3HD2 LEU A 246     -19.678  -1.433 -12.411  1.00  0.00           H  
ATOM   3945  N   LEU A 247     -23.558  -3.418 -14.399  1.00  0.00           N  
ATOM   3946  CA  LEU A 247     -23.422  -4.554 -15.303  1.00  0.00           C  
ATOM   3947  C   LEU A 247     -24.416  -4.463 -16.454  1.00  0.00           C  
ATOM   3948  O   LEU A 247     -24.088  -4.783 -17.597  1.00  0.00           O  
ATOM   3949  CB  LEU A 247     -23.633  -5.867 -14.539  1.00  0.00           C  
ATOM   3950  CG  LEU A 247     -22.532  -6.239 -13.538  1.00  0.00           C  
ATOM   3951  CD1 LEU A 247     -22.963  -7.461 -12.739  1.00  0.00           C  
ATOM   3952  CD2 LEU A 247     -21.234  -6.504 -14.285  1.00  0.00           C  
ATOM   3953  H   LEU A 247     -23.759  -3.587 -13.424  1.00  0.00           H  
ATOM   3954  HA  LEU A 247     -22.415  -4.547 -15.717  1.00  0.00           H  
ATOM   3955 1HB  LEU A 247     -24.571  -5.804 -13.991  1.00  0.00           H  
ATOM   3956 2HB  LEU A 247     -23.712  -6.680 -15.261  1.00  0.00           H  
ATOM   3957  HG  LEU A 247     -22.386  -5.417 -12.837  1.00  0.00           H  
ATOM   3958 1HD1 LEU A 247     -22.181  -7.725 -12.027  1.00  0.00           H  
ATOM   3959 2HD1 LEU A 247     -23.883  -7.237 -12.199  1.00  0.00           H  
ATOM   3960 3HD1 LEU A 247     -23.133  -8.297 -13.416  1.00  0.00           H  
ATOM   3961 1HD2 LEU A 247     -20.451  -6.767 -13.573  1.00  0.00           H  
ATOM   3962 2HD2 LEU A 247     -21.378  -7.327 -14.986  1.00  0.00           H  
ATOM   3963 3HD2 LEU A 247     -20.940  -5.609 -14.833  1.00  0.00           H  
ATOM   3964  N   LYS A 248     -25.634  -4.023 -16.141  1.00  0.00           N  
ATOM   3965  CA  LYS A 248     -26.692  -3.856 -17.141  1.00  0.00           C  
ATOM   3966  C   LYS A 248     -26.325  -2.866 -18.250  1.00  0.00           C  
ATOM   3967  O   LYS A 248     -26.741  -3.023 -19.398  1.00  0.00           O  
ATOM   3968  CB  LYS A 248     -27.986  -3.407 -16.460  1.00  0.00           C  
ATOM   3969  CG  LYS A 248     -28.651  -4.477 -15.605  1.00  0.00           C  
ATOM   3970  CD  LYS A 248     -29.919  -3.952 -14.949  1.00  0.00           C  
ATOM   3971  CE  LYS A 248     -30.581  -5.018 -14.089  1.00  0.00           C  
ATOM   3972  NZ  LYS A 248     -31.803  -4.506 -13.411  1.00  0.00           N  
ATOM   3973  H   LYS A 248     -25.829  -3.798 -15.176  1.00  0.00           H  
ATOM   3974  HA  LYS A 248     -26.868  -4.818 -17.623  1.00  0.00           H  
ATOM   3975 1HB  LYS A 248     -27.781  -2.547 -15.821  1.00  0.00           H  
ATOM   3976 2HB  LYS A 248     -28.704  -3.089 -17.216  1.00  0.00           H  
ATOM   3977 1HG  LYS A 248     -28.903  -5.336 -16.228  1.00  0.00           H  
ATOM   3978 2HG  LYS A 248     -27.960  -4.805 -14.829  1.00  0.00           H  
ATOM   3979 1HD  LYS A 248     -29.676  -3.091 -14.324  1.00  0.00           H  
ATOM   3980 2HD  LYS A 248     -30.621  -3.632 -15.719  1.00  0.00           H  
ATOM   3981 1HE  LYS A 248     -30.856  -5.869 -14.711  1.00  0.00           H  
ATOM   3982 2HE  LYS A 248     -29.878  -5.362 -13.331  1.00  0.00           H  
ATOM   3983 1HZ  LYS A 248     -32.211  -5.242 -12.851  1.00  0.00           H  
ATOM   3984 2HZ  LYS A 248     -31.557  -3.728 -12.815  1.00  0.00           H  
ATOM   3985 3HZ  LYS A 248     -32.471  -4.201 -14.104  1.00  0.00           H  
ATOM   3986  N   LYS A 249     -25.546  -1.848 -17.903  1.00  0.00           N  
ATOM   3987  CA  LYS A 249     -25.251  -0.747 -18.820  1.00  0.00           C  
ATOM   3988  C   LYS A 249     -24.204  -1.117 -19.857  1.00  0.00           C  
ATOM   3989  O   LYS A 249     -23.478  -2.098 -19.698  1.00  0.00           O  
ATOM   3990  CB  LYS A 249     -24.788   0.483 -18.038  1.00  0.00           C  
ATOM   3991  CG  LYS A 249     -25.834   1.059 -17.093  1.00  0.00           C  
ATOM   3992  CD  LYS A 249     -26.845   1.913 -17.843  1.00  0.00           C  
ATOM   3993  CE  LYS A 249     -27.979   1.067 -18.402  1.00  0.00           C  
ATOM   3994  NZ  LYS A 249     -29.077   1.904 -18.958  1.00  0.00           N  
ATOM   3995  H   LYS A 249     -25.146  -1.837 -16.976  1.00  0.00           H  
ATOM   3996  HA  LYS A 249     -26.163  -0.493 -19.361  1.00  0.00           H  
ATOM   3997 1HB  LYS A 249     -23.907   0.229 -17.448  1.00  0.00           H  
ATOM   3998 2HB  LYS A 249     -24.498   1.270 -18.736  1.00  0.00           H  
ATOM   3999 1HG  LYS A 249     -26.359   0.245 -16.592  1.00  0.00           H  
ATOM   4000 2HG  LYS A 249     -25.344   1.671 -16.337  1.00  0.00           H  
ATOM   4001 1HD  LYS A 249     -27.261   2.662 -17.168  1.00  0.00           H  
ATOM   4002 2HD  LYS A 249     -26.349   2.427 -18.666  1.00  0.00           H  
ATOM   4003 1HE  LYS A 249     -27.596   0.421 -19.191  1.00  0.00           H  
ATOM   4004 2HE  LYS A 249     -28.386   0.436 -17.612  1.00  0.00           H  
ATOM   4005 1HZ  LYS A 249     -29.808   1.306 -19.318  1.00  0.00           H  
ATOM   4006 2HZ  LYS A 249     -29.453   2.494 -18.230  1.00  0.00           H  
ATOM   4007 3HZ  LYS A 249     -28.716   2.480 -19.705  1.00  0.00           H  
ATOM   4008  N   ASP A 250     -24.126  -0.326 -20.926  1.00  0.00           N  
ATOM   4009  CA  ASP A 250     -23.048  -0.488 -21.891  1.00  0.00           C  
ATOM   4010  C   ASP A 250     -21.780   0.141 -21.346  1.00  0.00           C  
ATOM   4011  O   ASP A 250     -21.563   1.345 -21.486  1.00  0.00           O  
ATOM   4012  CB  ASP A 250     -23.413   0.147 -23.235  1.00  0.00           C  
ATOM   4013  CG  ASP A 250     -22.347  -0.067 -24.301  1.00  0.00           C  
ATOM   4014  OD1 ASP A 250     -21.299  -0.572 -23.972  1.00  0.00           O  
ATOM   4015  OD2 ASP A 250     -22.590   0.276 -25.433  1.00  0.00           O  
ATOM   4016  H   ASP A 250     -24.817   0.395 -21.076  1.00  0.00           H  
ATOM   4017  HA  ASP A 250     -22.878  -1.554 -22.044  1.00  0.00           H  
ATOM   4018 1HB  ASP A 250     -24.353  -0.274 -23.593  1.00  0.00           H  
ATOM   4019 2HB  ASP A 250     -23.564   1.219 -23.102  1.00  0.00           H  
ATOM   4020  N   VAL A 251     -20.957  -0.694 -20.728  1.00  0.00           N  
ATOM   4021  CA  VAL A 251     -19.659  -0.290 -20.215  1.00  0.00           C  
ATOM   4022  C   VAL A 251     -18.633  -1.359 -20.555  1.00  0.00           C  
ATOM   4023  O   VAL A 251     -18.982  -2.517 -20.783  1.00  0.00           O  
ATOM   4024  CB  VAL A 251     -19.713  -0.082 -18.690  1.00  0.00           C  
ATOM   4025  CG1 VAL A 251     -20.016  -1.395 -17.984  1.00  0.00           C  
ATOM   4026  CG2 VAL A 251     -18.397   0.502 -18.200  1.00  0.00           C  
ATOM   4027  H   VAL A 251     -21.255  -1.652 -20.613  1.00  0.00           H  
ATOM   4028  HA  VAL A 251     -19.378   0.652 -20.687  1.00  0.00           H  
ATOM   4029  HB  VAL A 251     -20.527   0.604 -18.455  1.00  0.00           H  
ATOM   4030 1HG1 VAL A 251     -20.051  -1.230 -16.907  1.00  0.00           H  
ATOM   4031 2HG1 VAL A 251     -20.979  -1.777 -18.323  1.00  0.00           H  
ATOM   4032 3HG1 VAL A 251     -19.236  -2.120 -18.214  1.00  0.00           H  
ATOM   4033 1HG2 VAL A 251     -18.443   0.647 -17.121  1.00  0.00           H  
ATOM   4034 2HG2 VAL A 251     -17.583  -0.182 -18.440  1.00  0.00           H  
ATOM   4035 3HG2 VAL A 251     -18.221   1.461 -18.687  1.00  0.00           H  
ATOM   4036  N   ASP A 252     -17.368  -0.978 -20.591  1.00  0.00           N  
ATOM   4037  CA  ASP A 252     -16.318  -1.907 -20.980  1.00  0.00           C  
ATOM   4038  C   ASP A 252     -16.153  -2.978 -19.911  1.00  0.00           C  
ATOM   4039  O   ASP A 252     -16.149  -2.681 -18.716  1.00  0.00           O  
ATOM   4040  CB  ASP A 252     -14.993  -1.172 -21.197  1.00  0.00           C  
ATOM   4041  CG  ASP A 252     -14.995  -0.302 -22.447  1.00  0.00           C  
ATOM   4042  OD1 ASP A 252     -15.860  -0.483 -23.271  1.00  0.00           O  
ATOM   4043  OD2 ASP A 252     -14.132   0.534 -22.565  1.00  0.00           O  
ATOM   4044  H   ASP A 252     -17.120  -0.030 -20.346  1.00  0.00           H  
ATOM   4045  HA  ASP A 252     -16.608  -2.385 -21.916  1.00  0.00           H  
ATOM   4046 1HB  ASP A 252     -14.781  -0.542 -20.333  1.00  0.00           H  
ATOM   4047 2HB  ASP A 252     -14.183  -1.898 -21.278  1.00  0.00           H  
ATOM   4048  N   GLU A 253     -15.998  -4.295 -20.018  1.00  0.00           N  
ATOM   4049  CA  GLU A 253     -16.005  -5.151 -18.840  1.00  0.00           C  
ATOM   4050  C   GLU A 253     -14.959  -4.688 -17.836  1.00  0.00           C  
ATOM   4051  O   GLU A 253     -15.103  -4.901 -16.632  1.00  0.00           O  
ATOM   4052  CB  GLU A 253     -15.746  -6.607 -19.232  1.00  0.00           C  
ATOM   4053  CG  GLU A 253     -16.844  -7.235 -20.080  1.00  0.00           C  
ATOM   4054  CD  GLU A 253     -16.704  -6.920 -21.543  1.00  0.00           C  
ATOM   4055  OE1 GLU A 253     -15.779  -6.230 -21.898  1.00  0.00           O  
ATOM   4056  OE2 GLU A 253     -17.524  -7.371 -22.308  1.00  0.00           O  
ATOM   4057  H   GLU A 253     -15.873  -4.713 -20.929  1.00  0.00           H  
ATOM   4058  HA  GLU A 253     -16.987  -5.085 -18.370  1.00  0.00           H  
ATOM   4059 1HB  GLU A 253     -14.813  -6.673 -19.791  1.00  0.00           H  
ATOM   4060 2HB  GLU A 253     -15.632  -7.212 -18.332  1.00  0.00           H  
ATOM   4061 1HG  GLU A 253     -16.817  -8.316 -19.948  1.00  0.00           H  
ATOM   4062 2HG  GLU A 253     -17.810  -6.878 -19.727  1.00  0.00           H  
ATOM   4063  N   GLU A 254     -13.914  -4.056 -18.352  1.00  0.00           N  
ATOM   4064  CA  GLU A 254     -12.809  -3.567 -17.536  1.00  0.00           C  
ATOM   4065  C   GLU A 254     -13.297  -2.578 -16.484  1.00  0.00           C  
ATOM   4066  O   GLU A 254     -12.932  -2.673 -15.312  1.00  0.00           O  
ATOM   4067  CB  GLU A 254     -11.747  -2.907 -18.418  1.00  0.00           C  
ATOM   4068  CG  GLU A 254     -10.958  -3.877 -19.285  1.00  0.00           C  
ATOM   4069  CD  GLU A 254      -9.988  -3.186 -20.203  1.00  0.00           C  
ATOM   4070  OE1 GLU A 254     -10.003  -1.979 -20.252  1.00  0.00           O  
ATOM   4071  OE2 GLU A 254      -9.231  -3.866 -20.856  1.00  0.00           O  
ATOM   4072  H   GLU A 254     -13.889  -3.911 -19.351  1.00  0.00           H  
ATOM   4073  HA  GLU A 254     -12.357  -4.415 -17.021  1.00  0.00           H  
ATOM   4074 1HB  GLU A 254     -12.221  -2.179 -19.076  1.00  0.00           H  
ATOM   4075 2HB  GLU A 254     -11.037  -2.367 -17.790  1.00  0.00           H  
ATOM   4076 1HG  GLU A 254     -10.406  -4.560 -18.640  1.00  0.00           H  
ATOM   4077 2HG  GLU A 254     -11.656  -4.466 -19.879  1.00  0.00           H  
ATOM   4078  N   LYS A 255     -14.123  -1.629 -16.909  1.00  0.00           N  
ATOM   4079  CA  LYS A 255     -14.661  -0.620 -16.004  1.00  0.00           C  
ATOM   4080  C   LYS A 255     -15.565  -1.250 -14.953  1.00  0.00           C  
ATOM   4081  O   LYS A 255     -15.526  -0.875 -13.781  1.00  0.00           O  
ATOM   4082  CB  LYS A 255     -15.428   0.447 -16.786  1.00  0.00           C  
ATOM   4083  CG  LYS A 255     -14.551   1.359 -17.633  1.00  0.00           C  
ATOM   4084  CD  LYS A 255     -15.381   2.404 -18.363  1.00  0.00           C  
ATOM   4085  CE  LYS A 255     -14.513   3.281 -19.252  1.00  0.00           C  
ATOM   4086  NZ  LYS A 255     -13.553   4.099 -18.461  1.00  0.00           N  
ATOM   4087  H   LYS A 255     -14.385  -1.605 -17.884  1.00  0.00           H  
ATOM   4088  HA  LYS A 255     -13.829  -0.142 -15.485  1.00  0.00           H  
ATOM   4089 1HB  LYS A 255     -16.148  -0.034 -17.449  1.00  0.00           H  
ATOM   4090 2HB  LYS A 255     -15.990   1.073 -16.092  1.00  0.00           H  
ATOM   4091 1HG  LYS A 255     -13.826   1.865 -16.993  1.00  0.00           H  
ATOM   4092 2HG  LYS A 255     -14.007   0.763 -18.366  1.00  0.00           H  
ATOM   4093 1HD  LYS A 255     -16.133   1.908 -18.978  1.00  0.00           H  
ATOM   4094 2HD  LYS A 255     -15.892   3.035 -17.635  1.00  0.00           H  
ATOM   4095 1HE  LYS A 255     -13.952   2.654 -19.944  1.00  0.00           H  
ATOM   4096 2HE  LYS A 255     -15.146   3.950 -19.834  1.00  0.00           H  
ATOM   4097 1HZ  LYS A 255     -12.997   4.665 -19.086  1.00  0.00           H  
ATOM   4098 2HZ  LYS A 255     -14.063   4.699 -17.828  1.00  0.00           H  
ATOM   4099 3HZ  LYS A 255     -12.947   3.489 -17.932  1.00  0.00           H  
ATOM   4100  N   VAL A 256     -16.379  -2.210 -15.378  1.00  0.00           N  
ATOM   4101  CA  VAL A 256     -17.296  -2.894 -14.473  1.00  0.00           C  
ATOM   4102  C   VAL A 256     -16.536  -3.693 -13.421  1.00  0.00           C  
ATOM   4103  O   VAL A 256     -16.912  -3.710 -12.249  1.00  0.00           O  
ATOM   4104  CB  VAL A 256     -18.221  -3.839 -15.263  1.00  0.00           C  
ATOM   4105  CG1 VAL A 256     -19.047  -4.692 -14.312  1.00  0.00           C  
ATOM   4106  CG2 VAL A 256     -19.122  -3.031 -16.184  1.00  0.00           C  
ATOM   4107  H   VAL A 256     -16.362  -2.473 -16.353  1.00  0.00           H  
ATOM   4108  HA  VAL A 256     -17.908  -2.145 -13.969  1.00  0.00           H  
ATOM   4109  HB  VAL A 256     -17.610  -4.519 -15.856  1.00  0.00           H  
ATOM   4110 1HG1 VAL A 256     -19.695  -5.355 -14.887  1.00  0.00           H  
ATOM   4111 2HG1 VAL A 256     -18.383  -5.289 -13.687  1.00  0.00           H  
ATOM   4112 3HG1 VAL A 256     -19.658  -4.047 -13.681  1.00  0.00           H  
ATOM   4113 1HG2 VAL A 256     -19.773  -3.706 -16.740  1.00  0.00           H  
ATOM   4114 2HG2 VAL A 256     -19.729  -2.347 -15.591  1.00  0.00           H  
ATOM   4115 3HG2 VAL A 256     -18.510  -2.460 -16.883  1.00  0.00           H  
ATOM   4116  N   VAL A 257     -15.465  -4.354 -13.846  1.00  0.00           N  
ATOM   4117  CA  VAL A 257     -14.650  -5.156 -12.941  1.00  0.00           C  
ATOM   4118  C   VAL A 257     -13.975  -4.286 -11.891  1.00  0.00           C  
ATOM   4119  O   VAL A 257     -13.901  -4.656 -10.719  1.00  0.00           O  
ATOM   4120  CB  VAL A 257     -13.576  -5.928 -13.730  1.00  0.00           C  
ATOM   4121  CG1 VAL A 257     -12.607  -6.615 -12.779  1.00  0.00           C  
ATOM   4122  CG2 VAL A 257     -14.239  -6.942 -14.650  1.00  0.00           C  
ATOM   4123  H   VAL A 257     -15.209  -4.300 -14.821  1.00  0.00           H  
ATOM   4124  HA  VAL A 257     -15.298  -5.874 -12.436  1.00  0.00           H  
ATOM   4125  HB  VAL A 257     -12.997  -5.221 -14.324  1.00  0.00           H  
ATOM   4126 1HG1 VAL A 257     -11.855  -7.155 -13.354  1.00  0.00           H  
ATOM   4127 2HG1 VAL A 257     -12.118  -5.867 -12.156  1.00  0.00           H  
ATOM   4128 3HG1 VAL A 257     -13.152  -7.315 -12.148  1.00  0.00           H  
ATOM   4129 1HG2 VAL A 257     -13.473  -7.484 -15.206  1.00  0.00           H  
ATOM   4130 2HG2 VAL A 257     -14.823  -7.645 -14.056  1.00  0.00           H  
ATOM   4131 3HG2 VAL A 257     -14.896  -6.424 -15.349  1.00  0.00           H  
ATOM   4132  N   GLU A 258     -13.483  -3.128 -12.316  1.00  0.00           N  
ATOM   4133  CA  GLU A 258     -12.812  -2.201 -11.411  1.00  0.00           C  
ATOM   4134  C   GLU A 258     -13.774  -1.663 -10.360  1.00  0.00           C  
ATOM   4135  O   GLU A 258     -13.419  -1.533  -9.188  1.00  0.00           O  
ATOM   4136  CB  GLU A 258     -12.198  -1.039 -12.196  1.00  0.00           C  
ATOM   4137  CG  GLU A 258     -11.008  -1.426 -13.063  1.00  0.00           C  
ATOM   4138  CD  GLU A 258     -10.477  -0.276 -13.873  1.00  0.00           C  
ATOM   4139  OE1 GLU A 258     -11.082   0.768 -13.855  1.00  0.00           O  
ATOM   4140  OE2 GLU A 258      -9.464  -0.443 -14.511  1.00  0.00           O  
ATOM   4141  H   GLU A 258     -13.576  -2.883 -13.291  1.00  0.00           H  
ATOM   4142  HA  GLU A 258     -12.013  -2.736 -10.897  1.00  0.00           H  
ATOM   4143 1HB  GLU A 258     -12.955  -0.598 -12.844  1.00  0.00           H  
ATOM   4144 2HB  GLU A 258     -11.869  -0.266 -11.502  1.00  0.00           H  
ATOM   4145 1HG  GLU A 258     -10.211  -1.802 -12.422  1.00  0.00           H  
ATOM   4146 2HG  GLU A 258     -11.307  -2.230 -13.734  1.00  0.00           H  
ATOM   4147  N   VAL A 259     -14.993  -1.351 -10.785  1.00  0.00           N  
ATOM   4148  CA  VAL A 259     -16.009  -0.827  -9.880  1.00  0.00           C  
ATOM   4149  C   VAL A 259     -16.396  -1.860  -8.829  1.00  0.00           C  
ATOM   4150  O   VAL A 259     -16.578  -1.529  -7.657  1.00  0.00           O  
ATOM   4151  CB  VAL A 259     -17.263  -0.408 -10.670  1.00  0.00           C  
ATOM   4152  CG1 VAL A 259     -18.392  -0.039  -9.719  1.00  0.00           C  
ATOM   4153  CG2 VAL A 259     -16.930   0.757 -11.590  1.00  0.00           C  
ATOM   4154  H   VAL A 259     -15.222  -1.480 -11.760  1.00  0.00           H  
ATOM   4155  HA  VAL A 259     -15.603   0.051  -9.375  1.00  0.00           H  
ATOM   4156  HB  VAL A 259     -17.607  -1.254 -11.264  1.00  0.00           H  
ATOM   4157 1HG1 VAL A 259     -19.271   0.255 -10.295  1.00  0.00           H  
ATOM   4158 2HG1 VAL A 259     -18.638  -0.898  -9.096  1.00  0.00           H  
ATOM   4159 3HG1 VAL A 259     -18.079   0.792  -9.087  1.00  0.00           H  
ATOM   4160 1HG2 VAL A 259     -17.821   1.048 -12.146  1.00  0.00           H  
ATOM   4161 2HG2 VAL A 259     -16.581   1.602 -10.995  1.00  0.00           H  
ATOM   4162 3HG2 VAL A 259     -16.149   0.457 -12.288  1.00  0.00           H  
ATOM   4163  N   ALA A 260     -16.521  -3.112  -9.254  1.00  0.00           N  
ATOM   4164  CA  ALA A 260     -16.885  -4.195  -8.348  1.00  0.00           C  
ATOM   4165  C   ALA A 260     -15.807  -4.422  -7.297  1.00  0.00           C  
ATOM   4166  O   ALA A 260     -16.107  -4.651  -6.125  1.00  0.00           O  
ATOM   4167  CB  ALA A 260     -17.139  -5.476  -9.129  1.00  0.00           C  
ATOM   4168  H   ALA A 260     -16.360  -3.320 -10.229  1.00  0.00           H  
ATOM   4169  HA  ALA A 260     -17.801  -3.910  -7.830  1.00  0.00           H  
ATOM   4170 1HB  ALA A 260     -17.410  -6.275  -8.439  1.00  0.00           H  
ATOM   4171 2HB  ALA A 260     -17.953  -5.316  -9.836  1.00  0.00           H  
ATOM   4172 3HB  ALA A 260     -16.237  -5.756  -9.672  1.00  0.00           H  
ATOM   4173  N   LYS A 261     -14.550  -4.357  -7.723  1.00  0.00           N  
ATOM   4174  CA  LYS A 261     -13.424  -4.555  -6.818  1.00  0.00           C  
ATOM   4175  C   LYS A 261     -13.362  -3.454  -5.766  1.00  0.00           C  
ATOM   4176  O   LYS A 261     -13.090  -3.716  -4.594  1.00  0.00           O  
ATOM   4177  CB  LYS A 261     -12.111  -4.609  -7.601  1.00  0.00           C  
ATOM   4178  CG  LYS A 261     -10.873  -4.814  -6.739  1.00  0.00           C  
ATOM   4179  CD  LYS A 261     -10.196  -3.490  -6.419  1.00  0.00           C  
ATOM   4180  CE  LYS A 261      -9.521  -2.901  -7.649  1.00  0.00           C  
ATOM   4181  NZ  LYS A 261      -8.895  -1.581  -7.362  1.00  0.00           N  
ATOM   4182  H   LYS A 261     -14.370  -4.166  -8.698  1.00  0.00           H  
ATOM   4183  HA  LYS A 261     -13.560  -5.505  -6.299  1.00  0.00           H  
ATOM   4184 1HB  LYS A 261     -12.153  -5.423  -8.325  1.00  0.00           H  
ATOM   4185 2HB  LYS A 261     -11.981  -3.681  -8.158  1.00  0.00           H  
ATOM   4186 1HG  LYS A 261     -11.156  -5.303  -5.805  1.00  0.00           H  
ATOM   4187 2HG  LYS A 261     -10.166  -5.456  -7.264  1.00  0.00           H  
ATOM   4188 1HD  LYS A 261     -10.939  -2.782  -6.048  1.00  0.00           H  
ATOM   4189 2HD  LYS A 261      -9.446  -3.642  -5.643  1.00  0.00           H  
ATOM   4190 1HE  LYS A 261      -8.751  -3.585  -8.003  1.00  0.00           H  
ATOM   4191 2HE  LYS A 261     -10.257  -2.775  -8.443  1.00  0.00           H  
ATOM   4192 1HZ  LYS A 261      -8.460  -1.226  -8.201  1.00  0.00           H  
ATOM   4193 2HZ  LYS A 261      -9.605  -0.933  -7.050  1.00  0.00           H  
ATOM   4194 3HZ  LYS A 261      -8.197  -1.689  -6.640  1.00  0.00           H  
ATOM   4195  N   GLU A 262     -13.616  -2.222  -6.192  1.00  0.00           N  
ATOM   4196  CA  GLU A 262     -13.589  -1.078  -5.287  1.00  0.00           C  
ATOM   4197  C   GLU A 262     -14.686  -1.183  -4.235  1.00  0.00           C  
ATOM   4198  O   GLU A 262     -14.467  -0.877  -3.063  1.00  0.00           O  
ATOM   4199  CB  GLU A 262     -13.744   0.227  -6.071  1.00  0.00           C  
ATOM   4200  CG  GLU A 262     -12.550   0.580  -6.947  1.00  0.00           C  
ATOM   4201  CD  GLU A 262     -11.301   0.844  -6.153  1.00  0.00           C  
ATOM   4202  OE1 GLU A 262     -11.399   1.432  -5.103  1.00  0.00           O  
ATOM   4203  OE2 GLU A 262     -10.246   0.456  -6.598  1.00  0.00           O  
ATOM   4204  H   GLU A 262     -13.833  -2.073  -7.167  1.00  0.00           H  
ATOM   4205  HA  GLU A 262     -12.627  -1.065  -4.774  1.00  0.00           H  
ATOM   4206 1HB  GLU A 262     -14.623   0.163  -6.713  1.00  0.00           H  
ATOM   4207 2HB  GLU A 262     -13.905   1.052  -5.377  1.00  0.00           H  
ATOM   4208 1HG  GLU A 262     -12.362  -0.243  -7.636  1.00  0.00           H  
ATOM   4209 2HG  GLU A 262     -12.794   1.463  -7.536  1.00  0.00           H  
ATOM   4210  N   ALA A 263     -15.867  -1.618  -4.661  1.00  0.00           N  
ATOM   4211  CA  ALA A 263     -17.001  -1.764  -3.756  1.00  0.00           C  
ATOM   4212  C   ALA A 263     -16.732  -2.833  -2.704  1.00  0.00           C  
ATOM   4213  O   ALA A 263     -17.069  -2.663  -1.532  1.00  0.00           O  
ATOM   4214  CB  ALA A 263     -18.263  -2.097  -4.538  1.00  0.00           C  
ATOM   4215  H   ALA A 263     -15.982  -1.854  -5.636  1.00  0.00           H  
ATOM   4216  HA  ALA A 263     -17.146  -0.815  -3.239  1.00  0.00           H  
ATOM   4217 1HB  ALA A 263     -19.101  -2.203  -3.849  1.00  0.00           H  
ATOM   4218 2HB  ALA A 263     -18.475  -1.295  -5.246  1.00  0.00           H  
ATOM   4219 3HB  ALA A 263     -18.120  -3.030  -5.080  1.00  0.00           H  
ATOM   4220  N   MET A 264     -16.124  -3.934  -3.129  1.00  0.00           N  
ATOM   4221  CA  MET A 264     -15.809  -5.034  -2.224  1.00  0.00           C  
ATOM   4222  C   MET A 264     -14.792  -4.607  -1.173  1.00  0.00           C  
ATOM   4223  O   MET A 264     -14.909  -4.965  -0.001  1.00  0.00           O  
ATOM   4224  CB  MET A 264     -15.289  -6.234  -3.012  1.00  0.00           C  
ATOM   4225  CG  MET A 264     -16.343  -6.939  -3.855  1.00  0.00           C  
ATOM   4226  SD  MET A 264     -15.742  -8.479  -4.575  1.00  0.00           S  
ATOM   4227  CE  MET A 264     -14.668  -7.854  -5.865  1.00  0.00           C  
ATOM   4228  H   MET A 264     -15.873  -4.012  -4.104  1.00  0.00           H  
ATOM   4229  HA  MET A 264     -16.721  -5.325  -1.703  1.00  0.00           H  
ATOM   4230 1HB  MET A 264     -14.489  -5.913  -3.678  1.00  0.00           H  
ATOM   4231 2HB  MET A 264     -14.867  -6.967  -2.324  1.00  0.00           H  
ATOM   4232 1HG  MET A 264     -17.212  -7.163  -3.237  1.00  0.00           H  
ATOM   4233 2HG  MET A 264     -16.661  -6.282  -4.664  1.00  0.00           H  
ATOM   4234 1HE  MET A 264     -14.220  -8.690  -6.402  1.00  0.00           H  
ATOM   4235 2HE  MET A 264     -15.250  -7.245  -6.559  1.00  0.00           H  
ATOM   4236 3HE  MET A 264     -13.881  -7.245  -5.419  1.00  0.00           H  
ATOM   4237  N   GLU A 265     -13.795  -3.840  -1.599  1.00  0.00           N  
ATOM   4238  CA  GLU A 265     -12.756  -3.363  -0.694  1.00  0.00           C  
ATOM   4239  C   GLU A 265     -13.329  -2.423   0.358  1.00  0.00           C  
ATOM   4240  O   GLU A 265     -12.956  -2.485   1.529  1.00  0.00           O  
ATOM   4241  CB  GLU A 265     -11.651  -2.652  -1.478  1.00  0.00           C  
ATOM   4242  CG  GLU A 265     -10.490  -2.161  -0.625  1.00  0.00           C  
ATOM   4243  CD  GLU A 265      -9.724  -3.282   0.022  1.00  0.00           C  
ATOM   4244  OE1 GLU A 265      -9.814  -4.389  -0.453  1.00  0.00           O  
ATOM   4245  OE2 GLU A 265      -9.048  -3.031   0.992  1.00  0.00           O  
ATOM   4246  H   GLU A 265     -13.755  -3.580  -2.574  1.00  0.00           H  
ATOM   4247  HA  GLU A 265     -12.323  -4.222  -0.181  1.00  0.00           H  
ATOM   4248 1HB  GLU A 265     -11.248  -3.328  -2.233  1.00  0.00           H  
ATOM   4249 2HB  GLU A 265     -12.070  -1.792  -2.000  1.00  0.00           H  
ATOM   4250 1HG  GLU A 265      -9.810  -1.586  -1.252  1.00  0.00           H  
ATOM   4251 2HG  GLU A 265     -10.877  -1.498   0.148  1.00  0.00           H  
ATOM   4252  N   LEU A 266     -14.238  -1.552  -0.068  1.00  0.00           N  
ATOM   4253  CA  LEU A 266     -14.866  -0.595   0.837  1.00  0.00           C  
ATOM   4254  C   LEU A 266     -15.709  -1.305   1.889  1.00  0.00           C  
ATOM   4255  O   LEU A 266     -15.703  -0.929   3.061  1.00  0.00           O  
ATOM   4256  CB  LEU A 266     -15.742   0.386   0.048  1.00  0.00           C  
ATOM   4257  CG  LEU A 266     -14.989   1.371  -0.856  1.00  0.00           C  
ATOM   4258  CD1 LEU A 266     -15.988   2.149  -1.702  1.00  0.00           C  
ATOM   4259  CD2 LEU A 266     -14.152   2.309   0.002  1.00  0.00           C  
ATOM   4260  H   LEU A 266     -14.501  -1.552  -1.043  1.00  0.00           H  
ATOM   4261  HA  LEU A 266     -14.082  -0.034   1.345  1.00  0.00           H  
ATOM   4262 1HB  LEU A 266     -16.423  -0.185  -0.581  1.00  0.00           H  
ATOM   4263 2HB  LEU A 266     -16.334   0.969   0.753  1.00  0.00           H  
ATOM   4264  HG  LEU A 266     -14.337   0.819  -1.533  1.00  0.00           H  
ATOM   4265 1HD1 LEU A 266     -15.453   2.850  -2.344  1.00  0.00           H  
ATOM   4266 2HD1 LEU A 266     -16.559   1.456  -2.319  1.00  0.00           H  
ATOM   4267 3HD1 LEU A 266     -16.666   2.700  -1.051  1.00  0.00           H  
ATOM   4268 1HD2 LEU A 266     -13.617   3.009  -0.640  1.00  0.00           H  
ATOM   4269 2HD2 LEU A 266     -14.804   2.862   0.679  1.00  0.00           H  
ATOM   4270 3HD2 LEU A 266     -13.436   1.728   0.583  1.00  0.00           H  
ATOM   4271  N   ALA A 267     -16.434  -2.334   1.463  1.00  0.00           N  
ATOM   4272  CA  ALA A 267     -17.284  -3.097   2.368  1.00  0.00           C  
ATOM   4273  C   ALA A 267     -16.456  -3.825   3.421  1.00  0.00           C  
ATOM   4274  O   ALA A 267     -16.830  -3.876   4.593  1.00  0.00           O  
ATOM   4275  CB  ALA A 267     -18.135  -4.087   1.586  1.00  0.00           C  
ATOM   4276  H   ALA A 267     -16.395  -2.594   0.488  1.00  0.00           H  
ATOM   4277  HA  ALA A 267     -17.942  -2.398   2.885  1.00  0.00           H  
ATOM   4278 1HB  ALA A 267     -18.765  -4.649   2.275  1.00  0.00           H  
ATOM   4279 2HB  ALA A 267     -18.763  -3.547   0.877  1.00  0.00           H  
ATOM   4280 3HB  ALA A 267     -17.487  -4.775   1.045  1.00  0.00           H  
ATOM   4281  N   VAL A 268     -15.329  -4.387   2.995  1.00  0.00           N  
ATOM   4282  CA  VAL A 268     -14.446  -5.112   3.900  1.00  0.00           C  
ATOM   4283  C   VAL A 268     -13.851  -4.184   4.951  1.00  0.00           C  
ATOM   4284  O   VAL A 268     -13.744  -4.545   6.123  1.00  0.00           O  
ATOM   4285  CB  VAL A 268     -13.308  -5.785   3.110  1.00  0.00           C  
ATOM   4286  CG1 VAL A 268     -12.281  -6.382   4.061  1.00  0.00           C  
ATOM   4287  CG2 VAL A 268     -13.878  -6.854   2.191  1.00  0.00           C  
ATOM   4288  H   VAL A 268     -15.078  -4.310   2.020  1.00  0.00           H  
ATOM   4289  HA  VAL A 268     -15.027  -5.885   4.405  1.00  0.00           H  
ATOM   4290  HB  VAL A 268     -12.794  -5.029   2.516  1.00  0.00           H  
ATOM   4291 1HG1 VAL A 268     -11.483  -6.854   3.486  1.00  0.00           H  
ATOM   4292 2HG1 VAL A 268     -11.860  -5.593   4.684  1.00  0.00           H  
ATOM   4293 3HG1 VAL A 268     -12.761  -7.129   4.693  1.00  0.00           H  
ATOM   4294 1HG2 VAL A 268     -13.067  -7.326   1.635  1.00  0.00           H  
ATOM   4295 2HG2 VAL A 268     -14.396  -7.607   2.785  1.00  0.00           H  
ATOM   4296 3HG2 VAL A 268     -14.579  -6.398   1.492  1.00  0.00           H  
ATOM   4297  N   GLU A 269     -13.465  -2.986   4.525  1.00  0.00           N  
ATOM   4298  CA  GLU A 269     -12.881  -2.003   5.430  1.00  0.00           C  
ATOM   4299  C   GLU A 269     -13.888  -1.556   6.482  1.00  0.00           C  
ATOM   4300  O   GLU A 269     -13.547  -1.397   7.654  1.00  0.00           O  
ATOM   4301  CB  GLU A 269     -12.376  -0.790   4.646  1.00  0.00           C  
ATOM   4302  CG  GLU A 269     -11.679   0.263   5.496  1.00  0.00           C  
ATOM   4303  CD  GLU A 269     -11.119   1.396   4.682  1.00  0.00           C  
ATOM   4304  OE1 GLU A 269     -11.246   1.359   3.482  1.00  0.00           O  
ATOM   4305  OE2 GLU A 269     -10.563   2.299   5.261  1.00  0.00           O  
ATOM   4306  H   GLU A 269     -13.579  -2.750   3.550  1.00  0.00           H  
ATOM   4307  HA  GLU A 269     -12.036  -2.464   5.943  1.00  0.00           H  
ATOM   4308 1HB  GLU A 269     -11.674  -1.119   3.879  1.00  0.00           H  
ATOM   4309 2HB  GLU A 269     -13.213  -0.310   4.139  1.00  0.00           H  
ATOM   4310 1HG  GLU A 269     -12.392   0.665   6.215  1.00  0.00           H  
ATOM   4311 2HG  GLU A 269     -10.872  -0.212   6.054  1.00  0.00           H  
ATOM   4312  N   VAL A 270     -15.130  -1.354   6.057  1.00  0.00           N  
ATOM   4313  CA  VAL A 270     -16.189  -0.923   6.961  1.00  0.00           C  
ATOM   4314  C   VAL A 270     -16.481  -1.986   8.013  1.00  0.00           C  
ATOM   4315  O   VAL A 270     -16.691  -1.672   9.185  1.00  0.00           O  
ATOM   4316  CB  VAL A 270     -17.476  -0.619   6.170  1.00  0.00           C  
ATOM   4317  CG1 VAL A 270     -18.634  -0.353   7.120  1.00  0.00           C  
ATOM   4318  CG2 VAL A 270     -17.249   0.570   5.250  1.00  0.00           C  
ATOM   4319  H   VAL A 270     -15.346  -1.503   5.082  1.00  0.00           H  
ATOM   4320  HA  VAL A 270     -15.864  -0.012   7.465  1.00  0.00           H  
ATOM   4321  HB  VAL A 270     -17.741  -1.494   5.577  1.00  0.00           H  
ATOM   4322 1HG1 VAL A 270     -19.535  -0.141   6.544  1.00  0.00           H  
ATOM   4323 2HG1 VAL A 270     -18.801  -1.231   7.745  1.00  0.00           H  
ATOM   4324 3HG1 VAL A 270     -18.398   0.503   7.752  1.00  0.00           H  
ATOM   4325 1HG2 VAL A 270     -18.162   0.778   4.693  1.00  0.00           H  
ATOM   4326 2HG2 VAL A 270     -16.978   1.443   5.843  1.00  0.00           H  
ATOM   4327 3HG2 VAL A 270     -16.443   0.341   4.552  1.00  0.00           H  
ATOM   4328  N   THR A 271     -16.493  -3.245   7.588  1.00  0.00           N  
ATOM   4329  CA  THR A 271     -16.758  -4.357   8.493  1.00  0.00           C  
ATOM   4330  C   THR A 271     -15.664  -4.485   9.545  1.00  0.00           C  
ATOM   4331  O   THR A 271     -15.943  -4.739  10.717  1.00  0.00           O  
ATOM   4332  CB  THR A 271     -16.889  -5.682   7.719  1.00  0.00           C  
ATOM   4333  OG1 THR A 271     -17.985  -5.595   6.800  1.00  0.00           O  
ATOM   4334  CG2 THR A 271     -17.126  -6.838   8.678  1.00  0.00           C  
ATOM   4335  H   THR A 271     -16.314  -3.436   6.613  1.00  0.00           H  
ATOM   4336  HA  THR A 271     -17.699  -4.166   9.009  1.00  0.00           H  
ATOM   4337  HB  THR A 271     -15.974  -5.866   7.156  1.00  0.00           H  
ATOM   4338  HG1 THR A 271     -17.707  -5.117   6.015  1.00  0.00           H  
ATOM   4339 1HG2 THR A 271     -17.216  -7.767   8.114  1.00  0.00           H  
ATOM   4340 2HG2 THR A 271     -16.288  -6.914   9.371  1.00  0.00           H  
ATOM   4341 3HG2 THR A 271     -18.044  -6.665   9.238  1.00  0.00           H  
ATOM   4342  N   GLU A 272     -14.417  -4.308   9.119  1.00  0.00           N  
ATOM   4343  CA  GLU A 272     -13.279  -4.403  10.023  1.00  0.00           C  
ATOM   4344  C   GLU A 272     -13.317  -3.301  11.075  1.00  0.00           C  
ATOM   4345  O   GLU A 272     -13.024  -3.538  12.247  1.00  0.00           O  
ATOM   4346  CB  GLU A 272     -11.968  -4.328   9.238  1.00  0.00           C  
ATOM   4347  CG  GLU A 272     -10.716  -4.495  10.088  1.00  0.00           C  
ATOM   4348  CD  GLU A 272      -9.453  -4.504   9.273  1.00  0.00           C  
ATOM   4349  OE1 GLU A 272      -9.501  -4.924   8.141  1.00  0.00           O  
ATOM   4350  OE2 GLU A 272      -8.437  -4.092   9.782  1.00  0.00           O  
ATOM   4351  H   GLU A 272     -14.255  -4.102   8.144  1.00  0.00           H  
ATOM   4352  HA  GLU A 272     -13.324  -5.364  10.537  1.00  0.00           H  
ATOM   4353 1HB  GLU A 272     -11.957  -5.103   8.472  1.00  0.00           H  
ATOM   4354 2HB  GLU A 272     -11.902  -3.366   8.730  1.00  0.00           H  
ATOM   4355 1HG  GLU A 272     -10.665  -3.676  10.805  1.00  0.00           H  
ATOM   4356 2HG  GLU A 272     -10.790  -5.427  10.646  1.00  0.00           H  
ATOM   4357  N   LYS A 273     -13.679  -2.096  10.650  1.00  0.00           N  
ATOM   4358  CA  LYS A 273     -13.756  -0.956  11.554  1.00  0.00           C  
ATOM   4359  C   LYS A 273     -14.839  -1.158  12.606  1.00  0.00           C  
ATOM   4360  O   LYS A 273     -14.648  -0.832  13.778  1.00  0.00           O  
ATOM   4361  CB  LYS A 273     -14.017   0.331  10.770  1.00  0.00           C  
ATOM   4362  CG  LYS A 273     -12.859   0.777   9.889  1.00  0.00           C  
ATOM   4363  CD  LYS A 273     -11.655   1.189  10.723  1.00  0.00           C  
ATOM   4364  CE  LYS A 273     -10.523   1.705   9.847  1.00  0.00           C  
ATOM   4365  NZ  LYS A 273      -9.327   2.083  10.648  1.00  0.00           N  
ATOM   4366  H   LYS A 273     -13.907  -1.967   9.675  1.00  0.00           H  
ATOM   4367  HA  LYS A 273     -12.801  -0.861  12.073  1.00  0.00           H  
ATOM   4368 1HB  LYS A 273     -14.891   0.198  10.132  1.00  0.00           H  
ATOM   4369 2HB  LYS A 273     -14.240   1.141  11.465  1.00  0.00           H  
ATOM   4370 1HG  LYS A 273     -12.569  -0.040   9.227  1.00  0.00           H  
ATOM   4371 2HG  LYS A 273     -13.172   1.622   9.276  1.00  0.00           H  
ATOM   4372 1HD  LYS A 273     -11.948   1.973  11.423  1.00  0.00           H  
ATOM   4373 2HD  LYS A 273     -11.298   0.332  11.294  1.00  0.00           H  
ATOM   4374 1HE  LYS A 273     -10.238   0.935   9.132  1.00  0.00           H  
ATOM   4375 2HE  LYS A 273     -10.863   2.579   9.291  1.00  0.00           H  
ATOM   4376 1HZ  LYS A 273      -8.601   2.419  10.032  1.00  0.00           H  
ATOM   4377 2HZ  LYS A 273      -9.576   2.810  11.304  1.00  0.00           H  
ATOM   4378 3HZ  LYS A 273      -8.991   1.275  11.154  1.00  0.00           H  
ATOM   4379  N   ALA A 274     -15.976  -1.698  12.181  1.00  0.00           N  
ATOM   4380  CA  ALA A 274     -17.092  -1.946  13.085  1.00  0.00           C  
ATOM   4381  C   ALA A 274     -16.728  -2.985  14.137  1.00  0.00           C  
ATOM   4382  O   ALA A 274     -17.078  -2.845  15.309  1.00  0.00           O  
ATOM   4383  CB  ALA A 274     -18.318  -2.393  12.303  1.00  0.00           C  
ATOM   4384  H   ALA A 274     -16.069  -1.943  11.206  1.00  0.00           H  
ATOM   4385  HA  ALA A 274     -17.323  -1.014  13.602  1.00  0.00           H  
ATOM   4386 1HB  ALA A 274     -19.143  -2.574  12.992  1.00  0.00           H  
ATOM   4387 2HB  ALA A 274     -18.602  -1.614  11.594  1.00  0.00           H  
ATOM   4388 3HB  ALA A 274     -18.090  -3.309  11.761  1.00  0.00           H  
ATOM   4389  N   LEU A 275     -16.023  -4.029  13.713  1.00  0.00           N  
ATOM   4390  CA  LEU A 275     -15.610  -5.095  14.617  1.00  0.00           C  
ATOM   4391  C   LEU A 275     -14.776  -4.549  15.767  1.00  0.00           C  
ATOM   4392  O   LEU A 275     -14.927  -4.974  16.912  1.00  0.00           O  
ATOM   4393  CB  LEU A 275     -14.807  -6.156  13.854  1.00  0.00           C  
ATOM   4394  CG  LEU A 275     -15.628  -7.297  13.240  1.00  0.00           C  
ATOM   4395  CD1 LEU A 275     -16.677  -6.720  12.299  1.00  0.00           C  
ATOM   4396  CD2 LEU A 275     -14.699  -8.252  12.505  1.00  0.00           C  
ATOM   4397  H   LEU A 275     -15.767  -4.084  12.738  1.00  0.00           H  
ATOM   4398  HA  LEU A 275     -16.503  -5.562  15.032  1.00  0.00           H  
ATOM   4399 1HB  LEU A 275     -14.265  -5.667  13.046  1.00  0.00           H  
ATOM   4400 2HB  LEU A 275     -14.081  -6.599  14.535  1.00  0.00           H  
ATOM   4401  HG  LEU A 275     -16.150  -7.836  14.031  1.00  0.00           H  
ATOM   4402 1HD1 LEU A 275     -17.260  -7.531  11.863  1.00  0.00           H  
ATOM   4403 2HD1 LEU A 275     -17.339  -6.057  12.855  1.00  0.00           H  
ATOM   4404 3HD1 LEU A 275     -16.184  -6.161  11.505  1.00  0.00           H  
ATOM   4405 1HD2 LEU A 275     -15.283  -9.064  12.069  1.00  0.00           H  
ATOM   4406 2HD2 LEU A 275     -14.178  -7.714  11.713  1.00  0.00           H  
ATOM   4407 3HD2 LEU A 275     -13.971  -8.663  13.204  1.00  0.00           H  
ATOM   4408  N   LYS A 276     -13.894  -3.608  15.472  1.00  0.00           N  
ATOM   4409  CA  LYS A 276     -13.005  -3.093  16.504  1.00  0.00           C  
ATOM   4410  C   LYS A 276     -13.779  -2.722  17.767  1.00  0.00           C  
ATOM   4411  O   LYS A 276     -14.947  -2.340  17.701  1.00  0.00           O  
ATOM   4412  CB  LYS A 276     -12.231  -1.881  15.984  1.00  0.00           C  
ATOM   4413  CG  LYS A 276     -11.268  -2.190  14.846  1.00  0.00           C  
ATOM   4414  CD  LYS A 276     -10.148  -3.111  15.304  1.00  0.00           C  
ATOM   4415  CE  LYS A 276      -9.141  -3.356  14.190  1.00  0.00           C  
ATOM   4416  NZ  LYS A 276      -8.056  -4.283  14.614  1.00  0.00           N  
ATOM   4417  H   LYS A 276     -13.826  -3.238  14.535  1.00  0.00           H  
ATOM   4418  HA  LYS A 276     -12.292  -3.875  16.768  1.00  0.00           H  
ATOM   4419 1HB  LYS A 276     -12.933  -1.124  15.633  1.00  0.00           H  
ATOM   4420 2HB  LYS A 276     -11.655  -1.440  16.799  1.00  0.00           H  
ATOM   4421 1HG  LYS A 276     -11.811  -2.669  14.030  1.00  0.00           H  
ATOM   4422 2HG  LYS A 276     -10.835  -1.262  14.474  1.00  0.00           H  
ATOM   4423 1HD  LYS A 276      -9.633  -2.663  16.156  1.00  0.00           H  
ATOM   4424 2HD  LYS A 276     -10.568  -4.067  15.618  1.00  0.00           H  
ATOM   4425 1HE  LYS A 276      -9.650  -3.783  13.327  1.00  0.00           H  
ATOM   4426 2HE  LYS A 276      -8.694  -2.409  13.889  1.00  0.00           H  
ATOM   4427 1HZ  LYS A 276      -7.410  -4.419  13.849  1.00  0.00           H  
ATOM   4428 2HZ  LYS A 276      -7.564  -3.888  15.404  1.00  0.00           H  
ATOM   4429 3HZ  LYS A 276      -8.456  -5.172  14.878  1.00  0.00           H  
TER                                                                             
ATOM   4431  N   MET B   1      21.479 -10.487  19.036  1.00  0.00           N  
ATOM   4432  CA  MET B   1      22.421 -11.076  18.092  1.00  0.00           C  
ATOM   4433  C   MET B   1      21.713 -12.015  17.122  1.00  0.00           C  
ATOM   4434  O   MET B   1      21.932 -11.954  15.912  1.00  0.00           O  
ATOM   4435  CB  MET B   1      23.525 -11.817  18.842  1.00  0.00           C  
ATOM   4436  CG  MET B   1      24.625 -12.377  17.952  1.00  0.00           C  
ATOM   4437  SD  MET B   1      25.542 -11.088  17.085  1.00  0.00           S  
ATOM   4438  CE  MET B   1      26.527 -10.417  18.421  1.00  0.00           C  
ATOM   4439  H   MET B   1      20.657 -11.009  19.302  1.00  0.00           H  
ATOM   4440  HA  MET B   1      22.871 -10.275  17.507  1.00  0.00           H  
ATOM   4441 1HB  MET B   1      23.989 -11.146  19.563  1.00  0.00           H  
ATOM   4442 2HB  MET B   1      23.092 -12.648  19.401  1.00  0.00           H  
ATOM   4443 1HG  MET B   1      25.326 -12.951  18.557  1.00  0.00           H  
ATOM   4444 2HG  MET B   1      24.188 -13.046  17.211  1.00  0.00           H  
ATOM   4445 1HE  MET B   1      27.151  -9.607  18.042  1.00  0.00           H  
ATOM   4446 2HE  MET B   1      25.869 -10.035  19.203  1.00  0.00           H  
ATOM   4447 3HE  MET B   1      27.163 -11.201  18.834  1.00  0.00           H  
ATOM   4448  N   VAL B   2      20.864 -12.884  17.662  1.00  0.00           N  
ATOM   4449  CA  VAL B   2      20.122 -13.837  16.846  1.00  0.00           C  
ATOM   4450  C   VAL B   2      19.281 -13.126  15.794  1.00  0.00           C  
ATOM   4451  O   VAL B   2      19.285 -13.504  14.622  1.00  0.00           O  
ATOM   4452  CB  VAL B   2      19.207 -14.701  17.734  1.00  0.00           C  
ATOM   4453  CG1 VAL B   2      18.275 -15.544  16.876  1.00  0.00           C  
ATOM   4454  CG2 VAL B   2      20.049 -15.582  18.643  1.00  0.00           C  
ATOM   4455  H   VAL B   2      20.730 -12.884  18.663  1.00  0.00           H  
ATOM   4456  HA  VAL B   2      20.836 -14.489  16.340  1.00  0.00           H  
ATOM   4457  HB  VAL B   2      18.580 -14.045  18.339  1.00  0.00           H  
ATOM   4458 1HG1 VAL B   2      17.635 -16.148  17.520  1.00  0.00           H  
ATOM   4459 2HG1 VAL B   2      17.657 -14.892  16.260  1.00  0.00           H  
ATOM   4460 3HG1 VAL B   2      18.865 -16.199  16.235  1.00  0.00           H  
ATOM   4461 1HG2 VAL B   2      19.395 -16.189  19.269  1.00  0.00           H  
ATOM   4462 2HG2 VAL B   2      20.679 -16.233  18.037  1.00  0.00           H  
ATOM   4463 3HG2 VAL B   2      20.677 -14.956  19.277  1.00  0.00           H  
ATOM   4464  N   LYS B   3      18.559 -12.094  16.219  1.00  0.00           N  
ATOM   4465  CA  LYS B   3      17.712 -11.328  15.314  1.00  0.00           C  
ATOM   4466  C   LYS B   3      18.542 -10.604  14.263  1.00  0.00           C  
ATOM   4467  O   LYS B   3      18.169 -10.552  13.091  1.00  0.00           O  
ATOM   4468  CB  LYS B   3      16.863 -10.324  16.096  1.00  0.00           C  
ATOM   4469  CG  LYS B   3      15.608 -10.917  16.724  1.00  0.00           C  
ATOM   4470  CD  LYS B   3      15.940 -11.713  17.976  1.00  0.00           C  
ATOM   4471  CE  LYS B   3      16.390 -10.803  19.110  1.00  0.00           C  
ATOM   4472  NZ  LYS B   3      16.733 -11.570  20.337  1.00  0.00           N  
ATOM   4473  H   LYS B   3      18.599 -11.834  17.194  1.00  0.00           H  
ATOM   4474  HA  LYS B   3      17.046 -12.018  14.795  1.00  0.00           H  
ATOM   4475 1HB  LYS B   3      17.461  -9.885  16.895  1.00  0.00           H  
ATOM   4476 2HB  LYS B   3      16.556  -9.514  15.434  1.00  0.00           H  
ATOM   4477 1HG  LYS B   3      14.918 -10.113  16.986  1.00  0.00           H  
ATOM   4478 2HG  LYS B   3      15.117 -11.573  16.006  1.00  0.00           H  
ATOM   4479 1HD  LYS B   3      15.059 -12.271  18.297  1.00  0.00           H  
ATOM   4480 2HD  LYS B   3      16.737 -12.423  17.756  1.00  0.00           H  
ATOM   4481 1HE  LYS B   3      17.264 -10.235  18.794  1.00  0.00           H  
ATOM   4482 2HE  LYS B   3      15.593 -10.098  19.348  1.00  0.00           H  
ATOM   4483 1HZ  LYS B   3      17.025 -10.931  21.064  1.00  0.00           H  
ATOM   4484 2HZ  LYS B   3      15.923 -12.087  20.650  1.00  0.00           H  
ATOM   4485 3HZ  LYS B   3      17.484 -12.214  20.134  1.00  0.00           H  
ATOM   4486  N   THR B   4      19.671 -10.045  14.688  1.00  0.00           N  
ATOM   4487  CA  THR B   4      20.557  -9.322  13.783  1.00  0.00           C  
ATOM   4488  C   THR B   4      21.149 -10.252  12.732  1.00  0.00           C  
ATOM   4489  O   THR B   4      21.257  -9.890  11.560  1.00  0.00           O  
ATOM   4490  CB  THR B   4      21.693  -8.628  14.556  1.00  0.00           C  
ATOM   4491  OG1 THR B   4      21.137  -7.678  15.476  1.00  0.00           O  
ATOM   4492  CG2 THR B   4      22.630  -7.910  13.597  1.00  0.00           C  
ATOM   4493  H   THR B   4      19.921 -10.123  15.663  1.00  0.00           H  
ATOM   4494  HA  THR B   4      19.976  -8.558  13.267  1.00  0.00           H  
ATOM   4495  HB  THR B   4      22.257  -9.371  15.120  1.00  0.00           H  
ATOM   4496  HG1 THR B   4      20.828  -8.136  16.260  1.00  0.00           H  
ATOM   4497 1HG2 THR B   4      23.427  -7.426  14.162  1.00  0.00           H  
ATOM   4498 2HG2 THR B   4      23.063  -8.632  12.904  1.00  0.00           H  
ATOM   4499 3HG2 THR B   4      22.074  -7.159  13.038  1.00  0.00           H  
ATOM   4500  N   GLU B   5      21.530 -11.451  13.157  1.00  0.00           N  
ATOM   4501  CA  GLU B   5      22.111 -12.436  12.253  1.00  0.00           C  
ATOM   4502  C   GLU B   5      21.105 -12.880  11.201  1.00  0.00           C  
ATOM   4503  O   GLU B   5      21.446 -13.040  10.029  1.00  0.00           O  
ATOM   4504  CB  GLU B   5      22.613 -13.650  13.038  1.00  0.00           C  
ATOM   4505  CG  GLU B   5      23.832 -13.378  13.906  1.00  0.00           C  
ATOM   4506  CD  GLU B   5      24.252 -14.573  14.717  1.00  0.00           C  
ATOM   4507  OE1 GLU B   5      23.551 -15.555  14.698  1.00  0.00           O  
ATOM   4508  OE2 GLU B   5      25.275 -14.502  15.356  1.00  0.00           O  
ATOM   4509  H   GLU B   5      21.414 -11.687  14.132  1.00  0.00           H  
ATOM   4510  HA  GLU B   5      22.958 -11.978  11.740  1.00  0.00           H  
ATOM   4511 1HB  GLU B   5      21.817 -14.019  13.685  1.00  0.00           H  
ATOM   4512 2HB  GLU B   5      22.868 -14.452  12.344  1.00  0.00           H  
ATOM   4513 1HG  GLU B   5      24.662 -13.078  13.266  1.00  0.00           H  
ATOM   4514 2HG  GLU B   5      23.610 -12.549  14.578  1.00  0.00           H  
ATOM   4515  N   ALA B   6      19.861 -13.078  11.626  1.00  0.00           N  
ATOM   4516  CA  ALA B   6      18.801 -13.505  10.721  1.00  0.00           C  
ATOM   4517  C   ALA B   6      18.512 -12.441   9.670  1.00  0.00           C  
ATOM   4518  O   ALA B   6      18.300 -12.753   8.498  1.00  0.00           O  
ATOM   4519  CB  ALA B   6      17.537 -13.832  11.503  1.00  0.00           C  
ATOM   4520  H   ALA B   6      19.645 -12.928  12.601  1.00  0.00           H  
ATOM   4521  HA  ALA B   6      19.138 -14.402  10.203  1.00  0.00           H  
ATOM   4522 1HB  ALA B   6      16.754 -14.149  10.813  1.00  0.00           H  
ATOM   4523 2HB  ALA B   6      17.744 -14.635  12.210  1.00  0.00           H  
ATOM   4524 3HB  ALA B   6      17.206 -12.948  12.045  1.00  0.00           H  
ATOM   4525  N   ALA B   7      18.504 -11.182  10.095  1.00  0.00           N  
ATOM   4526  CA  ALA B   7      18.242 -10.069   9.190  1.00  0.00           C  
ATOM   4527  C   ALA B   7      19.337  -9.945   8.139  1.00  0.00           C  
ATOM   4528  O   ALA B   7      19.060  -9.690   6.967  1.00  0.00           O  
ATOM   4529  CB  ALA B   7      18.110  -8.770   9.972  1.00  0.00           C  
ATOM   4530  H   ALA B   7      18.684 -10.991  11.070  1.00  0.00           H  
ATOM   4531  HA  ALA B   7      17.304 -10.267   8.673  1.00  0.00           H  
ATOM   4532 1HB  ALA B   7      17.915  -7.949   9.282  1.00  0.00           H  
ATOM   4533 2HB  ALA B   7      17.285  -8.854  10.679  1.00  0.00           H  
ATOM   4534 3HB  ALA B   7      19.034  -8.577  10.514  1.00  0.00           H  
ATOM   4535  N   ILE B   8      20.583 -10.126   8.564  1.00  0.00           N  
ATOM   4536  CA  ILE B   8      21.723 -10.033   7.659  1.00  0.00           C  
ATOM   4537  C   ILE B   8      21.682 -11.135   6.608  1.00  0.00           C  
ATOM   4538  O   ILE B   8      21.976 -10.899   5.436  1.00  0.00           O  
ATOM   4539  CB  ILE B   8      23.049 -10.114   8.436  1.00  0.00           C  
ATOM   4540  CG1 ILE B   8      23.232  -8.872   9.311  1.00  0.00           C  
ATOM   4541  CG2 ILE B   8      24.219 -10.270   7.476  1.00  0.00           C  
ATOM   4542  CD1 ILE B   8      24.365  -8.986  10.305  1.00  0.00           C  
ATOM   4543  H   ILE B   8      20.744 -10.333   9.539  1.00  0.00           H  
ATOM   4544  HA  ILE B   8      21.681  -9.073   7.147  1.00  0.00           H  
ATOM   4545  HB  ILE B   8      23.026 -10.972   9.108  1.00  0.00           H  
ATOM   4546 1HG1 ILE B   8      23.419  -8.005   8.678  1.00  0.00           H  
ATOM   4547 2HG1 ILE B   8      22.313  -8.678   9.865  1.00  0.00           H  
ATOM   4548 1HG2 ILE B   8      25.149 -10.325   8.042  1.00  0.00           H  
ATOM   4549 2HG2 ILE B   8      24.094 -11.183   6.896  1.00  0.00           H  
ATOM   4550 3HG2 ILE B   8      24.254  -9.413   6.803  1.00  0.00           H  
ATOM   4551 1HD1 ILE B   8      24.432  -8.067  10.889  1.00  0.00           H  
ATOM   4552 2HD1 ILE B   8      24.180  -9.828  10.973  1.00  0.00           H  
ATOM   4553 3HD1 ILE B   8      25.302  -9.144   9.772  1.00  0.00           H  
ATOM   4554  N   GLU B   9      21.314 -12.339   7.033  1.00  0.00           N  
ATOM   4555  CA  GLU B   9      21.234 -13.480   6.128  1.00  0.00           C  
ATOM   4556  C   GLU B   9      20.152 -13.273   5.076  1.00  0.00           C  
ATOM   4557  O   GLU B   9      20.342 -13.599   3.904  1.00  0.00           O  
ATOM   4558  CB  GLU B   9      20.957 -14.765   6.912  1.00  0.00           C  
ATOM   4559  CG  GLU B   9      20.907 -16.024   6.058  1.00  0.00           C  
ATOM   4560  CD  GLU B   9      22.226 -16.346   5.413  1.00  0.00           C  
ATOM   4561  OE1 GLU B   9      23.230 -15.873   5.888  1.00  0.00           O  
ATOM   4562  OE2 GLU B   9      22.229 -17.067   4.442  1.00  0.00           O  
ATOM   4563  H   GLU B   9      21.084 -12.468   8.008  1.00  0.00           H  
ATOM   4564  HA  GLU B   9      22.191 -13.583   5.615  1.00  0.00           H  
ATOM   4565 1HB  GLU B   9      21.731 -14.904   7.667  1.00  0.00           H  
ATOM   4566 2HB  GLU B   9      20.004 -14.675   7.433  1.00  0.00           H  
ATOM   4567 1HG  GLU B   9      20.607 -16.863   6.685  1.00  0.00           H  
ATOM   4568 2HG  GLU B   9      20.151 -15.895   5.285  1.00  0.00           H  
ATOM   4569  N   ALA B  10      19.017 -12.730   5.502  1.00  0.00           N  
ATOM   4570  CA  ALA B  10      17.901 -12.478   4.597  1.00  0.00           C  
ATOM   4571  C   ALA B  10      18.269 -11.440   3.545  1.00  0.00           C  
ATOM   4572  O   ALA B  10      17.919 -11.579   2.373  1.00  0.00           O  
ATOM   4573  CB  ALA B  10      16.676 -12.028   5.379  1.00  0.00           C  
ATOM   4574  H   ALA B  10      18.924 -12.485   6.477  1.00  0.00           H  
ATOM   4575  HA  ALA B  10      17.668 -13.409   4.080  1.00  0.00           H  
ATOM   4576 1HB  ALA B  10      15.852 -11.844   4.689  1.00  0.00           H  
ATOM   4577 2HB  ALA B  10      16.390 -12.806   6.087  1.00  0.00           H  
ATOM   4578 3HB  ALA B  10      16.906 -11.112   5.920  1.00  0.00           H  
ATOM   4579  N   ILE B  11      18.976 -10.399   3.971  1.00  0.00           N  
ATOM   4580  CA  ILE B  11      19.393  -9.334   3.066  1.00  0.00           C  
ATOM   4581  C   ILE B  11      20.365  -9.853   2.014  1.00  0.00           C  
ATOM   4582  O   ILE B  11      20.281  -9.486   0.842  1.00  0.00           O  
ATOM   4583  CB  ILE B  11      20.048  -8.178   3.844  1.00  0.00           C  
ATOM   4584  CG1 ILE B  11      19.011  -7.468   4.719  1.00  0.00           C  
ATOM   4585  CG2 ILE B  11      20.702  -7.195   2.884  1.00  0.00           C  
ATOM   4586  CD1 ILE B  11      19.611  -6.501   5.713  1.00  0.00           C  
ATOM   4587  H   ILE B  11      19.231 -10.344   4.947  1.00  0.00           H  
ATOM   4588  HA  ILE B  11      18.511  -8.950   2.555  1.00  0.00           H  
ATOM   4589  HB  ILE B  11      20.808  -8.576   4.515  1.00  0.00           H  
ATOM   4590 1HG1 ILE B  11      18.315  -6.919   4.085  1.00  0.00           H  
ATOM   4591 2HG1 ILE B  11      18.434  -8.209   5.272  1.00  0.00           H  
ATOM   4592 1HG2 ILE B  11      21.159  -6.384   3.451  1.00  0.00           H  
ATOM   4593 2HG2 ILE B  11      21.467  -7.708   2.304  1.00  0.00           H  
ATOM   4594 3HG2 ILE B  11      19.948  -6.787   2.211  1.00  0.00           H  
ATOM   4595 1HD1 ILE B  11      18.815  -6.038   6.296  1.00  0.00           H  
ATOM   4596 2HD1 ILE B  11      20.286  -7.037   6.381  1.00  0.00           H  
ATOM   4597 3HD1 ILE B  11      20.165  -5.729   5.180  1.00  0.00           H  
ATOM   4598  N   LYS B  12      21.287 -10.710   2.440  1.00  0.00           N  
ATOM   4599  CA  LYS B  12      22.278 -11.281   1.536  1.00  0.00           C  
ATOM   4600  C   LYS B  12      21.618 -12.164   0.483  1.00  0.00           C  
ATOM   4601  O   LYS B  12      21.994 -12.136  -0.689  1.00  0.00           O  
ATOM   4602  CB  LYS B  12      23.319 -12.082   2.319  1.00  0.00           C  
ATOM   4603  CG  LYS B  12      24.260 -11.235   3.165  1.00  0.00           C  
ATOM   4604  CD  LYS B  12      25.250 -12.102   3.928  1.00  0.00           C  
ATOM   4605  CE  LYS B  12      26.184 -11.258   4.782  1.00  0.00           C  
ATOM   4606  NZ  LYS B  12      27.134 -12.095   5.563  1.00  0.00           N  
ATOM   4607  H   LYS B  12      21.301 -10.973   3.415  1.00  0.00           H  
ATOM   4608  HA  LYS B  12      22.784 -10.465   1.018  1.00  0.00           H  
ATOM   4609 1HB  LYS B  12      22.814 -12.785   2.983  1.00  0.00           H  
ATOM   4610 2HB  LYS B  12      23.926 -12.666   1.627  1.00  0.00           H  
ATOM   4611 1HG  LYS B  12      24.811 -10.549   2.521  1.00  0.00           H  
ATOM   4612 2HG  LYS B  12      23.680 -10.649   3.878  1.00  0.00           H  
ATOM   4613 1HD  LYS B  12      24.707 -12.794   4.573  1.00  0.00           H  
ATOM   4614 2HD  LYS B  12      25.845 -12.682   3.222  1.00  0.00           H  
ATOM   4615 1HE  LYS B  12      26.754 -10.585   4.142  1.00  0.00           H  
ATOM   4616 2HE  LYS B  12      25.598 -10.654   5.475  1.00  0.00           H  
ATOM   4617 1HZ  LYS B  12      27.734 -11.499   6.115  1.00  0.00           H  
ATOM   4618 2HZ  LYS B  12      26.616 -12.711   6.175  1.00  0.00           H  
ATOM   4619 3HZ  LYS B  12      27.697 -12.646   4.931  1.00  0.00           H  
ATOM   4620  N   SER B  13      20.633 -12.946   0.909  1.00  0.00           N  
ATOM   4621  CA  SER B  13      19.919 -13.840   0.004  1.00  0.00           C  
ATOM   4622  C   SER B  13      19.146 -13.055  -1.048  1.00  0.00           C  
ATOM   4623  O   SER B  13      19.117 -13.431  -2.220  1.00  0.00           O  
ATOM   4624  CB  SER B  13      18.969 -14.725   0.786  1.00  0.00           C  
ATOM   4625  OG  SER B  13      19.673 -15.601   1.624  1.00  0.00           O  
ATOM   4626  H   SER B  13      20.372 -12.922   1.884  1.00  0.00           H  
ATOM   4627  HA  SER B  13      20.648 -14.470  -0.507  1.00  0.00           H  
ATOM   4628 1HB  SER B  13      18.301 -14.104   1.384  1.00  0.00           H  
ATOM   4629 2HB  SER B  13      18.352 -15.297   0.095  1.00  0.00           H  
ATOM   4630  HG  SER B  13      19.919 -15.087   2.397  1.00  0.00           H  
ATOM   4631  N   ILE B  14      18.520 -11.963  -0.622  1.00  0.00           N  
ATOM   4632  CA  ILE B  14      17.744 -11.122  -1.527  1.00  0.00           C  
ATOM   4633  C   ILE B  14      18.637 -10.476  -2.579  1.00  0.00           C  
ATOM   4634  O   ILE B  14      18.270 -10.390  -3.751  1.00  0.00           O  
ATOM   4635  CB  ILE B  14      16.990 -10.028  -0.750  1.00  0.00           C  
ATOM   4636  CG1 ILE B  14      15.900 -10.650   0.126  1.00  0.00           C  
ATOM   4637  CG2 ILE B  14      16.392  -9.011  -1.709  1.00  0.00           C  
ATOM   4638  CD1 ILE B  14      15.291  -9.687   1.120  1.00  0.00           C  
ATOM   4639  H   ILE B  14      18.583 -11.708   0.353  1.00  0.00           H  
ATOM   4640  HA  ILE B  14      17.013 -11.747  -2.038  1.00  0.00           H  
ATOM   4641  HB  ILE B  14      17.680  -9.517  -0.079  1.00  0.00           H  
ATOM   4642 1HG1 ILE B  14      15.101 -11.036  -0.507  1.00  0.00           H  
ATOM   4643 2HG1 ILE B  14      16.314 -11.493   0.679  1.00  0.00           H  
ATOM   4644 1HG2 ILE B  14      15.862  -8.245  -1.143  1.00  0.00           H  
ATOM   4645 2HG2 ILE B  14      17.187  -8.547  -2.291  1.00  0.00           H  
ATOM   4646 3HG2 ILE B  14      15.695  -9.511  -2.382  1.00  0.00           H  
ATOM   4647 1HD1 ILE B  14      14.527 -10.201   1.704  1.00  0.00           H  
ATOM   4648 2HD1 ILE B  14      16.069  -9.314   1.788  1.00  0.00           H  
ATOM   4649 3HD1 ILE B  14      14.839  -8.852   0.587  1.00  0.00           H  
ATOM   4650  N   SER B  15      19.811 -10.022  -2.153  1.00  0.00           N  
ATOM   4651  CA  SER B  15      20.758  -9.382  -3.058  1.00  0.00           C  
ATOM   4652  C   SER B  15      21.263 -10.361  -4.110  1.00  0.00           C  
ATOM   4653  O   SER B  15      21.403 -10.010  -5.282  1.00  0.00           O  
ATOM   4654  CB  SER B  15      21.928  -8.818  -2.276  1.00  0.00           C  
ATOM   4655  OG  SER B  15      22.849  -8.195  -3.128  1.00  0.00           O  
ATOM   4656  H   SER B  15      20.054 -10.123  -1.178  1.00  0.00           H  
ATOM   4657  HA  SER B  15      20.249  -8.563  -3.569  1.00  0.00           H  
ATOM   4658 1HB  SER B  15      21.563  -8.100  -1.542  1.00  0.00           H  
ATOM   4659 2HB  SER B  15      22.421  -9.622  -1.729  1.00  0.00           H  
ATOM   4660  HG  SER B  15      23.675  -8.153  -2.641  1.00  0.00           H  
ATOM   4661  N   LYS B  16      21.536 -11.590  -3.684  1.00  0.00           N  
ATOM   4662  CA  LYS B  16      22.027 -12.622  -4.588  1.00  0.00           C  
ATOM   4663  C   LYS B  16      20.983 -12.975  -5.641  1.00  0.00           C  
ATOM   4664  O   LYS B  16      21.309 -13.166  -6.813  1.00  0.00           O  
ATOM   4665  CB  LYS B  16      22.427 -13.874  -3.804  1.00  0.00           C  
ATOM   4666  CG  LYS B  16      23.683 -13.711  -2.959  1.00  0.00           C  
ATOM   4667  CD  LYS B  16      24.005 -14.988  -2.197  1.00  0.00           C  
ATOM   4668  CE  LYS B  16      25.254 -14.824  -1.343  1.00  0.00           C  
ATOM   4669  NZ  LYS B  16      25.559 -16.053  -0.561  1.00  0.00           N  
ATOM   4670  H   LYS B  16      21.400 -11.814  -2.709  1.00  0.00           H  
ATOM   4671  HA  LYS B  16      22.907 -12.239  -5.106  1.00  0.00           H  
ATOM   4672 1HB  LYS B  16      21.612 -14.163  -3.140  1.00  0.00           H  
ATOM   4673 2HB  LYS B  16      22.594 -14.699  -4.497  1.00  0.00           H  
ATOM   4674 1HG  LYS B  16      24.527 -13.462  -3.605  1.00  0.00           H  
ATOM   4675 2HG  LYS B  16      23.541 -12.899  -2.247  1.00  0.00           H  
ATOM   4676 1HD  LYS B  16      23.165 -15.247  -1.551  1.00  0.00           H  
ATOM   4677 2HD  LYS B  16      24.163 -15.803  -2.902  1.00  0.00           H  
ATOM   4678 1HE  LYS B  16      26.105 -14.595  -1.984  1.00  0.00           H  
ATOM   4679 2HE  LYS B  16      25.115 -13.994  -0.651  1.00  0.00           H  
ATOM   4680 1HZ  LYS B  16      26.392 -15.904  -0.010  1.00  0.00           H  
ATOM   4681 2HZ  LYS B  16      24.784 -16.264   0.051  1.00  0.00           H  
ATOM   4682 3HZ  LYS B  16      25.709 -16.826  -1.194  1.00  0.00           H  
ATOM   4683  N   ILE B  17      19.726 -13.059  -5.215  1.00  0.00           N  
ATOM   4684  CA  ILE B  17      18.632 -13.389  -6.120  1.00  0.00           C  
ATOM   4685  C   ILE B  17      18.441 -12.304  -7.172  1.00  0.00           C  
ATOM   4686  O   ILE B  17      18.203 -12.597  -8.344  1.00  0.00           O  
ATOM   4687  CB  ILE B  17      17.318 -13.588  -5.343  1.00  0.00           C  
ATOM   4688  CG1 ILE B  17      17.400 -14.841  -4.467  1.00  0.00           C  
ATOM   4689  CG2 ILE B  17      16.141 -13.682  -6.302  1.00  0.00           C  
ATOM   4690  CD1 ILE B  17      16.268 -14.967  -3.473  1.00  0.00           C  
ATOM   4691  H   ILE B  17      19.525 -12.890  -4.240  1.00  0.00           H  
ATOM   4692  HA  ILE B  17      18.875 -14.320  -6.631  1.00  0.00           H  
ATOM   4693  HB  ILE B  17      17.161 -12.745  -4.672  1.00  0.00           H  
ATOM   4694 1HG1 ILE B  17      17.399 -15.728  -5.100  1.00  0.00           H  
ATOM   4695 2HG1 ILE B  17      18.340 -14.837  -3.914  1.00  0.00           H  
ATOM   4696 1HG2 ILE B  17      15.221 -13.823  -5.736  1.00  0.00           H  
ATOM   4697 2HG2 ILE B  17      16.072 -12.763  -6.884  1.00  0.00           H  
ATOM   4698 3HG2 ILE B  17      16.287 -14.527  -6.975  1.00  0.00           H  
ATOM   4699 1HD1 ILE B  17      16.396 -15.879  -2.890  1.00  0.00           H  
ATOM   4700 2HD1 ILE B  17      16.272 -14.105  -2.805  1.00  0.00           H  
ATOM   4701 3HD1 ILE B  17      15.320 -15.009  -4.006  1.00  0.00           H  
ATOM   4702  N   GLY B  18      18.546 -11.049  -6.747  1.00  0.00           N  
ATOM   4703  CA  GLY B  18      18.386  -9.918  -7.651  1.00  0.00           C  
ATOM   4704  C   GLY B  18      19.488  -9.891  -8.703  1.00  0.00           C  
ATOM   4705  O   GLY B  18      19.235  -9.611  -9.875  1.00  0.00           O  
ATOM   4706  H   GLY B  18      18.742 -10.876  -5.771  1.00  0.00           H  
ATOM   4707 1HA  GLY B  18      17.414  -9.977  -8.140  1.00  0.00           H  
ATOM   4708 2HA  GLY B  18      18.403  -8.991  -7.079  1.00  0.00           H  
ATOM   4709  N   VAL B  19      20.712 -10.184  -8.278  1.00  0.00           N  
ATOM   4710  CA  VAL B  19      21.855 -10.196  -9.182  1.00  0.00           C  
ATOM   4711  C   VAL B  19      21.715 -11.288 -10.234  1.00  0.00           C  
ATOM   4712  O   VAL B  19      22.030 -11.079 -11.406  1.00  0.00           O  
ATOM   4713  CB  VAL B  19      23.159 -10.412  -8.391  1.00  0.00           C  
ATOM   4714  CG1 VAL B  19      24.331 -10.614  -9.341  1.00  0.00           C  
ATOM   4715  CG2 VAL B  19      23.409  -9.228  -7.470  1.00  0.00           C  
ATOM   4716  H   VAL B  19      20.853 -10.405  -7.303  1.00  0.00           H  
ATOM   4717  HA  VAL B  19      21.908  -9.230  -9.686  1.00  0.00           H  
ATOM   4718  HB  VAL B  19      23.066 -11.322  -7.798  1.00  0.00           H  
ATOM   4719 1HG1 VAL B  19      25.244 -10.766  -8.765  1.00  0.00           H  
ATOM   4720 2HG1 VAL B  19      24.146 -11.488  -9.965  1.00  0.00           H  
ATOM   4721 3HG1 VAL B  19      24.443  -9.733  -9.972  1.00  0.00           H  
ATOM   4722 1HG2 VAL B  19      24.332  -9.388  -6.914  1.00  0.00           H  
ATOM   4723 2HG2 VAL B  19      23.496  -8.318  -8.064  1.00  0.00           H  
ATOM   4724 3HG2 VAL B  19      22.578  -9.128  -6.772  1.00  0.00           H  
ATOM   4725  N   GLU B  20      21.242 -12.454  -9.809  1.00  0.00           N  
ATOM   4726  CA  GLU B  20      21.059 -13.583 -10.713  1.00  0.00           C  
ATOM   4727  C   GLU B  20      19.999 -13.280 -11.765  1.00  0.00           C  
ATOM   4728  O   GLU B  20      20.159 -13.622 -12.937  1.00  0.00           O  
ATOM   4729  CB  GLU B  20      20.668 -14.837  -9.928  1.00  0.00           C  
ATOM   4730  CG  GLU B  20      21.778 -15.403  -9.053  1.00  0.00           C  
ATOM   4731  CD  GLU B  20      22.957 -15.891  -9.847  1.00  0.00           C  
ATOM   4732  OE1 GLU B  20      22.799 -16.823 -10.598  1.00  0.00           O  
ATOM   4733  OE2 GLU B  20      24.018 -15.331  -9.702  1.00  0.00           O  
ATOM   4734  H   GLU B  20      21.002 -12.561  -8.834  1.00  0.00           H  
ATOM   4735  HA  GLU B  20      22.002 -13.772 -11.226  1.00  0.00           H  
ATOM   4736 1HB  GLU B  20      19.816 -14.614  -9.285  1.00  0.00           H  
ATOM   4737 2HB  GLU B  20      20.358 -15.619 -10.622  1.00  0.00           H  
ATOM   4738 1HG  GLU B  20      22.113 -14.628  -8.364  1.00  0.00           H  
ATOM   4739 2HG  GLU B  20      21.377 -16.226  -8.463  1.00  0.00           H  
ATOM   4740  N   ALA B  21      18.918 -12.636 -11.340  1.00  0.00           N  
ATOM   4741  CA  ALA B  21      17.829 -12.285 -12.244  1.00  0.00           C  
ATOM   4742  C   ALA B  21      18.289 -11.284 -13.296  1.00  0.00           C  
ATOM   4743  O   ALA B  21      17.928 -11.391 -14.468  1.00  0.00           O  
ATOM   4744  CB  ALA B  21      16.649 -11.727 -11.462  1.00  0.00           C  
ATOM   4745  H   ALA B  21      18.848 -12.382 -10.365  1.00  0.00           H  
ATOM   4746  HA  ALA B  21      17.513 -13.192 -12.760  1.00  0.00           H  
ATOM   4747 1HB  ALA B  21      15.845 -11.469 -12.151  1.00  0.00           H  
ATOM   4748 2HB  ALA B  21      16.295 -12.476 -10.754  1.00  0.00           H  
ATOM   4749 3HB  ALA B  21      16.962 -10.835 -10.920  1.00  0.00           H  
ATOM   4750  N   LEU B  22      19.088 -10.311 -12.871  1.00  0.00           N  
ATOM   4751  CA  LEU B  22      19.598  -9.289 -13.775  1.00  0.00           C  
ATOM   4752  C   LEU B  22      20.519  -9.893 -14.827  1.00  0.00           C  
ATOM   4753  O   LEU B  22      20.469  -9.519 -15.999  1.00  0.00           O  
ATOM   4754  CB  LEU B  22      20.352  -8.211 -12.985  1.00  0.00           C  
ATOM   4755  CG  LEU B  22      19.487  -7.322 -12.082  1.00  0.00           C  
ATOM   4756  CD1 LEU B  22      20.386  -6.431 -11.235  1.00  0.00           C  
ATOM   4757  CD2 LEU B  22      18.547  -6.489 -12.941  1.00  0.00           C  
ATOM   4758  H   LEU B  22      19.347 -10.280 -11.895  1.00  0.00           H  
ATOM   4759  HA  LEU B  22      18.754  -8.824 -14.284  1.00  0.00           H  
ATOM   4760 1HB  LEU B  22      21.095  -8.699 -12.355  1.00  0.00           H  
ATOM   4761 2HB  LEU B  22      20.872  -7.563 -13.690  1.00  0.00           H  
ATOM   4762  HG  LEU B  22      18.904  -7.947 -11.406  1.00  0.00           H  
ATOM   4763 1HD1 LEU B  22      19.772  -5.799 -10.594  1.00  0.00           H  
ATOM   4764 2HD1 LEU B  22      21.035  -7.053 -10.617  1.00  0.00           H  
ATOM   4765 3HD1 LEU B  22      20.995  -5.805 -11.885  1.00  0.00           H  
ATOM   4766 1HD2 LEU B  22      17.932  -5.857 -12.300  1.00  0.00           H  
ATOM   4767 2HD2 LEU B  22      19.129  -5.863 -13.617  1.00  0.00           H  
ATOM   4768 3HD2 LEU B  22      17.904  -7.150 -13.523  1.00  0.00           H  
ATOM   4769  N   GLU B  23      21.361 -10.829 -14.402  1.00  0.00           N  
ATOM   4770  CA  GLU B  23      22.296 -11.488 -15.305  1.00  0.00           C  
ATOM   4771  C   GLU B  23      21.563 -12.165 -16.457  1.00  0.00           C  
ATOM   4772  O   GLU B  23      22.059 -12.204 -17.583  1.00  0.00           O  
ATOM   4773  CB  GLU B  23      23.136 -12.517 -14.545  1.00  0.00           C  
ATOM   4774  CG  GLU B  23      24.198 -13.208 -15.388  1.00  0.00           C  
ATOM   4775  CD  GLU B  23      25.270 -12.267 -15.864  1.00  0.00           C  
ATOM   4776  OE1 GLU B  23      25.428 -11.228 -15.270  1.00  0.00           O  
ATOM   4777  OE2 GLU B  23      25.932 -12.588 -16.823  1.00  0.00           O  
ATOM   4778  H   GLU B  23      21.352 -11.091 -13.427  1.00  0.00           H  
ATOM   4779  HA  GLU B  23      22.963 -10.734 -15.723  1.00  0.00           H  
ATOM   4780 1HB  GLU B  23      23.637 -12.031 -13.708  1.00  0.00           H  
ATOM   4781 2HB  GLU B  23      22.483 -13.287 -14.134  1.00  0.00           H  
ATOM   4782 1HG  GLU B  23      24.661 -13.997 -14.797  1.00  0.00           H  
ATOM   4783 2HG  GLU B  23      23.719 -13.671 -16.250  1.00  0.00           H  
ATOM   4784  N   LYS B  24      20.383 -12.702 -16.186  1.00  0.00           N  
ATOM   4785  CA  LYS B  24      19.490 -13.123 -17.273  1.00  0.00           C  
ATOM   4786  C   LYS B  24      18.957 -11.958 -18.119  1.00  0.00           C  
ATOM   4787  O   LYS B  24      18.814 -12.076 -19.336  1.00  0.00           O  
ATOM   4788  CB  LYS B  24      18.315 -13.916 -16.699  1.00  0.00           C  
ATOM   4789  CG  LYS B  24      17.350 -14.458 -17.746  1.00  0.00           C  
ATOM   4790  CD  LYS B  24      18.017 -15.509 -18.620  1.00  0.00           C  
ATOM   4791  CE  LYS B  24      17.027 -16.125 -19.599  1.00  0.00           C  
ATOM   4792  NZ  LYS B  24      17.674 -17.130 -20.485  1.00  0.00           N  
ATOM   4793  H   LYS B  24      20.085 -12.827 -15.229  1.00  0.00           H  
ATOM   4794  HA  LYS B  24      20.049 -13.769 -17.950  1.00  0.00           H  
ATOM   4795 1HB  LYS B  24      18.693 -14.762 -16.124  1.00  0.00           H  
ATOM   4796 2HB  LYS B  24      17.747 -13.284 -16.017  1.00  0.00           H  
ATOM   4797 1HG  LYS B  24      16.487 -14.903 -17.250  1.00  0.00           H  
ATOM   4798 2HG  LYS B  24      17.002 -13.641 -18.377  1.00  0.00           H  
ATOM   4799 1HD  LYS B  24      18.833 -15.053 -19.181  1.00  0.00           H  
ATOM   4800 2HD  LYS B  24      18.428 -16.298 -17.991  1.00  0.00           H  
ATOM   4801 1HE  LYS B  24      16.223 -16.609 -19.047  1.00  0.00           H  
ATOM   4802 2HE  LYS B  24      16.592 -15.341 -20.218  1.00  0.00           H  
ATOM   4803 1HZ  LYS B  24      16.986 -17.514 -21.118  1.00  0.00           H  
ATOM   4804 2HZ  LYS B  24      18.410 -16.688 -21.017  1.00  0.00           H  
ATOM   4805 3HZ  LYS B  24      18.064 -17.873 -19.924  1.00  0.00           H  
ATOM   4806  N   ILE B  25      18.663 -10.831 -17.474  1.00  0.00           N  
ATOM   4807  CA  ILE B  25      17.898  -9.760 -18.124  1.00  0.00           C  
ATOM   4808  C   ILE B  25      18.764  -8.914 -19.053  1.00  0.00           C  
ATOM   4809  O   ILE B  25      19.856  -8.485 -18.680  1.00  0.00           O  
ATOM   4810  CB  ILE B  25      17.242  -8.844 -17.074  1.00  0.00           C  
ATOM   4811  CG1 ILE B  25      16.227  -9.630 -16.240  1.00  0.00           C  
ATOM   4812  CG2 ILE B  25      16.575  -7.655 -17.748  1.00  0.00           C  
ATOM   4813  CD1 ILE B  25      15.718  -8.879 -15.031  1.00  0.00           C  
ATOM   4814  H   ILE B  25      18.970 -10.706 -16.520  1.00  0.00           H  
ATOM   4815  HA  ILE B  25      17.111 -10.213 -18.726  1.00  0.00           H  
ATOM   4816  HB  ILE B  25      18.002  -8.479 -16.384  1.00  0.00           H  
ATOM   4817 1HG1 ILE B  25      15.373  -9.896 -16.862  1.00  0.00           H  
ATOM   4818 2HG1 ILE B  25      16.682 -10.560 -15.895  1.00  0.00           H  
ATOM   4819 1HG2 ILE B  25      16.116  -7.019 -16.992  1.00  0.00           H  
ATOM   4820 2HG2 ILE B  25      17.321  -7.084 -18.299  1.00  0.00           H  
ATOM   4821 3HG2 ILE B  25      15.808  -8.010 -18.437  1.00  0.00           H  
ATOM   4822 1HD1 ILE B  25      15.004  -9.501 -14.490  1.00  0.00           H  
ATOM   4823 2HD1 ILE B  25      16.554  -8.633 -14.376  1.00  0.00           H  
ATOM   4824 3HD1 ILE B  25      15.228  -7.961 -15.353  1.00  0.00           H  
ATOM   4825  N   THR B  26      18.270  -8.677 -20.267  1.00  0.00           N  
ATOM   4826  CA  THR B  26      18.972  -7.846 -21.237  1.00  0.00           C  
ATOM   4827  C   THR B  26      18.176  -6.586 -21.607  1.00  0.00           C  
ATOM   4828  O   THR B  26      18.640  -5.754 -22.386  1.00  0.00           O  
ATOM   4829  CB  THR B  26      19.286  -8.650 -22.512  1.00  0.00           C  
ATOM   4830  OG1 THR B  26      18.064  -9.111 -23.103  1.00  0.00           O  
ATOM   4831  CG2 THR B  26      20.169  -9.845 -22.185  1.00  0.00           C  
ATOM   4832  H   THR B  26      17.383  -9.086 -20.521  1.00  0.00           H  
ATOM   4833  HA  THR B  26      19.914  -7.520 -20.796  1.00  0.00           H  
ATOM   4834  HB  THR B  26      19.801  -8.010 -23.228  1.00  0.00           H  
ATOM   4835  HG1 THR B  26      17.662  -8.397 -23.603  1.00  0.00           H  
ATOM   4836 1HG2 THR B  26      20.381 -10.401 -23.098  1.00  0.00           H  
ATOM   4837 2HG2 THR B  26      21.104  -9.497 -21.746  1.00  0.00           H  
ATOM   4838 3HG2 THR B  26      19.655 -10.494 -21.477  1.00  0.00           H  
ATOM   4839  N   ASP B  27      16.979  -6.453 -21.045  1.00  0.00           N  
ATOM   4840  CA  ASP B  27      16.067  -5.381 -21.444  1.00  0.00           C  
ATOM   4841  C   ASP B  27      16.343  -4.083 -20.692  1.00  0.00           C  
ATOM   4842  O   ASP B  27      16.454  -4.077 -19.466  1.00  0.00           O  
ATOM   4843  CB  ASP B  27      14.615  -5.804 -21.213  1.00  0.00           C  
ATOM   4844  CG  ASP B  27      14.157  -6.897 -22.169  1.00  0.00           C  
ATOM   4845  OD1 ASP B  27      14.804  -7.093 -23.170  1.00  0.00           O  
ATOM   4846  OD2 ASP B  27      13.164  -7.526 -21.888  1.00  0.00           O  
ATOM   4847  H   ASP B  27      16.690  -7.103 -20.328  1.00  0.00           H  
ATOM   4848  HA  ASP B  27      16.208  -5.185 -22.507  1.00  0.00           H  
ATOM   4849 1HB  ASP B  27      14.499  -6.164 -20.190  1.00  0.00           H  
ATOM   4850 2HB  ASP B  27      13.960  -4.940 -21.331  1.00  0.00           H  
ATOM   4851  N   GLY B  28      16.501  -2.839 -21.150  1.00  0.00           N  
ATOM   4852  CA  GLY B  28      16.979  -1.769 -20.275  1.00  0.00           C  
ATOM   4853  C   GLY B  28      15.915  -1.301 -19.276  1.00  0.00           C  
ATOM   4854  O   GLY B  28      16.196  -1.122 -18.091  1.00  0.00           O  
ATOM   4855  H   GLY B  28      16.286  -2.640 -22.116  1.00  0.00           H  
ATOM   4856 1HA  GLY B  28      17.854  -2.113 -19.723  1.00  0.00           H  
ATOM   4857 2HA  GLY B  28      17.295  -0.919 -20.879  1.00  0.00           H  
ATOM   4858  N   GLU B  29      14.673  -1.093 -19.729  1.00  0.00           N  
ATOM   4859  CA  GLU B  29      13.586  -0.864 -18.784  1.00  0.00           C  
ATOM   4860  C   GLU B  29      13.441  -2.031 -17.815  1.00  0.00           C  
ATOM   4861  O   GLU B  29      13.325  -1.835 -16.605  1.00  0.00           O  
ATOM   4862  CB  GLU B  29      12.269  -0.642 -19.530  1.00  0.00           C  
ATOM   4863  CG  GLU B  29      12.213   0.647 -20.338  1.00  0.00           C  
ATOM   4864  CD  GLU B  29      12.893   0.531 -21.673  1.00  0.00           C  
ATOM   4865  OE1 GLU B  29      13.389  -0.528 -21.976  1.00  0.00           O  
ATOM   4866  OE2 GLU B  29      12.917   1.502 -22.392  1.00  0.00           O  
ATOM   4867  H   GLU B  29      14.473  -1.092 -20.719  1.00  0.00           H  
ATOM   4868  HA  GLU B  29      13.814   0.031 -18.205  1.00  0.00           H  
ATOM   4869 1HB  GLU B  29      12.094  -1.473 -20.214  1.00  0.00           H  
ATOM   4870 2HB  GLU B  29      11.445  -0.626 -18.817  1.00  0.00           H  
ATOM   4871 1HG  GLU B  29      11.170   0.919 -20.497  1.00  0.00           H  
ATOM   4872 2HG  GLU B  29      12.684   1.444 -19.764  1.00  0.00           H  
ATOM   4873  N   VAL B  30      13.449  -3.245 -18.355  1.00  0.00           N  
ATOM   4874  CA  VAL B  30      13.320  -4.447 -17.539  1.00  0.00           C  
ATOM   4875  C   VAL B  30      14.419  -4.519 -16.487  1.00  0.00           C  
ATOM   4876  O   VAL B  30      14.154  -4.787 -15.315  1.00  0.00           O  
ATOM   4877  CB  VAL B  30      13.380  -5.704 -18.426  1.00  0.00           C  
ATOM   4878  CG1 VAL B  30      13.463  -6.958 -17.568  1.00  0.00           C  
ATOM   4879  CG2 VAL B  30      12.162  -5.754 -19.337  1.00  0.00           C  
ATOM   4880  H   VAL B  30      13.547  -3.339 -19.356  1.00  0.00           H  
ATOM   4881  HA  VAL B  30      12.354  -4.420 -17.034  1.00  0.00           H  
ATOM   4882  HB  VAL B  30      14.286  -5.668 -19.031  1.00  0.00           H  
ATOM   4883 1HG1 VAL B  30      13.504  -7.837 -18.212  1.00  0.00           H  
ATOM   4884 2HG1 VAL B  30      14.360  -6.918 -16.952  1.00  0.00           H  
ATOM   4885 3HG1 VAL B  30      12.583  -7.020 -16.928  1.00  0.00           H  
ATOM   4886 1HG2 VAL B  30      12.211  -6.645 -19.962  1.00  0.00           H  
ATOM   4887 2HG2 VAL B  30      11.256  -5.784 -18.732  1.00  0.00           H  
ATOM   4888 3HG2 VAL B  30      12.146  -4.867 -19.971  1.00  0.00           H  
ATOM   4889  N   ALA B  31      15.655  -4.279 -16.912  1.00  0.00           N  
ATOM   4890  CA  ALA B  31      16.797  -4.316 -16.007  1.00  0.00           C  
ATOM   4891  C   ALA B  31      16.704  -3.218 -14.956  1.00  0.00           C  
ATOM   4892  O   ALA B  31      17.010  -3.439 -13.784  1.00  0.00           O  
ATOM   4893  CB  ALA B  31      18.097  -4.190 -16.789  1.00  0.00           C  
ATOM   4894  H   ALA B  31      15.807  -4.065 -17.887  1.00  0.00           H  
ATOM   4895  HA  ALA B  31      16.788  -5.275 -15.489  1.00  0.00           H  
ATOM   4896 1HB  ALA B  31      18.941  -4.219 -16.099  1.00  0.00           H  
ATOM   4897 2HB  ALA B  31      18.178  -5.015 -17.496  1.00  0.00           H  
ATOM   4898 3HB  ALA B  31      18.105  -3.246 -17.331  1.00  0.00           H  
ATOM   4899  N   TYR B  32      16.279  -2.033 -15.381  1.00  0.00           N  
ATOM   4900  CA  TYR B  32      16.145  -0.898 -14.476  1.00  0.00           C  
ATOM   4901  C   TYR B  32      15.074  -1.156 -13.425  1.00  0.00           C  
ATOM   4902  O   TYR B  32      15.247  -0.821 -12.253  1.00  0.00           O  
ATOM   4903  CB  TYR B  32      15.824   0.377 -15.260  1.00  0.00           C  
ATOM   4904  CG  TYR B  32      15.728   1.616 -14.397  1.00  0.00           C  
ATOM   4905  CD1 TYR B  32      16.340   1.643 -13.153  1.00  0.00           C  
ATOM   4906  CD2 TYR B  32      15.030   2.725 -14.851  1.00  0.00           C  
ATOM   4907  CE1 TYR B  32      16.253   2.775 -12.365  1.00  0.00           C  
ATOM   4908  CE2 TYR B  32      14.943   3.856 -14.064  1.00  0.00           C  
ATOM   4909  CZ  TYR B  32      15.551   3.883 -12.826  1.00  0.00           C  
ATOM   4910  OH  TYR B  32      15.465   5.011 -12.041  1.00  0.00           O  
ATOM   4911  H   TYR B  32      16.044  -1.916 -16.356  1.00  0.00           H  
ATOM   4912  HA  TYR B  32      17.092  -0.757 -13.955  1.00  0.00           H  
ATOM   4913 1HB  TYR B  32      16.594   0.545 -16.014  1.00  0.00           H  
ATOM   4914 2HB  TYR B  32      14.876   0.253 -15.783  1.00  0.00           H  
ATOM   4915  HD1 TYR B  32      16.889   0.772 -12.796  1.00  0.00           H  
ATOM   4916  HD2 TYR B  32      14.549   2.703 -15.829  1.00  0.00           H  
ATOM   4917  HE1 TYR B  32      16.733   2.796 -11.387  1.00  0.00           H  
ATOM   4918  HE2 TYR B  32      14.393   4.728 -14.420  1.00  0.00           H  
ATOM   4919  HH  TYR B  32      14.951   5.680 -12.500  1.00  0.00           H  
ATOM   4920  N   LYS B  33      13.966  -1.753 -13.850  1.00  0.00           N  
ATOM   4921  CA  LYS B  33      12.863  -2.056 -12.945  1.00  0.00           C  
ATOM   4922  C   LYS B  33      13.279  -3.077 -11.894  1.00  0.00           C  
ATOM   4923  O   LYS B  33      12.921  -2.956 -10.722  1.00  0.00           O  
ATOM   4924  CB  LYS B  33      11.654  -2.570 -13.727  1.00  0.00           C  
ATOM   4925  CG  LYS B  33      10.423  -2.846 -12.873  1.00  0.00           C  
ATOM   4926  CD  LYS B  33       9.238  -3.263 -13.731  1.00  0.00           C  
ATOM   4927  CE  LYS B  33       8.011  -3.553 -12.878  1.00  0.00           C  
ATOM   4928  NZ  LYS B  33       6.843  -3.962 -13.703  1.00  0.00           N  
ATOM   4929  H   LYS B  33      13.885  -2.003 -14.825  1.00  0.00           H
[truncated: 763,979 more chars]
