# Supplementary material for: Blueprinting extendable nanomaterials with standardized protein blocks
Source: Nature. 2024 Mar 13;627(8005):898–904. doi: 10.1038/s41586-024-07188-4 (PMC10972742; doi:10.1038/s41586-024-07188-4)
Supplement: Supplementary file 4 — Design models with ideal backbones as well as experimentally determined structures for comparison. For reference to design names, see Supplementary Fig. 1. [file 41586_2024_7188_MOESM4_ESM.zip › cage_I3_8_design.pdb]

HEADER                                            10-JAN-24   XXXX              
EXPDTA    THEORETICAL MODEL                                                     
REMARK 220                                                                      
REMARK 220 EXPERIMENTAL DETAILS                                                 
REMARK 220  EXPERIMENT TYPE                : THEORETICAL MODELLING              
REMARK 220  DATE OF DATA COLLECTION        : 10-JAN-24                          
REMARK 220                                                                      
REMARK 220 REMARK: MODEL GENERATED BY ROSETTA                                   
REMARK 220  VERSION 2024.01+HEAD.00b79147e63                                    
ATOM      1  N   MET !   1     238.729  -1.542 -62.156  1.00  0.00           N  
ATOM      2  CA  MET !   1     237.811  -0.419 -62.296  1.00  0.00           C  
ATOM      3  C   MET !   1     236.435  -0.885 -62.759  1.00  0.00           C  
ATOM      4  O   MET !   1     235.410  -0.392 -62.286  1.00  0.00           O  
ATOM      5  CB  MET !   1     238.382   0.610 -63.270  1.00  0.00           C  
ATOM      6  CG  MET !   1     239.639   1.313 -62.778  1.00  0.00           C  
ATOM      7  SD  MET !   1     239.377   2.201 -61.229  1.00  0.00           S  
ATOM      8  CE  MET !   1     238.291   3.516 -61.773  1.00  0.00           C  
ATOM      9 1H   MET !   1     239.621  -1.208 -61.852  1.00  0.00           H  
ATOM     10 2H   MET !   1     238.368  -2.187 -61.482  1.00  0.00           H  
ATOM     11 3H   MET !   1     238.829  -2.003 -63.038  1.00  0.00           H  
ATOM     12  HA  MET !   1     237.689   0.052 -61.321  1.00  0.00           H  
ATOM     13 1HB  MET !   1     238.620   0.122 -64.215  1.00  0.00           H  
ATOM     14 2HB  MET !   1     237.630   1.373 -63.476  1.00  0.00           H  
ATOM     15 1HG  MET !   1     240.430   0.580 -62.626  1.00  0.00           H  
ATOM     16 2HG  MET !   1     239.975   2.026 -63.531  1.00  0.00           H  
ATOM     17 1HE  MET !   1     238.038   4.153 -60.925  1.00  0.00           H  
ATOM     18 2HE  MET !   1     238.792   4.111 -62.537  1.00  0.00           H  
ATOM     19 3HE  MET !   1     237.378   3.086 -62.188  1.00  0.00           H  
ATOM     20  N   GLU !   2     236.419  -1.838 -63.688  1.00  0.00           N  
ATOM     21  CA  GLU !   2     235.180  -2.480 -64.113  1.00  0.00           C  
ATOM     22  C   GLU !   2     234.465  -3.129 -62.936  1.00  0.00           C  
ATOM     23  O   GLU !   2     233.256  -2.961 -62.763  1.00  0.00           O  
ATOM     24  CB  GLU !   2     235.464  -3.529 -65.190  1.00  0.00           C  
ATOM     25  CG  GLU !   2     235.948  -2.955 -66.514  1.00  0.00           C  
ATOM     26  CD  GLU !   2     237.417  -2.634 -66.511  1.00  0.00           C  
ATOM     27  OE1 GLU !   2     238.053  -2.860 -65.509  1.00  0.00           O  
ATOM     28  OE2 GLU !   2     237.904  -2.162 -67.511  1.00  0.00           O  
ATOM     29  H   GLU !   2     237.291  -2.124 -64.110  1.00  0.00           H  
ATOM     30  HA  GLU !   2     234.522  -1.718 -64.533  1.00  0.00           H  
ATOM     31 1HB  GLU !   2     236.222  -4.225 -64.830  1.00  0.00           H  
ATOM     32 2HB  GLU !   2     234.559  -4.104 -65.386  1.00  0.00           H  
ATOM     33 1HG  GLU !   2     235.748  -3.676 -67.306  1.00  0.00           H  
ATOM     34 2HG  GLU !   2     235.384  -2.050 -66.734  1.00  0.00           H  
ATOM     35  N   GLU !   3     235.215  -3.869 -62.129  1.00  0.00           N  
ATOM     36  CA  GLU !   3     234.650  -4.547 -60.966  1.00  0.00           C  
ATOM     37  C   GLU !   3     233.987  -3.553 -60.020  1.00  0.00           C  
ATOM     38  O   GLU !   3     232.866  -3.772 -59.562  1.00  0.00           O  
ATOM     39  CB  GLU !   3     235.736  -5.327 -60.222  1.00  0.00           C  
ATOM     40  CG  GLU !   3     236.295  -6.516 -60.992  1.00  0.00           C  
ATOM     41  CD  GLU !   3     237.339  -6.121 -61.999  1.00  0.00           C  
ATOM     42  OE1 GLU !   3     237.634  -4.954 -62.095  1.00  0.00           O  
ATOM     43  OE2 GLU !   3     237.842  -6.988 -62.674  1.00  0.00           O  
ATOM     44  H   GLU !   3     236.201  -3.966 -62.324  1.00  0.00           H  
ATOM     45  HA  GLU !   3     233.890  -5.249 -61.310  1.00  0.00           H  
ATOM     46 1HB  GLU !   3     236.566  -4.661 -59.986  1.00  0.00           H  
ATOM     47 2HB  GLU !   3     235.336  -5.699 -59.279  1.00  0.00           H  
ATOM     48 1HG  GLU !   3     236.736  -7.218 -60.285  1.00  0.00           H  
ATOM     49 2HG  GLU !   3     235.477  -7.022 -61.503  1.00  0.00           H  
ATOM     50  N   LEU !   4     234.686  -2.462 -59.732  1.00  0.00           N  
ATOM     51  CA  LEU !   4     234.166  -1.432 -58.838  1.00  0.00           C  
ATOM     52  C   LEU !   4     232.842  -0.880 -59.347  1.00  0.00           C  
ATOM     53  O   LEU !   4     231.880  -0.747 -58.589  1.00  0.00           O  
ATOM     54  CB  LEU !   4     235.181  -0.291 -58.695  1.00  0.00           C  
ATOM     55  CG  LEU !   4     236.455  -0.628 -57.910  1.00  0.00           C  
ATOM     56  CD1 LEU !   4     237.442   0.525 -58.024  1.00  0.00           C  
ATOM     57  CD2 LEU !   4     236.099  -0.901 -56.457  1.00  0.00           C  
ATOM     58  H   LEU !   4     235.601  -2.341 -60.142  1.00  0.00           H  
ATOM     59  HA  LEU !   4     234.000  -1.877 -57.858  1.00  0.00           H  
ATOM     60 1HB  LEU !   4     235.481   0.034 -59.690  1.00  0.00           H  
ATOM     61 2HB  LEU !   4     234.695   0.546 -58.194  1.00  0.00           H  
ATOM     62  HG  LEU !   4     236.925  -1.513 -58.341  1.00  0.00           H  
ATOM     63 1HD1 LEU !   4     238.348   0.286 -57.467  1.00  0.00           H  
ATOM     64 2HD1 LEU !   4     237.695   0.686 -59.073  1.00  0.00           H  
ATOM     65 3HD1 LEU !   4     236.994   1.430 -57.615  1.00  0.00           H  
ATOM     66 1HD2 LEU !   4     237.004  -1.142 -55.899  1.00  0.00           H  
ATOM     67 2HD2 LEU !   4     235.630  -0.017 -56.024  1.00  0.00           H  
ATOM     68 3HD2 LEU !   4     235.406  -1.741 -56.403  1.00  0.00           H  
ATOM     69  N   ARG !   5     232.796  -0.559 -60.634  1.00  0.00           N  
ATOM     70  CA  ARG !   5     231.587  -0.021 -61.250  1.00  0.00           C  
ATOM     71  C   ARG !   5     230.459  -1.043 -61.230  1.00  0.00           C  
ATOM     72  O   ARG !   5     229.304  -0.704 -60.967  1.00  0.00           O  
ATOM     73  CB  ARG !   5     231.859   0.401 -62.686  1.00  0.00           C  
ATOM     74  CG  ARG !   5     232.735   1.635 -62.836  1.00  0.00           C  
ATOM     75  CD  ARG !   5     233.001   1.950 -64.263  1.00  0.00           C  
ATOM     76  NE  ARG !   5     233.838   3.129 -64.411  1.00  0.00           N  
ATOM     77  CZ  ARG !   5     234.347   3.565 -65.580  1.00  0.00           C  
ATOM     78  NH1 ARG !   5     234.095   2.909 -66.691  1.00  0.00           N  
ATOM     79  NH2 ARG !   5     235.099   4.651 -65.609  1.00  0.00           N  
ATOM     80  H   ARG !   5     233.621  -0.691 -61.202  1.00  0.00           H  
ATOM     81  HA  ARG !   5     231.270   0.855 -60.683  1.00  0.00           H  
ATOM     82 1HB  ARG !   5     232.345  -0.415 -63.219  1.00  0.00           H  
ATOM     83 2HB  ARG !   5     230.914   0.604 -63.191  1.00  0.00           H  
ATOM     84 1HG  ARG !   5     232.236   2.492 -62.382  1.00  0.00           H  
ATOM     85 2HG  ARG !   5     233.690   1.465 -62.338  1.00  0.00           H  
ATOM     86 1HD  ARG !   5     233.510   1.109 -64.732  1.00  0.00           H  
ATOM     87 2HD  ARG !   5     232.058   2.135 -64.776  1.00  0.00           H  
ATOM     88  HE  ARG !   5     234.054   3.660 -63.577  1.00  0.00           H  
ATOM     89 1HH1 ARG !   5     233.520   2.079 -66.668  1.00  0.00           H  
ATOM     90 2HH1 ARG !   5     234.477   3.235 -67.567  1.00  0.00           H  
ATOM     91 1HH2 ARG !   5     235.293   5.155 -64.755  1.00  0.00           H  
ATOM     92 2HH2 ARG !   5     235.480   4.977 -66.485  1.00  0.00           H  
ATOM     93  N   GLU !   6     230.797  -2.297 -61.510  1.00  0.00           N  
ATOM     94  CA  GLU !   6     229.810  -3.370 -61.527  1.00  0.00           C  
ATOM     95  C   GLU !   6     229.223  -3.601 -60.143  1.00  0.00           C  
ATOM     96  O   GLU !   6     228.020  -3.821 -59.996  1.00  0.00           O  
ATOM     97  CB  GLU !   6     230.438  -4.665 -62.047  1.00  0.00           C  
ATOM     98  CG  GLU !   6     230.789  -4.643 -63.527  1.00  0.00           C  
ATOM     99  CD  GLU !   6     231.469  -5.904 -63.986  1.00  0.00           C  
ATOM    100  OE1 GLU !   6     231.767  -6.730 -63.158  1.00  0.00           O  
ATOM    101  OE2 GLU !   6     231.690  -6.040 -65.166  1.00  0.00           O  
ATOM    102  H   GLU !   6     231.762  -2.513 -61.716  1.00  0.00           H  
ATOM    103  HA  GLU !   6     228.999  -3.083 -62.197  1.00  0.00           H  
ATOM    104 1HB  GLU !   6     231.351  -4.876 -61.489  1.00  0.00           H  
ATOM    105 2HB  GLU !   6     229.752  -5.495 -61.878  1.00  0.00           H  
ATOM    106 1HG  GLU !   6     229.876  -4.507 -64.105  1.00  0.00           H  
ATOM    107 2HG  GLU !   6     231.441  -3.793 -63.723  1.00  0.00           H  
ATOM    108  N   ILE !   7     230.078  -3.551 -59.126  1.00  0.00           N  
ATOM    109  CA  ILE !   7     229.646  -3.754 -57.747  1.00  0.00           C  
ATOM    110  C   ILE !   7     228.698  -2.647 -57.302  1.00  0.00           C  
ATOM    111  O   ILE !   7     227.702  -2.905 -56.625  1.00  0.00           O  
ATOM    112  CB  ILE !   7     230.854  -3.811 -56.794  1.00  0.00           C  
ATOM    113  CG1 ILE !   7     231.684  -5.070 -57.059  1.00  0.00           C  
ATOM    114  CG2 ILE !   7     230.392  -3.770 -55.346  1.00  0.00           C  
ATOM    115  CD1 ILE !   7     233.026  -5.075 -56.362  1.00  0.00           C  
ATOM    116  H   ILE !   7     231.053  -3.367 -59.314  1.00  0.00           H  
ATOM    117  HA  ILE !   7     229.114  -4.703 -57.688  1.00  0.00           H  
ATOM    118  HB  ILE !   7     231.506  -2.958 -56.982  1.00  0.00           H  
ATOM    119 1HG1 ILE !   7     231.127  -5.948 -56.734  1.00  0.00           H  
ATOM    120 2HG1 ILE !   7     231.858  -5.172 -58.131  1.00  0.00           H  
ATOM    121 1HG2 ILE !   7     231.258  -3.812 -54.686  1.00  0.00           H  
ATOM    122 2HG2 ILE !   7     229.843  -2.846 -55.166  1.00  0.00           H  
ATOM    123 3HG2 ILE !   7     229.743  -4.623 -55.147  1.00  0.00           H  
ATOM    124 1HD1 ILE !   7     233.555  -5.998 -56.599  1.00  0.00           H  
ATOM    125 2HD1 ILE !   7     233.615  -4.221 -56.700  1.00  0.00           H  
ATOM    126 3HD1 ILE !   7     232.876  -5.009 -55.285  1.00  0.00           H  
ATOM    127  N   ALA !   8     229.013  -1.415 -57.683  1.00  0.00           N  
ATOM    128  CA  ALA !   8     228.191  -0.268 -57.321  1.00  0.00           C  
ATOM    129  C   ALA !   8     226.812  -0.355 -57.960  1.00  0.00           C  
ATOM    130  O   ALA !   8     225.804  -0.042 -57.326  1.00  0.00           O  
ATOM    131  CB  ALA !   8     228.881   1.027 -57.726  1.00  0.00           C  
ATOM    132  H   ALA !   8     229.844  -1.269 -58.238  1.00  0.00           H  
ATOM    133  HA  ALA !   8     228.059  -0.274 -56.239  1.00  0.00           H  
ATOM    134 1HB  ALA !   8     228.254   1.875 -57.448  1.00  0.00           H  
ATOM    135 2HB  ALA !   8     229.841   1.102 -57.215  1.00  0.00           H  
ATOM    136 3HB  ALA !   8     229.042   1.032 -58.803  1.00  0.00           H  
ATOM    137  N   LEU !   9     226.773  -0.783 -59.215  1.00  0.00           N  
ATOM    138  CA  LEU !   9     225.516  -0.911 -59.943  1.00  0.00           C  
ATOM    139  C   LEU !   9     224.625  -1.977 -59.316  1.00  0.00           C  
ATOM    140  O   LEU !   9     223.413  -1.796 -59.201  1.00  0.00           O  
ATOM    141  CB  LEU !   9     225.787  -1.260 -61.412  1.00  0.00           C  
ATOM    142  CG  LEU !   9     226.436  -0.151 -62.250  1.00  0.00           C  
ATOM    143  CD1 LEU !   9     226.805  -0.701 -63.622  1.00  0.00           C  
ATOM    144  CD2 LEU !   9     225.475   1.022 -62.372  1.00  0.00           C  
ATOM    145  H   LEU !   9     227.637  -1.027 -59.678  1.00  0.00           H  
ATOM    146  HA  LEU !   9     224.993   0.044 -59.901  1.00  0.00           H  
ATOM    147 1HB  LEU !   9     226.442  -2.129 -61.447  1.00  0.00           H  
ATOM    148 2HB  LEU !   9     224.842  -1.524 -61.886  1.00  0.00           H  
ATOM    149  HG  LEU !   9     227.355   0.180 -61.766  1.00  0.00           H  
ATOM    150 1HD1 LEU !   9     227.266   0.087 -64.217  1.00  0.00           H  
ATOM    151 2HD1 LEU !   9     227.507  -1.526 -63.506  1.00  0.00           H  
ATOM    152 3HD1 LEU !   9     225.906  -1.057 -64.124  1.00  0.00           H  
ATOM    153 1HD2 LEU !   9     225.937   1.810 -62.967  1.00  0.00           H  
ATOM    154 2HD2 LEU !   9     224.557   0.692 -62.857  1.00  0.00           H  
ATOM    155 3HD2 LEU !   9     225.243   1.406 -61.378  1.00  0.00           H  
ATOM    156  N   PHE !  10     225.232  -3.088 -58.912  1.00  0.00           N  
ATOM    157  CA  PHE !  10     224.494  -4.183 -58.296  1.00  0.00           C  
ATOM    158  C   PHE !  10     223.889  -3.762 -56.964  1.00  0.00           C  
ATOM    159  O   PHE !  10     222.753  -4.114 -56.649  1.00  0.00           O  
ATOM    160  CB  PHE !  10     225.408  -5.391 -58.087  1.00  0.00           C  
ATOM    161  CG  PHE !  10     225.738  -6.129 -59.353  1.00  0.00           C  
ATOM    162  CD1 PHE !  10     225.868  -5.449 -60.555  1.00  0.00           C  
ATOM    163  CD2 PHE !  10     225.917  -7.504 -59.346  1.00  0.00           C  
ATOM    164  CE1 PHE !  10     226.170  -6.127 -61.721  1.00  0.00           C  
ATOM    165  CE2 PHE !  10     226.221  -8.184 -60.509  1.00  0.00           C  
ATOM    166  CZ  PHE !  10     226.347  -7.494 -61.698  1.00  0.00           C  
ATOM    167  H   PHE !  10     226.231  -3.176 -59.035  1.00  0.00           H  
ATOM    168  HA  PHE !  10     223.681  -4.471 -58.964  1.00  0.00           H  
ATOM    169 1HB  PHE !  10     226.342  -5.066 -57.630  1.00  0.00           H  
ATOM    170 2HB  PHE !  10     224.935  -6.091 -57.399  1.00  0.00           H  
ATOM    171  HD1 PHE !  10     225.729  -4.368 -60.572  1.00  0.00           H  
ATOM    172  HD2 PHE !  10     225.817  -8.049 -58.407  1.00  0.00           H  
ATOM    173  HE1 PHE !  10     226.269  -5.580 -62.658  1.00  0.00           H  
ATOM    174  HE2 PHE !  10     226.360  -9.264 -60.490  1.00  0.00           H  
ATOM    175  HZ  PHE !  10     226.585  -8.029 -62.617  1.00  0.00           H  
ATOM    176  N   ALA !  11     224.657  -3.005 -56.186  1.00  0.00           N  
ATOM    177  CA  ALA !  11     224.198  -2.533 -54.885  1.00  0.00           C  
ATOM    178  C   ALA !  11     223.017  -1.581 -55.028  1.00  0.00           C  
ATOM    179  O   ALA !  11     222.063  -1.642 -54.254  1.00  0.00           O  
ATOM    180  CB  ALA !  11     225.336  -1.855 -54.136  1.00  0.00           C  
ATOM    181  H   ALA !  11     225.581  -2.750 -56.504  1.00  0.00           H  
ATOM    182  HA  ALA !  11     223.863  -3.397 -54.310  1.00  0.00           H  
ATOM    183 1HB  ALA !  11     224.978  -1.508 -53.167  1.00  0.00           H  
ATOM    184 2HB  ALA !  11     226.150  -2.565 -53.990  1.00  0.00           H  
ATOM    185 3HB  ALA !  11     225.696  -1.005 -54.714  1.00  0.00           H  
ATOM    186  N   GLN !  12     223.091  -0.704 -56.024  1.00  0.00           N  
ATOM    187  CA  GLN !  12     222.027   0.263 -56.272  1.00  0.00           C  
ATOM    188  C   GLN !  12     220.735  -0.431 -56.678  1.00  0.00           C  
ATOM    189  O   GLN !  12     219.650  -0.046 -56.244  1.00  0.00           O  
ATOM    190  CB  GLN !  12     222.448   1.258 -57.357  1.00  0.00           C  
ATOM    191  CG  GLN !  12     221.445   2.372 -57.603  1.00  0.00           C  
ATOM    192  CD  GLN !  12     221.268   3.268 -56.393  1.00  0.00           C  
ATOM    193  OE1 GLN !  12     222.242   3.773 -55.828  1.00  0.00           O  
ATOM    194  NE2 GLN !  12     220.020   3.472 -55.987  1.00  0.00           N  
ATOM    195  H   GLN !  12     223.903  -0.706 -56.624  1.00  0.00           H  
ATOM    196  HA  GLN !  12     221.838   0.813 -55.350  1.00  0.00           H  
ATOM    197 1HB  GLN !  12     223.398   1.715 -57.083  1.00  0.00           H  
ATOM    198 2HB  GLN !  12     222.599   0.728 -58.297  1.00  0.00           H  
ATOM    199 1HG  GLN !  12     221.795   2.985 -58.434  1.00  0.00           H  
ATOM    200 2HG  GLN !  12     220.479   1.930 -57.846  1.00  0.00           H  
ATOM    201 1HE2 GLN !  12     219.840   4.055 -55.193  1.00  0.00           H  
ATOM    202 2HE2 GLN !  12     219.258   3.044 -56.473  1.00  0.00           H  
ATOM    203  N   GLN !  13     220.858  -1.456 -57.515  1.00  0.00           N  
ATOM    204  CA  GLN !  13     219.697  -2.207 -57.983  1.00  0.00           C  
ATOM    205  C   GLN !  13     219.014  -2.937 -56.831  1.00  0.00           C  
ATOM    206  O   GLN !  13     217.787  -2.980 -56.753  1.00  0.00           O  
ATOM    207  CB  GLN !  13     220.107  -3.208 -59.067  1.00  0.00           C  
ATOM    208  CG  GLN !  13     218.947  -3.983 -59.668  1.00  0.00           C  
ATOM    209  CD  GLN !  13     219.389  -4.918 -60.778  1.00  0.00           C  
ATOM    210  OE1 GLN !  13     220.104  -5.895 -60.539  1.00  0.00           O  
ATOM    211  NE2 GLN !  13     218.966  -4.623 -62.002  1.00  0.00           N  
ATOM    212  H   GLN !  13     221.778  -1.722 -57.836  1.00  0.00           H  
ATOM    213  HA  GLN !  13     218.981  -1.506 -58.410  1.00  0.00           H  
ATOM    214 1HB  GLN !  13     220.614  -2.681 -59.875  1.00  0.00           H  
ATOM    215 2HB  GLN !  13     220.812  -3.926 -58.651  1.00  0.00           H  
ATOM    216 1HG  GLN !  13     218.478  -4.580 -58.886  1.00  0.00           H  
ATOM    217 2HG  GLN !  13     218.227  -3.278 -60.082  1.00  0.00           H  
ATOM    218 1HE2 GLN !  13     219.226  -5.203 -62.775  1.00  0.00           H  
ATOM    219 2HE2 GLN !  13     218.388  -3.821 -62.152  1.00  0.00           H  
ATOM    220  N   MET !  14     219.816  -3.510 -55.942  1.00  0.00           N  
ATOM    221  CA  MET !  14     219.290  -4.239 -54.793  1.00  0.00           C  
ATOM    222  C   MET !  14     218.534  -3.310 -53.851  1.00  0.00           C  
ATOM    223  O   MET !  14     217.478  -3.667 -53.328  1.00  0.00           O  
ATOM    224  CB  MET !  14     220.424  -4.944 -54.051  1.00  0.00           C  
ATOM    225  CG  MET !  14     221.030  -6.122 -54.799  1.00  0.00           C  
ATOM    226  SD  MET !  14     222.193  -7.062 -53.791  1.00  0.00           S  
ATOM    227  CE  MET !  14     223.594  -5.948 -53.763  1.00  0.00           C  
ATOM    228  H   MET !  14     220.816  -3.440 -56.064  1.00  0.00           H  
ATOM    229  HA  MET !  14     218.586  -4.989 -55.152  1.00  0.00           H  
ATOM    230 1HB  MET !  14     221.222  -4.232 -53.846  1.00  0.00           H  
ATOM    231 2HB  MET !  14     220.058  -5.310 -53.090  1.00  0.00           H  
ATOM    232 1HG  MET !  14     220.236  -6.793 -55.125  1.00  0.00           H  
ATOM    233 2HG  MET !  14     221.554  -5.761 -55.683  1.00  0.00           H  
ATOM    234 1HE  MET !  14     224.399  -6.390 -53.176  1.00  0.00           H  
ATOM    235 2HE  MET !  14     223.941  -5.774 -54.783  1.00  0.00           H  
ATOM    236 3HE  MET !  14     223.296  -5.000 -53.315  1.00  0.00           H  
ATOM    237  N   MET !  15     219.083  -2.118 -53.640  1.00  0.00           N  
ATOM    238  CA  MET !  15     218.462  -1.136 -52.757  1.00  0.00           C  
ATOM    239  C   MET !  15     217.121  -0.673 -53.307  1.00  0.00           C  
ATOM    240  O   MET !  15     216.156  -0.511 -52.559  1.00  0.00           O  
ATOM    241  CB  MET !  15     219.394   0.057 -52.554  1.00  0.00           C  
ATOM    242  CG  MET !  15     220.666  -0.263 -51.781  1.00  0.00           C  
ATOM    243  SD  MET !  15     220.338  -0.784 -50.085  1.00  0.00           S  
ATOM    244  CE  MET !  15     221.973  -1.294 -49.565  1.00  0.00           C  
ATOM    245  H   MET !  15     219.951  -1.885 -54.101  1.00  0.00           H  
ATOM    246  HA  MET !  15     218.279  -1.606 -51.791  1.00  0.00           H  
ATOM    247 1HB  MET !  15     219.685   0.461 -53.522  1.00  0.00           H  
ATOM    248 2HB  MET !  15     218.865   0.845 -52.016  1.00  0.00           H  
ATOM    249 1HG  MET !  15     221.209  -1.060 -52.287  1.00  0.00           H  
ATOM    250 2HG  MET !  15     221.306   0.619 -51.752  1.00  0.00           H  
ATOM    251 1HE  MET !  15     221.934  -1.644 -48.533  1.00  0.00           H  
ATOM    252 2HE  MET !  15     222.324  -2.101 -50.210  1.00  0.00           H  
ATOM    253 3HE  MET !  15     222.658  -0.449 -49.636  1.00  0.00           H  
ATOM    254  N   ARG !  16     217.066  -0.460 -54.619  1.00  0.00           N  
ATOM    255  CA  ARG !  16     215.841  -0.017 -55.272  1.00  0.00           C  
ATOM    256  C   ARG !  16     214.745  -1.070 -55.167  1.00  0.00           C  
ATOM    257  O   ARG !  16     213.580  -0.747 -54.931  1.00  0.00           O  
ATOM    258  CB  ARG !  16     216.100   0.296 -56.738  1.00  0.00           C  
ATOM    259  CG  ARG !  16     214.895   0.816 -57.504  1.00  0.00           C  
ATOM    260  CD  ARG !  16     215.232   1.121 -58.919  1.00  0.00           C  
ATOM    261  NE  ARG !  16     215.636  -0.071 -59.648  1.00  0.00           N  
ATOM    262  CZ  ARG !  16     214.784  -0.975 -60.168  1.00  0.00           C  
ATOM    263  NH1 ARG !  16     213.487  -0.811 -60.031  1.00  0.00           N  
ATOM    264  NH2 ARG !  16     215.252  -2.028 -60.816  1.00  0.00           N  
ATOM    265  H   ARG !  16     217.895  -0.609 -55.177  1.00  0.00           H  
ATOM    266  HA  ARG !  16     215.496   0.893 -54.779  1.00  0.00           H  
ATOM    267 1HB  ARG !  16     216.889   1.043 -56.817  1.00  0.00           H  
ATOM    268 2HB  ARG !  16     216.450  -0.604 -57.246  1.00  0.00           H  
ATOM    269 1HG  ARG !  16     214.105   0.065 -57.494  1.00  0.00           H  
ATOM    270 2HG  ARG !  16     214.532   1.731 -57.034  1.00  0.00           H  
ATOM    271 1HD  ARG !  16     214.361   1.546 -59.417  1.00  0.00           H  
ATOM    272 2HD  ARG !  16     216.054   1.835 -58.951  1.00  0.00           H  
ATOM    273  HE  ARG !  16     216.627  -0.231 -59.774  1.00  0.00           H  
ATOM    274 1HH1 ARG !  16     213.129  -0.006 -59.535  1.00  0.00           H  
ATOM    275 2HH1 ARG !  16     212.848  -1.489 -60.420  1.00  0.00           H  
ATOM    276 1HH2 ARG !  16     216.249  -2.154 -60.922  1.00  0.00           H  
ATOM    277 2HH2 ARG !  16     214.613  -2.705 -61.205  1.00  0.00           H  
ATOM    278  N   GLU !  17     215.125  -2.331 -55.341  1.00  0.00           N  
ATOM    279  CA  GLU !  17     214.177  -3.435 -55.266  1.00  0.00           C  
ATOM    280  C   GLU !  17     213.594  -3.567 -53.865  1.00  0.00           C  
ATOM    281  O   GLU !  17     212.398  -3.812 -53.698  1.00  0.00           O  
ATOM    282  CB  GLU !  17     214.853  -4.746 -55.674  1.00  0.00           C  
ATOM    283  CG  GLU !  17     215.206  -4.838 -57.151  1.00  0.00           C  
ATOM    284  CD  GLU !  17     215.933  -6.107 -57.501  1.00  0.00           C  
ATOM    285  OE1 GLU !  17     216.259  -6.849 -56.605  1.00  0.00           O  
ATOM    286  OE2 GLU !  17     216.161  -6.336 -58.665  1.00  0.00           O  
ATOM    287  H   GLU !  17     216.097  -2.529 -55.530  1.00  0.00           H  
ATOM    288  HA  GLU !  17     213.357  -3.234 -55.956  1.00  0.00           H  
ATOM    289 1HB  GLU !  17     215.771  -4.876 -55.101  1.00  0.00           H  
ATOM    290 2HB  GLU !  17     214.197  -5.583 -55.434  1.00  0.00           H  
ATOM    291 1HG  GLU !  17     214.289  -4.785 -57.738  1.00  0.00           H  
ATOM    292 2HG  GLU !  17     215.827  -3.984 -57.419  1.00  0.00           H  
ATOM    293  N   ILE !  18     214.448  -3.404 -52.858  1.00  0.00           N  
ATOM    294  CA  ILE !  18     214.020  -3.505 -51.468  1.00  0.00           C  
ATOM    295  C   ILE !  18     213.037  -2.397 -51.113  1.00  0.00           C  
ATOM    296  O   ILE !  18     212.049  -2.630 -50.415  1.00  0.00           O  
ATOM    297  CB  ILE !  18     215.228  -3.445 -50.515  1.00  0.00           C  
ATOM    298  CG1 ILE !  18     216.097  -4.695 -50.676  1.00  0.00           C  
ATOM    299  CG2 ILE !  18     214.763  -3.298 -49.075  1.00  0.00           C  
ATOM    300  CD1 ILE !  18     217.437  -4.601 -49.982  1.00  0.00           C  
ATOM    301  H   ILE !  18     215.417  -3.205 -53.061  1.00  0.00           H  
ATOM    302  HA  ILE !  18     213.520  -4.463 -51.329  1.00  0.00           H  
ATOM    303  HB  ILE !  18     215.853  -2.591 -50.774  1.00  0.00           H  
ATOM    304 1HG1 ILE !  18     215.567  -5.560 -50.279  1.00  0.00           H  
ATOM    305 2HG1 ILE !  18     216.275  -4.881 -51.736  1.00  0.00           H  
ATOM    306 1HG2 ILE !  18     215.629  -3.258 -48.415  1.00  0.00           H  
ATOM    307 2HG2 ILE !  18     214.185  -2.380 -48.971  1.00  0.00           H  
ATOM    308 3HG2 ILE !  18     214.140  -4.151 -48.805  1.00  0.00           H  
ATOM    309 1HD1 ILE !  18     217.995  -5.523 -50.142  1.00  0.00           H  
ATOM    310 2HD1 ILE !  18     218.000  -3.761 -50.391  1.00  0.00           H  
ATOM    311 3HD1 ILE !  18     217.284  -4.450 -48.915  1.00  0.00           H  
ATOM    312  N   SER !  19     213.311  -1.191 -51.596  1.00  0.00           N  
ATOM    313  CA  SER !  19     212.451  -0.044 -51.331  1.00  0.00           C  
ATOM    314  C   SER !  19     211.075  -0.230 -51.958  1.00  0.00           C  
ATOM    315  O   SER !  19     210.056   0.101 -51.350  1.00  0.00           O  
ATOM    316  CB  SER !  19     213.092   1.223 -51.863  1.00  0.00           C  
ATOM    317  OG  SER !  19     214.267   1.524 -51.162  1.00  0.00           O  
ATOM    318  H   SER !  19     214.138  -1.066 -52.162  1.00  0.00           H  
ATOM    319  HA  SER !  19     212.325   0.052 -50.252  1.00  0.00           H  
ATOM    320 1HB  SER !  19     213.319   1.098 -52.922  1.00  0.00           H  
ATOM    321 2HB  SER !  19     212.390   2.051 -51.774  1.00  0.00           H  
ATOM    322  HG  SER !  19     214.949   0.958 -51.531  1.00  0.00           H  
ATOM    323  N   GLU !  20     211.050  -0.762 -53.174  1.00  0.00           N  
ATOM    324  CA  GLU !  20     209.801  -0.994 -53.885  1.00  0.00           C  
ATOM    325  C   GLU !  20     208.944  -2.032 -53.170  1.00  0.00           C  
ATOM    326  O   GLU !  20     207.727  -1.881 -53.068  1.00  0.00           O  
ATOM    327  CB  GLU !  20     210.082  -1.449 -55.319  1.00  0.00           C  
ATOM    328  CG  GLU !  20     210.669  -0.369 -56.217  1.00  0.00           C  
ATOM    329  CD  GLU !  20     210.998  -0.871 -57.596  1.00  0.00           C  
ATOM    330  OE1 GLU !  20     210.884  -2.052 -57.821  1.00  0.00           O  
ATOM    331  OE2 GLU !  20     211.364  -0.071 -58.425  1.00  0.00           O  
ATOM    332  H   GLU !  20     211.922  -1.012 -53.617  1.00  0.00           H  
ATOM    333  HA  GLU !  20     209.243  -0.058 -53.919  1.00  0.00           H  
ATOM    334 1HB  GLU !  20     210.778  -2.287 -55.305  1.00  0.00           H  
ATOM    335 2HB  GLU !  20     209.156  -1.799 -55.777  1.00  0.00           H  
ATOM    336 1HG  GLU !  20     209.952   0.448 -56.302  1.00  0.00           H  
ATOM    337 2HG  GLU !  20     211.572   0.023 -55.753  1.00  0.00           H  
ATOM    338  N   LEU !  21     209.587  -3.083 -52.676  1.00  0.00           N  
ATOM    339  CA  LEU !  21     208.886  -4.148 -51.968  1.00  0.00           C  
ATOM    340  C   LEU !  21     208.267  -3.634 -50.675  1.00  0.00           C  
ATOM    341  O   LEU !  21     207.141  -3.994 -50.328  1.00  0.00           O  
ATOM    342  CB  LEU !  21     209.848  -5.302 -51.658  1.00  0.00           C  
ATOM    343  CG  LEU !  21     209.216  -6.539 -51.007  1.00  0.00           C  
ATOM    344  CD1 LEU !  21     210.045  -7.770 -51.345  1.00  0.00           C  
ATOM    345  CD2 LEU !  21     209.130  -6.333 -49.502  1.00  0.00           C  
ATOM    346  H   LEU !  21     210.588  -3.147 -52.794  1.00  0.00           H  
ATOM    347  HA  LEU !  21     208.086  -4.520 -52.608  1.00  0.00           H  
ATOM    348 1HB  LEU !  21     210.319  -5.620 -52.587  1.00  0.00           H  
ATOM    349 2HB  LEU !  21     210.626  -4.936 -50.988  1.00  0.00           H  
ATOM    350  HG  LEU !  21     208.214  -6.690 -51.410  1.00  0.00           H  
ATOM    351 1HD1 LEU !  21     209.595  -8.649 -50.883  1.00  0.00           H  
ATOM    352 2HD1 LEU !  21     210.073  -7.905 -52.426  1.00  0.00           H  
ATOM    353 3HD1 LEU !  21     211.058  -7.641 -50.968  1.00  0.00           H  
ATOM    354 1HD2 LEU !  21     208.680  -7.212 -49.040  1.00  0.00           H  
ATOM    355 2HD2 LEU !  21     210.132  -6.183 -49.098  1.00  0.00           H  
ATOM    356 3HD2 LEU !  21     208.518  -5.457 -49.289  1.00  0.00           H  
ATOM    357  N   ALA !  22     209.007  -2.792 -49.964  1.00  0.00           N  
ATOM    358  CA  ALA !  22     208.532  -2.229 -48.706  1.00  0.00           C  
ATOM    359  C   ALA !  22     207.322  -1.330 -48.927  1.00  0.00           C  
ATOM    360  O   ALA !  22     206.369  -1.352 -48.149  1.00  0.00           O  
ATOM    361  CB  ALA !  22     209.647  -1.456 -48.017  1.00  0.00           C  
ATOM    362  H   ALA !  22     209.923  -2.535 -50.303  1.00  0.00           H  
ATOM    363  HA  ALA !  22     208.225  -3.052 -48.061  1.00  0.00           H  
ATOM    364 1HB  ALA !  22     209.277  -1.041 -47.079  1.00  0.00           H  
ATOM    365 2HB  ALA !  22     210.482  -2.126 -47.814  1.00  0.00           H  
ATOM    366 3HB  ALA !  22     209.981  -0.646 -48.664  1.00  0.00           H  
ATOM    367  N   GLU !  23     207.365  -0.538 -49.994  1.00  0.00           N  
ATOM    368  CA  GLU !  23     206.273   0.369 -50.320  1.00  0.00           C  
ATOM    369  C   GLU !  23     205.003  -0.400 -50.663  1.00  0.00           C  
ATOM    370  O   GLU !  23     203.906  -0.016 -50.260  1.00  0.00           O  
ATOM    371  CB  GLU !  23     206.664   1.276 -51.489  1.00  0.00           C  
ATOM    372  CG  GLU !  23     205.615   2.315 -51.858  1.00  0.00           C  
ATOM    373  CD  GLU !  23     206.069   3.243 -52.949  1.00  0.00           C  
ATOM    374  OE1 GLU !  23     206.403   2.767 -54.007  1.00  0.00           O  
ATOM    375  OE2 GLU !  23     206.082   4.431 -52.724  1.00  0.00           O  
ATOM    376  H   GLU !  23     208.177  -0.566 -50.594  1.00  0.00           H  
ATOM    377  HA  GLU !  23     206.066   0.989 -49.447  1.00  0.00           H  
ATOM    378 1HB  GLU !  23     207.587   1.804 -51.247  1.00  0.00           H  
ATOM    379 2HB  GLU !  23     206.858   0.668 -52.372  1.00  0.00           H  
ATOM    380 1HG  GLU !  23     204.711   1.802 -52.186  1.00  0.00           H  
ATOM    381 2HG  GLU !  23     205.368   2.897 -50.971  1.00  0.00           H  
ATOM    382  N   GLU !  24     205.159  -1.486 -51.411  1.00  0.00           N  
ATOM    383  CA  GLU !  24     204.027  -2.312 -51.811  1.00  0.00           C  
ATOM    384  C   GLU !  24     203.366  -2.963 -50.602  1.00  0.00           C  
ATOM    385  O   GLU !  24     202.139  -3.013 -50.506  1.00  0.00           O  
ATOM    386  CB  GLU !  24     204.476  -3.389 -52.801  1.00  0.00           C  
ATOM    387  CG  GLU !  24     203.350  -4.263 -53.334  1.00  0.00           C  
ATOM    388  CD  GLU !  24     203.816  -5.256 -54.362  1.00  0.00           C  
ATOM    389  OE1 GLU !  24     204.982  -5.255 -54.675  1.00  0.00           O  
ATOM    390  OE2 GLU !  24     203.004  -6.016 -54.835  1.00  0.00           O  
ATOM    391  H   GLU !  24     206.088  -1.746 -51.710  1.00  0.00           H  
ATOM    392  HA  GLU !  24     203.288  -1.674 -52.298  1.00  0.00           H  
ATOM    393 1HB  GLU !  24     204.966  -2.918 -53.654  1.00  0.00           H  
ATOM    394 2HB  GLU !  24     205.208  -4.041 -52.323  1.00  0.00           H  
ATOM    395 1HG  GLU !  24     202.899  -4.803 -52.502  1.00  0.00           H  
ATOM    396 2HG  GLU !  24     202.585  -3.624 -53.773  1.00  0.00           H  
ATOM    397  N   TYR !  25     204.193  -3.462 -49.684  1.00  0.00           N  
ATOM    398  CA  TYR !  25     203.711  -4.279 -48.573  1.00  0.00           C  
ATOM    399  C   TYR !  25     203.558  -3.494 -47.273  1.00  0.00           C  
ATOM    400  O   TYR !  25     202.939  -3.971 -46.321  1.00  0.00           O  
ATOM    401  CB  TYR !  25     204.651  -5.467 -48.354  1.00  0.00           C  
ATOM    402  CG  TYR !  25     204.684  -6.441 -49.510  1.00  0.00           C  
ATOM    403  CD1 TYR !  25     203.572  -6.586 -50.327  1.00  0.00           C  
ATOM    404  CD2 TYR !  25     205.826  -7.188 -49.755  1.00  0.00           C  
ATOM    405  CE1 TYR !  25     203.603  -7.475 -51.384  1.00  0.00           C  
ATOM    406  CE2 TYR !  25     205.857  -8.078 -50.811  1.00  0.00           C  
ATOM    407  CZ  TYR !  25     204.751  -8.222 -51.623  1.00  0.00           C  
ATOM    408  OH  TYR !  25     204.781  -9.108 -52.676  1.00  0.00           O  
ATOM    409  H   TYR !  25     205.181  -3.269 -49.760  1.00  0.00           H  
ATOM    410  HA  TYR !  25     202.719  -4.655 -48.825  1.00  0.00           H  
ATOM    411 1HB  TYR !  25     205.665  -5.102 -48.186  1.00  0.00           H  
ATOM    412 2HB  TYR !  25     204.347  -6.011 -47.460  1.00  0.00           H  
ATOM    413  HD1 TYR !  25     202.674  -5.998 -50.135  1.00  0.00           H  
ATOM    414  HD2 TYR !  25     206.700  -7.075 -49.112  1.00  0.00           H  
ATOM    415  HE1 TYR !  25     202.729  -7.589 -52.025  1.00  0.00           H  
ATOM    416  HE2 TYR !  25     206.754  -8.666 -51.002  1.00  0.00           H  
ATOM    417  HH  TYR !  25     203.938  -9.086 -53.136  1.00  0.00           H  
ATOM    418  N   VAL !  26     204.121  -2.292 -47.224  1.00  0.00           N  
ATOM    419  CA  VAL !  26     204.131  -1.528 -45.980  1.00  0.00           C  
ATOM    420  C   VAL !  26     202.968  -0.548 -45.923  1.00  0.00           C  
ATOM    421  O   VAL !  26     202.943   0.443 -46.653  1.00  0.00           O  
ATOM    422  CB  VAL !  26     205.455  -0.754 -45.838  1.00  0.00           C  
ATOM    423  CG1 VAL !  26     205.461   0.061 -44.554  1.00  0.00           C  
ATOM    424  CG2 VAL !  26     206.627  -1.724 -45.867  1.00  0.00           C  
ATOM    425  H   VAL !  26     204.548  -1.895 -48.049  1.00  0.00           H  
ATOM    426  HA  VAL !  26     204.039  -2.224 -45.146  1.00  0.00           H  
ATOM    427  HB  VAL !  26     205.545  -0.051 -46.666  1.00  0.00           H  
ATOM    428 1HG1 VAL !  26     206.404   0.602 -44.470  1.00  0.00           H  
ATOM    429 2HG1 VAL !  26     204.636   0.773 -44.571  1.00  0.00           H  
ATOM    430 3HG1 VAL !  26     205.349  -0.606 -43.699  1.00  0.00           H  
ATOM    431 1HG2 VAL !  26     207.560  -1.170 -45.767  1.00  0.00           H  
ATOM    432 2HG2 VAL !  26     206.534  -2.431 -45.043  1.00  0.00           H  
ATOM    433 3HG2 VAL !  26     206.627  -2.267 -46.812  1.00  0.00           H  
ATOM    434  N   GLU !  27     202.009  -0.833 -45.051  1.00  0.00           N  
ATOM    435  CA  GLU !  27     200.846   0.029 -44.872  1.00  0.00           C  
ATOM    436  C   GLU !  27     201.200   1.332 -44.167  1.00  0.00           C  
ATOM    437  O   GLU !  27     200.588   2.370 -44.418  1.00  0.00           O  
ATOM    438  CB  GLU !  27     199.763  -0.706 -44.079  1.00  0.00           C  
ATOM    439  CG  GLU !  27     199.123  -1.872 -44.820  1.00  0.00           C  
ATOM    440  CD  GLU !  27     198.082  -2.584 -44.002  1.00  0.00           C  
ATOM    441  OE1 GLU !  27     197.935  -2.258 -42.849  1.00  0.00           O  
ATOM    442  OE2 GLU !  27     197.433  -3.455 -44.532  1.00  0.00           O  
ATOM    443  H   GLU !  27     202.089  -1.673 -44.496  1.00  0.00           H  
ATOM    444  HA  GLU !  27     200.451   0.285 -45.855  1.00  0.00           H  
ATOM    445 1HB  GLU !  27     200.188  -1.091 -43.153  1.00  0.00           H  
ATOM    446 2HB  GLU !  27     198.971  -0.006 -43.810  1.00  0.00           H  
ATOM    447 1HG  GLU !  27     198.659  -1.498 -45.732  1.00  0.00           H  
ATOM    448 2HG  GLU !  27     199.902  -2.578 -45.105  1.00  0.00           H  
ATOM    449  N   ASP !  28     202.189   1.276 -43.281  1.00  0.00           N  
ATOM    450  CA  ASP !  28     202.520   2.428 -42.446  1.00  0.00           C  
ATOM    451  C   ASP !  28     203.184   3.515 -43.271  1.00  0.00           C  
ATOM    452  O   ASP !  28     204.295   3.337 -43.771  1.00  0.00           O  
ATOM    453  CB  ASP !  28     203.442   2.018 -41.295  1.00  0.00           C  
ATOM    454  CG  ASP !  28     203.741   3.164 -40.338  1.00  0.00           C  
ATOM    455  OD1 ASP !  28     204.345   4.122 -40.760  1.00  0.00           O  
ATOM    456  OD2 ASP !  28     203.363   3.070 -39.195  1.00  0.00           O  
ATOM    457  H   ASP !  28     202.724   0.425 -43.180  1.00  0.00           H  
ATOM    458  HA  ASP !  28     201.597   2.828 -42.026  1.00  0.00           H  
ATOM    459 1HB  ASP !  28     202.982   1.205 -40.733  1.00  0.00           H  
ATOM    460 2HB  ASP !  28     204.384   1.645 -41.698  1.00  0.00           H  
ATOM    461  N   PRO !  29     202.745   4.740 -43.580  1.00  0.00           N  
ATOM    462  CA  PRO !  29     203.562   5.435 -44.570  1.00  0.00           C  
ATOM    463  C   PRO !  29     204.951   5.722 -44.028  1.00  0.00           C  
ATOM    464  O   PRO !  29     205.929   5.729 -44.774  1.00  0.00           O  
ATOM    465  CB  PRO !  29     202.778   6.727 -44.823  1.00  0.00           C  
ATOM    466  CG  PRO !  29     201.374   6.379 -44.460  1.00  0.00           C  
ATOM    467  CD  PRO !  29     201.512   5.436 -43.295  1.00  0.00           C  
ATOM    468  HA  PRO !  29     203.620   4.825 -45.484  1.00  0.00           H  
ATOM    469 1HB  PRO !  29     203.188   7.542 -44.210  1.00  0.00           H  
ATOM    470 2HB  PRO !  29     202.884   7.031 -45.875  1.00  0.00           H  
ATOM    471 1HG  PRO !  29     200.812   7.289 -44.204  1.00  0.00           H  
ATOM    472 2HG  PRO !  29     200.862   5.920 -45.318  1.00  0.00           H  
ATOM    473 1HD  PRO !  29     201.570   6.013 -42.360  1.00  0.00           H  
ATOM    474 2HD  PRO !  29     200.652   4.750 -43.274  1.00  0.00           H  
ATOM    475  N   VAL !  30     205.025   5.960 -42.727  1.00  0.00           N  
ATOM    476  CA  VAL !  30     206.242   6.472 -42.108  1.00  0.00           C  
ATOM    477  C   VAL !  30     207.353   5.428 -42.138  1.00  0.00           C  
ATOM    478  O   VAL !  30     208.514   5.750 -42.396  1.00  0.00           O  
ATOM    479  CB  VAL !  30     205.967   6.885 -40.650  1.00  0.00           C  
ATOM    480  CG1 VAL !  30     207.265   7.256 -39.948  1.00  0.00           C  
ATOM    481  CG2 VAL !  30     204.986   8.047 -40.617  1.00  0.00           C  
ATOM    482  H   VAL !  30     204.216   5.782 -42.149  1.00  0.00           H  
ATOM    483  HA  VAL !  30     206.569   7.351 -42.664  1.00  0.00           H  
ATOM    484  HB  VAL !  30     205.544   6.036 -40.115  1.00  0.00           H  
ATOM    485 1HG1 VAL !  30     207.052   7.545 -38.918  1.00  0.00           H  
ATOM    486 2HG1 VAL !  30     207.938   6.398 -39.951  1.00  0.00           H  
ATOM    487 3HG1 VAL !  30     207.735   8.090 -40.468  1.00  0.00           H  
ATOM    488 1HG2 VAL !  30     204.796   8.334 -39.583  1.00  0.00           H  
ATOM    489 2HG2 VAL !  30     205.408   8.895 -41.158  1.00  0.00           H  
ATOM    490 3HG2 VAL !  30     204.050   7.746 -41.088  1.00  0.00           H  
ATOM    491  N   LEU !  31     206.992   4.177 -41.874  1.00  0.00           N  
ATOM    492  CA  LEU !  31     207.959   3.087 -41.870  1.00  0.00           C  
ATOM    493  C   LEU !  31     208.541   2.862 -43.257  1.00  0.00           C  
ATOM    494  O   LEU !  31     209.740   2.624 -43.407  1.00  0.00           O  
ATOM    495  CB  LEU !  31     207.300   1.795 -41.370  1.00  0.00           C  
ATOM    496  CG  LEU !  31     206.913   1.777 -39.886  1.00  0.00           C  
ATOM    497  CD1 LEU !  31     206.116   0.515 -39.584  1.00  0.00           C  
ATOM    498  CD2 LEU !  31     208.171   1.846 -39.033  1.00  0.00           C  
ATOM    499  H   LEU !  31     206.023   3.976 -41.671  1.00  0.00           H  
ATOM    500  HA  LEU !  31     208.772   3.349 -41.194  1.00  0.00           H  
ATOM    501 1HB  LEU !  31     206.395   1.620 -41.950  1.00  0.00           H  
ATOM    502 2HB  LEU !  31     207.985   0.966 -41.545  1.00  0.00           H  
ATOM    503  HG  LEU !  31     206.277   2.634 -39.665  1.00  0.00           H  
ATOM    504 1HD1 LEU !  31     205.841   0.502 -38.529  1.00  0.00           H  
ATOM    505 2HD1 LEU !  31     205.213   0.501 -40.194  1.00  0.00           H  
ATOM    506 3HD1 LEU !  31     206.722  -0.361 -39.812  1.00  0.00           H  
ATOM    507 1HD2 LEU !  31     207.896   1.834 -37.977  1.00  0.00           H  
ATOM    508 2HD2 LEU !  31     208.807   0.989 -39.252  1.00  0.00           H  
ATOM    509 3HD2 LEU !  31     208.712   2.766 -39.256  1.00  0.00           H  
ATOM    510  N   ALA !  32     207.688   2.941 -44.273  1.00  0.00           N  
ATOM    511  CA  ALA !  32     208.119   2.746 -45.653  1.00  0.00           C  
ATOM    512  C   ALA !  32     209.084   3.841 -46.087  1.00  0.00           C  
ATOM    513  O   ALA !  32     210.076   3.575 -46.767  1.00  0.00           O  
ATOM    514  CB  ALA !  32     206.916   2.702 -46.584  1.00  0.00           C  
ATOM    515  H   ALA !  32     206.716   3.141 -44.085  1.00  0.00           H  
ATOM    516  HA  ALA !  32     208.644   1.793 -45.712  1.00  0.00           H  
ATOM    517 1HB  ALA !  32     207.254   2.557 -47.610  1.00  0.00           H  
ATOM    518 2HB  ALA !  32     206.264   1.877 -46.297  1.00  0.00           H  
ATOM    519 3HB  ALA !  32     206.367   3.640 -46.512  1.00  0.00           H  
ATOM    520  N   VAL !  33     208.791   5.074 -45.690  1.00  0.00           N  
ATOM    521  CA  VAL !  33     209.633   6.212 -46.039  1.00  0.00           C  
ATOM    522  C   VAL !  33     211.011   6.091 -45.401  1.00  0.00           C  
ATOM    523  O   VAL !  33     212.026   6.393 -46.030  1.00  0.00           O  
ATOM    524  CB  VAL !  33     208.972   7.526 -45.583  1.00  0.00           C  
ATOM    525  CG1 VAL !  33     209.926   8.696 -45.772  1.00  0.00           C  
ATOM    526  CG2 VAL !  33     207.682   7.752 -46.355  1.00  0.00           C  
ATOM    527  H   VAL !  33     207.963   5.227 -45.132  1.00  0.00           H  
ATOM    528  HA  VAL !  33     209.749   6.237 -47.123  1.00  0.00           H  
ATOM    529  HB  VAL !  33     208.752   7.461 -44.517  1.00  0.00           H  
ATOM    530 1HG1 VAL !  33     209.443   9.617 -45.444  1.00  0.00           H  
ATOM    531 2HG1 VAL !  33     210.827   8.530 -45.182  1.00  0.00           H  
ATOM    532 3HG1 VAL !  33     210.192   8.782 -46.826  1.00  0.00           H  
ATOM    533 1HG2 VAL !  33     207.219   8.683 -46.027  1.00  0.00           H  
ATOM    534 2HG2 VAL !  33     207.901   7.812 -47.421  1.00  0.00           H  
ATOM    535 3HG2 VAL !  33     206.998   6.924 -46.172  1.00  0.00           H  
ATOM    536  N   ALA !  34     211.042   5.648 -44.149  1.00  0.00           N  
ATOM    537  CA  ALA !  34     212.299   5.488 -43.424  1.00  0.00           C  
ATOM    538  C   ALA !  34     213.170   4.415 -44.064  1.00  0.00           C  
ATOM    539  O   ALA !  34     214.385   4.573 -44.176  1.00  0.00           O  
ATOM    540  CB  ALA !  34     212.031   5.150 -41.965  1.00  0.00           C  
ATOM    541  H   ALA !  34     210.174   5.416 -43.687  1.00  0.00           H  
ATOM    542  HA  ALA !  34     212.841   6.433 -43.473  1.00  0.00           H  
ATOM    543 1HB  ALA !  34     212.978   5.033 -41.438  1.00  0.00           H  
ATOM    544 2HB  ALA !  34     211.457   5.954 -41.504  1.00  0.00           H  
ATOM    545 3HB  ALA !  34     211.466   4.221 -41.905  1.00  0.00           H  
ATOM    546  N   VAL !  35     212.542   3.321 -44.481  1.00  0.00           N  
ATOM    547  CA  VAL !  35     213.261   2.218 -45.112  1.00  0.00           C  
ATOM    548  C   VAL !  35     213.873   2.647 -46.438  1.00  0.00           C  
ATOM    549  O   VAL !  35     215.004   2.281 -46.758  1.00  0.00           O  
ATOM    550  CB  VAL !  35     212.313   1.027 -45.350  1.00  0.00           C  
ATOM    551  CG1 VAL !  35     213.005  -0.048 -46.175  1.00  0.00           C  
ATOM    552  CG2 VAL !  35     211.843   0.466 -44.017  1.00  0.00           C  
ATOM    553  H   VAL !  35     211.542   3.250 -44.359  1.00  0.00           H  
ATOM    554  HA  VAL !  35     214.062   1.899 -44.443  1.00  0.00           H  
ATOM    555  HB  VAL !  35     211.453   1.369 -45.925  1.00  0.00           H  
ATOM    556 1HG1 VAL !  35     212.321  -0.881 -46.334  1.00  0.00           H  
ATOM    557 2HG1 VAL !  35     213.301   0.367 -47.138  1.00  0.00           H  
ATOM    558 3HG1 VAL !  35     213.889  -0.401 -45.644  1.00  0.00           H  
ATOM    559 1HG2 VAL !  35     211.173  -0.375 -44.193  1.00  0.00           H  
ATOM    560 2HG2 VAL !  35     212.704   0.129 -43.440  1.00  0.00           H  
ATOM    561 3HG2 VAL !  35     211.314   1.241 -43.462  1.00  0.00           H  
ATOM    562  N   ARG !  36     213.119   3.425 -47.208  1.00  0.00           N  
ATOM    563  CA  ARG !  36     213.588   3.905 -48.504  1.00  0.00           C  
ATOM    564  C   ARG !  36     214.783   4.834 -48.346  1.00  0.00           C  
ATOM    565  O   ARG !  36     215.740   4.769 -49.119  1.00  0.00           O  
ATOM    566  CB  ARG !  36     212.475   4.637 -49.240  1.00  0.00           C  
ATOM    567  CG  ARG !  36     211.355   3.747 -49.753  1.00  0.00           C  
ATOM    568  CD  ARG !  36     210.469   4.470 -50.701  1.00  0.00           C  
ATOM    569  NE  ARG !  36     209.773   5.573 -50.059  1.00  0.00           N  
ATOM    570  CZ  ARG !  36     208.593   5.463 -49.417  1.00  0.00           C  
ATOM    571  NH1 ARG !  36     207.992   4.297 -49.341  1.00  0.00           N  
ATOM    572  NH2 ARG !  36     208.040   6.529 -48.864  1.00  0.00           N  
ATOM    573  H   ARG !  36     212.198   3.691 -46.889  1.00  0.00           H  
ATOM    574  HA  ARG !  36     213.894   3.045 -49.101  1.00  0.00           H  
ATOM    575 1HB  ARG !  36     212.030   5.380 -48.580  1.00  0.00           H  
ATOM    576 2HB  ARG !  36     212.893   5.168 -50.096  1.00  0.00           H  
ATOM    577 1HG  ARG !  36     211.781   2.886 -50.270  1.00  0.00           H  
ATOM    578 2HG  ARG !  36     210.750   3.403 -48.913  1.00  0.00           H  
ATOM    579 1HD  ARG !  36     211.065   4.873 -51.520  1.00  0.00           H  
ATOM    580 2HD  ARG !  36     209.724   3.782 -51.099  1.00  0.00           H  
ATOM    581  HE  ARG !  36     210.204   6.487 -50.097  1.00  0.00           H  
ATOM    582 1HH1 ARG !  36     208.415   3.482 -49.763  1.00  0.00           H  
ATOM    583 2HH1 ARG !  36     207.109   4.214 -48.860  1.00  0.00           H  
ATOM    584 1HH2 ARG !  36     208.502   7.426 -48.923  1.00  0.00           H  
ATOM    585 2HH2 ARG !  36     207.157   6.447 -48.384  1.00  0.00           H  
ATOM    586  N   ALA !  37     214.727   5.701 -47.342  1.00  0.00           N  
ATOM    587  CA  ALA !  37     215.805   6.645 -47.081  1.00  0.00           C  
ATOM    588  C   ALA !  37     217.087   5.923 -46.684  1.00  0.00           C  
ATOM    589  O   ALA !  37     218.180   6.293 -47.114  1.00  0.00           O  
ATOM    590  CB  ALA !  37     215.394   7.630 -45.996  1.00  0.00           C  
ATOM    591  H   ALA !  37     213.914   5.705 -46.743  1.00  0.00           H  
ATOM    592  HA  ALA !  37     216.004   7.195 -48.001  1.00  0.00           H  
ATOM    593 1HB  ALA !  37     216.209   8.330 -45.813  1.00  0.00           H  
ATOM    594 2HB  ALA !  37     214.510   8.179 -46.319  1.00  0.00           H  
ATOM    595 3HB  ALA !  37     215.169   7.087 -45.079  1.00  0.00           H  
ATOM    596  N   ARG !  38     216.946   4.891 -45.860  1.00  0.00           N  
ATOM    597  CA  ARG !  38     218.092   4.115 -45.403  1.00  0.00           C  
ATOM    598  C   ARG !  38     218.764   3.388 -46.560  1.00  0.00           C  
ATOM    599  O   ARG !  38     219.991   3.327 -46.641  1.00  0.00           O  
ATOM    600  CB  ARG !  38     217.666   3.102 -44.351  1.00  0.00           C  
ATOM    601  CG  ARG !  38     217.233   3.702 -43.023  1.00  0.00           C  
ATOM    602  CD  ARG !  38     218.392   4.210 -42.245  1.00  0.00           C  
ATOM    603  NE  ARG !  38     219.250   3.131 -41.783  1.00  0.00           N  
ATOM    604  CZ  ARG !  38     220.481   2.872 -42.264  1.00  0.00           C  
ATOM    605  NH1 ARG !  38     220.984   3.621 -43.220  1.00  0.00           N  
ATOM    606  NH2 ARG !  38     221.183   1.864 -41.776  1.00  0.00           N  
ATOM    607  H   ARG !  38     216.022   4.637 -45.542  1.00  0.00           H  
ATOM    608  HA  ARG !  38     218.816   4.797 -44.956  1.00  0.00           H  
ATOM    609 1HB  ARG !  38     216.836   2.510 -44.731  1.00  0.00           H  
ATOM    610 2HB  ARG !  38     218.491   2.418 -44.150  1.00  0.00           H  
ATOM    611 1HG  ARG !  38     216.552   4.534 -43.205  1.00  0.00           H  
ATOM    612 2HG  ARG !  38     216.727   2.942 -42.427  1.00  0.00           H  
ATOM    613 1HD  ARG !  38     218.988   4.874 -42.871  1.00  0.00           H  
ATOM    614 2HD  ARG !  38     218.034   4.758 -41.374  1.00  0.00           H  
ATOM    615  HE  ARG !  38     218.897   2.532 -41.048  1.00  0.00           H  
ATOM    616 1HH1 ARG !  38     220.447   4.392 -43.593  1.00  0.00           H  
ATOM    617 2HH1 ARG !  38     221.907   3.427 -43.581  1.00  0.00           H  
ATOM    618 1HH2 ARG !  38     220.796   1.288 -41.041  1.00  0.00           H  
ATOM    619 2HH2 ARG !  38     222.105   1.670 -42.137  1.00  0.00           H  
ATOM    620  N   ALA !  39     217.951   2.839 -47.457  1.00  0.00           N  
ATOM    621  CA  ALA !  39     218.465   2.112 -48.614  1.00  0.00           C  
ATOM    622  C   ALA !  39     219.236   3.041 -49.546  1.00  0.00           C  
ATOM    623  O   ALA !  39     220.284   2.674 -50.074  1.00  0.00           O  
ATOM    624  CB  ALA !  39     217.327   1.434 -49.364  1.00  0.00           C  
ATOM    625  H   ALA !  39     216.952   2.927 -47.335  1.00  0.00           H  
ATOM    626  HA  ALA !  39     219.155   1.348 -48.255  1.00  0.00           H  
ATOM    627 1HB  ALA !  39     217.727   0.898 -50.224  1.00  0.00           H  
ATOM    628 2HB  ALA !  39     216.822   0.732 -48.701  1.00  0.00           H  
ATOM    629 3HB  ALA !  39     216.617   2.186 -49.703  1.00  0.00           H  
ATOM    630  N   LEU !  40     218.709   4.243 -49.743  1.00  0.00           N  
ATOM    631  CA  LEU !  40     219.347   5.225 -50.612  1.00  0.00           C  
ATOM    632  C   LEU !  40     220.696   5.660 -50.057  1.00  0.00           C  
ATOM    633  O   LEU !  40     221.664   5.814 -50.801  1.00  0.00           O  
ATOM    634  CB  LEU !  40     218.440   6.450 -50.783  1.00  0.00           C  
ATOM    635  CG  LEU !  40     217.155   6.218 -51.588  1.00  0.00           C  
ATOM    636  CD1 LEU !  40     216.280   7.463 -51.519  1.00  0.00           C  
ATOM    637  CD2 LEU !  40     217.511   5.880 -53.028  1.00  0.00           C  
ATOM    638  H   LEU !  40     217.845   4.484 -49.280  1.00  0.00           H  
ATOM    639  HA  LEU !  40     219.508   4.770 -51.588  1.00  0.00           H  
ATOM    640 1HB  LEU !  40     218.152   6.810 -49.797  1.00  0.00           H  
ATOM    641 2HB  LEU !  40     219.007   7.235 -51.283  1.00  0.00           H  
ATOM    642  HG  LEU !  40     216.594   5.393 -51.150  1.00  0.00           H  
ATOM    643 1HD1 LEU !  40     215.367   7.299 -52.091  1.00  0.00           H  
ATOM    644 2HD1 LEU !  40     216.024   7.671 -50.480  1.00  0.00           H  
ATOM    645 3HD1 LEU !  40     216.822   8.311 -51.937  1.00  0.00           H  
ATOM    646 1HD2 LEU !  40     216.598   5.714 -53.600  1.00  0.00           H  
ATOM    647 2HD2 LEU !  40     218.071   6.706 -53.468  1.00  0.00           H  
ATOM    648 3HD2 LEU !  40     218.121   4.976 -53.049  1.00  0.00           H  
ATOM    649  N   VAL !  41     220.755   5.853 -48.743  1.00  0.00           N  
ATOM    650  CA  VAL !  41     221.988   6.268 -48.084  1.00  0.00           C  
ATOM    651  C   VAL !  41     223.063   5.198 -48.203  1.00  0.00           C  
ATOM    652  O   VAL !  41     224.235   5.503 -48.435  1.00  0.00           O  
ATOM    653  CB  VAL !  41     221.726   6.563 -46.595  1.00  0.00           C  
ATOM    654  CG1 VAL !  41     223.036   6.812 -45.863  1.00  0.00           C  
ATOM    655  CG2 VAL !  41     220.797   7.761 -46.461  1.00  0.00           C  
ATOM    656  H   VAL !  41     219.924   5.708 -48.187  1.00  0.00           H  
ATOM    657  HA  VAL !  41     222.347   7.179 -48.564  1.00  0.00           H  
ATOM    658  HB  VAL !  41     221.262   5.690 -46.137  1.00  0.00           H  
ATOM    659 1HG1 VAL !  41     222.832   7.019 -44.812  1.00  0.00           H  
ATOM    660 2HG1 VAL !  41     223.670   5.929 -45.942  1.00  0.00           H  
ATOM    661 3HG1 VAL !  41     223.545   7.666 -46.308  1.00  0.00           H  
ATOM    662 1HG2 VAL !  41     220.616   7.963 -45.406  1.00  0.00           H  
ATOM    663 2HG2 VAL !  41     221.259   8.633 -46.924  1.00  0.00           H  
ATOM    664 3HG2 VAL !  41     219.851   7.545 -46.957  1.00  0.00           H  
ATOM    665  N   GLU !  42     222.660   3.940 -48.043  1.00  0.00           N  
ATOM    666  CA  GLU !  42     223.590   2.821 -48.132  1.00  0.00           C  
ATOM    667  C   GLU !  42     224.171   2.696 -49.534  1.00  0.00           C  
ATOM    668  O   GLU !  42     225.361   2.433 -49.702  1.00  0.00           O  
ATOM    669  CB  GLU !  42     222.893   1.516 -47.741  1.00  0.00           C  
ATOM    670  CG  GLU !  42     222.530   1.415 -46.266  1.00  0.00           C  
ATOM    671  CD  GLU !  42     223.734   1.402 -45.366  1.00  0.00           C  
ATOM    672  OE1 GLU !  42     224.503   0.475 -45.448  1.00  0.00           O  
ATOM    673  OE2 GLU !  42     223.886   2.321 -44.597  1.00  0.00           O  
ATOM    674  H   GLU !  42     221.685   3.756 -47.855  1.00  0.00           H  
ATOM    675  HA  GLU !  42     224.414   3.000 -47.440  1.00  0.00           H  
ATOM    676 1HB  GLU !  42     221.976   1.406 -48.319  1.00  0.00           H  
ATOM    677 2HB  GLU !  42     223.538   0.672 -47.985  1.00  0.00           H  
ATOM    678 1HG  GLU !  42     221.900   2.263 -45.999  1.00  0.00           H  
ATOM    679 2HG  GLU !  42     221.953   0.505 -46.106  1.00  0.00           H  
ATOM    680  N   ALA !  43     223.322   2.886 -50.538  1.00  0.00           N  
ATOM    681  CA  ALA !  43     223.746   2.796 -51.932  1.00  0.00           C  
ATOM    682  C   ALA !  43     224.748   3.889 -52.272  1.00  0.00           C  
ATOM    683  O   ALA !  43     225.730   3.646 -52.975  1.00  0.00           O  
ATOM    684  CB  ALA !  43     222.543   2.876 -52.860  1.00  0.00           C  
ATOM    685  H   ALA !  43     222.357   3.099 -50.330  1.00  0.00           H  
ATOM    686  HA  ALA !  43     224.240   1.835 -52.074  1.00  0.00           H  
ATOM    687 1HB  ALA !  43     222.877   2.809 -53.896  1.00  0.00           H  
ATOM    688 2HB  ALA !  43     221.862   2.052 -52.645  1.00  0.00           H  
ATOM    689 3HB  ALA !  43     222.027   3.822 -52.706  1.00  0.00           H  
ATOM    690  N   ALA !  44     224.497   5.093 -51.773  1.00  0.00           N  
ATOM    691  CA  ALA !  44     225.376   6.230 -52.026  1.00  0.00           C  
ATOM    692  C   ALA !  44     226.749   6.010 -51.402  1.00  0.00           C  
ATOM    693  O   ALA !  44     227.774   6.330 -52.005  1.00  0.00           O  
ATOM    694  CB  ALA !  44     224.752   7.512 -51.495  1.00  0.00           C  
ATOM    695  H   ALA !  44     223.674   5.225 -51.202  1.00  0.00           H  
ATOM    696  HA  ALA !  44     225.508   6.322 -53.104  1.00  0.00           H  
ATOM    697 1HB  ALA !  44     225.421   8.350 -51.690  1.00  0.00           H  
ATOM    698 2HB  ALA !  44     223.798   7.686 -51.992  1.00  0.00           H  
ATOM    699 3HB  ALA !  44     224.590   7.420 -50.422  1.00  0.00           H  
ATOM    700  N   GLY !  45     226.763   5.463 -50.192  1.00  0.00           N  
ATOM    701  CA  GLY !  45     228.009   5.202 -49.484  1.00  0.00           C  
ATOM    702  C   GLY !  45     228.848   4.157 -50.211  1.00  0.00           C  
ATOM    703  O   GLY !  45     230.068   4.285 -50.310  1.00  0.00           O  
ATOM    704  H   GLY !  45     225.887   5.222 -49.751  1.00  0.00           H  
ATOM    705 1HA  GLY !  45     228.576   6.129 -49.391  1.00  0.00           H  
ATOM    706 2HA  GLY !  45     227.788   4.858 -48.474  1.00  0.00           H  
ATOM    707  N   VAL !  46     228.186   3.124 -50.718  1.00  0.00           N  
ATOM    708  CA  VAL !  46     228.868   2.056 -51.440  1.00  0.00           C  
ATOM    709  C   VAL !  46     229.495   2.572 -52.727  1.00  0.00           C  
ATOM    710  O   VAL !  46     230.614   2.195 -53.078  1.00  0.00           O  
ATOM    711  CB  VAL !  46     227.881   0.921 -51.774  1.00  0.00           C  
ATOM    712  CG1 VAL !  46     228.537  -0.104 -52.687  1.00  0.00           C  
ATOM    713  CG2 VAL !  46     227.392   0.267 -50.491  1.00  0.00           C  
ATOM    714  H   VAL !  46     227.184   3.077 -50.601  1.00  0.00           H  
ATOM    715  HA  VAL !  46     229.658   1.657 -50.803  1.00  0.00           H  
ATOM    716  HB  VAL !  46     227.032   1.338 -52.316  1.00  0.00           H  
ATOM    717 1HG1 VAL !  46     227.825  -0.898 -52.912  1.00  0.00           H  
ATOM    718 2HG1 VAL !  46     228.846   0.380 -53.613  1.00  0.00           H  
ATOM    719 3HG1 VAL !  46     229.408  -0.529 -52.189  1.00  0.00           H  
ATOM    720 1HG2 VAL !  46     226.694  -0.534 -50.734  1.00  0.00           H  
ATOM    721 2HG2 VAL !  46     228.242  -0.145 -49.946  1.00  0.00           H  
ATOM    722 3HG2 VAL !  46     226.890   1.010 -49.871  1.00  0.00           H  
ATOM    723  N   PHE !  47     228.771   3.437 -53.429  1.00  0.00           N  
ATOM    724  CA  PHE !  47     229.255   4.008 -54.679  1.00  0.00           C  
ATOM    725  C   PHE !  47     230.481   4.881 -54.447  1.00  0.00           C  
ATOM    726  O   PHE !  47     231.436   4.848 -55.224  1.00  0.00           O  
ATOM    727  CB  PHE !  47     228.155   4.832 -55.351  1.00  0.00           C  
ATOM    728  CG  PHE !  47     228.552   5.400 -56.684  1.00  0.00           C  
ATOM    729  CD1 PHE !  47     228.148   4.789 -57.862  1.00  0.00           C  
ATOM    730  CD2 PHE !  47     229.331   6.545 -56.763  1.00  0.00           C  
ATOM    731  CE1 PHE !  47     228.513   5.310 -59.089  1.00  0.00           C  
ATOM    732  CE2 PHE !  47     229.696   7.068 -57.988  1.00  0.00           C  
ATOM    733  CZ  PHE !  47     229.286   6.450 -59.152  1.00  0.00           C  
ATOM    734  H   PHE !  47     227.860   3.706 -53.086  1.00  0.00           H  
ATOM    735  HA  PHE !  47     229.537   3.192 -55.346  1.00  0.00           H  
ATOM    736 1HB  PHE !  47     227.272   4.211 -55.495  1.00  0.00           H  
ATOM    737 2HB  PHE !  47     227.871   5.658 -54.701  1.00  0.00           H  
ATOM    738  HD1 PHE !  47     227.536   3.888 -57.812  1.00  0.00           H  
ATOM    739  HD2 PHE !  47     229.654   7.033 -55.843  1.00  0.00           H  
ATOM    740  HE1 PHE !  47     228.189   4.820 -60.007  1.00  0.00           H  
ATOM    741  HE2 PHE !  47     230.307   7.969 -58.036  1.00  0.00           H  
ATOM    742  HZ  PHE !  47     229.575   6.861 -60.119  1.00  0.00           H  
ATOM    743  N   ALA !  48     230.451   5.661 -53.371  1.00  0.00           N  
ATOM    744  CA  ALA !  48     231.560   6.546 -53.034  1.00  0.00           C  
ATOM    745  C   ALA !  48     232.817   5.749 -52.700  1.00  0.00           C  
ATOM    746  O   ALA !  48     233.922   6.117 -53.101  1.00  0.00           O  
ATOM    747  CB  ALA !  48     231.181   7.451 -51.870  1.00  0.00           C  
ATOM    748  H   ALA !  48     229.639   5.640 -52.771  1.00  0.00           H  
ATOM    749  HA  ALA !  48     231.777   7.164 -53.905  1.00  0.00           H  
ATOM    750 1HB  ALA !  48     232.019   8.105 -51.631  1.00  0.00           H  
ATOM    751 2HB  ALA !  48     230.316   8.054 -52.146  1.00  0.00           H  
ATOM    752 3HB  ALA !  48     230.937   6.842 -51.001  1.00  0.00           H  
ATOM    753  N   ARG !  49     232.641   4.658 -51.964  1.00  0.00           N  
ATOM    754  CA  ARG !  49     233.759   3.808 -51.576  1.00  0.00           C  
ATOM    755  C   ARG !  49     234.514   3.295 -52.796  1.00  0.00           C  
ATOM    756  O   ARG !  49     235.743   3.345 -52.845  1.00  0.00           O  
ATOM    757  CB  ARG !  49     233.270   2.626 -50.752  1.00  0.00           C  
ATOM    758  CG  ARG !  49     232.774   2.979 -49.359  1.00  0.00           C  
ATOM    759  CD  ARG !  49     233.886   3.406 -48.471  1.00  0.00           C  
ATOM    760  NE  ARG !  49     234.875   2.355 -48.297  1.00  0.00           N  
ATOM    761  CZ  ARG !  49     234.784   1.361 -47.392  1.00  0.00           C  
ATOM    762  NH1 ARG !  49     233.745   1.298 -46.588  1.00  0.00           N  
ATOM    763  NH2 ARG !  49     235.738   0.451 -47.311  1.00  0.00           N  
ATOM    764  H   ARG !  49     231.708   4.411 -51.665  1.00  0.00           H  
ATOM    765  HA  ARG !  49     234.447   4.397 -50.968  1.00  0.00           H  
ATOM    766 1HB  ARG !  49     232.455   2.129 -51.276  1.00  0.00           H  
ATOM    767 2HB  ARG !  49     234.077   1.901 -50.641  1.00  0.00           H  
ATOM    768 1HG  ARG !  49     232.055   3.796 -49.425  1.00  0.00           H  
ATOM    769 2HG  ARG !  49     232.294   2.108 -48.912  1.00  0.00           H  
ATOM    770 1HD  ARG !  49     234.383   4.274 -48.904  1.00  0.00           H  
ATOM    771 2HD  ARG !  49     233.489   3.667 -47.491  1.00  0.00           H  
ATOM    772  HE  ARG !  49     235.689   2.371 -48.897  1.00  0.00           H  
ATOM    773 1HH1 ARG !  49     233.015   1.993 -46.650  1.00  0.00           H  
ATOM    774 2HH1 ARG !  49     233.677   0.553 -45.910  1.00  0.00           H  
ATOM    775 1HH2 ARG !  49     236.537   0.500 -47.929  1.00  0.00           H  
ATOM    776 2HH2 ARG !  49     235.670  -0.293 -46.633  1.00  0.00           H  
ATOM    777  N   GLY !  50     233.772   2.802 -53.781  1.00  0.00           N  
ATOM    778  CA  GLY !  50     234.370   2.280 -55.004  1.00  0.00           C  
ATOM    779  C   GLY !  50     235.218   3.338 -55.697  1.00  0.00           C  
ATOM    780  O   GLY !  50     236.309   3.049 -56.187  1.00  0.00           O  
ATOM    781  H   GLY !  50     232.767   2.788 -53.680  1.00  0.00           H  
ATOM    782 1HA  GLY !  50     234.986   1.413 -54.766  1.00  0.00           H  
ATOM    783 2HA  GLY !  50     233.584   1.941 -55.677  1.00  0.00           H  
ATOM    784  N   ILE !  51     234.692   4.570 -55.724  1.00  0.00           N  
ATOM    785  CA  ILE !  51     235.391   5.753 -56.239  1.00  0.00           C  
ATOM    786  C   ILE !  51     236.551   6.215 -55.348  1.00  0.00           C  
ATOM    787  O   ILE !  51     237.547   6.747 -55.836  1.00  0.00           O  
ATOM    788  CB  ILE !  51     234.402   6.920 -56.417  1.00  0.00           C  
ATOM    789  CG1 ILE !  51     233.339   6.565 -57.459  1.00  0.00           C  
ATOM    790  CG2 ILE !  51     235.142   8.187 -56.817  1.00  0.00           C  
ATOM    791  CD1 ILE !  51     233.905   6.239 -58.822  1.00  0.00           C  
ATOM    792  H   ILE !  51     233.754   4.671 -55.363  1.00  0.00           H  
ATOM    793  HA  ILE !  51     235.818   5.507 -57.210  1.00  0.00           H  
ATOM    794  HB  ILE !  51     233.877   7.098 -55.479  1.00  0.00           H  
ATOM    795 1HG1 ILE !  51     232.764   5.706 -57.114  1.00  0.00           H  
ATOM    796 2HG1 ILE !  51     232.645   7.398 -57.569  1.00  0.00           H  
ATOM    797 1HG2 ILE !  51     234.428   9.002 -56.939  1.00  0.00           H  
ATOM    798 2HG2 ILE !  51     235.861   8.448 -56.042  1.00  0.00           H  
ATOM    799 3HG2 ILE !  51     235.667   8.021 -57.758  1.00  0.00           H  
ATOM    800 1HD1 ILE !  51     233.091   5.998 -59.506  1.00  0.00           H  
ATOM    801 2HD1 ILE !  51     234.455   7.100 -59.203  1.00  0.00           H  
ATOM    802 3HD1 ILE !  51     234.576   5.385 -58.743  1.00  0.00           H  
ATOM    803  N   GLY !  52     236.425   6.012 -54.040  1.00  0.00           N  
ATOM    804  CA  GLY !  52     237.427   6.492 -53.084  1.00  0.00           C  
ATOM    805  C   GLY !  52     237.018   7.799 -52.406  1.00  0.00           C  
ATOM    806  O   GLY !  52     237.813   8.736 -52.306  1.00  0.00           O  
ATOM    807  H   GLY !  52     235.617   5.513 -53.697  1.00  0.00           H  
ATOM    808 1HA  GLY !  52     237.592   5.734 -52.318  1.00  0.00           H  
ATOM    809 2HA  GLY !  52     238.376   6.643 -53.597  1.00  0.00           H  
ATOM    810  N   GLY !  53     235.771   7.850 -51.940  1.00  0.00           N  
ATOM    811  CA  GLY !  53     235.321   8.883 -51.004  1.00  0.00           C  
ATOM    812  C   GLY !  53     235.692   8.514 -49.572  1.00  0.00           C  
ATOM    813  O   GLY !  53     235.552   7.362 -49.161  1.00  0.00           O  
ATOM    814  H   GLY !  53     235.116   7.146 -52.248  1.00  0.00           H  
ATOM    815 1HA  GLY !  53     235.774   9.838 -51.271  1.00  0.00           H  
ATOM    816 2HA  GLY !  53     234.242   9.005 -51.088  1.00  0.00           H  
ATOM    817  N   PRO !  54     236.167   9.492 -48.805  1.00  0.00           N  
ATOM    818  CA  PRO !  54     236.665   9.222 -47.459  1.00  0.00           C  
ATOM    819  C   PRO !  54     235.547   8.703 -46.556  1.00  0.00           C  
ATOM    820  O   PRO !  54     234.504   9.342 -46.416  1.00  0.00           O  
ATOM    821  CB  PRO !  54     237.176  10.591 -46.999  1.00  0.00           C  
ATOM    822  CG  PRO !  54     237.442  11.327 -48.267  1.00  0.00           C  
ATOM    823  CD  PRO !  54     236.360  10.862 -49.204  1.00  0.00           C  
ATOM    824  HA  PRO !  54     237.488   8.494 -47.517  1.00  0.00           H  
ATOM    825 1HB  PRO !  54     236.419  11.083 -46.370  1.00  0.00           H  
ATOM    826 2HB  PRO !  54     238.076  10.468 -46.379  1.00  0.00           H  
ATOM    827 1HG  PRO !  54     237.412  12.413 -48.090  1.00  0.00           H  
ATOM    828 2HG  PRO !  54     238.451  11.094 -48.637  1.00  0.00           H  
ATOM    829 1HD  PRO !  54     235.457  11.473 -49.054  1.00  0.00           H  
ATOM    830 2HD  PRO !  54     236.714  10.942 -50.243  1.00  0.00           H  
ATOM    831  N   ARG !  55     235.893   7.544 -46.007  1.00  0.00           N  
ATOM    832  CA  ARG !  55     234.973   6.588 -45.395  1.00  0.00           C  
ATOM    833  C   ARG !  55     234.293   7.197 -44.168  1.00  0.00           C  
ATOM    834  O   ARG !  55     233.196   6.789 -43.788  1.00  0.00           O  
ATOM    835  CB  ARG !  55     235.708   5.319 -44.990  1.00  0.00           C  
ATOM    836  CG  ARG !  55     236.717   5.495 -43.866  1.00  0.00           C  
ATOM    837  CD  ARG !  55     237.455   4.236 -43.588  1.00  0.00           C  
ATOM    838  NE  ARG !  55     238.427   4.402 -42.520  1.00  0.00           N  
ATOM    839  CZ  ARG !  55     239.226   3.422 -42.053  1.00  0.00           C  
ATOM    840  NH1 ARG !  55     239.157   2.216 -42.571  1.00  0.00           N  
ATOM    841  NH2 ARG !  55     240.079   3.674 -41.076  1.00  0.00           N  
ATOM    842  H   ARG !  55     236.880   7.332 -46.029  1.00  0.00           H  
ATOM    843  HA  ARG !  55     234.208   6.327 -46.127  1.00  0.00           H  
ATOM    844 1HB  ARG !  55     234.988   4.567 -44.671  1.00  0.00           H  
ATOM    845 2HB  ARG !  55     236.241   4.916 -45.852  1.00  0.00           H  
ATOM    846 1HG  ARG !  55     237.440   6.262 -44.144  1.00  0.00           H  
ATOM    847 2HG  ARG !  55     236.199   5.797 -42.956  1.00  0.00           H  
ATOM    848 1HD  ARG !  55     236.751   3.460 -43.291  1.00  0.00           H  
ATOM    849 2HD  ARG !  55     237.986   3.920 -44.486  1.00  0.00           H  
ATOM    850  HE  ARG !  55     238.509   5.317 -42.097  1.00  0.00           H  
ATOM    851 1HH1 ARG !  55     238.504   2.023 -43.318  1.00  0.00           H  
ATOM    852 2HH1 ARG !  55     239.755   1.481 -42.221  1.00  0.00           H  
ATOM    853 1HH2 ARG !  55     240.132   4.602 -40.678  1.00  0.00           H  
ATOM    854 2HH2 ARG !  55     240.677   2.941 -40.727  1.00  0.00           H  
ATOM    855  N   GLU !  56     234.964   8.172 -43.571  1.00  0.00           N  
ATOM    856  CA  GLU !  56     234.441   8.928 -42.439  1.00  0.00           C  
ATOM    857  C   GLU !  56     233.170   9.676 -42.817  1.00  0.00           C  
ATOM    858  O   GLU !  56     232.215   9.730 -42.040  1.00  0.00           O  
ATOM    859  CB  GLU !  56     235.491   9.915 -41.925  1.00  0.00           C  
ATOM    860  CG  GLU !  56     236.713   9.262 -41.295  1.00  0.00           C  
ATOM    861  CD  GLU !  56     237.716   8.793 -42.312  1.00  0.00           C  
ATOM    862  OE1 GLU !  56     237.481   8.982 -43.481  1.00  0.00           O  
ATOM    863  OE2 GLU !  56     238.719   8.246 -41.919  1.00  0.00           O  
ATOM    864  H   GLU !  56     235.883   8.393 -43.928  1.00  0.00           H  
ATOM    865  HA  GLU !  56     234.199   8.229 -41.638  1.00  0.00           H  
ATOM    866 1HB  GLU !  56     235.835  10.542 -42.748  1.00  0.00           H  
ATOM    867 2HB  GLU !  56     235.041  10.571 -41.180  1.00  0.00           H  
ATOM    868 1HG  GLU !  56     237.194   9.980 -40.631  1.00  0.00           H  
ATOM    869 2HG  GLU !  56     236.389   8.414 -40.694  1.00  0.00           H  
ATOM    870  N   VAL !  57     233.160  10.253 -44.012  1.00  0.00           N  
ATOM    871  CA  VAL !  57     232.003  10.999 -44.495  1.00  0.00           C  
ATOM    872  C   VAL !  57     230.798  10.087 -44.678  1.00  0.00           C  
ATOM    873  O   VAL !  57     229.671  10.458 -44.344  1.00  0.00           O  
ATOM    874  CB  VAL !  57     232.330  11.686 -45.834  1.00  0.00           C  
ATOM    875  CG1 VAL !  57     231.077  12.306 -46.434  1.00  0.00           C  
ATOM    876  CG2 VAL !  57     233.407  12.740 -45.625  1.00  0.00           C  
ATOM    877  H   VAL !  57     233.975  10.173 -44.603  1.00  0.00           H  
ATOM    878  HA  VAL !  57     231.754  11.765 -43.760  1.00  0.00           H  
ATOM    879  HB  VAL !  57     232.687  10.936 -46.539  1.00  0.00           H  
ATOM    880 1HG1 VAL !  57     231.327  12.788 -47.381  1.00  0.00           H  
ATOM    881 2HG1 VAL !  57     230.334  11.529 -46.609  1.00  0.00           H  
ATOM    882 3HG1 VAL !  57     230.673  13.049 -45.746  1.00  0.00           H  
ATOM    883 1HG2 VAL !  57     233.634  13.222 -46.576  1.00  0.00           H  
ATOM    884 2HG2 VAL !  57     233.052  13.488 -44.915  1.00  0.00           H  
ATOM    885 3HG2 VAL !  57     234.308  12.268 -45.234  1.00  0.00           H  
ATOM    886  N   LEU !  58     231.039   8.894 -45.206  1.00  0.00           N  
ATOM    887  CA  LEU !  58     229.972   7.926 -45.436  1.00  0.00           C  
ATOM    888  C   LEU !  58     229.355   7.468 -44.120  1.00  0.00           C  
ATOM    889  O   LEU !  58     228.138   7.321 -44.012  1.00  0.00           O  
ATOM    890  CB  LEU !  58     230.512   6.714 -46.205  1.00  0.00           C  
ATOM    891  CG  LEU !  58     230.460   6.819 -47.735  1.00  0.00           C  
ATOM    892  CD1 LEU !  58     231.259   8.033 -48.188  1.00  0.00           C  
ATOM    893  CD2 LEU !  58     231.010   5.541 -48.351  1.00  0.00           C  
ATOM    894  H   LEU !  58     231.987   8.650 -45.455  1.00  0.00           H  
ATOM    895  HA  LEU !  58     229.196   8.402 -46.035  1.00  0.00           H  
ATOM    896 1HB  LEU !  58     231.550   6.555 -45.919  1.00  0.00           H  
ATOM    897 2HB  LEU !  58     229.938   5.834 -45.914  1.00  0.00           H  
ATOM    898  HG  LEU !  58     229.427   6.961 -48.055  1.00  0.00           H  
ATOM    899 1HD1 LEU !  58     231.222   8.108 -49.275  1.00  0.00           H  
ATOM    900 2HD1 LEU !  58     230.832   8.935 -47.748  1.00  0.00           H  
ATOM    901 3HD1 LEU !  58     232.294   7.928 -47.867  1.00  0.00           H  
ATOM    902 1HD2 LEU !  58     230.972   5.616 -49.438  1.00  0.00           H  
ATOM    903 2HD2 LEU !  58     232.043   5.399 -48.032  1.00  0.00           H  
ATOM    904 3HD2 LEU !  58     230.409   4.692 -48.024  1.00  0.00           H  
ATOM    905  N   GLU !  59     230.201   7.243 -43.120  1.00  0.00           N  
ATOM    906  CA  GLU !  59     229.740   6.801 -41.809  1.00  0.00           C  
ATOM    907  C   GLU !  59     228.881   7.864 -41.141  1.00  0.00           C  
ATOM    908  O   GLU !  59     227.863   7.556 -40.523  1.00  0.00           O  
ATOM    909  CB  GLU !  59     230.931   6.457 -40.912  1.00  0.00           C  
ATOM    910  CG  GLU !  59     231.691   5.206 -41.328  1.00  0.00           C  
ATOM    911  CD  GLU !  59     232.896   4.940 -40.469  1.00  0.00           C  
ATOM    912  OE1 GLU !  59     233.205   5.764 -39.642  1.00  0.00           O  
ATOM    913  OE2 GLU !  59     233.507   3.912 -40.640  1.00  0.00           O  
ATOM    914  H   GLU !  59     231.190   7.382 -43.273  1.00  0.00           H  
ATOM    915  HA  GLU !  59     229.131   5.906 -41.940  1.00  0.00           H  
ATOM    916 1HB  GLU !  59     231.635   7.290 -40.906  1.00  0.00           H  
ATOM    917 2HB  GLU !  59     230.586   6.313 -39.888  1.00  0.00           H  
ATOM    918 1HG  GLU !  59     231.021   4.349 -41.269  1.00  0.00           H  
ATOM    919 2HG  GLU !  59     232.007   5.314 -42.365  1.00  0.00           H  
ATOM    920  N   GLU !  60     229.296   9.123 -41.268  1.00  0.00           N  
ATOM    921  CA  GLU !  60     228.564  10.233 -40.676  1.00  0.00           C  
ATOM    922  C   GLU !  60     227.187  10.387 -41.309  1.00  0.00           C  
ATOM    923  O   GLU !  60     226.201  10.644 -40.618  1.00  0.00           O  
ATOM    924  CB  GLU !  60     229.355  11.534 -40.829  1.00  0.00           C  
ATOM    925  CG  GLU !  60     230.623  11.601 -39.989  1.00  0.00           C  
ATOM    926  CD  GLU !  60     230.348  11.579 -38.512  1.00  0.00           C  
ATOM    927  OE1 GLU !  60     229.387  12.180 -38.096  1.00  0.00           O  
ATOM    928  OE2 GLU !  60     231.100  10.959 -37.797  1.00  0.00           O  
ATOM    929  H   GLU !  60     230.141   9.312 -41.789  1.00  0.00           H  
ATOM    930  HA  GLU !  60     228.426  10.029 -39.614  1.00  0.00           H  
ATOM    931 1HB  GLU !  60     229.638  11.667 -41.873  1.00  0.00           H  
ATOM    932 2HB  GLU !  60     228.725  12.378 -40.550  1.00  0.00           H  
ATOM    933 1HG  GLU !  60     231.259  10.752 -40.242  1.00  0.00           H  
ATOM    934 2HG  GLU !  60     231.164  12.512 -40.240  1.00  0.00           H  
ATOM    935  N   ALA !  61     227.125  10.229 -42.627  1.00  0.00           N  
ATOM    936  CA  ALA !  61     225.868  10.348 -43.356  1.00  0.00           C  
ATOM    937  C   ALA !  61     224.889   9.252 -42.952  1.00  0.00           C  
ATOM    938  O   ALA !  61     223.694   9.501 -42.793  1.00  0.00           O  
ATOM    939  CB  ALA !  61     226.120  10.305 -44.856  1.00  0.00           C  
ATOM    940  H   ALA !  61     227.972  10.021 -43.137  1.00  0.00           H  
ATOM    941  HA  ALA !  61     225.418  11.308 -43.101  1.00  0.00           H  
ATOM    942 1HB  ALA !  61     225.173  10.396 -45.387  1.00  0.00           H  
ATOM    943 2HB  ALA !  61     226.775  11.130 -45.139  1.00  0.00           H  
ATOM    944 3HB  ALA !  61     226.594   9.360 -45.118  1.00  0.00           H  
ATOM    945  N   ARG !  62     225.405   8.038 -42.785  1.00  0.00           N  
ATOM    946  CA  ARG !  62     224.577   6.902 -42.399  1.00  0.00           C  
ATOM    947  C   ARG !  62     223.996   7.093 -41.004  1.00  0.00           C  
ATOM    948  O   ARG !  62     222.832   6.776 -40.758  1.00  0.00           O  
ATOM    949  CB  ARG !  62     225.385   5.613 -42.437  1.00  0.00           C  
ATOM    950  CG  ARG !  62     224.595   4.353 -42.121  1.00  0.00           C  
ATOM    951  CD  ARG !  62     225.430   3.133 -42.255  1.00  0.00           C  
ATOM    952  NE  ARG !  62     226.500   3.097 -41.270  1.00  0.00           N  
ATOM    953  CZ  ARG !  62     227.575   2.288 -41.337  1.00  0.00           C  
ATOM    954  NH1 ARG !  62     227.709   1.455 -42.345  1.00  0.00           N  
ATOM    955  NH2 ARG !  62     228.495   2.332 -40.389  1.00  0.00           N  
ATOM    956  H   ARG !  62     226.395   7.899 -42.929  1.00  0.00           H  
ATOM    957  HA  ARG !  62     223.754   6.817 -43.109  1.00  0.00           H  
ATOM    958 1HB  ARG !  62     225.824   5.488 -43.425  1.00  0.00           H  
ATOM    959 2HB  ARG !  62     226.204   5.676 -41.721  1.00  0.00           H  
ATOM    960 1HG  ARG !  62     224.222   4.404 -41.098  1.00  0.00           H  
ATOM    961 2HG  ARG !  62     223.753   4.270 -42.810  1.00  0.00           H  
ATOM    962 1HD  ARG !  62     224.809   2.249 -42.114  1.00  0.00           H  
ATOM    963 2HD  ARG !  62     225.880   3.106 -43.247  1.00  0.00           H  
ATOM    964  HE  ARG !  62     226.432   3.724 -40.479  1.00  0.00           H  
ATOM    965 1HH1 ARG !  62     227.006   1.422 -43.070  1.00  0.00           H  
ATOM    966 2HH1 ARG !  62     228.515   0.849 -42.395  1.00  0.00           H  
ATOM    967 1HH2 ARG !  62     228.391   2.972 -39.613  1.00  0.00           H  
ATOM    968 2HH2 ARG !  62     229.300   1.726 -40.439  1.00  0.00           H  
ATOM    969  N   ARG !  63     224.813   7.612 -40.093  1.00  0.00           N  
ATOM    970  CA  ARG !  63     224.380   7.846 -38.722  1.00  0.00           C  
ATOM    971  C   ARG !  63     223.280   8.898 -38.662  1.00  0.00           C  
ATOM    972  O   ARG !  63     222.317   8.760 -37.909  1.00  0.00           O  
ATOM    973  CB  ARG !  63     225.552   8.292 -37.860  1.00  0.00           C  
ATOM    974  CG  ARG !  63     225.219   8.515 -36.394  1.00  0.00           C  
ATOM    975  CD  ARG !  63     226.416   8.923 -35.614  1.00  0.00           C  
ATOM    976  NE  ARG !  63     226.946  10.200 -36.062  1.00  0.00           N  
ATOM    977  CZ  ARG !  63     226.450  11.401 -35.706  1.00  0.00           C  
ATOM    978  NH1 ARG !  63     225.416  11.472 -34.899  1.00  0.00           N  
ATOM    979  NH2 ARG !  63     227.005  12.508 -36.169  1.00  0.00           N  
ATOM    980  H   ARG !  63     225.758   7.850 -40.358  1.00  0.00           H  
ATOM    981  HA  ARG !  63     223.987   6.912 -38.319  1.00  0.00           H  
ATOM    982 1HB  ARG !  63     226.344   7.546 -37.908  1.00  0.00           H  
ATOM    983 2HB  ARG !  63     225.957   9.225 -38.252  1.00  0.00           H  
ATOM    984 1HG  ARG !  63     224.469   9.302 -36.306  1.00  0.00           H  
ATOM    985 2HG  ARG !  63     224.828   7.592 -35.964  1.00  0.00           H  
ATOM    986 1HD  ARG !  63     226.151   9.014 -34.561  1.00  0.00           H  
ATOM    987 2HD  ARG !  63     227.197   8.171 -35.728  1.00  0.00           H  
ATOM    988  HE  ARG !  63     227.743  10.186 -36.685  1.00  0.00           H  
ATOM    989 1HH1 ARG !  63     224.992  10.626 -34.545  1.00  0.00           H  
ATOM    990 2HH1 ARG !  63     225.044  12.372 -34.632  1.00  0.00           H  
ATOM    991 1HH2 ARG !  63     227.800  12.454 -36.790  1.00  0.00           H  
ATOM    992 2HH2 ARG !  63     226.633  13.408 -35.902  1.00  0.00           H  
ATOM    993  N   ARG !  64     223.431   9.950 -39.460  1.00  0.00           N  
ATOM    994  CA  ARG !  64     222.452  11.027 -39.498  1.00  0.00           C  
ATOM    995  C   ARG !  64     221.111  10.535 -40.030  1.00  0.00           C  
ATOM    996  O   ARG !  64     220.055  10.909 -39.517  1.00  0.00           O  
ATOM    997  CB  ARG !  64     222.951  12.172 -40.367  1.00  0.00           C  
ATOM    998  CG  ARG !  64     224.140  12.932 -39.802  1.00  0.00           C  
ATOM    999  CD  ARG !  64     223.795  13.630 -38.537  1.00  0.00           C  
ATOM   1000  NE  ARG !  64     222.822  14.689 -38.749  1.00  0.00           N  
ATOM   1001  CZ  ARG !  64     222.091  15.262 -37.773  1.00  0.00           C  
ATOM   1002  NH1 ARG !  64     222.234  14.869 -36.527  1.00  0.00           N  
ATOM   1003  NH2 ARG !  64     221.230  16.220 -38.069  1.00  0.00           N  
ATOM   1004  H   ARG !  64     224.245  10.004 -40.055  1.00  0.00           H  
ATOM   1005  HA  ARG !  64     222.308  11.399 -38.483  1.00  0.00           H  
ATOM   1006 1HB  ARG !  64     223.240  11.788 -41.344  1.00  0.00           H  
ATOM   1007 2HB  ARG !  64     222.145  12.889 -40.523  1.00  0.00           H  
ATOM   1008 1HG  ARG !  64     224.954  12.236 -39.599  1.00  0.00           H  
ATOM   1009 2HG  ARG !  64     224.472  13.678 -40.525  1.00  0.00           H  
ATOM   1010 1HD  ARG !  64     223.373  12.915 -37.831  1.00  0.00           H  
ATOM   1011 2HD  ARG !  64     224.694  14.073 -38.109  1.00  0.00           H  
ATOM   1012  HE  ARG !  64     222.684  15.018 -39.695  1.00  0.00           H  
ATOM   1013 1HH1 ARG !  64     222.892  14.137 -36.301  1.00  0.00           H  
ATOM   1014 2HH1 ARG !  64     221.686  15.299 -35.796  1.00  0.00           H  
ATOM   1015 1HH2 ARG !  64     221.120  16.522 -39.028  1.00  0.00           H  
ATOM   1016 2HH2 ARG !  64     220.682  16.650 -37.339  1.00  0.00           H  
ATOM   1017  N   VAL !  65     221.160   9.696 -41.056  1.00  0.00           N  
ATOM   1018  CA  VAL !  65     219.949   9.147 -41.658  1.00  0.00           C  
ATOM   1019  C   VAL !  65     219.199   8.258 -40.675  1.00  0.00           C  
ATOM   1020  O   VAL !  65     217.970   8.298 -40.598  1.00  0.00           O  
ATOM   1021  CB  VAL !  65     220.300   8.332 -42.917  1.00  0.00           C  
ATOM   1022  CG1 VAL !  65     219.070   7.603 -43.439  1.00  0.00           C  
ATOM   1023  CG2 VAL !  65     220.876   9.250 -43.984  1.00  0.00           C  
ATOM   1024  H   VAL !  65     222.060   9.430 -41.430  1.00  0.00           H  
ATOM   1025  HA  VAL !  65     219.300   9.975 -41.946  1.00  0.00           H  
ATOM   1026  HB  VAL !  65     221.036   7.573 -42.654  1.00  0.00           H  
ATOM   1027 1HG1 VAL !  65     219.337   7.032 -44.329  1.00  0.00           H  
ATOM   1028 2HG1 VAL !  65     218.696   6.925 -42.672  1.00  0.00           H  
ATOM   1029 3HG1 VAL !  65     218.297   8.328 -43.692  1.00  0.00           H  
ATOM   1030 1HG2 VAL !  65     221.122   8.667 -44.871  1.00  0.00           H  
ATOM   1031 2HG2 VAL !  65     220.142  10.013 -44.243  1.00  0.00           H  
ATOM   1032 3HG2 VAL !  65     221.778   9.729 -43.603  1.00  0.00           H  
ATOM   1033  N   ARG !  66     219.945   7.454 -39.925  1.00  0.00           N  
ATOM   1034  CA  ARG !  66     219.352   6.551 -38.945  1.00  0.00           C  
ATOM   1035  C   ARG !  66     218.664   7.327 -37.827  1.00  0.00           C  
ATOM   1036  O   ARG !  66     217.579   6.958 -37.378  1.00  0.00           O  
ATOM   1037  CB  ARG !  66     220.413   5.638 -38.347  1.00  0.00           C  
ATOM   1038  CG  ARG !  66     220.968   4.593 -39.301  1.00  0.00           C  
ATOM   1039  CD  ARG !  66     222.039   3.783 -38.666  1.00  0.00           C  
ATOM   1040  NE  ARG !  66     221.526   2.965 -37.578  1.00  0.00           N  
ATOM   1041  CZ  ARG !  66     222.293   2.341 -36.663  1.00  0.00           C  
ATOM   1042  NH1 ARG !  66     223.602   2.451 -36.718  1.00  0.00           N  
ATOM   1043  NH2 ARG !  66     221.730   1.618 -35.711  1.00  0.00           N  
ATOM   1044  H   ARG !  66     220.949   7.469 -40.036  1.00  0.00           H  
ATOM   1045  HA  ARG !  66     218.607   5.935 -39.449  1.00  0.00           H  
ATOM   1046 1HB  ARG !  66     221.249   6.238 -37.992  1.00  0.00           H  
ATOM   1047 2HB  ARG !  66     219.998   5.113 -37.487  1.00  0.00           H  
ATOM   1048 1HG  ARG !  66     220.168   3.921 -39.611  1.00  0.00           H  
ATOM   1049 2HG  ARG !  66     221.388   5.087 -40.179  1.00  0.00           H  
ATOM   1050 1HD  ARG !  66     222.484   3.122 -39.408  1.00  0.00           H  
ATOM   1051 2HD  ARG !  66     222.805   4.444 -38.263  1.00  0.00           H  
ATOM   1052  HE  ARG !  66     220.523   2.857 -37.504  1.00  0.00           H  
ATOM   1053 1HH1 ARG !  66     224.033   3.003 -37.446  1.00  0.00           H  
ATOM   1054 2HH1 ARG !  66     224.177   1.983 -36.032  1.00  0.00           H  
ATOM   1055 1HH2 ARG !  66     220.723   1.534 -35.669  1.00  0.00           H  
ATOM   1056 2HH2 ARG !  66     222.304   1.151 -35.025  1.00  0.00           H  
ATOM   1057  N   GLU !  67     219.302   8.405 -37.383  1.00  0.00           N  
ATOM   1058  CA  GLU !  67     218.754   9.236 -36.318  1.00  0.00           C  
ATOM   1059  C   GLU !  67     217.457   9.907 -36.754  1.00  0.00           C  
ATOM   1060  O   GLU !  67     216.501   9.994 -35.982  1.00  0.00           O  
ATOM   1061  CB  GLU !  67     219.771  10.297 -35.893  1.00  0.00           C  
ATOM   1062  CG  GLU !  67     220.987   9.746 -35.161  1.00  0.00           C  
ATOM   1063  CD  GLU !  67     221.997  10.807 -34.824  1.00  0.00           C  
ATOM   1064  OE1 GLU !  67     221.820  11.925 -35.245  1.00  0.00           O  
ATOM   1065  OE2 GLU !  67     222.948  10.499 -34.144  1.00  0.00           O  
ATOM   1066  H   GLU !  67     220.190   8.655 -37.794  1.00  0.00           H  
ATOM   1067  HA  GLU !  67     218.534   8.599 -35.461  1.00  0.00           H  
ATOM   1068 1HB  GLU !  67     220.126  10.834 -36.773  1.00  0.00           H  
ATOM   1069 2HB  GLU !  67     219.288  11.023 -35.239  1.00  0.00           H  
ATOM   1070 1HG  GLU !  67     220.657   9.268 -34.239  1.00  0.00           H  
ATOM   1071 2HG  GLU !  67     221.458   8.986 -35.783  1.00  0.00           H  
ATOM   1072  N   ALA !  68     217.431  10.381 -37.993  1.00  0.00           N  
ATOM   1073  CA  ALA !  68     216.251  11.045 -38.536  1.00  0.00           C  
ATOM   1074  C   ALA !  68     215.076  10.081 -38.638  1.00  0.00           C  
ATOM   1075  O   ALA !  68     213.937  10.443 -38.335  1.00  0.00           O  
ATOM   1076  CB  ALA !  68     216.561  11.647 -39.899  1.00  0.00           C  
ATOM   1077  H   ALA !  68     218.250  10.279 -38.575  1.00  0.00           H  
ATOM   1078  HA  ALA !  68     215.968  11.845 -37.852  1.00  0.00           H  
ATOM   1079 1HB  ALA !  68     215.670  12.138 -40.291  1.00  0.00           H  
ATOM   1080 2HB  ALA !  68     217.364  12.377 -39.800  1.00  0.00           H  
ATOM   1081 3HB  ALA !  68     216.871  10.858 -40.583  1.00  0.00           H  
ATOM   1082  N   ALA !  69     215.357   8.857 -39.066  1.00  0.00           N  
ATOM   1083  CA  ALA !  69     214.322   7.838 -39.211  1.00  0.00           C  
ATOM   1084  C   ALA !  69     213.718   7.473 -37.861  1.00  0.00           C  
ATOM   1085  O   ALA !  69     212.505   7.295 -37.739  1.00  0.00           O  
ATOM   1086  CB  ALA !  69     214.888   6.599 -39.889  1.00  0.00           C  
ATOM   1087  H   ALA !  69     216.312   8.624 -39.297  1.00  0.00           H  
ATOM   1088  HA  ALA !  69     213.527   8.249 -39.833  1.00  0.00           H  
ATOM   1089 1HB  ALA !  69     214.104   5.848 -39.989  1.00  0.00           H  
ATOM   1090 2HB  ALA !  69     215.263   6.865 -40.878  1.00  0.00           H  
ATOM   1091 3HB  ALA !  69     215.702   6.196 -39.289  1.00  0.00           H  
ATOM   1092  N   ARG !  70     214.571   7.360 -36.847  1.00  0.00           N  
ATOM   1093  CA  ARG !  70     214.126   7.015 -35.504  1.00  0.00           C  
ATOM   1094  C   ARG !  70     213.229   8.103 -34.924  1.00  0.00           C  
ATOM   1095  O   ARG !  70     212.223   7.811 -34.279  1.00  0.00           O  
ATOM   1096  CB  ARG !  70     215.319   6.800 -34.585  1.00  0.00           C  
ATOM   1097  CG  ARG !  70     214.967   6.363 -33.171  1.00  0.00           C  
ATOM   1098  CD  ARG !  70     216.183   6.101 -32.359  1.00  0.00           C  
ATOM   1099  NE  ARG !  70     216.959   7.311 -32.138  1.00  0.00           N  
ATOM   1100  CZ  ARG !  70     218.236   7.333 -31.708  1.00  0.00           C  
ATOM   1101  NH1 ARG !  70     218.864   6.206 -31.458  1.00  0.00           N  
ATOM   1102  NH2 ARG !  70     218.856   8.487 -31.539  1.00  0.00           N  
ATOM   1103  H   ARG !  70     215.554   7.518 -37.014  1.00  0.00           H  
ATOM   1104  HA  ARG !  70     213.554   6.088 -35.556  1.00  0.00           H  
ATOM   1105 1HB  ARG !  70     215.974   6.042 -35.010  1.00  0.00           H  
ATOM   1106 2HB  ARG !  70     215.893   7.724 -34.511  1.00  0.00           H  
ATOM   1107 1HG  ARG !  70     214.390   7.148 -32.681  1.00  0.00           H  
ATOM   1108 2HG  ARG !  70     214.376   5.448 -33.210  1.00  0.00           H  
ATOM   1109 1HD  ARG !  70     215.892   5.701 -31.388  1.00  0.00           H  
ATOM   1110 2HD  ARG !  70     216.815   5.379 -32.874  1.00  0.00           H  
ATOM   1111  HE  ARG !  70     216.509   8.198 -32.321  1.00  0.00           H  
ATOM   1112 1HH1 ARG !  70     218.390   5.323 -31.587  1.00  0.00           H  
ATOM   1113 2HH1 ARG !  70     219.821   6.222 -31.135  1.00  0.00           H  
ATOM   1114 1HH2 ARG !  70     218.373   9.354 -31.731  1.00  0.00           H  
ATOM   1115 2HH2 ARG !  70     219.812   8.504 -31.216  1.00  0.00           H  
ATOM   1116  N   ARG !  71     213.603   9.355 -35.158  1.00  0.00           N  
ATOM   1117  CA  ARG !  71     212.835  10.491 -34.659  1.00  0.00           C  
ATOM   1118  C   ARG !  71     211.453  10.543 -35.300  1.00  0.00           C  
ATOM   1119  O   ARG !  71     210.458  10.822 -34.632  1.00  0.00           O  
ATOM   1120  CB  ARG !  71     213.568  11.796 -34.933  1.00  0.00           C  
ATOM   1121  CG  ARG !  71     212.874  13.042 -34.407  1.00  0.00           C  
ATOM   1122  CD  ARG !  71     213.660  14.270 -34.691  1.00  0.00           C  
ATOM   1123  NE  ARG !  71     213.795  14.508 -36.119  1.00  0.00           N  
ATOM   1124  CZ  ARG !  71     212.849  15.075 -36.893  1.00  0.00           C  
ATOM   1125  NH1 ARG !  71     211.707  15.454 -36.364  1.00  0.00           N  
ATOM   1126  NH2 ARG !  71     213.069  15.249 -38.185  1.00  0.00           N  
ATOM   1127  H   ARG !  71     214.441   9.526 -35.695  1.00  0.00           H  
ATOM   1128  HA  ARG !  71     212.714  10.380 -33.581  1.00  0.00           H  
ATOM   1129 1HB  ARG !  71     214.560  11.757 -34.485  1.00  0.00           H  
ATOM   1130 2HB  ARG !  71     213.699  11.921 -36.008  1.00  0.00           H  
ATOM   1131 1HG  ARG !  71     211.898  13.143 -34.881  1.00  0.00           H  
ATOM   1132 2HG  ARG !  71     212.747  12.959 -33.327  1.00  0.00           H  
ATOM   1133 1HD  ARG !  71     213.162  15.131 -34.248  1.00  0.00           H  
ATOM   1134 2HD  ARG !  71     214.658  14.169 -34.267  1.00  0.00           H  
ATOM   1135  HE  ARG !  71     214.661  14.229 -36.563  1.00  0.00           H  
ATOM   1136 1HH1 ARG !  71     211.539  15.321 -35.377  1.00  0.00           H  
ATOM   1137 2HH1 ARG !  71     210.998  15.879 -36.944  1.00  0.00           H  
ATOM   1138 1HH2 ARG !  71     213.947  14.957 -38.592  1.00  0.00           H  
ATOM   1139 2HH2 ARG !  71     212.360  15.673 -38.765  1.00  0.00           H  
ATOM   1140  N   ALA !  72     211.399  10.273 -36.598  1.00  0.00           N  
ATOM   1141  CA  ALA !  72     210.139  10.290 -37.335  1.00  0.00           C  
ATOM   1142  C   ALA !  72     209.196   9.200 -36.837  1.00  0.00           C  
ATOM   1143  O   ALA !  72     207.993   9.422 -36.701  1.00  0.00           O  
ATOM   1144  CB  ALA !  72     210.395  10.128 -38.826  1.00  0.00           C  
ATOM   1145  H   ALA !  72     212.253  10.050 -37.089  1.00  0.00           H  
ATOM   1146  HA  ALA !  72     209.658  11.253 -37.162  1.00  0.00           H  
ATOM   1147 1HB  ALA !  72     209.445  10.142 -39.362  1.00  0.00           H  
ATOM   1148 2HB  ALA !  72     211.022  10.946 -39.179  1.00  0.00           H  
ATOM   1149 3HB  ALA !  72     210.899   9.180 -39.008  1.00  0.00           H  
ATOM   1150  N   LEU !  73     209.751   8.023 -36.570  1.00  0.00           N  
ATOM   1151  CA  LEU !  73     208.961   6.896 -36.088  1.00  0.00           C  
ATOM   1152  C   LEU !  73     208.373   7.184 -34.713  1.00  0.00           C  
ATOM   1153  O   LEU !  73     207.220   6.853 -34.438  1.00  0.00           O  
ATOM   1154  CB  LEU !  73     209.825   5.630 -36.026  1.00  0.00           C  
ATOM   1155  CG  LEU !  73     209.105   4.355 -35.571  1.00  0.00           C  
ATOM   1156  CD1 LEU !  73     207.958   4.050 -36.525  1.00  0.00           C  
ATOM   1157  CD2 LEU !  73     210.097   3.202 -35.523  1.00  0.00           C  
ATOM   1158  H   LEU !  73     210.745   7.905 -36.704  1.00  0.00           H  
ATOM   1159  HA  LEU !  73     208.140   6.726 -36.784  1.00  0.00           H  
ATOM   1160 1HB  LEU !  73     210.237   5.443 -37.016  1.00  0.00           H  
ATOM   1161 2HB  LEU !  73     210.652   5.807 -35.339  1.00  0.00           H  
ATOM   1162  HG  LEU !  73     208.681   4.510 -34.579  1.00  0.00           H  
ATOM   1163 1HD1 LEU !  73     207.446   3.144 -36.202  1.00  0.00           H  
ATOM   1164 2HD1 LEU !  73     207.255   4.883 -36.526  1.00  0.00           H  
ATOM   1165 3HD1 LEU !  73     208.351   3.906 -37.531  1.00  0.00           H  
ATOM   1166 1HD2 LEU !  73     209.585   2.295 -35.198  1.00  0.00           H  
ATOM   1167 2HD2 LEU !  73     210.520   3.044 -36.515  1.00  0.00           H  
ATOM   1168 3HD2 LEU !  73     210.896   3.438 -34.820  1.00  0.00           H  
ATOM   1169  N   GLU !  74     209.171   7.804 -33.851  1.00  0.00           N  
ATOM   1170  CA  GLU !  74     208.730   8.138 -32.504  1.00  0.00           C  
ATOM   1171  C   GLU !  74     207.597   9.155 -32.529  1.00  0.00           C  
ATOM   1172  O   GLU !  74     206.636   9.048 -31.766  1.00  0.00           O  
ATOM   1173  CB  GLU !  74     209.899   8.683 -31.681  1.00  0.00           C  
ATOM   1174  CG  GLU !  74     210.964   7.650 -31.341  1.00  0.00           C  
ATOM   1175  CD  GLU !  74     210.450   6.549 -30.456  1.00  0.00           C  
ATOM   1176  OE1 GLU !  74     210.082   6.832 -29.341  1.00  0.00           O  
ATOM   1177  OE2 GLU !  74     210.426   5.424 -30.895  1.00  0.00           O  
ATOM   1178  H   GLU !  74     210.108   8.050 -34.137  1.00  0.00           H  
ATOM   1179  HA  GLU !  74     208.360   7.230 -32.026  1.00  0.00           H  
ATOM   1180 1HB  GLU !  74     210.382   9.494 -32.227  1.00  0.00           H  
ATOM   1181 2HB  GLU !  74     209.524   9.097 -30.745  1.00  0.00           H  
ATOM   1182 1HG  GLU !  74     211.339   7.212 -32.266  1.00  0.00           H  
ATOM   1183 2HG  GLU !  74     211.795   8.150 -30.846  1.00  0.00           H  
ATOM   1184  N   LEU !  75     207.713  10.140 -33.412  1.00  0.00           N  
ATOM   1185  CA  LEU !  75     206.699  11.181 -33.542  1.00  0.00           C  
ATOM   1186  C   LEU !  75     205.376  10.599 -34.024  1.00  0.00           C  
ATOM   1187  O   LEU !  75     204.308  10.978 -33.543  1.00  0.00           O  
ATOM   1188  CB  LEU !  75     207.173  12.266 -34.517  1.00  0.00           C  
ATOM   1189  CG  LEU !  75     208.342  13.133 -34.030  1.00  0.00           C  
ATOM   1190  CD1 LEU !  75     208.814  14.033 -35.164  1.00  0.00           C  
ATOM   1191  CD2 LEU !  75     207.899  13.954 -32.828  1.00  0.00           C  
ATOM   1192  H   LEU !  75     208.527  10.168 -34.010  1.00  0.00           H  
ATOM   1193  HA  LEU !  75     206.541  11.634 -32.564  1.00  0.00           H  
ATOM   1194 1HB  LEU !  75     207.480  11.788 -35.446  1.00  0.00           H  
ATOM   1195 2HB  LEU !  75     206.336  12.930 -34.733  1.00  0.00           H  
ATOM   1196  HG  LEU !  75     209.176  12.492 -33.744  1.00  0.00           H  
ATOM   1197 1HD1 LEU !  75     209.644  14.649 -34.818  1.00  0.00           H  
ATOM   1198 2HD1 LEU !  75     209.143  13.419 -36.002  1.00  0.00           H  
ATOM   1199 3HD1 LEU !  75     207.994  14.676 -35.483  1.00  0.00           H  
ATOM   1200 1HD2 LEU !  75     208.729  14.570 -32.482  1.00  0.00           H  
ATOM   1201 2HD2 LEU !  75     207.065  14.596 -33.114  1.00  0.00           H  
ATOM   1202 3HD2 LEU !  75     207.583  13.285 -32.027  1.00  0.00           H  
ATOM   1203  N   ARG !  76     205.453   9.677 -34.978  1.00  0.00           N  
ATOM   1204  CA  ARG !  76     204.261   9.043 -35.528  1.00  0.00           C  
ATOM   1205  C   ARG !  76     203.448   8.358 -34.438  1.00  0.00           C  
ATOM   1206  O   ARG !  76     202.228   8.515 -34.369  1.00  0.00           O  
ATOM   1207  CB  ARG !  76     204.640   8.022 -36.591  1.00  0.00           C  
ATOM   1208  CG  ARG !  76     203.464   7.323 -37.254  1.00  0.00           C  
ATOM   1209  CD  ARG !  76     203.127   6.047 -36.571  1.00  0.00           C  
ATOM   1210  NE  ARG !  76     201.972   5.399 -37.171  1.00  0.00           N  
ATOM   1211  CZ  ARG !  76     200.691   5.687 -36.870  1.00  0.00           C  
ATOM   1212  NH1 ARG !  76     200.418   6.612 -35.977  1.00  0.00           N  
ATOM   1213  NH2 ARG !  76     199.709   5.040 -37.472  1.00  0.00           N  
ATOM   1214  H   ARG !  76     206.360   9.409 -35.331  1.00  0.00           H  
ATOM   1215  HA  ARG !  76     203.641   9.813 -35.989  1.00  0.00           H  
ATOM   1216 1HB  ARG !  76     205.217   8.510 -37.375  1.00  0.00           H  
ATOM   1217 2HB  ARG !  76     205.273   7.254 -36.148  1.00  0.00           H  
ATOM   1218 1HG  ARG !  76     202.588   7.971 -37.219  1.00  0.00           H  
ATOM   1219 2HG  ARG !  76     203.710   7.101 -38.293  1.00  0.00           H  
ATOM   1220 1HD  ARG !  76     203.974   5.365 -36.638  1.00  0.00           H  
ATOM   1221 2HD  ARG !  76     202.902   6.244 -35.523  1.00  0.00           H  
ATOM   1222  HE  ARG !  76     202.143   4.681 -37.863  1.00  0.00           H  
ATOM   1223 1HH1 ARG !  76     201.168   7.107 -35.516  1.00  0.00           H  
ATOM   1224 2HH1 ARG !  76     199.458   6.828 -35.751  1.00  0.00           H  
ATOM   1225 1HH2 ARG !  76     199.919   4.328 -38.159  1.00  0.00           H  
ATOM   1226 2HH2 ARG !  76     198.749   5.255 -37.247  1.00  0.00           H  
ATOM   1227  N   LYS !  77     204.130   7.596 -33.588  1.00  0.00           N  
ATOM   1228  CA  LYS !  77     203.472   6.884 -32.501  1.00  0.00           C  
ATOM   1229  C   LYS !  77     202.720   7.846 -31.588  1.00  0.00           C  
ATOM   1230  O   LYS !  77     201.643   7.526 -31.085  1.00  0.00           O  
ATOM   1231  CB  LYS !  77     204.492   6.080 -31.694  1.00  0.00           C  
ATOM   1232  CG  LYS !  77     205.058   4.869 -32.423  1.00  0.00           C  
ATOM   1233  CD  LYS !  77     205.887   3.999 -31.490  1.00  0.00           C  
ATOM   1234  CE  LYS !  77     207.206   4.669 -31.134  1.00  0.00           C  
ATOM   1235  NZ  LYS !  77     208.079   3.780 -30.320  1.00  0.00           N  
ATOM   1236  H   LYS !  77     205.130   7.509 -33.699  1.00  0.00           H  
ATOM   1237  HA  LYS !  77     202.744   6.194 -32.930  1.00  0.00           H  
ATOM   1238 1HB  LYS !  77     205.327   6.724 -31.418  1.00  0.00           H  
ATOM   1239 2HB  LYS !  77     204.031   5.729 -30.770  1.00  0.00           H  
ATOM   1240 1HG  LYS !  77     204.239   4.273 -32.829  1.00  0.00           H  
ATOM   1241 2HG  LYS !  77     205.686   5.202 -33.249  1.00  0.00           H  
ATOM   1242 1HD  LYS !  77     205.326   3.810 -30.574  1.00  0.00           H  
ATOM   1243 2HD  LYS !  77     206.094   3.043 -31.972  1.00  0.00           H  
ATOM   1244 1HE  LYS !  77     207.734   4.939 -32.047  1.00  0.00           H  
ATOM   1245 2HE  LYS !  77     207.011   5.580 -30.570  1.00  0.00           H  
ATOM   1246 1HZ  LYS !  77     208.942   4.260 -30.105  1.00  0.00           H  
ATOM   1247 2HZ  LYS !  77     207.606   3.538 -29.460  1.00  0.00           H  
ATOM   1248 3HZ  LYS !  77     208.283   2.939 -30.840  1.00  0.00           H  
ATOM   1249  N   GLU !  78     203.333   9.027 -31.400  1.00  0.00           N  
ATOM   1250  CA  GLU !  78     202.806  10.120 -30.584  1.00  0.00           C  
ATOM   1251  C   GLU !  78     201.597  10.818 -31.213  1.00  0.00           C  
ATOM   1252  O   GLU !  78     200.879  11.559 -30.543  1.00  0.00           O  
ATOM   1253  CB  GLU !  78     203.908  11.149 -30.325  1.00  0.00           C  
ATOM   1254  CG  GLU !  78     205.043  10.647 -29.444  1.00  0.00           C  
ATOM   1255  CD  GLU !  78     206.112  11.680 -29.221  1.00  0.00           C  
ATOM   1256  OE1 GLU !  78     206.034  12.727 -29.817  1.00  0.00           O  
ATOM   1257  OE2 GLU !  78     207.009  11.422 -28.453  1.00  0.00           O  
ATOM   1258  H   GLU !  78     204.221   9.145 -31.866  1.00  0.00           H  
ATOM   1259  HA  GLU !  78     202.471   9.710 -29.631  1.00  0.00           H  
ATOM   1260 1HB  GLU !  78     204.338  11.469 -31.274  1.00  0.00           H  
ATOM   1261 2HB  GLU !  78     203.479  12.030 -29.847  1.00  0.00           H  
ATOM   1262 1HG  GLU !  78     204.635  10.349 -28.478  1.00  0.00           H  
ATOM   1263 2HG  GLU !  78     205.486   9.767 -29.907  1.00  0.00           H  
ATOM   1264  N   GLY !  79     201.361  10.587 -32.505  1.00  0.00           N  
ATOM   1265  CA  GLY !  79     200.227  11.225 -33.176  1.00  0.00           C  
ATOM   1266  C   GLY !  79     200.582  12.419 -34.063  1.00  0.00           C  
ATOM   1267  O   GLY !  79     199.704  13.169 -34.493  1.00  0.00           O  
ATOM   1268  H   GLY !  79     201.962   9.970 -33.033  1.00  0.00           H  
ATOM   1269 1HA  GLY !  79     199.714  10.493 -33.800  1.00  0.00           H  
ATOM   1270 2HA  GLY !  79     199.511  11.570 -32.431  1.00  0.00           H  
ATOM   1271  N   ALA !  80     201.863  12.612 -34.348  1.00  0.00           N  
ATOM   1272  CA  ALA !  80     202.269  13.690 -35.248  1.00  0.00           C  
ATOM   1273  C   ALA !  80     201.718  13.445 -36.647  1.00  0.00           C  
ATOM   1274  O   ALA !  80     201.629  12.303 -37.099  1.00  0.00           O  
ATOM   1275  CB  ALA !  80     203.785  13.816 -35.286  1.00  0.00           C  
ATOM   1276  H   ALA !  80     202.571  12.015 -33.945  1.00  0.00           H  
ATOM   1277  HA  ALA !  80     201.849  14.623 -34.870  1.00  0.00           H  
ATOM   1278 1HB  ALA !  80     204.066  14.618 -35.969  1.00  0.00           H  
ATOM   1279 2HB  ALA !  80     204.157  14.044 -34.287  1.00  0.00           H  
ATOM   1280 3HB  ALA !  80     204.219  12.879 -35.630  1.00  0.00           H  
ATOM   1281  N   ASP !  81     201.343  14.516 -37.347  1.00  0.00           N  
ATOM   1282  CA  ASP !  81     200.829  14.373 -38.704  1.00  0.00           C  
ATOM   1283  C   ASP !  81     201.838  13.602 -39.550  1.00  0.00           C  
ATOM   1284  O   ASP !  81     203.024  13.932 -39.571  1.00  0.00           O  
ATOM   1285  CB  ASP !  81     200.549  15.741 -39.331  1.00  0.00           C  
ATOM   1286  CG  ASP !  81     199.867  15.642 -40.689  1.00  0.00           C  
ATOM   1287  OD1 ASP !  81     198.666  15.510 -40.720  1.00  0.00           O  
ATOM   1288  OD2 ASP !  81     200.552  15.699 -41.682  1.00  0.00           O  
ATOM   1289  H   ASP !  81     201.412  15.439 -36.942  1.00  0.00           H  
ATOM   1290  HA  ASP !  81     199.892  13.817 -38.662  1.00  0.00           H  
ATOM   1291 1HB  ASP !  81     199.915  16.325 -38.664  1.00  0.00           H  
ATOM   1292 2HB  ASP !  81     201.487  16.285 -39.451  1.00  0.00           H  
ATOM   1293  N   VAL !  82     201.351  12.583 -40.235  1.00  0.00           N  
ATOM   1294  CA  VAL !  82     202.156  11.724 -41.089  1.00  0.00           C  
ATOM   1295  C   VAL !  82     202.815  12.463 -42.249  1.00  0.00           C  
ATOM   1296  O   VAL !  82     203.970  12.203 -42.587  1.00  0.00           O  
ATOM   1297  CB  VAL !  82     201.279  10.591 -41.654  1.00  0.00           C  
ATOM   1298  CG1 VAL !  82     202.043   9.800 -42.706  1.00  0.00           C  
ATOM   1299  CG2 VAL !  82     200.816   9.682 -40.526  1.00  0.00           C  
ATOM   1300  H   VAL !  82     200.361  12.403 -40.150  1.00  0.00           H  
ATOM   1301  HA  VAL !  82     202.955  11.289 -40.487  1.00  0.00           H  
ATOM   1302  HB  VAL !  82     200.411  11.028 -42.149  1.00  0.00           H  
ATOM   1303 1HG1 VAL !  82     201.408   9.004 -43.095  1.00  0.00           H  
ATOM   1304 2HG1 VAL !  82     202.333  10.463 -43.520  1.00  0.00           H  
ATOM   1305 3HG1 VAL !  82     202.935   9.364 -42.256  1.00  0.00           H  
ATOM   1306 1HG2 VAL !  82     200.196   8.884 -40.933  1.00  0.00           H  
ATOM   1307 2HG2 VAL !  82     201.684   9.250 -40.028  1.00  0.00           H  
ATOM   1308 3HG2 VAL !  82     200.236  10.262 -39.807  1.00  0.00           H  
ATOM   1309  N   SER !  83     202.097  13.396 -42.873  1.00  0.00           N  
ATOM   1310  CA  SER !  83     202.679  14.132 -43.988  1.00  0.00           C  
ATOM   1311  C   SER !  83     203.899  14.929 -43.546  1.00  0.00           C  
ATOM   1312  O   SER !  83     204.942  14.898 -44.197  1.00  0.00           O  
ATOM   1313  CB  SER !  83     201.647  15.064 -44.593  1.00  0.00           C  
ATOM   1314  OG  SER !  83     202.191  15.788 -45.662  1.00  0.00           O  
ATOM   1315  H   SER !  83     201.151  13.604 -42.586  1.00  0.00           H  
ATOM   1316  HA  SER !  83     202.995  13.416 -44.748  1.00  0.00           H  
ATOM   1317 1HB  SER !  83     200.792  14.484 -44.940  1.00  0.00           H  
ATOM   1318 2HB  SER !  83     201.287  15.752 -43.830  1.00  0.00           H  
ATOM   1319  HG  SER !  83     202.690  16.508 -45.268  1.00  0.00           H  
ATOM   1320  N   GLU !  84     203.760  15.645 -42.435  1.00  0.00           N  
ATOM   1321  CA  GLU !  84     204.850  16.453 -41.902  1.00  0.00           C  
ATOM   1322  C   GLU !  84     206.081  15.601 -41.626  1.00  0.00           C  
ATOM   1323  O   GLU !  84     207.197  15.966 -41.997  1.00  0.00           O  
ATOM   1324  CB  GLU !  84     204.411  17.163 -40.619  1.00  0.00           C  
ATOM   1325  CG  GLU !  84     203.403  18.283 -40.834  1.00  0.00           C  
ATOM   1326  CD  GLU !  84     202.928  18.897 -39.547  1.00  0.00           C  
ATOM   1327  OE1 GLU !  84     203.280  18.397 -38.506  1.00  0.00           O  
ATOM   1328  OE2 GLU !  84     202.212  19.869 -39.605  1.00  0.00           O  
ATOM   1329  H   GLU !  84     202.876  15.629 -41.947  1.00  0.00           H  
ATOM   1330  HA  GLU !  84     205.118  17.206 -42.644  1.00  0.00           H  
ATOM   1331 1HB  GLU !  84     203.966  16.439 -39.937  1.00  0.00           H  
ATOM   1332 2HB  GLU !  84     205.283  17.588 -40.122  1.00  0.00           H  
ATOM   1333 1HG  GLU !  84     203.863  19.059 -41.446  1.00  0.00           H  
ATOM   1334 2HG  GLU !  84     202.548  17.888 -41.380  1.00  0.00           H  
ATOM   1335  N   LEU !  85     205.874  14.463 -40.971  1.00  0.00           N  
ATOM   1336  CA  LEU !  85     206.968  13.557 -40.643  1.00  0.00           C  
ATOM   1337  C   LEU !  85     207.602  12.980 -41.903  1.00  0.00           C  
ATOM   1338  O   LEU !  85     208.823  12.858 -41.994  1.00  0.00           O  
ATOM   1339  CB  LEU !  85     206.462  12.418 -39.749  1.00  0.00           C  
ATOM   1340  CG  LEU !  85     206.510  12.685 -38.240  1.00  0.00           C  
ATOM   1341  CD1 LEU !  85     205.677  13.918 -37.915  1.00  0.00           C  
ATOM   1342  CD2 LEU !  85     205.994  11.465 -37.491  1.00  0.00           C  
ATOM   1343  H   LEU !  85     204.934  14.220 -40.693  1.00  0.00           H  
ATOM   1344  HA  LEU !  85     207.729  14.117 -40.101  1.00  0.00           H  
ATOM   1345 1HB  LEU !  85     205.429  12.200 -40.015  1.00  0.00           H  
ATOM   1346 2HB  LEU !  85     207.061  11.529 -39.947  1.00  0.00           H  
ATOM   1347  HG  LEU !  85     207.538  12.888 -37.938  1.00  0.00           H  
ATOM   1348 1HD1 LEU !  85     205.711  14.108 -36.843  1.00  0.00           H  
ATOM   1349 2HD1 LEU !  85     206.080  14.779 -38.449  1.00  0.00           H  
ATOM   1350 3HD1 LEU !  85     204.645  13.751 -38.221  1.00  0.00           H  
ATOM   1351 1HD2 LEU !  85     206.029  11.655 -36.418  1.00  0.00           H  
ATOM   1352 2HD2 LEU !  85     204.966  11.262 -37.791  1.00  0.00           H  
ATOM   1353 3HD2 LEU !  85     206.618  10.603 -37.727  1.00  0.00           H  
ATOM   1354  N   VAL !  86     206.765  12.625 -42.872  1.00  0.00           N  
ATOM   1355  CA  VAL !  86     207.242  12.060 -44.130  1.00  0.00           C  
ATOM   1356  C   VAL !  86     208.072  13.072 -44.907  1.00  0.00           C  
ATOM   1357  O   VAL !  86     209.101  12.728 -45.489  1.00  0.00           O  
ATOM   1358  CB  VAL !  86     206.054  11.603 -44.996  1.00  0.00           C  
ATOM   1359  CG1 VAL !  86     206.531  11.190 -46.381  1.00  0.00           C  
ATOM   1360  CG2 VAL !  86     205.326  10.455 -44.313  1.00  0.00           C  
ATOM   1361  H   VAL !  86     205.772  12.750 -42.734  1.00  0.00           H  
ATOM   1362  HA  VAL !  86     207.865  11.193 -43.906  1.00  0.00           H  
ATOM   1363  HB  VAL !  86     205.369  12.441 -45.129  1.00  0.00           H  
ATOM   1364 1HG1 VAL !  86     205.678  10.870 -46.980  1.00  0.00           H  
ATOM   1365 2HG1 VAL !  86     207.017  12.037 -46.865  1.00  0.00           H  
ATOM   1366 3HG1 VAL !  86     207.240  10.367 -46.291  1.00  0.00           H  
ATOM   1367 1HG2 VAL !  86     204.486  10.138 -44.931  1.00  0.00           H  
ATOM   1368 2HG2 VAL !  86     206.012   9.620 -44.175  1.00  0.00           H  
ATOM   1369 3HG2 VAL !  86     204.956  10.786 -43.342  1.00  0.00           H  
ATOM   1370  N   ALA !  87     207.621  14.322 -44.913  1.00  0.00           N  
ATOM   1371  CA  ALA !  87     208.322  15.387 -45.621  1.00  0.00           C  
ATOM   1372  C   ALA !  87     209.693  15.646 -45.007  1.00  0.00           C  
ATOM   1373  O   ALA !  87     210.673  15.856 -45.721  1.00  0.00           O  
ATOM   1374  CB  ALA !  87     207.491  16.662 -45.618  1.00  0.00           C  
ATOM   1375  H   ALA !  87     206.770  14.540 -44.414  1.00  0.00           H  
ATOM   1376  HA  ALA !  87     208.472  15.066 -46.652  1.00  0.00           H  
ATOM   1377 1HB  ALA !  87     208.028  17.447 -46.150  1.00  0.00           H  
ATOM   1378 2HB  ALA !  87     206.537  16.476 -46.111  1.00  0.00           H  
ATOM   1379 3HB  ALA !  87     207.312  16.977 -44.591  1.00  0.00           H  
ATOM   1380  N   GLU !  88     209.753  15.628 -43.681  1.00  0.00           N  
ATOM   1381  CA  GLU !  88     211.005  15.862 -42.969  1.00  0.00           C  
ATOM   1382  C   GLU !  88     212.016  14.758 -43.254  1.00  0.00           C  
ATOM   1383  O   GLU !  88     213.204  15.024 -43.438  1.00  0.00           O  
ATOM   1384  CB  GLU !  88     210.752  15.959 -41.463  1.00  0.00           C  
ATOM   1385  CG  GLU !  88     209.997  17.208 -41.031  1.00  0.00           C  
ATOM   1386  CD  GLU !  88     209.705  17.234 -39.556  1.00  0.00           C  
ATOM   1387  OE1 GLU !  88     210.382  16.555 -38.823  1.00  0.00           O  
ATOM   1388  OE2 GLU !  88     208.802  17.934 -39.163  1.00  0.00           O  
ATOM   1389  H   GLU !  88     208.912  15.448 -43.151  1.00  0.00           H  
ATOM   1390  HA  GLU !  88     211.426  16.808 -43.312  1.00  0.00           H  
ATOM   1391 1HB  GLU !  88     210.180  15.091 -41.133  1.00  0.00           H  
ATOM   1392 2HB  GLU !  88     211.704  15.943 -40.932  1.00  0.00           H  
ATOM   1393 1HG  GLU !  88     210.590  18.085 -41.287  1.00  0.00           H  
ATOM   1394 2HG  GLU !  88     209.060  17.262 -41.584  1.00  0.00           H  
ATOM   1395  N   LEU !  89     211.537  13.519 -43.292  1.00  0.00           N  
ATOM   1396  CA  LEU !  89     212.399  12.375 -43.558  1.00  0.00           C  
ATOM   1397  C   LEU !  89     212.978  12.433 -44.963  1.00  0.00           C  
ATOM   1398  O   LEU !  89     214.151  12.127 -45.176  1.00  0.00           O  
ATOM   1399  CB  LEU !  89     211.616  11.069 -43.376  1.00  0.00           C  
ATOM   1400  CG  LEU !  89     211.210  10.732 -41.936  1.00  0.00           C  
ATOM   1401  CD1 LEU !  89     210.295   9.515 -41.937  1.00  0.00           C  
ATOM   1402  CD2 LEU !  89     212.458  10.476 -41.103  1.00  0.00           C  
ATOM   1403  H   LEU !  89     210.551  13.366 -43.133  1.00  0.00           H  
ATOM   1404  HA  LEU !  89     213.224  12.391 -42.847  1.00  0.00           H  
ATOM   1405 1HB  LEU !  89     210.707  11.123 -43.972  1.00  0.00           H  
ATOM   1406 2HB  LEU !  89     212.223  10.244 -43.751  1.00  0.00           H  
ATOM   1407  HG  LEU !  89     210.654  11.567 -41.509  1.00  0.00           H  
ATOM   1408 1HD1 LEU !  89     210.006   9.275 -40.913  1.00  0.00           H  
ATOM   1409 2HD1 LEU !  89     209.402   9.732 -42.523  1.00  0.00           H  
ATOM   1410 3HD1 LEU !  89     210.819   8.666 -42.374  1.00  0.00           H  
ATOM   1411 1HD2 LEU !  89     212.169  10.237 -40.079  1.00  0.00           H  
ATOM   1412 2HD2 LEU !  89     213.014   9.640 -41.527  1.00  0.00           H  
ATOM   1413 3HD2 LEU !  89     213.085  11.368 -41.104  1.00  0.00           H  
ATOM   1414  N   ILE !  90     212.147  12.827 -45.924  1.00  0.00           N  
ATOM   1415  CA  ILE !  90     212.577  12.927 -47.313  1.00  0.00           C  
ATOM   1416  C   ILE !  90     213.645  14.000 -47.485  1.00  0.00           C  
ATOM   1417  O   ILE !  90     214.615  13.812 -48.220  1.00  0.00           O  
ATOM   1418  CB  ILE !  90     211.384  13.237 -48.235  1.00  0.00           C  
ATOM   1419  CG1 ILE !  90     210.374  12.087 -48.206  1.00  0.00           C  
ATOM   1420  CG2 ILE !  90     211.863  13.493 -49.656  1.00  0.00           C  
ATOM   1421  CD1 ILE !  90     210.940  10.764 -48.669  1.00  0.00           C  
ATOM   1422  H   ILE !  90     211.194  13.063 -45.686  1.00  0.00           H  
ATOM   1423  HA  ILE !  90     213.005  11.971 -47.612  1.00  0.00           H  
ATOM   1424  HB  ILE !  90     210.864  14.123 -47.872  1.00  0.00           H  
ATOM   1425 1HG1 ILE !  90     209.996  11.960 -47.192  1.00  0.00           H  
ATOM   1426 2HG1 ILE !  90     209.523  12.334 -48.842  1.00  0.00           H  
ATOM   1427 1HG2 ILE !  90     211.007  13.710 -50.295  1.00  0.00           H  
ATOM   1428 2HG2 ILE !  90     212.544  14.342 -49.663  1.00  0.00           H  
ATOM   1429 3HG2 ILE !  90     212.380  12.609 -50.031  1.00  0.00           H  
ATOM   1430 1HD1 ILE !  90     210.165   9.999 -48.621  1.00  0.00           H  
ATOM   1431 2HD1 ILE !  90     211.292  10.859 -49.697  1.00  0.00           H  
ATOM   1432 3HD1 ILE !  90     211.771  10.479 -48.026  1.00  0.00           H  
ATOM   1433  N   ARG !  91     213.463  15.123 -46.801  1.00  0.00           N  
ATOM   1434  CA  ARG !  91     214.412  16.229 -46.877  1.00  0.00           C  
ATOM   1435  C   ARG !  91     215.764  15.834 -46.299  1.00  0.00           C  
ATOM   1436  O   ARG !  91     216.810  16.180 -46.848  1.00  0.00           O  
ATOM   1437  CB  ARG !  91     213.881  17.444 -46.131  1.00  0.00           C  
ATOM   1438  CG  ARG !  91     214.763  18.680 -46.211  1.00  0.00           C  
ATOM   1439  CD  ARG !  91     214.142  19.842 -45.525  1.00  0.00           C  
ATOM   1440  NE  ARG !  91     214.020  19.626 -44.093  1.00  0.00           N  
ATOM   1441  CZ  ARG !  91     213.239  20.356 -43.273  1.00  0.00           C  
ATOM   1442  NH1 ARG !  91     212.520  21.344 -43.757  1.00  0.00           N  
ATOM   1443  NH2 ARG !  91     213.197  20.079 -41.981  1.00  0.00           N  
ATOM   1444  H   ARG !  91     212.647  15.214 -46.213  1.00  0.00           H  
ATOM   1445  HA  ARG !  91     214.546  16.498 -47.925  1.00  0.00           H  
ATOM   1446 1HB  ARG !  91     212.901  17.712 -46.523  1.00  0.00           H  
ATOM   1447 2HB  ARG !  91     213.754  17.197 -45.077  1.00  0.00           H  
ATOM   1448 1HG  ARG !  91     215.722  18.474 -45.735  1.00  0.00           H  
ATOM   1449 2HG  ARG !  91     214.925  18.944 -47.256  1.00  0.00           H  
ATOM   1450 1HD  ARG !  91     214.756  20.729 -45.685  1.00  0.00           H  
ATOM   1451 2HD  ARG !  91     213.146  20.014 -45.930  1.00  0.00           H  
ATOM   1452  HE  ARG !  91     214.559  18.874 -43.683  1.00  0.00           H  
ATOM   1453 1HH1 ARG !  91     212.552  21.555 -44.744  1.00  0.00           H  
ATOM   1454 2HH1 ARG !  91     211.935  21.891 -43.142  1.00  0.00           H  
ATOM   1455 1HH2 ARG !  91     213.750  19.320 -41.608  1.00  0.00           H  
ATOM   1456 2HH2 ARG !  91     212.612  20.626 -41.367  1.00  0.00           H  
ATOM   1457  N   GLU !  92     215.737  15.106 -45.188  1.00  0.00           N  
ATOM   1458  CA  GLU !  92     216.962  14.662 -44.535  1.00  0.00           C  
ATOM   1459  C   GLU !  92     217.741  13.695 -45.418  1.00  0.00           C  
ATOM   1460  O   GLU !  92     218.967  13.763 -45.500  1.00  0.00           O  
ATOM   1461  CB  GLU !  92     216.640  13.997 -43.195  1.00  0.00           C  
ATOM   1462  CG  GLU !  92     216.125  14.952 -42.127  1.00  0.00           C  
ATOM   1463  CD  GLU !  92     217.143  15.982 -41.724  1.00  0.00           C  
ATOM   1464  OE1 GLU !  92     218.300  15.646 -41.643  1.00  0.00           O  
ATOM   1465  OE2 GLU !  92     216.763  17.106 -41.496  1.00  0.00           O  
ATOM   1466  H   GLU !  92     214.846  14.854 -44.786  1.00  0.00           H  
ATOM   1467  HA  GLU !  92     217.592  15.533 -44.352  1.00  0.00           H  
ATOM   1468 1HB  GLU !  92     215.886  13.224 -43.344  1.00  0.00           H  
ATOM   1469 2HB  GLU !  92     217.534  13.511 -42.806  1.00  0.00           H  
ATOM   1470 1HG  GLU !  92     215.240  15.462 -42.506  1.00  0.00           H  
ATOM   1471 2HG  GLU !  92     215.831  14.376 -41.251  1.00  0.00           H  
ATOM   1472  N   THR !  93     217.019  12.794 -46.077  1.00  0.00           N  
ATOM   1473  CA  THR !  93     217.640  11.810 -46.958  1.00  0.00           C  
ATOM   1474  C   THR !  93     218.309  12.483 -48.150  1.00  0.00           C  
ATOM   1475  O   THR !  93     219.405  12.102 -48.558  1.00  0.00           O  
ATOM   1476  CB  THR !  93     216.608  10.782 -47.457  1.00  0.00           C  
ATOM   1477  OG1 THR !  93     216.052  10.078 -46.339  1.00  0.00           O  
ATOM   1478  CG2 THR !  93     217.260   9.787 -48.404  1.00  0.00           C  
ATOM   1479  H   THR !  93     216.015  12.790 -45.965  1.00  0.00           H  
ATOM   1480  HA  THR !  93     218.409  11.279 -46.396  1.00  0.00           H  
ATOM   1481  HB  THR !  93     215.803  11.299 -47.980  1.00  0.00           H  
ATOM   1482  HG1 THR !  93     215.375  10.619 -45.925  1.00  0.00           H  
ATOM   1483 1HG2 THR !  93     216.516   9.069 -48.747  1.00  0.00           H  
ATOM   1484 2HG2 THR !  93     217.674  10.319 -49.261  1.00  0.00           H  
ATOM   1485 3HG2 THR !  93     218.059   9.261 -47.884  1.00  0.00           H  
ATOM   1486  N   SER !  94     217.639  13.488 -48.706  1.00  0.00           N  
ATOM   1487  CA  SER !  94     218.168  14.216 -49.854  1.00  0.00           C  
ATOM   1488  C   SER !  94     219.443  14.967 -49.494  1.00  0.00           C  
ATOM   1489  O   SER !  94     220.395  15.000 -50.271  1.00  0.00           O  
ATOM   1490  CB  SER !  94     217.130  15.189 -50.378  1.00  0.00           C  
ATOM   1491  OG  SER !  94     217.618  15.896 -51.485  1.00  0.00           O  
ATOM   1492  H   SER !  94     216.742  13.754 -48.325  1.00  0.00           H  
ATOM   1493  HA  SER !  94     218.405  13.498 -50.640  1.00  0.00           H  
ATOM   1494 1HB  SER !  94     216.230  14.643 -50.660  1.00  0.00           H  
ATOM   1495 2HB  SER !  94     216.855  15.888 -49.589  1.00  0.00           H  
ATOM   1496  HG  SER !  94     216.910  16.485 -51.756  1.00  0.00           H  
ATOM   1497  N   ARG !  95     219.452  15.570 -48.309  1.00  0.00           N  
ATOM   1498  CA  ARG !  95     220.612  16.321 -47.841  1.00  0.00           C  
ATOM   1499  C   ARG !  95     221.815  15.410 -47.638  1.00  0.00           C  
ATOM   1500  O   ARG !  95     222.943  15.769 -47.977  1.00  0.00           O  
ATOM   1501  CB  ARG !  95     220.296  17.035 -46.535  1.00  0.00           C  
ATOM   1502  CG  ARG !  95     219.329  18.202 -46.662  1.00  0.00           C  
ATOM   1503  CD  ARG !  95     219.027  18.811 -45.342  1.00  0.00           C  
ATOM   1504  NE  ARG !  95     218.103  19.928 -45.458  1.00  0.00           N  
ATOM   1505  CZ  ARG !  95     217.552  20.577 -44.414  1.00  0.00           C  
ATOM   1506  NH1 ARG !  95     217.842  20.211 -43.185  1.00  0.00           N  
ATOM   1507  NH2 ARG !  95     216.721  21.583 -44.625  1.00  0.00           N  
ATOM   1508  H   ARG !  95     218.636  15.507 -47.718  1.00  0.00           H  
ATOM   1509  HA  ARG !  95     220.868  17.067 -48.594  1.00  0.00           H  
ATOM   1510 1HB  ARG !  95     219.867  16.327 -45.828  1.00  0.00           H  
ATOM   1511 2HB  ARG !  95     221.218  17.417 -46.097  1.00  0.00           H  
ATOM   1512 1HG  ARG !  95     219.767  18.969 -47.302  1.00  0.00           H  
ATOM   1513 2HG  ARG !  95     218.394  17.854 -47.102  1.00  0.00           H  
ATOM   1514 1HD  ARG !  95     218.577  18.063 -44.690  1.00  0.00           H  
ATOM   1515 2HD  ARG !  95     219.949  19.177 -44.891  1.00  0.00           H  
ATOM   1516  HE  ARG !  95     217.856  20.238 -46.388  1.00  0.00           H  
ATOM   1517 1HH1 ARG !  95     218.478  19.442 -43.024  1.00  0.00           H  
ATOM   1518 2HH1 ARG !  95     217.430  20.698 -42.403  1.00  0.00           H  
ATOM   1519 1HH2 ARG !  95     216.498  21.865 -45.570  1.00  0.00           H  
ATOM   1520 2HH2 ARG !  95     216.309  22.069 -43.843  1.00  0.00           H  
ATOM   1521  N   GLN !  96     221.566  14.230 -47.081  1.00  0.00           N  
ATOM   1522  CA  GLN !  96     222.629  13.264 -46.832  1.00  0.00           C  
ATOM   1523  C   GLN !  96     223.247  12.771 -48.137  1.00  0.00           C  
ATOM   1524  O   GLN !  96     224.463  12.615 -48.238  1.00  0.00           O  
ATOM   1525  CB  GLN !  96     222.094  12.077 -46.025  1.00  0.00           C  
ATOM   1526  CG  GLN !  96     221.691  12.423 -44.602  1.00  0.00           C  
ATOM   1527  CD  GLN !  96     222.865  12.899 -43.768  1.00  0.00           C  
ATOM   1528  OE1 GLN !  96     224.019  12.563 -44.046  1.00  0.00           O  
ATOM   1529  NE2 GLN !  96     222.577  13.687 -42.737  1.00  0.00           N  
ATOM   1530  H   GLN !  96     220.618  13.996 -46.824  1.00  0.00           H  
ATOM   1531  HA  GLN !  96     223.412  13.753 -46.252  1.00  0.00           H  
ATOM   1532 1HB  GLN !  96     221.224  11.658 -46.529  1.00  0.00           H  
ATOM   1533 2HB  GLN !  96     222.854  11.297 -45.980  1.00  0.00           H  
ATOM   1534 1HG  GLN !  96     220.946  13.219 -44.630  1.00  0.00           H  
ATOM   1535 2HG  GLN !  96     221.272  11.536 -44.128  1.00  0.00           H  
ATOM   1536 1HE2 GLN !  96     223.310  14.032 -42.150  1.00  0.00           H  
ATOM   1537 2HE2 GLN !  96     221.627  13.935 -42.548  1.00  0.00           H  
ATOM   1538  N   ILE !  97     222.399  12.531 -49.130  1.00  0.00           N  
ATOM   1539  CA  ILE !  97     222.860  12.057 -50.431  1.00  0.00           C  
ATOM   1540  C   ILE !  97     223.725  13.104 -51.122  1.00  0.00           C  
ATOM   1541  O   ILE !  97     224.746  12.776 -51.732  1.00  0.00           O  
ATOM   1542  CB  ILE !  97     221.670  11.694 -51.338  1.00  0.00           C  
ATOM   1543  CG1 ILE !  97     220.879  10.528 -50.739  1.00  0.00           C  
ATOM   1544  CG2 ILE !  97     222.153  11.350 -52.738  1.00  0.00           C  
ATOM   1545  CD1 ILE !  97     221.689   9.263 -50.570  1.00  0.00           C  
ATOM   1546  H   ILE !  97     221.411  12.680 -48.982  1.00  0.00           H  
ATOM   1547  HA  ILE !  97     223.463  11.163 -50.279  1.00  0.00           H  
ATOM   1548  HB  ILE !  97     220.986  12.540 -51.397  1.00  0.00           H  
ATOM   1549 1HG1 ILE !  97     220.489  10.816 -49.763  1.00  0.00           H  
ATOM   1550 2HG1 ILE !  97     220.024  10.302 -51.377  1.00  0.00           H  
ATOM   1551 1HG2 ILE !  97     221.299  11.095 -53.365  1.00  0.00           H  
ATOM   1552 2HG2 ILE !  97     222.673  12.207 -53.164  1.00  0.00           H  
ATOM   1553 3HG2 ILE !  97     222.834  10.500 -52.689  1.00  0.00           H  
ATOM   1554 1HD1 ILE !  97     221.060   8.482 -50.141  1.00  0.00           H  
ATOM   1555 2HD1 ILE !  97     222.061   8.936 -51.542  1.00  0.00           H  
ATOM   1556 3HD1 ILE !  97     222.531   9.456 -49.906  1.00  0.00           H  
ATOM   1557  N   ALA !  98     223.315  14.363 -51.024  1.00  0.00           N  
ATOM   1558  CA  ALA !  98     224.052  15.460 -51.639  1.00  0.00           C  
ATOM   1559  C   ALA !  98     225.430  15.621 -51.009  1.00  0.00           C  
ATOM   1560  O   ALA !  98     226.418  15.857 -51.703  1.00  0.00           O  
ATOM   1561  CB  ALA !  98     223.264  16.757 -51.525  1.00  0.00           C  
ATOM   1562  H   ALA !  98     222.470  14.566 -50.509  1.00  0.00           H  
ATOM   1563  HA  ALA !  98     224.194  15.224 -52.694  1.00  0.00           H  
ATOM   1564 1HB  ALA !  98     223.826  17.567 -51.989  1.00  0.00           H  
ATOM   1565 2HB  ALA !  98     222.304  16.645 -52.031  1.00  0.00           H  
ATOM   1566 3HB  ALA !  98     223.095  16.988 -50.475  1.00  0.00           H  
ATOM   1567  N   GLU !  99     225.486  15.490 -49.686  1.00  0.00           N  
ATOM   1568  CA  GLU !  99     226.745  15.622 -48.959  1.00  0.00           C  
ATOM   1569  C   GLU !  99     227.719  14.514 -49.338  1.00  0.00           C  
ATOM   1570  O   GLU !  99     228.916  14.755 -49.498  1.00  0.00           O  
ATOM   1571  CB  GLU !  99     226.495  15.599 -47.449  1.00  0.00           C  
ATOM   1572  CG  GLU !  99     225.781  16.831 -46.912  1.00  0.00           C  
ATOM   1573  CD  GLU !  99     225.489  16.742 -45.440  1.00  0.00           C  
ATOM   1574  OE1 GLU !  99     225.727  15.706 -44.868  1.00  0.00           O  
ATOM   1575  OE2 GLU !  99     225.026  17.712 -44.886  1.00  0.00           O  
ATOM   1576  H   GLU !  99     224.639  15.295 -49.172  1.00  0.00           H  
ATOM   1577  HA  GLU !  99     227.198  16.579 -49.222  1.00  0.00           H  
ATOM   1578 1HB  GLU !  99     225.894  14.726 -47.193  1.00  0.00           H  
ATOM   1579 2HB  GLU !  99     227.446  15.508 -46.924  1.00  0.00           H  
ATOM   1580 1HG  GLU !  99     226.403  17.707 -47.094  1.00  0.00           H  
ATOM   1581 2HG  GLU !  99     224.847  16.963 -47.455  1.00  0.00           H  
ATOM   1582  N   ILE ! 100     227.199  13.300 -49.480  1.00  0.00           N  
ATOM   1583  CA  ILE ! 100     228.023  12.151 -49.840  1.00  0.00           C  
ATOM   1584  C   ILE ! 100     228.606  12.308 -51.238  1.00  0.00           C  
ATOM   1585  O   ILE ! 100     229.769  11.980 -51.477  1.00  0.00           O  
ATOM   1586  CB  ILE ! 100     227.209  10.846 -49.767  1.00  0.00           C  
ATOM   1587  CG1 ILE ! 100     226.834  10.532 -48.316  1.00  0.00           C  
ATOM   1588  CG2 ILE ! 100     227.993   9.695 -50.379  1.00  0.00           C  
ATOM   1589  CD1 ILE ! 100     225.815   9.424 -48.175  1.00  0.00           C  
ATOM   1590  H   ILE ! 100     226.208  13.169 -49.335  1.00  0.00           H  
ATOM   1591  HA  ILE ! 100     228.849  12.083 -49.133  1.00  0.00           H  
ATOM   1592  HB  ILE ! 100     226.275  10.969 -50.314  1.00  0.00           H  
ATOM   1593 1HG1 ILE ! 100     227.728  10.246 -47.763  1.00  0.00           H  
ATOM   1594 2HG1 ILE ! 100     226.430  11.427 -47.842  1.00  0.00           H  
ATOM   1595 1HG2 ILE ! 100     227.403   8.781 -50.318  1.00  0.00           H  
ATOM   1596 2HG2 ILE ! 100     228.210   9.918 -51.423  1.00  0.00           H  
ATOM   1597 3HG2 ILE ! 100     228.928   9.561 -49.834  1.00  0.00           H  
ATOM   1598 1HD1 ILE ! 100     225.600   9.259 -47.119  1.00  0.00           H  
ATOM   1599 2HD1 ILE ! 100     224.898   9.705 -48.693  1.00  0.00           H  
ATOM   1600 3HD1 ILE ! 100     226.212   8.508 -48.611  1.00  0.00           H  
ATOM   1601  N   ALA ! 101     227.793  12.810 -52.160  1.00  0.00           N  
ATOM   1602  CA  ALA ! 101     228.227  13.012 -53.537  1.00  0.00           C  
ATOM   1603  C   ALA ! 101     229.332  14.058 -53.617  1.00  0.00           C  
ATOM   1604  O   ALA ! 101     230.298  13.900 -54.364  1.00  0.00           O  
ATOM   1605  CB  ALA ! 101     227.049  13.419 -54.410  1.00  0.00           C  
ATOM   1606  H   ALA ! 101     226.849  13.058 -51.900  1.00  0.00           H  
ATOM   1607  HA  ALA ! 101     228.631  12.069 -53.906  1.00  0.00           H  
ATOM   1608 1HB  ALA ! 101     227.389  13.566 -55.435  1.00  0.00           H  
ATOM   1609 2HB  ALA ! 101     226.292  12.635 -54.388  1.00  0.00           H  
ATOM   1610 3HB  ALA ! 101     226.621  14.346 -54.033  1.00  0.00           H  
ATOM   1611  N   GLU ! 102     229.183  15.130 -52.843  1.00  0.00           N  
ATOM   1612  CA  GLU ! 102     230.169  16.204 -52.827  1.00  0.00           C  
ATOM   1613  C   GLU ! 102     231.506  15.717 -52.285  1.00  0.00           C  
ATOM   1614  O   GLU ! 102     232.564  16.073 -52.804  1.00  0.00           O  
ATOM   1615  CB  GLU ! 102     229.665  17.379 -51.986  1.00  0.00           C  
ATOM   1616  CG  GLU ! 102     228.498  18.138 -52.602  1.00  0.00           C  
ATOM   1617  CD  GLU ! 102     227.983  19.238 -51.717  1.00  0.00           C  
ATOM   1618  OE1 GLU ! 102     228.439  19.341 -50.603  1.00  0.00           O  
ATOM   1619  OE2 GLU ! 102     227.133  19.977 -52.154  1.00  0.00           O  
ATOM   1620  H   GLU ! 102     228.367  15.202 -52.252  1.00  0.00           H  
ATOM   1621  HA  GLU ! 102     230.322  16.549 -53.850  1.00  0.00           H  
ATOM   1622 1HB  GLU ! 102     229.348  17.017 -51.008  1.00  0.00           H  
ATOM   1623 2HB  GLU ! 102     230.478  18.087 -51.826  1.00  0.00           H  
ATOM   1624 1HG  GLU ! 102     228.820  18.571 -53.549  1.00  0.00           H  
ATOM   1625 2HG  GLU ! 102     227.691  17.437 -52.810  1.00  0.00           H  
ATOM   1626  N   ALA ! 103     231.453  14.900 -51.238  1.00  0.00           N  
ATOM   1627  CA  ALA ! 103     232.662  14.361 -50.625  1.00  0.00           C  
ATOM   1628  C   ALA ! 103     233.409  13.448 -51.588  1.00  0.00           C  
ATOM   1629  O   ALA ! 103     234.637  13.483 -51.664  1.00  0.00           O  
ATOM   1630  CB  ALA ! 103     232.319  13.612 -49.346  1.00  0.00           C  
ATOM   1631  H   ALA ! 103     230.553  14.646 -50.857  1.00  0.00           H  
ATOM   1632  HA  ALA ! 103     233.319  15.196 -50.380  1.00  0.00           H  
ATOM   1633 1HB  ALA ! 103     233.231  13.215 -48.900  1.00  0.00           H  
ATOM   1634 2HB  ALA ! 103     231.838  14.293 -48.643  1.00  0.00           H  
ATOM   1635 3HB  ALA ! 103     231.642  12.791 -49.576  1.00  0.00           H  
ATOM   1636  N   THR ! 104     232.662  12.629 -52.320  1.00  0.00           N  
ATOM   1637  CA  THR ! 104     233.251  11.705 -53.279  1.00  0.00           C  
ATOM   1638  C   THR ! 104     233.942  12.451 -54.412  1.00  0.00           C  
ATOM   1639  O   THR ! 104     235.027  12.067 -54.850  1.00  0.00           O  
ATOM   1640  CB  THR ! 104     232.186  10.756 -53.859  1.00  0.00           C  
ATOM   1641  OG1 THR ! 104     231.608   9.979 -52.801  1.00  0.00           O  
ATOM   1642  CG2 THR ! 104     232.807   9.822 -54.887  1.00  0.00           C  
ATOM   1643  H   THR ! 104     231.658  12.648 -52.208  1.00  0.00           H  
ATOM   1644  HA  THR ! 104     234.002  11.105 -52.765  1.00  0.00           H  
ATOM   1645  HB  THR ! 104     231.399  11.339 -54.335  1.00  0.00           H  
ATOM   1646  HG1 THR ! 104     230.949  10.505 -52.342  1.00  0.00           H  
ATOM   1647 1HG2 THR ! 104     232.039   9.159 -55.286  1.00  0.00           H  
ATOM   1648 2HG2 THR ! 104     233.237  10.409 -55.698  1.00  0.00           H  
ATOM   1649 3HG2 THR ! 104     233.588   9.229 -54.414  1.00  0.00           H  
ATOM   1650  N   ILE ! 105     233.309  13.521 -54.881  1.00  0.00           N  
ATOM   1651  CA  ILE ! 105     233.863  14.326 -55.962  1.00  0.00           C  
ATOM   1652  C   ILE ! 105     235.243  14.862 -55.604  1.00  0.00           C  
ATOM   1653  O   ILE ! 105     236.178  14.779 -56.401  1.00  0.00           O  
ATOM   1654  CB  ILE ! 105     232.929  15.501 -56.304  1.00  0.00           C  
ATOM   1655  CG1 ILE ! 105     231.631  14.986 -56.932  1.00  0.00           C  
ATOM   1656  CG2 ILE ! 105     233.625  16.479 -57.238  1.00  0.00           C  
ATOM   1657  CD1 ILE ! 105     230.546  16.034 -57.035  1.00  0.00           C  
ATOM   1658  H   ILE ! 105     232.421  13.783 -54.478  1.00  0.00           H  
ATOM   1659  HA  ILE ! 105     233.963  13.697 -56.845  1.00  0.00           H  
ATOM   1660  HB  ILE ! 105     232.651  16.023 -55.389  1.00  0.00           H  
ATOM   1661 1HG1 ILE ! 105     231.836  14.607 -57.932  1.00  0.00           H  
ATOM   1662 2HG1 ILE ! 105     231.246  14.155 -56.341  1.00  0.00           H  
ATOM   1663 1HG2 ILE ! 105     232.950  17.303 -57.470  1.00  0.00           H  
ATOM   1664 2HG2 ILE ! 105     234.520  16.868 -56.756  1.00  0.00           H  
ATOM   1665 3HG2 ILE ! 105     233.902  15.967 -58.160  1.00  0.00           H  
ATOM   1666 1HD1 ILE ! 105     229.658  15.593 -57.490  1.00  0.00           H  
ATOM   1667 2HD1 ILE ! 105     230.299  16.402 -56.039  1.00  0.00           H  
ATOM   1668 3HD1 ILE ! 105     230.896  16.860 -57.652  1.00  0.00           H  
ATOM   1669  N   LYS ! 106     235.362  15.411 -54.401  1.00  0.00           N  
ATOM   1670  CA  LYS ! 106     236.630  15.960 -53.932  1.00  0.00           C  
ATOM   1671  C   LYS ! 106     237.728  14.907 -53.952  1.00  0.00           C  
ATOM   1672  O   LYS ! 106     238.858  15.181 -54.356  1.00  0.00           O  
ATOM   1673  CB  LYS ! 106     236.478  16.532 -52.522  1.00  0.00           C  
ATOM   1674  CG  LYS ! 106     237.741  17.174 -51.964  1.00  0.00           C  
ATOM   1675  CD  LYS ! 106     237.494  17.776 -50.589  1.00  0.00           C  
ATOM   1676  CE  LYS ! 106     238.764  18.387 -50.014  1.00  0.00           C  
ATOM   1677  NZ  LYS ! 106     238.537  18.980 -48.668  1.00  0.00           N  
ATOM   1678  H   LYS ! 106     234.555  15.450 -53.795  1.00  0.00           H  
ATOM   1679  HA  LYS ! 106     236.928  16.765 -54.604  1.00  0.00           H  
ATOM   1680 1HB  LYS ! 106     235.690  17.286 -52.518  1.00  0.00           H  
ATOM   1681 2HB  LYS ! 106     236.176  15.739 -51.838  1.00  0.00           H  
ATOM   1682 1HG  LYS ! 106     238.528  16.423 -51.886  1.00  0.00           H  
ATOM   1683 2HG  LYS ! 106     238.079  17.959 -52.639  1.00  0.00           H  
ATOM   1684 1HD  LYS ! 106     236.729  18.551 -50.662  1.00  0.00           H  
ATOM   1685 2HD  LYS ! 106     237.137  17.001 -49.911  1.00  0.00           H  
ATOM   1686 1HE  LYS ! 106     239.532  17.619 -49.935  1.00  0.00           H  
ATOM   1687 2HE  LYS ! 106     239.128  19.166 -50.684  1.00  0.00           H  
ATOM   1688 1HZ  LYS ! 106     239.401  19.373 -48.323  1.00  0.00           H  
ATOM   1689 2HZ  LYS ! 106     237.839  19.707 -48.734  1.00  0.00           H  
ATOM   1690 3HZ  LYS ! 106     238.217  18.262 -48.033  1.00  0.00           H  
ATOM   1691  N   ALA ! 107     237.410  13.697 -53.519  1.00  0.00           N  
ATOM   1692  CA  ALA ! 107     238.412  12.631 -53.486  1.00  0.00           C  
ATOM   1693  C   ALA ! 107     238.934  12.251 -54.874  1.00  0.00           C  
ATOM   1694  O   ALA ! 107     240.117  11.959 -55.043  1.00  0.00           O  
ATOM   1695  CB  ALA ! 107     237.835  11.403 -52.797  1.00  0.00           C  
ATOM   1696  H   ALA ! 107     236.470  13.499 -53.207  1.00  0.00           H  
ATOM   1697  HA  ALA ! 107     239.270  12.990 -52.918  1.00  0.00           H  
ATOM   1698 1HB  ALA ! 107     238.590  10.618 -52.759  1.00  0.00           H  
ATOM   1699 2HB  ALA ! 107     237.531  11.664 -51.783  1.00  0.00           H  
ATOM   1700 3HB  ALA ! 107     236.970  11.047 -53.354  1.00  0.00           H  
ATOM   1701  N   THR ! 108     238.052  12.252 -55.868  1.00  0.00           N  
ATOM   1702  CA  THR ! 108     238.415  11.796 -57.209  1.00  0.00           C  
ATOM   1703  C   THR ! 108     238.162  12.885 -58.242  1.00  0.00           C  
ATOM   1704  O   THR ! 108     237.092  13.494 -58.269  1.00  0.00           O  
ATOM   1705  CB  THR ! 108     237.636  10.526 -57.596  1.00  0.00           C  
ATOM   1706  OG1 THR ! 108     237.934   9.477 -56.666  1.00  0.00           O  
ATOM   1707  CG2 THR ! 108     238.013  10.075 -58.999  1.00  0.00           C  
ATOM   1708  H   THR ! 108     237.110  12.574 -55.696  1.00  0.00           H  
ATOM   1709  HA  THR ! 108     239.479  11.559 -57.218  1.00  0.00           H  
ATOM   1710  HB  THR ! 108     236.566  10.730 -57.562  1.00  0.00           H  
ATOM   1711  HG1 THR ! 108     237.678   9.752 -55.782  1.00  0.00           H  
ATOM   1712 1HG2 THR ! 108     237.452   9.177 -59.256  1.00  0.00           H  
ATOM   1713 2HG2 THR ! 108     237.777  10.867 -59.711  1.00  0.00           H  
ATOM   1714 3HG2 THR ! 108     239.080   9.860 -59.038  1.00  0.00           H  
ATOM   1715  N   ASP ! 109     239.154  13.127 -59.093  1.00  0.00           N  
ATOM   1716  CA  ASP ! 109     239.050  14.168 -60.108  1.00  0.00           C  
ATOM   1717  C   ASP ! 109     239.008  13.582 -61.515  1.00  0.00           C  
ATOM   1718  O   ASP ! 109     239.197  14.295 -62.500  1.00  0.00           O  
ATOM   1719  CB  ASP ! 109     240.224  15.143 -59.993  1.00  0.00           C  
ATOM   1720  CG  ASP ! 109     241.572  14.480 -60.242  1.00  0.00           C  
ATOM   1721  OD1 ASP ! 109     241.664  13.286 -60.079  1.00  0.00           O  
ATOM   1722  OD2 ASP ! 109     242.496  15.173 -60.594  1.00  0.00           O  
ATOM   1723  H   ASP ! 109     240.000  12.578 -59.036  1.00  0.00           H  
ATOM   1724  HA  ASP ! 109     238.122  14.717 -59.946  1.00  0.00           H  
ATOM   1725 1HB  ASP ! 109     240.096  15.954 -60.710  1.00  0.00           H  
ATOM   1726 2HB  ASP ! 109     240.233  15.586 -58.996  1.00  0.00           H  
ATOM   1727  N   ASP ! 110     238.761  12.278 -61.603  1.00  0.00           N  
ATOM   1728  CA  ASP ! 110     238.792  11.586 -62.886  1.00  0.00           C  
ATOM   1729  C   ASP ! 110     237.617  11.990 -63.767  1.00  0.00           C  
ATOM   1730  O   ASP ! 110     236.463  11.933 -63.342  1.00  0.00           O  
ATOM   1731  CB  ASP ! 110     238.780  10.070 -62.676  1.00  0.00           C  
ATOM   1732  CG  ASP ! 110     238.937   9.290 -63.974  1.00  0.00           C  
ATOM   1733  OD1 ASP ! 110     240.052   9.113 -64.406  1.00  0.00           O  
ATOM   1734  OD2 ASP ! 110     237.942   8.880 -64.522  1.00  0.00           O  
ATOM   1735  H   ASP ! 110     238.547  11.754 -60.766  1.00  0.00           H  
ATOM   1736  HA  ASP ! 110     239.712  11.859 -63.404  1.00  0.00           H  
ATOM   1737 1HB  ASP ! 110     239.588   9.790 -62.000  1.00  0.00           H  
ATOM   1738 2HB  ASP ! 110     237.842   9.775 -62.204  1.00  0.00           H  
ATOM   1739  N   PRO ! 111     237.706  12.429 -65.027  1.00  0.00           N  
ATOM   1740  CA  PRO ! 111     236.605  13.171 -65.631  1.00  0.00           C  
ATOM   1741  C   PRO ! 111     235.359  12.302 -65.759  1.00  0.00           C  
ATOM   1742  O   PRO ! 111     234.242  12.763 -65.521  1.00  0.00           O  
ATOM   1743  CB  PRO ! 111     237.165  13.562 -67.003  1.00  0.00           C  
ATOM   1744  CG  PRO ! 111     238.640  13.602 -66.797  1.00  0.00           C  
ATOM   1745  CD  PRO ! 111     238.918  12.461 -65.855  1.00  0.00           C  
ATOM   1746  HA  PRO ! 111     236.393  14.063 -65.023  1.00  0.00           H  
ATOM   1747 1HB  PRO ! 111     236.859  12.823 -67.758  1.00  0.00           H  
ATOM   1748 2HB  PRO ! 111     236.751  14.532 -67.315  1.00  0.00           H  
ATOM   1749 1HG  PRO ! 111     239.161  13.492 -67.760  1.00  0.00           H  
ATOM   1750 2HG  PRO ! 111     238.940  14.576 -66.384  1.00  0.00           H  
ATOM   1751 1HD  PRO ! 111     239.048  11.533 -66.430  1.00  0.00           H  
ATOM   1752 2HD  PRO ! 111     239.821  12.683 -65.267  1.00  0.00           H  
ATOM   1753  N   GLU ! 112     235.559  11.043 -66.136  1.00  0.00           N  
ATOM   1754  CA  GLU ! 112     234.477  10.065 -66.155  1.00  0.00           C  
ATOM   1755  C   GLU ! 112     233.840   9.917 -64.780  1.00  0.00           C  
ATOM   1756  O   GLU ! 112     232.617   9.924 -64.649  1.00  0.00           O  
ATOM   1757  CB  GLU ! 112     234.994   8.707 -66.636  1.00  0.00           C  
ATOM   1758  CG  GLU ! 112     235.351   8.658 -68.114  1.00  0.00           C  
ATOM   1759  CD  GLU ! 112     235.939   7.338 -68.531  1.00  0.00           C  
ATOM   1760  OE1 GLU ! 112     236.172   6.517 -67.677  1.00  0.00           O  
ATOM   1761  OE2 GLU ! 112     236.154   7.151 -69.705  1.00  0.00           O  
ATOM   1762  H   GLU ! 112     236.486  10.757 -66.417  1.00  0.00           H  
ATOM   1763  HA  GLU ! 112     233.710  10.411 -66.848  1.00  0.00           H  
ATOM   1764 1HB  GLU ! 112     235.884   8.435 -66.067  1.00  0.00           H  
ATOM   1765 2HB  GLU ! 112     234.240   7.943 -66.448  1.00  0.00           H  
ATOM   1766 1HG  GLU ! 112     234.452   8.844 -68.701  1.00  0.00           H  
ATOM   1767 2HG  GLU ! 112     236.064   9.452 -68.332  1.00  0.00           H  
ATOM   1768  N   VAL ! 113     234.677   9.787 -63.757  1.00  0.00           N  
ATOM   1769  CA  VAL ! 113     234.197   9.637 -62.389  1.00  0.00           C  
ATOM   1770  C   VAL ! 113     233.323  10.819 -61.980  1.00  0.00           C  
ATOM   1771  O   VAL ! 113     232.243  10.638 -61.418  1.00  0.00           O  
ATOM   1772  CB  VAL ! 113     235.385   9.518 -61.416  1.00  0.00           C  
ATOM   1773  CG1 VAL ! 113     234.902   9.578 -59.975  1.00  0.00           C  
ATOM   1774  CG2 VAL ! 113     236.142   8.225 -61.679  1.00  0.00           C  
ATOM   1775  H   VAL ! 113     235.672   9.792 -63.932  1.00  0.00           H  
ATOM   1776  HA  VAL ! 113     233.604   8.724 -62.328  1.00  0.00           H  
ATOM   1777  HB  VAL ! 113     236.053  10.367 -61.567  1.00  0.00           H  
ATOM   1778 1HG1 VAL ! 113     235.755   9.493 -59.301  1.00  0.00           H  
ATOM   1779 2HG1 VAL ! 113     234.396  10.527 -59.800  1.00  0.00           H  
ATOM   1780 3HG1 VAL ! 113     234.210   8.756 -59.789  1.00  0.00           H  
ATOM   1781 1HG2 VAL ! 113     236.981   8.148 -60.988  1.00  0.00           H  
ATOM   1782 2HG2 VAL ! 113     235.473   7.376 -61.534  1.00  0.00           H  
ATOM   1783 3HG2 VAL ! 113     236.514   8.222 -62.703  1.00  0.00           H  
ATOM   1784  N   LEU ! 114     233.797  12.025 -62.267  1.00  0.00           N  
ATOM   1785  CA  LEU ! 114     233.061  13.238 -61.929  1.00  0.00           C  
ATOM   1786  C   LEU ! 114     231.682  13.238 -62.573  1.00  0.00           C  
ATOM   1787  O   LEU ! 114     230.681  13.530 -61.919  1.00  0.00           O  
ATOM   1788  CB  LEU ! 114     233.843  14.478 -62.380  1.00  0.00           C  
ATOM   1789  CG  LEU ! 114     235.123  14.781 -61.591  1.00  0.00           C  
ATOM   1790  CD1 LEU ! 114     235.887  15.907 -62.274  1.00  0.00           C  
ATOM   1791  CD2 LEU ! 114     234.761  15.154 -60.161  1.00  0.00           C  
ATOM   1792  H   LEU ! 114     234.690  12.105 -62.731  1.00  0.00           H  
ATOM   1793  HA  LEU ! 114     232.937  13.277 -60.847  1.00  0.00           H  
ATOM   1794 1HB  LEU ! 114     234.121  14.352 -63.426  1.00  0.00           H  
ATOM   1795 2HB  LEU ! 114     233.191  15.348 -62.302  1.00  0.00           H  
ATOM   1796  HG  LEU ! 114     235.764  13.899 -61.584  1.00  0.00           H  
ATOM   1797 1HD1 LEU ! 114     236.797  16.122 -61.713  1.00  0.00           H  
ATOM   1798 2HD1 LEU ! 114     236.150  15.605 -63.288  1.00  0.00           H  
ATOM   1799 3HD1 LEU ! 114     235.264  16.799 -62.311  1.00  0.00           H  
ATOM   1800 1HD2 LEU ! 114     235.671  15.369 -59.600  1.00  0.00           H  
ATOM   1801 2HD2 LEU ! 114     234.122  16.037 -60.166  1.00  0.00           H  
ATOM   1802 3HD2 LEU ! 114     234.232  14.326 -59.691  1.00  0.00           H  
ATOM   1803  N   GLU ! 115     231.633  12.910 -63.860  1.00  0.00           N  
ATOM   1804  CA  GLU ! 115     230.374  12.873 -64.594  1.00  0.00           C  
ATOM   1805  C   GLU ! 115     229.450  11.790 -64.052  1.00  0.00           C  
ATOM   1806  O   GLU ! 115     228.244  11.996 -63.924  1.00  0.00           O  
ATOM   1807  CB  GLU ! 115     230.633  12.637 -66.084  1.00  0.00           C  
ATOM   1808  CG  GLU ! 115     231.290  13.808 -66.801  1.00  0.00           C  
ATOM   1809  CD  GLU ! 115     231.594  13.514 -68.243  1.00  0.00           C  
ATOM   1810  OE1 GLU ! 115     231.408  12.394 -68.654  1.00  0.00           O  
ATOM   1811  OE2 GLU ! 115     232.013  14.412 -68.936  1.00  0.00           O  
ATOM   1812  H   GLU ! 115     232.490  12.680 -64.342  1.00  0.00           H  
ATOM   1813  HA  GLU ! 115     229.876  13.836 -64.475  1.00  0.00           H  
ATOM   1814 1HB  GLU ! 115     231.275  11.765 -66.208  1.00  0.00           H  
ATOM   1815 2HB  GLU ! 115     229.690  12.424 -66.587  1.00  0.00           H  
ATOM   1816 1HG  GLU ! 115     230.627  14.671 -66.749  1.00  0.00           H  
ATOM   1817 2HG  GLU ! 115     232.214  14.064 -66.284  1.00  0.00           H  
ATOM   1818  N   GLU ! 116     230.025  10.635 -63.732  1.00  0.00           N  
ATOM   1819  CA  GLU ! 116     229.253   9.518 -63.201  1.00  0.00           C  
ATOM   1820  C   GLU ! 116     228.658   9.855 -61.841  1.00  0.00           C  
ATOM   1821  O   GLU ! 116     227.511   9.516 -61.553  1.00  0.00           O  
ATOM   1822  CB  GLU ! 116     230.130   8.269 -63.089  1.00  0.00           C  
ATOM   1823  CG  GLU ! 116     230.535   7.663 -64.425  1.00  0.00           C  
ATOM   1824  CD  GLU ! 116     231.454   6.482 -64.277  1.00  0.00           C  
ATOM   1825  OE1 GLU ! 116     231.863   6.206 -63.175  1.00  0.00           O  
ATOM   1826  OE2 GLU ! 116     231.747   5.855 -65.268  1.00  0.00           O  
ATOM   1827  H   GLU ! 116     231.021  10.528 -63.860  1.00  0.00           H  
ATOM   1828  HA  GLU ! 116     228.432   9.308 -63.887  1.00  0.00           H  
ATOM   1829 1HB  GLU ! 116     231.041   8.512 -62.542  1.00  0.00           H  
ATOM   1830 2HB  GLU ! 116     229.602   7.503 -62.520  1.00  0.00           H  
ATOM   1831 1HG  GLU ! 116     229.638   7.346 -64.955  1.00  0.00           H  
ATOM   1832 2HG  GLU ! 116     231.027   8.428 -65.024  1.00  0.00           H  
ATOM   1833  N   ILE ! 117     229.445  10.526 -61.005  1.00  0.00           N  
ATOM   1834  CA  ILE ! 117     228.996  10.911 -59.673  1.00  0.00           C  
ATOM   1835  C   ILE ! 117     227.847  11.905 -59.747  1.00  0.00           C  
ATOM   1836  O   ILE ! 117     226.886  11.815 -58.981  1.00  0.00           O  
ATOM   1837  CB  ILE ! 117     230.151  11.521 -58.858  1.00  0.00           C  
ATOM   1838  CG1 ILE ! 117     231.205  10.455 -58.546  1.00  0.00           C  
ATOM   1839  CG2 ILE ! 117     229.625  12.145 -57.575  1.00  0.00           C  
ATOM   1840  CD1 ILE ! 117     232.493  11.016 -57.987  1.00  0.00           C  
ATOM   1841  H   ILE ! 117     230.378  10.775 -61.301  1.00  0.00           H  
ATOM   1842  HA  ILE ! 117     228.644  10.019 -59.156  1.00  0.00           H  
ATOM   1843  HB  ILE ! 117     230.646  12.291 -59.449  1.00  0.00           H  
ATOM   1844 1HG1 ILE ! 117     230.802   9.744 -57.827  1.00  0.00           H  
ATOM   1845 2HG1 ILE ! 117     231.442   9.901 -59.455  1.00  0.00           H  
ATOM   1846 1HG2 ILE ! 117     230.455  12.571 -57.010  1.00  0.00           H  
ATOM   1847 2HG2 ILE ! 117     228.911  12.931 -57.818  1.00  0.00           H  
ATOM   1848 3HG2 ILE ! 117     229.132  11.381 -56.974  1.00  0.00           H  
ATOM   1849 1HD1 ILE ! 117     233.190  10.201 -57.792  1.00  0.00           H  
ATOM   1850 2HD1 ILE ! 117     232.934  11.705 -58.708  1.00  0.00           H  
ATOM   1851 3HD1 ILE ! 117     232.286  11.545 -57.058  1.00  0.00           H  
ATOM   1852  N   SER ! 118     227.947  12.854 -60.672  1.00  0.00           N  
ATOM   1853  CA  SER ! 118     226.913  13.867 -60.845  1.00  0.00           C  
ATOM   1854  C   SER ! 118     225.601  13.244 -61.304  1.00  0.00           C  
ATOM   1855  O   SER ! 118     224.526  13.626 -60.842  1.00  0.00           O  
ATOM   1856  CB  SER ! 118     227.366  14.909 -61.849  1.00  0.00           C  
ATOM   1857  OG  SER ! 118     228.460  15.636 -61.359  1.00  0.00           O  
ATOM   1858  H   SER ! 118     228.760  12.874 -61.271  1.00  0.00           H  
ATOM   1859  HA  SER ! 118     226.742  14.355 -59.884  1.00  0.00           H  
ATOM   1860 1HB  SER ! 118     227.641  14.419 -62.783  1.00  0.00           H  
ATOM   1861 2HB  SER ! 118     226.543  15.588 -62.065  1.00  0.00           H  
ATOM   1862  HG  SER ! 118     228.685  16.269 -62.045  1.00  0.00           H  
ATOM   1863  N   GLU ! 119     225.695  12.283 -62.216  1.00  0.00           N  
ATOM   1864  CA  GLU ! 119     224.515  11.604 -62.738  1.00  0.00           C  
ATOM   1865  C   GLU ! 119     223.808  10.812 -61.648  1.00  0.00           C  
ATOM   1866  O   GLU ! 119     222.580  10.800 -61.571  1.00  0.00           O  
ATOM   1867  CB  GLU ! 119     224.901  10.672 -63.889  1.00  0.00           C  
ATOM   1868  CG  GLU ! 119     225.341  11.389 -65.158  1.00  0.00           C  
ATOM   1869  CD  GLU ! 119     225.780  10.444 -66.241  1.00  0.00           C  
ATOM   1870  OE1 GLU ! 119     225.854   9.267 -65.983  1.00  0.00           O  
ATOM   1871  OE2 GLU ! 119     226.043  10.900 -67.329  1.00  0.00           O  
ATOM   1872  H   GLU ! 119     226.607  12.016 -62.557  1.00  0.00           H  
ATOM   1873  HA  GLU ! 119     223.821  12.356 -63.113  1.00  0.00           H  
ATOM   1874 1HB  GLU ! 119     225.716  10.021 -63.573  1.00  0.00           H  
ATOM   1875 2HB  GLU ! 119     224.053  10.036 -64.142  1.00  0.00           H  
ATOM   1876 1HG  GLU ! 119     224.511  11.989 -65.530  1.00  0.00           H  
ATOM   1877 2HG  GLU ! 119     226.161  12.064 -64.915  1.00  0.00           H  
ATOM   1878  N   PHE ! 120     224.592  10.147 -60.804  1.00  0.00           N  
ATOM   1879  CA  PHE ! 120     224.039   9.350 -59.714  1.00  0.00           C  
ATOM   1880  C   PHE ! 120     223.311  10.224 -58.705  1.00  0.00           C  
ATOM   1881  O   PHE ! 120     222.243   9.860 -58.209  1.00  0.00           O  
ATOM   1882  CB  PHE ! 120     225.147   8.566 -59.008  1.00  0.00           C  
ATOM   1883  CG  PHE ! 120     224.650   7.665 -57.915  1.00  0.00           C  
ATOM   1884  CD1 PHE ! 120     224.490   6.305 -58.136  1.00  0.00           C  
ATOM   1885  CD2 PHE ! 120     224.340   8.174 -56.663  1.00  0.00           C  
ATOM   1886  CE1 PHE ! 120     224.032   5.474 -57.131  1.00  0.00           C  
ATOM   1887  CE2 PHE ! 120     223.883   7.346 -55.656  1.00  0.00           C  
ATOM   1888  CZ  PHE ! 120     223.729   5.994 -55.891  1.00  0.00           C  
ATOM   1889  H   PHE ! 120     225.594  10.194 -60.920  1.00  0.00           H  
ATOM   1890  HA  PHE ! 120     223.323   8.641 -60.132  1.00  0.00           H  
ATOM   1891 1HB  PHE ! 120     225.681   7.956 -59.736  1.00  0.00           H  
ATOM   1892 2HB  PHE ! 120     225.865   9.262 -58.576  1.00  0.00           H  
ATOM   1893  HD1 PHE ! 120     224.731   5.893 -59.117  1.00  0.00           H  
ATOM   1894  HD2 PHE ! 120     224.461   9.242 -56.478  1.00  0.00           H  
ATOM   1895  HE1 PHE ! 120     223.912   4.408 -57.319  1.00  0.00           H  
ATOM   1896  HE2 PHE ! 120     223.644   7.759 -54.676  1.00  0.00           H  
ATOM   1897  HZ  PHE ! 120     223.368   5.341 -55.098  1.00  0.00           H  
ATOM   1898  N   ALA ! 121     223.892  11.380 -58.402  1.00  0.00           N  
ATOM   1899  CA  ALA ! 121     223.299  12.311 -57.450  1.00  0.00           C  
ATOM   1900  C   ALA ! 121     221.973  12.854 -57.962  1.00  0.00           C  
ATOM   1901  O   ALA ! 121     221.011  12.990 -57.206  1.00  0.00           O  
ATOM   1902  CB  ALA ! 121     224.260  13.454 -57.158  1.00  0.00           C  
ATOM   1903  H   ALA ! 121     224.768  11.619 -58.844  1.00  0.00           H  
ATOM   1904  HA  ALA ! 121     223.102  11.769 -56.525  1.00  0.00           H  
ATOM   1905 1HB  ALA ! 121     223.803  14.141 -56.445  1.00  0.00           H  
ATOM   1906 2HB  ALA ! 121     225.183  13.055 -56.736  1.00  0.00           H  
ATOM   1907 3HB  ALA ! 121     224.484  13.986 -58.081  1.00  0.00           H  
ATOM   1908  N   GLU ! 122     221.928  13.165 -59.255  1.00  0.00           N  
ATOM   1909  CA  GLU ! 122     220.717  13.696 -59.872  1.00  0.00           C  
ATOM   1910  C   GLU ! 122     219.590  12.669 -59.847  1.00  0.00           C  
ATOM   1911  O   GLU ! 122     218.435  13.005 -59.592  1.00  0.00           O  
ATOM   1912  CB  GLU ! 122     220.997  14.125 -61.314  1.00  0.00           C  
ATOM   1913  CG  GLU ! 122     219.811  14.765 -62.021  1.00  0.00           C  
ATOM   1914  CD  GLU ! 122     220.148  15.255 -63.402  1.00  0.00           C  
ATOM   1915  OE1 GLU ! 122     221.279  15.617 -63.624  1.00  0.00           O  
ATOM   1916  OE2 GLU ! 122     219.273  15.268 -64.236  1.00  0.00           O  
ATOM   1917  H   GLU ! 122     222.752  13.031 -59.824  1.00  0.00           H  
ATOM   1918  HA  GLU ! 122     220.393  14.568 -59.303  1.00  0.00           H  
ATOM   1919 1HB  GLU ! 122     221.820  14.840 -61.327  1.00  0.00           H  
ATOM   1920 2HB  GLU ! 122     221.307  13.259 -61.898  1.00  0.00           H  
ATOM   1921 1HG  GLU ! 122     219.007  14.034 -62.094  1.00  0.00           H  
ATOM   1922 2HG  GLU ! 122     219.452  15.601 -61.422  1.00  0.00           H  
ATOM   1923  N   GLU ! 123     219.935  11.415 -60.116  1.00  0.00           N  
ATOM   1924  CA  GLU ! 123     218.953  10.337 -60.128  1.00  0.00           C  
ATOM   1925  C   GLU ! 123     218.365  10.115 -58.739  1.00  0.00           C  
ATOM   1926  O   GLU ! 123     217.162   9.892 -58.592  1.00  0.00           O  
ATOM   1927  CB  GLU ! 123     219.589   9.042 -60.638  1.00  0.00           C  
ATOM   1928  CG  GLU ! 123     219.943   9.055 -62.118  1.00  0.00           C  
ATOM   1929  CD  GLU ! 123     220.630   7.795 -62.566  1.00  0.00           C  
ATOM   1930  OE1 GLU ! 123     220.930   6.975 -61.732  1.00  0.00           O  
ATOM   1931  OE2 GLU ! 123     220.855   7.652 -63.745  1.00  0.00           O  
ATOM   1932  H   GLU ! 123     220.902  11.202 -60.317  1.00  0.00           H  
ATOM   1933  HA  GLU ! 123     218.142  10.615 -60.802  1.00  0.00           H  
ATOM   1934 1HB  GLU ! 123     220.501   8.839 -60.077  1.00  0.00           H  
ATOM   1935 2HB  GLU ! 123     218.906   8.209 -60.465  1.00  0.00           H  
ATOM   1936 1HG  GLU ! 123     219.030   9.184 -62.698  1.00  0.00           H  
ATOM   1937 2HG  GLU ! 123     220.591   9.907 -62.317  1.00  0.00           H  
ATOM   1938  N   ARG ! 124     219.219  10.177 -57.723  1.00  0.00           N  
ATOM   1939  CA  ARG ! 124     218.786   9.984 -56.344  1.00  0.00           C  
ATOM   1940  C   ARG ! 124     217.834  11.090 -55.907  1.00  0.00           C  
ATOM   1941  O   ARG ! 124     216.839  10.833 -55.229  1.00  0.00           O  
ATOM   1942  CB  ARG ! 124     219.984   9.950 -55.406  1.00  0.00           C  
ATOM   1943  CG  ARG ! 124     220.961   8.813 -55.659  1.00  0.00           C  
ATOM   1944  CD  ARG ! 124     220.386   7.498 -55.276  1.00  0.00           C  
ATOM   1945  NE  ARG ! 124     219.471   6.992 -56.286  1.00  0.00           N  
ATOM   1946  CZ  ARG ! 124     219.851   6.444 -57.457  1.00  0.00           C  
ATOM   1947  NH1 ARG ! 124     221.128   6.338 -57.749  1.00  0.00           N  
ATOM   1948  NH2 ARG ! 124     218.940   6.012 -58.311  1.00  0.00           N  
ATOM   1949  H   ARG ! 124     220.194  10.363 -57.911  1.00  0.00           H  
ATOM   1950  HA  ARG ! 124     218.263   9.030 -56.276  1.00  0.00           H  
ATOM   1951 1HB  ARG ! 124     220.537  10.884 -55.488  1.00  0.00           H  
ATOM   1952 2HB  ARG ! 124     219.637   9.864 -54.376  1.00  0.00           H  
ATOM   1953 1HG  ARG ! 124     221.216   8.781 -56.719  1.00  0.00           H  
ATOM   1954 2HG  ARG ! 124     221.867   8.975 -55.073  1.00  0.00           H  
ATOM   1955 1HD  ARG ! 124     221.189   6.773 -55.149  1.00  0.00           H  
ATOM   1956 2HD  ARG ! 124     219.838   7.600 -54.340  1.00  0.00           H  
ATOM   1957  HE  ARG ! 124     218.480   7.056 -56.097  1.00  0.00           H  
ATOM   1958 1HH1 ARG ! 124     221.825   6.668 -57.096  1.00  0.00           H  
ATOM   1959 2HH1 ARG ! 124     221.413   5.927 -58.627  1.00  0.00           H  
ATOM   1960 1HH2 ARG ! 124     217.957   6.093 -58.086  1.00  0.00           H  
ATOM   1961 2HH2 ARG ! 124     219.224   5.601 -59.188  1.00  0.00           H  
ATOM   1962  N   SER ! 125     218.144  12.321 -56.299  1.00  0.00           N  
ATOM   1963  CA  SER ! 125     217.319  13.468 -55.946  1.00  0.00           C  
ATOM   1964  C   SER ! 125     215.940  13.371 -56.585  1.00  0.00           C  
ATOM   1965  O   SER ! 125     214.930  13.683 -55.954  1.00  0.00           O  
ATOM   1966  CB  SER ! 125     217.998  14.752 -56.379  1.00  0.00           C  
ATOM   1967  OG  SER ! 125     219.181  14.963 -55.657  1.00  0.00           O  
ATOM   1968  H   SER ! 125     218.974  12.465 -56.857  1.00  0.00           H  
ATOM   1969  HA  SER ! 125     217.195  13.485 -54.862  1.00  0.00           H  
ATOM   1970 1HB  SER ! 125     218.224  14.704 -57.444  1.00  0.00           H  
ATOM   1971 2HB  SER ! 125     217.321  15.592 -56.226  1.00  0.00           H  
ATOM   1972  HG  SER ! 125     219.548  15.787 -55.986  1.00  0.00           H  
ATOM   1973  N   ARG ! 126     215.904  12.934 -57.839  1.00  0.00           N  
ATOM   1974  CA  ARG ! 126     214.648  12.793 -58.566  1.00  0.00           C  
ATOM   1975  C   ARG ! 126     213.758  11.732 -57.931  1.00  0.00           C  
ATOM   1976  O   ARG ! 126     212.546  11.910 -57.819  1.00  0.00           O  
ATOM   1977  CB  ARG ! 126     214.910  12.427 -60.020  1.00  0.00           C  
ATOM   1978  CG  ARG ! 126     215.525  13.536 -60.858  1.00  0.00           C  
ATOM   1979  CD  ARG ! 126     215.806  13.085 -62.245  1.00  0.00           C  
ATOM   1980  NE  ARG ! 126     214.585  12.789 -62.976  1.00  0.00           N  
ATOM   1981  CZ  ARG ! 126     214.537  12.119 -64.144  1.00  0.00           C  
ATOM   1982  NH1 ARG ! 126     215.646  11.683 -64.698  1.00  0.00           N  
ATOM   1983  NH2 ARG ! 126     213.374  11.899 -64.732  1.00  0.00           N  
ATOM   1984  H   ARG ! 126     216.769  12.693 -58.301  1.00  0.00           H  
ATOM   1985  HA  ARG ! 126     214.122  13.747 -58.536  1.00  0.00           H  
ATOM   1986 1HB  ARG ! 126     215.580  11.570 -60.064  1.00  0.00           H  
ATOM   1987 2HB  ARG ! 126     213.973  12.135 -60.495  1.00  0.00           H  
ATOM   1988 1HG  ARG ! 126     214.838  14.381 -60.904  1.00  0.00           H  
ATOM   1989 2HG  ARG ! 126     216.464  13.857 -60.404  1.00  0.00           H  
ATOM   1990 1HD  ARG ! 126     216.343  13.868 -62.780  1.00  0.00           H  
ATOM   1991 2HD  ARG ! 126     216.415  12.182 -62.217  1.00  0.00           H  
ATOM   1992  HE  ARG ! 126     213.711  13.108 -62.581  1.00  0.00           H  
ATOM   1993 1HH1 ARG ! 126     216.535  11.850 -64.249  1.00  0.00           H  
ATOM   1994 2HH1 ARG ! 126     215.610  11.180 -65.573  1.00  0.00           H  
ATOM   1995 1HH2 ARG ! 126     212.520  12.234 -64.306  1.00  0.00           H  
ATOM   1996 2HH2 ARG ! 126     213.337  11.397 -65.607  1.00  0.00           H  
ATOM   1997  N   ARG ! 127     214.371  10.625 -57.518  1.00  0.00           N  
ATOM   1998  CA  ARG ! 127     213.636   9.532 -56.895  1.00  0.00           C  
ATOM   1999  C   ARG ! 127     213.029   9.962 -55.566  1.00  0.00           C  
ATOM   2000  O   ARG ! 127     211.894   9.608 -55.248  1.00  0.00           O  
ATOM   2001  CB  ARG ! 127     214.548   8.335 -56.669  1.00  0.00           C  
ATOM   2002  CG  ARG ! 127     215.049   7.665 -57.938  1.00  0.00           C  
ATOM   2003  CD  ARG ! 127     213.942   7.029 -58.698  1.00  0.00           C  
ATOM   2004  NE  ARG ! 127     214.430   6.296 -59.855  1.00  0.00           N  
ATOM   2005  CZ  ARG ! 127     213.642   5.746 -60.800  1.00  0.00           C  
ATOM   2006  NH1 ARG ! 127     212.335   5.855 -60.711  1.00  0.00           N  
ATOM   2007  NH2 ARG ! 127     214.184   5.097 -61.816  1.00  0.00           N  
ATOM   2008  H   ARG ! 127     215.370  10.540 -57.639  1.00  0.00           H  
ATOM   2009  HA  ARG ! 127     212.829   9.232 -57.564  1.00  0.00           H  
ATOM   2010 1HB  ARG ! 127     215.419   8.645 -56.094  1.00  0.00           H  
ATOM   2011 2HB  ARG ! 127     214.020   7.581 -56.084  1.00  0.00           H  
ATOM   2012 1HG  ARG ! 127     215.523   8.408 -58.580  1.00  0.00           H  
ATOM   2013 2HG  ARG ! 127     215.775   6.893 -57.680  1.00  0.00           H  
ATOM   2014 1HD  ARG ! 127     213.411   6.332 -58.052  1.00  0.00           H  
ATOM   2015 2HD  ARG ! 127     213.253   7.797 -59.047  1.00  0.00           H  
ATOM   2016  HE  ARG ! 127     215.431   6.191 -59.958  1.00  0.00           H  
ATOM   2017 1HH1 ARG ! 127     211.921   6.351 -59.934  1.00  0.00           H  
ATOM   2018 2HH1 ARG ! 127     211.745   5.443 -61.419  1.00  0.00           H  
ATOM   2019 1HH2 ARG ! 127     215.189   5.014 -61.885  1.00  0.00           H  
ATOM   2020 2HH2 ARG ! 127     213.594   4.685 -62.524  1.00  0.00           H  
ATOM   2021  N   LEU ! 128     213.793  10.727 -54.793  1.00  0.00           N  
ATOM   2022  CA  LEU ! 128     213.331  11.208 -53.496  1.00  0.00           C  
ATOM   2023  C   LEU ! 128     212.146  12.155 -53.650  1.00  0.00           C  
ATOM   2024  O   LEU ! 128     211.191  12.098 -52.875  1.00  0.00           O  
ATOM   2025  CB  LEU ! 128     214.471  11.921 -52.758  1.00  0.00           C  
ATOM   2026  CG  LEU ! 128     215.621  11.023 -52.284  1.00  0.00           C  
ATOM   2027  CD1 LEU ! 128     216.749  11.887 -51.737  1.00  0.00           C  
ATOM   2028  CD2 LEU ! 128     215.108  10.059 -51.224  1.00  0.00           C  
ATOM   2029  H   LEU ! 128     214.717  10.982 -55.112  1.00  0.00           H  
ATOM   2030  HA  LEU ! 128     213.011  10.352 -52.904  1.00  0.00           H  
ATOM   2031 1HB  LEU ! 128     214.893  12.677 -53.419  1.00  0.00           H  
ATOM   2032 2HB  LEU ! 128     214.059  12.422 -51.883  1.00  0.00           H  
ATOM   2033  HG  LEU ! 128     216.014  10.457 -53.129  1.00  0.00           H  
ATOM   2034 1HD1 LEU ! 128     217.566  11.249 -51.400  1.00  0.00           H  
ATOM   2035 2HD1 LEU ! 128     217.110  12.553 -52.521  1.00  0.00           H  
ATOM   2036 3HD1 LEU ! 128     216.381  12.478 -50.899  1.00  0.00           H  
ATOM   2037 1HD2 LEU ! 128     215.924   9.420 -50.887  1.00  0.00           H  
ATOM   2038 2HD2 LEU ! 128     214.716  10.623 -50.378  1.00  0.00           H  
ATOM   2039 3HD2 LEU ! 128     214.315   9.441 -51.647  1.00  0.00           H  
ATOM   2040  N   SER ! 129     212.218  13.024 -54.651  1.00  0.00           N  
ATOM   2041  CA  SER ! 129     211.153  13.986 -54.908  1.00  0.00           C  
ATOM   2042  C   SER ! 129     209.862  13.283 -55.309  1.00  0.00           C  
ATOM   2043  O   SER ! 129     208.774  13.667 -54.878  1.00  0.00           O  
ATOM   2044  CB  SER ! 129     211.574  14.952 -55.999  1.00  0.00           C  
ATOM   2045  OG  SER ! 129     212.644  15.752 -55.576  1.00  0.00           O  
ATOM   2046  H   SER ! 129     213.031  13.019 -55.250  1.00  0.00           H  
ATOM   2047  HA  SER ! 129     210.967  14.549 -53.992  1.00  0.00           H  
ATOM   2048 1HB  SER ! 129     211.863  14.392 -56.888  1.00  0.00           H  
ATOM   2049 2HB  SER ! 129     210.729  15.584 -56.270  1.00  0.00           H  
ATOM   2050  HG  SER ! 129     212.849  16.330 -56.314  1.00  0.00           H  
ATOM   2051  N   GLU ! 130     209.988  12.251 -56.138  1.00  0.00           N  
ATOM   2052  CA  GLU ! 130     208.833  11.494 -56.600  1.00  0.00           C  
ATOM   2053  C   GLU ! 130     208.151  10.774 -55.444  1.00  0.00           C  
ATOM   2054  O   GLU ! 130     206.923  10.729 -55.365  1.00  0.00           O  
ATOM   2055  CB  GLU ! 130     209.251  10.483 -57.670  1.00  0.00           C  
ATOM   2056  CG  GLU ! 130     209.670  11.105 -58.994  1.00  0.00           C  
ATOM   2057  CD  GLU ! 130     210.143  10.088 -59.995  1.00  0.00           C  
ATOM   2058  OE1 GLU ! 130     210.255   8.939 -59.639  1.00  0.00           O  
ATOM   2059  OE2 GLU ! 130     210.393  10.460 -61.117  1.00  0.00           O  
ATOM   2060  H   GLU ! 130     210.909  11.985 -56.455  1.00  0.00           H  
ATOM   2061  HA  GLU ! 130     208.116  12.189 -57.037  1.00  0.00           H  
ATOM   2062 1HB  GLU ! 130     210.086   9.887 -57.301  1.00  0.00           H  
ATOM   2063 2HB  GLU ! 130     208.425   9.800 -57.868  1.00  0.00           H  
ATOM   2064 1HG  GLU ! 130     208.822  11.645 -59.414  1.00  0.00           H  
ATOM   2065 2HG  GLU ! 130     210.468  11.824 -58.809  1.00  0.00           H  
ATOM   2066  N   TYR ! 131     208.953  10.207 -54.549  1.00  0.00           N  
ATOM   2067  CA  TYR ! 131     208.428   9.486 -53.395  1.00  0.00           C  
ATOM   2068  C   TYR ! 131     207.670  10.419 -52.462  1.00  0.00           C  
ATOM   2069  O   TYR ! 131     206.614  10.064 -51.937  1.00  0.00           O  
ATOM   2070  CB  TYR ! 131     209.560   8.786 -52.640  1.00  0.00           C  
ATOM   2071  CG  TYR ! 131     210.124   7.583 -53.362  1.00  0.00           C  
ATOM   2072  CD1 TYR ! 131     211.474   7.531 -53.675  1.00  0.00           C  
ATOM   2073  CD2 TYR ! 131     209.290   6.531 -53.713  1.00  0.00           C  
ATOM   2074  CE1 TYR ! 131     211.989   6.432 -54.335  1.00  0.00           C  
ATOM   2075  CE2 TYR ! 131     209.805   5.433 -54.373  1.00  0.00           C  
ATOM   2076  CZ  TYR ! 131     211.149   5.381 -54.684  1.00  0.00           C  
ATOM   2077  OH  TYR ! 131     211.661   4.287 -55.341  1.00  0.00           O  
ATOM   2078  H   TYR ! 131     209.953  10.278 -54.672  1.00  0.00           H  
ATOM   2079  HA  TYR ! 131     207.725   8.732 -53.749  1.00  0.00           H  
ATOM   2080 1HB  TYR ! 131     210.374   9.492 -52.467  1.00  0.00           H  
ATOM   2081 2HB  TYR ! 131     209.199   8.459 -51.665  1.00  0.00           H  
ATOM   2082  HD1 TYR ! 131     212.130   8.358 -53.399  1.00  0.00           H  
ATOM   2083  HD2 TYR ! 131     208.229   6.572 -53.469  1.00  0.00           H  
ATOM   2084  HE1 TYR ! 131     213.050   6.392 -54.580  1.00  0.00           H  
ATOM   2085  HE2 TYR ! 131     209.150   4.606 -54.650  1.00  0.00           H  
ATOM   2086  HH  TYR ! 131     210.957   3.656 -55.508  1.00  0.00           H  
ATOM   2087  N   ALA ! 132     208.213  11.615 -52.258  1.00  0.00           N  
ATOM   2088  CA  ALA ! 132     207.588  12.603 -51.386  1.00  0.00           C  
ATOM   2089  C   ALA ! 132     206.245  13.058 -51.941  1.00  0.00           C  
ATOM   2090  O   ALA ! 132     205.279  13.226 -51.196  1.00  0.00           O  
ATOM   2091  CB  ALA ! 132     208.511  13.797 -51.191  1.00  0.00           C  
ATOM   2092  H   ALA ! 132     209.081  11.845 -52.719  1.00  0.00           H  
ATOM   2093  HA  ALA ! 132     207.408  12.135 -50.418  1.00  0.00           H  
ATOM   2094 1HB  ALA ! 132     208.030  14.526 -50.538  1.00  0.00           H  
ATOM   2095 2HB  ALA ! 132     209.445  13.465 -50.739  1.00  0.00           H  
ATOM   2096 3HB  ALA ! 132     208.719  14.257 -52.156  1.00  0.00           H  
ATOM   2097  N   GLU ! 133     206.190  13.257 -53.253  1.00  0.00           N  
ATOM   2098  CA  GLU ! 133     204.964  13.693 -53.914  1.00  0.00           C  
ATOM   2099  C   GLU ! 133     203.873  12.636 -53.798  1.00  0.00           C  
ATOM   2100  O   GLU ! 133     202.708  12.957 -53.564  1.00  0.00           O  
ATOM   2101  CB  GLU ! 133     205.233  14.003 -55.388  1.00  0.00           C  
ATOM   2102  CG  GLU ! 133     204.027  14.538 -56.148  1.00  0.00           C  
ATOM   2103  CD  GLU ! 133     204.350  14.913 -57.568  1.00  0.00           C  
ATOM   2104  OE1 GLU ! 133     205.487  14.784 -57.953  1.00  0.00           O  
ATOM   2105  OE2 GLU ! 133     203.457  15.330 -58.268  1.00  0.00           O  
ATOM   2106  H   GLU ! 133     207.020  13.102 -53.808  1.00  0.00           H  
ATOM   2107  HA  GLU ! 133     204.611  14.601 -53.424  1.00  0.00           H  
ATOM   2108 1HB  GLU ! 133     206.031  14.741 -55.465  1.00  0.00           H  
ATOM   2109 2HB  GLU ! 133     205.573  13.100 -55.894  1.00  0.00           H  
ATOM   2110 1HG  GLU ! 133     203.247  13.777 -56.153  1.00  0.00           H  
ATOM   2111 2HG  GLU ! 133     203.640  15.412 -55.625  1.00  0.00           H  
ATOM   2112  N   ARG ! 134     204.257  11.375 -53.965  1.00  0.00           N  
ATOM   2113  CA  ARG ! 134     203.312  10.269 -53.881  1.00  0.00           C  
ATOM   2114  C   ARG ! 134     202.730  10.146 -52.477  1.00  0.00           C  
ATOM   2115  O   ARG ! 134     201.532   9.925 -52.311  1.00  0.00           O  
ATOM   2116  CB  ARG ! 134     203.986   8.960 -54.265  1.00  0.00           C  
ATOM   2117  CG  ARG ! 134     204.332   8.827 -55.739  1.00  0.00           C  
ATOM   2118  CD  ARG ! 134     205.037   7.551 -56.025  1.00  0.00           C  
ATOM   2119  NE  ARG ! 134     205.370   7.420 -57.434  1.00  0.00           N  
ATOM   2120  CZ  ARG ! 134     206.126   6.432 -57.953  1.00  0.00           C  
ATOM   2121  NH1 ARG ! 134     206.618   5.500 -57.167  1.00  0.00           N  
ATOM   2122  NH2 ARG ! 134     206.373   6.401 -59.251  1.00  0.00           N  
ATOM   2123  H   ARG ! 134     205.229  11.178 -54.155  1.00  0.00           H  
ATOM   2124  HA  ARG ! 134     202.496  10.457 -54.580  1.00  0.00           H  
ATOM   2125 1HB  ARG ! 134     204.909   8.846 -53.698  1.00  0.00           H  
ATOM   2126 2HB  ARG ! 134     203.336   8.125 -54.002  1.00  0.00           H  
ATOM   2127 1HG  ARG ! 134     203.418   8.854 -56.332  1.00  0.00           H  
ATOM   2128 2HG  ARG ! 134     204.982   9.652 -56.036  1.00  0.00           H  
ATOM   2129 1HD  ARG ! 134     205.962   7.510 -55.451  1.00  0.00           H  
ATOM   2130 2HD  ARG ! 134     204.399   6.713 -55.746  1.00  0.00           H  
ATOM   2131  HE  ARG ! 134     205.010   8.119 -58.070  1.00  0.00           H  
ATOM   2132 1HH1 ARG ! 134     206.430   5.524 -56.175  1.00  0.00           H  
ATOM   2133 2HH1 ARG ! 134     207.185   4.760 -57.556  1.00  0.00           H  
ATOM   2134 1HH2 ARG ! 134     205.994   7.118 -59.855  1.00  0.00           H  
ATOM   2135 2HH2 ARG ! 134     206.939   5.661 -59.639  1.00  0.00           H  
ATOM   2136  N   HIS ! 135     203.594  10.291 -51.473  1.00  0.00           N  
ATOM   2137  CA  HIS ! 135     203.221  10.012 -50.089  1.00  0.00           C  
ATOM   2138  C   HIS ! 135     202.872  11.266 -49.296  1.00  0.00           C  
ATOM   2139  O   HIS ! 135     202.309  11.186 -48.204  1.00  0.00           O  
ATOM   2140  CB  HIS ! 135     204.355   9.266 -49.377  1.00  0.00           C  
ATOM   2141  CG  HIS ! 135     204.630   7.908 -49.944  1.00  0.00           C  
ATOM   2142  ND1 HIS ! 135     203.774   6.841 -49.766  1.00  0.00           N  
ATOM   2143  CD2 HIS ! 135     205.664   7.443 -50.683  1.00  0.00           C  
ATOM   2144  CE1 HIS ! 135     204.271   5.777 -50.373  1.00  0.00           C  
ATOM   2145  NE2 HIS ! 135     205.416   6.116 -50.936  1.00  0.00           N  
ATOM   2146  H   HIS ! 135     204.533  10.603 -51.676  1.00  0.00           H  
ATOM   2147  HA  HIS ! 135     202.333   9.380 -50.072  1.00  0.00           H  
ATOM   2148 1HB  HIS ! 135     205.271   9.854 -49.439  1.00  0.00           H  
ATOM   2149 2HB  HIS ! 135     204.109   9.152 -48.322  1.00  0.00           H  
ATOM   2150  HD2 HIS ! 135     206.531   8.014 -51.015  1.00  0.00           H  
ATOM   2151  HE1 HIS ! 135     203.813   4.789 -50.404  1.00  0.00           H  
ATOM   2152  HE2 HIS ! 135     206.017   5.503 -51.468  1.00  0.00           H  
ATOM   2153  N   VAL ! 136     203.202  12.435 -49.836  1.00  0.00           N  
ATOM   2154  CA  VAL ! 136     203.020  13.676 -49.090  1.00  0.00           C  
ATOM   2155  C   VAL ! 136     201.697  14.341 -49.443  1.00  0.00           C  
ATOM   2156  O   VAL ! 136     201.524  14.855 -50.547  1.00  0.00           O  
ATOM   2157  CB  VAL ! 136     204.175  14.652 -49.384  1.00  0.00           C  
ATOM   2158  CG1 VAL ! 136     203.977  15.955 -48.625  1.00  0.00           C  
ATOM   2159  CG2 VAL ! 136     205.503  14.008 -49.014  1.00  0.00           C  
ATOM   2160  H   VAL ! 136     203.583  12.474 -50.771  1.00  0.00           H  
ATOM   2161  HA  VAL ! 136     203.021  13.443 -48.025  1.00  0.00           H  
ATOM   2162  HB  VAL ! 136     204.172  14.895 -50.446  1.00  0.00           H  
ATOM   2163 1HG1 VAL ! 136     204.803  16.633 -48.844  1.00  0.00           H  
ATOM   2164 2HG1 VAL ! 136     203.039  16.416 -48.932  1.00  0.00           H  
ATOM   2165 3HG1 VAL ! 136     203.950  15.752 -47.554  1.00  0.00           H  
ATOM   2166 1HG2 VAL ! 136     206.315  14.703 -49.225  1.00  0.00           H  
ATOM   2167 2HG2 VAL ! 136     205.504  13.760 -47.952  1.00  0.00           H  
ATOM   2168 3HG2 VAL ! 136     205.642  13.099 -49.599  1.00  0.00           H  
ATOM   2169  N   THR ! 137     200.766  14.325 -48.492  1.00  0.00           N  
ATOM   2170  CA  THR ! 137     199.461  14.942 -48.679  1.00  0.00           C  
ATOM   2171  C   THR ! 137     199.540  16.463 -48.676  1.00  0.00           C  
ATOM   2172  O   THR ! 137     198.763  17.136 -49.354  1.00  0.00           O  
ATOM   2173  CB  THR ! 137     198.476  14.478 -47.590  1.00  0.00           C  
ATOM   2174  OG1 THR ! 137     198.984  14.836 -46.298  1.00  0.00           O  
ATOM   2175  CG2 THR ! 137     198.280  12.971 -47.655  1.00  0.00           C  
ATOM   2176  H   THR ! 137     200.974  13.870 -47.615  1.00  0.00           H  
ATOM   2177  HA  THR ! 137     199.070  14.637 -49.650  1.00  0.00           H  
ATOM   2178  HB  THR ! 137     197.514  14.970 -47.736  1.00  0.00           H  
ATOM   2179  HG1 THR ! 137     198.265  14.840 -45.662  1.00  0.00           H  
ATOM   2180 1HG2 THR ! 137     197.581  12.661 -46.878  1.00  0.00           H  
ATOM   2181 2HG2 THR ! 137     197.883  12.697 -48.632  1.00  0.00           H  
ATOM   2182 3HG2 THR ! 137     199.237  12.474 -47.500  1.00  0.00           H  
ATOM   2183  N   ASN ! 138     200.484  17.008 -47.913  1.00  0.00           N  
ATOM   2184  CA  ASN ! 138     200.560  18.453 -47.728  1.00  0.00           C  
ATOM   2185  C   ASN ! 138     201.052  19.133 -48.993  1.00  0.00           C  
ATOM   2186  O   ASN ! 138     202.197  18.950 -49.405  1.00  0.00           O  
ATOM   2187  CB  ASN ! 138     201.455  18.800 -46.552  1.00  0.00           C  
ATOM   2188  CG  ASN ! 138     201.476  20.274 -46.257  1.00  0.00           C  
ATOM   2189  OD1 ASN ! 138     201.269  21.102 -47.152  1.00  0.00           O  
ATOM   2190  ND2 ASN ! 138     201.722  20.618 -45.019  1.00  0.00           N  
ATOM   2191  H   ASN ! 138     201.161  16.417 -47.452  1.00  0.00           H  
ATOM   2192  HA  ASN ! 138     199.557  18.829 -47.520  1.00  0.00           H  
ATOM   2193 1HB  ASN ! 138     201.111  18.268 -45.664  1.00  0.00           H  
ATOM   2194 2HB  ASN ! 138     202.472  18.468 -46.759  1.00  0.00           H  
ATOM   2195 1HD2 ASN ! 138     201.749  21.585 -44.765  1.00  0.00           H  
ATOM   2196 2HD2 ASN ! 138     201.884  19.915 -44.328  1.00  0.00           H  
ATOM   2197  N   PRO ! 139     200.410  19.971 -49.815  1.00  0.00           N  
ATOM   2198  CA  PRO ! 139     201.126  20.261 -51.051  1.00  0.00           C  
ATOM   2199  C   PRO ! 139     202.415  21.016 -50.771  1.00  0.00           C  
ATOM   2200  O   PRO ! 139     203.407  20.852 -51.483  1.00  0.00           O  
ATOM   2201  CB  PRO ! 139     200.129  21.118 -51.836  1.00  0.00           C  
ATOM   2202  CG  PRO ! 139     198.799  20.730 -51.285  1.00  0.00           C  
ATOM   2203  CD  PRO ! 139     199.058  20.480 -49.823  1.00  0.00           C  
ATOM   2204  HA  PRO ! 139     201.334  19.318 -51.578  1.00  0.00           H  
ATOM   2205 1HB  PRO ! 139     200.355  22.185 -51.693  1.00  0.00           H  
ATOM   2206 2HB  PRO ! 139     200.221  20.912 -52.913  1.00  0.00           H  
ATOM   2207 1HG  PRO ! 139     198.068  21.535 -51.454  1.00  0.00           H  
ATOM   2208 2HG  PRO ! 139     198.417  19.840 -51.806  1.00  0.00           H  
ATOM   2209 1HD  PRO ! 139     198.970  21.425 -49.268  1.00  0.00           H  
ATOM   2210 2HD  PRO ! 139     198.340  19.739 -49.445  1.00  0.00           H  
ATOM   2211  N   ILE ! 140     202.389  21.840 -49.735  1.00  0.00           N  
ATOM   2212  CA  ILE ! 140     203.464  22.791 -49.482  1.00  0.00           C  
ATOM   2213  C   ILE ! 140     204.746  22.076 -49.076  1.00  0.00           C  
ATOM   2214  O   ILE ! 140     205.839  22.446 -49.507  1.00  0.00           O  
ATOM   2215  CB  ILE ! 140     203.064  23.793 -48.384  1.00  0.00           C  
ATOM   2216  CG1 ILE ! 140     201.863  24.629 -48.835  1.00  0.00           C  
ATOM   2217  CG2 ILE ! 140     204.239  24.692 -48.030  1.00  0.00           C  
ATOM   2218  CD1 ILE ! 140     202.114  25.430 -50.092  1.00  0.00           C  
ATOM   2219  H   ILE ! 140     201.602  21.808 -49.103  1.00  0.00           H  
ATOM   2220  HA  ILE ! 140     203.659  23.345 -50.400  1.00  0.00           H  
ATOM   2221  HB  ILE ! 140     202.753  23.250 -47.492  1.00  0.00           H  
ATOM   2222 1HG1 ILE ! 140     201.011  23.974 -49.012  1.00  0.00           H  
ATOM   2223 2HG1 ILE ! 140     201.583  25.321 -48.041  1.00  0.00           H  
ATOM   2224 1HG2 ILE ! 140     203.939  25.394 -47.253  1.00  0.00           H  
ATOM   2225 2HG2 ILE ! 140     205.066  24.083 -47.668  1.00  0.00           H  
ATOM   2226 3HG2 ILE ! 140     204.555  25.244 -48.916  1.00  0.00           H  
ATOM   2227 1HD1 ILE ! 140     201.218  25.995 -50.348  1.00  0.00           H  
ATOM   2228 2HD1 ILE ! 140     202.943  26.118 -49.925  1.00  0.00           H  
ATOM   2229 3HD1 ILE ! 140     202.362  24.754 -50.910  1.00  0.00           H  
ATOM   2230  N   LEU ! 141     204.610  21.049 -48.243  1.00  0.00           N  
ATOM   2231  CA  LEU ! 141     205.759  20.281 -47.781  1.00  0.00           C  
ATOM   2232  C   LEU ! 141     206.433  19.547 -48.932  1.00  0.00           C  
ATOM   2233  O   LEU ! 141     207.660  19.488 -49.011  1.00  0.00           O  
ATOM   2234  CB  LEU ! 141     205.326  19.273 -46.709  1.00  0.00           C  
ATOM   2235  CG  LEU ! 141     204.887  19.876 -45.368  1.00  0.00           C  
ATOM   2236  CD1 LEU ! 141     204.320  18.778 -44.478  1.00  0.00           C  
ATOM   2237  CD2 LEU ! 141     206.074  20.559 -44.705  1.00  0.00           C  
ATOM   2238  H   LEU ! 141     203.687  20.794 -47.922  1.00  0.00           H  
ATOM   2239  HA  LEU ! 141     206.481  20.969 -47.343  1.00  0.00           H  
ATOM   2240 1HB  LEU ! 141     204.493  18.689 -47.098  1.00  0.00           H  
ATOM   2241 2HB  LEU ! 141     206.157  18.597 -46.511  1.00  0.00           H  
ATOM   2242  HG  LEU ! 141     204.096  20.608 -45.539  1.00  0.00           H  
ATOM   2243 1HD1 LEU ! 141     204.008  19.207 -43.526  1.00  0.00           H  
ATOM   2244 2HD1 LEU ! 141     203.461  18.320 -44.968  1.00  0.00           H  
ATOM   2245 3HD1 LEU ! 141     205.084  18.022 -44.303  1.00  0.00           H  
ATOM   2246 1HD2 LEU ! 141     205.761  20.988 -43.753  1.00  0.00           H  
ATOM   2247 2HD2 LEU ! 141     206.864  19.828 -44.532  1.00  0.00           H  
ATOM   2248 3HD2 LEU ! 141     206.447  21.351 -45.355  1.00  0.00           H  
ATOM   2249  N   ALA ! 142     205.624  18.988 -49.825  1.00  0.00           N  
ATOM   2250  CA  ALA ! 142     206.141  18.257 -50.975  1.00  0.00           C  
ATOM   2251  C   ALA ! 142     206.909  19.178 -51.913  1.00  0.00           C  
ATOM   2252  O   ALA ! 142     207.960  18.810 -52.439  1.00  0.00           O  
ATOM   2253  CB  ALA ! 142     205.006  17.570 -51.720  1.00  0.00           C  
ATOM   2254  H   ALA ! 142     204.625  19.072 -49.704  1.00  0.00           H  
ATOM   2255  HA  ALA ! 142     206.835  17.499 -50.611  1.00  0.00           H  
ATOM   2256 1HB  ALA ! 142     205.408  17.029 -52.577  1.00  0.00           H  
ATOM   2257 2HB  ALA ! 142     204.502  16.871 -51.053  1.00  0.00           H  
ATOM   2258 3HB  ALA ! 142     204.294  18.318 -52.066  1.00  0.00           H  
ATOM   2259  N   ALA ! 143     206.378  20.377 -52.121  1.00  0.00           N  
ATOM   2260  CA  ALA ! 143     207.014  21.355 -52.998  1.00  0.00           C  
ATOM   2261  C   ALA ! 143     208.362  21.797 -52.444  1.00  0.00           C  
ATOM   2262  O   ALA ! 143     209.329  21.950 -53.189  1.00  0.00           O  
ATOM   2263  CB  ALA ! 143     206.105  22.559 -53.198  1.00  0.00           C  
ATOM   2264  H   ALA ! 143     205.512  20.619 -51.661  1.00  0.00           H  
ATOM   2265  HA  ALA ! 143     207.189  20.880 -53.964  1.00  0.00           H  
ATOM   2266 1HB  ALA ! 143     206.594  23.279 -53.854  1.00  0.00           H  
ATOM   2267 2HB  ALA ! 143     205.167  22.235 -53.650  1.00  0.00           H  
ATOM   2268 3HB  ALA ! 143     205.902  23.025 -52.235  1.00  0.00           H  
ATOM   2269  N   THR ! 144     208.419  22.002 -51.132  1.00  0.00           N  
ATOM   2270  CA  THR ! 144     209.650  22.428 -50.476  1.00  0.00           C  
ATOM   2271  C   THR ! 144     210.730  21.359 -50.584  1.00  0.00           C  
ATOM   2272  O   THR ! 144     211.900  21.664 -50.814  1.00  0.00           O  
ATOM   2273  CB  THR ! 144     209.401  22.764 -48.994  1.00  0.00           C  
ATOM   2274  OG1 THR ! 144     208.871  21.613 -48.323  1.00  0.00           O  
ATOM   2275  CG2 THR ! 144     208.418  23.918 -48.866  1.00  0.00           C  
ATOM   2276  H   THR ! 144     207.589  21.859 -50.575  1.00  0.00           H  
ATOM   2277  HA  THR ! 144     210.015  23.326 -50.975  1.00  0.00           H  
ATOM   2278  HB  THR ! 144     210.343  23.042 -48.521  1.00  0.00           H  
ATOM   2279  HG1 THR ! 144     209.587  21.010 -48.109  1.00  0.00           H  
ATOM   2280 1HG2 THR ! 144     208.255  24.141 -47.812  1.00  0.00           H  
ATOM   2281 2HG2 THR ! 144     208.824  24.798 -49.365  1.00  0.00           H  
ATOM   2282 3HG2 THR ! 144     207.472  23.642 -49.329  1.00  0.00           H  
ATOM   2283  N   VAL ! 145     210.331  20.101 -50.416  1.00  0.00           N  
ATOM   2284  CA  VAL ! 145     211.266  18.984 -50.494  1.00  0.00           C  
ATOM   2285  C   VAL ! 145     211.846  18.851 -51.895  1.00  0.00           C  
ATOM   2286  O   VAL ! 145     213.038  18.592 -52.061  1.00  0.00           O  
ATOM   2287  CB  VAL ! 145     210.564  17.669 -50.106  1.00  0.00           C  
ATOM   2288  CG1 VAL ! 145     211.477  16.481 -50.366  1.00  0.00           C  
ATOM   2289  CG2 VAL ! 145     210.145  17.718 -48.644  1.00  0.00           C  
ATOM   2290  H   VAL ! 145     209.356  19.914 -50.230  1.00  0.00           H  
ATOM   2291  HA  VAL ! 145     212.081  19.166 -49.793  1.00  0.00           H  
ATOM   2292  HB  VAL ! 145     209.681  17.541 -50.733  1.00  0.00           H  
ATOM   2293 1HG1 VAL ! 145     210.964  15.560 -50.086  1.00  0.00           H  
ATOM   2294 2HG1 VAL ! 145     211.734  16.445 -51.424  1.00  0.00           H  
ATOM   2295 3HG1 VAL ! 145     212.386  16.583 -49.774  1.00  0.00           H  
ATOM   2296 1HG2 VAL ! 145     209.649  16.786 -48.377  1.00  0.00           H  
ATOM   2297 2HG2 VAL ! 145     211.027  17.853 -48.017  1.00  0.00           H  
ATOM   2298 3HG2 VAL ! 145     209.459  18.552 -48.489  1.00  0.00           H  
ATOM   2299  N   VAL ! 146     210.997  19.029 -52.903  1.00  0.00           N  
ATOM   2300  CA  VAL ! 146     211.425  18.929 -54.293  1.00  0.00           C  
ATOM   2301  C   VAL ! 146     212.424  20.023 -54.643  1.00  0.00           C  
ATOM   2302  O   VAL ! 146     213.408  19.779 -55.341  1.00  0.00           O  
ATOM   2303  CB  VAL ! 146     210.210  19.028 -55.235  1.00  0.00           C  
ATOM   2304  CG1 VAL ! 146     210.665  19.115 -56.684  1.00  0.00           C  
ATOM   2305  CG2 VAL ! 146     209.296  17.830 -55.028  1.00  0.00           C  
ATOM   2306  H   VAL ! 146     210.030  19.239 -52.700  1.00  0.00           H  
ATOM   2307  HA  VAL ! 146     211.904  17.960 -54.439  1.00  0.00           H  
ATOM   2308  HB  VAL ! 146     209.664  19.945 -55.013  1.00  0.00           H  
ATOM   2309 1HG1 VAL ! 146     209.794  19.185 -57.335  1.00  0.00           H  
ATOM   2310 2HG1 VAL ! 146     211.288  20.000 -56.817  1.00  0.00           H  
ATOM   2311 3HG1 VAL ! 146     211.238  18.224 -56.940  1.00  0.00           H  
ATOM   2312 1HG2 VAL ! 146     208.439  17.907 -55.696  1.00  0.00           H  
ATOM   2313 2HG2 VAL ! 146     209.844  16.912 -55.243  1.00  0.00           H  
ATOM   2314 3HG2 VAL ! 146     208.949  17.811 -53.994  1.00  0.00           H  
ATOM   2315  N   ALA ! 147     212.166  21.233 -54.152  1.00  0.00           N  
ATOM   2316  CA  ALA ! 147     213.042  22.368 -54.412  1.00  0.00           C  
ATOM   2317  C   ALA ! 147     214.415  22.158 -53.786  1.00  0.00           C  
ATOM   2318  O   ALA ! 147     215.439  22.478 -54.392  1.00  0.00           O  
ATOM   2319  CB  ALA ! 147     212.413  23.652 -53.891  1.00  0.00           C  
ATOM   2320  H   ALA ! 147     211.341  21.368 -53.584  1.00  0.00           H  
ATOM   2321  HA  ALA ! 147     213.176  22.452 -55.491  1.00  0.00           H  
ATOM   2322 1HB  ALA ! 147     213.080  24.491 -54.093  1.00  0.00           H  
ATOM   2323 2HB  ALA ! 147     211.459  23.819 -54.391  1.00  0.00           H  
ATOM   2324 3HB  ALA ! 147     212.251  23.568 -52.818  1.00  0.00           H  
ATOM   2325  N   LEU ! 148     214.429  21.620 -52.572  1.00  0.00           N  
ATOM   2326  CA  LEU ! 148     215.677  21.369 -51.861  1.00  0.00           C  
ATOM   2327  C   LEU ! 148     216.518  20.323 -52.580  1.00  0.00           C  
ATOM   2328  O   LEU ! 148     217.738  20.457 -52.680  1.00  0.00           O  
ATOM   2329  CB  LEU ! 148     215.387  20.905 -50.428  1.00  0.00           C  
ATOM   2330  CG  LEU ! 148     214.790  21.964 -49.493  1.00  0.00           C  
ATOM   2331  CD1 LEU ! 148     214.393  21.313 -48.175  1.00  0.00           C  
ATOM   2332  CD2 LEU ! 148     215.804  23.075 -49.271  1.00  0.00           C  
ATOM   2333  H   LEU ! 148     213.554  21.378 -52.130  1.00  0.00           H  
ATOM   2334  HA  LEU ! 148     216.243  22.299 -51.818  1.00  0.00           H  
ATOM   2335 1HB  LEU ! 148     214.691  20.068 -50.468  1.00  0.00           H  
ATOM   2336 2HB  LEU ! 148     216.318  20.555 -49.981  1.00  0.00           H  
ATOM   2337  HG  LEU ! 148     213.888  22.380 -49.944  1.00  0.00           H  
ATOM   2338 1HD1 LEU ! 148     213.968  22.066 -47.511  1.00  0.00           H  
ATOM   2339 2HD1 LEU ! 148     213.652  20.535 -48.362  1.00  0.00           H  
ATOM   2340 3HD1 LEU ! 148     215.273  20.873 -47.708  1.00  0.00           H  
ATOM   2341 1HD2 LEU ! 148     215.379  23.829 -48.607  1.00  0.00           H  
ATOM   2342 2HD2 LEU ! 148     216.705  22.661 -48.819  1.00  0.00           H  
ATOM   2343 3HD2 LEU ! 148     216.056  23.535 -50.227  1.00  0.00           H  
ATOM   2344  N   ALA ! 149     215.859  19.283 -53.079  1.00  0.00           N  
ATOM   2345  CA  ALA ! 149     216.548  18.210 -53.790  1.00  0.00           C  
ATOM   2346  C   ALA ! 149     217.175  18.721 -55.081  1.00  0.00           C  
ATOM   2347  O   ALA ! 149     218.297  18.348 -55.428  1.00  0.00           O  
ATOM   2348  CB  ALA ! 149     215.588  17.067 -54.085  1.00  0.00           C  
ATOM   2349  H   ALA ! 149     214.857  19.233 -52.964  1.00  0.00           H  
ATOM   2350  HA  ALA ! 149     217.350  17.841 -53.151  1.00  0.00           H  
ATOM   2351 1HB  ALA ! 149     216.117  16.275 -54.617  1.00  0.00           H  
ATOM   2352 2HB  ALA ! 149     215.193  16.673 -53.149  1.00  0.00           H  
ATOM   2353 3HB  ALA ! 149     214.767  17.431 -54.700  1.00  0.00           H  
ATOM   2354  N   GLU ! 150     216.447  19.576 -55.790  1.00  0.00           N  
ATOM   2355  CA  GLU ! 150     216.932  20.138 -57.045  1.00  0.00           C  
ATOM   2356  C   GLU ! 150     218.155  21.017 -56.819  1.00  0.00           C  
ATOM   2357  O   GLU ! 150     219.109  20.984 -57.595  1.00  0.00           O  
ATOM   2358  CB  GLU ! 150     215.829  20.949 -57.728  1.00  0.00           C  
ATOM   2359  CG  GLU ! 150     214.675  20.114 -58.264  1.00  0.00           C  
ATOM   2360  CD  GLU ! 150     215.093  19.175 -59.362  1.00  0.00           C  
ATOM   2361  OE1 GLU ! 150     215.498  19.646 -60.398  1.00  0.00           O  
ATOM   2362  OE2 GLU ! 150     215.006  17.986 -59.165  1.00  0.00           O  
ATOM   2363  H   GLU ! 150     215.534  19.844 -55.451  1.00  0.00           H  
ATOM   2364  HA  GLU ! 150     217.221  19.318 -57.703  1.00  0.00           H  
ATOM   2365 1HB  GLU ! 150     215.419  21.672 -57.023  1.00  0.00           H  
ATOM   2366 2HB  GLU ! 150     216.252  21.509 -58.562  1.00  0.00           H  
ATOM   2367 1HG  GLU ! 150     214.250  19.532 -57.447  1.00  0.00           H  
ATOM   2368 2HG  GLU ! 150     213.900  20.781 -58.639  1.00  0.00           H  
ATOM   2369  N   VAL ! 151     218.120  21.807 -55.748  1.00  0.00           N  
ATOM   2370  CA  VAL ! 151     219.226  22.697 -55.418  1.00  0.00           C  
ATOM   2371  C   VAL ! 151     220.485  21.909 -55.076  1.00  0.00           C  
ATOM   2372  O   VAL ! 151     221.589  22.279 -55.477  1.00  0.00           O  
ATOM   2373  CB  VAL ! 151     218.849  23.599 -54.228  1.00  0.00           C  
ATOM   2374  CG1 VAL ! 151     220.057  24.394 -53.758  1.00  0.00           C  
ATOM   2375  CG2 VAL ! 151     217.712  24.529 -54.623  1.00  0.00           C  
ATOM   2376  H   VAL ! 151     217.307  21.790 -55.149  1.00  0.00           H  
ATOM   2377  HA  VAL ! 151     219.433  23.327 -56.284  1.00  0.00           H  
ATOM   2378  HB  VAL ! 151     218.533  22.971 -53.394  1.00  0.00           H  
ATOM   2379 1HG1 VAL ! 151     219.773  25.026 -52.916  1.00  0.00           H  
ATOM   2380 2HG1 VAL ! 151     220.845  23.708 -53.446  1.00  0.00           H  
ATOM   2381 3HG1 VAL ! 151     220.421  25.019 -54.573  1.00  0.00           H  
ATOM   2382 1HG2 VAL ! 151     217.449  25.163 -53.776  1.00  0.00           H  
ATOM   2383 2HG2 VAL ! 151     218.026  25.152 -55.460  1.00  0.00           H  
ATOM   2384 3HG2 VAL ! 151     216.843  23.938 -54.916  1.00  0.00           H  
ATOM   2385  N   LEU ! 152     220.312  20.822 -54.333  1.00  0.00           N  
ATOM   2386  CA  LEU ! 152     221.432  19.979 -53.935  1.00  0.00           C  
ATOM   2387  C   LEU ! 152     222.086  19.323 -55.147  1.00  0.00           C  
ATOM   2388  O   LEU ! 152     223.311  19.235 -55.231  1.00  0.00           O  
ATOM   2389  CB  LEU ! 152     220.959  18.900 -52.953  1.00  0.00           C  
ATOM   2390  CG  LEU ! 152     220.534  19.401 -51.567  1.00  0.00           C  
ATOM   2391  CD1 LEU ! 152     219.925  18.252 -50.775  1.00  0.00           C  
ATOM   2392  CD2 LEU ! 152     221.740  19.984 -50.846  1.00  0.00           C  
ATOM   2393  H   LEU ! 152     219.379  20.573 -54.036  1.00  0.00           H  
ATOM   2394  HA  LEU ! 152     222.175  20.603 -53.439  1.00  0.00           H  
ATOM   2395 1HB  LEU ! 152     220.109  18.379 -53.392  1.00  0.00           H  
ATOM   2396 2HB  LEU ! 152     221.766  18.180 -52.812  1.00  0.00           H  
ATOM   2397  HG  LEU ! 152     219.770  20.172 -51.677  1.00  0.00           H  
ATOM   2398 1HD1 LEU ! 152     219.623  18.609 -49.791  1.00  0.00           H  
ATOM   2399 2HD1 LEU ! 152     219.053  17.867 -51.304  1.00  0.00           H  
ATOM   2400 3HD1 LEU ! 152     220.662  17.458 -50.663  1.00  0.00           H  
ATOM   2401 1HD2 LEU ! 152     221.438  20.341 -49.861  1.00  0.00           H  
ATOM   2402 2HD2 LEU ! 152     222.504  19.214 -50.734  1.00  0.00           H  
ATOM   2403 3HD2 LEU ! 152     222.144  20.814 -51.425  1.00  0.00           H  
ATOM   2404  N   SER ! 153     221.261  18.868 -56.082  1.00  0.00           N  
ATOM   2405  CA  SER ! 153     221.755  18.219 -57.291  1.00  0.00           C  
ATOM   2406  C   SER ! 153     222.554  19.190 -58.148  1.00  0.00           C  
ATOM   2407  O   SER ! 153     223.594  18.832 -58.703  1.00  0.00           O  
ATOM   2408  CB  SER ! 153     220.598  17.657 -58.093  1.00  0.00           C  
ATOM   2409  OG  SER ! 153     219.963  16.619 -57.400  1.00  0.00           O  
ATOM   2410  H   SER ! 153     220.265  18.974 -55.953  1.00  0.00           H  
ATOM   2411  HA  SER ! 153     222.412  17.398 -57.000  1.00  0.00           H  
ATOM   2412 1HB  SER ! 153     219.880  18.451 -58.301  1.00  0.00           H  
ATOM   2413 2HB  SER ! 153     220.964  17.288 -59.051  1.00  0.00           H  
ATOM   2414  HG  SER ! 153     219.249  16.319 -57.967  1.00  0.00           H  
ATOM   2415  N   ALA ! 154     222.065  20.420 -58.253  1.00  0.00           N  
ATOM   2416  CA  ALA ! 154     222.732  21.447 -59.046  1.00  0.00           C  
ATOM   2417  C   ALA ! 154     224.094  21.796 -58.458  1.00  0.00           C  
ATOM   2418  O   ALA ! 154     225.067  21.978 -59.188  1.00  0.00           O  
ATOM   2419  CB  ALA ! 154     221.862  22.692 -59.142  1.00  0.00           C  
ATOM   2420  H   ALA ! 154     221.208  20.650 -57.771  1.00  0.00           H  
ATOM   2421  HA  ALA ! 154     222.891  21.050 -60.049  1.00  0.00           H  
ATOM   2422 1HB  ALA ! 154     222.374  23.449 -59.736  1.00  0.00           H  
ATOM   2423 2HB  ALA ! 154     220.914  22.438 -59.617  1.00  0.00           H  
ATOM   2424 3HB  ALA ! 154     221.674  23.081 -58.143  1.00  0.00           H  
ATOM   2425  N   VAL ! 155     224.155  21.887 -57.134  1.00  0.00           N  
ATOM   2426  CA  VAL ! 155     225.398  22.215 -56.445  1.00  0.00           C  
ATOM   2427  C   VAL ! 155     226.443  21.124 -56.644  1.00  0.00           C  
ATOM   2428  O   VAL ! 155     227.623  21.412 -56.848  1.00  0.00           O  
ATOM   2429  CB  VAL ! 155     225.140  22.406 -54.939  1.00  0.00           C  
ATOM   2430  CG1 VAL ! 155     226.454  22.560 -54.188  1.00  0.00           C  
ATOM   2431  CG2 VAL ! 155     224.246  23.616 -54.716  1.00  0.00           C  
ATOM   2432  H   VAL ! 155     223.319  21.725 -56.591  1.00  0.00           H  
ATOM   2433  HA  VAL ! 155     225.785  23.148 -56.855  1.00  0.00           H  
ATOM   2434  HB  VAL ! 155     224.649  21.514 -54.548  1.00  0.00           H  
ATOM   2435 1HG1 VAL ! 155     226.253  22.693 -53.125  1.00  0.00           H  
ATOM   2436 2HG1 VAL ! 155     227.062  21.667 -54.332  1.00  0.00           H  
ATOM   2437 3HG1 VAL ! 155     226.989  23.430 -54.567  1.00  0.00           H  
ATOM   2438 1HG2 VAL ! 155     224.067  23.745 -53.649  1.00  0.00           H  
ATOM   2439 2HG2 VAL ! 155     224.734  24.507 -55.112  1.00  0.00           H  
ATOM   2440 3HG2 VAL ! 155     223.295  23.466 -55.227  1.00  0.00           H  
ATOM   2441  N   VAL ! 156     226.003  19.872 -56.581  1.00  0.00           N  
ATOM   2442  CA  VAL ! 156     226.899  18.737 -56.754  1.00  0.00           C  
ATOM   2443  C   VAL ! 156     227.478  18.700 -58.162  1.00  0.00           C  
ATOM   2444  O   VAL ! 156     228.661  18.416 -58.351  1.00  0.00           O  
ATOM   2445  CB  VAL ! 156     226.151  17.420 -56.475  1.00  0.00           C  
ATOM   2446  CG1 VAL ! 156     227.023  16.226 -56.835  1.00  0.00           C  
ATOM   2447  CG2 VAL ! 156     225.734  17.361 -55.013  1.00  0.00           C  
ATOM   2448  H   VAL ! 156     225.022  19.703 -56.409  1.00  0.00           H  
ATOM   2449  HA  VAL ! 156     227.719  18.832 -56.042  1.00  0.00           H  
ATOM   2450  HB  VAL ! 156     225.265  17.374 -57.108  1.00  0.00           H  
ATOM   2451 1HG1 VAL ! 156     226.478  15.303 -56.632  1.00  0.00           H  
ATOM   2452 2HG1 VAL ! 156     227.279  16.269 -57.894  1.00  0.00           H  
ATOM   2453 3HG1 VAL ! 156     227.934  16.247 -56.239  1.00  0.00           H  
ATOM   2454 1HG2 VAL ! 156     225.205  16.427 -54.823  1.00  0.00           H  
ATOM   2455 2HG2 VAL ! 156     226.620  17.413 -54.380  1.00  0.00           H  
ATOM   2456 3HG2 VAL ! 156     225.078  18.202 -54.788  1.00  0.00           H  
ATOM   2457  N   ARG ! 157     226.637  18.991 -59.151  1.00  0.00           N  
ATOM   2458  CA  ARG ! 157     227.064  18.994 -60.543  1.00  0.00           C  
ATOM   2459  C   ARG ! 157     228.100  20.080 -60.801  1.00  0.00           C  
ATOM   2460  O   ARG ! 157     229.075  19.863 -61.520  1.00  0.00           O  
ATOM   2461  CB  ARG ! 157     225.873  19.203 -61.467  1.00  0.00           C  
ATOM   2462  CG  ARG ! 157     224.917  18.025 -61.555  1.00  0.00           C  
ATOM   2463  CD  ARG ! 157     223.958  18.178 -62.678  1.00  0.00           C  
ATOM   2464  NE  ARG ! 157     223.083  19.324 -62.491  1.00  0.00           N  
ATOM   2465  CZ  ARG ! 157     221.916  19.295 -61.817  1.00  0.00           C  
ATOM   2466  NH1 ARG ! 157     221.500  18.173 -61.273  1.00  0.00           N  
ATOM   2467  NH2 ARG ! 157     221.191  20.394 -61.703  1.00  0.00           N  
ATOM   2468  H   ARG ! 157     225.677  19.216 -58.930  1.00  0.00           H  
ATOM   2469  HA  ARG ! 157     227.515  18.027 -60.769  1.00  0.00           H  
ATOM   2470 1HB  ARG ! 157     225.301  20.068 -61.132  1.00  0.00           H  
ATOM   2471 2HB  ARG ! 157     226.228  19.416 -62.475  1.00  0.00           H  
ATOM   2472 1HG  ARG ! 157     225.484  17.107 -61.711  1.00  0.00           H  
ATOM   2473 2HG  ARG ! 157     224.349  17.947 -60.627  1.00  0.00           H  
ATOM   2474 1HD  ARG ! 157     224.507  18.317 -63.609  1.00  0.00           H  
ATOM   2475 2HD  ARG ! 157     223.338  17.285 -62.752  1.00  0.00           H  
ATOM   2476  HE  ARG ! 157     223.370  20.206 -62.896  1.00  0.00           H  
ATOM   2477 1HH1 ARG ! 157     222.054  17.333 -61.360  1.00  0.00           H  
ATOM   2478 2HH1 ARG ! 157     220.626  18.151 -60.768  1.00  0.00           H  
ATOM   2479 1HH2 ARG ! 157     221.511  21.257 -62.122  1.00  0.00           H  
ATOM   2480 2HH2 ARG ! 157     220.318  20.372 -61.198  1.00  0.00           H  
ATOM   2481  N   ALA ! 158     227.880  21.251 -60.212  1.00  0.00           N  
ATOM   2482  CA  ALA ! 158     228.793  22.375 -60.377  1.00  0.00           C  
ATOM   2483  C   ALA ! 158     230.156  22.071 -59.771  1.00  0.00           C  
ATOM   2484  O   ALA ! 158     231.192  22.408 -60.347  1.00  0.00           O  
ATOM   2485  CB  ALA ! 158     228.205  23.632 -59.752  1.00  0.00           C  
ATOM   2486  H   ALA ! 158     227.059  21.365 -59.635  1.00  0.00           H  
ATOM   2487  HA  ALA ! 158     228.933  22.544 -61.445  1.00  0.00           H  
ATOM   2488 1HB  ALA ! 158     228.898  24.462 -59.883  1.00  0.00           H  
ATOM   2489 2HB  ALA ! 158     227.258  23.870 -60.236  1.00  0.00           H  
ATOM   2490 3HB  ALA ! 158     228.037  23.464 -58.689  1.00  0.00           H  
ATOM   2491  N   ARG ! 159     230.154  21.432 -58.606  1.00  0.00           N  
ATOM   2492  CA  ARG ! 159     231.388  21.080 -57.920  1.00  0.00           C  
ATOM   2493  C   ARG ! 159     232.277  20.206 -58.797  1.00  0.00           C  
ATOM   2494  O   ARG ! 159     233.477  20.451 -58.921  1.00  0.00           O  
ATOM   2495  CB  ARG ! 159     231.086  20.350 -56.620  1.00  0.00           C  
ATOM   2496  CG  ARG ! 159     232.306  20.012 -55.778  1.00  0.00           C  
ATOM   2497  CD  ARG ! 159     231.934  19.277 -54.542  1.00  0.00           C  
ATOM   2498  NE  ARG ! 159     231.092  20.078 -53.667  1.00  0.00           N  
ATOM   2499  CZ  ARG ! 159     231.550  21.004 -52.803  1.00  0.00           C  
ATOM   2500  NH1 ARG ! 159     232.841  21.235 -52.709  1.00  0.00           N  
ATOM   2501  NH2 ARG ! 159     230.701  21.681 -52.049  1.00  0.00           N  
ATOM   2502  H   ARG ! 159     229.270  21.184 -58.186  1.00  0.00           H  
ATOM   2503  HA  ARG ! 159     231.928  21.998 -57.687  1.00  0.00           H  
ATOM   2504 1HB  ARG ! 159     230.421  20.957 -56.007  1.00  0.00           H  
ATOM   2505 2HB  ARG ! 159     230.568  19.416 -56.839  1.00  0.00           H  
ATOM   2506 1HG  ARG ! 159     232.986  19.387 -56.357  1.00  0.00           H  
ATOM   2507 2HG  ARG ! 159     232.816  20.932 -55.490  1.00  0.00           H  
ATOM   2508 1HD  ARG ! 159     231.388  18.373 -54.807  1.00  0.00           H  
ATOM   2509 2HD  ARG ! 159     232.836  19.008 -53.993  1.00  0.00           H  
ATOM   2510  HE  ARG ! 159     230.093  19.928 -53.711  1.00  0.00           H  
ATOM   2511 1HH1 ARG ! 159     233.490  20.717 -53.285  1.00  0.00           H  
ATOM   2512 2HH1 ARG ! 159     233.184  21.929 -52.061  1.00  0.00           H  
ATOM   2513 1HH2 ARG ! 159     229.708  21.504 -52.122  1.00  0.00           H  
ATOM   2514 2HH2 ARG ! 159     231.044  22.375 -51.402  1.00  0.00           H  
ATOM   2515  N   SER ! 160     231.680  19.188 -59.404  1.00  0.00           N  
ATOM   2516  CA  SER ! 160     232.416  18.274 -60.273  1.00  0.00           C  
ATOM   2517  C   SER ! 160     233.087  19.023 -61.415  1.00  0.00           C  
ATOM   2518  O   SER ! 160     234.232  18.745 -61.765  1.00  0.00           O  
ATOM   2519  CB  SER ! 160     231.483  17.216 -60.830  1.00  0.00           C  
ATOM   2520  OG  SER ! 160     231.001  16.384 -59.811  1.00  0.00           O  
ATOM   2521  H   SER ! 160     230.691  19.042 -59.261  1.00  0.00           H  
ATOM   2522  HA  SER ! 160     233.191  17.784 -59.682  1.00  0.00           H  
ATOM   2523 1HB  SER ! 160     230.647  17.699 -61.336  1.00  0.00           H  
ATOM   2524 2HB  SER ! 160     232.013  16.619 -61.571  1.00  0.00           H  
ATOM   2525  HG  SER ! 160     230.208  15.971 -60.160  1.00  0.00           H  
ATOM   2526  N   TYR ! 161     232.345  19.983 -61.988  1.00  0.00           N  
ATOM   2527  CA  TYR ! 161     232.840  20.896 -63.024  1.00  0.00           C  
ATOM   2528  C   TYR ! 161     233.856  21.919 -62.507  1.00  0.00           C  
ATOM   2529  O   TYR ! 161     234.759  22.333 -63.234  1.00  0.00           O  
ATOM   2530  CB  TYR ! 161     231.663  21.624 -63.677  1.00  0.00           C  
ATOM   2531  CG  TYR ! 161     230.820  20.742 -64.571  1.00  0.00           C  
ATOM   2532  CD1 TYR ! 161     229.466  20.586 -64.313  1.00  0.00           C  
ATOM   2533  CD2 TYR ! 161     231.400  20.091 -65.649  1.00  0.00           C  
ATOM   2534  CE1 TYR ! 161     228.695  19.780 -65.129  1.00  0.00           C  
ATOM   2535  CE2 TYR ! 161     230.630  19.285 -66.465  1.00  0.00           C  
ATOM   2536  CZ  TYR ! 161     229.283  19.129 -66.208  1.00  0.00           C  
ATOM   2537  OH  TYR ! 161     228.515  18.327 -67.021  1.00  0.00           O  
ATOM   2538  H   TYR ! 161     231.389  20.067 -61.674  1.00  0.00           H  
ATOM   2539  HA  TYR ! 161     233.360  20.310 -63.782  1.00  0.00           H  
ATOM   2540 1HB  TYR ! 161     231.018  22.041 -62.903  1.00  0.00           H  
ATOM   2541 2HB  TYR ! 161     232.037  22.456 -64.275  1.00  0.00           H  
ATOM   2542  HD1 TYR ! 161     229.010  21.098 -63.465  1.00  0.00           H  
ATOM   2543  HD2 TYR ! 161     232.464  20.213 -65.852  1.00  0.00           H  
ATOM   2544  HE1 TYR ! 161     227.632  19.657 -64.926  1.00  0.00           H  
ATOM   2545  HE2 TYR ! 161     231.086  18.772 -67.312  1.00  0.00           H  
ATOM   2546  HH  TYR ! 161     229.067  17.954 -67.713  1.00  0.00           H  
ATOM   2547  N   GLY ! 162     233.712  22.330 -61.250  1.00  0.00           N  
ATOM   2548  CA  GLY ! 162     234.567  23.373 -60.675  1.00  0.00           C  
ATOM   2549  C   GLY ! 162     233.896  24.746 -60.662  1.00  0.00           C  
ATOM   2550  O   GLY ! 162     234.501  25.748 -61.046  1.00  0.00           O  
ATOM   2551  H   GLY ! 162     232.994  21.911 -60.677  1.00  0.00           H  
ATOM   2552 1HA  GLY ! 162     234.836  23.101 -59.654  1.00  0.00           H  
ATOM   2553 2HA  GLY ! 162     235.494  23.438 -61.244  1.00  0.00           H  
ATOM   2554  N   ALA ! 163     232.642  24.781 -60.214  1.00  0.00           N  
ATOM   2555  CA  ALA ! 163     231.972  26.027 -59.844  1.00  0.00           C  
ATOM   2556  C   ALA ! 163     232.342  26.439 -58.424  1.00  0.00           C  
ATOM   2557  O   ALA ! 163     232.397  25.606 -57.520  1.00  0.00           O  
ATOM   2558  CB  ALA ! 163     230.463  25.882 -59.978  1.00  0.00           C  
ATOM   2559  H   ALA ! 163     232.140  23.909 -60.129  1.00  0.00           H  
ATOM   2560  HA  ALA ! 163     232.311  26.809 -60.524  1.00  0.00           H  
ATOM   2561 1HB  ALA ! 163     229.981  26.818 -59.693  1.00  0.00           H  
ATOM   2562 2HB  ALA ! 163     230.211  25.644 -61.011  1.00  0.00           H  
ATOM   2563 3HB  ALA ! 163     230.115  25.083 -59.326  1.00  0.00           H  
ATOM   2564  N   PRO ! 164     232.596  27.730 -58.223  1.00  0.00           N  
ATOM   2565  CA  PRO ! 164     233.076  28.213 -56.931  1.00  0.00           C  
ATOM   2566  C   PRO ! 164     232.034  27.981 -55.838  1.00  0.00           C  
ATOM   2567  O   PRO ! 164     230.887  28.411 -55.960  1.00  0.00           O  
ATOM   2568  CB  PRO ! 164     233.308  29.706 -57.185  1.00  0.00           C  
ATOM   2569  CG  PRO ! 164     233.490  29.802 -58.661  1.00  0.00           C  
ATOM   2570  CD  PRO ! 164     232.552  28.766 -59.222  1.00  0.00           C  
ATOM   2571  HA  PRO ! 164     234.019  27.705 -56.683  1.00  0.00           H  
ATOM   2572 1HB  PRO ! 164     232.447  30.287 -56.822  1.00  0.00           H  
ATOM   2573 2HB  PRO ! 164     234.188  30.051 -56.623  1.00  0.00           H  
ATOM   2574 1HG  PRO ! 164     233.254  30.819 -59.008  1.00  0.00           H  
ATOM   2575 2HG  PRO ! 164     234.540  29.611 -58.928  1.00  0.00           H  
ATOM   2576 1HD  PRO ! 164     231.547  29.201 -59.330  1.00  0.00           H  
ATOM   2577 2HD  PRO ! 164     232.930  28.417 -60.194  1.00  0.00           H  
ATOM   2578  N   GLU ! 165     232.561  27.291 -54.830  1.00  0.00           N  
ATOM   2579  CA  GLU ! 165     231.805  26.582 -53.801  1.00  0.00           C  
ATOM   2580  C   GLU ! 165     230.975  27.555 -52.969  1.00  0.00           C  
ATOM   2581  O   GLU ! 165     229.956  27.180 -52.390  1.00  0.00           O  
ATOM   2582  CB  GLU ! 165     232.749  25.791 -52.892  1.00  0.00           C  
ATOM   2583  CG  GLU ! 165     233.496  24.664 -53.590  1.00  0.00           C  
ATOM   2584  CD  GLU ! 165     234.732  25.135 -54.304  1.00  0.00           C  
ATOM   2585  OE1 GLU ! 165     235.011  26.309 -54.257  1.00  0.00           O  
ATOM   2586  OE2 GLU ! 165     235.398  24.320 -54.897  1.00  0.00           O  
ATOM   2587  H   GLU ! 165     233.570  27.273 -54.799  1.00  0.00           H  
ATOM   2588  HA  GLU ! 165     231.126  25.883 -54.290  1.00  0.00           H  
ATOM   2589 1HB  GLU ! 165     233.488  26.466 -52.460  1.00  0.00           H  
ATOM   2590 2HB  GLU ! 165     232.182  25.358 -52.068  1.00  0.00           H  
ATOM   2591 1HG  GLU ! 165     233.781  23.917 -52.849  1.00  0.00           H  
ATOM   2592 2HG  GLU ! 165     232.827  24.188 -54.306  1.00  0.00           H  
ATOM   2593  N   GLU ! 166     231.430  28.801 -52.925  1.00  0.00           N  
ATOM   2594  CA  GLU ! 166     230.727  29.886 -52.249  1.00  0.00           C  
ATOM   2595  C   GLU ! 166     229.358  30.128 -52.870  1.00  0.00           C  
ATOM   2596  O   GLU ! 166     228.379  30.362 -52.163  1.00  0.00           O  
ATOM   2597  CB  GLU ! 166     231.555  31.172 -52.301  1.00  0.00           C  
ATOM   2598  CG  GLU ! 166     232.811  31.146 -51.442  1.00  0.00           C  
ATOM   2599  CD  GLU ! 166     233.639  32.393 -51.579  1.00  0.00           C  
ATOM   2600  OE1 GLU ! 166     233.313  33.213 -52.404  1.00  0.00           O  
ATOM   2601  OE2 GLU ! 166     234.599  32.527 -50.857  1.00  0.00           O  
ATOM   2602  H   GLU ! 166     232.307  28.995 -53.386  1.00  0.00           H  
ATOM   2603  HA  GLU ! 166     230.582  29.607 -51.205  1.00  0.00           H  
ATOM   2604 1HB  GLU ! 166     231.857  31.369 -53.329  1.00  0.00           H  
ATOM   2605 2HB  GLU ! 166     230.943  32.012 -51.973  1.00  0.00           H  
ATOM   2606 1HG  GLU ! 166     232.522  31.028 -50.398  1.00  0.00           H  
ATOM   2607 2HG  GLU ! 166     233.413  30.283 -51.723  1.00  0.00           H  
ATOM   2608  N   VAL ! 167     229.296  30.072 -54.196  1.00  0.00           N  
ATOM   2609  CA  VAL ! 167     228.045  30.284 -54.915  1.00  0.00           C  
ATOM   2610  C   VAL ! 167     227.034  29.190 -54.594  1.00  0.00           C  
ATOM   2611  O   VAL ! 167     225.847  29.462 -54.417  1.00  0.00           O  
ATOM   2612  CB  VAL ! 167     228.300  30.314 -56.434  1.00  0.00           C  
ATOM   2613  CG1 VAL ! 167     226.982  30.344 -57.194  1.00  0.00           C  
ATOM   2614  CG2 VAL ! 167     229.156  31.519 -56.791  1.00  0.00           C  
ATOM   2615  H   VAL ! 167     230.137  29.877 -54.720  1.00  0.00           H  
ATOM   2616  HA  VAL ! 167     227.629  31.245 -54.610  1.00  0.00           H  
ATOM   2617  HB  VAL ! 167     228.818  29.400 -56.724  1.00  0.00           H  
ATOM   2618 1HG1 VAL ! 167     227.181  30.365 -58.266  1.00  0.00           H  
ATOM   2619 2HG1 VAL ! 167     226.402  29.455 -56.951  1.00  0.00           H  
ATOM   2620 3HG1 VAL ! 167     226.420  31.235 -56.913  1.00  0.00           H  
ATOM   2621 1HG2 VAL ! 167     229.333  31.534 -57.866  1.00  0.00           H  
ATOM   2622 2HG2 VAL ! 167     228.641  32.433 -56.495  1.00  0.00           H  
ATOM   2623 3HG2 VAL ! 167     230.111  31.456 -56.268  1.00  0.00           H  
ATOM   2624  N   GLY ! 168     227.513  27.955 -54.520  1.00  0.00           N  
ATOM   2625  CA  GLY ! 168     226.651  26.815 -54.221  1.00  0.00           C  
ATOM   2626  C   GLY ! 168     226.072  26.918 -52.817  1.00  0.00           C  
ATOM   2627  O   GLY ! 168     224.898  26.617 -52.595  1.00  0.00           O  
ATOM   2628  H   GLY ! 168     228.499  27.799 -54.674  1.00  0.00           H  
ATOM   2629 1HA  GLY ! 168     225.842  26.769 -54.950  1.00  0.00           H  
ATOM   2630 2HA  GLY ! 168     227.222  25.892 -54.317  1.00  0.00           H  
ATOM   2631  N   GLU ! 169     226.902  27.340 -51.868  1.00  0.00           N  
ATOM   2632  CA  GLU ! 169     226.472  27.482 -50.483  1.00  0.00           C  
ATOM   2633  C   GLU ! 169     225.404  28.560 -50.345  1.00  0.00           C  
ATOM   2634  O   GLU ! 169     224.435  28.395 -49.606  1.00  0.00           O  
ATOM   2635  CB  GLU ! 169     227.666  27.815 -49.586  1.00  0.00           C  
ATOM   2636  CG  GLU ! 169     228.658  26.674 -49.410  1.00  0.00           C  
ATOM   2637  CD  GLU ! 169     229.853  27.059 -48.583  1.00  0.00           C  
ATOM   2638  OE1 GLU ! 169     229.972  28.213 -48.247  1.00  0.00           O  
ATOM   2639  OE2 GLU ! 169     230.647  26.199 -48.286  1.00  0.00           O  
ATOM   2640  H   GLU ! 169     227.855  27.568 -52.113  1.00  0.00           H  
ATOM   2641  HA  GLU ! 169     226.043  26.534 -50.155  1.00  0.00           H  
ATOM   2642 1HB  GLU ! 169     228.206  28.667 -50.000  1.00  0.00           H  
ATOM   2643 2HB  GLU ! 169     227.309  28.103 -48.597  1.00  0.00           H  
ATOM   2644 1HG  GLU ! 169     228.152  25.838 -48.928  1.00  0.00           H  
ATOM   2645 2HG  GLU ! 169     228.993  26.343 -50.392  1.00  0.00           H  
ATOM   2646  N   LYS ! 170     225.588  29.664 -51.060  1.00  0.00           N  
ATOM   2647  CA  LYS ! 170     224.640  30.771 -51.017  1.00  0.00           C  
ATOM   2648  C   LYS ! 170     223.286  30.358 -51.585  1.00  0.00           C  
ATOM   2649  O   LYS ! 170     222.240  30.721 -51.047  1.00  0.00           O  
ATOM   2650  CB  LYS ! 170     225.188  31.975 -51.784  1.00  0.00           C  
ATOM   2651  CG  LYS ! 170     226.363  32.670 -51.108  1.00  0.00           C  
ATOM   2652  CD  LYS ! 170     226.864  33.842 -51.938  1.00  0.00           C  
ATOM   2653  CE  LYS ! 170     228.044  34.531 -51.270  1.00  0.00           C  
ATOM   2654  NZ  LYS ! 170     228.569  35.657 -52.089  1.00  0.00           N  
ATOM   2655  H   LYS ! 170     226.405  29.739 -51.649  1.00  0.00           H  
ATOM   2656  HA  LYS ! 170     224.492  31.060 -49.976  1.00  0.00           H  
ATOM   2657 1HB  LYS ! 170     225.512  31.659 -52.776  1.00  0.00           H  
ATOM   2658 2HB  LYS ! 170     224.396  32.712 -51.919  1.00  0.00           H  
ATOM   2659 1HG  LYS ! 170     226.055  33.035 -50.128  1.00  0.00           H  
ATOM   2660 2HG  LYS ! 170     227.177  31.959 -50.972  1.00  0.00           H  
ATOM   2661 1HD  LYS ! 170     227.171  33.486 -52.923  1.00  0.00           H  
ATOM   2662 2HD  LYS ! 170     226.059  34.566 -52.068  1.00  0.00           H  
ATOM   2663 1HE  LYS ! 170     227.737  34.917 -50.299  1.00  0.00           H  
ATOM   2664 2HE  LYS ! 170     228.845  33.809 -51.112  1.00  0.00           H  
ATOM   2665 1HZ  LYS ! 170     229.350  36.086 -51.613  1.00  0.00           H  
ATOM   2666 2HZ  LYS ! 170     228.875  35.307 -52.987  1.00  0.00           H  
ATOM   2667 3HZ  LYS ! 170     227.841  36.343 -52.226  1.00  0.00           H  
ATOM   2668  N   ALA ! 171     223.314  29.596 -52.674  1.00  0.00           N  
ATOM   2669  CA  ALA ! 171     222.089  29.133 -53.314  1.00  0.00           C  
ATOM   2670  C   ALA ! 171     221.309  28.195 -52.400  1.00  0.00           C  
ATOM   2671  O   ALA ! 171     220.084  28.267 -52.320  1.00  0.00           O  
ATOM   2672  CB  ALA ! 171     222.409  28.443 -54.632  1.00  0.00           C  
ATOM   2673  H   ALA ! 171     224.205  29.331 -53.068  1.00  0.00           H  
ATOM   2674  HA  ALA ! 171     221.461  30.002 -53.512  1.00  0.00           H  
ATOM   2675 1HB  ALA ! 171     221.484  28.103 -55.099  1.00  0.00           H  
ATOM   2676 2HB  ALA ! 171     222.915  29.143 -55.296  1.00  0.00           H  
ATOM   2677 3HB  ALA ! 171     223.057  27.587 -54.446  1.00  0.00           H  
ATOM   2678  N   VAL ! 172     222.031  27.315 -51.715  1.00  0.00           N  
ATOM   2679  CA  VAL ! 172     221.408  26.358 -50.806  1.00  0.00           C  
ATOM   2680  C   VAL ! 172     220.740  27.067 -49.633  1.00  0.00           C  
ATOM   2681  O   VAL ! 172     219.644  26.696 -49.213  1.00  0.00           O  
ATOM   2682  CB  VAL ! 172     222.458  25.366 -50.272  1.00  0.00           C  
ATOM   2683  CG1 VAL ! 172     221.858  24.489 -49.184  1.00  0.00           C  
ATOM   2684  CG2 VAL ! 172     222.996  24.517 -51.414  1.00  0.00           C  
ATOM   2685  H   VAL ! 172     223.035  27.307 -51.825  1.00  0.00           H  
ATOM   2686  HA  VAL ! 172     220.649  25.801 -51.357  1.00  0.00           H  
ATOM   2687  HB  VAL ! 172     223.276  25.926 -49.818  1.00  0.00           H  
ATOM   2688 1HG1 VAL ! 172     222.614  23.794 -48.817  1.00  0.00           H  
ATOM   2689 2HG1 VAL ! 172     221.512  25.115 -48.361  1.00  0.00           H  
ATOM   2690 3HG1 VAL ! 172     221.018  23.927 -49.592  1.00  0.00           H  
ATOM   2691 1HG2 VAL ! 172     223.739  23.819 -51.029  1.00  0.00           H  
ATOM   2692 2HG2 VAL ! 172     222.177  23.961 -51.871  1.00  0.00           H  
ATOM   2693 3HG2 VAL ! 172     223.458  25.162 -52.161  1.00  0.00           H  
ATOM   2694  N   LYS ! 173     221.410  28.088 -49.108  1.00  0.00           N  
ATOM   2695  CA  LYS ! 173     220.883  28.850 -47.983  1.00  0.00           C  
ATOM   2696  C   LYS ! 173     219.607  29.590 -48.366  1.00  0.00           C  
ATOM   2697  O   LYS ! 173     218.654  29.645 -47.591  1.00  0.00           O  
ATOM   2698  CB  LYS ! 173     221.931  29.839 -47.469  1.00  0.00           C  
ATOM   2699  CG  LYS ! 173     223.112  29.192 -46.758  1.00  0.00           C  
ATOM   2700  CD  LYS ! 173     224.117  30.235 -46.295  1.00  0.00           C  
ATOM   2701  CE  LYS ! 173     225.303  29.589 -45.594  1.00  0.00           C  
ATOM   2702  NZ  LYS ! 173     226.314  30.595 -45.169  1.00  0.00           N  
ATOM   2703  H   LYS ! 173     222.306  28.342 -49.498  1.00  0.00           H  
ATOM   2704  HA  LYS ! 173     220.635  28.155 -47.180  1.00  0.00           H  
ATOM   2705 1HB  LYS ! 173     222.321  30.422 -48.304  1.00  0.00           H  
ATOM   2706 2HB  LYS ! 173     221.463  30.536 -46.774  1.00  0.00           H  
ATOM   2707 1HG  LYS ! 173     222.754  28.634 -45.892  1.00  0.00           H  
ATOM   2708 2HG  LYS ! 173     223.607  28.497 -47.435  1.00  0.00           H  
ATOM   2709 1HD  LYS ! 173     224.478  30.800 -47.156  1.00  0.00           H  
ATOM   2710 2HD  LYS ! 173     223.633  30.927 -45.606  1.00  0.00           H  
ATOM   2711 1HE  LYS ! 173     224.955  29.048 -44.715  1.00  0.00           H  
ATOM   2712 2HE  LYS ! 173     225.779  28.876 -46.267  1.00  0.00           H  
ATOM   2713 1HZ  LYS ! 173     227.083  30.127 -44.710  1.00  0.00           H  
ATOM   2714 2HZ  LYS ! 173     226.658  31.090 -45.980  1.00  0.00           H  
ATOM   2715 3HZ  LYS ! 173     225.889  31.251 -44.530  1.00  0.00           H  
ATOM   2716  N   GLU ! 174     219.599  30.158 -49.568  1.00  0.00           N  
ATOM   2717  CA  GLU ! 174     218.440  30.896 -50.057  1.00  0.00           C  
ATOM   2718  C   GLU ! 174     217.237  29.979 -50.234  1.00  0.00           C  
ATOM   2719  O   GLU ! 174     216.109  30.347 -49.905  1.00  0.00           O  
ATOM   2720  CB  GLU ! 174     218.767  31.585 -51.384  1.00  0.00           C  
ATOM   2721  CG  GLU ! 174     219.758  32.735 -51.267  1.00  0.00           C  
ATOM   2722  CD  GLU ! 174     219.232  33.879 -50.446  1.00  0.00           C  
ATOM   2723  OE1 GLU ! 174     218.269  34.484 -50.852  1.00  0.00           O  
ATOM   2724  OE2 GLU ! 174     219.794  34.149 -49.411  1.00  0.00           O  
ATOM   2725  H   GLU ! 174     220.415  30.077 -50.157  1.00  0.00           H  
ATOM   2726  HA  GLU ! 174     218.180  31.658 -49.322  1.00  0.00           H  
ATOM   2727 1HB  GLU ! 174     219.182  30.856 -52.080  1.00  0.00           H  
ATOM   2728 2HB  GLU ! 174     217.851  31.977 -51.826  1.00  0.00           H  
ATOM   2729 1HG  GLU ! 174     220.675  32.366 -50.809  1.00  0.00           H  
ATOM   2730 2HG  GLU ! 174     220.002  33.093 -52.266  1.00  0.00           H  
ATOM   2731  N   VAL ! 175     217.482  28.784 -50.753  1.00  0.00           N  
ATOM   2732  CA  VAL ! 175     216.419  27.808 -50.974  1.00  0.00           C  
ATOM   2733  C   VAL ! 175     215.802  27.358 -49.656  1.00  0.00           C  
ATOM   2734  O   VAL ! 175     214.585  27.209 -49.548  1.00  0.00           O  
ATOM   2735  CB  VAL ! 175     216.967  26.580 -51.726  1.00  0.00           C  
ATOM   2736  CG1 VAL ! 175     215.916  25.483 -51.791  1.00  0.00           C  
ATOM   2737  CG2 VAL ! 175     217.413  26.985 -53.123  1.00  0.00           C  
ATOM   2738  H   VAL ! 175     218.431  28.543 -51.002  1.00  0.00           H  
ATOM   2739  HA  VAL ! 175     215.643  28.274 -51.582  1.00  0.00           H  
ATOM   2740  HB  VAL ! 175     217.818  26.178 -51.174  1.00  0.00           H  
ATOM   2741 1HG1 VAL ! 175     216.320  24.623 -52.326  1.00  0.00           H  
ATOM   2742 2HG1 VAL ! 175     215.638  25.184 -50.781  1.00  0.00           H  
ATOM   2743 3HG1 VAL ! 175     215.035  25.853 -52.316  1.00  0.00           H  
ATOM   2744 1HG2 VAL ! 175     217.800  26.113 -53.648  1.00  0.00           H  
ATOM   2745 2HG2 VAL ! 175     216.564  27.393 -53.672  1.00  0.00           H  
ATOM   2746 3HG2 VAL ! 175     218.195  27.741 -53.050  1.00  0.00           H  
ATOM   2747  N   ARG ! 176     216.650  27.145 -48.654  1.00  0.00           N  
ATOM   2748  CA  ARG ! 176     216.188  26.712 -47.342  1.00  0.00           C  
ATOM   2749  C   ARG ! 176     215.323  27.779 -46.681  1.00  0.00           C  
ATOM   2750  O   ARG ! 176     214.307  27.470 -46.060  1.00  0.00           O  
ATOM   2751  CB  ARG ! 176     217.370  26.390 -46.439  1.00  0.00           C  
ATOM   2752  CG  ARG ! 176     218.138  25.133 -46.816  1.00  0.00           C  
ATOM   2753  CD  ARG ! 176     219.307  24.916 -45.925  1.00  0.00           C  
ATOM   2754  NE  ARG ! 176     220.045  23.715 -46.282  1.00  0.00           N  
ATOM   2755  CZ  ARG ! 176     221.220  23.348 -45.733  1.00  0.00           C  
ATOM   2756  NH1 ARG ! 176     221.775  24.097 -44.807  1.00  0.00           N  
ATOM   2757  NH2 ARG ! 176     221.813  22.235 -46.127  1.00  0.00           N  
ATOM   2758  H   ARG ! 176     217.638  27.287 -48.805  1.00  0.00           H  
ATOM   2759  HA  ARG ! 176     215.589  25.809 -47.467  1.00  0.00           H  
ATOM   2760 1HB  ARG ! 176     218.073  27.221 -46.450  1.00  0.00           H  
ATOM   2761 2HB  ARG ! 176     217.021  26.268 -45.413  1.00  0.00           H  
ATOM   2762 1HG  ARG ! 176     217.481  24.267 -46.736  1.00  0.00           H  
ATOM   2763 2HG  ARG ! 176     218.500  25.221 -47.841  1.00  0.00           H  
ATOM   2764 1HD  ARG ! 176     219.984  25.767 -46.000  1.00  0.00           H  
ATOM   2765 2HD  ARG ! 176     218.966  24.814 -44.896  1.00  0.00           H  
ATOM   2766  HE  ARG ! 176     219.649  23.113 -46.992  1.00  0.00           H  
ATOM   2767 1HH1 ARG ! 176     221.321  24.948 -44.506  1.00  0.00           H  
ATOM   2768 2HH1 ARG ! 176     222.655  23.822 -44.396  1.00  0.00           H  
ATOM   2769 1HH2 ARG ! 176     221.386  21.659 -46.839  1.00  0.00           H  
ATOM   2770 2HH2 ARG ! 176     222.693  21.960 -45.716  1.00  0.00           H  
ATOM   2771  N   GLU ! 177     215.736  29.035 -46.819  1.00  0.00           N  
ATOM   2772  CA  GLU ! 177     214.997  30.149 -46.236  1.00  0.00           C  
ATOM   2773  C   GLU ! 177     213.621  30.293 -46.872  1.00  0.00           C  
ATOM   2774  O   GLU ! 177     212.634  30.552 -46.185  1.00  0.00           O  
ATOM   2775  CB  GLU ! 177     215.782  31.453 -46.398  1.00  0.00           C  
ATOM   2776  CG  GLU ! 177     215.116  32.670 -45.773  1.00  0.00           C  
ATOM   2777  CD  GLU ! 177     215.003  32.572 -44.277  1.00  0.00           C  
ATOM   2778  OE1 GLU ! 177     215.736  31.809 -43.694  1.00  0.00           O  
ATOM   2779  OE2 GLU ! 177     214.184  33.261 -43.716  1.00  0.00           O  
ATOM   2780  H   GLU ! 177     216.581  29.224 -47.339  1.00  0.00           H  
ATOM   2781  HA  GLU ! 177     214.858  29.953 -45.172  1.00  0.00           H  
ATOM   2782 1HB  GLU ! 177     216.768  31.342 -45.946  1.00  0.00           H  
ATOM   2783 2HB  GLU ! 177     215.930  31.659 -47.458  1.00  0.00           H  
ATOM   2784 1HG  GLU ! 177     215.695  33.558 -46.025  1.00  0.00           H  
ATOM   2785 2HG  GLU ! 177     214.121  32.785 -46.200  1.00  0.00           H  
ATOM   2786  N   ALA ! 178     213.563  30.122 -48.188  1.00  0.00           N  
ATOM   2787  CA  ALA ! 178     212.307  30.232 -48.919  1.00  0.00           C  
ATOM   2788  C   ALA ! 178     211.331  29.137 -48.507  1.00  0.00           C  
ATOM   2789  O   ALA ! 178     210.135  29.384 -48.355  1.00  0.00           O  
ATOM   2790  CB  ALA ! 178     212.561  30.178 -50.418  1.00  0.00           C  
ATOM   2791  H   ALA ! 178     214.410  29.910 -48.695  1.00  0.00           H  
ATOM   2792  HA  ALA ! 178     211.855  31.193 -48.672  1.00  0.00           H  
ATOM   2793 1HB  ALA ! 178     211.614  30.262 -50.951  1.00  0.00           H  
ATOM   2794 2HB  ALA ! 178     213.214  31.001 -50.707  1.00  0.00           H  
ATOM   2795 3HB  ALA ! 178     213.037  29.232 -50.672  1.00  0.00           H  
ATOM   2796  N   SER ! 179     211.850  27.927 -48.330  1.00  0.00           N  
ATOM   2797  CA  SER ! 179     211.025  26.789 -47.935  1.00  0.00           C  
ATOM   2798  C   SER ! 179     210.442  26.990 -46.543  1.00  0.00           C  
ATOM   2799  O   SER ! 179     209.278  26.674 -46.296  1.00  0.00           O  
ATOM   2800  CB  SER ! 179     211.843  25.513 -47.970  1.00  0.00           C  
ATOM   2801  OG  SER ! 179     212.228  25.199 -49.280  1.00  0.00           O  
ATOM   2802  H   SER ! 179     212.841  27.791 -48.472  1.00  0.00           H  
ATOM   2803  HA  SER ! 179     210.200  26.697 -48.643  1.00  0.00           H  
ATOM   2804 1HB  SER ! 179     212.728  25.630 -47.346  1.00  0.00           H  
ATOM   2805 2HB  SER ! 179     211.257  24.694 -47.555  1.00  0.00           H  
ATOM   2806  HG  SER ! 179     212.736  24.387 -49.220  1.00  0.00           H  
ATOM   2807  N   GLU ! 180     211.257  27.519 -45.635  1.00  0.00           N  
ATOM   2808  CA  GLU ! 180     210.821  27.763 -44.265  1.00  0.00           C  
ATOM   2809  C   GLU ! 180     209.719  28.813 -44.216  1.00  0.00           C  
ATOM   2810  O   GLU ! 180     208.754  28.677 -43.463  1.00  0.00           O  
ATOM   2811  CB  GLU ! 180     212.002  28.209 -43.401  1.00  0.00           C  
ATOM   2812  CG  GLU ! 180     211.658  28.439 -41.936  1.00  0.00           C  
ATOM   2813  CD  GLU ! 180     211.230  27.182 -41.231  1.00  0.00           C  
ATOM   2814  OE1 GLU ! 180     211.545  26.119 -41.709  1.00  0.00           O  
ATOM   2815  OE2 GLU ! 180     210.586  27.286 -40.214  1.00  0.00           O  
ATOM   2816  H   GLU ! 180     212.202  27.758 -45.901  1.00  0.00           H  
ATOM   2817  HA  GLU ! 180     210.423  26.833 -43.858  1.00  0.00           H  
ATOM   2818 1HB  GLU ! 180     212.790  27.457 -43.445  1.00  0.00           H  
ATOM   2819 2HB  GLU ! 180     212.413  29.138 -43.797  1.00  0.00           H  
ATOM   2820 1HG  GLU ! 180     212.532  28.847 -41.428  1.00  0.00           H  
ATOM   2821 2HG  GLU ! 180     210.859  29.176 -41.873  1.00  0.00           H  
ATOM   2822  N   GLU ! 181     209.866  29.858 -45.022  1.00  0.00           N  
ATOM   2823  CA  GLU ! 181     208.883  30.933 -45.072  1.00  0.00           C  
ATOM   2824  C   GLU ! 181     207.544  30.431 -45.597  1.00  0.00           C  
ATOM   2825  O   GLU ! 181     206.487  30.803 -45.090  1.00  0.00           O  
ATOM   2826  CB  GLU ! 181     209.390  32.078 -45.951  1.00  0.00           C  
ATOM   2827  CG  GLU ! 181     208.453  33.276 -46.026  1.00  0.00           C  
ATOM   2828  CD  GLU ! 181     208.282  33.969 -44.703  1.00  0.00           C  
ATOM   2829  OE1 GLU ! 181     209.124  33.801 -43.853  1.00  0.00           O  
ATOM   2830  OE2 GLU ! 181     207.309  34.667 -44.542  1.00  0.00           O  
ATOM   2831  H   GLU ! 181     210.681  29.909 -45.616  1.00  0.00           H  
ATOM   2832  HA  GLU ! 181     208.731  31.310 -44.060  1.00  0.00           H  
ATOM   2833 1HB  GLU ! 181     210.351  32.429 -45.574  1.00  0.00           H  
ATOM   2834 2HB  GLU ! 181     209.550  31.715 -46.966  1.00  0.00           H  
ATOM   2835 1HG  GLU ! 181     208.848  33.989 -46.748  1.00  0.00           H  
ATOM   2836 2HG  GLU ! 181     207.480  32.940 -46.383  1.00  0.00           H  
ATOM   2837  N   ALA ! 182     207.597  29.582 -46.618  1.00  0.00           N  
ATOM   2838  CA  ALA ! 182     206.390  29.027 -47.217  1.00  0.00           C  
ATOM   2839  C   ALA ! 182     205.640  28.141 -46.228  1.00  0.00           C  
ATOM   2840  O   ALA ! 182     204.414  28.178 -46.153  1.00  0.00           O  
ATOM   2841  CB  ALA ! 182     206.736  28.242 -48.474  1.00  0.00           C  
ATOM   2842  H   ALA ! 182     208.498  29.315 -46.988  1.00  0.00           H  
ATOM   2843  HA  ALA ! 182     205.735  29.855 -47.489  1.00  0.00           H  
ATOM   2844 1HB  ALA ! 182     205.825  27.835 -48.911  1.00  0.00           H  
ATOM   2845 2HB  ALA ! 182     207.220  28.903 -49.194  1.00  0.00           H  
ATOM   2846 3HB  ALA ! 182     207.412  27.427 -48.219  1.00  0.00           H  
ATOM   2847  N   LEU ! 183     206.388  27.347 -45.470  1.00  0.00           N  
ATOM   2848  CA  LEU ! 183     205.798  26.449 -44.482  1.00  0.00           C  
ATOM   2849  C   LEU ! 183     205.107  27.235 -43.374  1.00  0.00           C  
ATOM   2850  O   LEU ! 183     204.022  26.866 -42.924  1.00  0.00           O  
ATOM   2851  CB  LEU ! 183     206.876  25.540 -43.878  1.00  0.00           C  
ATOM   2852  CG  LEU ! 183     206.383  24.518 -42.847  1.00  0.00           C  
ATOM   2853  CD1 LEU ! 183     205.355  23.599 -43.493  1.00  0.00           C  
ATOM   2854  CD2 LEU ! 183     207.566  23.724 -42.312  1.00  0.00           C  
ATOM   2855  H   LEU ! 183     207.392  27.365 -45.581  1.00  0.00           H  
ATOM   2856  HA  LEU ! 183     205.055  25.828 -44.980  1.00  0.00           H  
ATOM   2857 1HB  LEU ! 183     207.359  24.991 -44.685  1.00  0.00           H  
ATOM   2858 2HB  LEU ! 183     207.626  26.165 -43.393  1.00  0.00           H  
ATOM   2859  HG  LEU ! 183     205.894  25.039 -42.023  1.00  0.00           H  
ATOM   2860 1HD1 LEU ! 183     205.005  22.872 -42.760  1.00  0.00           H  
ATOM   2861 2HD1 LEU ! 183     204.511  24.190 -43.848  1.00  0.00           H  
ATOM   2862 3HD1 LEU ! 183     205.812  23.076 -44.332  1.00  0.00           H  
ATOM   2863 1HD2 LEU ! 183     207.216  22.998 -41.578  1.00  0.00           H  
ATOM   2864 2HD2 LEU ! 183     208.055  23.202 -43.135  1.00  0.00           H  
ATOM   2865 3HD2 LEU ! 183     208.276  24.404 -41.840  1.00  0.00           H  
ATOM   2866  N   GLU ! 184     205.742  28.314 -42.936  1.00  0.00           N  
ATOM   2867  CA  GLU ! 184     205.189  29.151 -41.877  1.00  0.00           C  
ATOM   2868  C   GLU ! 184     203.890  29.815 -42.320  1.00  0.00           C  
ATOM   2869  O   GLU ! 184     202.933  29.903 -41.551  1.00  0.00           O  
ATOM   2870  CB  GLU ! 184     206.202  30.219 -41.458  1.00  0.00           C  
ATOM   2871  CG  GLU ! 184     205.736  31.114 -40.318  1.00  0.00           C  
ATOM   2872  CD  GLU ! 184     205.542  30.366 -39.029  1.00  0.00           C  
ATOM   2873  OE1 GLU ! 184     206.099  29.303 -38.890  1.00  0.00           O  
ATOM   2874  OE2 GLU ! 184     204.835  30.857 -38.181  1.00  0.00           O  
ATOM   2875  H   GLU ! 184     206.631  28.563 -43.346  1.00  0.00           H  
ATOM   2876  HA  GLU ! 184     204.970  28.519 -41.015  1.00  0.00           H  
ATOM   2877 1HB  GLU ! 184     207.130  29.738 -41.148  1.00  0.00           H  
ATOM   2878 2HB  GLU ! 184     206.433  30.857 -42.311  1.00  0.00           H  
ATOM   2879 1HG  GLU ! 184     206.476  31.899 -40.161  1.00  0.00           H  
ATOM   2880 2HG  GLU ! 184     204.798  31.588 -40.603  1.00  0.00           H  
ATOM   2881  N   ARG ! 185     203.863  30.280 -43.565  1.00  0.00           N  
ATOM   2882  CA  ARG ! 185     202.683  30.936 -44.113  1.00  0.00           C  
ATOM   2883  C   ARG ! 185     201.511  29.968 -44.208  1.00  0.00           C  
ATOM   2884  O   ARG ! 185     200.371  30.326 -43.908  1.00  0.00           O  
ATOM   2885  CB  ARG ! 185     202.979  31.507 -45.492  1.00  0.00           C  
ATOM   2886  CG  ARG ! 185     203.983  32.649 -45.509  1.00  0.00           C  
ATOM   2887  CD  ARG ! 185     203.456  33.854 -44.820  1.00  0.00           C  
ATOM   2888  NE  ARG ! 185     204.367  34.982 -44.926  1.00  0.00           N  
ATOM   2889  CZ  ARG ! 185     204.214  36.153 -44.277  1.00  0.00           C  
ATOM   2890  NH1 ARG ! 185     203.184  36.334 -43.482  1.00  0.00           N  
ATOM   2891  NH2 ARG ! 185     205.101  37.120 -44.441  1.00  0.00           N  
ATOM   2892  H   ARG ! 185     204.682  30.176 -44.146  1.00  0.00           H  
ATOM   2893  HA  ARG ! 185     202.404  31.756 -43.450  1.00  0.00           H  
ATOM   2894 1HB  ARG ! 185     203.366  30.719 -46.136  1.00  0.00           H  
ATOM   2895 2HB  ARG ! 185     202.056  31.873 -45.941  1.00  0.00           H  
ATOM   2896 1HG  ARG ! 185     204.897  32.337 -45.003  1.00  0.00           H  
ATOM   2897 2HG  ARG ! 185     204.213  32.916 -46.541  1.00  0.00           H  
ATOM   2898 1HD  ARG ! 185     202.504  34.142 -45.267  1.00  0.00           H  
ATOM   2899 2HD  ARG ! 185     203.308  33.634 -43.764  1.00  0.00           H  
ATOM   2900  HE  ARG ! 185     205.172  34.881 -45.530  1.00  0.00           H  
ATOM   2901 1HH1 ARG ! 185     202.506  35.595 -43.357  1.00  0.00           H  
ATOM   2902 2HH1 ARG ! 185     203.069  37.211 -42.995  1.00  0.00           H  
ATOM   2903 1HH2 ARG ! 185     205.893  36.980 -45.053  1.00  0.00           H  
ATOM   2904 2HH2 ARG ! 185     204.986  37.996 -43.955  1.00  0.00           H  
ATOM   2905  N   TYR ! 186     201.794  28.739 -44.627  1.00  0.00           N  
ATOM   2906  CA  TYR ! 186     200.765  27.718 -44.763  1.00  0.00           C  
ATOM   2907  C   TYR ! 186     200.044  27.483 -43.442  1.00  0.00           C  
ATOM   2908  O   TYR ! 186     198.815  27.431 -43.396  1.00  0.00           O  
ATOM   2909  CB  TYR ! 186     201.374  26.411 -45.276  1.00  0.00           C  
ATOM   2910  CG  TYR ! 186     200.374  25.283 -45.409  1.00  0.00           C  
ATOM   2911  CD1 TYR ! 186     199.219  25.465 -46.155  1.00  0.00           C  
ATOM   2912  CD2 TYR ! 186     200.613  24.068 -44.785  1.00  0.00           C  
ATOM   2913  CE1 TYR ! 186     198.306  24.435 -46.277  1.00  0.00           C  
ATOM   2914  CE2 TYR ! 186     199.700  23.038 -44.907  1.00  0.00           C  
ATOM   2915  CZ  TYR ! 186     198.551  23.219 -45.649  1.00  0.00           C  
ATOM   2916  OH  TYR ! 186     197.642  22.193 -45.770  1.00  0.00           O  
ATOM   2917  H   TYR ! 186     202.750  28.508 -44.857  1.00  0.00           H  
ATOM   2918  HA  TYR ! 186     200.026  28.066 -45.485  1.00  0.00           H  
ATOM   2919 1HB  TYR ! 186     201.828  26.580 -46.253  1.00  0.00           H  
ATOM   2920 2HB  TYR ! 186     202.163  26.087 -44.599  1.00  0.00           H  
ATOM   2921  HD1 TYR ! 186     199.031  26.420 -46.646  1.00  0.00           H  
ATOM   2922  HD2 TYR ! 186     201.520  23.926 -44.198  1.00  0.00           H  
ATOM   2923  HE1 TYR ! 186     197.399  24.577 -46.863  1.00  0.00           H  
ATOM   2924  HE2 TYR ! 186     199.887  22.083 -44.416  1.00  0.00           H  
ATOM   2925  HH  TYR ! 186     197.957  21.428 -45.282  1.00  0.00           H  
ATOM   2926  N   LYS ! 187     200.814  27.341 -42.370  1.00  0.00           N  
ATOM   2927  CA  LYS ! 187     200.252  27.111 -41.046  1.00  0.00           C  
ATOM   2928  C   LYS ! 187     199.299  28.231 -40.651  1.00  0.00           C  
ATOM   2929  O   LYS ! 187     198.278  27.993 -40.007  1.00  0.00           O  
ATOM   2930  CB  LYS ! 187     201.366  26.977 -40.007  1.00  0.00           C  
ATOM   2931  CG  LYS ! 187     202.179  25.694 -40.118  1.00  0.00           C  
ATOM   2932  CD  LYS ! 187     203.278  25.643 -39.067  1.00  0.00           C  
ATOM   2933  CE  LYS ! 187     204.098  24.367 -39.183  1.00  0.00           C  
ATOM   2934  NZ  LYS ! 187     205.200  24.320 -38.185  1.00  0.00           N  
ATOM   2935  H   LYS ! 187     201.817  27.394 -42.476  1.00  0.00           H  
ATOM   2936  HA  LYS ! 187     199.683  26.181 -41.068  1.00  0.00           H  
ATOM   2937 1HB  LYS ! 187     202.054  27.818 -40.100  1.00  0.00           H  
ATOM   2938 2HB  LYS ! 187     200.937  27.015 -39.006  1.00  0.00           H  
ATOM   2939 1HG  LYS ! 187     201.522  24.834 -39.987  1.00  0.00           H  
ATOM   2940 2HG  LYS ! 187     202.632  25.635 -41.107  1.00  0.00           H  
ATOM   2941 1HD  LYS ! 187     203.939  26.502 -39.188  1.00  0.00           H  
ATOM   2942 2HD  LYS ! 187     202.832  25.687 -38.073  1.00  0.00           H  
ATOM   2943 1HE  LYS ! 187     203.451  23.504 -39.032  1.00  0.00           H  
ATOM   2944 2HE  LYS ! 187     204.527  24.300 -40.183  1.00  0.00           H  
ATOM   2945 1HZ  LYS ! 187     205.719  23.461 -38.296  1.00  0.00           H  
ATOM   2946 2HZ  LYS ! 187     205.818  25.107 -38.328  1.00  0.00           H  
ATOM   2947 3HZ  LYS ! 187     204.813  24.362 -37.253  1.00  0.00           H  
ATOM   2948  N   LYS ! 188     199.676  29.453 -41.060  1.00  0.00           N  
ATOM   2949  CA  LYS ! 188     198.926  30.684 -40.820  1.00  0.00           C  
ATOM   2950  C   LYS ! 188     197.637  30.776 -41.645  1.00  0.00           C  
ATOM   2951  O   LYS ! 188     196.768  31.602 -41.364  1.00  0.00           O  
ATOM   2952  CB  LYS ! 188     199.812  31.896 -41.111  1.00  0.00           C  
ATOM   2953  CG  LYS ! 188     201.013  32.034 -40.185  1.00  0.00           C  
ATOM   2954  CD  LYS ! 188     200.578  32.268 -38.746  1.00  0.00           C  
ATOM   2955  CE  LYS ! 188     201.775  32.486 -37.833  1.00  0.00           C  
ATOM   2956  NZ  LYS ! 188     201.366  32.683 -36.415  1.00  0.00           N  
ATOM   2957  H   LYS ! 188     200.547  29.499 -41.570  1.00  0.00           H  
ATOM   2958  HA  LYS ! 188     198.625  30.707 -39.772  1.00  0.00           H  
ATOM   2959 1HB  LYS ! 188     200.184  31.839 -42.134  1.00  0.00           H  
ATOM   2960 2HB  LYS ! 188     199.220  32.808 -41.028  1.00  0.00           H  
ATOM   2961 1HG  LYS ! 188     201.614  31.125 -40.230  1.00  0.00           H  
ATOM   2962 2HG  LYS ! 188     201.629  32.872 -40.510  1.00  0.00           H  
ATOM   2963 1HD  LYS ! 188     199.932  33.146 -38.699  1.00  0.00           H  
ATOM   2964 2HD  LYS ! 188     200.015  31.405 -38.391  1.00  0.00           H  
ATOM   2965 1HE  LYS ! 188     202.437  31.623 -37.890  1.00  0.00           H  
ATOM   2966 2HE  LYS ! 188     202.330  33.364 -38.162  1.00  0.00           H  
ATOM   2967 1HZ  LYS ! 188     202.187  32.824 -35.844  1.00  0.00           H  
ATOM   2968 2HZ  LYS ! 188     200.765  33.493 -36.347  1.00  0.00           H  
ATOM   2969 3HZ  LYS ! 188     200.867  31.866 -36.092  1.00  0.00           H  
ATOM   2970  N   GLY ! 189     197.504  29.935 -42.667  1.00  0.00           N  
ATOM   2971  CA  GLY ! 189     196.301  29.971 -43.505  1.00  0.00           C  
ATOM   2972  C   GLY ! 189     196.470  30.657 -44.861  1.00  0.00           C  
ATOM   2973  O   GLY ! 189     195.490  30.950 -45.547  1.00  0.00           O  
ATOM   2974  H   GLY ! 189     198.229  29.264 -42.876  1.00  0.00           H  
ATOM   2975 1HA  GLY ! 189     195.957  28.954 -43.692  1.00  0.00           H  
ATOM   2976 2HA  GLY ! 189     195.503  30.487 -42.973  1.00  0.00           H  
ATOM   2977  N   GLU ! 190     197.707  30.924 -45.263  1.00  0.00           N  
ATOM   2978  CA  GLU ! 190     197.947  31.514 -46.578  1.00  0.00           C  
ATOM   2979  C   GLU ! 190     197.511  30.552 -47.676  1.00  0.00           C  
ATOM   2980  O   GLU ! 190     197.653  29.336 -47.542  1.00  0.00           O  
ATOM   2981  CB  GLU ! 190     199.425  31.870 -46.750  1.00  0.00           C  
ATOM   2982  CG  GLU ! 190     199.750  32.601 -48.045  1.00  0.00           C  
ATOM   2983  CD  GLU ! 190     199.183  33.992 -48.089  1.00  0.00           C  
ATOM   2984  OE1 GLU ! 190     199.764  34.870 -47.497  1.00  0.00           O  
ATOM   2985  OE2 GLU ! 190     198.167  34.178 -48.717  1.00  0.00           O  
ATOM   2986  H   GLU ! 190     198.494  30.722 -44.663  1.00  0.00           H  
ATOM   2987  HA  GLU ! 190     197.358  32.428 -46.660  1.00  0.00           H  
ATOM   2988 1HB  GLU ! 190     199.746  32.501 -45.920  1.00  0.00           H  
ATOM   2989 2HB  GLU ! 190     200.025  30.960 -46.720  1.00  0.00           H  
ATOM   2990 1HG  GLU ! 190     200.832  32.658 -48.156  1.00  0.00           H  
ATOM   2991 2HG  GLU ! 190     199.356  32.026 -48.882  1.00  0.00           H  
ATOM   2992  N   ASP ! 191     196.977  31.085 -48.774  1.00  0.00           N  
ATOM   2993  CA  ASP ! 191     196.558  30.237 -49.885  1.00  0.00           C  
ATOM   2994  C   ASP ! 191     197.724  29.360 -50.322  1.00  0.00           C  
ATOM   2995  O   ASP ! 191     198.830  29.851 -50.549  1.00  0.00           O  
ATOM   2996  CB  ASP ! 191     196.063  31.080 -51.063  1.00  0.00           C  
ATOM   2997  CG  ASP ! 191     195.470  30.239 -52.186  1.00  0.00           C  
ATOM   2998  OD1 ASP ! 191     194.316  29.892 -52.097  1.00  0.00           O  
ATOM   2999  OD2 ASP ! 191     196.178  29.951 -53.121  1.00  0.00           O  
ATOM   3000  H   ASP ! 191     196.857  32.085 -48.846  1.00  0.00           H  
ATOM   3001  HA  ASP ! 191     195.738  29.603 -49.546  1.00  0.00           H  
ATOM   3002 1HB  ASP ! 191     195.304  31.781 -50.715  1.00  0.00           H  
ATOM   3003 2HB  ASP ! 191     196.890  31.665 -51.465  1.00  0.00           H  
ATOM   3004  N   VAL ! 192     197.463  28.069 -50.433  1.00  0.00           N  
ATOM   3005  CA  VAL ! 192     198.448  27.073 -50.827  1.00  0.00           C  
ATOM   3006  C   VAL ! 192     199.011  27.296 -52.226  1.00  0.00           C  
ATOM   3007  O   VAL ! 192     200.207  27.122 -52.460  1.00  0.00           O  
ATOM   3008  CB  VAL ! 192     197.818  25.669 -50.762  1.00  0.00           C  
ATOM   3009  CG1 VAL ! 192     198.759  24.634 -51.360  1.00  0.00           C  
ATOM   3010  CG2 VAL ! 192     197.478  25.320 -49.321  1.00  0.00           C  
ATOM   3011  H   VAL ! 192     196.519  27.773 -50.229  1.00  0.00           H  
ATOM   3012  HA  VAL ! 192     199.285  27.120 -50.130  1.00  0.00           H  
ATOM   3013  HB  VAL ! 192     196.908  25.661 -51.363  1.00  0.00           H  
ATOM   3014 1HG1 VAL ! 192     198.298  23.648 -51.306  1.00  0.00           H  
ATOM   3015 2HG1 VAL ! 192     198.960  24.884 -52.402  1.00  0.00           H  
ATOM   3016 3HG1 VAL ! 192     199.694  24.627 -50.801  1.00  0.00           H  
ATOM   3017 1HG2 VAL ! 192     197.032  24.327 -49.283  1.00  0.00           H  
ATOM   3018 2HG2 VAL ! 192     198.387  25.334 -48.719  1.00  0.00           H  
ATOM   3019 3HG2 VAL ! 192     196.771  26.051 -48.927  1.00  0.00           H  
ATOM   3020  N   SER ! 193     198.161  27.685 -53.178  1.00  0.00           N  
ATOM   3021  CA  SER ! 193     198.648  27.909 -54.534  1.00  0.00           C  
ATOM   3022  C   SER ! 193     199.681  29.028 -54.570  1.00  0.00           C  
ATOM   3023  O   SER ! 193     200.740  28.889 -55.181  1.00  0.00           O  
ATOM   3024  CB  SER ! 193     197.492  28.246 -55.455  1.00  0.00           C  
ATOM   3025  OG  SER ! 193     197.941  28.474 -56.763  1.00  0.00           O  
ATOM   3026  H   SER ! 193     197.182  27.828 -52.977  1.00  0.00           H  
ATOM   3027  HA  SER ! 193     199.124  26.993 -54.887  1.00  0.00           H  
ATOM   3028 1HB  SER ! 193     196.773  27.427 -55.452  1.00  0.00           H  
ATOM   3029 2HB  SER ! 193     196.978  29.133 -55.085  1.00  0.00           H  
ATOM   3030  HG  SER ! 193     198.283  29.371 -56.773  1.00  0.00           H  
ATOM   3031  N   GLU ! 194     199.364  30.139 -53.911  1.00  0.00           N  
ATOM   3032  CA  GLU ! 194     200.266  31.285 -53.868  1.00  0.00           C  
ATOM   3033  C   GLU ! 194     201.619  30.898 -53.285  1.00  0.00           C  
ATOM   3034  O   GLU ! 194     202.664  31.244 -53.836  1.00  0.00           O  
ATOM   3035  CB  GLU ! 194     199.650  32.419 -53.045  1.00  0.00           C  
ATOM   3036  CG  GLU ! 194     200.499  33.680 -52.979  1.00  0.00           C  
ATOM   3037  CD  GLU ! 194     199.848  34.783 -52.192  1.00  0.00           C  
ATOM   3038  OE1 GLU ! 194     198.642  34.838 -52.168  1.00  0.00           O  
ATOM   3039  OE2 GLU ! 194     200.558  35.572 -51.613  1.00  0.00           O  
ATOM   3040  H   GLU ! 194     198.478  30.192 -53.429  1.00  0.00           H  
ATOM   3041  HA  GLU ! 194     200.423  31.640 -54.887  1.00  0.00           H  
ATOM   3042 1HB  GLU ! 194     198.681  32.689 -53.465  1.00  0.00           H  
ATOM   3043 2HB  GLU ! 194     199.481  32.076 -52.024  1.00  0.00           H  
ATOM   3044 1HG  GLU ! 194     201.457  33.438 -52.519  1.00  0.00           H  
ATOM   3045 2HG  GLU ! 194     200.692  34.029 -53.993  1.00  0.00           H  
ATOM   3046  N   LEU ! 195     201.596  30.178 -52.170  1.00  0.00           N  
ATOM   3047  CA  LEU ! 195     202.820  29.744 -51.509  1.00  0.00           C  
ATOM   3048  C   LEU ! 195     203.603  28.774 -52.387  1.00  0.00           C  
ATOM   3049  O   LEU ! 195     204.828  28.847 -52.468  1.00  0.00           O  
ATOM   3050  CB  LEU ! 195     202.490  29.079 -50.167  1.00  0.00           C  
ATOM   3051  CG  LEU ! 195     201.950  30.013 -49.077  1.00  0.00           C  
ATOM   3052  CD1 LEU ! 195     201.502  29.189 -47.877  1.00  0.00           C  
ATOM   3053  CD2 LEU ! 195     203.028  31.011 -48.683  1.00  0.00           C  
ATOM   3054  H   LEU ! 195     200.704  29.924 -51.770  1.00  0.00           H  
ATOM   3055  HA  LEU ! 195     203.442  30.619 -51.324  1.00  0.00           H  
ATOM   3056 1HB  LEU ! 195     201.746  28.303 -50.337  1.00  0.00           H  
ATOM   3057 2HB  LEU ! 195     203.394  28.608 -49.781  1.00  0.00           H  
ATOM   3058  HG  LEU ! 195     201.079  30.549 -49.456  1.00  0.00           H  
ATOM   3059 1HD1 LEU ! 195     201.118  29.852 -47.102  1.00  0.00           H  
ATOM   3060 2HD1 LEU ! 195     200.718  28.497 -48.183  1.00  0.00           H  
ATOM   3061 3HD1 LEU ! 195     202.350  28.627 -47.485  1.00  0.00           H  
ATOM   3062 1HD2 LEU ! 195     202.643  31.676 -47.908  1.00  0.00           H  
ATOM   3063 2HD2 LEU ! 195     203.898  30.476 -48.302  1.00  0.00           H  
ATOM   3064 3HD2 LEU ! 195     203.316  31.599 -49.555  1.00  0.00           H  
ATOM   3065  N   VAL ! 196     202.886  27.864 -53.040  1.00  0.00           N  
ATOM   3066  CA  VAL ! 196     203.512  26.877 -53.911  1.00  0.00           C  
ATOM   3067  C   VAL ! 196     204.179  27.543 -55.109  1.00  0.00           C  
ATOM   3068  O   VAL ! 196     205.276  27.161 -55.515  1.00  0.00           O  
ATOM   3069  CB  VAL ! 196     202.465  25.863 -54.408  1.00  0.00           C  
ATOM   3070  CG1 VAL ! 196     203.068  24.947 -55.462  1.00  0.00           C  
ATOM   3071  CG2 VAL ! 196     201.929  25.055 -53.235  1.00  0.00           C  
ATOM   3072  H   VAL ! 196     201.882  27.856 -52.930  1.00  0.00           H  
ATOM   3073  HA  VAL ! 196     204.272  26.344 -53.339  1.00  0.00           H  
ATOM   3074  HB  VAL ! 196     201.645  26.403 -54.882  1.00  0.00           H  
ATOM   3075 1HG1 VAL ! 196     202.314  24.237 -55.803  1.00  0.00           H  
ATOM   3076 2HG1 VAL ! 196     203.412  25.543 -56.308  1.00  0.00           H  
ATOM   3077 3HG1 VAL ! 196     203.910  24.404 -55.034  1.00  0.00           H  
ATOM   3078 1HG2 VAL ! 196     201.189  24.341 -53.594  1.00  0.00           H  
ATOM   3079 2HG2 VAL ! 196     202.749  24.520 -52.757  1.00  0.00           H  
ATOM   3080 3HG2 VAL ! 196     201.465  25.727 -52.513  1.00  0.00           H  
ATOM   3081  N   ALA ! 197     203.508  28.541 -55.672  1.00  0.00           N  
ATOM   3082  CA  ALA ! 197     204.033  29.263 -56.826  1.00  0.00           C  
ATOM   3083  C   ALA ! 197     205.303  30.020 -56.469  1.00  0.00           C  
ATOM   3084  O   ALA ! 197     206.259  30.049 -57.243  1.00  0.00           O  
ATOM   3085  CB  ALA ! 197     202.985  30.220 -57.376  1.00  0.00           C  
ATOM   3086  H   ALA ! 197     202.611  28.807 -55.292  1.00  0.00           H  
ATOM   3087  HA  ALA ! 197     204.284  28.534 -57.596  1.00  0.00           H  
ATOM   3088 1HB  ALA ! 197     203.393  30.752 -58.235  1.00  0.00           H  
ATOM   3089 2HB  ALA ! 197     202.104  29.657 -57.683  1.00  0.00           H  
ATOM   3090 3HB  ALA ! 197     202.707  30.936 -56.605  1.00  0.00           H  
ATOM   3091  N   GLU ! 198     205.311  30.633 -55.290  1.00  0.00           N  
ATOM   3092  CA  GLU ! 198     206.467  31.394 -54.829  1.00  0.00           C  
ATOM   3093  C   GLU ! 198     207.672  30.487 -54.617  1.00  0.00           C  
ATOM   3094  O   GLU ! 198     208.798  30.847 -54.957  1.00  0.00           O  
ATOM   3095  CB  GLU ! 198     206.137  32.132 -53.530  1.00  0.00           C  
ATOM   3096  CG  GLU ! 198     205.142  33.273 -53.690  1.00  0.00           C  
ATOM   3097  CD  GLU ! 198     205.663  34.387 -54.555  1.00  0.00           C  
ATOM   3098  OE1 GLU ! 198     206.624  35.010 -54.173  1.00  0.00           O  
ATOM   3099  OE2 GLU ! 198     205.100  34.614 -55.600  1.00  0.00           O  
ATOM   3100  H   GLU ! 198     204.495  30.570 -54.698  1.00  0.00           H  
ATOM   3101  HA  GLU ! 198     206.725  32.128 -55.593  1.00  0.00           H  
ATOM   3102 1HB  GLU ! 198     205.726  31.429 -52.806  1.00  0.00           H  
ATOM   3103 2HB  GLU ! 198     207.052  32.544 -53.103  1.00  0.00           H  
ATOM   3104 1HG  GLU ! 198     204.226  32.883 -54.133  1.00  0.00           H  
ATOM   3105 2HG  GLU ! 198     204.897  33.669 -52.705  1.00  0.00           H  
ATOM   3106  N   LEU ! 199     207.430  29.310 -54.052  1.00  0.00           N  
ATOM   3107  CA  LEU ! 199     208.495  28.351 -53.794  1.00  0.00           C  
ATOM   3108  C   LEU ! 199     209.115  27.852 -55.094  1.00  0.00           C  
ATOM   3109  O   LEU ! 199     210.333  27.702 -55.196  1.00  0.00           O  
ATOM   3110  CB  LEU ! 199     207.953  27.163 -52.989  1.00  0.00           C  
ATOM   3111  CG  LEU ! 199     208.998  26.134 -52.537  1.00  0.00           C  
ATOM   3112  CD1 LEU ! 199     209.350  25.222 -53.705  1.00  0.00           C  
ATOM   3113  CD2 LEU ! 199     210.231  26.857 -52.017  1.00  0.00           C  
ATOM   3114  H   LEU ! 199     206.482  29.074 -53.795  1.00  0.00           H  
ATOM   3115  HA  LEU ! 199     209.271  28.845 -53.211  1.00  0.00           H  
ATOM   3116 1HB  LEU ! 199     207.458  27.545 -52.097  1.00  0.00           H  
ATOM   3117 2HB  LEU ! 199     207.213  26.641 -53.595  1.00  0.00           H  
ATOM   3118  HG  LEU ! 199     208.578  25.514 -51.744  1.00  0.00           H  
ATOM   3119 1HD1 LEU ! 199     210.091  24.490 -53.384  1.00  0.00           H  
ATOM   3120 2HD1 LEU ! 199     208.453  24.703 -54.044  1.00  0.00           H  
ATOM   3121 3HD1 LEU ! 199     209.757  25.817 -54.521  1.00  0.00           H  
ATOM   3122 1HD2 LEU ! 199     210.973  26.125 -51.695  1.00  0.00           H  
ATOM   3123 2HD2 LEU ! 199     210.652  27.476 -52.809  1.00  0.00           H  
ATOM   3124 3HD2 LEU ! 199     209.954  27.487 -51.172  1.00  0.00           H  
ATOM   3125  N   ILE ! 200     208.271  27.597 -56.087  1.00  0.00           N  
ATOM   3126  CA  ILE ! 200     208.733  27.117 -57.383  1.00  0.00           C  
ATOM   3127  C   ILE ! 200     209.595  28.162 -58.082  1.00  0.00           C  
ATOM   3128  O   ILE ! 200     210.613  27.833 -58.691  1.00  0.00           O  
ATOM   3129  CB  ILE ! 200     207.543  26.744 -58.286  1.00  0.00           C  
ATOM   3130  CG1 ILE ! 200     206.758  25.578 -57.679  1.00  0.00           C  
ATOM   3131  CG2 ILE ! 200     208.026  26.393 -59.685  1.00  0.00           C  
ATOM   3132  CD1 ILE ! 200     207.573  24.317 -57.505  1.00  0.00           C  
ATOM   3133  H   ILE ! 200     207.282  27.740 -55.939  1.00  0.00           H  
ATOM   3134  HA  ILE ! 200     209.339  26.225 -57.225  1.00  0.00           H  
ATOM   3135  HB  ILE ! 200     206.856  27.587 -58.350  1.00  0.00           H  
ATOM   3136 1HG1 ILE ! 200     206.368  25.870 -56.704  1.00  0.00           H  
ATOM   3137 2HG1 ILE ! 200     205.903  25.345 -58.315  1.00  0.00           H  
ATOM   3138 1HG2 ILE ! 200     207.173  26.131 -60.309  1.00  0.00           H  
ATOM   3139 2HG2 ILE ! 200     208.542  27.250 -60.116  1.00  0.00           H  
ATOM   3140 3HG2 ILE ! 200     208.711  25.546 -59.632  1.00  0.00           H  
ATOM   3141 1HD1 ILE ! 200     206.948  23.537 -57.071  1.00  0.00           H  
ATOM   3142 2HD1 ILE ! 200     207.944  23.987 -58.476  1.00  0.00           H  
ATOM   3143 3HD1 ILE ! 200     208.415  24.517 -56.844  1.00  0.00           H  
ATOM   3144  N   ARG ! 201     209.181  29.420 -57.991  1.00  0.00           N  
ATOM   3145  CA  ARG ! 201     209.914  30.515 -58.617  1.00  0.00           C  
ATOM   3146  C   ARG ! 201     211.290  30.686 -57.986  1.00  0.00           C  
ATOM   3147  O   ARG ! 201     212.279  30.921 -58.681  1.00  0.00           O  
ATOM   3148  CB  ARG ! 201     209.138  31.818 -58.496  1.00  0.00           C  
ATOM   3149  CG  ARG ! 201     209.793  33.017 -59.163  1.00  0.00           C  
ATOM   3150  CD  ARG ! 201     208.965  34.243 -59.025  1.00  0.00           C  
ATOM   3151  NE  ARG ! 201     208.814  34.641 -57.635  1.00  0.00           N  
ATOM   3152  CZ  ARG ! 201     209.737  35.326 -56.931  1.00  0.00           C  
ATOM   3153  NH1 ARG ! 201     210.868  35.681 -57.500  1.00  0.00           N  
ATOM   3154  NH2 ARG ! 201     209.504  35.642 -55.669  1.00  0.00           N  
ATOM   3155  H   ARG ! 201     208.337  29.624 -57.475  1.00  0.00           H  
ATOM   3156  HA  ARG ! 201     210.043  30.285 -59.675  1.00  0.00           H  
ATOM   3157 1HB  ARG ! 201     208.150  31.695 -58.936  1.00  0.00           H  
ATOM   3158 2HB  ARG ! 201     208.999  32.062 -57.442  1.00  0.00           H  
ATOM   3159 1HG  ARG ! 201     210.763  33.205 -58.703  1.00  0.00           H  
ATOM   3160 2HG  ARG ! 201     209.929  32.813 -60.226  1.00  0.00           H  
ATOM   3161 1HD  ARG ! 201     209.437  35.063 -59.565  1.00  0.00           H  
ATOM   3162 2HD  ARG ! 201     207.973  34.060 -59.436  1.00  0.00           H  
ATOM   3163  HE  ARG ! 201     207.957  34.387 -57.163  1.00  0.00           H  
ATOM   3164 1HH1 ARG ! 201     211.045  35.439 -58.464  1.00  0.00           H  
ATOM   3165 2HH1 ARG ! 201     211.559  36.194 -56.972  1.00  0.00           H  
ATOM   3166 1HH2 ARG ! 201     208.635  35.370 -55.231  1.00  0.00           H  
ATOM   3167 2HH2 ARG ! 201     210.195  36.155 -55.142  1.00  0.00           H  
ATOM   3168  N   GLU ! 202     211.347  30.567 -56.665  1.00  0.00           N  
ATOM   3169  CA  GLU ! 202     212.603  30.708 -55.938  1.00  0.00           C  
ATOM   3170  C   GLU ! 202     213.583  29.600 -56.306  1.00  0.00           C  
ATOM   3171  O   GLU ! 202     214.779  29.844 -56.468  1.00  0.00           O  
ATOM   3172  CB  GLU ! 202     212.349  30.697 -54.429  1.00  0.00           C  
ATOM   3173  CG  GLU ! 202     211.623  31.927 -53.904  1.00  0.00           C  
ATOM   3174  CD  GLU ! 202     212.418  33.192 -54.074  1.00  0.00           C  
ATOM   3175  OE1 GLU ! 202     213.612  33.149 -53.901  1.00  0.00           O  
ATOM   3176  OE2 GLU ! 202     211.829  34.203 -54.378  1.00  0.00           O  
ATOM   3177  H   GLU ! 202     210.500  30.374 -56.150  1.00  0.00           H  
ATOM   3178  HA  GLU ! 202     213.054  31.663 -56.209  1.00  0.00           H  
ATOM   3179 1HB  GLU ! 202     211.755  29.821 -54.166  1.00  0.00           H  
ATOM   3180 2HB  GLU ! 202     213.299  30.618 -53.901  1.00  0.00           H  
ATOM   3181 1HG  GLU ! 202     210.677  32.032 -54.435  1.00  0.00           H  
ATOM   3182 2HG  GLU ! 202     211.401  31.782 -52.848  1.00  0.00           H  
ATOM   3183  N   THR ! 203     213.068  28.383 -56.438  1.00  0.00           N  
ATOM   3184  CA  THR ! 203     213.896  27.235 -56.789  1.00  0.00           C  
ATOM   3185  C   THR ! 203     214.481  27.385 -58.188  1.00  0.00           C  
ATOM   3186  O   THR ! 203     215.645  27.064 -58.422  1.00  0.00           O  
ATOM   3187  CB  THR ! 203     213.092  25.924 -56.702  1.00  0.00           C  
ATOM   3188  OG1 THR ! 203     212.627  25.734 -55.359  1.00  0.00           O  
ATOM   3189  CG2 THR ! 203     213.956  24.741 -57.108  1.00  0.00           C  
ATOM   3190  H   THR ! 203     212.078  28.249 -56.292  1.00  0.00           H  
ATOM   3191  HA  THR ! 203     214.724  27.176 -56.082  1.00  0.00           H  
ATOM   3192  HB  THR ! 203     212.230  25.982 -57.366  1.00  0.00           H  
ATOM   3193  HG1 THR ! 203     212.065  26.471 -55.109  1.00  0.00           H  
ATOM   3194 1HG2 THR ! 203     213.372  23.823 -57.041  1.00  0.00           H  
ATOM   3195 2HG2 THR ! 203     214.302  24.877 -58.133  1.00  0.00           H  
ATOM   3196 3HG2 THR ! 203     214.816  24.672 -56.442  1.00  0.00           H  
ATOM   3197  N   SER ! 204     213.665  27.875 -59.115  1.00  0.00           N  
ATOM   3198  CA  SER ! 204     214.101  28.070 -60.494  1.00  0.00           C  
ATOM   3199  C   SER ! 204     215.200  29.119 -60.583  1.00  0.00           C  
ATOM   3200  O   SER ! 204     216.165  28.958 -61.329  1.00  0.00           O  
ATOM   3201  CB  SER ! 204     212.927  28.483 -61.360  1.00  0.00           C  
ATOM   3202  OG  SER ! 204     213.325  28.671 -62.690  1.00  0.00           O  
ATOM   3203  H   SER ! 204     212.719  28.119 -58.859  1.00  0.00           H  
ATOM   3204  HA  SER ! 204     214.499  27.126 -60.868  1.00  0.00           H  
ATOM   3205 1HB  SER ! 204     212.154  27.716 -61.314  1.00  0.00           H  
ATOM   3206 2HB  SER ! 204     212.496  29.405 -60.972  1.00  0.00           H  
ATOM   3207  HG  SER ! 204     212.534  28.928 -63.169  1.00  0.00           H  
ATOM   3208  N   ARG ! 205     215.046  30.195 -59.816  1.00  0.00           N  
ATOM   3209  CA  ARG ! 205     216.027  31.273 -59.807  1.00  0.00           C  
ATOM   3210  C   ARG ! 205     217.368  30.796 -59.260  1.00  0.00           C  
ATOM   3211  O   ARG ! 205     218.424  31.154 -59.780  1.00  0.00           O  
ATOM   3212  CB  ARG ! 205     215.528  32.442 -58.971  1.00  0.00           C  
ATOM   3213  CG  ARG ! 205     216.457  33.646 -58.936  1.00  0.00           C  
ATOM   3214  CD  ARG ! 205     215.891  34.753 -58.123  1.00  0.00           C  
ATOM   3215  NE  ARG ! 205     215.736  34.376 -56.727  1.00  0.00           N  
ATOM   3216  CZ  ARG ! 205     216.732  34.375 -55.820  1.00  0.00           C  
ATOM   3217  NH1 ARG ! 205     217.946  34.732 -56.176  1.00  0.00           N  
ATOM   3218  NH2 ARG ! 205     216.488  34.015 -54.572  1.00  0.00           N  
ATOM   3219  H   ARG ! 205     214.230  30.268 -59.225  1.00  0.00           H  
ATOM   3220  HA  ARG ! 205     216.173  31.616 -60.832  1.00  0.00           H  
ATOM   3221 1HB  ARG ! 205     214.566  32.779 -59.354  1.00  0.00           H  
ATOM   3222 2HB  ARG ! 205     215.374  32.115 -57.943  1.00  0.00           H  
ATOM   3223 1HG  ARG ! 205     217.413  33.355 -58.501  1.00  0.00           H  
ATOM   3224 2HG  ARG ! 205     216.616  34.012 -59.951  1.00  0.00           H  
ATOM   3225 1HD  ARG ! 205     216.554  35.615 -58.171  1.00  0.00           H  
ATOM   3226 2HD  ARG ! 205     214.911  35.026 -58.513  1.00  0.00           H  
ATOM   3227  HE  ARG ! 205     214.816  34.095 -56.415  1.00  0.00           H  
ATOM   3228 1HH1 ARG ! 205     218.132  35.008 -57.130  1.00  0.00           H  
ATOM   3229 2HH1 ARG ! 205     218.692  34.732 -55.496  1.00  0.00           H  
ATOM   3230 1HH2 ARG ! 205     215.555  33.740 -54.298  1.00  0.00           H  
ATOM   3231 2HH2 ARG ! 205     217.234  34.014 -53.892  1.00  0.00           H  
ATOM   3232  N   GLN ! 206     217.316  29.987 -58.207  1.00  0.00           N  
ATOM   3233  CA  GLN ! 206     218.526  29.458 -57.588  1.00  0.00           C  
ATOM   3234  C   GLN ! 206     219.279  28.540 -58.543  1.00  0.00           C  
ATOM   3235  O   GLN ! 206     220.506  28.579 -58.618  1.00  0.00           O  
ATOM   3236  CB  GLN ! 206     218.183  28.704 -56.300  1.00  0.00           C  
ATOM   3237  CG  GLN ! 206     217.661  29.589 -55.181  1.00  0.00           C  
ATOM   3238  CD  GLN ! 206     218.690  30.601 -54.716  1.00  0.00           C  
ATOM   3239  OE1 GLN ! 206     219.898  30.391 -54.860  1.00  0.00           O  
ATOM   3240  NE2 GLN ! 206     218.218  31.708 -54.154  1.00  0.00           N  
ATOM   3241  H   GLN ! 206     216.416  29.732 -57.826  1.00  0.00           H  
ATOM   3242  HA  GLN ! 206     219.180  30.293 -57.339  1.00  0.00           H  
ATOM   3243 1HB  GLN ! 206     217.427  27.948 -56.512  1.00  0.00           H  
ATOM   3244 2HB  GLN ! 206     219.070  28.187 -55.934  1.00  0.00           H  
ATOM   3245 1HG  GLN ! 206     216.786  30.131 -55.539  1.00  0.00           H  
ATOM   3246 2HG  GLN ! 206     217.391  28.961 -54.332  1.00  0.00           H  
ATOM   3247 1HE2 GLN ! 206     218.850  32.413 -53.827  1.00  0.00           H  
ATOM   3248 2HE2 GLN ! 206     217.231  31.839 -54.057  1.00  0.00           H  
ATOM   3249  N   ILE ! 207     218.533  27.713 -59.271  1.00  0.00           N  
ATOM   3250  CA  ILE ! 207     219.128  26.783 -60.222  1.00  0.00           C  
ATOM   3251  C   ILE ! 207     219.818  27.526 -61.360  1.00  0.00           C  
ATOM   3252  O   ILE ! 207     220.904  27.142 -61.795  1.00  0.00           O  
ATOM   3253  CB  ILE ! 207     218.064  25.832 -60.799  1.00  0.00           C  
ATOM   3254  CG1 ILE ! 207     217.474  24.956 -59.691  1.00  0.00           C  
ATOM   3255  CG2 ILE ! 207     218.661  24.971 -61.901  1.00  0.00           C  
ATOM   3256  CD1 ILE ! 207     218.493  24.083 -58.994  1.00  0.00           C  
ATOM   3257  H   ILE ! 207     217.529  27.730 -59.162  1.00  0.00           H  
ATOM   3258  HA  ILE ! 207     219.877  26.187 -59.701  1.00  0.00           H  
ATOM   3259  HB  ILE ! 207     217.241  26.414 -61.211  1.00  0.00           H  
ATOM   3260 1HG1 ILE ! 207     216.997  25.588 -58.942  1.00  0.00           H  
ATOM   3261 2HG1 ILE ! 207     216.702  24.309 -60.110  1.00  0.00           H  
ATOM   3262 1HG2 ILE ! 207     217.895  24.304 -62.297  1.00  0.00           H  
ATOM   3263 2HG2 ILE ! 207     219.034  25.610 -62.700  1.00  0.00           H  
ATOM   3264 3HG2 ILE ! 207     219.483  24.380 -61.496  1.00  0.00           H  
ATOM   3265 1HD1 ILE ! 207     217.999  23.492 -58.222  1.00  0.00           H  
ATOM   3266 2HD1 ILE ! 207     218.958  23.416 -59.721  1.00  0.00           H  
ATOM   3267 3HD1 ILE ! 207     219.256  24.711 -58.536  1.00  0.00           H  
ATOM   3268  N   ALA ! 208     219.180  28.588 -61.837  1.00  0.00           N  
ATOM   3269  CA  ALA ! 208     219.732  29.385 -62.928  1.00  0.00           C  
ATOM   3270  C   ALA ! 208     221.027  30.068 -62.510  1.00  0.00           C  
ATOM   3271  O   ALA ! 208     221.983  30.130 -63.283  1.00  0.00           O  
ATOM   3272  CB  ALA ! 208     218.718  30.418 -63.397  1.00  0.00           C  
ATOM   3273  H   ALA ! 208     218.291  28.852 -61.436  1.00  0.00           H  
ATOM   3274  HA  ALA ! 208     219.959  28.714 -63.756  1.00  0.00           H  
ATOM   3275 1HB  ALA ! 208     219.145  31.005 -64.210  1.00  0.00           H  
ATOM   3276 2HB  ALA ! 208     217.819  29.912 -63.748  1.00  0.00           H  
ATOM   3277 3HB  ALA ! 208     218.462  31.078 -62.569  1.00  0.00           H  
ATOM   3278  N   GLU ! 209     221.050  30.580 -61.283  1.00  0.00           N  
ATOM   3279  CA  GLU ! 209     222.229  31.261 -60.760  1.00  0.00           C  
ATOM   3280  C   GLU ! 209     223.405  30.300 -60.626  1.00  0.00           C  
ATOM   3281  O   GLU ! 209     224.543  30.651 -60.936  1.00  0.00           O  
ATOM   3282  CB  GLU ! 209     221.920  31.897 -59.403  1.00  0.00           C  
ATOM   3283  CG  GLU ! 209     220.970  33.085 -59.467  1.00  0.00           C  
ATOM   3284  CD  GLU ! 209     220.632  33.638 -58.111  1.00  0.00           C  
ATOM   3285  OE1 GLU ! 209     221.030  33.049 -57.134  1.00  0.00           O  
ATOM   3286  OE2 GLU ! 209     219.976  34.651 -58.051  1.00  0.00           O  
ATOM   3287  H   GLU ! 209     220.231  30.495 -60.698  1.00  0.00           H  
ATOM   3288  HA  GLU ! 209     222.512  32.049 -61.459  1.00  0.00           H  
ATOM   3289 1HB  GLU ! 209     221.477  31.150 -58.743  1.00  0.00           H  
ATOM   3290 2HB  GLU ! 209     222.847  32.235 -58.940  1.00  0.00           H  
ATOM   3291 1HG  GLU ! 209     221.429  33.872 -60.064  1.00  0.00           H  
ATOM   3292 2HG  GLU ! 209     220.052  32.776 -59.967  1.00  0.00           H  
ATOM   3293  N   ILE ! 210     223.122  29.088 -60.162  1.00  0.00           N  
ATOM   3294  CA  ILE ! 210     224.156  28.075 -59.986  1.00  0.00           C  
ATOM   3295  C   ILE ! 210     224.761  27.669 -61.324  1.00  0.00           C  
ATOM   3296  O   ILE ! 210     225.973  27.488 -61.438  1.00  0.00           O  
ATOM   3297  CB  ILE ! 210     223.591  26.830 -59.278  1.00  0.00           C  
ATOM   3298  CG1 ILE ! 210     223.216  27.162 -57.831  1.00  0.00           C  
ATOM   3299  CG2 ILE ! 210     224.597  25.690 -59.323  1.00  0.00           C  
ATOM   3300  CD1 ILE ! 210     222.411  26.082 -57.145  1.00  0.00           C  
ATOM   3301  H   ILE ! 210     222.167  28.862 -59.925  1.00  0.00           H  
ATOM   3302  HA  ILE ! 210     224.947  28.493 -59.365  1.00  0.00           H  
ATOM   3303  HB  ILE ! 210     222.675  26.513 -59.776  1.00  0.00           H  
ATOM   3304 1HG1 ILE ! 210     224.123  27.333 -57.251  1.00  0.00           H  
ATOM   3305 2HG1 ILE ! 210     222.636  28.085 -57.808  1.00  0.00           H  
ATOM   3306 1HG2 ILE ! 210     224.182  24.819 -58.817  1.00  0.00           H  
ATOM   3307 2HG2 ILE ! 210     224.816  25.439 -60.359  1.00  0.00           H  
ATOM   3308 3HG2 ILE ! 210     225.516  25.996 -58.822  1.00  0.00           H  
ATOM   3309 1HD1 ILE ! 210     222.184  26.391 -56.125  1.00  0.00           H  
ATOM   3310 2HD1 ILE ! 210     221.481  25.920 -57.691  1.00  0.00           H  
ATOM   3311 3HD1 ILE ! 210     222.986  25.158 -57.125  1.00  0.00           H  
ATOM   3312  N   ALA ! 211     223.911  27.528 -62.337  1.00  0.00           N  
ATOM   3313  CA  ALA ! 211     224.361  27.141 -63.667  1.00  0.00           C  
ATOM   3314  C   ALA ! 211     225.257  28.210 -64.276  1.00  0.00           C  
ATOM   3315  O   ALA ! 211     226.266  27.899 -64.912  1.00  0.00           O  
ATOM   3316  CB  ALA ! 211     223.168  26.871 -64.573  1.00  0.00           C  
ATOM   3317  H   ALA ! 211     222.927  27.694 -62.179  1.00  0.00           H  
ATOM   3318  HA  ALA ! 211     224.947  26.227 -63.573  1.00  0.00           H  
ATOM   3319 1HB  ALA ! 211     223.521  26.583 -65.563  1.00  0.00           H  
ATOM   3320 2HB  ALA ! 211     222.568  26.064 -64.153  1.00  0.00           H  
ATOM   3321 3HB  ALA ! 211     222.561  27.771 -64.652  1.00  0.00           H  
ATOM   3322  N   GLU ! 212     224.883  29.471 -64.081  1.00  0.00           N  
ATOM   3323  CA  GLU ! 212     225.653  30.590 -64.613  1.00  0.00           C  
ATOM   3324  C   GLU ! 212     227.032  30.662 -63.970  1.00  0.00           C  
ATOM   3325  O   GLU ! 212     228.030  30.923 -64.645  1.00  0.00           O  
ATOM   3326  CB  GLU ! 212     224.906  31.907 -64.390  1.00  0.00           C  
ATOM   3327  CG  GLU ! 212     223.647  32.066 -65.231  1.00  0.00           C  
ATOM   3328  CD  GLU ! 212     222.901  33.337 -64.933  1.00  0.00           C  
ATOM   3329  OE1 GLU ! 212     223.282  34.026 -64.018  1.00  0.00           O  
ATOM   3330  OE2 GLU ! 212     221.949  33.618 -65.622  1.00  0.00           O  
ATOM   3331  H   GLU ! 212     224.044  29.659 -63.551  1.00  0.00           H  
ATOM   3332  HA  GLU ! 212     225.785  30.441 -65.685  1.00  0.00           H  
ATOM   3333 1HB  GLU ! 212     224.620  31.990 -63.341  1.00  0.00           H  
ATOM   3334 2HB  GLU ! 212     225.567  32.743 -64.616  1.00  0.00           H  
ATOM   3335 1HG  GLU ! 212     223.923  32.059 -66.285  1.00  0.00           H  
ATOM   3336 2HG  GLU ! 212     222.992  31.215 -65.049  1.00  0.00           H  
ATOM   3337  N   ALA ! 213     227.085  30.431 -62.662  1.00  0.00           N  
ATOM   3338  CA  ALA ! 213     228.342  30.470 -61.927  1.00  0.00           C  
ATOM   3339  C   ALA ! 213     229.285  29.365 -62.390  1.00  0.00           C  
ATOM   3340  O   ALA ! 213     230.488  29.583 -62.534  1.00  0.00           O  
ATOM   3341  CB  ALA ! 213     228.084  30.355 -60.432  1.00  0.00           C  
ATOM   3342  H   ALA ! 213     226.231  30.223 -62.165  1.00  0.00           H  
ATOM   3343  HA  ALA ! 213     228.823  31.427 -62.129  1.00  0.00           H  
ATOM   3344 1HB  ALA ! 213     229.033  30.387 -59.895  1.00  0.00           H  
ATOM   3345 2HB  ALA ! 213     227.455  31.184 -60.106  1.00  0.00           H  
ATOM   3346 3HB  ALA ! 213     227.580  29.413 -60.221  1.00  0.00           H  
ATOM   3347  N   THR ! 214     228.733  28.180 -62.623  1.00  0.00           N  
ATOM   3348  CA  THR ! 214     229.522  27.040 -63.069  1.00  0.00           C  
ATOM   3349  C   THR ! 214     230.114  27.287 -64.451  1.00  0.00           C  
ATOM   3350  O   THR ! 214     231.268  26.945 -64.711  1.00  0.00           O  
ATOM   3351  CB  THR ! 214     228.674  25.754 -63.091  1.00  0.00           C  
ATOM   3352  OG1 THR ! 214     228.201  25.469 -61.768  1.00  0.00           O  
ATOM   3353  CG2 THR ! 214     229.499  24.580 -63.595  1.00  0.00           C  
ATOM   3354  H   THR ! 214     227.739  28.067 -62.487  1.00  0.00           H  
ATOM   3355  HA  THR ! 214     230.347  26.895 -62.371  1.00  0.00           H  
ATOM   3356  HB  THR ! 214     227.815  25.896 -63.746  1.00  0.00           H  
ATOM   3357  HG1 THR ! 214     227.438  26.018 -61.576  1.00  0.00           H  
ATOM   3358 1HG2 THR ! 214     228.884  23.681 -63.604  1.00  0.00           H  
ATOM   3359 2HG2 THR ! 214     229.851  24.790 -64.605  1.00  0.00           H  
ATOM   3360 3HG2 THR ! 214     230.354  24.428 -62.938  1.00  0.00           H  
ATOM   3361  N   ILE ! 215     229.317  27.880 -65.332  1.00  0.00           N  
ATOM   3362  CA  ILE ! 215     229.760  28.175 -66.689  1.00  0.00           C  
ATOM   3363  C   ILE ! 215     231.003  29.057 -66.686  1.00  0.00           C  
ATOM   3364  O   ILE ! 215     231.971  28.783 -67.395  1.00  0.00           O  
ATOM   3365  CB  ILE ! 215     228.642  28.865 -67.493  1.00  0.00           C  
ATOM   3366  CG1 ILE ! 215     227.488  27.891 -67.746  1.00  0.00           C  
ATOM   3367  CG2 ILE ! 215     229.187  29.403 -68.807  1.00  0.00           C  
ATOM   3368  CD1 ILE ! 215     226.235  28.553 -68.272  1.00  0.00           C  
ATOM   3369  H   ILE ! 215     228.379  28.133 -65.055  1.00  0.00           H  
ATOM   3370  HA  ILE ! 215     230.011  27.237 -67.182  1.00  0.00           H  
ATOM   3371  HB  ILE ! 215     228.235  29.692 -66.913  1.00  0.00           H  
ATOM   3372 1HG1 ILE ! 215     227.802  27.134 -68.464  1.00  0.00           H  
ATOM   3373 2HG1 ILE ! 215     227.237  27.376 -66.819  1.00  0.00           H  
ATOM   3374 1HG2 ILE ! 215     228.384  29.887 -69.362  1.00  0.00           H  
ATOM   3375 2HG2 ILE ! 215     229.975  30.127 -68.604  1.00  0.00           H  
ATOM   3376 3HG2 ILE ! 215     229.592  28.581 -69.397  1.00  0.00           H  
ATOM   3377 1HD1 ILE ! 215     225.463  27.800 -68.426  1.00  0.00           H  
ATOM   3378 2HD1 ILE ! 215     225.883  29.292 -67.551  1.00  0.00           H  
ATOM   3379 3HD1 ILE ! 215     226.455  29.046 -69.219  1.00  0.00           H  
ATOM   3380  N   LYS ! 216     230.968  30.115 -65.882  1.00  0.00           N  
ATOM   3381  CA  LYS ! 216     232.090  31.038 -65.783  1.00  0.00           C  
ATOM   3382  C   LYS ! 216     233.363  30.315 -65.362  1.00  0.00           C  
ATOM   3383  O   LYS ! 216     234.441  30.572 -65.899  1.00  0.00           O  
ATOM   3384  CB  LYS ! 216     231.772  32.162 -64.796  1.00  0.00           C  
ATOM   3385  CG  LYS ! 216     232.870  33.209 -64.661  1.00  0.00           C  
ATOM   3386  CD  LYS ! 216     232.455  34.326 -63.714  1.00  0.00           C  
ATOM   3387  CE  LYS ! 216     233.564  35.355 -63.550  1.00  0.00           C  
ATOM   3388  NZ  LYS ! 216     233.171  36.454 -62.627  1.00  0.00           N  
ATOM   3389  H   LYS ! 216     230.142  30.283 -65.325  1.00  0.00           H  
ATOM   3390  HA  LYS ! 216     232.265  31.476 -66.766  1.00  0.00           H  
ATOM   3391 1HB  LYS ! 216     230.860  32.672 -65.107  1.00  0.00           H  
ATOM   3392 2HB  LYS ! 216     231.590  31.739 -63.808  1.00  0.00           H  
ATOM   3393 1HG  LYS ! 216     233.776  32.739 -64.278  1.00  0.00           H  
ATOM   3394 2HG  LYS ! 216     233.088  33.636 -65.639  1.00  0.00           H  
ATOM   3395 1HD  LYS ! 216     231.565  34.822 -64.105  1.00  0.00           H  
ATOM   3396 2HD  LYS ! 216     232.215  33.905 -62.738  1.00  0.00           H  
ATOM   3397 1HE  LYS ! 216     234.456  34.868 -63.158  1.00  0.00           H  
ATOM   3398 2HE  LYS ! 216     233.808  35.784 -64.522  1.00  0.00           H  
ATOM   3399 1HZ  LYS ! 216     233.932  37.113 -62.545  1.00  0.00           H  
ATOM   3400 2HZ  LYS ! 216     232.355  36.925 -62.990  1.00  0.00           H  
ATOM   3401 3HZ  LYS ! 216     232.960  36.070 -61.716  1.00  0.00           H  
ATOM   3402  N   ALA ! 217     233.254  29.410 -64.404  1.00  0.00           N  
ATOM   3403  CA  ALA ! 217     234.431  28.683 -63.927  1.00  0.00           C  
ATOM   3404  C   ALA ! 217     235.072  27.804 -65.002  1.00  0.00           C  
ATOM   3405  O   ALA ! 217     236.295  27.688 -65.072  1.00  0.00           O  
ATOM   3406  CB  ALA ! 217     234.058  27.834 -62.720  1.00  0.00           C  
ATOM   3407  H   ALA ! 217     232.353  29.212 -63.992  1.00  0.00           H  
ATOM   3408  HA  ALA ! 217     235.184  29.414 -63.632  1.00  0.00           H  
ATOM   3409 1HB  ALA ! 217     234.942  27.308 -62.358  1.00  0.00           H  
ATOM   3410 2HB  ALA ! 217     233.669  28.476 -61.930  1.00  0.00           H  
ATOM   3411 3HB  ALA ! 217     233.297  27.110 -63.006  1.00  0.00           H  
ATOM   3412  N   THR ! 218     234.251  27.184 -65.838  1.00  0.00           N  
ATOM   3413  CA  THR ! 218     234.747  26.230 -66.832  1.00  0.00           C  
ATOM   3414  C   THR ! 218     234.346  26.648 -68.239  1.00  0.00           C  
ATOM   3415  O   THR ! 218     233.186  26.970 -68.495  1.00  0.00           O  
ATOM   3416  CB  THR ! 218     234.227  24.808 -66.549  1.00  0.00           C  
ATOM   3417  OG1 THR ! 218     232.794  24.810 -66.560  1.00  0.00           O  
ATOM   3418  CG2 THR ! 218     234.720  24.319 -65.196  1.00  0.00           C  
ATOM   3419  H   THR ! 218     233.260  27.373 -65.789  1.00  0.00           H  
ATOM   3420  HA  THR ! 218     235.836  26.212 -66.781  1.00  0.00           H  
ATOM   3421  HB  THR ! 218     234.582  24.130 -67.325  1.00  0.00           H  
ATOM   3422  HG1 THR ! 218     232.481  25.099 -67.421  1.00  0.00           H  
ATOM   3423 1HG2 THR ! 218     234.343  23.313 -65.013  1.00  0.00           H  
ATOM   3424 2HG2 THR ! 218     235.810  24.306 -65.188  1.00  0.00           H  
ATOM   3425 3HG2 THR ! 218     234.360  24.988 -64.415  1.00  0.00           H  
ATOM   3426  N   ASP ! 219     235.312  26.643 -69.150  1.00  0.00           N  
ATOM   3427  CA  ASP ! 219     235.063  27.055 -70.529  1.00  0.00           C  
ATOM   3428  C   ASP ! 219     235.191  25.884 -71.497  1.00  0.00           C  
ATOM   3429  O   ASP ! 219     235.291  26.076 -72.709  1.00  0.00           O  
ATOM   3430  CB  ASP ! 219     236.033  28.167 -70.938  1.00  0.00           C  
ATOM   3431  CG  ASP ! 219     237.489  27.721 -70.915  1.00  0.00           C  
ATOM   3432  OD1 ASP ! 219     237.791  26.780 -70.220  1.00  0.00           O  
ATOM   3433  OD2 ASP ! 219     238.284  28.326 -71.593  1.00  0.00           O  
ATOM   3434  H   ASP ! 219     236.241  26.348 -68.885  1.00  0.00           H  
ATOM   3435  HA  ASP ! 219     234.044  27.437 -70.597  1.00  0.00           H  
ATOM   3436 1HB  ASP ! 219     235.789  28.511 -71.943  1.00  0.00           H  
ATOM   3437 2HB  ASP ! 219     235.917  29.016 -70.264  1.00  0.00           H  
ATOM   3438  N   ASP ! 220     235.189  24.669 -70.958  1.00  0.00           N  
ATOM   3439  CA  ASP ! 220     235.403  23.480 -71.774  1.00  0.00           C  
ATOM   3440  C   ASP ! 220     234.213  23.208 -72.684  1.00  0.00           C  
ATOM   3441  O   ASP ! 220     233.071  23.145 -72.228  1.00  0.00           O  
ATOM   3442  CB  ASP ! 220     235.661  22.261 -70.885  1.00  0.00           C  
ATOM   3443  CG  ASP ! 220     237.006  22.319 -70.175  1.00  0.00           C  
ATOM   3444  OD1 ASP ! 220     237.977  22.655 -70.810  1.00  0.00           O  
ATOM   3445  OD2 ASP ! 220     237.050  22.025 -69.004  1.00  0.00           O  
ATOM   3446  H   ASP ! 220     235.037  24.563 -69.965  1.00  0.00           H  
ATOM   3447  HA  ASP ! 220     236.279  23.645 -72.402  1.00  0.00           H  
ATOM   3448 1HB  ASP ! 220     234.873  22.184 -70.135  1.00  0.00           H  
ATOM   3449 2HB  ASP ! 220     235.625  21.355 -71.491  1.00  0.00           H  
ATOM   3450  N   PRO ! 221     234.275  23.017 -74.006  1.00  0.00           N  
ATOM   3451  CA  PRO ! 221     233.085  23.180 -74.832  1.00  0.00           C  
ATOM   3452  C   PRO ! 221     232.025  22.142 -74.484  1.00  0.00           C  
ATOM   3453  O   PRO ! 221     230.833  22.449 -74.437  1.00  0.00           O  
ATOM   3454  CB  PRO ! 221     233.623  22.984 -76.253  1.00  0.00           C  
ATOM   3455  CG  PRO ! 221     235.057  23.381 -76.159  1.00  0.00           C  
ATOM   3456  CD  PRO ! 221     235.496  22.880 -74.809  1.00  0.00           C  
ATOM   3457  HA  PRO ! 221     232.688  24.197 -74.698  1.00  0.00           H  
ATOM   3458 1HB  PRO ! 221     233.489  21.937 -76.565  1.00  0.00           H  
ATOM   3459 2HB  PRO ! 221     233.054  23.605 -76.960  1.00  0.00           H  
ATOM   3460 1HG  PRO ! 221     235.630  22.932 -76.984  1.00  0.00           H  
ATOM   3461 2HG  PRO ! 221     235.156  24.471 -76.259  1.00  0.00           H  
ATOM   3462 1HD  PRO ! 221     235.817  21.831 -74.893  1.00  0.00           H  
ATOM   3463 2HD  PRO ! 221     236.317  23.508 -74.434  1.00  0.00           H  
ATOM   3464  N   GLU ! 222     232.467  20.910 -74.241  1.00  0.00           N  
ATOM   3465  CA  GLU ! 222     231.583  19.855 -73.753  1.00  0.00           C  
ATOM   3466  C   GLU ! 222     230.925  20.255 -72.439  1.00  0.00           C  
ATOM   3467  O   GLU ! 222     229.717  20.102 -72.269  1.00  0.00           O  
ATOM   3468  CB  GLU ! 222     232.359  18.549 -73.569  1.00  0.00           C  
ATOM   3469  CG  GLU ! 222     232.851  17.922 -74.865  1.00  0.00           C  
ATOM   3470  CD  GLU ! 222     234.121  18.546 -75.373  1.00  0.00           C  
ATOM   3471  OE1 GLU ! 222     234.619  19.440 -74.731  1.00  0.00           O  
ATOM   3472  OE2 GLU ! 222     234.593  18.130 -76.404  1.00  0.00           O  
ATOM   3473  H   GLU ! 222     233.442  20.701 -74.399  1.00  0.00           H  
ATOM   3474  HA  GLU ! 222     230.797  19.693 -74.491  1.00  0.00           H  
ATOM   3475 1HB  GLU ! 222     233.227  18.728 -72.934  1.00  0.00           H  
ATOM   3476 2HB  GLU ! 222     231.728  17.819 -73.062  1.00  0.00           H  
ATOM   3477 1HG  GLU ! 222     233.024  16.859 -74.700  1.00  0.00           H  
ATOM   3478 2HG  GLU ! 222     232.074  18.022 -75.622  1.00  0.00           H  
ATOM   3479  N   VAL ! 223     231.727  20.767 -71.514  1.00  0.00           N  
ATOM   3480  CA  VAL ! 223     231.223  21.187 -70.210  1.00  0.00           C  
ATOM   3481  C   VAL ! 223     230.132  22.241 -70.358  1.00  0.00           C  
ATOM   3482  O   VAL ! 223     229.078  22.149 -69.727  1.00  0.00           O  
ATOM   3483  CB  VAL ! 223     232.368  21.754 -69.350  1.00  0.00           C  
ATOM   3484  CG1 VAL ! 223     231.818  22.388 -68.082  1.00  0.00           C  
ATOM   3485  CG2 VAL ! 223     233.360  20.651 -69.016  1.00  0.00           C  
ATOM   3486  H   VAL ! 223     232.711  20.869 -71.717  1.00  0.00           H  
ATOM   3487  HA  VAL ! 223     230.804  20.316 -69.704  1.00  0.00           H  
ATOM   3488  HB  VAL ! 223     232.874  22.541 -69.910  1.00  0.00           H  
ATOM   3489 1HG1 VAL ! 223     232.641  22.784 -67.486  1.00  0.00           H  
ATOM   3490 2HG1 VAL ! 223     231.139  23.199 -68.345  1.00  0.00           H  
ATOM   3491 3HG1 VAL ! 223     231.281  21.637 -67.503  1.00  0.00           H  
ATOM   3492 1HG2 VAL ! 223     234.167  21.059 -68.408  1.00  0.00           H  
ATOM   3493 2HG2 VAL ! 223     232.852  19.861 -68.461  1.00  0.00           H  
ATOM   3494 3HG2 VAL ! 223     233.772  20.239 -69.937  1.00  0.00           H  
ATOM   3495  N   LEU ! 224     230.390  23.241 -71.191  1.00  0.00           N  
ATOM   3496  CA  LEU ! 224     229.431  24.314 -71.421  1.00  0.00           C  
ATOM   3497  C   LEU ! 224     228.102  23.766 -71.927  1.00  0.00           C  
ATOM   3498  O   LEU ! 224     227.038  24.143 -71.436  1.00  0.00           O  
ATOM   3499  CB  LEU ! 224     229.995  25.321 -72.432  1.00  0.00           C  
ATOM   3500  CG  LEU ! 224     231.162  26.182 -71.932  1.00  0.00           C  
ATOM   3501  CD1 LEU ! 224     231.739  26.979 -73.094  1.00  0.00           C  
ATOM   3502  CD2 LEU ! 224     230.674  27.105 -70.825  1.00  0.00           C  
ATOM   3503  H   LEU ! 224     231.274  23.259 -71.678  1.00  0.00           H  
ATOM   3504  HA  LEU ! 224     229.254  24.828 -70.477  1.00  0.00           H  
ATOM   3505 1HB  LEU ! 224     230.338  24.776 -73.310  1.00  0.00           H  
ATOM   3506 2HB  LEU ! 224     229.193  25.993 -72.737  1.00  0.00           H  
ATOM   3507  HG  LEU ! 224     231.951  25.537 -71.546  1.00  0.00           H  
ATOM   3508 1HD1 LEU ! 224     232.568  27.591 -72.739  1.00  0.00           H  
ATOM   3509 2HD1 LEU ! 224     232.097  26.295 -73.863  1.00  0.00           H  
ATOM   3510 3HD1 LEU ! 224     230.966  27.623 -73.513  1.00  0.00           H  
ATOM   3511 1HD2 LEU ! 224     231.504  27.717 -70.469  1.00  0.00           H  
ATOM   3512 2HD2 LEU ! 224     229.886  27.751 -71.211  1.00  0.00           H  
ATOM   3513 3HD2 LEU ! 224     230.284  26.508 -70.000  1.00  0.00           H  
ATOM   3514  N   GLU ! 225     228.171  22.874 -72.911  1.00  0.00           N  
ATOM   3515  CA  GLU ! 225     226.972  22.272 -73.483  1.00  0.00           C  
ATOM   3516  C   GLU ! 225     226.240  21.418 -72.455  1.00  0.00           C  
ATOM   3517  O   GLU ! 225     225.011  21.437 -72.379  1.00  0.00           O  
ATOM   3518  CB  GLU ! 225     227.332  21.422 -74.703  1.00  0.00           C  
ATOM   3519  CG  GLU ! 225     227.795  22.222 -75.913  1.00  0.00           C  
ATOM   3520  CD  GLU ! 225     228.209  21.351 -77.066  1.00  0.00           C  
ATOM   3521  OE1 GLU ! 225     228.247  20.156 -76.900  1.00  0.00           O  
ATOM   3522  OE2 GLU ! 225     228.486  21.883 -78.116  1.00  0.00           O  
ATOM   3523  H   GLU ! 225     229.076  22.606 -73.271  1.00  0.00           H  
ATOM   3524  HA  GLU ! 225     226.302  23.071 -73.801  1.00  0.00           H  
ATOM   3525 1HB  GLU ! 225     228.128  20.725 -74.439  1.00  0.00           H  
ATOM   3526 2HB  GLU ! 225     226.466  20.832 -75.004  1.00  0.00           H  
ATOM   3527 1HG  GLU ! 225     226.984  22.873 -76.236  1.00  0.00           H  
ATOM   3528 2HG  GLU ! 225     228.634  22.851 -75.619  1.00  0.00           H  
ATOM   3529  N   GLU ! 226     227.002  20.670 -71.665  1.00  0.00           N  
ATOM   3530  CA  GLU ! 226     226.425  19.807 -70.640  1.00  0.00           C  
ATOM   3531  C   GLU ! 226     225.719  20.625 -69.564  1.00  0.00           C  
ATOM   3532  O   GLU ! 226     224.642  20.255 -69.098  1.00  0.00           O  
ATOM   3533  CB  GLU ! 226     227.511  18.937 -70.003  1.00  0.00           C  
ATOM   3534  CG  GLU ! 226     228.077  17.865 -70.923  1.00  0.00           C  
ATOM   3535  CD  GLU ! 226     229.190  17.077 -70.288  1.00  0.00           C  
ATOM   3536  OE1 GLU ! 226     229.594  17.424 -69.205  1.00  0.00           O  
ATOM   3537  OE2 GLU ! 226     229.636  16.128 -70.888  1.00  0.00           O  
ATOM   3538  H   GLU ! 226     228.005  20.699 -71.776  1.00  0.00           H  
ATOM   3539  HA  GLU ! 226     225.688  19.155 -71.111  1.00  0.00           H  
ATOM   3540 1HB  GLU ! 226     228.337  19.567 -69.675  1.00  0.00           H  
ATOM   3541 2HB  GLU ! 226     227.107  18.440 -69.120  1.00  0.00           H  
ATOM   3542 1HG  GLU ! 226     227.277  17.180 -71.203  1.00  0.00           H  
ATOM   3543 2HG  GLU ! 226     228.447  18.339 -71.831  1.00  0.00           H  
ATOM   3544  N   ILE ! 227     226.334  21.737 -69.176  1.00  0.00           N  
ATOM   3545  CA  ILE ! 227     225.765  22.607 -68.154  1.00  0.00           C  
ATOM   3546  C   ILE ! 227     224.456  23.228 -68.627  1.00  0.00           C  
ATOM   3547  O   ILE ! 227     223.496  23.333 -67.863  1.00  0.00           O  
ATOM   3548  CB  ILE ! 227     226.754  23.722 -67.769  1.00  0.00           C  
ATOM   3549  CG1 ILE ! 227     227.970  23.132 -67.050  1.00  0.00           C  
ATOM   3550  CG2 ILE ! 227     226.069  24.763 -66.897  1.00  0.00           C  
ATOM   3551  CD1 ILE ! 227     229.110  24.110 -66.874  1.00  0.00           C  
ATOM   3552  H   ILE ! 227     227.217  21.986 -69.599  1.00  0.00           H  
ATOM   3553  HA  ILE ! 227     225.560  22.009 -67.267  1.00  0.00           H  
ATOM   3554  HB  ILE ! 227     227.126  24.206 -68.672  1.00  0.00           H  
ATOM   3555 1HG1 ILE ! 227     227.672  22.775 -66.065  1.00  0.00           H  
ATOM   3556 2HG1 ILE ! 227     228.343  22.274 -67.609  1.00  0.00           H  
ATOM   3557 1HG2 ILE ! 227     226.783  25.544 -66.634  1.00  0.00           H  
ATOM   3558 2HG2 ILE ! 227     225.236  25.203 -67.443  1.00  0.00           H  
ATOM   3559 3HG2 ILE ! 227     225.698  24.289 -65.988  1.00  0.00           H  
ATOM   3560 1HD1 ILE ! 227     229.934  23.619 -66.357  1.00  0.00           H  
ATOM   3561 2HD1 ILE ! 227     229.448  24.454 -67.852  1.00  0.00           H  
ATOM   3562 3HD1 ILE ! 227     228.770  24.962 -66.287  1.00  0.00           H  
ATOM   3563  N   SER ! 228     224.421  23.638 -69.890  1.00  0.00           N  
ATOM   3564  CA  SER ! 228     223.229  24.247 -70.464  1.00  0.00           C  
ATOM   3565  C   SER ! 228     222.075  23.257 -70.519  1.00  0.00           C  
ATOM   3566  O   SER ! 228     220.929  23.607 -70.238  1.00  0.00           O  
ATOM   3567  CB  SER ! 228     223.528  24.766 -71.857  1.00  0.00           C  
ATOM   3568  OG  SER ! 228     224.447  25.822 -71.813  1.00  0.00           O  
ATOM   3569  H   SER ! 228     225.242  23.525 -70.467  1.00  0.00           H  
ATOM   3570  HA  SER ! 228     222.931  25.085 -69.833  1.00  0.00           H  
ATOM   3571 1HB  SER ! 228     223.928  23.958 -72.468  1.00  0.00           H  
ATOM   3572 2HB  SER ! 228     222.604  25.104 -72.325  1.00  0.00           H  
ATOM   3573  HG  SER ! 228     224.583  26.093 -72.724  1.00  0.00           H  
ATOM   3574  N   GLU ! 229     222.382  22.016 -70.884  1.00  0.00           N  
ATOM   3575  CA  GLU ! 229     221.370  20.971 -70.975  1.00  0.00           C  
ATOM   3576  C   GLU ! 229     220.772  20.662 -69.609  1.00  0.00           C  
ATOM   3577  O   GLU ! 229     219.565  20.465 -69.480  1.00  0.00           O  
ATOM   3578  CB  GLU ! 229     221.970  19.699 -71.579  1.00  0.00           C  
ATOM   3579  CG  GLU ! 229     222.326  19.812 -73.055  1.00  0.00           C  
ATOM   3580  CD  GLU ! 229     222.978  18.570 -73.596  1.00  0.00           C  
ATOM   3581  OE1 GLU ! 229     223.255  17.683 -72.824  1.00  0.00           O  
ATOM   3582  OE2 GLU ! 229     223.200  18.508 -74.782  1.00  0.00           O  
ATOM   3583  H   GLU ! 229     223.342  21.792 -71.104  1.00  0.00           H  
ATOM   3584  HA  GLU ! 229     220.568  21.322 -71.625  1.00  0.00           H  
ATOM   3585 1HB  GLU ! 229     222.875  19.430 -71.036  1.00  0.00           H  
ATOM   3586 2HB  GLU ! 229     221.264  18.876 -71.468  1.00  0.00           H  
ATOM   3587 1HG  GLU ! 229     221.418  20.008 -73.624  1.00  0.00           H  
ATOM   3588 2HG  GLU ! 229     222.998  20.659 -73.192  1.00  0.00           H  
ATOM   3589  N   PHE ! 230     221.627  20.620 -68.591  1.00  0.00           N  
ATOM   3590  CA  PHE ! 230     221.182  20.335 -67.232  1.00  0.00           C  
ATOM   3591  C   PHE ! 230     220.264  21.432 -66.708  1.00  0.00           C  
ATOM   3592  O   PHE ! 230     219.262  21.153 -66.050  1.00  0.00           O  
ATOM   3593  CB  PHE ! 230     222.384  20.181 -66.298  1.00  0.00           C  
ATOM   3594  CG  PHE ! 230     223.133  18.892 -66.482  1.00  0.00           C  
ATOM   3595  CD1 PHE ! 230     224.486  18.897 -66.789  1.00  0.00           C  
ATOM   3596  CD2 PHE ! 230     222.487  17.672 -66.351  1.00  0.00           C  
ATOM   3597  CE1 PHE ! 230     225.176  17.711 -66.958  1.00  0.00           C  
ATOM   3598  CE2 PHE ! 230     223.174  16.486 -66.518  1.00  0.00           C  
ATOM   3599  CZ  PHE ! 230     224.520  16.506 -66.823  1.00  0.00           C  
ATOM   3600  H   PHE ! 230     222.608  20.789 -68.762  1.00  0.00           H  
ATOM   3601  HA  PHE ! 230     220.625  19.397 -67.240  1.00  0.00           H  
ATOM   3602 1HB  PHE ! 230     223.079  21.004 -66.461  1.00  0.00           H  
ATOM   3603 2HB  PHE ! 230     222.050  20.235 -65.263  1.00  0.00           H  
ATOM   3604  HD1 PHE ! 230     225.004  19.850 -66.894  1.00  0.00           H  
ATOM   3605  HD2 PHE ! 230     221.423  17.656 -66.110  1.00  0.00           H  
ATOM   3606  HE1 PHE ! 230     226.238  17.729 -67.199  1.00  0.00           H  
ATOM   3607  HE2 PHE ! 230     222.654  15.534 -66.411  1.00  0.00           H  
ATOM   3608  HZ  PHE ! 230     225.063  15.571 -66.957  1.00  0.00           H  
ATOM   3609  N   ALA ! 231     220.610  22.679 -67.007  1.00  0.00           N  
ATOM   3610  CA  ALA ! 231     219.818  23.820 -66.568  1.00  0.00           C  
ATOM   3611  C   ALA ! 231     218.438  23.812 -67.212  1.00  0.00           C  
ATOM   3612  O   ALA ! 231     217.434  24.106 -66.560  1.00  0.00           O  
ATOM   3613  CB  ALA ! 231     220.542  25.120 -66.884  1.00  0.00           C  
ATOM   3614  H   ALA ! 231     221.444  22.840 -67.553  1.00  0.00           H  
ATOM   3615  HA  ALA ! 231     219.684  23.744 -65.489  1.00  0.00           H  
ATOM   3616 1HB  ALA ! 231     219.938  25.964 -66.550  1.00  0.00           H  
ATOM   3617 2HB  ALA ! 231     221.503  25.136 -66.370  1.00  0.00           H  
ATOM   3618 3HB  ALA ! 231     220.705  25.194 -67.958  1.00  0.00           H  
ATOM   3619  N   GLU ! 232     218.391  23.473 -68.497  1.00  0.00           N  
ATOM   3620  CA  GLU ! 232     217.132  23.425 -69.231  1.00  0.00           C  
ATOM   3621  C   GLU ! 232     216.213  22.343 -68.681  1.00  0.00           C  
ATOM   3622  O   GLU ! 232     215.006  22.545 -68.555  1.00  0.00           O  
ATOM   3623  CB  GLU ! 232     217.391  23.179 -70.719  1.00  0.00           C  
ATOM   3624  CG  GLU ! 232     216.140  23.188 -71.585  1.00  0.00           C  
ATOM   3625  CD  GLU ! 232     216.441  23.033 -73.050  1.00  0.00           C  
ATOM   3626  OE1 GLU ! 232     217.494  23.450 -73.468  1.00  0.00           O  
ATOM   3627  OE2 GLU ! 232     215.616  22.497 -73.752  1.00  0.00           O  
ATOM   3628  H   GLU ! 232     219.249  23.243 -68.977  1.00  0.00           H  
ATOM   3629  HA  GLU ! 232     216.629  24.386 -69.118  1.00  0.00           H  
ATOM   3630 1HB  GLU ! 232     218.069  23.942 -71.102  1.00  0.00           H  
ATOM   3631 2HB  GLU ! 232     217.880  22.213 -70.848  1.00  0.00           H  
ATOM   3632 1HG  GLU ! 232     215.488  22.373 -71.272  1.00  0.00           H  
ATOM   3633 2HG  GLU ! 232     215.607  24.124 -71.426  1.00  0.00           H  
ATOM   3634  N   GLU ! 233     216.793  21.193 -68.352  1.00  0.00           N  
ATOM   3635  CA  GLU ! 233     216.025  20.076 -67.813  1.00  0.00           C  
ATOM   3636  C   GLU ! 233     215.426  20.423 -66.455  1.00  0.00           C  
ATOM   3637  O   GLU ! 233     214.280  20.081 -66.166  1.00  0.00           O  
ATOM   3638  CB  GLU ! 233     216.908  18.832 -67.689  1.00  0.00           C  
ATOM   3639  CG  GLU ! 233     217.325  18.222 -69.020  1.00  0.00           C  
ATOM   3640  CD  GLU ! 233     216.161  17.697 -69.813  1.00  0.00           C  
ATOM   3641  OE1 GLU ! 233     215.262  17.150 -69.221  1.00  0.00           O  
ATOM   3642  OE2 GLU ! 233     216.172  17.842 -71.013  1.00  0.00           O  
ATOM   3643  H   GLU ! 233     217.790  21.089 -68.478  1.00  0.00           H  
ATOM   3644  HA  GLU ! 233     215.205  19.857 -68.498  1.00  0.00           H  
ATOM   3645 1HB  GLU ! 233     217.814  19.083 -67.137  1.00  0.00           H  
ATOM   3646 2HB  GLU ! 233     216.380  18.066 -67.121  1.00  0.00           H  
ATOM   3647 1HG  GLU ! 233     217.839  18.981 -69.610  1.00  0.00           H  
ATOM   3648 2HG  GLU ! 233     218.027  17.411 -68.831  1.00  0.00           H  
ATOM   3649  N   ARG ! 234     216.212  21.103 -65.627  1.00  0.00           N  
ATOM   3650  CA  ARG ! 234     215.761  21.496 -64.296  1.00  0.00           C  
ATOM   3651  C   ARG ! 234     214.605  22.486 -64.379  1.00  0.00           C  
ATOM   3652  O   ARG ! 234     213.645  22.398 -63.613  1.00  0.00           O  
ATOM   3653  CB  ARG ! 234     216.902  22.118 -63.505  1.00  0.00           C  
ATOM   3654  CG  ARG ! 234     218.081  21.192 -63.247  1.00  0.00           C  
ATOM   3655  CD  ARG ! 234     217.738  20.124 -62.273  1.00  0.00           C  
ATOM   3656  NE  ARG ! 234     216.976  19.051 -62.891  1.00  0.00           N  
ATOM   3657  CZ  ARG ! 234     217.500  18.103 -63.691  1.00  0.00           C  
ATOM   3658  NH1 ARG ! 234     218.787  18.107 -63.960  1.00  0.00           N  
ATOM   3659  NH2 ARG ! 234     216.721  17.167 -64.206  1.00  0.00           N  
ATOM   3660  H   ARG ! 234     217.144  21.354 -65.925  1.00  0.00           H  
ATOM   3661  HA  ARG ! 234     215.420  20.604 -63.769  1.00  0.00           H  
ATOM   3662 1HB  ARG ! 234     217.279  22.991 -64.035  1.00  0.00           H  
ATOM   3663 2HB  ARG ! 234     216.532  22.457 -62.537  1.00  0.00           H  
ATOM   3664 1HG  ARG ! 234     218.383  20.720 -64.182  1.00  0.00           H  
ATOM   3665 2HG  ARG ! 234     218.915  21.768 -62.845  1.00  0.00           H  
ATOM   3666 1HD  ARG ! 234     218.653  19.699 -61.862  1.00  0.00           H  
ATOM   3667 2HD  ARG ! 234     217.140  20.546 -61.467  1.00  0.00           H  
ATOM   3668  HE  ARG ! 234     215.982  19.014 -62.708  1.00  0.00           H  
ATOM   3669 1HH1 ARG ! 234     219.383  18.822 -63.567  1.00  0.00           H  
ATOM   3670 2HH1 ARG ! 234     219.180  17.396 -64.560  1.00  0.00           H  
ATOM   3671 1HH2 ARG ! 234     215.732  17.163 -63.999  1.00  0.00           H  
ATOM   3672 2HH2 ARG ! 234     217.114  16.456 -64.805  1.00  0.00           H  
ATOM   3673  N   SER ! 235     214.704  23.428 -65.311  1.00  0.00           N  
ATOM   3674  CA  SER ! 235     213.667  24.436 -65.494  1.00  0.00           C  
ATOM   3675  C   SER ! 235     212.357  23.804 -65.948  1.00  0.00           C  
ATOM   3676  O   SER ! 235     211.281  24.185 -65.485  1.00  0.00           O  
ATOM   3677  CB  SER ! 235     214.118  25.470 -66.507  1.00  0.00           C  
ATOM   3678  OG  SER ! 235     215.209  26.205 -66.024  1.00  0.00           O  
ATOM   3679  H   SER ! 235     215.519  23.446 -65.908  1.00  0.00           H  
ATOM   3680  HA  SER ! 235     213.494  24.932 -64.538  1.00  0.00           H  
ATOM   3681 1HB  SER ! 235     214.394  24.972 -67.436  1.00  0.00           H  
ATOM   3682 2HB  SER ! 235     213.292  26.144 -66.731  1.00  0.00           H  
ATOM   3683  HG  SER ! 235     215.433  26.832 -66.715  1.00  0.00           H  
ATOM   3684  N   ARG ! 236     212.456  22.836 -66.854  1.00  0.00           N  
ATOM   3685  CA  ARG ! 236     211.279  22.148 -67.371  1.00  0.00           C  
ATOM   3686  C   ARG ! 236     210.573  21.360 -66.274  1.00  0.00           C  
ATOM   3687  O   ARG ! 236     209.345  21.346 -66.200  1.00  0.00           O  
ATOM   3688  CB  ARG ! 236     211.664  21.205 -68.501  1.00  0.00           C  
ATOM   3689  CG  ARG ! 236     210.500  20.472 -69.147  1.00  0.00           C  
ATOM   3690  CD  ARG ! 236     210.952  19.591 -70.255  1.00  0.00           C  
ATOM   3691  NE  ARG ! 236     211.828  18.531 -69.782  1.00  0.00           N  
ATOM   3692  CZ  ARG ! 236     211.404  17.390 -69.204  1.00  0.00           C  
ATOM   3693  NH1 ARG ! 236     210.118  17.177 -69.035  1.00  0.00           N  
ATOM   3694  NH2 ARG ! 236     212.282  16.485 -68.807  1.00  0.00           N  
ATOM   3695  H   ARG ! 236     213.370  22.570 -67.193  1.00  0.00           H  
ATOM   3696  HA  ARG ! 236     210.586  22.894 -67.762  1.00  0.00           H  
ATOM   3697 1HB  ARG ! 236     212.177  21.764 -69.282  1.00  0.00           H  
ATOM   3698 2HB  ARG ! 236     212.360  20.453 -68.126  1.00  0.00           H  
ATOM   3699 1HG  ARG ! 236     209.999  19.854 -68.401  1.00  0.00           H  
ATOM   3700 2HG  ARG ! 236     209.793  21.197 -69.552  1.00  0.00           H  
ATOM   3701 1HD  ARG ! 236     210.086  19.131 -70.731  1.00  0.00           H  
ATOM   3702 2HD  ARG ! 236     211.498  20.182 -70.990  1.00  0.00           H  
ATOM   3703  HE  ARG ! 236     212.824  18.659 -69.896  1.00  0.00           H  
ATOM   3704 1HH1 ARG ! 236     209.447  17.868 -69.338  1.00  0.00           H  
ATOM   3705 2HH1 ARG ! 236     209.801  16.322 -68.601  1.00  0.00           H  
ATOM   3706 1HH2 ARG ! 236     213.271  16.649 -68.938  1.00  0.00           H  
ATOM   3707 2HH2 ARG ! 236     211.965  15.631 -68.374  1.00  0.00           H  
ATOM   3708  N   ARG ! 237     211.358  20.706 -65.424  1.00  0.00           N  
ATOM   3709  CA  ARG ! 237     210.809  19.916 -64.331  1.00  0.00           C  
ATOM   3710  C   ARG ! 237     210.076  20.796 -63.325  1.00  0.00           C  
ATOM   3711  O   ARG ! 237     209.012  20.431 -62.827  1.00  0.00           O  
ATOM   3712  CB  ARG ! 237     211.914  19.149 -63.620  1.00  0.00           C  
ATOM   3713  CG  ARG ! 237     211.438  18.218 -62.516  1.00  0.00           C  
ATOM   3714  CD  ARG ! 237     212.561  17.444 -61.927  1.00  0.00           C  
ATOM   3715  NE  ARG ! 237     212.118  16.585 -60.842  1.00  0.00           N  
ATOM   3716  CZ  ARG ! 237     211.602  15.351 -61.004  1.00  0.00           C  
ATOM   3717  NH1 ARG ! 237     211.471  14.847 -62.211  1.00  0.00           N  
ATOM   3718  NH2 ARG ! 237     211.227  14.647 -59.950  1.00  0.00           N  
ATOM   3719  H   ARG ! 237     212.360  20.758 -65.539  1.00  0.00           H  
ATOM   3720  HA  ARG ! 237     210.099  19.199 -64.745  1.00  0.00           H  
ATOM   3721 1HB  ARG ! 237     212.464  18.549 -64.343  1.00  0.00           H  
ATOM   3722 2HB  ARG ! 237     212.618  19.853 -63.176  1.00  0.00           H  
ATOM   3723 1HG  ARG ! 237     210.971  18.802 -61.723  1.00  0.00           H  
ATOM   3724 2HG  ARG ! 237     210.712  17.513 -62.923  1.00  0.00           H  
ATOM   3725 1HD  ARG ! 237     213.013  16.817 -62.695  1.00  0.00           H  
ATOM   3726 2HD  ARG ! 237     213.309  18.132 -61.534  1.00  0.00           H  
ATOM   3727  HE  ARG ! 237     212.203  16.939 -59.898  1.00  0.00           H  
ATOM   3728 1HH1 ARG ! 237     211.757  15.385 -63.017  1.00  0.00           H  
ATOM   3729 2HH1 ARG ! 237     211.084  13.923 -62.333  1.00  0.00           H  
ATOM   3730 1HH2 ARG ! 237     211.327  15.035 -59.022  1.00  0.00           H  
ATOM   3731 2HH2 ARG ! 237     210.840  13.723 -60.072  1.00  0.00           H  
ATOM   3732  N   LEU ! 238     210.655  21.955 -63.033  1.00  0.00           N  
ATOM   3733  CA  LEU ! 238     210.057  22.891 -62.088  1.00  0.00           C  
ATOM   3734  C   LEU ! 238     208.727  23.426 -62.607  1.00  0.00           C  
ATOM   3735  O   LEU ! 238     207.763  23.563 -61.851  1.00  0.00           O  
ATOM   3736  CB  LEU ! 238     211.016  24.058 -61.821  1.00  0.00           C  
ATOM   3737  CG  LEU ! 238     212.287  23.709 -61.037  1.00  0.00           C  
ATOM   3738  CD1 LEU ! 238     213.215  24.916 -61.009  1.00  0.00           C  
ATOM   3739  CD2 LEU ! 238     211.912  23.273 -59.629  1.00  0.00           C  
ATOM   3740  H   LEU ! 238     211.531  22.195 -63.476  1.00  0.00           H  
ATOM   3741  HA  LEU ! 238     209.873  22.366 -61.151  1.00  0.00           H  
ATOM   3742 1HB  LEU ! 238     211.321  24.482 -62.776  1.00  0.00           H  
ATOM   3743 2HB  LEU ! 238     210.481  24.825 -61.260  1.00  0.00           H  
ATOM   3744  HG  LEU ! 238     212.813  22.897 -61.540  1.00  0.00           H  
ATOM   3745 1HD1 LEU ! 238     214.118  24.668 -60.452  1.00  0.00           H  
ATOM   3746 2HD1 LEU ! 238     213.482  25.194 -62.028  1.00  0.00           H  
ATOM   3747 3HD1 LEU ! 238     212.709  25.751 -60.525  1.00  0.00           H  
ATOM   3748 1HD2 LEU ! 238     212.816  23.024 -59.072  1.00  0.00           H  
ATOM   3749 2HD2 LEU ! 238     211.388  24.085 -59.124  1.00  0.00           H  
ATOM   3750 3HD2 LEU ! 238     211.264  22.398 -59.678  1.00  0.00           H  
ATOM   3751  N   SER ! 239     208.681  23.728 -63.898  1.00  0.00           N  
ATOM   3752  CA  SER ! 239     207.471  24.247 -64.524  1.00  0.00           C  
ATOM   3753  C   SER ! 239     206.348  23.218 -64.490  1.00  0.00           C  
ATOM   3754  O   SER ! 239     205.191  23.553 -64.236  1.00  0.00           O  
ATOM   3755  CB  SER ! 239     207.757  24.650 -65.958  1.00  0.00           C  
ATOM   3756  OG  SER ! 239     208.643  25.734 -66.007  1.00  0.00           O  
ATOM   3757  H   SER ! 239     209.508  23.594 -64.462  1.00  0.00           H  
ATOM   3758  HA  SER ! 239     207.143  25.126 -63.968  1.00  0.00           H  
ATOM   3759 1HB  SER ! 239     208.183  23.803 -66.495  1.00  0.00           H  
ATOM   3760 2HB  SER ! 239     206.824  24.916 -66.453  1.00  0.00           H  
ATOM   3761  HG  SER ! 239     208.773  25.927 -66.939  1.00  0.00           H  
ATOM   3762  N   GLU ! 240     206.696  21.961 -64.752  1.00  0.00           N  
ATOM   3763  CA  GLU ! 240     205.719  20.881 -64.753  1.00  0.00           C  
ATOM   3764  C   GLU ! 240     205.131  20.668 -63.364  1.00  0.00           C  
ATOM   3765  O   GLU ! 240     203.930  20.443 -63.217  1.00  0.00           O  
ATOM   3766  CB  GLU ! 240     206.360  19.584 -65.251  1.00  0.00           C  
ATOM   3767  CG  GLU ! 240     205.403  18.403 -65.338  1.00  0.00           C  
ATOM   3768  CD  GLU ! 240     204.314  18.606 -66.354  1.00  0.00           C  
ATOM   3769  OE1 GLU ! 240     204.487  19.422 -67.227  1.00  0.00           O  
ATOM   3770  OE2 GLU ! 240     203.307  17.945 -66.256  1.00  0.00           O  
ATOM   3771  H   GLU ! 240     207.663  21.750 -64.955  1.00  0.00           H  
ATOM   3772  HA  GLU ! 240     204.906  21.151 -65.428  1.00  0.00           H  
ATOM   3773 1HB  GLU ! 240     206.783  19.744 -66.243  1.00  0.00           H  
ATOM   3774 2HB  GLU ! 240     207.178  19.303 -64.587  1.00  0.00           H  
ATOM   3775 1HG  GLU ! 240     205.968  17.509 -65.602  1.00  0.00           H  
ATOM   3776 2HG  GLU ! 240     204.955  18.239 -64.359  1.00  0.00           H  
ATOM   3777  N   TYR ! 241     205.983  20.738 -62.347  1.00  0.00           N  
ATOM   3778  CA  TYR ! 241     205.550  20.554 -60.968  1.00  0.00           C  
ATOM   3779  C   TYR ! 241     204.595  21.661 -60.539  1.00  0.00           C  
ATOM   3780  O   TYR ! 241     203.601  21.407 -59.858  1.00  0.00           O  
ATOM   3781  CB  TYR ! 241     206.758  20.502 -60.030  1.00  0.00           C  
ATOM   3782  CG  TYR ! 241     206.397  20.252 -58.583  1.00  0.00           C  
ATOM   3783  CD1 TYR ! 241     206.536  18.981 -58.043  1.00  0.00           C  
ATOM   3784  CD2 TYR ! 241     205.928  21.293 -57.795  1.00  0.00           C  
ATOM   3785  CE1 TYR ! 241     206.206  18.753 -56.721  1.00  0.00           C  
ATOM   3786  CE2 TYR ! 241     205.598  21.064 -56.474  1.00  0.00           C  
ATOM   3787  CZ  TYR ! 241     205.736  19.801 -55.936  1.00  0.00           C  
ATOM   3788  OH  TYR ! 241     205.407  19.573 -54.620  1.00  0.00           O  
ATOM   3789  H   TYR ! 241     206.958  20.924 -62.536  1.00  0.00           H  
ATOM   3790  HA  TYR ! 241     205.013  19.608 -60.897  1.00  0.00           H  
ATOM   3791 1HB  TYR ! 241     207.436  19.710 -60.354  1.00  0.00           H  
ATOM   3792 2HB  TYR ! 241     207.304  21.443 -60.087  1.00  0.00           H  
ATOM   3793  HD1 TYR ! 241     206.905  18.163 -58.662  1.00  0.00           H  
ATOM   3794  HD2 TYR ! 241     205.818  22.290 -58.220  1.00  0.00           H  
ATOM   3795  HE1 TYR ! 241     206.315  17.755 -56.297  1.00  0.00           H  
ATOM   3796  HE2 TYR ! 241     205.228  21.882 -55.855  1.00  0.00           H  
ATOM   3797  HH  TYR ! 241     205.560  18.649 -54.408  1.00  0.00           H  
ATOM   3798  N   ALA ! 242     204.900  22.889 -60.940  1.00  0.00           N  
ATOM   3799  CA  ALA ! 242     204.069  24.038 -60.597  1.00  0.00           C  
ATOM   3800  C   ALA ! 242     202.692  23.928 -61.238  1.00  0.00           C  
ATOM   3801  O   ALA ! 242     201.679  24.243 -60.611  1.00  0.00           O  
ATOM   3802  CB  ALA ! 242     204.749  25.331 -61.022  1.00  0.00           C  
ATOM   3803  H   ALA ! 242     205.730  23.031 -61.498  1.00  0.00           H  
ATOM   3804  HA  ALA ! 242     203.936  24.049 -59.515  1.00  0.00           H  
ATOM   3805 1HB  ALA ! 242     204.115  26.179 -60.761  1.00  0.00           H  
ATOM   3806 2HB  ALA ! 242     205.707  25.424 -60.511  1.00  0.00           H  
ATOM   3807 3HB  ALA ! 242     204.912  25.319 -62.098  1.00  0.00           H  
ATOM   3808  N   GLU ! 243     202.657  23.481 -62.486  1.00  0.00           N  
ATOM   3809  CA  GLU ! 243     201.402  23.332 -63.214  1.00  0.00           C  
ATOM   3810  C   GLU ! 243     200.518  22.271 -62.570  1.00  0.00           C  
ATOM   3811  O   GLU ! 243     199.305  22.445 -62.459  1.00  0.00           O  
ATOM   3812  CB  GLU ! 243     201.672  22.968 -64.676  1.00  0.00           C  
ATOM   3813  CG  GLU ! 243     200.421  22.840 -65.533  1.00  0.00           C  
ATOM   3814  CD  GLU ! 243     199.679  24.138 -65.682  1.00  0.00           C  
ATOM   3815  OE1 GLU ! 243     200.275  25.168 -65.478  1.00  0.00           O  
ATOM   3816  OE2 GLU ! 243     198.513  24.100 -66.001  1.00  0.00           O  
ATOM   3817  H   GLU ! 243     203.523  23.237 -62.944  1.00  0.00           H  
ATOM   3818  HA  GLU ! 243     200.870  24.283 -63.184  1.00  0.00           H  
ATOM   3819 1HB  GLU ! 243     202.311  23.726 -65.128  1.00  0.00           H  
ATOM   3820 2HB  GLU ! 243     202.207  22.019 -64.721  1.00  0.00           H  
ATOM   3821 1HG  GLU ! 243     200.706  22.482 -66.522  1.00  0.00           H  
ATOM   3822 2HG  GLU ! 243     199.761  22.098 -65.085  1.00  0.00           H  
ATOM   3823  N   ARG ! 244     201.133  21.171 -62.150  1.00  0.00           N  
ATOM   3824  CA  ARG ! 244     200.403  20.079 -61.517  1.00  0.00           C  
ATOM   3825  C   ARG ! 244     199.793  20.519 -60.193  1.00  0.00           C  
ATOM   3826  O   ARG ! 244     198.647  20.190 -59.887  1.00  0.00           O  
ATOM   3827  CB  ARG ! 244     201.320  18.889 -61.278  1.00  0.00           C  
ATOM   3828  CG  ARG ! 244     201.750  18.150 -62.536  1.00  0.00           C  
ATOM   3829  CD  ARG ! 244     202.688  17.040 -62.228  1.00  0.00           C  
ATOM   3830  NE  ARG ! 244     203.102  16.331 -63.428  1.00  0.00           N  
ATOM   3831  CZ  ARG ! 244     204.047  15.371 -63.461  1.00  0.00           C  
ATOM   3832  NH1 ARG ! 244     204.665  15.019 -62.356  1.00  0.00           N  
ATOM   3833  NH2 ARG ! 244     204.353  14.785 -64.606  1.00  0.00           N  
ATOM   3834  H   ARG ! 244     202.132  21.089 -62.272  1.00  0.00           H  
ATOM   3835  HA  ARG ! 244     199.598  19.768 -62.184  1.00  0.00           H  
ATOM   3836 1HB  ARG ! 244     202.223  19.222 -60.767  1.00  0.00           H  
ATOM   3837 2HB  ARG ! 244     200.822  18.170 -60.628  1.00  0.00           H  
ATOM   3838 1HG  ARG ! 244     200.873  17.732 -63.030  1.00  0.00           H  
ATOM   3839 2HG  ARG ! 244     202.251  18.844 -63.212  1.00  0.00           H  
ATOM   3840 1HD  ARG ! 244     203.578  17.440 -61.743  1.00  0.00           H  
ATOM   3841 2HD  ARG ! 244     202.201  16.328 -61.562  1.00  0.00           H  
ATOM   3842  HE  ARG ! 244     202.648  16.575 -64.298  1.00  0.00           H  
ATOM   3843 1HH1 ARG ! 244     204.432  15.467 -61.481  1.00  0.00           H  
ATOM   3844 2HH1 ARG ! 244     205.374  14.300 -62.381  1.00  0.00           H  
ATOM   3845 1HH2 ARG ! 244     203.877  15.056 -65.455  1.00  0.00           H  
ATOM   3846 2HH2 ARG ! 244     205.061  14.066 -64.631  1.00  0.00           H  
ATOM   3847  N   HIS ! 245     200.572  21.268 -59.412  1.00  0.00           N  
ATOM   3848  CA  HIS ! 245     200.197  21.604 -58.042  1.00  0.00           C  
ATOM   3849  C   HIS ! 245     199.590  22.994 -57.906  1.00  0.00           C  
ATOM   3850  O   HIS ! 245     199.004  23.327 -56.876  1.00  0.00           O  
ATOM   3851  CB  HIS ! 245     201.417  21.497 -57.121  1.00  0.00           C  
ATOM   3852  CG  HIS ! 245     201.960  20.107 -57.001  1.00  0.00           C  
ATOM   3853  ND1 HIS ! 245     202.775  19.542 -57.960  1.00  0.00           N  
ATOM   3854  CD2 HIS ! 245     201.804  19.168 -56.038  1.00  0.00           C  
ATOM   3855  CE1 HIS ! 245     203.098  18.314 -57.590  1.00  0.00           C  
ATOM   3856  NE2 HIS ! 245     202.522  18.064 -56.428  1.00  0.00           N  
ATOM   3857  H   HIS ! 245     201.447  21.612 -59.781  1.00  0.00           H  
ATOM   3858  HA  HIS ! 245     199.438  20.905 -57.691  1.00  0.00           H  
ATOM   3859 1HB  HIS ! 245     202.212  22.143 -57.493  1.00  0.00           H  
ATOM   3860 2HB  HIS ! 245     201.151  21.846 -56.123  1.00  0.00           H  
ATOM   3861  HD1 HIS ! 245     203.142  20.001 -58.769  1.00  0.00           H  
ATOM   3862  HD2 HIS ! 245     201.253  19.157 -55.097  1.00  0.00           H  
ATOM   3863  HE1 HIS ! 245     203.741  17.697 -58.216  1.00  0.00           H  
ATOM   3864  N   VAL ! 246     199.725  23.817 -58.943  1.00  0.00           N  
ATOM   3865  CA  VAL ! 246     199.286  25.205 -58.851  1.00  0.00           C  
ATOM   3866  C   VAL ! 246     197.881  25.376 -59.406  1.00  0.00           C  
ATOM   3867  O   VAL ! 246     197.663  25.276 -60.615  1.00  0.00           O  
ATOM   3868  CB  VAL ! 246     200.253  26.124 -59.621  1.00  0.00           C  
ATOM   3869  CG1 VAL ! 246     199.785  27.570 -59.546  1.00  0.00           C  
ATOM   3870  CG2 VAL ! 246     201.659  25.982 -59.060  1.00  0.00           C  
ATOM   3871  H   VAL ! 246     200.134  23.486 -59.805  1.00  0.00           H  
ATOM   3872  HA  VAL ! 246     199.284  25.498 -57.801  1.00  0.00           H  
ATOM   3873  HB  VAL ! 246     200.250  25.840 -60.673  1.00  0.00           H  
ATOM   3874 1HG1 VAL ! 246     200.480  28.206 -60.095  1.00  0.00           H  
ATOM   3875 2HG1 VAL ! 246     198.792  27.655 -59.985  1.00  0.00           H  
ATOM   3876 3HG1 VAL ! 246     199.751  27.888 -58.504  1.00  0.00           H  
ATOM   3877 1HG2 VAL ! 246     202.338  26.635 -59.609  1.00  0.00           H  
ATOM   3878 2HG2 VAL ! 246     201.661  26.261 -58.006  1.00  0.00           H  
ATOM   3879 3HG2 VAL ! 246     201.989  24.948 -59.162  1.00  0.00           H  
ATOM   3880  N   THR ! 247     196.929  25.637 -58.516  1.00  0.00           N  
ATOM   3881  CA  THR ! 247     195.541  25.848 -58.907  1.00  0.00           C  
ATOM   3882  C   THR ! 247     195.342  27.182 -59.615  1.00  0.00           C  
ATOM   3883  O   THR ! 247     194.484  27.310 -60.488  1.00  0.00           O  
ATOM   3884  CB  THR ! 247     194.610  25.774 -57.683  1.00  0.00           C  
ATOM   3885  OG1 THR ! 247     194.987  26.778 -56.731  1.00  0.00           O  
ATOM   3886  CG2 THR ! 247     194.695  24.403 -57.029  1.00  0.00           C  
ATOM   3887  H   THR ! 247     197.178  25.690 -57.539  1.00  0.00           H  
ATOM   3888  HA  THR ! 247     195.255  25.062 -59.606  1.00  0.00           H  
ATOM   3889  HB  THR ! 247     193.582  25.958 -57.996  1.00  0.00           H  
ATOM   3890  HG1 THR ! 247     194.252  26.947 -56.137  1.00  0.00           H  
ATOM   3891 1HG2 THR ! 247     194.030  24.370 -56.167  1.00  0.00           H  
ATOM   3892 2HG2 THR ! 247     194.397  23.639 -57.747  1.00  0.00           H  
ATOM   3893 3HG2 THR ! 247     195.718  24.218 -56.706  1.00  0.00           H  
ATOM   3894  N   ASN ! 248     196.135  28.179 -59.237  1.00  0.00           N  
ATOM   3895  CA  ASN ! 248     195.940  29.532 -59.745  1.00  0.00           C  
ATOM   3896  C   ASN ! 248     196.353  29.623 -61.205  1.00  0.00           C  
ATOM   3897  O   ASN ! 248     197.530  29.478 -61.538  1.00  0.00           O  
ATOM   3898  CB  ASN ! 248     196.708  30.538 -58.907  1.00  0.00           C  
ATOM   3899  CG  ASN ! 248     196.450  31.958 -59.329  1.00  0.00           C  
ATOM   3900  OD1 ASN ! 248     196.133  32.225 -60.494  1.00  0.00           O  
ATOM   3901  ND2 ASN ! 248     196.578  32.874 -58.404  1.00  0.00           N  
ATOM   3902  H   ASN ! 248     196.887  28.001 -58.587  1.00  0.00           H  
ATOM   3903  HA  ASN ! 248     194.877  29.774 -59.688  1.00  0.00           H  
ATOM   3904 1HB  ASN ! 248     196.430  30.426 -57.858  1.00  0.00           H  
ATOM   3905 2HB  ASN ! 248     197.776  30.337 -58.986  1.00  0.00           H  
ATOM   3906 1HD2 ASN ! 248     196.419  33.836 -58.627  1.00  0.00           H  
ATOM   3907 2HD2 ASN ! 248     196.836  32.613 -57.474  1.00  0.00           H  
ATOM   3908  N   PRO ! 249     195.605  29.851 -62.289  1.00  0.00           N  
ATOM   3909  CA  PRO ! 249     196.308  29.658 -63.551  1.00  0.00           C  
ATOM   3910  C   PRO ! 249     197.426  30.675 -63.715  1.00  0.00           C  
ATOM   3911  O   PRO ! 249     198.462  30.383 -64.312  1.00  0.00           O  
ATOM   3912  CB  PRO ! 249     195.205  29.857 -64.596  1.00  0.00           C  
ATOM   3913  CG  PRO ! 249     193.947  29.536 -63.865  1.00  0.00           C  
ATOM   3914  CD  PRO ! 249     194.185  30.044 -62.468  1.00  0.00           C  
ATOM   3915  HA  PRO ! 249     196.706  28.633 -63.590  1.00  0.00           H  
ATOM   3916 1HB  PRO ! 249     195.227  30.890 -64.974  1.00  0.00           H  
ATOM   3917 2HB  PRO ! 249     195.379  29.196 -65.457  1.00  0.00           H  
ATOM   3918 1HG  PRO ! 249     193.089  30.023 -64.352  1.00  0.00           H  
ATOM   3919 2HG  PRO ! 249     193.756  28.453 -63.895  1.00  0.00           H  
ATOM   3920 1HD  PRO ! 249     193.902  31.105 -62.410  1.00  0.00           H  
ATOM   3921 2HD  PRO ! 249     193.597  29.447 -61.755  1.00  0.00           H  
ATOM   3922  N   ILE ! 250     197.203  31.867 -63.180  1.00  0.00           N  
ATOM   3923  CA  ILE ! 250     198.076  33.005 -63.449  1.00  0.00           C  
ATOM   3924  C   ILE ! 250     199.450  32.805 -62.819  1.00  0.00           C  
ATOM   3925  O   ILE ! 250     200.473  33.123 -63.425  1.00  0.00           O  
ATOM   3926  CB  ILE ! 250     197.454  34.311 -62.923  1.00  0.00           C  
ATOM   3927  CG1 ILE ! 250     196.427  34.854 -63.920  1.00  0.00           C  
ATOM   3928  CG2 ILE ! 250     198.537  35.345 -62.654  1.00  0.00           C  
ATOM   3929  CD1 ILE ! 250     195.389  33.838 -64.340  1.00  0.00           C  
ATOM   3930  H   ILE ! 250     196.408  31.991 -62.570  1.00  0.00           H  
ATOM   3931  HA  ILE ! 250     198.205  33.095 -64.527  1.00  0.00           H  
ATOM   3932  HB  ILE ! 250     196.918  34.111 -61.996  1.00  0.00           H  
ATOM   3933 1HG1 ILE ! 250     195.912  35.708 -63.483  1.00  0.00           H  
ATOM   3934 2HG1 ILE ! 250     196.940  35.205 -64.816  1.00  0.00           H  
ATOM   3935 1HG2 ILE ! 250     198.080  36.262 -62.283  1.00  0.00           H  
ATOM   3936 2HG2 ILE ! 250     199.231  34.959 -61.908  1.00  0.00           H  
ATOM   3937 3HG2 ILE ! 250     199.076  35.556 -63.577  1.00  0.00           H  
ATOM   3938 1HD1 ILE ! 250     194.697  34.296 -65.048  1.00  0.00           H  
ATOM   3939 2HD1 ILE ! 250     195.882  32.988 -64.813  1.00  0.00           H  
ATOM   3940 3HD1 ILE ! 250     194.838  33.498 -63.465  1.00  0.00           H  
ATOM   3941  N   LEU ! 251     199.465  32.278 -61.600  1.00  0.00           N  
ATOM   3942  CA  LEU ! 251     200.713  32.035 -60.886  1.00  0.00           C  
ATOM   3943  C   LEU ! 251     201.559  30.985 -61.598  1.00  0.00           C  
ATOM   3944  O   LEU ! 251     202.778  31.123 -61.700  1.00  0.00           O  
ATOM   3945  CB  LEU ! 251     200.422  31.580 -59.450  1.00  0.00           C  
ATOM   3946  CG  LEU ! 251     199.821  32.644 -58.524  1.00  0.00           C  
ATOM   3947  CD1 LEU ! 251     199.423  32.002 -57.202  1.00  0.00           C  
ATOM   3948  CD2 LEU ! 251     200.834  33.759 -58.307  1.00  0.00           C  
ATOM   3949  H   LEU ! 251     198.590  32.039 -61.156  1.00  0.00           H  
ATOM   3950  HA  LEU ! 251     201.278  32.966 -60.851  1.00  0.00           H  
ATOM   3951 1HB  LEU ! 251     199.728  30.742 -59.486  1.00  0.00           H  
ATOM   3952 2HB  LEU ! 251     201.353  31.235 -59.000  1.00  0.00           H  
ATOM   3953  HG  LEU ! 251     198.920  33.056 -58.979  1.00  0.00           H  
ATOM   3954 1HD1 LEU ! 251     198.996  32.758 -56.544  1.00  0.00           H  
ATOM   3955 2HD1 LEU ! 251     198.684  31.222 -57.384  1.00  0.00           H  
ATOM   3956 3HD1 LEU ! 251     200.303  31.566 -56.730  1.00  0.00           H  
ATOM   3957 1HD2 LEU ! 251     200.406  34.516 -57.649  1.00  0.00           H  
ATOM   3958 2HD2 LEU ! 251     201.735  33.349 -57.851  1.00  0.00           H  
ATOM   3959 3HD2 LEU ! 251     201.086  34.212 -59.266  1.00  0.00           H  
ATOM   3960  N   ALA ! 252     200.907  29.939 -62.089  1.00  0.00           N  
ATOM   3961  CA  ALA ! 252     201.598  28.865 -62.791  1.00  0.00           C  
ATOM   3962  C   ALA ! 252     202.225  29.366 -64.086  1.00  0.00           C  
ATOM   3963  O   ALA ! 252     203.345  28.993 -64.430  1.00  0.00           O  
ATOM   3964  CB  ALA ! 252     200.640  27.717 -63.076  1.00  0.00           C  
ATOM   3965  H   ALA ! 252     199.905  29.886 -61.973  1.00  0.00           H  
ATOM   3966  HA  ALA ! 252     202.402  28.503 -62.150  1.00  0.00           H  
ATOM   3967 1HB  ALA ! 252     201.171  26.922 -63.600  1.00  0.00           H  
ATOM   3968 2HB  ALA ! 252     200.245  27.331 -62.137  1.00  0.00           H  
ATOM   3969 3HB  ALA ! 252     199.819  28.075 -63.696  1.00  0.00           H  
ATOM   3970  N   ALA ! 253     201.495  30.215 -64.801  1.00  0.00           N  
ATOM   3971  CA  ALA ! 253     201.977  30.770 -66.061  1.00  0.00           C  
ATOM   3972  C   ALA ! 253     203.196  31.655 -65.839  1.00  0.00           C  
ATOM   3973  O   ALA ! 253     204.151  31.617 -66.614  1.00  0.00           O  
ATOM   3974  CB  ALA ! 253     200.872  31.555 -66.753  1.00  0.00           C  
ATOM   3975  H   ALA ! 253     200.582  30.483 -64.463  1.00  0.00           H  
ATOM   3976  HA  ALA ! 253     202.276  29.942 -66.703  1.00  0.00           H  
ATOM   3977 1HB  ALA ! 253     201.249  31.964 -67.691  1.00  0.00           H  
ATOM   3978 2HB  ALA ! 253     200.030  30.894 -66.957  1.00  0.00           H  
ATOM   3979 3HB  ALA ! 253     200.546  32.369 -66.108  1.00  0.00           H  
ATOM   3980  N   THR ! 254     203.158  32.452 -64.777  1.00  0.00           N  
ATOM   3981  CA  THR ! 254     204.261  33.350 -64.454  1.00  0.00           C  
ATOM   3982  C   THR ! 254     205.522  32.570 -64.102  1.00  0.00           C  
ATOM   3983  O   THR ! 254     206.624  32.939 -64.505  1.00  0.00           O  
ATOM   3984  CB  THR ! 254     203.890  34.287 -63.289  1.00  0.00           C  
ATOM   3985  OG1 THR ! 254     203.550  33.507 -62.135  1.00  0.00           O  
ATOM   3986  CG2 THR ! 254     202.709  35.167 -63.668  1.00  0.00           C  
ATOM   3987  H   THR ! 254     202.345  32.436 -64.178  1.00  0.00           H  
ATOM   3988  HA  THR ! 254     204.476  33.963 -65.330  1.00  0.00           H  
ATOM   3989  HB  THR ! 254     204.744  34.919 -63.045  1.00  0.00           H  
ATOM   3990  HG1 THR ! 254     204.354  33.215 -61.699  1.00  0.00           H  
ATOM   3991 1HG2 THR ! 254     202.461  35.822 -62.833  1.00  0.00           H  
ATOM   3992 2HG2 THR ! 254     202.968  35.769 -64.538  1.00  0.00           H  
ATOM   3993 3HG2 THR ! 254     201.850  34.540 -63.904  1.00  0.00           H  
ATOM   3994  N   VAL ! 255     205.353  31.486 -63.351  1.00  0.00           N  
ATOM   3995  CA  VAL ! 255     206.477  30.650 -62.947  1.00  0.00           C  
ATOM   3996  C   VAL ! 255     207.131  29.988 -64.151  1.00  0.00           C  
ATOM   3997  O   VAL ! 255     208.356  29.903 -64.234  1.00  0.00           O  
ATOM   3998  CB  VAL ! 255     206.009  29.564 -61.960  1.00  0.00           C  
ATOM   3999  CG1 VAL ! 255     207.132  28.576 -61.682  1.00  0.00           C  
ATOM   4000  CG2 VAL ! 255     205.527  30.210 -60.670  1.00  0.00           C  
ATOM   4001  H   VAL ! 255     204.421  31.235 -63.053  1.00  0.00           H  
ATOM   4002  HA  VAL ! 255     207.215  31.280 -62.448  1.00  0.00           H  
ATOM   4003  HB  VAL ! 255     205.191  29.003 -62.413  1.00  0.00           H  
ATOM   4004 1HG1 VAL ! 255     206.783  27.816 -60.983  1.00  0.00           H  
ATOM   4005 2HG1 VAL ! 255     207.436  28.100 -62.614  1.00  0.00           H  
ATOM   4006 3HG1 VAL ! 255     207.982  29.104 -61.249  1.00  0.00           H  
ATOM   4007 1HG2 VAL ! 255     205.197  29.437 -59.977  1.00  0.00           H  
ATOM   4008 2HG2 VAL ! 255     206.343  30.777 -60.220  1.00  0.00           H  
ATOM   4009 3HG2 VAL ! 255     204.696  30.882 -60.887  1.00  0.00           H  
ATOM   4010  N   VAL ! 256     206.309  29.521 -65.085  1.00  0.00           N  
ATOM   4011  CA  VAL ! 256     206.808  28.868 -66.287  1.00  0.00           C  
ATOM   4012  C   VAL ! 256     207.604  29.833 -67.153  1.00  0.00           C  
ATOM   4013  O   VAL ! 256     208.645  29.474 -67.707  1.00  0.00           O  
ATOM   4014  CB  VAL ! 256     205.637  28.295 -67.107  1.00  0.00           C  
ATOM   4015  CG1 VAL ! 256     206.130  27.780 -68.452  1.00  0.00           C  
ATOM   4016  CG2 VAL ! 256     204.950  27.186 -66.324  1.00  0.00           C  
ATOM   4017  H   VAL ! 256     205.312  29.622 -64.958  1.00  0.00           H  
ATOM   4018  HA  VAL ! 256     207.463  28.048 -65.989  1.00  0.00           H  
ATOM   4019  HB  VAL ! 256     204.923  29.093 -67.311  1.00  0.00           H  
ATOM   4020 1HG1 VAL ! 256     205.290  27.379 -69.018  1.00  0.00           H  
ATOM   4021 2HG1 VAL ! 256     206.585  28.598 -69.009  1.00  0.00           H  
ATOM   4022 3HG1 VAL ! 256     206.867  26.994 -68.292  1.00  0.00           H  
ATOM   4023 1HG2 VAL ! 256     204.123  26.786 -66.910  1.00  0.00           H  
ATOM   4024 2HG2 VAL ! 256     205.666  26.391 -66.116  1.00  0.00           H  
ATOM   4025 3HG2 VAL ! 256     204.569  27.586 -65.385  1.00  0.00           H  
ATOM   4026  N   ALA ! 257     207.109  31.062 -67.268  1.00  0.00           N  
ATOM   4027  CA  ALA ! 257     207.775  32.083 -68.067  1.00  0.00           C  
ATOM   4028  C   ALA ! 257     209.134  32.443 -67.481  1.00  0.00           C  
ATOM   4029  O   ALA ! 257     210.108  32.626 -68.212  1.00  0.00           O  
ATOM   4030  CB  ALA ! 257     206.901  33.324 -68.176  1.00  0.00           C  
ATOM   4031  H   ALA ! 257     206.250  31.294 -66.790  1.00  0.00           H  
ATOM   4032  HA  ALA ! 257     207.940  31.678 -69.065  1.00  0.00           H  
ATOM   4033 1HB  ALA ! 257     207.411  34.077 -68.776  1.00  0.00           H  
ATOM   4034 2HB  ALA ! 257     205.955  33.062 -68.650  1.00  0.00           H  
ATOM   4035 3HB  ALA ! 257     206.709  33.722 -67.181  1.00  0.00           H  
ATOM   4036  N   LEU ! 258     209.194  32.545 -66.158  1.00  0.00           N  
ATOM   4037  CA  LEU ! 258     210.434  32.883 -65.470  1.00  0.00           C  
ATOM   4038  C   LEU ! 258     211.483  31.797 -65.661  1.00  0.00           C  
ATOM   4039  O   LEU ! 258     212.661  32.088 -65.870  1.00  0.00           O  
ATOM   4040  CB  LEU ! 258     210.171  33.090 -63.973  1.00  0.00           C  
ATOM   4041  CG  LEU ! 258     209.350  34.333 -63.608  1.00  0.00           C  
ATOM   4042  CD1 LEU ! 258     209.020  34.306 -62.122  1.00  0.00           C  
ATOM   4043  CD2 LEU ! 258     210.135  35.585 -63.971  1.00  0.00           C  
ATOM   4044  H   LEU ! 258     208.358  32.384 -65.615  1.00  0.00           H  
ATOM   4045  HA  LEU ! 258     210.820  33.811 -65.890  1.00  0.00           H  
ATOM   4046 1HB  LEU ! 258     209.641  32.219 -63.590  1.00  0.00           H  
ATOM   4047 2HB  LEU ! 258     211.129  33.162 -63.458  1.00  0.00           H  
ATOM   4048  HG  LEU ! 258     208.409  34.323 -64.158  1.00  0.00           H  
ATOM   4049 1HD1 LEU ! 258     208.436  35.189 -61.862  1.00  0.00           H  
ATOM   4050 2HD1 LEU ! 258     208.442  33.410 -61.894  1.00  0.00           H  
ATOM   4051 3HD1 LEU ! 258     209.944  34.299 -61.544  1.00  0.00           H  
ATOM   4052 1HD2 LEU ! 258     209.551  36.469 -63.712  1.00  0.00           H  
ATOM   4053 2HD2 LEU ! 258     211.075  35.597 -63.420  1.00  0.00           H  
ATOM   4054 3HD2 LEU ! 258     210.341  35.587 -65.041  1.00  0.00           H  
ATOM   4055  N   ALA ! 259     211.048  30.542 -65.589  1.00  0.00           N  
ATOM   4056  CA  ALA ! 259     211.949  29.409 -65.752  1.00  0.00           C  
ATOM   4057  C   ALA ! 259     212.530  29.364 -67.160  1.00  0.00           C  
ATOM   4058  O   ALA ! 259     213.714  29.083 -67.344  1.00  0.00           O  
ATOM   4059  CB  ALA ! 259     211.225  28.108 -65.436  1.00  0.00           C  
ATOM   4060  H   ALA ! 259     210.068  30.370 -65.417  1.00  0.00           H  
ATOM   4061  HA  ALA ! 259     212.777  29.531 -65.053  1.00  0.00           H  
ATOM   4062 1HB  ALA ! 259     211.912  27.270 -65.561  1.00  0.00           H  
ATOM   4063 2HB  ALA ! 259     210.866  28.132 -64.407  1.00  0.00           H  
ATOM   4064 3HB  ALA ! 259     210.381  27.989 -66.112  1.00  0.00           H  
ATOM   4065  N   GLU ! 260     211.688  29.644 -68.149  1.00  0.00           N  
ATOM   4066  CA  GLU ! 260     212.116  29.637 -69.542  1.00  0.00           C  
ATOM   4067  C   GLU ! 260     213.148  30.727 -69.809  1.00  0.00           C  
ATOM   4068  O   GLU ! 260     214.125  30.508 -70.524  1.00  0.00           O  
ATOM   4069  CB  GLU ! 260     210.913  29.822 -70.469  1.00  0.00           C  
ATOM   4070  CG  GLU ! 260     209.956  28.638 -70.501  1.00  0.00           C  
ATOM   4071  CD  GLU ! 260     210.586  27.392 -71.058  1.00  0.00           C  
ATOM   4072  OE1 GLU ! 260     211.677  27.477 -71.569  1.00  0.00           O  
ATOM   4073  OE2 GLU ! 260     209.975  26.353 -70.973  1.00  0.00           O  
ATOM   4074  H   GLU ! 260     210.728  29.867 -67.931  1.00  0.00           H  
ATOM   4075  HA  GLU ! 260     212.578  28.673 -69.757  1.00  0.00           H  
ATOM   4076 1HB  GLU ! 260     210.347  30.701 -70.161  1.00  0.00           H  
ATOM   4077 2HB  GLU ! 260     211.261  29.997 -71.487  1.00  0.00           H  
ATOM   4078 1HG  GLU ! 260     209.611  28.436 -69.488  1.00  0.00           H  
ATOM   4079 2HG  GLU ! 260     209.088  28.902 -71.104  1.00  0.00           H  
ATOM   4080  N   VAL ! 261     212.922  31.901 -69.229  1.00  0.00           N  
ATOM   4081  CA  VAL ! 261     213.832  33.025 -69.402  1.00  0.00           C  
ATOM   4082  C   VAL ! 261     215.197  32.730 -68.794  1.00  0.00           C  
ATOM   4083  O   VAL ! 261     216.231  33.064 -69.373  1.00  0.00           O  
ATOM   4084  CB  VAL ! 261     213.246  34.291 -68.750  1.00  0.00           C  
ATOM   4085  CG1 VAL ! 261     214.268  35.418 -68.759  1.00  0.00           C  
ATOM   4086  CG2 VAL ! 261     211.977  34.708 -69.478  1.00  0.00           C  
ATOM   4087  H   VAL ! 261     212.100  32.018 -68.654  1.00  0.00           H  
ATOM   4088  HA  VAL ! 261     213.958  33.207 -70.470  1.00  0.00           H  
ATOM   4089  HB  VAL ! 261     213.013  34.077 -67.707  1.00  0.00           H  
ATOM   4090 1HG1 VAL ! 261     213.837  36.304 -68.294  1.00  0.00           H  
ATOM   4091 2HG1 VAL ! 261     215.153  35.110 -68.202  1.00  0.00           H  
ATOM   4092 3HG1 VAL ! 261     214.547  35.647 -69.787  1.00  0.00           H  
ATOM   4093 1HG2 VAL ! 261     211.567  35.604 -69.011  1.00  0.00           H  
ATOM   4094 2HG2 VAL ! 261     212.209  34.917 -70.523  1.00  0.00           H  
ATOM   4095 3HG2 VAL ! 261     211.244  33.903 -69.423  1.00  0.00           H  
ATOM   4096  N   LEU ! 262     215.193  32.102 -67.622  1.00  0.00           N  
ATOM   4097  CA  LEU ! 262     216.432  31.760 -66.933  1.00  0.00           C  
ATOM   4098  C   LEU ! 262     217.245  30.748 -67.729  1.00  0.00           C  
ATOM   4099  O   LEU ! 262     218.467  30.854 -67.819  1.00  0.00           O  
ATOM   4100  CB  LEU ! 262     216.125  31.196 -65.540  1.00  0.00           C  
ATOM   4101  CG  LEU ! 262     215.558  32.198 -64.526  1.00  0.00           C  
ATOM   4102  CD1 LEU ! 262     215.139  31.460 -63.262  1.00  0.00           C  
ATOM   4103  CD2 LEU ! 262     216.605  33.258 -64.219  1.00  0.00           C  
ATOM   4104  H   LEU ! 262     214.310  31.855 -67.198  1.00  0.00           H  
ATOM   4105  HA  LEU ! 262     217.027  32.666 -66.821  1.00  0.00           H  
ATOM   4106 1HB  LEU ! 262     215.405  30.386 -65.644  1.00  0.00           H  
ATOM   4107 2HB  LEU ! 262     217.044  30.785 -65.121  1.00  0.00           H  
ATOM   4108  HG  LEU ! 262     214.671  32.675 -64.944  1.00  0.00           H  
ATOM   4109 1HD1 LEU ! 262     214.736  32.172 -62.542  1.00  0.00           H  
ATOM   4110 2HD1 LEU ! 262     214.376  30.722 -63.508  1.00  0.00           H  
ATOM   4111 3HD1 LEU ! 262     216.004  30.958 -62.830  1.00  0.00           H  
ATOM   4112 1HD2 LEU ! 262     216.202  33.970 -63.499  1.00  0.00           H  
ATOM   4113 2HD2 LEU ! 262     217.493  32.782 -63.801  1.00  0.00           H  
ATOM   4114 3HD2 LEU ! 262     216.873  33.781 -65.137  1.00  0.00           H  
ATOM   4115  N   SER ! 263     216.559  29.768 -68.307  1.00  0.00           N  
ATOM   4116  CA  SER ! 263     217.215  28.734 -69.098  1.00  0.00           C  
ATOM   4117  C   SER ! 263     217.862  29.322 -70.345  1.00  0.00           C  
ATOM   4118  O   SER ! 263     218.972  28.943 -70.717  1.00  0.00           O  
ATOM   4119  CB  SER ! 263     216.215  27.665 -69.493  1.00  0.00           C  
ATOM   4120  OG  SER ! 263     215.750  26.972 -68.367  1.00  0.00           O  
ATOM   4121  H   SER ! 263     215.556  29.739 -68.195  1.00  0.00           H  
ATOM   4122  HA  SER ! 263     217.997  28.277 -68.490  1.00  0.00           H  
ATOM   4123 1HB  SER ! 263     215.375  28.127 -70.011  1.00  0.00           H  
ATOM   4124 2HB  SER ! 263     216.683  26.967 -70.185  1.00  0.00           H  
ATOM   4125  HG  SER ! 263     215.127  26.320 -68.696  1.00  0.00           H  
ATOM   4126  N   ALA ! 264     217.158  30.250 -70.986  1.00  0.00           N  
ATOM   4127  CA  ALA ! 264     217.662  30.893 -72.195  1.00  0.00           C  
ATOM   4128  C   ALA ! 264     218.910  31.717 -71.901  1.00  0.00           C  
ATOM   4129  O   ALA ! 264     219.865  31.714 -72.678  1.00  0.00           O  
ATOM   4130  CB  ALA ! 264     216.585  31.769 -72.818  1.00  0.00           C  
ATOM   4131  H   ALA ! 264     216.252  30.517 -70.628  1.00  0.00           H  
ATOM   4132  HA  ALA ! 264     217.936  30.112 -72.905  1.00  0.00           H  
ATOM   4133 1HB  ALA ! 264     216.976  32.242 -73.719  1.00  0.00           H  
ATOM   4134 2HB  ALA ! 264     215.721  31.155 -73.076  1.00  0.00           H  
ATOM   4135 3HB  ALA ! 264     216.284  32.536 -72.107  1.00  0.00           H  
ATOM   4136  N   VAL ! 265     218.898  32.422 -70.776  1.00  0.00           N  
ATOM   4137  CA  VAL ! 265     220.026  33.251 -70.380  1.00  0.00           C  
ATOM   4138  C   VAL ! 265     221.260  32.404 -70.096  1.00  0.00           C  
ATOM   4139  O   VAL ! 265     222.375  32.772 -70.465  1.00  0.00           O  
ATOM   4140  CB  VAL ! 265     219.670  34.072 -69.127  1.00  0.00           C  
ATOM   4141  CG1 VAL ! 265     220.899  34.796 -68.597  1.00  0.00           C  
ATOM   4142  CG2 VAL ! 265     218.561  35.061 -69.454  1.00  0.00           C  
ATOM   4143  H   VAL ! 265     218.084  32.381 -70.180  1.00  0.00           H  
ATOM   4144  HA  VAL ! 265     220.253  33.939 -71.196  1.00  0.00           H  
ATOM   4145  HB  VAL ! 265     219.333  33.394 -68.342  1.00  0.00           H  
ATOM   4146 1HG1 VAL ! 265     220.629  35.371 -67.711  1.00  0.00           H  
ATOM   4147 2HG1 VAL ! 265     221.666  34.067 -68.336  1.00  0.00           H  
ATOM   4148 3HG1 VAL ! 265     221.283  35.470 -69.363  1.00  0.00           H  
ATOM   4149 1HG2 VAL ! 265     218.314  35.638 -68.563  1.00  0.00           H  
ATOM   4150 2HG2 VAL ! 265     218.895  35.736 -70.242  1.00  0.00           H  
ATOM   4151 3HG2 VAL ! 265     217.677  34.518 -69.791  1.00  0.00           H  
ATOM   4152  N   VAL ! 266     221.055  31.268 -69.439  1.00  0.00           N  
ATOM   4153  CA  VAL ! 266     222.150  30.365 -69.107  1.00  0.00           C  
ATOM   4154  C   VAL ! 266     222.785  29.785 -70.363  1.00  0.00           C  
ATOM   4155  O   VAL ! 266     224.006  29.665 -70.454  1.00  0.00           O  
ATOM   4156  CB  VAL ! 266     221.644  29.217 -68.214  1.00  0.00           C  
ATOM   4157  CG1 VAL ! 266     222.734  28.173 -68.021  1.00  0.00           C  
ATOM   4158  CG2 VAL ! 266     221.181  29.768 -66.874  1.00  0.00           C  
ATOM   4159  H   VAL ! 266     220.115  31.024 -69.162  1.00  0.00           H  
ATOM   4160  HA  VAL ! 266     222.908  30.927 -68.560  1.00  0.00           H  
ATOM   4161  HB  VAL ! 266     220.810  28.722 -68.712  1.00  0.00           H  
ATOM   4162 1HG1 VAL ! 266     222.359  27.368 -67.387  1.00  0.00           H  
ATOM   4163 2HG1 VAL ! 266     223.024  27.766 -68.989  1.00  0.00           H  
ATOM   4164 3HG1 VAL ! 266     223.599  28.634 -67.545  1.00  0.00           H  
ATOM   4165 1HG2 VAL ! 266     220.824  28.951 -66.248  1.00  0.00           H  
ATOM   4166 2HG2 VAL ! 266     222.014  30.268 -66.379  1.00  0.00           H  
ATOM   4167 3HG2 VAL ! 266     220.373  30.482 -67.034  1.00  0.00           H  
ATOM   4168  N   ARG ! 267     221.950  29.427 -71.333  1.00  0.00           N  
ATOM   4169  CA  ARG ! 267     222.428  28.859 -72.585  1.00  0.00           C  
ATOM   4170  C   ARG ! 267     223.257  29.868 -73.367  1.00  0.00           C  
ATOM   4171  O   ARG ! 267     224.286  29.523 -73.947  1.00  0.00           O  
ATOM   4172  CB  ARG ! 267     221.260  28.394 -73.442  1.00  0.00           C  
ATOM   4173  CG  ARG ! 267     220.540  27.158 -72.925  1.00  0.00           C  
ATOM   4174  CD  ARG ! 267     219.618  26.594 -73.943  1.00  0.00           C  
ATOM   4175  NE  ARG ! 267     218.541  27.515 -74.270  1.00  0.00           N  
ATOM   4176  CZ  ARG ! 267     217.372  27.592 -73.604  1.00  0.00           C  
ATOM   4177  NH1 ARG ! 267     217.145  26.798 -72.581  1.00  0.00           N  
ATOM   4178  NH2 ARG ! 267     216.454  28.465 -73.979  1.00  0.00           N  
ATOM   4179  H   ARG ! 267     220.957  29.553 -71.197  1.00  0.00           H  
ATOM   4180  HA  ARG ! 267     223.057  27.998 -72.357  1.00  0.00           H  
ATOM   4181 1HB  ARG ! 267     220.525  29.194 -73.520  1.00  0.00           H  
ATOM   4182 2HB  ARG ! 267     221.612  28.173 -74.449  1.00  0.00           H  
ATOM   4183 1HG  ARG ! 267     221.271  26.394 -72.664  1.00  0.00           H  
ATOM   4184 2HG  ARG ! 267     219.956  27.420 -72.041  1.00  0.00           H  
ATOM   4185 1HD  ARG ! 267     220.172  26.380 -74.857  1.00  0.00           H  
ATOM   4186 2HD  ARG ! 267     219.176  25.674 -73.564  1.00  0.00           H  
ATOM   4187  HE  ARG ! 267     218.679  28.142 -75.051  1.00  0.00           H  
ATOM   4188 1HH1 ARG ! 267     217.846  26.130 -72.294  1.00  0.00           H  
ATOM   4189 2HH1 ARG ! 267     216.269  26.855 -72.082  1.00  0.00           H  
ATOM   4190 1HH2 ARG ! 267     216.628  29.075 -74.766  1.00  0.00           H  
ATOM   4191 2HH2 ARG ! 267     215.578  28.522 -73.481  1.00  0.00           H  
ATOM   4192  N   ALA ! 268     222.804  31.116 -73.379  1.00  0.00           N  
ATOM   4193  CA  ALA ! 268     223.502  32.181 -74.090  1.00  0.00           C  
ATOM   4194  C   ALA ! 268     224.873  32.444 -73.477  1.00  0.00           C  
ATOM   4195  O   ALA ! 268     225.853  32.653 -74.192  1.00  0.00           O  
ATOM   4196  CB  ALA ! 268     222.668  33.454 -74.089  1.00  0.00           C  
ATOM   4197  H   ALA ! 268     221.952  31.333 -72.882  1.00  0.00           H  
ATOM   4198  HA  ALA ! 268     223.653  31.858 -75.120  1.00  0.00           H  
ATOM   4199 1HB  ALA ! 268     223.203  34.240 -74.623  1.00  0.00           H  
ATOM   4200 2HB  ALA ! 268     221.714  33.265 -74.581  1.00  0.00           H  
ATOM   4201 3HB  ALA ! 268     222.490  33.771 -73.063  1.00  0.00           H  
ATOM   4202  N   ARG ! 269     224.933  32.433 -72.150  1.00  0.00           N  
ATOM   4203  CA  ARG ! 269     226.183  32.670 -71.439  1.00  0.00           C  
ATOM   4204  C   ARG ! 269     227.252  31.668 -71.851  1.00  0.00           C  
ATOM   4205  O   ARG ! 269     228.391  32.040 -72.132  1.00  0.00           O  
ATOM   4206  CB  ARG ! 269     225.967  32.586 -69.935  1.00  0.00           C  
ATOM   4207  CG  ARG ! 269     227.193  32.905 -69.094  1.00  0.00           C  
ATOM   4208  CD  ARG ! 269     226.912  32.773 -67.642  1.00  0.00           C  
ATOM   4209  NE  ARG ! 269     225.903  33.720 -67.197  1.00  0.00           N  
ATOM   4210  CZ  ARG ! 269     226.147  35.008 -66.883  1.00  0.00           C  
ATOM   4211  NH1 ARG ! 269     227.369  35.485 -66.970  1.00  0.00           N  
ATOM   4212  NH2 ARG ! 269     225.158  35.790 -66.487  1.00  0.00           N  
ATOM   4213  H   ARG ! 269     224.092  32.256 -71.620  1.00  0.00           H  
ATOM   4214  HA  ARG ! 269     226.537  33.672 -71.685  1.00  0.00           H  
ATOM   4215 1HB  ARG ! 269     225.178  33.277 -69.642  1.00  0.00           H  
ATOM   4216 2HB  ARG ! 269     225.638  31.581 -69.670  1.00  0.00           H  
ATOM   4217 1HG  ARG ! 269     227.999  32.217 -69.351  1.00  0.00           H  
ATOM   4218 2HG  ARG ! 269     227.513  33.929 -69.291  1.00  0.00           H  
ATOM   4219 1HD  ARG ! 269     226.552  31.767 -67.430  1.00  0.00           H  
ATOM   4220 2HD  ARG ! 269     227.825  32.958 -67.077  1.00  0.00           H  
ATOM   4221  HE  ARG ! 269     224.950  33.390 -67.117  1.00  0.00           H  
ATOM   4222 1HH1 ARG ! 269     228.124  34.887 -67.272  1.00  0.00           H  
ATOM   4223 2HH1 ARG ! 269     227.552  36.450 -66.734  1.00  0.00           H  
ATOM   4224 1HH2 ARG ! 269     224.219  35.423 -66.420  1.00  0.00           H  
ATOM   4225 2HH2 ARG ! 269     225.341  36.754 -66.252  1.00  0.00           H  
ATOM   4226  N   SER ! 270     226.878  30.393 -71.886  1.00  0.00           N  
ATOM   4227  CA  SER ! 270     227.805  29.333 -72.264  1.00  0.00           C  
ATOM   4228  C   SER ! 270     228.377  29.572 -73.655  1.00  0.00           C  
ATOM   4229  O   SER ! 270     229.570  29.372 -73.888  1.00  0.00           O  
ATOM   4230  CB  SER ! 270     227.107  27.988 -72.219  1.00  0.00           C  
ATOM   4231  OG  SER ! 270     226.742  27.655 -70.908  1.00  0.00           O  
ATOM   4232  H   SER ! 270     225.927  30.152 -71.645  1.00  0.00           H  
ATOM   4233  HA  SER ! 270     228.630  29.324 -71.550  1.00  0.00           H  
ATOM   4234 1HB  SER ! 270     226.218  28.018 -72.850  1.00  0.00           H  
ATOM   4235 2HB  SER ! 270     227.768  27.221 -72.621  1.00  0.00           H  
ATOM   4236  HG  SER ! 270     226.054  26.990 -70.985  1.00  0.00           H  
ATOM   4237  N   TYR ! 271     227.498  30.004 -74.573  1.00  0.00           N  
ATOM   4238  CA  TYR ! 271     227.861  30.402 -75.936  1.00  0.00           C  
ATOM   4239  C   TYR ! 271     228.650  31.713 -76.000  1.00  0.00           C  
ATOM   4240  O   TYR ! 271     229.497  31.898 -76.875  1.00  0.00           O  
ATOM   4241  CB  TYR ! 271     226.600  30.516 -76.796  1.00  0.00           C  
ATOM   4242  CG  TYR ! 271     225.970  29.184 -77.135  1.00  0.00           C  
ATOM   4243  CD1 TYR ! 271     224.657  28.924 -76.769  1.00  0.00           C  
ATOM   4244  CD2 TYR ! 271     226.704  28.222 -77.813  1.00  0.00           C  
ATOM   4245  CE1 TYR ! 271     224.082  27.707 -77.078  1.00  0.00           C  
ATOM   4246  CE2 TYR ! 271     226.129  27.005 -78.122  1.00  0.00           C  
ATOM   4247  CZ  TYR ! 271     224.823  26.746 -77.758  1.00  0.00           C  
ATOM   4248  OH  TYR ! 271     224.250  25.534 -78.066  1.00  0.00           O  
ATOM   4249  H   TYR ! 271     226.530  30.051 -74.288  1.00  0.00           H  
ATOM   4250  HA  TYR ! 271     228.510  29.635 -76.359  1.00  0.00           H  
ATOM   4251 1HB  TYR ! 271     225.857  31.121 -76.274  1.00  0.00           H  
ATOM   4252 2HB  TYR ! 271     226.841  31.026 -77.728  1.00  0.00           H  
ATOM   4253  HD1 TYR ! 271     224.080  29.680 -76.236  1.00  0.00           H  
ATOM   4254  HD2 TYR ! 271     227.736  28.426 -78.100  1.00  0.00           H  
ATOM   4255  HE1 TYR ! 271     223.051  27.502 -76.791  1.00  0.00           H  
ATOM   4256  HE2 TYR ! 271     226.706  26.248 -78.654  1.00  0.00           H  
ATOM   4257  HH  TYR ! 271     223.345  25.518 -77.744  1.00  0.00           H  
ATOM   4258  N   GLY ! 272     228.379  32.629 -75.075  1.00  0.00           N  
ATOM   4259  CA  GLY ! 272     229.006  33.954 -75.091  1.00  0.00           C  
ATOM   4260  C   GLY ! 272     228.095  35.030 -75.685  1.00  0.00           C  
ATOM   4261  O   GLY ! 272     228.523  35.829 -76.517  1.00  0.00           O  
ATOM   4262  H   GLY ! 272     227.722  32.404 -74.341  1.00  0.00           H  
ATOM   4263 1HA  GLY ! 272     229.276  34.241 -74.075  1.00  0.00           H  
ATOM   4264 2HA  GLY ! 272     229.928  33.913 -75.669  1.00  0.00           H  
ATOM   4265  N   ALA ! 273     226.837  35.039 -75.245  1.00  0.00           N  
ATOM   4266  CA  ALA ! 273     225.935  36.169 -75.466  1.00  0.00           C  
ATOM   4267  C   ALA ! 273     226.162  37.255 -74.419  1.00  0.00           C  
ATOM   4268  O   ALA ! 273     226.330  36.965 -73.235  1.00  0.00           O  
ATOM   4269  CB  ALA ! 273     224.485  35.707 -75.446  1.00  0.00           C  
ATOM   4270  H   ALA ! 273     226.500  34.232 -74.740  1.00  0.00           H  
ATOM   4271  HA  ALA ! 273     226.155  36.591 -76.447  1.00  0.00           H  
ATOM   4272 1HB  ALA ! 273     223.829  36.562 -75.607  1.00  0.00           H  
ATOM   4273 2HB  ALA ! 273     224.326  34.973 -76.236  1.00  0.00           H  
ATOM   4274 3HB  ALA ! 273     224.262  35.255 -74.481  1.00  0.00           H  
ATOM   4275  N   PRO ! 274     226.168  38.512 -74.853  1.00  0.00           N  
ATOM   4276  CA  PRO ! 274     226.493  39.618 -73.955  1.00  0.00           C  
ATOM   4277  C   PRO ! 274     225.467  39.735 -72.834  1.00  0.00           C  
ATOM   4278  O   PRO ! 274     224.267  39.844 -73.086  1.00  0.00           O  
ATOM   4279  CB  PRO ! 274     226.458  40.838 -74.882  1.00  0.00           C  
ATOM   4280  CG  PRO ! 274     226.688  40.271 -76.241  1.00  0.00           C  
ATOM   4281  CD  PRO ! 274     225.982  38.941 -76.216  1.00  0.00           C  
ATOM   4282  HA  PRO ! 274     227.501  39.464 -73.541  1.00  0.00           H  
ATOM   4283 1HB  PRO ! 274     225.490  41.352 -74.791  1.00  0.00           H  
ATOM   4284 2HB  PRO ! 274     227.234  41.559 -74.583  1.00  0.00           H  
ATOM   4285 1HG  PRO ! 274     226.286  40.949 -77.008  1.00  0.00           H  
ATOM   4286 2HG  PRO ! 274     227.766  40.174 -76.435  1.00  0.00           H  
ATOM   4287 1HD  PRO ! 274     224.920  39.084 -76.468  1.00  0.00           H  
ATOM   4288 2HD  PRO ! 274     226.461  38.257 -76.931  1.00  0.00           H  
ATOM   4289  N   GLU ! 275     226.066  39.702 -71.646  1.00  0.00           N  
ATOM   4290  CA  GLU ! 275     225.408  39.428 -70.370  1.00  0.00           C  
ATOM   4291  C   GLU ! 275     224.378  40.508 -70.048  1.00  0.00           C  
ATOM   4292  O   GLU ! 275     223.420  40.267 -69.313  1.00  0.00           O  
ATOM   4293  CB  GLU ! 275     226.439  39.338 -69.243  1.00  0.00           C  
ATOM   4294  CG  GLU ! 275     227.410  38.172 -69.371  1.00  0.00           C  
ATOM   4295  CD  GLU ! 275     228.569  38.474 -70.280  1.00  0.00           C  
ATOM   4296  OE1 GLU ! 275     228.627  39.564 -70.797  1.00  0.00           O  
ATOM   4297  OE2 GLU ! 275     229.399  37.613 -70.457  1.00  0.00           O  
ATOM   4298  H   GLU ! 275     227.059  39.885 -71.658  1.00  0.00           H  
ATOM   4299  HA  GLU ! 275     224.889  38.472 -70.447  1.00  0.00           H  
ATOM   4300 1HB  GLU ! 275     227.024  40.258 -69.210  1.00  0.00           H  
ATOM   4301 2HB  GLU ! 275     225.926  39.242 -68.287  1.00  0.00           H  
ATOM   4302 1HG  GLU ! 275     227.794  37.922 -68.383  1.00  0.00           H  
ATOM   4303 2HG  GLU ! 275     226.872  37.305 -69.752  1.00  0.00           H  
ATOM   4304  N   GLU ! 276     224.597  41.691 -70.608  1.00  0.00           N  
ATOM   4305  CA  GLU ! 276     223.680  42.818 -70.482  1.00  0.00           C  
ATOM   4306  C   GLU ! 276     222.317  42.490 -71.077  1.00  0.00           C  
ATOM   4307  O   GLU ! 276     221.280  42.842 -70.513  1.00  0.00           O  
ATOM   4308  CB  GLU ! 276     224.261  44.057 -71.167  1.00  0.00           C  
ATOM   4309  CG  GLU ! 276     225.463  44.663 -70.456  1.00  0.00           C  
ATOM   4310  CD  GLU ! 276     226.055  45.829 -71.198  1.00  0.00           C  
ATOM   4311  OE1 GLU ! 276     225.621  46.094 -72.294  1.00  0.00           O  
ATOM   4312  OE2 GLU ! 276     226.943  46.455 -70.669  1.00  0.00           O  
ATOM   4313  H   GLU ! 276     225.444  41.804 -71.146  1.00  0.00           H  
ATOM   4314  HA  GLU ! 276     223.543  43.036 -69.422  1.00  0.00           H  
ATOM   4315 1HB  GLU ! 276     224.566  43.803 -72.182  1.00  0.00           H  
ATOM   4316 2HB  GLU ! 276     223.492  44.827 -71.239  1.00  0.00           H  
ATOM   4317 1HG  GLU ! 276     225.156  44.996 -69.465  1.00  0.00           H  
ATOM   4318 2HG  GLU ! 276     226.223  43.894 -70.331  1.00  0.00           H  
ATOM   4319  N   VAL ! 277     222.324  41.812 -72.220  1.00  0.00           N  
ATOM   4320  CA  VAL ! 277     221.087  41.438 -72.895  1.00  0.00           C  
ATOM   4321  C   VAL ! 277     220.281  40.453 -72.057  1.00  0.00           C  
ATOM   4322  O   VAL ! 277     219.057  40.554 -71.972  1.00  0.00           O  
ATOM   4323  CB  VAL ! 277     221.395  40.810 -74.267  1.00  0.00           C  
ATOM   4324  CG1 VAL ! 277     220.127  40.248 -74.892  1.00  0.00           C  
ATOM   4325  CG2 VAL ! 277     222.033  41.846 -75.179  1.00  0.00           C  
ATOM   4326  H   VAL ! 277     223.208  41.549 -72.632  1.00  0.00           H  
ATOM   4327  HA  VAL ! 277     220.491  42.338 -73.050  1.00  0.00           H  
ATOM   4328  HB  VAL ! 277     222.082  39.975 -74.128  1.00  0.00           H  
ATOM   4329 1HG1 VAL ! 277     220.364  39.807 -75.861  1.00  0.00           H  
ATOM   4330 2HG1 VAL ! 277     219.708  39.483 -74.239  1.00  0.00           H  
ATOM   4331 3HG1 VAL ! 277     219.402  41.050 -75.027  1.00  0.00           H  
ATOM   4332 1HG2 VAL ! 277     222.249  41.394 -76.147  1.00  0.00           H  
ATOM   4333 2HG2 VAL ! 277     221.349  42.683 -75.314  1.00  0.00           H  
ATOM   4334 3HG2 VAL ! 277     222.961  42.204 -74.731  1.00  0.00           H  
ATOM   4335  N   GLY ! 278     220.973  39.504 -71.440  1.00  0.00           N  
ATOM   4336  CA  GLY ! 278     220.320  38.499 -70.607  1.00  0.00           C  
ATOM   4337  C   GLY ! 278     219.674  39.135 -69.384  1.00  0.00           C  
ATOM   4338  O   GLY ! 278     218.565  38.765 -68.994  1.00  0.00           O  
ATOM   4339  H   GLY ! 278     221.977  39.476 -71.549  1.00  0.00           H  
ATOM   4340 1HA  GLY ! 278     219.564  37.976 -71.193  1.00  0.00           H  
ATOM   4341 2HA  GLY ! 278     221.052  37.756 -70.292  1.00  0.00           H  
ATOM   4342  N   GLU ! 279     220.370  40.092 -68.781  1.00  0.00           N  
ATOM   4343  CA  GLU ! 279     219.861  40.782 -67.602  1.00  0.00           C  
ATOM   4344  C   GLU ! 279     218.611  41.586 -67.929  1.00  0.00           C  
ATOM   4345  O   GLU ! 279     217.655  41.609 -67.153  1.00  0.00           O  
ATOM   4346  CB  GLU ! 279     220.934  41.705 -67.020  1.00  0.00           C  
ATOM   4347  CG  GLU ! 279     222.108  40.979 -66.380  1.00  0.00           C  
ATOM   4348  CD  GLU ! 279     223.175  41.914 -65.884  1.00  0.00           C  
ATOM   4349  OE1 GLU ! 279     223.067  43.092 -66.130  1.00  0.00           O  
ATOM   4350  OE2 GLU ! 279     224.099  41.451 -65.258  1.00  0.00           O  
ATOM   4351  H   GLU ! 279     221.275  40.348 -69.149  1.00  0.00           H  
ATOM   4352  HA  GLU ! 279     219.598  40.036 -66.851  1.00  0.00           H  
ATOM   4353 1HB  GLU ! 279     221.327  42.348 -67.807  1.00  0.00           H  
ATOM   4354 2HB  GLU ! 279     220.487  42.350 -66.263  1.00  0.00           H  
ATOM   4355 1HG  GLU ! 279     221.743  40.386 -65.541  1.00  0.00           H  
ATOM   4356 2HG  GLU ! 279     222.541  40.296 -67.110  1.00  0.00           H  
ATOM   4357  N   LYS ! 280     218.621  42.244 -69.082  1.00  0.00           N  
ATOM   4358  CA  LYS ! 280     217.484  43.051 -69.512  1.00  0.00           C  
ATOM   4359  C   LYS ! 280     216.255  42.185 -69.760  1.00  0.00           C  
ATOM   4360  O   LYS ! 280     215.138  42.561 -69.406  1.00  0.00           O  
ATOM   4361  CB  LYS ! 280     217.834  43.840 -70.775  1.00  0.00           C  
ATOM   4362  CG  LYS ! 280     218.831  44.971 -70.554  1.00  0.00           C  
ATOM   4363  CD  LYS ! 280     219.143  45.694 -71.855  1.00  0.00           C  
ATOM   4364  CE  LYS ! 280     220.146  46.817 -71.638  1.00  0.00           C  
ATOM   4365  NZ  LYS ! 280     220.491  47.509 -72.909  1.00  0.00           N  
ATOM   4366  H   LYS ! 280     219.435  42.185 -69.677  1.00  0.00           H  
ATOM   4367  HA  LYS ! 280     217.240  43.756 -68.717  1.00  0.00           H  
ATOM   4368 1HB  LYS ! 280     218.254  43.165 -71.521  1.00  0.00           H  
ATOM   4369 2HB  LYS ! 280     216.927  44.272 -71.197  1.00  0.00           H  
ATOM   4370 1HG  LYS ! 280     218.418  45.685 -69.840  1.00  0.00           H  
ATOM   4371 2HG  LYS ! 280     219.755  44.566 -70.142  1.00  0.00           H  
ATOM   4372 1HD  LYS ! 280     219.553  44.986 -72.576  1.00  0.00           H  
ATOM   4373 2HD  LYS ! 280     218.226  46.114 -72.267  1.00  0.00           H  
ATOM   4374 1HE  LYS ! 280     219.732  47.546 -70.943  1.00  0.00           H  
ATOM   4375 2HE  LYS ! 280     221.059  46.411 -71.202  1.00  0.00           H  
ATOM   4376 1HZ  LYS ! 280     221.157  48.245 -72.723  1.00  0.00           H  
ATOM   4377 2HZ  LYS ! 280     220.894  46.846 -73.556  1.00  0.00           H  
ATOM   4378 3HZ  LYS ! 280     219.655  47.907 -73.314  1.00  0.00           H  
ATOM   4379  N   ALA ! 281     216.468  41.024 -70.370  1.00  0.00           N  
ATOM   4380  CA  ALA ! 281     215.377  40.102 -70.664  1.00  0.00           C  
ATOM   4381  C   ALA ! 281     214.744  39.570 -69.384  1.00  0.00           C  
ATOM   4382  O   ALA ! 281     213.523  39.447 -69.289  1.00  0.00           O  
ATOM   4383  CB  ALA ! 281     215.874  38.951 -71.526  1.00  0.00           C  
ATOM   4384  H   ALA ! 281     217.409  40.773 -70.637  1.00  0.00           H  
ATOM   4385  HA  ALA ! 281     214.611  40.648 -71.214  1.00  0.00           H  
ATOM   4386 1HB  ALA ! 281     215.049  38.271 -71.737  1.00  0.00           H  
ATOM   4387 2HB  ALA ! 281     216.271  39.343 -72.463  1.00  0.00           H  
ATOM   4388 3HB  ALA ! 281     216.660  38.413 -70.997  1.00  0.00           H  
ATOM   4389  N   VAL ! 282     215.583  39.258 -68.402  1.00  0.00           N  
ATOM   4390  CA  VAL ! 282     215.107  38.738 -67.126  1.00  0.00           C  
ATOM   4391  C   VAL ! 282     214.270  39.777 -66.388  1.00  0.00           C  
ATOM   4392  O   VAL ! 282     213.242  39.453 -65.793  1.00  0.00           O  
ATOM   4393  CB  VAL ! 282     216.297  38.318 -66.243  1.00  0.00           C  
ATOM   4394  CG1 VAL ! 282     215.820  37.954 -64.845  1.00  0.00           C  
ATOM   4395  CG2 VAL ! 282     217.031  37.150 -66.884  1.00  0.00           C  
ATOM   4396  H   VAL ! 282     216.575  39.384 -68.543  1.00  0.00           H  
ATOM   4397  HA  VAL ! 282     214.487  37.861 -67.319  1.00  0.00           H  
ATOM   4398  HB  VAL ! 282     216.977  39.163 -66.140  1.00  0.00           H  
ATOM   4399 1HG1 VAL ! 282     216.674  37.660 -64.234  1.00  0.00           H  
ATOM   4400 2HG1 VAL ! 282     215.330  38.815 -64.391  1.00  0.00           H  
ATOM   4401 3HG1 VAL ! 282     215.115  37.124 -64.905  1.00  0.00           H  
ATOM   4402 1HG2 VAL ! 282     217.871  36.859 -66.254  1.00  0.00           H  
ATOM   4403 2HG2 VAL ! 282     216.348  36.307 -66.992  1.00  0.00           H  
ATOM   4404 3HG2 VAL ! 282     217.399  37.447 -67.866  1.00  0.00           H  
ATOM   4405  N   LYS ! 283     214.719  41.025 -66.427  1.00  0.00           N  
ATOM   4406  CA  LYS ! 283     214.014  42.115 -65.760  1.00  0.00           C  
ATOM   4407  C   LYS ! 283     212.643  42.346 -66.383  1.00  0.00           C  
ATOM   4408  O   LYS ! 283     211.661  42.583 -65.678  1.00  0.00           O  
ATOM   4409  CB  LYS ! 283     214.840  43.401 -65.815  1.00  0.00           C  
ATOM   4410  CG  LYS ! 283     216.088  43.385 -64.942  1.00  0.00           C  
ATOM   4411  CD  LYS ! 283     216.865  44.687 -65.065  1.00  0.00           C  
ATOM   4412  CE  LYS ! 283     218.118  44.669 -64.202  1.00  0.00           C  
ATOM   4413  NZ  LYS ! 283     218.908  45.922 -64.342  1.00  0.00           N  
ATOM   4414  H   LYS ! 283     215.571  41.226 -66.931  1.00  0.00           H  
ATOM   4415  HA  LYS ! 283     213.864  41.842 -64.715  1.00  0.00           H  
ATOM   4416 1HB  LYS ! 283     215.153  43.589 -66.843  1.00  0.00           H  
ATOM   4417 2HB  LYS ! 283     214.223  44.244 -65.502  1.00  0.00           H  
ATOM   4418 1HG  LYS ! 283     215.801  43.240 -63.900  1.00  0.00           H  
ATOM   4419 2HG  LYS ! 283     216.731  42.559 -65.242  1.00  0.00           H  
ATOM   4420 1HD  LYS ! 283     217.153  44.842 -66.106  1.00  0.00           H  
ATOM   4421 2HD  LYS ! 283     216.233  45.519 -64.754  1.00  0.00           H  
ATOM   4422 1HE  LYS ! 283     217.837  44.546 -63.157  1.00  0.00           H  
ATOM   4423 2HE  LYS ! 283     218.745  43.825 -64.489  1.00  0.00           H  
ATOM   4424 1HZ  LYS ! 283     219.729  45.870 -63.755  1.00  0.00           H  
ATOM   4425 2HZ  LYS ! 283     219.190  46.037 -65.306  1.00  0.00           H  
ATOM   4426 3HZ  LYS ! 283     218.344  46.710 -64.061  1.00  0.00           H  
ATOM   4427  N   GLU ! 284     212.583  42.278 -67.709  1.00  0.00           N  
ATOM   4428  CA  GLU ! 284     211.332  42.481 -68.429  1.00  0.00           C  
ATOM   4429  C   GLU ! 284     210.323  41.385 -68.102  1.00  0.00           C  
ATOM   4430  O   GLU ! 284     209.135  41.653 -67.929  1.00  0.00           O  
ATOM   4431  CB  GLU ! 284     211.586  42.521 -69.938  1.00  0.00           C  
ATOM   4432  CG  GLU ! 284     212.338  43.755 -70.416  1.00  0.00           C  
ATOM   4433  CD  GLU ! 284     212.633  43.726 -71.890  1.00  0.00           C  
ATOM   4434  OE1 GLU ! 284     212.366  42.725 -72.510  1.00  0.00           O  
ATOM   4435  OE2 GLU ! 284     213.126  44.706 -72.396  1.00  0.00           O  
ATOM   4436  H   GLU ! 284     213.425  42.081 -68.231  1.00  0.00           H  
ATOM   4437  HA  GLU ! 284     210.907  43.437 -68.121  1.00  0.00           H  
ATOM   4438 1HB  GLU ! 284     212.162  41.644 -70.233  1.00  0.00           H  
ATOM   4439 2HB  GLU ! 284     210.635  42.483 -70.468  1.00  0.00           H  
ATOM   4440 1HG  GLU ! 284     211.742  44.640 -70.194  1.00  0.00           H  
ATOM   4441 2HG  GLU ! 284     213.274  43.834 -69.864  1.00  0.00           H  
ATOM   4442  N   VAL ! 285     210.806  40.149 -68.020  1.00  0.00           N  
ATOM   4443  CA  VAL ! 285     209.950  39.010 -67.711  1.00  0.00           C  
ATOM   4444  C   VAL ! 285     209.368  39.121 -66.308  1.00  0.00           C  
ATOM   4445  O   VAL ! 285     208.195  38.821 -66.087  1.00  0.00           O  
ATOM   4446  CB  VAL ! 285     210.745  37.696 -67.831  1.00  0.00           C  
ATOM   4447  CG1 VAL ! 285     209.916  36.524 -67.328  1.00  0.00           C  
ATOM   4448  CG2 VAL ! 285     211.168  37.477 -69.275  1.00  0.00           C  
ATOM   4449  H   VAL ! 285     211.792  39.995 -68.176  1.00  0.00           H  
ATOM   4450  HA  VAL ! 285     209.129  38.990 -68.428  1.00  0.00           H  
ATOM   4451  HB  VAL ! 285     211.630  37.759 -67.198  1.00  0.00           H  
ATOM   4452 1HG1 VAL ! 285     210.494  35.604 -67.419  1.00  0.00           H  
ATOM   4453 2HG1 VAL ! 285     209.655  36.685 -66.282  1.00  0.00           H  
ATOM   4454 3HG1 VAL ! 285     209.006  36.441 -67.921  1.00  0.00           H  
ATOM   4455 1HG2 VAL ! 285     211.731  36.547 -69.352  1.00  0.00           H  
ATOM   4456 2HG2 VAL ! 285     210.283  37.420 -69.909  1.00  0.00           H  
ATOM   4457 3HG2 VAL ! 285     211.795  38.308 -69.601  1.00  0.00           H  
ATOM   4458  N   ARG ! 286     210.196  39.556 -65.365  1.00  0.00           N  
ATOM   4459  CA  ARG ! 286     209.766  39.707 -63.979  1.00  0.00           C  
ATOM   4460  C   ARG ! 286     208.694  40.780 -63.849  1.00  0.00           C  
ATOM   4461  O   ARG ! 286     207.723  40.615 -63.110  1.00  0.00           O  
ATOM   4462  CB  ARG ! 286     210.946  40.064 -63.087  1.00  0.00           C  
ATOM   4463  CG  ARG ! 286     211.949  38.941 -62.874  1.00  0.00           C  
ATOM   4464  CD  ARG ! 286     213.098  39.381 -62.041  1.00  0.00           C  
ATOM   4465  NE  ARG ! 286     214.059  38.311 -61.834  1.00  0.00           N  
ATOM   4466  CZ  ARG ! 286     215.256  38.463 -61.234  1.00  0.00           C  
ATOM   4467  NH1 ARG ! 286     215.623  39.644 -60.790  1.00  0.00           N  
ATOM   4468  NH2 ARG ! 286     216.061  37.424 -61.094  1.00  0.00           N  
ATOM   4469  H   ARG ! 286     211.147  39.788 -65.613  1.00  0.00           H  
ATOM   4470  HA  ARG ! 286     209.350  38.757 -63.640  1.00  0.00           H  
ATOM   4471 1HB  ARG ! 286     211.484  40.908 -63.517  1.00  0.00           H  
ATOM   4472 2HB  ARG ! 286     210.582  40.372 -62.107  1.00  0.00           H  
ATOM   4473 1HG  ARG ! 286     211.459  38.107 -62.369  1.00  0.00           H  
ATOM   4474 2HG  ARG ! 286     212.332  38.607 -63.838  1.00  0.00           H  
ATOM   4475 1HD  ARG ! 286     213.609  40.207 -62.535  1.00  0.00           H  
ATOM   4476 2HD  ARG ! 286     212.736  39.709 -61.067  1.00  0.00           H  
ATOM   4477  HE  ARG ! 286     213.812  37.387 -62.163  1.00  0.00           H  
ATOM   4478 1HH1 ARG ! 286     215.008  40.438 -60.897  1.00  0.00           H  
ATOM   4479 2HH1 ARG ! 286     216.520  39.758 -60.340  1.00  0.00           H  
ATOM   4480 1HH2 ARG ! 286     215.779  36.516 -61.436  1.00  0.00           H  
ATOM   4481 2HH2 ARG ! 286     216.958  37.538 -60.644  1.00  0.00           H  
ATOM   4482  N   GLU ! 287     208.872  41.880 -64.574  1.00  0.00           N  
ATOM   4483  CA  GLU ! 287     207.921  42.984 -64.539  1.00  0.00           C  
ATOM   4484  C   GLU ! 287     206.569  42.563 -65.105  1.00  0.00           C  
ATOM   4485  O   GLU ! 287     205.522  42.928 -64.572  1.00  0.00           O  
ATOM   4486  CB  GLU ! 287     208.464  44.181 -65.323  1.00  0.00           C  
ATOM   4487  CG  GLU ! 287     209.654  44.871 -64.672  1.00  0.00           C  
ATOM   4488  CD  GLU ! 287     210.205  45.996 -65.503  1.00  0.00           C  
ATOM   4489  OE1 GLU ! 287     209.754  46.167 -66.610  1.00  0.00           O  
ATOM   4490  OE2 GLU ! 287     211.078  46.685 -65.031  1.00  0.00           O  
ATOM   4491  H   GLU ! 287     209.688  41.952 -65.165  1.00  0.00           H  
ATOM   4492  HA  GLU ! 287     207.778  43.285 -63.501  1.00  0.00           H  
ATOM   4493 1HB  GLU ! 287     208.770  43.856 -66.318  1.00  0.00           H  
ATOM   4494 2HB  GLU ! 287     207.675  44.922 -65.449  1.00  0.00           H  
ATOM   4495 1HG  GLU ! 287     209.346  45.267 -63.704  1.00  0.00           H  
ATOM   4496 2HG  GLU ! 287     210.438  44.135 -64.499  1.00  0.00           H  
ATOM   4497  N   ALA ! 288     206.600  41.792 -66.185  1.00  0.00           N  
ATOM   4498  CA  ALA ! 288     205.378  41.319 -66.825  1.00  0.00           C  
ATOM   4499  C   ALA ! 288     204.602  40.385 -65.906  1.00  0.00           C  
ATOM   4500  O   ALA ! 288     203.375  40.452 -65.829  1.00  0.00           O  
ATOM   4501  CB  ALA ! 288     205.703  40.620 -68.137  1.00  0.00           C  
ATOM   4502  H   ALA ! 288     207.494  41.526 -66.574  1.00  0.00           H  
ATOM   4503  HA  ALA ! 288     204.748  42.184 -67.032  1.00  0.00           H  
ATOM   4504 1HB  ALA ! 288     204.780  40.272 -68.602  1.00  0.00           H  
ATOM   4505 2HB  ALA ! 288     206.206  41.318 -68.806  1.00  0.00           H  
ATOM   4506 3HB  ALA ! 288     206.355  39.770 -67.944  1.00  0.00           H  
ATOM   4507  N   SER ! 289     205.325  39.511 -65.212  1.00  0.00           N  
ATOM   4508  CA  SER ! 289     204.706  38.561 -64.297  1.00  0.00           C  
ATOM   4509  C   SER ! 289     204.035  39.276 -63.131  1.00  0.00           C  
ATOM   4510  O   SER ! 289     202.939  38.906 -62.710  1.00  0.00           O  
ATOM   4511  CB  SER ! 289     205.744  37.587 -63.775  1.00  0.00           C  
ATOM   4512  OG  SER ! 289     206.236  36.777 -64.807  1.00  0.00           O  
ATOM   4513  H   SER ! 289     206.329  39.505 -65.322  1.00  0.00           H  
ATOM   4514  HA  SER ! 289     203.944  38.002 -64.842  1.00  0.00           H  
ATOM   4515 1HB  SER ! 289     206.566  38.140 -63.321  1.00  0.00           H  
ATOM   4516 2HB  SER ! 289     205.301  36.964 -63.000  1.00  0.00           H  
ATOM   4517  HG  SER ! 289     206.882  36.194 -64.401  1.00  0.00           H  
ATOM   4518  N   GLU ! 290     204.699  40.302 -62.612  1.00  0.00           N  
ATOM   4519  CA  GLU ! 290     204.169  41.074 -61.493  1.00  0.00           C  
ATOM   4520  C   GLU ! 290     202.891  41.806 -61.883  1.00  0.00           C  
ATOM   4521  O   GLU ! 290     201.937  41.865 -61.108  1.00  0.00           O  
ATOM   4522  CB  GLU ! 290     205.212  42.078 -60.997  1.00  0.00           C  
ATOM   4523  CG  GLU ! 290     206.410  41.448 -60.302  1.00  0.00           C  
ATOM   4524  CD  GLU ! 290     207.447  42.458 -59.893  1.00  0.00           C  
ATOM   4525  OE1 GLU ! 290     207.300  43.606 -60.239  1.00  0.00           O  
ATOM   4526  OE2 GLU ! 290     208.387  42.081 -59.234  1.00  0.00           O  
ATOM   4527  H   GLU ! 290     205.595  40.554 -63.003  1.00  0.00           H  
ATOM   4528  HA  GLU ! 290     203.929  40.387 -60.681  1.00  0.00           H  
ATOM   4529 1HB  GLU ! 290     205.582  42.664 -61.838  1.00  0.00           H  
ATOM   4530 2HB  GLU ! 290     204.745  42.771 -60.296  1.00  0.00           H  
ATOM   4531 1HG  GLU ! 290     206.066  40.919 -59.414  1.00  0.00           H  
ATOM   4532 2HG  GLU ! 290     206.864  40.720 -60.972  1.00  0.00           H  
ATOM   4533  N   GLU ! 291     202.881  42.364 -63.089  1.00  0.00           N  
ATOM   4534  CA  GLU ! 291     201.720  43.093 -63.586  1.00  0.00           C  
ATOM   4535  C   GLU ! 291     200.521  42.170 -63.754  1.00  0.00           C  
ATOM   4536  O   GLU ! 291     199.393  42.537 -63.427  1.00  0.00           O  
ATOM   4537  CB  GLU ! 291     202.045  43.770 -64.919  1.00  0.00           C  
ATOM   4538  CG  GLU ! 291     203.025  44.930 -64.813  1.00  0.00           C  
ATOM   4539  CD  GLU ! 291     203.376  45.523 -66.149  1.00  0.00           C  
ATOM   4540  OE1 GLU ! 291     202.965  44.980 -67.146  1.00  0.00           O  
ATOM   4541  OE2 GLU ! 291     204.057  46.521 -66.173  1.00  0.00           O  
ATOM   4542  H   GLU ! 291     203.698  42.281 -63.676  1.00  0.00           H  
ATOM   4543  HA  GLU ! 291     201.457  43.862 -62.859  1.00  0.00           H  
ATOM   4544 1HB  GLU ! 291     202.469  43.036 -65.606  1.00  0.00           H  
ATOM   4545 2HB  GLU ! 291     201.127  44.147 -65.369  1.00  0.00           H  
ATOM   4546 1HG  GLU ! 291     202.585  45.707 -64.188  1.00  0.00           H  
ATOM   4547 2HG  GLU ! 291     203.934  44.581 -64.325  1.00  0.00           H  
ATOM   4548  N   ALA ! 292     200.771  40.969 -64.266  1.00  0.00           N  
ATOM   4549  CA  ALA ! 292     199.712  39.991 -64.479  1.00  0.00           C  
ATOM   4550  C   ALA ! 292     199.095  39.548 -63.159  1.00  0.00           C  
ATOM   4551  O   ALA ! 292     197.879  39.392 -63.052  1.00  0.00           O  
ATOM   4552  CB  ALA ! 292     200.248  38.788 -65.242  1.00  0.00           C  
ATOM   4553  H   ALA ! 292     201.720  40.728 -64.514  1.00  0.00           H  
ATOM   4554  HA  ALA ! 292     198.929  40.464 -65.072  1.00  0.00           H  
ATOM   4555 1HB  ALA ! 292     199.446  38.067 -65.394  1.00  0.00           H  
ATOM   4556 2HB  ALA ! 292     200.633  39.113 -66.209  1.00  0.00           H  
ATOM   4557 3HB  ALA ! 292     201.050  38.323 -64.670  1.00  0.00           H  
ATOM   4558  N   LEU ! 293     199.942  39.347 -62.156  1.00  0.00           N  
ATOM   4559  CA  LEU ! 293     199.482  38.921 -60.839  1.00  0.00           C  
ATOM   4560  C   LEU ! 293     198.613  39.990 -60.188  1.00  0.00           C  
ATOM   4561  O   LEU ! 293     197.597  39.682 -59.565  1.00  0.00           O  
ATOM   4562  CB  LEU ! 293     200.680  38.606 -59.935  1.00  0.00           C  
ATOM   4563  CG  LEU ! 293     200.337  38.107 -58.526  1.00  0.00           C  
ATOM   4564  CD1 LEU ! 293     199.521  36.825 -58.625  1.00  0.00           C  
ATOM   4565  CD2 LEU ! 293     201.621  37.878 -57.741  1.00  0.00           C  
ATOM   4566  H   LEU ! 293     200.930  39.493 -62.309  1.00  0.00           H  
ATOM   4567  HA  LEU ! 293     198.886  38.017 -60.957  1.00  0.00           H  
ATOM   4568 1HB  LEU ! 293     201.289  37.844 -60.417  1.00  0.00           H  
ATOM   4569 2HB  LEU ! 293     201.282  39.509 -59.829  1.00  0.00           H  
ATOM   4570  HG  LEU ! 293     199.727  38.851 -58.014  1.00  0.00           H  
ATOM   4571 1HD1 LEU ! 293     199.277  36.470 -57.624  1.00  0.00           H  
ATOM   4572 2HD1 LEU ! 293     198.600  37.022 -59.174  1.00  0.00           H  
ATOM   4573 3HD1 LEU ! 293     200.100  36.065 -59.148  1.00  0.00           H  
ATOM   4574 1HD2 LEU ! 293     201.377  37.524 -56.739  1.00  0.00           H  
ATOM   4575 2HD2 LEU ! 293     202.231  37.132 -58.251  1.00  0.00           H  
ATOM   4576 3HD2 LEU ! 293     202.175  38.814 -57.670  1.00  0.00           H  
ATOM   4577  N   GLU ! 294     199.019  41.246 -60.333  1.00  0.00           N  
ATOM   4578  CA  GLU ! 294     198.279  42.362 -59.759  1.00  0.00           C  
ATOM   4579  C   GLU ! 294     196.901  42.495 -60.398  1.00  0.00           C  
ATOM   4580  O   GLU ! 294     195.911  42.755 -59.714  1.00  0.00           O  
ATOM   4581  CB  GLU ! 294     199.062  43.666 -59.932  1.00  0.00           C  
ATOM   4582  CG  GLU ! 294     200.328  43.755 -59.093  1.00  0.00           C  
ATOM   4583  CD  GLU ! 294     200.052  43.755 -57.615  1.00  0.00           C  
ATOM   4584  OE1 GLU ! 294     199.435  44.680 -57.145  1.00  0.00           O  
ATOM   4585  OE2 GLU ! 294     200.459  42.828 -56.955  1.00  0.00           O  
ATOM   4586  H   GLU ! 294     199.863  41.432 -60.855  1.00  0.00           H  
ATOM   4587  HA  GLU ! 294     198.141  42.174 -58.694  1.00  0.00           H  
ATOM   4588 1HB  GLU ! 294     199.344  43.784 -60.978  1.00  0.00           H  
ATOM   4589 2HB  GLU ! 294     198.425  44.510 -59.668  1.00  0.00           H  
ATOM   4590 1HG  GLU ! 294     200.970  42.906 -59.331  1.00  0.00           H  
ATOM   4591 2HG  GLU ! 294     200.864  44.665 -59.358  1.00  0.00           H  
ATOM   4592  N   ARG ! 295     196.844  42.315 -61.712  1.00  0.00           N  
ATOM   4593  CA  ARG ! 295     195.587  42.414 -62.446  1.00  0.00           C  
ATOM   4594  C   ARG ! 295     194.617  41.320 -62.026  1.00  0.00           C  
ATOM   4595  O   ARG ! 295     193.421  41.563 -61.874  1.00  0.00           O  
ATOM   4596  CB  ARG ! 295     195.832  42.321 -63.945  1.00  0.00           C  
ATOM   4597  CG  ARG ! 295     196.542  43.520 -64.553  1.00  0.00           C  
ATOM   4598  CD  ARG ! 295     195.675  44.727 -64.557  1.00  0.00           C  
ATOM   4599  NE  ARG ! 295     194.469  44.525 -65.343  1.00  0.00           N  
ATOM   4600  CZ  ARG ! 295     194.389  44.693 -66.678  1.00  0.00           C  
ATOM   4601  NH1 ARG ! 295     195.450  45.064 -67.358  1.00  0.00           N  
ATOM   4602  NH2 ARG ! 295     193.243  44.485 -67.302  1.00  0.00           N  
ATOM   4603  H   ARG ! 295     197.693  42.104 -62.217  1.00  0.00           H  
ATOM   4604  HA  ARG ! 295     195.134  43.381 -62.227  1.00  0.00           H  
ATOM   4605 1HB  ARG ! 295     196.433  41.438 -64.161  1.00  0.00           H  
ATOM   4606 2HB  ARG ! 295     194.880  42.203 -64.463  1.00  0.00           H  
ATOM   4607 1HG  ARG ! 295     197.438  43.744 -63.975  1.00  0.00           H  
ATOM   4608 2HG  ARG ! 295     196.820  43.295 -65.583  1.00  0.00           H  
ATOM   4609 1HD  ARG ! 295     195.380  44.966 -63.536  1.00  0.00           H  
ATOM   4610 2HD  ARG ! 295     196.223  45.567 -64.982  1.00  0.00           H  
ATOM   4611  HE  ARG ! 295     193.631  44.239 -64.854  1.00  0.00           H  
ATOM   4612 1HH1 ARG ! 295     196.326  45.224 -66.881  1.00  0.00           H  
ATOM   4613 2HH1 ARG ! 295     195.390  45.190 -68.359  1.00  0.00           H  
ATOM   4614 1HH2 ARG ! 295     192.426  44.199 -66.779  1.00  0.00           H  
ATOM   4615 2HH2 ARG ! 295     193.183  44.610 -68.302  1.00  0.00           H  
ATOM   4616  N   TYR ! 296     195.140  40.112 -61.839  1.00  0.00           N  
ATOM   4617  CA  TYR ! 296     194.320  38.976 -61.436  1.00  0.00           C  
ATOM   4618  C   TYR ! 296     193.597  39.253 -60.125  1.00  0.00           C  
ATOM   4619  O   TYR ! 296     192.397  39.007 -60.002  1.00  0.00           O  
ATOM   4620  CB  TYR ! 296     195.178  37.715 -61.312  1.00  0.00           C  
ATOM   4621  CG  TYR ! 296     194.407  36.494 -60.859  1.00  0.00           C  
ATOM   4622  CD1 TYR ! 296     193.271  36.096 -61.549  1.00  0.00           C  
ATOM   4623  CD2 TYR ! 296     194.835  35.774 -59.754  1.00  0.00           C  
ATOM   4624  CE1 TYR ! 296     192.567  34.982 -61.136  1.00  0.00           C  
ATOM   4625  CE2 TYR ! 296     194.131  34.659 -59.341  1.00  0.00           C  
ATOM   4626  CZ  TYR ! 296     193.002  34.263 -60.028  1.00  0.00           C  
ATOM   4627  OH  TYR ! 296     192.300  33.153 -59.617  1.00  0.00           O  
ATOM   4628  H   TYR ! 296     196.131  39.978 -61.980  1.00  0.00           H  
ATOM   4629  HA  TYR ! 296     193.562  38.808 -62.201  1.00  0.00           H  
ATOM   4630 1HB  TYR ! 296     195.636  37.490 -62.275  1.00  0.00           H  
ATOM   4631 2HB  TYR ! 296     195.983  37.891 -60.599  1.00  0.00           H  
ATOM   4632  HD1 TYR ! 296     192.935  36.663 -62.418  1.00  0.00           H  
ATOM   4633  HD2 TYR ! 296     195.727  36.087 -59.212  1.00  0.00           H  
ATOM   4634  HE1 TYR ! 296     191.675  34.669 -61.679  1.00  0.00           H  
ATOM   4635  HE2 TYR ! 296     194.467  34.093 -58.472  1.00  0.00           H  
ATOM   4636  HH  TYR ! 296     191.548  33.017 -60.198  1.00  0.00           H  
ATOM   4637  N   LYS ! 297     194.334  39.769 -59.146  1.00  0.00           N  
ATOM   4638  CA  LYS ! 297     193.766  40.082 -57.841  1.00  0.00           C  
ATOM   4639  C   LYS ! 297     192.607  41.067 -57.968  1.00  0.00           C  
ATOM   4640  O   LYS ! 297     191.620  40.974 -57.240  1.00  0.00           O  
ATOM   4641  CB  LYS ! 297     194.841  40.648 -56.912  1.00  0.00           C  
ATOM   4642  CG  LYS ! 297     195.874  39.629 -56.450  1.00  0.00           C  
ATOM   4643  CD  LYS ! 297     196.770  40.204 -55.363  1.00  0.00           C  
ATOM   4644  CE  LYS ! 297     197.731  41.240 -55.928  1.00  0.00           C  
ATOM   4645  NZ  LYS ! 297     198.694  41.724 -54.901  1.00  0.00           N  
ATOM   4646  H   LYS ! 297     195.314  39.949 -59.312  1.00  0.00           H  
ATOM   4647  HA  LYS ! 297     193.378  39.162 -57.403  1.00  0.00           H  
ATOM   4648 1HB  LYS ! 297     195.371  41.456 -57.418  1.00  0.00           H  
ATOM   4649 2HB  LYS ! 297     194.369  41.072 -56.025  1.00  0.00           H  
ATOM   4650 1HG  LYS ! 297     195.365  38.746 -56.060  1.00  0.00           H  
ATOM   4651 2HG  LYS ! 297     196.490  39.327 -57.295  1.00  0.00           H  
ATOM   4652 1HD  LYS ! 297     196.155  40.672 -54.593  1.00  0.00           H  
ATOM   4653 2HD  LYS ! 297     197.346  39.401 -54.904  1.00  0.00           H  
ATOM   4654 1HE  LYS ! 297     198.289  40.805 -56.755  1.00  0.00           H  
ATOM   4655 2HE  LYS ! 297     197.166  42.092 -56.307  1.00  0.00           H  
ATOM   4656 1HZ  LYS ! 297     199.311  42.408 -55.314  1.00  0.00           H  
ATOM   4657 2HZ  LYS ! 297     198.187  42.146 -54.136  1.00  0.00           H  
ATOM   4658 3HZ  LYS ! 297     199.237  40.946 -54.556  1.00  0.00           H  
ATOM   4659  N   LYS ! 298     192.775  42.002 -58.916  1.00  0.00           N  
ATOM   4660  CA  LYS ! 298     191.801  43.044 -59.241  1.00  0.00           C  
ATOM   4661  C   LYS ! 298     190.554  42.509 -59.951  1.00  0.00           C  
ATOM   4662  O   LYS ! 298     189.538  43.198 -60.042  1.00  0.00           O  
ATOM   4663  CB  LYS ! 298     192.461  44.120 -60.104  1.00  0.00           C  
ATOM   4664  CG  LYS ! 298     193.514  44.949 -59.380  1.00  0.00           C  
ATOM   4665  CD  LYS ! 298     194.129  45.990 -60.303  1.00  0.00           C  
ATOM   4666  CE  LYS ! 298     195.177  46.823 -59.580  1.00  0.00           C  
ATOM   4667  NZ  LYS ! 298     195.812  47.823 -60.480  1.00  0.00           N  
ATOM   4668  H   LYS ! 298     193.644  41.964 -59.429  1.00  0.00           H  
ATOM   4669  HA  LYS ! 298     191.456  43.497 -58.311  1.00  0.00           H  
ATOM   4670 1HB  LYS ! 298     192.938  43.654 -60.967  1.00  0.00           H  
ATOM   4671 2HB  LYS ! 298     191.699  44.803 -60.481  1.00  0.00           H  
ATOM   4672 1HG  LYS ! 298     193.057  45.455 -58.529  1.00  0.00           H  
ATOM   4673 2HG  LYS ! 298     194.302  44.294 -59.010  1.00  0.00           H  
ATOM   4674 1HD  LYS ! 298     194.597  45.492 -61.154  1.00  0.00           H  
ATOM   4675 2HD  LYS ! 298     193.348  46.652 -60.677  1.00  0.00           H  
ATOM   4676 1HE  LYS ! 298     194.712  47.347 -58.746  1.00  0.00           H  
ATOM   4677 2HE  LYS ! 298     195.952  46.168 -59.182  1.00  0.00           H  
ATOM   4678 1HZ  LYS ! 298     196.499  48.353 -59.964  1.00  0.00           H  
ATOM   4679 2HZ  LYS ! 298     196.263  47.346 -61.249  1.00  0.00           H  
ATOM   4680 3HZ  LYS ! 298     195.106  48.449 -60.841  1.00  0.00           H  
ATOM   4681  N   GLY ! 299     190.622  41.279 -60.457  1.00  0.00           N  
ATOM   4682  CA  GLY ! 299     189.469  40.702 -61.159  1.00  0.00           C  
ATOM   4683  C   GLY ! 299     189.569  40.699 -62.684  1.00  0.00           C  
ATOM   4684  O   GLY ! 299     188.584  40.454 -63.379  1.00  0.00           O  
ATOM   4685  H   GLY ! 299     191.465  40.731 -60.363  1.00  0.00           H  
ATOM   4686 1HA  GLY ! 299     189.326  39.671 -60.837  1.00  0.00           H  
ATOM   4687 2HA  GLY ! 299     188.567  41.251 -60.890  1.00  0.00           H  
ATOM   4688  N   ALA ! 300     190.752  40.966 -63.222  1.00  0.00           N  
ATOM   4689  CA  ALA ! 300     190.937  40.910 -64.671  1.00  0.00           C  
ATOM   4690  C   ALA ! 300     190.734  39.488 -65.175  1.00  0.00           C  
ATOM   4691  O   ALA ! 300     191.089  38.522 -64.499  1.00  0.00           O  
ATOM   4692  CB  ALA ! 300     192.318  41.420 -65.057  1.00  0.00           C  
ATOM   4693  H   ALA ! 300     191.537  41.211 -62.635  1.00  0.00           H  
ATOM   4694  HA  ALA ! 300     190.185  41.550 -65.133  1.00  0.00           H  
ATOM   4695 1HB  ALA ! 300     192.438  41.361 -66.139  1.00  0.00           H  
ATOM   4696 2HB  ALA ! 300     192.426  42.456 -64.736  1.00  0.00           H  
ATOM   4697 3HB  ALA ! 300     193.079  40.810 -64.574  1.00  0.00           H  
ATOM   4698  N   ASP ! 301     190.160  39.343 -66.368  1.00  0.00           N  
ATOM   4699  CA  ASP ! 301     189.948  38.015 -66.936  1.00  0.00           C  
ATOM   4700  C   ASP ! 301     191.277  37.263 -66.971  1.00  0.00           C  
ATOM   4701  O   ASP ! 301     192.283  37.783 -67.453  1.00  0.00           O  
ATOM   4702  CB  ASP ! 301     189.356  38.108 -68.344  1.00  0.00           C  
ATOM   4703  CG  ASP ! 301     188.973  36.750 -68.917  1.00  0.00           C  
ATOM   4704  OD1 ASP ! 301     187.898  36.284 -68.620  1.00  0.00           O  
ATOM   4705  OD2 ASP ! 301     189.758  36.193 -69.646  1.00  0.00           O  
ATOM   4706  H   ASP ! 301     189.865  40.155 -66.892  1.00  0.00           H  
ATOM   4707  HA  ASP ! 301     189.242  37.477 -66.303  1.00  0.00           H  
ATOM   4708 1HB  ASP ! 301     188.468  38.741 -68.325  1.00  0.00           H  
ATOM   4709 2HB  ASP ! 301     190.078  38.578 -69.013  1.00  0.00           H  
ATOM   4710  N   GLU ! 302     191.257  36.047 -66.457  1.00  0.00           N  
ATOM   4711  CA  GLU ! 302     192.426  35.179 -66.389  1.00  0.00           C  
ATOM   4712  C   GLU ! 302     192.997  34.824 -67.755  1.00  0.00           C  
ATOM   4713  O   GLU ! 302     194.214  34.782 -67.938  1.00  0.00           O  
ATOM   4714  CB  GLU ! 302     192.072  33.893 -65.639  1.00  0.00           C  
ATOM   4715  CG  GLU ! 302     191.830  34.080 -64.148  1.00  0.00           C  
ATOM   4716  CD  GLU ! 302     191.410  32.812 -63.460  1.00  0.00           C  
ATOM   4717  OE1 GLU ! 302     191.678  31.757 -63.983  1.00  0.00           O  
ATOM   4718  OE2 GLU ! 302     190.820  32.897 -62.408  1.00  0.00           O  
ATOM   4719  H   GLU ! 302     190.375  35.714 -66.095  1.00  0.00           H  
ATOM   4720  HA  GLU ! 302     193.214  35.702 -65.846  1.00  0.00           H  
ATOM   4721 1HB  GLU ! 302     191.173  33.455 -66.072  1.00  0.00           H  
ATOM   4722 2HB  GLU ! 302     192.879  33.169 -65.758  1.00  0.00           H  
ATOM   4723 1HG  GLU ! 302     192.746  34.446 -63.685  1.00  0.00           H  
ATOM   4724 2HG  GLU ! 302     191.059  34.837 -64.009  1.00  0.00           H  
ATOM   4725  N   SER ! 303     192.133  34.562 -68.738  1.00  0.00           N  
ATOM   4726  CA  SER ! 303     192.628  34.217 -70.065  1.00  0.00           C  
ATOM   4727  C   SER ! 303     193.441  35.356 -70.666  1.00  0.00           C  
ATOM   4728  O   SER ! 303     194.533  35.143 -71.191  1.00  0.00           O  
ATOM   4729  CB  SER ! 303     191.469  33.874 -70.981  1.00  0.00           C  
ATOM   4730  OG  SER ! 303     191.924  33.548 -72.265  1.00  0.00           O  
ATOM   4731  H   SER ! 303     191.136  34.598 -68.579  1.00  0.00           H  
ATOM   4732  HA  SER ! 303     193.276  33.344 -69.976  1.00  0.00           H  
ATOM   4733 1HB  SER ! 303     190.913  33.034 -70.564  1.00  0.00           H  
ATOM   4734 2HB  SER ! 303     190.788  34.722 -71.038  1.00  0.00           H  
ATOM   4735  HG  SER ! 303     192.096  34.383 -72.705  1.00  0.00           H  
ATOM   4736  N   GLU ! 304     192.900  36.567 -70.584  1.00  0.00           N  
ATOM   4737  CA  GLU ! 304     193.574  37.745 -71.121  1.00  0.00           C  
ATOM   4738  C   GLU ! 304     194.947  37.926 -70.491  1.00  0.00           C  
ATOM   4739  O   GLU ! 304     195.936  38.160 -71.189  1.00  0.00           O  
ATOM   4740  CB  GLU ! 304     192.727  38.998 -70.889  1.00  0.00           C  
ATOM   4741  CG  GLU ! 304     191.466  39.071 -71.738  1.00  0.00           C  
ATOM   4742  CD  GLU ! 304     190.615  40.269 -71.420  1.00  0.00           C  
ATOM   4743  OE1 GLU ! 304     190.931  40.968 -70.488  1.00  0.00           O  
ATOM   4744  OE2 GLU ! 304     189.648  40.486 -72.111  1.00  0.00           O  
ATOM   4745  H   GLU ! 304     192.000  36.675 -70.139  1.00  0.00           H  
ATOM   4746  HA  GLU ! 304     193.707  37.608 -72.195  1.00  0.00           H  
ATOM   4747 1HB  GLU ! 304     192.428  39.047 -69.842  1.00  0.00           H  
ATOM   4748 2HB  GLU ! 304     193.325  39.885 -71.100  1.00  0.00           H  
ATOM   4749 1HG  GLU ! 304     191.750  39.111 -72.789  1.00  0.00           H  
ATOM   4750 2HG  GLU ! 304     190.883  38.165 -71.582  1.00  0.00           H  
ATOM   4751  N   LEU ! 305     195.008  37.818 -69.168  1.00  0.00           N  
ATOM   4752  CA  LEU ! 305     196.264  37.970 -68.441  1.00  0.00           C  
ATOM   4753  C   LEU ! 305     197.244  36.862 -68.803  1.00  0.00           C  
ATOM   4754  O   LEU ! 305     198.439  37.108 -68.969  1.00  0.00           O  
ATOM   4755  CB  LEU ! 305     196.007  37.960 -66.929  1.00  0.00           C  
ATOM   4756  CG  LEU ! 305     195.262  39.180 -66.373  1.00  0.00           C  
ATOM   4757  CD1 LEU ! 305     194.925  38.945 -64.907  1.00  0.00           C  
ATOM   4758  CD2 LEU ! 305     196.123  40.423 -66.543  1.00  0.00           C  
ATOM   4759  H   LEU ! 305     194.161  37.625 -68.652  1.00  0.00           H  
ATOM   4760  HA  LEU ! 305     196.709  38.926 -68.715  1.00  0.00           H  
ATOM   4761 1HB  LEU ! 305     195.424  37.075 -66.681  1.00  0.00           H  
ATOM   4762 2HB  LEU ! 305     196.966  37.894 -66.414  1.00  0.00           H  
ATOM   4763  HG  LEU ! 305     194.324  39.312 -66.914  1.00  0.00           H  
ATOM   4764 1HD1 LEU ! 305     194.395  39.812 -64.512  1.00  0.00           H  
ATOM   4765 2HD1 LEU ! 305     194.292  38.062 -64.816  1.00  0.00           H  
ATOM   4766 3HD1 LEU ! 305     195.844  38.794 -64.342  1.00  0.00           H  
ATOM   4767 1HD2 LEU ! 305     195.593  41.290 -66.149  1.00  0.00           H  
ATOM   4768 2HD2 LEU ! 305     197.061  40.293 -66.002  1.00  0.00           H  
ATOM   4769 3HD2 LEU ! 305     196.334  40.577 -67.602  1.00  0.00           H  
ATOM   4770  N   ILE ! 306     196.736  35.642 -68.924  1.00  0.00           N  
ATOM   4771  CA  ILE ! 306     197.569  34.495 -69.265  1.00  0.00           C  
ATOM   4772  C   ILE ! 306     198.153  34.636 -70.666  1.00  0.00           C  
ATOM   4773  O   ILE ! 306     199.319  34.315 -70.897  1.00  0.00           O  
ATOM   4774  CB  ILE ! 306     196.765  33.185 -69.172  1.00  0.00           C  
ATOM   4775  CG1 ILE ! 306     196.391  32.890 -67.717  1.00  0.00           C  
ATOM   4776  CG2 ILE ! 306     197.558  32.031 -69.766  1.00  0.00           C  
ATOM   4777  CD1 ILE ! 306     195.380  31.777 -67.560  1.00  0.00           C  
ATOM   4778  H   ILE ! 306     195.746  35.505 -68.776  1.00  0.00           H  
ATOM   4779  HA  ILE ! 306     198.393  34.443 -68.554  1.00  0.00           H  
ATOM   4780  HB  ILE ! 306     195.830  33.293 -69.722  1.00  0.00           H  
ATOM   4781 1HG1 ILE ! 306     197.287  32.620 -67.159  1.00  0.00           H  
ATOM   4782 2HG1 ILE ! 306     195.980  33.790 -67.257  1.00  0.00           H  
ATOM   4783 1HG2 ILE ! 306     196.975  31.113 -69.691  1.00  0.00           H  
ATOM   4784 2HG2 ILE ! 306     197.774  32.239 -70.813  1.00  0.00           H  
ATOM   4785 3HG2 ILE ! 306     198.493  31.913 -69.218  1.00  0.00           H  
ATOM   4786 1HD1 ILE ! 306     195.166  31.627 -66.501  1.00  0.00           H  
ATOM   4787 2HD1 ILE ! 306     194.461  32.044 -68.082  1.00  0.00           H  
ATOM   4788 3HD1 ILE ! 306     195.784  30.858 -67.981  1.00  0.00           H  
ATOM   4789  N   ALA ! 307     197.336  35.119 -71.596  1.00  0.00           N  
ATOM   4790  CA  ALA ! 307     197.769  35.303 -72.977  1.00  0.00           C  
ATOM   4791  C   ALA ! 307     198.865  36.355 -73.072  1.00  0.00           C  
ATOM   4792  O   ALA ! 307     199.833  36.193 -73.816  1.00  0.00           O  
ATOM   4793  CB  ALA ! 307     196.589  35.688 -73.857  1.00  0.00           C  
ATOM   4794  H   ALA ! 307     196.391  35.365 -71.340  1.00  0.00           H  
ATOM   4795  HA  ALA ! 307     198.180  34.358 -73.332  1.00  0.00           H  
ATOM   4796 1HB  ALA ! 307     196.929  35.823 -74.884  1.00  0.00           H  
ATOM   4797 2HB  ALA ! 307     195.838  34.898 -73.825  1.00  0.00           H  
ATOM   4798 3HB  ALA ! 307     196.153  36.618 -73.494  1.00  0.00           H  
ATOM   4799  N   GLU ! 308     198.710  37.436 -72.314  1.00  0.00           N  
ATOM   4800  CA  GLU ! 308     199.686  38.520 -72.315  1.00  0.00           C  
ATOM   4801  C   GLU ! 308     201.025  38.053 -71.764  1.00  0.00           C  
ATOM   4802  O   GLU ! 308     202.081  38.410 -72.286  1.00  0.00           O  
ATOM   4803  CB  GLU ! 308     199.171  39.704 -71.494  1.00  0.00           C  
ATOM   4804  CG  GLU ! 308     197.992  40.437 -72.118  1.00  0.00           C  
ATOM   4805  CD  GLU ! 308     198.337  41.094 -73.425  1.00  0.00           C  
ATOM   4806  OE1 GLU ! 308     199.423  41.610 -73.541  1.00  0.00           O  
ATOM   4807  OE2 GLU ! 308     197.514  41.079 -74.310  1.00  0.00           O  
ATOM   4808  H   GLU ! 308     197.895  37.508 -71.722  1.00  0.00           H  
ATOM   4809  HA  GLU ! 308     199.837  38.848 -73.344  1.00  0.00           H  
ATOM   4810 1HB  GLU ! 308     198.864  39.357 -70.507  1.00  0.00           H  
ATOM   4811 2HB  GLU ! 308     199.976  40.425 -71.351  1.00  0.00           H  
ATOM   4812 1HG  GLU ! 308     197.183  39.726 -72.284  1.00  0.00           H  
ATOM   4813 2HG  GLU ! 308     197.637  41.193 -71.419  1.00  0.00           H  
ATOM   4814  N   ILE ! 309     200.977  37.251 -70.705  1.00  0.00           N  
ATOM   4815  CA  ILE ! 309     202.191  36.731 -70.082  1.00  0.00           C  
ATOM   4816  C   ILE ! 309     202.946  35.808 -71.030  1.00  0.00           C  
ATOM   4817  O   ILE ! 309     204.174  35.853 -71.108  1.00  0.00           O  
ATOM   4818  CB  ILE ! 309     201.861  35.973 -68.783  1.00  0.00           C  
ATOM   4819  CG1 ILE ! 309     201.342  36.942 -67.717  1.00  0.00           C  
ATOM   4820  CG2 ILE ! 309     203.086  35.227 -68.277  1.00  0.00           C  
ATOM   4821  CD1 ILE ! 309     200.744  36.257 -66.509  1.00  0.00           C  
ATOM   4822  H   ILE ! 309     200.079  36.995 -70.321  1.00  0.00           H  
ATOM   4823  HA  ILE ! 309     202.839  37.571 -69.835  1.00  0.00           H  
ATOM   4824  HB  ILE ! 309     201.063  35.257 -68.973  1.00  0.00           H  
ATOM   4825 1HG1 ILE ! 309     202.157  37.581 -67.379  1.00  0.00           H  
ATOM   4826 2HG1 ILE ! 309     200.580  37.589 -68.153  1.00  0.00           H  
ATOM   4827 1HG2 ILE ! 309     202.835  34.697 -67.358  1.00  0.00           H  
ATOM   4828 2HG2 ILE ! 309     203.412  34.511 -69.031  1.00  0.00           H  
ATOM   4829 3HG2 ILE ! 309     203.889  35.937 -68.079  1.00  0.00           H  
ATOM   4830 1HD1 ILE ! 309     200.399  37.009 -65.799  1.00  0.00           H  
ATOM   4831 2HD1 ILE ! 309     199.902  35.639 -66.821  1.00  0.00           H  
ATOM   4832 3HD1 ILE ! 309     201.499  35.632 -66.035  1.00  0.00           H  
ATOM   4833  N   TYR ! 310     202.205  34.972 -71.750  1.00  0.00           N  
ATOM   4834  CA  TYR ! 310     202.805  34.039 -72.695  1.00  0.00           C  
ATOM   4835  C   TYR ! 310     203.490  34.774 -73.839  1.00  0.00           C  
ATOM   4836  O   TYR ! 310     204.576  34.391 -74.273  1.00  0.00           O  
ATOM   4837  CB  TYR ! 310     201.747  33.077 -73.241  1.00  0.00           C  
ATOM   4838  CG  TYR ! 310     201.284  32.045 -72.237  1.00  0.00           C  
ATOM   4839  CD1 TYR ! 310     199.940  31.954 -71.906  1.00  0.00           C  
ATOM   4840  CD2 TYR ! 310     202.203  31.191 -71.646  1.00  0.00           C  
ATOM   4841  CE1 TYR ! 310     199.516  31.012 -70.989  1.00  0.00           C  
ATOM   4842  CE2 TYR ! 310     201.779  30.249 -70.729  1.00  0.00           C  
ATOM   4843  CZ  TYR ! 310     200.442  30.158 -70.400  1.00  0.00           C  
ATOM   4844  OH  TYR ! 310     200.020  29.219 -69.487  1.00  0.00           O  
ATOM   4845  H   TYR ! 310     201.201  34.983 -71.640  1.00  0.00           H  
ATOM   4846  HA  TYR ! 310     203.567  33.460 -72.173  1.00  0.00           H  
ATOM   4847 1HB  TYR ! 310     200.876  33.644 -73.573  1.00  0.00           H  
ATOM   4848 2HB  TYR ! 310     202.146  32.552 -74.108  1.00  0.00           H  
ATOM   4849  HD1 TYR ! 310     199.217  32.626 -72.371  1.00  0.00           H  
ATOM   4850  HD2 TYR ! 310     203.259  31.263 -71.905  1.00  0.00           H  
ATOM   4851  HE1 TYR ! 310     198.460  30.940 -70.730  1.00  0.00           H  
ATOM   4852  HE2 TYR ! 310     202.502  29.577 -70.264  1.00  0.00           H  
ATOM   4853  HH  TYR ! 310     199.069  29.290 -69.373  1.00  0.00           H  
ATOM   4854  N   ARG ! 311     202.847  35.833 -74.324  1.00  0.00           N  
ATOM   4855  CA  ARG ! 311     203.396  36.624 -75.419  1.00  0.00           C  
ATOM   4856  C   ARG ! 311     204.688  37.313 -75.007  1.00  0.00           C  
ATOM   4857  O   ARG ! 311     205.647  37.371 -75.776  1.00  0.00           O  
ATOM   4858  CB  ARG ! 311     202.392  37.671 -75.880  1.00  0.00           C  
ATOM   4859  CG  ARG ! 311     202.848  38.520 -77.056  1.00  0.00           C  
ATOM   4860  CD  ARG ! 311     201.808  39.499 -77.462  1.00  0.00           C  
ATOM   4861  NE  ARG ! 311     201.529  40.462 -76.409  1.00  0.00           N  
ATOM   4862  CZ  ARG ! 311     202.282  41.547 -76.145  1.00  0.00           C  
ATOM   4863  NH1 ARG ! 311     203.354  41.794 -76.865  1.00  0.00           N  
ATOM   4864  NH2 ARG ! 311     201.943  42.364 -75.163  1.00  0.00           N  
ATOM   4865  H   ARG ! 311     201.957  36.096 -73.925  1.00  0.00           H  
ATOM   4866  HA  ARG ! 311     203.611  35.957 -76.254  1.00  0.00           H  
ATOM   4867 1HB  ARG ! 311     201.463  37.181 -76.167  1.00  0.00           H  
ATOM   4868 2HB  ARG ! 311     202.165  38.345 -75.054  1.00  0.00           H  
ATOM   4869 1HG  ARG ! 311     203.748  39.070 -76.780  1.00  0.00           H  
ATOM   4870 2HG  ARG ! 311     203.064  37.875 -77.909  1.00  0.00           H  
ATOM   4871 1HD  ARG ! 311     202.146  40.045 -78.342  1.00  0.00           H  
ATOM   4872 2HD  ARG ! 311     200.884  38.972 -77.696  1.00  0.00           H  
ATOM   4873  HE  ARG ! 311     200.712  40.306 -75.834  1.00  0.00           H  
ATOM   4874 1HH1 ARG ! 311     203.613  41.169 -77.615  1.00  0.00           H  
ATOM   4875 2HH1 ARG ! 311     203.919  42.607 -76.667  1.00  0.00           H  
ATOM   4876 1HH2 ARG ! 311     201.119  42.175 -74.610  1.00  0.00           H  
ATOM   4877 2HH2 ARG ! 311     202.507  43.177 -74.966  1.00  0.00           H  
ATOM   4878  N   LYS ! 312     204.711  37.837 -73.785  1.00  0.00           N  
ATOM   4879  CA  LYS ! 312     205.886  38.523 -73.266  1.00  0.00           C  
ATOM   4880  C   LYS ! 312     207.065  37.571 -73.126  1.00  0.00           C  
ATOM   4881  O   LYS ! 312     208.203  37.923 -73.441  1.00  0.00           O  
ATOM   4882  CB  LYS ! 312     205.573  39.174 -71.918  1.00  0.00           C  
ATOM   4883  CG  LYS ! 312     204.587  40.332 -71.992  1.00  0.00           C  
ATOM   4884  CD  LYS ! 312     205.172  41.507 -72.763  1.00  0.00           C  
ATOM   4885  CE  LYS ! 312     206.264  42.204 -71.966  1.00  0.00           C  
ATOM   4886  NZ  LYS ! 312     206.781  43.411 -72.668  1.00  0.00           N  
ATOM   4887  H   LYS ! 312     203.891  37.757 -73.202  1.00  0.00           H  
ATOM   4888  HA  LYS ! 312     206.172  39.302 -73.973  1.00  0.00           H  
ATOM   4889 1HB  LYS ! 312     205.161  38.426 -71.240  1.00  0.00           H  
ATOM   4890 2HB  LYS ! 312     206.495  39.547 -71.471  1.00  0.00           H  
ATOM   4891 1HG  LYS ! 312     203.674  40.002 -72.488  1.00  0.00           H  
ATOM   4892 2HG  LYS ! 312     204.335  40.660 -70.984  1.00  0.00           H  
ATOM   4893 1HD  LYS ! 312     205.591  41.151 -73.705  1.00  0.00           H  
ATOM   4894 2HD  LYS ! 312     204.383  42.225 -72.985  1.00  0.00           H  
ATOM   4895 1HE  LYS ! 312     205.871  42.504 -70.996  1.00  0.00           H  
ATOM   4896 2HE  LYS ! 312     207.091  41.514 -71.801  1.00  0.00           H  
ATOM   4897 1HZ  LYS ! 312     207.502  43.843 -72.108  1.00  0.00           H  
ATOM   4898 2HZ  LYS ! 312     207.165  43.142 -73.563  1.00  0.00           H  
ATOM   4899 3HZ  LYS ! 312     206.026  44.067 -72.810  1.00  0.00           H  
ATOM   4900  N   THR ! 313     206.789  36.360 -72.651  1.00  0.00           N  
ATOM   4901  CA  THR ! 313     207.828  35.354 -72.467  1.00  0.00           C  
ATOM   4902  C   THR ! 313     208.435  34.940 -73.804  1.00  0.00           C  
ATOM   4903  O   THR ! 313     209.648  34.763 -73.917  1.00  0.00           O  
ATOM   4904  CB  THR ! 313     207.275  34.113 -71.742  1.00  0.00           C  
ATOM   4905  OG1 THR ! 313     206.796  34.489 -70.444  1.00  0.00           O  
ATOM   4906  CG2 THR ! 313     208.359  33.057 -71.591  1.00  0.00           C  
ATOM   4907  H   THR ! 313     205.835  36.131 -72.412  1.00  0.00           H  
ATOM   4908  HA  THR ! 313     208.621  35.784 -71.854  1.00  0.00           H  
ATOM   4909  HB  THR ! 313     206.447  33.696 -72.314  1.00  0.00           H  
ATOM   4910  HG1 THR ! 313     205.923  34.880 -70.527  1.00  0.00           H  
ATOM   4911 1HG2 THR ! 313     207.951  32.187 -71.077  1.00  0.00           H  
ATOM   4912 2HG2 THR ! 313     208.718  32.760 -72.577  1.00  0.00           H  
ATOM   4913 3HG2 THR ! 313     209.187  33.465 -71.012  1.00  0.00           H  
ATOM   4914  N   ALA ! 314     207.583  34.786 -74.811  1.00  0.00           N  
ATOM   4915  CA  ALA ! 314     208.034  34.393 -76.141  1.00  0.00           C  
ATOM   4916  C   ALA ! 314     208.928  35.461 -76.758  1.00  0.00           C  
ATOM   4917  O   ALA ! 314     209.939  35.150 -77.388  1.00  0.00           O  
ATOM   4918  CB  ALA ! 314     206.841  34.116 -77.044  1.00  0.00           C  
ATOM   4919  H   ALA ! 314     206.598  34.945 -74.652  1.00  0.00           H  
ATOM   4920  HA  ALA ! 314     208.624  33.481 -76.043  1.00  0.00           H  
ATOM   4921 1HB  ALA ! 314     207.194  33.823 -78.033  1.00  0.00           H  
ATOM   4922 2HB  ALA ! 314     206.243  33.309 -76.620  1.00  0.00           H  
ATOM   4923 3HB  ALA ! 314     206.232  35.014 -77.128  1.00  0.00           H  
ATOM   4924  N   GLU ! 315     208.548  36.721 -76.573  1.00  0.00           N  
ATOM   4925  CA  GLU ! 315     209.315  37.839 -77.112  1.00  0.00           C  
ATOM   4926  C   GLU ! 315     210.693  37.922 -76.472  1.00  0.00           C  
ATOM   4927  O   GLU ! 315     211.689  38.182 -77.149  1.00  0.00           O  
ATOM   4928  CB  GLU ! 315     208.564  39.155 -76.897  1.00  0.00           C  
ATOM   4929  CG  GLU ! 315     207.305  39.305 -77.740  1.00  0.00           C
[truncated: 62,415,437 more chars]
