# Supplementary material for: Blueprinting extendable nanomaterials with standardized protein blocks
Source: Nature. 2024 Mar 13;627(8005):898–904. doi: 10.1038/s41586-024-07188-4 (PMC10972742; doi:10.1038/s41586-024-07188-4)
Supplement: Supplementary file 4 — Design models with ideal backbones as well as experimentally determined structures for comparison. For reference to design names, see Supplementary Fig. 1. [file 41586_2024_7188_MOESM4_ESM.zip › cage_O3_10_design.pdb]

ATOM      1  N   SER A   1      24.884  32.725  33.736  1.00  0.00           N  
ATOM      2  CA  SER A   1      24.875  34.088  34.274  1.00  0.00           C  
ATOM      3  C   SER A   1      25.430  34.194  35.690  1.00  0.00           C  
ATOM      4  O   SER A   1      25.972  35.236  36.071  1.00  0.00           O  
ATOM      5  CB  SER A   1      23.458  34.629  34.255  1.00  0.00           C  
ATOM      6  OG  SER A   1      22.623  33.881  35.095  1.00  0.00           O  
ATOM      7 1H   SER A   1      25.004  32.763  32.735  1.00  0.00           H  
ATOM      8 2H   SER A   1      25.657  32.199  34.128  1.00  0.00           H  
ATOM      9 3H   SER A   1      24.014  32.264  33.960  1.00  0.00           H  
ATOM     10  HA  SER A   1      25.512  34.701  33.623  1.00  0.00           H  
ATOM     11 1HB  SER A   1      23.463  35.671  34.575  1.00  0.00           H  
ATOM     12 2HB  SER A   1      23.073  34.602  33.237  1.00  0.00           H  
ATOM     13  HG  SER A   1      21.760  34.301  35.053  1.00  0.00           H  
ATOM     14  N   VAL A   2      25.309  33.106  36.449  1.00  0.00           N  
ATOM     15  CA  VAL A   2      25.771  33.001  37.829  1.00  0.00           C  
ATOM     16  C   VAL A   2      27.287  33.019  37.889  1.00  0.00           C  
ATOM     17  O   VAL A   2      27.860  33.399  38.912  1.00  0.00           O  
ATOM     18  CB  VAL A   2      25.246  31.706  38.475  1.00  0.00           C  
ATOM     19  CG1 VAL A   2      25.869  31.508  39.850  1.00  0.00           C  
ATOM     20  CG2 VAL A   2      23.730  31.752  38.572  1.00  0.00           C  
ATOM     21  H   VAL A   2      24.865  32.286  36.057  1.00  0.00           H  
ATOM     22  HA  VAL A   2      25.398  33.864  38.378  1.00  0.00           H  
ATOM     23  HB  VAL A   2      25.547  30.856  37.862  1.00  0.00           H  
ATOM     24 1HG1 VAL A   2      25.489  30.586  40.292  1.00  0.00           H  
ATOM     25 2HG1 VAL A   2      26.953  31.441  39.752  1.00  0.00           H  
ATOM     26 3HG1 VAL A   2      25.612  32.351  40.490  1.00  0.00           H  
ATOM     27 1HG2 VAL A   2      23.367  30.832  39.030  1.00  0.00           H  
ATOM     28 2HG2 VAL A   2      23.429  32.604  39.183  1.00  0.00           H  
ATOM     29 3HG2 VAL A   2      23.304  31.851  37.573  1.00  0.00           H  
ATOM     30  N   GLU A   3      27.911  32.569  36.802  1.00  0.00           N  
ATOM     31  CA  GLU A   3      29.351  32.531  36.634  1.00  0.00           C  
ATOM     32  C   GLU A   3      29.880  33.958  36.629  1.00  0.00           C  
ATOM     33  O   GLU A   3      30.876  34.255  37.293  1.00  0.00           O  
ATOM     34  CB  GLU A   3      29.733  31.811  35.338  1.00  0.00           C  
ATOM     35  CG  GLU A   3      29.313  30.349  35.284  1.00  0.00           C  
ATOM     36  CD  GLU A   3      27.860  30.171  34.938  1.00  0.00           C  
ATOM     37  OE1 GLU A   3      27.220  31.145  34.624  1.00  0.00           O  
ATOM     38  OE2 GLU A   3      27.391  29.059  34.989  1.00  0.00           O1-
ATOM     39  H   GLU A   3      27.354  32.206  36.044  1.00  0.00           H  
ATOM     40  HA  GLU A   3      29.803  31.986  37.463  1.00  0.00           H  
ATOM     41 1HB  GLU A   3      29.279  32.322  34.490  1.00  0.00           H  
ATOM     42 2HB  GLU A   3      30.815  31.853  35.205  1.00  0.00           H  
ATOM     43 1HG  GLU A   3      29.917  29.835  34.537  1.00  0.00           H  
ATOM     44 2HG  GLU A   3      29.509  29.888  36.251  1.00  0.00           H  
ATOM     45  N   LEU A   4      29.190  34.826  35.893  1.00  0.00           N  
ATOM     46  CA  LEU A   4      29.535  36.239  35.816  1.00  0.00           C  
ATOM     47  C   LEU A   4      29.257  36.907  37.147  1.00  0.00           C  
ATOM     48  O   LEU A   4      30.013  37.802  37.530  1.00  0.00           O  
ATOM     49  CB  LEU A   4      28.738  36.932  34.704  1.00  0.00           C  
ATOM     50  CG  LEU A   4      29.128  36.549  33.269  1.00  0.00           C  
ATOM     51  CD1 LEU A   4      28.091  37.099  32.298  1.00  0.00           C  
ATOM     52  CD2 LEU A   4      30.514  37.093  32.956  1.00  0.00           C  
ATOM     53  H   LEU A   4      28.397  34.499  35.360  1.00  0.00           H  
ATOM     54  HA  LEU A   4      30.600  36.321  35.599  1.00  0.00           H  
ATOM     55 1HB  LEU A   4      27.683  36.697  34.834  1.00  0.00           H  
ATOM     56 2HB  LEU A   4      28.865  38.009  34.805  1.00  0.00           H  
ATOM     57  HG  LEU A   4      29.133  35.464  33.171  1.00  0.00           H  
ATOM     58 1HD1 LEU A   4      28.367  36.828  31.279  1.00  0.00           H  
ATOM     59 2HD1 LEU A   4      27.113  36.678  32.533  1.00  0.00           H  
ATOM     60 3HD1 LEU A   4      28.051  38.183  32.386  1.00  0.00           H  
ATOM     61 1HD2 LEU A   4      30.790  36.821  31.937  1.00  0.00           H  
ATOM     62 2HD2 LEU A   4      30.508  38.180  33.053  1.00  0.00           H  
ATOM     63 3HD2 LEU A   4      31.236  36.670  33.654  1.00  0.00           H  
ATOM     64  N   LEU A   5      28.179  36.504  37.819  1.00  0.00           N  
ATOM     65  CA  LEU A   5      27.917  37.003  39.161  1.00  0.00           C  
ATOM     66  C   LEU A   5      29.052  36.675  40.107  1.00  0.00           C  
ATOM     67  O   LEU A   5      29.447  37.539  40.884  1.00  0.00           O  
ATOM     68  CB  LEU A   5      26.610  36.409  39.701  1.00  0.00           C  
ATOM     69  CG  LEU A   5      26.222  36.836  41.122  1.00  0.00           C  
ATOM     70  CD1 LEU A   5      26.027  38.345  41.165  1.00  0.00           C  
ATOM     71  CD2 LEU A   5      24.955  36.108  41.544  1.00  0.00           C  
ATOM     72  H   LEU A   5      27.510  35.884  37.381  1.00  0.00           H  
ATOM     73  HA  LEU A   5      27.827  38.089  39.101  1.00  0.00           H  
ATOM     74 1HB  LEU A   5      25.797  36.696  39.036  1.00  0.00           H  
ATOM     75 2HB  LEU A   5      26.692  35.322  39.692  1.00  0.00           H  
ATOM     76  HG  LEU A   5      27.030  36.585  41.811  1.00  0.00           H  
ATOM     77 1HD1 LEU A   5      25.752  38.649  42.175  1.00  0.00           H  
ATOM     78 2HD1 LEU A   5      26.956  38.840  40.877  1.00  0.00           H  
ATOM     79 3HD1 LEU A   5      25.235  38.629  40.473  1.00  0.00           H  
ATOM     80 1HD2 LEU A   5      24.681  36.411  42.555  1.00  0.00           H  
ATOM     81 2HD2 LEU A   5      24.146  36.359  40.858  1.00  0.00           H  
ATOM     82 3HD2 LEU A   5      25.129  35.032  41.522  1.00  0.00           H  
ATOM     83  N   ALA A   6      29.535  35.430  40.068  1.00  0.00           N  
ATOM     84  CA  ALA A   6      30.654  35.011  40.906  1.00  0.00           C  
ATOM     85  C   ALA A   6      31.867  35.880  40.621  1.00  0.00           C  
ATOM     86  O   ALA A   6      32.549  36.275  41.572  1.00  0.00           O  
ATOM     87  CB  ALA A   6      30.980  33.543  40.676  1.00  0.00           C  
ATOM     88  H   ALA A   6      29.094  34.739  39.481  1.00  0.00           H  
ATOM     89  HA  ALA A   6      30.370  35.136  41.945  1.00  0.00           H  
ATOM     90 1HB  ALA A   6      31.825  33.257  41.303  1.00  0.00           H  
ATOM     91 2HB  ALA A   6      30.115  32.933  40.934  1.00  0.00           H  
ATOM     92 3HB  ALA A   6      31.235  33.386  39.629  1.00  0.00           H  
ATOM     93  N   VAL A   7      32.131  36.180  39.351  1.00  0.00           N  
ATOM     94  CA  VAL A   7      33.231  37.064  38.996  1.00  0.00           C  
ATOM     95  C   VAL A   7      33.035  38.441  39.606  1.00  0.00           C  
ATOM     96  O   VAL A   7      33.987  39.010  40.143  1.00  0.00           O  
ATOM     97  CB  VAL A   7      33.346  37.193  37.466  1.00  0.00           C  
ATOM     98  CG1 VAL A   7      34.289  38.330  37.098  1.00  0.00           C  
ATOM     99  CG2 VAL A   7      33.826  35.879  36.870  1.00  0.00           C  
ATOM    100  H   VAL A   7      31.587  35.749  38.610  1.00  0.00           H  
ATOM    101  HA  VAL A   7      34.154  36.633  39.386  1.00  0.00           H  
ATOM    102  HB  VAL A   7      32.367  37.443  37.058  1.00  0.00           H  
ATOM    103 1HG1 VAL A   7      34.358  38.407  36.012  1.00  0.00           H  
ATOM    104 2HG1 VAL A   7      33.907  39.266  37.503  1.00  0.00           H  
ATOM    105 3HG1 VAL A   7      35.278  38.129  37.509  1.00  0.00           H  
ATOM    106 1HG2 VAL A   7      33.905  35.977  35.787  1.00  0.00           H  
ATOM    107 2HG2 VAL A   7      34.803  35.627  37.283  1.00  0.00           H  
ATOM    108 3HG2 VAL A   7      33.115  35.089  37.111  1.00  0.00           H  
ATOM    109  N   ALA A   8      31.820  38.976  39.491  1.00  0.00           N  
ATOM    110  CA  ALA A   8      31.464  40.278  40.040  1.00  0.00           C  
ATOM    111  C   ALA A   8      31.613  40.302  41.560  1.00  0.00           C  
ATOM    112  O   ALA A   8      32.034  41.321  42.103  1.00  0.00           O  
ATOM    113  CB  ALA A   8      30.041  40.645  39.642  1.00  0.00           C  
ATOM    114  H   ALA A   8      31.111  38.475  38.971  1.00  0.00           H  
ATOM    115  HA  ALA A   8      32.144  41.020  39.620  1.00  0.00           H  
ATOM    116 1HB  ALA A   8      29.788  41.621  40.055  1.00  0.00           H  
ATOM    117 2HB  ALA A   8      29.965  40.679  38.556  1.00  0.00           H  
ATOM    118 3HB  ALA A   8      29.351  39.897  40.030  1.00  0.00           H  
ATOM    119  N   ALA A   9      31.255  39.207  42.238  1.00  0.00           N  
ATOM    120  CA  ALA A   9      31.403  39.093  43.682  1.00  0.00           C  
ATOM    121  C   ALA A   9      32.874  39.109  44.071  1.00  0.00           C  
ATOM    122  O   ALA A   9      33.248  39.788  45.029  1.00  0.00           O  
ATOM    123  CB  ALA A   9      30.733  37.826  44.190  1.00  0.00           C  
ATOM    124  H   ALA A   9      30.827  38.440  41.740  1.00  0.00           H  
ATOM    125  HA  ALA A   9      30.923  39.950  44.146  1.00  0.00           H  
ATOM    126 1HB  ALA A   9      30.859  37.754  45.271  1.00  0.00           H  
ATOM    127 2HB  ALA A   9      29.669  37.855  43.951  1.00  0.00           H  
ATOM    128 3HB  ALA A   9      31.186  36.957  43.714  1.00  0.00           H  
ATOM    129  N   LEU A  10      33.694  38.378  43.312  1.00  0.00           N  
ATOM    130  CA  LEU A  10      35.134  38.334  43.530  1.00  0.00           C  
ATOM    131  C   LEU A  10      35.746  39.702  43.285  1.00  0.00           C  
ATOM    132  O   LEU A  10      36.666  40.103  43.998  1.00  0.00           O  
ATOM    133  CB  LEU A  10      35.786  37.298  42.605  1.00  0.00           C  
ATOM    134  CG  LEU A  10      35.531  35.830  42.968  1.00  0.00           C  
ATOM    135  CD1 LEU A  10      35.994  34.936  41.826  1.00  0.00           C  
ATOM    136  CD2 LEU A  10      36.262  35.492  44.259  1.00  0.00           C  
ATOM    137  H   LEU A  10      33.309  37.800  42.575  1.00  0.00           H  
ATOM    138  HA  LEU A  10      35.323  38.044  44.562  1.00  0.00           H  
ATOM    139 1HB  LEU A  10      35.420  37.458  41.592  1.00  0.00           H  
ATOM    140 2HB  LEU A  10      36.864  37.459  42.609  1.00  0.00           H  
ATOM    141  HG  LEU A  10      34.461  35.670  43.104  1.00  0.00           H  
ATOM    142 1HD1 LEU A  10      35.813  33.892  42.084  1.00  0.00           H  
ATOM    143 2HD1 LEU A  10      35.443  35.186  40.920  1.00  0.00           H  
ATOM    144 3HD1 LEU A  10      37.060  35.087  41.657  1.00  0.00           H  
ATOM    145 1HD2 LEU A  10      36.079  34.448  44.517  1.00  0.00           H  
ATOM    146 2HD2 LEU A  10      37.331  35.651  44.124  1.00  0.00           H  
ATOM    147 3HD2 LEU A  10      35.897  36.133  45.061  1.00  0.00           H  
ATOM    148  N   GLN A  11      35.230  40.407  42.283  1.00  0.00           N  
ATOM    149  CA  GLN A  11      35.685  41.740  41.953  1.00  0.00           C  
ATOM    150  C   GLN A  11      35.343  42.763  43.014  1.00  0.00           C  
ATOM    151  O   GLN A  11      36.211  43.561  43.366  1.00  0.00           O  
ATOM    152  CB  GLN A  11      35.092  42.175  40.611  1.00  0.00           C  
ATOM    153  CG  GLN A  11      35.522  43.562  40.159  1.00  0.00           C  
ATOM    154  CD  GLN A  11      37.014  43.647  39.896  1.00  0.00           C  
ATOM    155  NE2 GLN A  11      37.464  44.799  39.415  1.00  0.00           N  
ATOM    156  OE1 GLN A  11      37.755  42.686  40.124  1.00  0.00           O  
ATOM    157  H   GLN A  11      34.528  39.994  41.684  1.00  0.00           H  
ATOM    158  HA  GLN A  11      36.769  41.709  41.857  1.00  0.00           H  
ATOM    159 1HB  GLN A  11      35.382  41.465  39.836  1.00  0.00           H  
ATOM    160 2HB  GLN A  11      34.004  42.166  40.673  1.00  0.00           H  
ATOM    161 1HG  GLN A  11      34.998  43.812  39.238  1.00  0.00           H  
ATOM    162 2HG  GLN A  11      35.271  44.281  40.940  1.00  0.00           H  
ATOM    163 1HE2 GLN A  11      38.440  44.915  39.221  1.00  0.00           H  
ATOM    164 2HE2 GLN A  11      36.828  45.554  39.245  1.00  0.00           H  
ATOM    165  N   GLU A  12      34.122  42.724  43.540  1.00  0.00           N  
ATOM    166  CA  GLU A  12      33.698  43.635  44.598  1.00  0.00           C  
ATOM    167  C   GLU A  12      34.587  43.439  45.811  1.00  0.00           C  
ATOM    168  O   GLU A  12      35.005  44.410  46.440  1.00  0.00           O  
ATOM    169  CB  GLU A  12      32.232  43.400  44.971  1.00  0.00           C  
ATOM    170  CG  GLU A  12      31.695  44.349  46.031  1.00  0.00           C  
ATOM    171  CD  GLU A  12      30.238  44.125  46.332  1.00  0.00           C  
ATOM    172  OE1 GLU A  12      29.528  43.703  45.452  1.00  0.00           O  
ATOM    173  OE2 GLU A  12      29.836  44.378  47.443  1.00  0.00           O1-
ATOM    174  H   GLU A  12      33.442  42.071  43.174  1.00  0.00           H  
ATOM    175  HA  GLU A  12      33.802  44.659  44.247  1.00  0.00           H  
ATOM    176 1HB  GLU A  12      31.610  43.505  44.082  1.00  0.00           H  
ATOM    177 2HB  GLU A  12      32.109  42.381  45.339  1.00  0.00           H  
ATOM    178 1HG  GLU A  12      32.268  44.215  46.949  1.00  0.00           H  
ATOM    179 2HG  GLU A  12      31.838  45.375  45.694  1.00  0.00           H  
ATOM    180  N   LEU A  13      34.846  42.172  46.131  1.00  0.00           N  
ATOM    181  CA  LEU A  13      35.724  41.772  47.215  1.00  0.00           C  
ATOM    182  C   LEU A  13      37.119  42.379  47.040  1.00  0.00           C  
ATOM    183  O   LEU A  13      37.657  42.941  47.996  1.00  0.00           O  
ATOM    184  CB  LEU A  13      35.820  40.243  47.278  1.00  0.00           C  
ATOM    185  CG  LEU A  13      36.726  39.678  48.380  1.00  0.00           C  
ATOM    186  CD1 LEU A  13      36.181  40.084  49.743  1.00  0.00           C  
ATOM    187  CD2 LEU A  13      36.798  38.163  48.251  1.00  0.00           C  
ATOM    188  H   LEU A  13      34.391  41.424  45.623  1.00  0.00           H  
ATOM    189  HA  LEU A  13      35.305  42.134  48.150  1.00  0.00           H  
ATOM    190 1HB  LEU A  13      34.821  39.837  47.430  1.00  0.00           H  
ATOM    191 2HB  LEU A  13      36.196  39.879  46.322  1.00  0.00           H  
ATOM    192  HG  LEU A  13      37.725  40.098  48.281  1.00  0.00           H  
ATOM    193 1HD1 LEU A  13      36.824  39.683  50.526  1.00  0.00           H  
ATOM    194 2HD1 LEU A  13      36.157  41.172  49.816  1.00  0.00           H  
ATOM    195 3HD1 LEU A  13      35.173  39.690  49.864  1.00  0.00           H  
ATOM    196 1HD2 LEU A  13      37.442  37.762  49.033  1.00  0.00           H  
ATOM    197 2HD2 LEU A  13      35.799  37.740  48.350  1.00  0.00           H  
ATOM    198 3HD2 LEU A  13      37.208  37.902  47.274  1.00  0.00           H  
ATOM    199  N   ASN A  14      37.692  42.256  45.836  1.00  0.00           N  
ATOM    200  CA  ASN A  14      39.018  42.795  45.530  1.00  0.00           C  
ATOM    201  C   ASN A  14      39.111  44.298  45.697  1.00  0.00           C  
ATOM    202  O   ASN A  14      40.117  44.806  46.195  1.00  0.00           O  
ATOM    203  CB  ASN A  14      39.429  42.407  44.123  1.00  0.00           C  
ATOM    204  CG  ASN A  14      39.748  40.944  43.996  1.00  0.00           C  
ATOM    205  ND2 ASN A  14      40.017  40.505  42.794  1.00  0.00           N  
ATOM    206  OD1 ASN A  14      39.749  40.208  44.991  1.00  0.00           O  
ATOM    207  H   ASN A  14      37.222  41.728  45.112  1.00  0.00           H  
ATOM    208  HA  ASN A  14      39.749  42.342  46.198  1.00  0.00           H  
ATOM    209 1HB  ASN A  14      38.625  42.653  43.428  1.00  0.00           H  
ATOM    210 2HB  ASN A  14      40.305  42.985  43.827  1.00  0.00           H  
ATOM    211 1HD2 ASN A  14      40.237  39.540  42.650  1.00  0.00           H  
ATOM    212 2HD2 ASN A  14      40.004  41.135  42.018  1.00  0.00           H  
ATOM    213  N   ILE A  15      38.066  44.990  45.260  1.00  0.00           N  
ATOM    214  CA  ILE A  15      37.949  46.428  45.359  1.00  0.00           C  
ATOM    215  C   ILE A  15      37.945  46.903  46.792  1.00  0.00           C  
ATOM    216  O   ILE A  15      38.646  47.852  47.142  1.00  0.00           O  
ATOM    217  CB  ILE A  15      36.668  46.917  44.660  1.00  0.00           C  
ATOM    218  CG1 ILE A  15      36.773  46.707  43.147  1.00  0.00           C  
ATOM    219  CG2 ILE A  15      36.412  48.383  44.980  1.00  0.00           C  
ATOM    220  CD1 ILE A  15      35.439  46.734  42.433  1.00  0.00           C  
ATOM    221  H   ILE A  15      37.309  44.491  44.806  1.00  0.00           H  
ATOM    222  HA  ILE A  15      38.807  46.882  44.851  1.00  0.00           H  
ATOM    223  HB  ILE A  15      35.819  46.327  45.001  1.00  0.00           H  
ATOM    224 1HG1 ILE A  15      37.407  47.481  42.714  1.00  0.00           H  
ATOM    225 2HG1 ILE A  15      37.246  45.747  42.944  1.00  0.00           H  
ATOM    226 1HG2 ILE A  15      35.504  48.712  44.478  1.00  0.00           H  
ATOM    227 2HG2 ILE A  15      36.295  48.503  46.056  1.00  0.00           H  
ATOM    228 3HG2 ILE A  15      37.256  48.981  44.637  1.00  0.00           H  
ATOM    229 1HD1 ILE A  15      35.595  46.578  41.366  1.00  0.00           H  
ATOM    230 2HD1 ILE A  15      34.800  45.943  42.826  1.00  0.00           H  
ATOM    231 3HD1 ILE A  15      34.962  47.699  42.592  1.00  0.00           H  
ATOM    232  N   GLU A  16      37.134  46.237  47.611  1.00  0.00           N  
ATOM    233  CA  GLU A  16      37.058  46.614  49.004  1.00  0.00           C  
ATOM    234  C   GLU A  16      38.351  46.270  49.724  1.00  0.00           C  
ATOM    235  O   GLU A  16      38.732  47.016  50.624  1.00  0.00           O  
ATOM    236  CB  GLU A  16      35.879  45.917  49.684  1.00  0.00           C  
ATOM    237  CG  GLU A  16      34.512  46.392  49.212  1.00  0.00           C  
ATOM    238  CD  GLU A  16      34.306  47.868  49.407  1.00  0.00           C  
ATOM    239  OE1 GLU A  16      34.587  48.350  50.479  1.00  0.00           O  
ATOM    240  OE2 GLU A  16      33.867  48.515  48.486  1.00  0.00           O1-
ATOM    241  H   GLU A  16      36.541  45.493  47.262  1.00  0.00           H  
ATOM    242  HA  GLU A  16      36.916  47.694  49.060  1.00  0.00           H  
ATOM    243 1HB  GLU A  16      35.938  44.843  49.506  1.00  0.00           H  
ATOM    244 2HB  GLU A  16      35.933  46.073  50.760  1.00  0.00           H  
ATOM    245 1HG  GLU A  16      34.403  46.160  48.152  1.00  0.00           H  
ATOM    246 2HG  GLU A  16      33.741  45.847  49.755  1.00  0.00           H  
ATOM    247  N   LEU A  17      39.010  45.175  49.340  1.00  0.00           N  
ATOM    248  CA  LEU A  17      40.302  44.832  49.911  1.00  0.00           C  
ATOM    249  C   LEU A  17      41.311  45.927  49.609  1.00  0.00           C  
ATOM    250  O   LEU A  17      42.082  46.293  50.494  1.00  0.00           O  
ATOM    251  CB  LEU A  17      40.797  43.493  49.352  1.00  0.00           C  
ATOM    252  CG  LEU A  17      42.144  43.002  49.896  1.00  0.00           C  
ATOM    253  CD1 LEU A  17      42.043  42.801  51.402  1.00  0.00           C  
ATOM    254  CD2 LEU A  17      42.534  41.708  49.197  1.00  0.00           C  
ATOM    255  H   LEU A  17      38.599  44.537  48.673  1.00  0.00           H  
ATOM    256  HA  LEU A  17      40.188  44.753  50.990  1.00  0.00           H  
ATOM    257 1HB  LEU A  17      40.052  42.728  49.572  1.00  0.00           H  
ATOM    258 2HB  LEU A  17      40.888  43.579  48.268  1.00  0.00           H  
ATOM    259  HG  LEU A  17      42.909  43.759  49.711  1.00  0.00           H  
ATOM    260 1HD1 LEU A  17      43.000  42.453  51.788  1.00  0.00           H  
ATOM    261 2HD1 LEU A  17      41.782  43.747  51.879  1.00  0.00           H  
ATOM    262 3HD1 LEU A  17      41.274  42.060  51.618  1.00  0.00           H  
ATOM    263 1HD2 LEU A  17      43.493  41.360  49.583  1.00  0.00           H  
ATOM    264 2HD2 LEU A  17      41.772  40.951  49.381  1.00  0.00           H  
ATOM    265 3HD2 LEU A  17      42.618  41.886  48.123  1.00  0.00           H  
ATOM    266  N   ALA A  18      41.337  46.411  48.364  1.00  0.00           N  
ATOM    267  CA  ALA A  18      42.236  47.497  47.976  1.00  0.00           C  
ATOM    268  C   ALA A  18      42.002  48.718  48.855  1.00  0.00           C  
ATOM    269  O   ALA A  18      42.971  49.347  49.290  1.00  0.00           O  
ATOM    270  CB  ALA A  18      42.047  47.852  46.508  1.00  0.00           C  
ATOM    271  H   ALA A  18      40.752  46.001  47.650  1.00  0.00           H  
ATOM    272  HA  ALA A  18      43.260  47.160  48.120  1.00  0.00           H  
ATOM    273 1HB  ALA A  18      42.721  48.668  46.242  1.00  0.00           H  
ATOM    274 2HB  ALA A  18      42.272  46.981  45.892  1.00  0.00           H  
ATOM    275 3HB  ALA A  18      41.017  48.161  46.338  1.00  0.00           H  
ATOM    276  N   ARG A  19      40.730  49.051  49.094  1.00  0.00           N  
ATOM    277  CA  ARG A  19      40.364  50.152  49.971  1.00  0.00           C  
ATOM    278  C   ARG A  19      40.883  49.926  51.390  1.00  0.00           C  
ATOM    279  O   ARG A  19      41.390  50.862  52.008  1.00  0.00           O  
ATOM    280  CB  ARG A  19      38.853  50.324  50.006  1.00  0.00           C  
ATOM    281  CG  ARG A  19      38.360  51.481  50.861  1.00  0.00           C  
ATOM    282  CD  ARG A  19      36.880  51.584  50.844  1.00  0.00           C  
ATOM    283  NE  ARG A  19      36.247  50.410  51.422  1.00  0.00           N  
ATOM    284  CZ  ARG A  19      36.128  50.177  52.744  1.00  0.00           C  
ATOM    285  NH1 ARG A  19      36.602  51.046  53.610  1.00  0.00           N1+
ATOM    286  NH2 ARG A  19      35.534  49.076  53.169  1.00  0.00           N  
ATOM    287  H   ARG A  19      39.990  48.548  48.619  1.00  0.00           H  
ATOM    288  HA  ARG A  19      40.825  51.061  49.591  1.00  0.00           H  
ATOM    289 1HB  ARG A  19      38.481  50.481  48.994  1.00  0.00           H  
ATOM    290 2HB  ARG A  19      38.391  49.413  50.387  1.00  0.00           H  
ATOM    291 1HG  ARG A  19      38.681  51.334  51.893  1.00  0.00           H  
ATOM    292 2HG  ARG A  19      38.774  52.417  50.482  1.00  0.00           H  
ATOM    293 1HD  ARG A  19      36.568  52.457  51.419  1.00  0.00           H  
ATOM    294 2HD  ARG A  19      36.533  51.687  49.816  1.00  0.00           H  
ATOM    295  HE  ARG A  19      35.869  49.719  50.788  1.00  0.00           H  
ATOM    296 1HH1 ARG A  19      37.055  51.888  53.283  1.00  0.00           H  
ATOM    297 2HH1 ARG A  19      36.512  50.872  54.599  1.00  0.00           H  
ATOM    298 1HH2 ARG A  19      35.169  48.408  52.505  1.00  0.00           H  
ATOM    299 2HH2 ARG A  19      35.445  48.902  54.161  1.00  0.00           H  
ATOM    300  N   ALA A  20      40.728  48.705  51.906  1.00  0.00           N  
ATOM    301  CA  ALA A  20      41.220  48.341  53.230  1.00  0.00           C  
ATOM    302  C   ALA A  20      42.728  48.478  53.354  1.00  0.00           C  
ATOM    303  O   ALA A  20      43.226  48.924  54.391  1.00  0.00           O  
ATOM    304  CB  ALA A  20      40.801  46.918  53.569  1.00  0.00           C  
ATOM    305  H   ALA A  20      40.217  48.007  51.382  1.00  0.00           H  
ATOM    306  HA  ALA A  20      40.756  48.998  53.966  1.00  0.00           H  
ATOM    307 1HB  ALA A  20      41.164  46.659  54.564  1.00  0.00           H  
ATOM    308 2HB  ALA A  20      39.713  46.844  53.549  1.00  0.00           H  
ATOM    309 3HB  ALA A  20      41.223  46.230  52.839  1.00  0.00           H  
ATOM    310  N   LEU A  21      43.452  48.084  52.313  1.00  0.00           N  
ATOM    311  CA  LEU A  21      44.897  48.195  52.321  1.00  0.00           C  
ATOM    312  C   LEU A  21      45.318  49.656  52.256  1.00  0.00           C  
ATOM    313  O   LEU A  21      46.309  50.019  52.889  1.00  0.00           O  
ATOM    314  CB  LEU A  21      45.496  47.421  51.141  1.00  0.00           C  
ATOM    315  CG  LEU A  21      45.270  45.904  51.155  1.00  0.00           C  
ATOM    316  CD1 LEU A  21      45.905  45.283  49.918  1.00  0.00           C  
ATOM    317  CD2 LEU A  21      45.859  45.315  52.428  1.00  0.00           C  
ATOM    318  H   LEU A  21      42.998  47.660  51.512  1.00  0.00           H  
ATOM    319  HA  LEU A  21      45.265  47.777  53.261  1.00  0.00           H  
ATOM    320 1HB  LEU A  21      45.072  47.811  50.217  1.00  0.00           H  
ATOM    321 2HB  LEU A  21      46.572  47.595  51.124  1.00  0.00           H  
ATOM    322  HG  LEU A  21      44.200  45.696  51.120  1.00  0.00           H  
ATOM    323 1HD1 LEU A  21      45.743  44.205  49.927  1.00  0.00           H  
ATOM    324 2HD1 LEU A  21      45.451  45.710  49.023  1.00  0.00           H  
ATOM    325 3HD1 LEU A  21      46.975  45.489  49.918  1.00  0.00           H  
ATOM    326 1HD2 LEU A  21      45.696  44.236  52.438  1.00  0.00           H  
ATOM    327 2HD2 LEU A  21      46.928  45.520  52.462  1.00  0.00           H  
ATOM    328 3HD2 LEU A  21      45.374  45.763  53.294  1.00  0.00           H  
ATOM    329  N   LEU A  22      44.568  50.476  51.509  1.00  0.00           N  
ATOM    330  CA  LEU A  22      44.824  51.908  51.457  1.00  0.00           C  
ATOM    331  C   LEU A  22      44.687  52.498  52.850  1.00  0.00           C  
ATOM    332  O   LEU A  22      45.539  53.299  53.253  1.00  0.00           O  
ATOM    333  CB  LEU A  22      43.849  52.596  50.495  1.00  0.00           C  
ATOM    334  CG  LEU A  22      43.952  54.126  50.426  1.00  0.00           C  
ATOM    335  CD1 LEU A  22      45.352  54.521  49.977  1.00  0.00           C  
ATOM    336  CD2 LEU A  22      42.899  54.664  49.469  1.00  0.00           C  
ATOM    337  H   LEU A  22      43.838  50.102  50.925  1.00  0.00           H  
ATOM    338  HA  LEU A  22      45.835  52.070  51.104  1.00  0.00           H  
ATOM    339 1HB  LEU A  22      44.017  52.209  49.492  1.00  0.00           H  
ATOM    340 2HB  LEU A  22      42.830  52.346  50.792  1.00  0.00           H  
ATOM    341  HG  LEU A  22      43.790  54.547  51.418  1.00  0.00           H  
ATOM    342 1HD1 LEU A  22      45.426  55.608  49.929  1.00  0.00           H  
ATOM    343 2HD1 LEU A  22      46.085  54.140  50.689  1.00  0.00           H  
ATOM    344 3HD1 LEU A  22      45.551  54.099  48.992  1.00  0.00           H  
ATOM    345 1HD2 LEU A  22      42.973  55.751  49.421  1.00  0.00           H  
ATOM    346 2HD2 LEU A  22      43.063  54.245  48.475  1.00  0.00           H  
ATOM    347 3HD2 LEU A  22      41.908  54.383  49.823  1.00  0.00           H  
ATOM    348  N   GLU A  23      43.612  52.134  53.552  1.00  0.00           N  
ATOM    349  CA  GLU A  23      43.377  52.559  54.928  1.00  0.00           C  
ATOM    350  C   GLU A  23      44.531  52.184  55.840  1.00  0.00           C  
ATOM    351  O   GLU A  23      44.951  53.016  56.639  1.00  0.00           O  
ATOM    352  CB  GLU A  23      42.081  51.941  55.458  1.00  0.00           C  
ATOM    353  CG  GLU A  23      41.728  52.351  56.881  1.00  0.00           C  
ATOM    354  CD  GLU A  23      40.443  51.736  57.366  1.00  0.00           C  
ATOM    355  OE1 GLU A  23      39.587  51.484  56.553  1.00  0.00           O  
ATOM    356  OE2 GLU A  23      40.321  51.517  58.548  1.00  0.00           O1-
ATOM    357  H   GLU A  23      42.901  51.568  53.103  1.00  0.00           H  
ATOM    358  HA  GLU A  23      43.278  53.644  54.939  1.00  0.00           H  
ATOM    359 1HB  GLU A  23      41.251  52.227  54.813  1.00  0.00           H  
ATOM    360 2HB  GLU A  23      42.158  50.855  55.433  1.00  0.00           H  
ATOM    361 1HG  GLU A  23      42.536  52.044  57.547  1.00  0.00           H  
ATOM    362 2HG  GLU A  23      41.647  53.435  56.927  1.00  0.00           H  
ATOM    363  N   ALA A  24      45.006  50.940  55.749  1.00  0.00           N  
ATOM    364  CA  ALA A  24      46.135  50.496  56.559  1.00  0.00           C  
ATOM    365  C   ALA A  24      47.353  51.381  56.309  1.00  0.00           C  
ATOM    366  O   ALA A  24      48.024  51.766  57.268  1.00  0.00           O  
ATOM    367  CB  ALA A  24      46.464  49.040  56.264  1.00  0.00           C  
ATOM    368  H   ALA A  24      44.554  50.272  55.136  1.00  0.00           H  
ATOM    369  HA  ALA A  24      45.858  50.585  57.611  1.00  0.00           H  
ATOM    370 1HB  ALA A  24      47.311  48.728  56.874  1.00  0.00           H  
ATOM    371 2HB  ALA A  24      45.600  48.417  56.497  1.00  0.00           H  
ATOM    372 3HB  ALA A  24      46.714  48.930  55.210  1.00  0.00           H  
ATOM    373  N   VAL A  25      47.619  51.710  55.042  1.00  0.00           N  
ATOM    374  CA  VAL A  25      48.729  52.595  54.706  1.00  0.00           C  
ATOM    375  C   VAL A  25      48.526  53.973  55.309  1.00  0.00           C  
ATOM    376  O   VAL A  25      49.481  54.539  55.853  1.00  0.00           O  
ATOM    377  CB  VAL A  25      48.871  52.724  53.178  1.00  0.00           C  
ATOM    378  CG1 VAL A  25      49.822  53.859  52.824  1.00  0.00           C  
ATOM    379  CG2 VAL A  25      49.358  51.407  52.590  1.00  0.00           C  
ATOM    380  H   VAL A  25      47.065  51.312  54.290  1.00  0.00           H  
ATOM    381  HA  VAL A  25      49.642  52.162  55.111  1.00  0.00           H  
ATOM    382  HB  VAL A  25      47.899  52.976  52.752  1.00  0.00           H  
ATOM    383 1HG1 VAL A  25      49.910  53.935  51.740  1.00  0.00           H  
ATOM    384 2HG1 VAL A  25      49.434  54.794  53.223  1.00  0.00           H  
ATOM    385 3HG1 VAL A  25      50.804  53.656  53.254  1.00  0.00           H  
ATOM    386 1HG2 VAL A  25      49.455  51.506  51.510  1.00  0.00           H  
ATOM    387 2HG2 VAL A  25      50.328  51.154  53.020  1.00  0.00           H  
ATOM    388 3HG2 VAL A  25      48.642  50.620  52.820  1.00  0.00           H  
ATOM    389  N   ALA A  26      47.315  54.508  55.196  1.00  0.00           N  
ATOM    390  CA  ALA A  26      46.970  55.814  55.740  1.00  0.00           C  
ATOM    391  C   ALA A  26      47.175  55.856  57.247  1.00  0.00           C  
ATOM    392  O   ALA A  26      47.633  56.874  57.765  1.00  0.00           O  
ATOM    393  CB  ALA A  26      45.532  56.167  55.390  1.00  0.00           C  
ATOM    394  H   ALA A  26      46.603  54.008  54.677  1.00  0.00           H  
ATOM    395  HA  ALA A  26      47.624  56.555  55.284  1.00  0.00           H  
ATOM    396 1HB  ALA A  26      45.288  57.147  55.801  1.00  0.00           H  
ATOM    397 2HB  ALA A  26      45.415  56.189  54.306  1.00  0.00           H  
ATOM    398 3HB  ALA A  26      44.862  55.420  55.812  1.00  0.00           H  
ATOM    399  N   ARG A  27      46.822  54.776  57.948  1.00  0.00           N  
ATOM    400  CA  ARG A  27      47.026  54.721  59.388  1.00  0.00           C  
ATOM    401  C   ARG A  27      48.505  54.695  59.734  1.00  0.00           C  
ATOM    402  O   ARG A  27      48.912  55.359  60.691  1.00  0.00           O  
ATOM    403  CB  ARG A  27      46.350  53.492  59.976  1.00  0.00           C  
ATOM    404  CG  ARG A  27      44.830  53.540  59.986  1.00  0.00           C  
ATOM    405  CD  ARG A  27      44.245  52.307  60.572  1.00  0.00           C  
ATOM    406  NE  ARG A  27      42.792  52.309  60.501  1.00  0.00           N  
ATOM    407  CZ  ARG A  27      41.982  52.900  61.400  1.00  0.00           C  
ATOM    408  NH1 ARG A  27      42.498  53.530  62.433  1.00  0.00           N1+
ATOM    409  NH2 ARG A  27      40.672  52.845  61.247  1.00  0.00           N  
ATOM    410  H   ARG A  27      46.365  54.004  57.486  1.00  0.00           H  
ATOM    411  HA  ARG A  27      46.586  55.614  59.828  1.00  0.00           H  
ATOM    412 1HB  ARG A  27      46.648  52.608  59.416  1.00  0.00           H  
ATOM    413 2HB  ARG A  27      46.681  53.353  61.006  1.00  0.00           H  
ATOM    414 1HG  ARG A  27      44.496  54.392  60.577  1.00  0.00           H  
ATOM    415 2HG  ARG A  27      44.462  53.642  58.963  1.00  0.00           H  
ATOM    416 1HD  ARG A  27      44.612  51.437  60.029  1.00  0.00           H  
ATOM    417 2HD  ARG A  27      44.534  52.229  61.619  1.00  0.00           H  
ATOM    418  HE  ARG A  27      42.359  51.834  59.720  1.00  0.00           H  
ATOM    419 1HH1 ARG A  27      43.500  53.572  62.551  1.00  0.00           H  
ATOM    420 2HH1 ARG A  27      41.892  53.973  63.108  1.00  0.00           H  
ATOM    421 1HH2 ARG A  27      40.276  52.360  60.453  1.00  0.00           H  
ATOM    422 2HH2 ARG A  27      40.066  53.288  61.921  1.00  0.00           H  
ATOM    423  N   LEU A  28      49.300  53.961  58.954  1.00  0.00           N  
ATOM    424  CA  LEU A  28      50.739  53.927  59.166  1.00  0.00           C  
ATOM    425  C   LEU A  28      51.338  55.301  58.922  1.00  0.00           C  
ATOM    426  O   LEU A  28      52.266  55.701  59.628  1.00  0.00           O  
ATOM    427  CB  LEU A  28      51.394  52.898  58.235  1.00  0.00           C  
ATOM    428  CG  LEU A  28      51.147  51.426  58.591  1.00  0.00           C  
ATOM    429  CD1 LEU A  28      51.619  50.540  57.446  1.00  0.00           C  
ATOM    430  CD2 LEU A  28      51.877  51.087  59.881  1.00  0.00           C  
ATOM    431  H   LEU A  28      48.900  53.381  58.223  1.00  0.00           H  
ATOM    432  HA  LEU A  28      50.934  53.634  60.196  1.00  0.00           H  
ATOM    433 1HB  LEU A  28      51.024  53.060  57.224  1.00  0.00           H  
ATOM    434 2HB  LEU A  28      52.472  53.063  58.238  1.00  0.00           H  
ATOM    435  HG  LEU A  28      50.078  51.258  58.723  1.00  0.00           H  
ATOM    436 1HD1 LEU A  28      51.444  49.494  57.698  1.00  0.00           H  
ATOM    437 2HD1 LEU A  28      51.068  50.792  56.540  1.00  0.00           H  
ATOM    438 3HD1 LEU A  28      52.684  50.699  57.279  1.00  0.00           H  
ATOM    439 1HD2 LEU A  28      51.700  50.040  60.135  1.00  0.00           H  
ATOM    440 2HD2 LEU A  28      52.947  51.253  59.750  1.00  0.00           H  
ATOM    441 3HD2 LEU A  28      51.507  51.722  60.687  1.00  0.00           H  
ATOM    442  N   GLN A  29      50.807  56.011  57.931  1.00  0.00           N  
ATOM    443  CA  GLN A  29      51.248  57.349  57.590  1.00  0.00           C  
ATOM    444  C   GLN A  29      50.924  58.386  58.648  1.00  0.00           C  
ATOM    445  O   GLN A  29      51.783  59.212  58.958  1.00  0.00           O  
ATOM    446  CB  GLN A  29      50.628  57.773  56.255  1.00  0.00           C  
ATOM    447  CG  GLN A  29      51.047  59.156  55.786  1.00  0.00           C  
ATOM    448  CD  GLN A  29      52.544  59.262  55.566  1.00  0.00           C  
ATOM    449  NE2 GLN A  29      53.059  60.487  55.600  1.00  0.00           N  
ATOM    450  OE1 GLN A  29      53.231  58.256  55.365  1.00  0.00           O  
ATOM    451  H   GLN A  29      50.100  55.589  57.345  1.00  0.00           H  
ATOM    452  HA  GLN A  29      52.329  57.326  57.474  1.00  0.00           H  
ATOM    453 1HB  GLN A  29      50.906  57.057  55.483  1.00  0.00           H  
ATOM    454 2HB  GLN A  29      49.542  57.760  56.338  1.00  0.00           H  
ATOM    455 1HG  GLN A  29      50.545  59.375  54.845  1.00  0.00           H  
ATOM    456 2HG  GLN A  29      50.759  59.887  56.542  1.00  0.00           H  
ATOM    457 1HE2 GLN A  29      54.042  60.620  55.460  1.00  0.00           H  
ATOM    458 2HE2 GLN A  29      52.468  61.274  55.764  1.00  0.00           H  
ATOM    459  N   GLU A  30      49.729  58.327  59.227  1.00  0.00           N  
ATOM    460  CA  GLU A  30      49.363  59.261  60.283  1.00  0.00           C  
ATOM    461  C   GLU A  30      50.229  59.025  61.503  1.00  0.00           C  
ATOM    462  O   GLU A  30      50.654  59.975  62.163  1.00  0.00           O  
ATOM    463  CB  GLU A  30      47.885  59.115  60.651  1.00  0.00           C  
ATOM    464  CG  GLU A  30      47.407  60.076  61.731  1.00  0.00           C  
ATOM    465  CD  GLU A  30      47.475  61.516  61.302  1.00  0.00           C  
ATOM    466  OE1 GLU A  30      47.498  61.765  60.122  1.00  0.00           O  
ATOM    467  OE2 GLU A  30      47.503  62.368  62.159  1.00  0.00           O1-
ATOM    468  H   GLU A  30      49.039  57.663  58.897  1.00  0.00           H  
ATOM    469  HA  GLU A  30      49.536  60.279  59.928  1.00  0.00           H  
ATOM    470 1HB  GLU A  30      47.270  59.276  59.765  1.00  0.00           H  
ATOM    471 2HB  GLU A  30      47.694  58.100  61.000  1.00  0.00           H  
ATOM    472 1HG  GLU A  30      46.377  59.833  61.989  1.00  0.00           H  
ATOM    473 2HG  GLU A  30      48.018  59.937  62.622  1.00  0.00           H  
ATOM    474  N   LEU A  31      50.455  57.744  61.789  1.00  0.00           N  
ATOM    475  CA  LEU A  31      51.298  57.288  62.873  1.00  0.00           C  
ATOM    476  C   LEU A  31      52.717  57.850  62.703  1.00  0.00           C  
ATOM    477  O   LEU A  31      53.292  58.343  63.672  1.00  0.00           O  
ATOM    478  CB  LEU A  31      51.332  55.754  62.911  1.00  0.00           C  
ATOM    479  CG  LEU A  31      52.079  55.133  64.098  1.00  0.00           C  
ATOM    480  CD1 LEU A  31      51.379  55.517  65.395  1.00  0.00           C  
ATOM    481  CD2 LEU A  31      52.134  53.623  63.929  1.00  0.00           C  
ATOM    482  H   LEU A  31      49.998  57.019  61.252  1.00  0.00           H  
ATOM    483  HA  LEU A  31      50.886  57.660  63.811  1.00  0.00           H  
ATOM    484 1HB  LEU A  31      50.308  55.385  62.935  1.00  0.00           H  
ATOM    485 2HB  LEU A  31      51.803  55.394  61.997  1.00  0.00           H  
ATOM    486  HG  LEU A  31      53.095  55.532  64.137  1.00  0.00           H  
ATOM    487 1HD1 LEU A  31      51.910  55.076  66.239  1.00  0.00           H  
ATOM    488 2HD1 LEU A  31      51.373  56.602  65.498  1.00  0.00           H  
ATOM    489 3HD1 LEU A  31      50.356  55.146  65.378  1.00  0.00           H  
ATOM    490 1HD2 LEU A  31      52.666  53.181  64.774  1.00  0.00           H  
ATOM    491 2HD2 LEU A  31      51.120  53.224  63.892  1.00  0.00           H  
ATOM    492 3HD2 LEU A  31      52.654  53.377  63.005  1.00  0.00           H  
ATOM    493  N   ASN A  32      53.272  57.763  61.487  1.00  0.00           N  
ATOM    494  CA  ASN A  32      54.597  58.294  61.178  1.00  0.00           C  
ATOM    495  C   ASN A  32      54.717  59.788  61.393  1.00  0.00           C  
ATOM    496  O   ASN A  32      55.733  60.252  61.914  1.00  0.00           O  
ATOM    497  CB  ASN A  32      54.977  57.946  59.751  1.00  0.00           C  
ATOM    498  CG  ASN A  32      55.281  56.485  59.572  1.00  0.00           C  
ATOM    499  ND2 ASN A  32      55.102  55.993  58.372  1.00  0.00           N  
ATOM    500  OD1 ASN A  32      55.678  55.801  60.522  1.00  0.00           O  
ATOM    501  H   ASN A  32      52.782  57.273  60.745  1.00  0.00           H  
ATOM    502  HA  ASN A  32      55.327  57.811  61.833  1.00  0.00           H  
ATOM    503 1HB  ASN A  32      54.161  58.221  59.080  1.00  0.00           H  
ATOM    504 2HB  ASN A  32      55.852  58.525  59.456  1.00  0.00           H  
ATOM    505 1HD2 ASN A  32      55.288  55.028  58.195  1.00  0.00           H  
ATOM    506 2HD2 ASN A  32      54.779  56.584  57.633  1.00  0.00           H  
ATOM    507  N   ILE A  33      53.682  60.526  60.993  1.00  0.00           N  
ATOM    508  CA  ILE A  33      53.626  61.968  61.160  1.00  0.00           C  
ATOM    509  C   ILE A  33      53.673  62.332  62.630  1.00  0.00           C  
ATOM    510  O   ILE A  33      54.401  63.253  63.013  1.00  0.00           O  
ATOM    511  CB  ILE A  33      52.355  62.554  60.520  1.00  0.00           C  
ATOM    512  CG1 ILE A  33      52.419  62.431  58.994  1.00  0.00           C  
ATOM    513  CG2 ILE A  33      52.172  64.006  60.933  1.00  0.00           C  
ATOM    514  CD1 ILE A  33      51.086  62.632  58.309  1.00  0.00           C  
ATOM    515  H   ILE A  33      52.916  60.072  60.506  1.00  0.00           H  
ATOM    516  HA  ILE A  33      54.487  62.412  60.668  1.00  0.00           H  
ATOM    517  HB  ILE A  33      51.487  61.980  60.846  1.00  0.00           H  
ATOM    518 1HG1 ILE A  33      53.119  63.166  58.600  1.00  0.00           H  
ATOM    519 2HG1 ILE A  33      52.795  61.443  58.724  1.00  0.00           H  
ATOM    520 1HG2 ILE A  33      51.268  64.404  60.472  1.00  0.00           H  
ATOM    521 2HG2 ILE A  33      52.082  64.068  62.017  1.00  0.00           H  
ATOM    522 3HG2 ILE A  33      53.033  64.589  60.606  1.00  0.00           H  
ATOM    523 1HD1 ILE A  33      51.212  62.530  57.232  1.00  0.00           H  
ATOM    524 2HD1 ILE A  33      50.377  61.884  58.665  1.00  0.00           H  
ATOM    525 3HD1 ILE A  33      50.707  63.629  58.537  1.00  0.00           H  
ATOM    526  N   ASP A  34      52.878  61.625  63.430  1.00  0.00           N  
ATOM    527  CA  ASP A  34      52.844  61.841  64.868  1.00  0.00           C  
ATOM    528  C   ASP A  34      54.201  61.532  65.498  1.00  0.00           C  
ATOM    529  O   ASP A  34      54.616  62.250  66.407  1.00  0.00           O  
ATOM    530  CB  ASP A  34      51.760  60.977  65.513  1.00  0.00           C  
ATOM    531  CG  ASP A  34      51.549  61.292  66.989  1.00  0.00           C  
ATOM    532  OD1 ASP A  34      51.300  62.430  67.302  1.00  0.00           O  
ATOM    533  OD2 ASP A  34      51.643  60.390  67.787  1.00  0.00           O1-
ATOM    534  H   ASP A  34      52.246  60.937  63.034  1.00  0.00           H  
ATOM    535  HA  ASP A  34      52.622  62.892  65.048  1.00  0.00           H  
ATOM    536 1HB  ASP A  34      50.816  61.124  64.987  1.00  0.00           H  
ATOM    537 2HB  ASP A  34      52.027  59.924  65.416  1.00  0.00           H  
ATOM    538  N   LEU A  35      54.865  60.464  65.043  1.00  0.00           N  
ATOM    539  CA  LEU A  35      56.191  60.123  65.547  1.00  0.00           C  
ATOM    540  C   LEU A  35      57.197  61.232  65.274  1.00  0.00           C  
ATOM    541  O   LEU A  35      57.996  61.544  66.159  1.00  0.00           O  
ATOM    542  CB  LEU A  35      56.679  58.818  64.908  1.00  0.00           C  
ATOM    543  CG  LEU A  35      58.135  58.435  65.205  1.00  0.00           C  
ATOM    544  CD1 LEU A  35      58.317  58.252  66.706  1.00  0.00           C  
ATOM    545  CD2 LEU A  35      58.489  57.162  64.451  1.00  0.00           C  
ATOM    546  H   LEU A  35      54.430  59.848  64.373  1.00  0.00           H  
ATOM    547  HA  LEU A  35      56.115  59.988  66.620  1.00  0.00           H  
ATOM    548 1HB  LEU A  35      56.046  58.004  65.257  1.00  0.00           H  
ATOM    549 2HB  LEU A  35      56.571  58.897  63.827  1.00  0.00           H  
ATOM    550  HG  LEU A  35      58.795  59.242  64.885  1.00  0.00           H  
ATOM    551 1HD1 LEU A  35      59.352  57.981  66.916  1.00  0.00           H  
ATOM    552 2HD1 LEU A  35      58.075  59.184  67.218  1.00  0.00           H  
ATOM    553 3HD1 LEU A  35      57.656  57.461  67.059  1.00  0.00           H  
ATOM    554 1HD2 LEU A  35      59.524  56.891  64.662  1.00  0.00           H  
ATOM    555 2HD2 LEU A  35      57.830  56.355  64.772  1.00  0.00           H  
ATOM    556 3HD2 LEU A  35      58.368  57.327  63.380  1.00  0.00           H  
ATOM    557  N   VAL A  36      57.193  61.777  64.055  1.00  0.00           N  
ATOM    558  CA  VAL A  36      58.082  62.883  63.709  1.00  0.00           C  
ATOM    559  C   VAL A  36      57.816  64.096  64.584  1.00  0.00           C  
ATOM    560  O   VAL A  36      58.761  64.738  65.043  1.00  0.00           O  
ATOM    561  CB  VAL A  36      57.902  63.274  62.229  1.00  0.00           C  
ATOM    562  CG1 VAL A  36      58.610  64.588  61.937  1.00  0.00           C  
ATOM    563  CG2 VAL A  36      58.430  62.164  61.334  1.00  0.00           C  
ATOM    564  H   VAL A  36      56.583  61.399  63.340  1.00  0.00           H  
ATOM    565  HA  VAL A  36      59.112  62.554  63.869  1.00  0.00           H  
ATOM    566  HB  VAL A  36      56.842  63.428  62.031  1.00  0.00           H  
ATOM    567 1HG1 VAL A  36      58.472  64.850  60.887  1.00  0.00           H  
ATOM    568 2HG1 VAL A  36      58.192  65.375  62.564  1.00  0.00           H  
ATOM    569 3HG1 VAL A  36      59.675  64.482  62.147  1.00  0.00           H  
ATOM    570 1HG2 VAL A  36      58.299  62.447  60.289  1.00  0.00           H  
ATOM    571 2HG2 VAL A  36      59.489  62.005  61.537  1.00  0.00           H  
ATOM    572 3HG2 VAL A  36      57.880  61.245  61.532  1.00  0.00           H  
ATOM    573  N   ARG A  37      56.532  64.410  64.775  1.00  0.00           N  
ATOM    574  CA  ARG A  37      56.094  65.506  65.624  1.00  0.00           C  
ATOM    575  C   ARG A  37      56.682  65.379  67.017  1.00  0.00           C  
ATOM    576  O   ARG A  37      57.259  66.343  67.524  1.00  0.00           O  
ATOM    577  CB  ARG A  37      54.575  65.540  65.718  1.00  0.00           C  
ATOM    578  CG  ARG A  37      54.009  66.707  66.511  1.00  0.00           C  
ATOM    579  CD  ARG A  37      52.535  66.607  66.659  1.00  0.00           C  
ATOM    580  NE  ARG A  37      52.145  65.459  67.460  1.00  0.00           N  
ATOM    581  CZ  ARG A  37      52.177  65.420  68.808  1.00  0.00           C  
ATOM    582  NH1 ARG A  37      52.581  66.472  69.485  1.00  0.00           N1+
ATOM    583  NH2 ARG A  37      51.802  64.326  69.446  1.00  0.00           N  
ATOM    584  H   ARG A  37      55.814  63.890  64.287  1.00  0.00           H  
ATOM    585  HA  ARG A  37      56.441  66.442  65.200  1.00  0.00           H  
ATOM    586 1HB  ARG A  37      54.151  65.584  64.716  1.00  0.00           H  
ATOM    587 2HB  ARG A  37      54.219  64.620  66.183  1.00  0.00           H  
ATOM    588 1HG  ARG A  37      54.454  66.719  67.507  1.00  0.00           H  
ATOM    589 2HG  ARG A  37      54.241  67.641  66.000  1.00  0.00           H  
ATOM    590 1HD  ARG A  37      52.155  67.505  67.143  1.00  0.00           H  
ATOM    591 2HD  ARG A  37      52.078  66.506  65.674  1.00  0.00           H  
ATOM    592  HE  ARG A  37      51.830  64.631  66.974  1.00  0.00           H  
ATOM    593 1HH1 ARG A  37      52.867  67.308  68.997  1.00  0.00           H  
ATOM    594 2HH1 ARG A  37      52.604  66.444  70.494  1.00  0.00           H  
ATOM    595 1HH2 ARG A  37      51.491  63.517  68.925  1.00  0.00           H  
ATOM    596 2HH2 ARG A  37      51.825  64.298  70.454  1.00  0.00           H  
ATOM    597  N   LYS A  38      56.528  64.201  67.609  1.00  0.00           N  
ATOM    598  CA  LYS A  38      57.071  63.884  68.918  1.00  0.00           C  
ATOM    599  C   LYS A  38      58.583  63.920  68.947  1.00  0.00           C  
ATOM    600  O   LYS A  38      59.173  64.398  69.913  1.00  0.00           O  
ATOM    601  CB  LYS A  38      56.581  62.509  69.374  1.00  0.00           C  
ATOM    602  CG  LYS A  38      55.111  62.465  69.772  1.00  0.00           C  
ATOM    603  CD  LYS A  38      54.678  61.053  70.135  1.00  0.00           C  
ATOM    604  CE  LYS A  38      53.217  61.012  70.560  1.00  0.00           C  
ATOM    605  NZ  LYS A  38      52.753  59.624  70.827  1.00  0.00           N1+
ATOM    606  H   LYS A  38      55.984  63.485  67.144  1.00  0.00           H  
ATOM    607  HA  LYS A  38      56.698  64.618  69.635  1.00  0.00           H  
ATOM    608 1HB  LYS A  38      56.729  61.785  68.572  1.00  0.00           H  
ATOM    609 2HB  LYS A  38      57.169  62.177  70.230  1.00  0.00           H  
ATOM    610 1HG  LYS A  38      54.948  63.119  70.632  1.00  0.00           H  
ATOM    611 2HG  LYS A  38      54.498  62.823  68.946  1.00  0.00           H  
ATOM    612 1HD  LYS A  38      54.817  60.397  69.274  1.00  0.00           H  
ATOM    613 2HD  LYS A  38      55.294  60.683  70.955  1.00  0.00           H  
ATOM    614 1HE  LYS A  38      53.083  61.607  71.462  1.00  0.00           H  
ATOM    615 2HE  LYS A  38      52.598  61.443  69.772  1.00  0.00           H  
ATOM    616 1HZ  LYS A  38      51.782  59.640  71.104  1.00  0.00           H  
ATOM    617 2HZ  LYS A  38      52.855  59.067  69.988  1.00  0.00           H  
ATOM    618 3HZ  LYS A  38      53.308  59.220  71.568  1.00  0.00           H  
ATOM    619  N   THR A  39      59.236  63.442  67.896  1.00  0.00           N  
ATOM    620  CA  THR A  39      60.688  63.467  67.844  1.00  0.00           C  
ATOM    621  C   THR A  39      61.190  64.901  67.956  1.00  0.00           C  
ATOM    622  O   THR A  39      62.189  65.160  68.635  1.00  0.00           O  
ATOM    623  CB  THR A  39      61.212  62.825  66.545  1.00  0.00           C  
ATOM    624  CG2 THR A  39      62.732  62.882  66.499  1.00  0.00           C  
ATOM    625  OG1 THR A  39      60.785  61.458  66.480  1.00  0.00           O  
ATOM    626  H   THR A  39      58.735  63.012  67.130  1.00  0.00           H  
ATOM    627  HA  THR A  39      61.075  62.903  68.694  1.00  0.00           H  
ATOM    628  HB  THR A  39      60.808  63.360  65.687  1.00  0.00           H  
ATOM    629  HG1 THR A  39      59.825  61.422  66.482  1.00  0.00           H  
ATOM    630 1HG2 THR A  39      63.084  62.423  65.575  1.00  0.00           H  
ATOM    631 2HG2 THR A  39      63.059  63.919  66.538  1.00  0.00           H  
ATOM    632 3HG2 THR A  39      63.142  62.339  67.350  1.00  0.00           H  
ATOM    633  N   SER A  40      60.533  65.825  67.252  1.00  0.00           N  
ATOM    634  CA  SER A  40      60.866  67.243  67.319  1.00  0.00           C  
ATOM    635  C   SER A  40      60.534  67.877  68.681  1.00  0.00           C  
ATOM    636  O   SER A  40      61.380  68.550  69.269  1.00  0.00           O  
ATOM    637  CB  SER A  40      60.131  67.985  66.220  1.00  0.00           C  
ATOM    638  OG  SER A  40      60.415  69.357  66.263  1.00  0.00           O  
ATOM    639  H   SER A  40      59.796  65.527  66.621  1.00  0.00           H  
ATOM    640  HA  SER A  40      61.940  67.344  67.151  1.00  0.00           H  
ATOM    641 1HB  SER A  40      60.423  67.580  65.251  1.00  0.00           H  
ATOM    642 2HB  SER A  40      59.059  67.830  66.330  1.00  0.00           H  
ATOM    643  HG  SER A  40      59.853  69.722  66.950  1.00  0.00           H  
ATOM    644  N   GLU A  41      59.309  67.673  69.173  1.00  0.00           N  
ATOM    645  CA  GLU A  41      58.862  68.261  70.440  1.00  0.00           C  
ATOM    646  C   GLU A  41      59.548  67.744  71.701  1.00  0.00           C  
ATOM    647  O   GLU A  41      59.815  68.516  72.622  1.00  0.00           O  
ATOM    648  CB  GLU A  41      57.354  68.047  70.587  1.00  0.00           C  
ATOM    649  CG  GLU A  41      56.506  68.865  69.622  1.00  0.00           C  
ATOM    650  CD  GLU A  41      55.034  68.589  69.759  1.00  0.00           C  
ATOM    651  OE1 GLU A  41      54.633  68.103  70.790  1.00  0.00           O  
ATOM    652  OE2 GLU A  41      54.310  68.864  68.832  1.00  0.00           O1-
ATOM    653  H   GLU A  41      58.647  67.109  68.655  1.00  0.00           H  
ATOM    654  HA  GLU A  41      59.026  69.338  70.383  1.00  0.00           H  
ATOM    655 1HB  GLU A  41      57.120  66.993  70.428  1.00  0.00           H  
ATOM    656 2HB  GLU A  41      57.047  68.301  71.601  1.00  0.00           H  
ATOM    657 1HG  GLU A  41      56.684  69.923  69.807  1.00  0.00           H  
ATOM    658 2HG  GLU A  41      56.819  68.643  68.603  1.00  0.00           H  
ATOM    659  N   LEU A  42      59.818  66.446  71.753  1.00  0.00           N  
ATOM    660  CA  LEU A  42      60.467  65.833  72.899  1.00  0.00           C  
ATOM    661  C   LEU A  42      61.955  66.133  72.941  1.00  0.00           C  
ATOM    662  O   LEU A  42      62.623  66.204  71.910  1.00  0.00           O  
ATOM    663  CB  LEU A  42      60.250  64.315  72.872  1.00  0.00           C  
ATOM    664  CG  LEU A  42      58.794  63.848  73.005  1.00  0.00           C  
ATOM    665  CD1 LEU A  42      58.713  62.352  72.735  1.00  0.00           C  
ATOM    666  CD2 LEU A  42      58.281  64.183  74.398  1.00  0.00           C  
ATOM    667  H   LEU A  42      59.558  65.838  70.989  1.00  0.00           H  
ATOM    668  HA  LEU A  42      60.008  66.222  73.806  1.00  0.00           H  
ATOM    669 1HB  LEU A  42      60.636  63.926  71.931  1.00  0.00           H  
ATOM    670 2HB  LEU A  42      60.817  63.867  73.687  1.00  0.00           H  
ATOM    671  HG  LEU A  42      58.180  64.355  72.262  1.00  0.00           H  
ATOM    672 1HD1 LEU A  42      57.679  62.021  72.831  1.00  0.00           H  
ATOM    673 2HD1 LEU A  42      59.068  62.145  71.726  1.00  0.00           H  
ATOM    674 3HD1 LEU A  42      59.331  61.818  73.457  1.00  0.00           H  
ATOM    675 1HD2 LEU A  42      57.246  63.851  74.493  1.00  0.00           H  
ATOM    676 2HD2 LEU A  42      58.893  63.675  75.143  1.00  0.00           H  
ATOM    677 3HD2 LEU A  42      58.333  65.259  74.558  1.00  0.00           H  
ATOM    678  N   THR A  43      62.467  66.313  74.152  1.00  0.00           N  
ATOM    679  CA  THR A  43      63.886  66.573  74.340  1.00  0.00           C  
ATOM    680  C   THR A  43      64.550  65.394  75.046  1.00  0.00           C  
ATOM    681  O   THR A  43      65.760  65.196  74.937  1.00  0.00           O  
ATOM    682  CB  THR A  43      64.118  67.865  75.147  1.00  0.00           C  
ATOM    683  CG2 THR A  43      63.501  69.057  74.431  1.00  0.00           C  
ATOM    684  OG1 THR A  43      63.527  67.732  76.445  1.00  0.00           O  
ATOM    685  H   THR A  43      61.857  66.288  74.958  1.00  0.00           H  
ATOM    686  HA  THR A  43      64.359  66.685  73.363  1.00  0.00           H  
ATOM    687  HB  THR A  43      65.187  68.034  75.265  1.00  0.00           H  
ATOM    688  HG1 THR A  43      64.206  67.515  77.086  1.00  0.00           H  
ATOM    689 1HG2 THR A  43      63.674  69.961  75.014  1.00  0.00           H  
ATOM    690 2HG2 THR A  43      63.958  69.167  73.447  1.00  0.00           H  
ATOM    691 3HG2 THR A  43      62.430  68.898  74.318  1.00  0.00           H  
ATOM    692  N   ASP A  44      63.761  64.617  75.782  1.00  0.00           N  
ATOM    693  CA  ASP A  44      64.297  63.452  76.470  1.00  0.00           C  
ATOM    694  C   ASP A  44      64.478  62.288  75.509  1.00  0.00           C  
ATOM    695  O   ASP A  44      63.510  61.845  74.893  1.00  0.00           O  
ATOM    696  CB  ASP A  44      63.375  63.036  77.620  1.00  0.00           C  
ATOM    697  CG  ASP A  44      63.940  61.885  78.445  1.00  0.00           C  
ATOM    698  OD1 ASP A  44      64.743  62.140  79.311  1.00  0.00           O  
ATOM    699  OD2 ASP A  44      63.561  60.765  78.201  1.00  0.00           O1-
ATOM    700  H   ASP A  44      62.778  64.822  75.876  1.00  0.00           H  
ATOM    701  HA  ASP A  44      65.272  63.714  76.875  1.00  0.00           H  
ATOM    702 1HB  ASP A  44      63.208  63.887  78.278  1.00  0.00           H  
ATOM    703 2HB  ASP A  44      62.407  62.734  77.219  1.00  0.00           H  
ATOM    704  N   GLU A  45      65.708  61.782  75.446  1.00  0.00           N  
ATOM    705  CA  GLU A  45      66.079  60.695  74.544  1.00  0.00           C  
ATOM    706  C   GLU A  45      65.352  59.401  74.834  1.00  0.00           C  
ATOM    707  O   GLU A  45      64.891  58.751  73.896  1.00  0.00           O  
ATOM    708  CB  GLU A  45      67.587  60.449  74.617  1.00  0.00           C  
ATOM    709  CG  GLU A  45      68.102  59.410  73.631  1.00  0.00           C  
ATOM    710  CD  GLU A  45      67.958  59.842  72.197  1.00  0.00           C  
ATOM    711  OE1 GLU A  45      67.865  61.021  71.959  1.00  0.00           O  
ATOM    712  OE2 GLU A  45      67.942  58.990  71.341  1.00  0.00           O1-
ATOM    713  H   GLU A  45      66.420  62.174  76.049  1.00  0.00           H  
ATOM    714  HA  GLU A  45      65.838  61.001  73.526  1.00  0.00           H  
ATOM    715 1HB  GLU A  45      68.118  61.383  74.427  1.00  0.00           H  
ATOM    716 2HB  GLU A  45      67.855  60.119  75.620  1.00  0.00           H  
ATOM    717 1HG  GLU A  45      69.156  59.220  73.837  1.00  0.00           H  
ATOM    718 2HG  GLU A  45      67.557  58.479  73.782  1.00  0.00           H  
ATOM    719  N   LYS A  46      65.247  59.032  76.108  1.00  0.00           N  
ATOM    720  CA  LYS A  46      64.582  57.793  76.480  1.00  0.00           C  
ATOM    721  C   LYS A  46      63.112  57.860  76.111  1.00  0.00           C  
ATOM    722  O   LYS A  46      62.585  56.884  75.580  1.00  0.00           O  
ATOM    723  CB  LYS A  46      64.743  57.516  77.975  1.00  0.00           C  
ATOM    724  CG  LYS A  46      64.127  56.204  78.442  1.00  0.00           C  
ATOM    725  CD  LYS A  46      64.398  55.960  79.918  1.00  0.00           C  
ATOM    726  CE  LYS A  46      63.766  54.658  80.392  1.00  0.00           C  
ATOM    727  NZ  LYS A  46      64.025  54.406  81.835  1.00  0.00           N1+
ATOM    728  H   LYS A  46      65.628  59.615  76.840  1.00  0.00           H  
ATOM    729  HA  LYS A  46      65.033  56.978  75.916  1.00  0.00           H  
ATOM    730 1HB  LYS A  46      65.803  57.496  78.230  1.00  0.00           H  
ATOM    731 2HB  LYS A  46      64.284  58.324  78.547  1.00  0.00           H  
ATOM    732 1HG  LYS A  46      63.047  56.230  78.280  1.00  0.00           H  
ATOM    733 2HG  LYS A  46      64.543  55.380  77.863  1.00  0.00           H  
ATOM    734 1HD  LYS A  46      65.475  55.913  80.087  1.00  0.00           H  
ATOM    735 2HD  LYS A  46      63.992  56.784  80.505  1.00  0.00           H  
ATOM    736 1HE  LYS A  46      62.690  54.698  80.229  1.00  0.00           H  
ATOM    737 2HE  LYS A  46      64.168  53.828  79.813  1.00  0.00           H  
ATOM    738 1HZ  LYS A  46      63.589  53.537  82.108  1.00  0.00           H  
ATOM    739 2HZ  LYS A  46      65.021  54.351  81.995  1.00  0.00           H  
ATOM    740 3HZ  LYS A  46      63.638  55.161  82.383  1.00  0.00           H  
ATOM    741  N   THR A  47      62.470  58.998  76.385  1.00  0.00           N  
ATOM    742  CA  THR A  47      61.063  59.180  76.057  1.00  0.00           C  
ATOM    743  C   THR A  47      60.849  59.052  74.557  1.00  0.00           C  
ATOM    744  O   THR A  47      59.891  58.393  74.146  1.00  0.00           O  
ATOM    745  CB  THR A  47      60.545  60.546  76.545  1.00  0.00           C  
ATOM    746  CG2 THR A  47      59.050  60.669  76.297  1.00  0.00           C  
ATOM    747  OG1 THR A  47      60.805  60.686  77.948  1.00  0.00           O  
ATOM    748  H   THR A  47      62.944  59.751  76.874  1.00  0.00           H  
ATOM    749  HA  THR A  47      60.486  58.399  76.553  1.00  0.00           H  
ATOM    750  HB  THR A  47      61.063  61.342  76.012  1.00  0.00           H  
ATOM    751  HG1 THR A  47      61.750  60.637  78.104  1.00  0.00           H  
ATOM    752 1HG2 THR A  47      58.700  61.641  76.646  1.00  0.00           H  
ATOM    753 2HG2 THR A  47      58.849  60.574  75.228  1.00  0.00           H  
ATOM    754 3HG2 THR A  47      58.525  59.879  76.834  1.00  0.00           H  
ATOM    755  N   ILE A  48      61.722  59.668  73.755  1.00  0.00           N  
ATOM    756  CA  ILE A  48      61.631  59.556  72.303  1.00  0.00           C  
ATOM    757  C   ILE A  48      61.744  58.107  71.867  1.00  0.00           C  
ATOM    758  O   ILE A  48      60.962  57.681  71.017  1.00  0.00           O  
ATOM    759  CB  ILE A  48      62.727  60.387  71.613  1.00  0.00           C  
ATOM    760  CG1 ILE A  48      62.446  61.884  71.776  1.00  0.00           C  
ATOM    761  CG2 ILE A  48      62.826  60.021  70.139  1.00  0.00           C  
ATOM    762  CD1 ILE A  48      63.622  62.768  71.428  1.00  0.00           C  
ATOM    763  H   ILE A  48      62.448  60.256  74.150  1.00  0.00           H  
ATOM    764  HA  ILE A  48      60.659  59.934  71.987  1.00  0.00           H  
ATOM    765  HB  ILE A  48      63.687  60.193  72.090  1.00  0.00           H  
ATOM    766 1HG1 ILE A  48      61.606  62.167  71.145  1.00  0.00           H  
ATOM    767 2HG1 ILE A  48      62.162  62.090  72.809  1.00  0.00           H  
ATOM    768 1HG2 ILE A  48      63.605  60.617  69.667  1.00  0.00           H  
ATOM    769 2HG2 ILE A  48      63.071  58.963  70.045  1.00  0.00           H  
ATOM    770 3HG2 ILE A  48      61.871  60.217  69.651  1.00  0.00           H  
ATOM    771 1HD1 ILE A  48      63.346  63.813  71.569  1.00  0.00           H  
ATOM    772 2HD1 ILE A  48      64.466  62.524  72.074  1.00  0.00           H  
ATOM    773 3HD1 ILE A  48      63.903  62.605  70.386  1.00  0.00           H  
ATOM    774  N   ARG A  49      62.697  57.373  72.437  1.00  0.00           N  
ATOM    775  CA  ARG A  49      62.890  55.969  72.114  1.00  0.00           C  
ATOM    776  C   ARG A  49      61.673  55.130  72.446  1.00  0.00           C  
ATOM    777  O   ARG A  49      61.347  54.216  71.695  1.00  0.00           O  
ATOM    778  CB  ARG A  49      64.094  55.414  72.860  1.00  0.00           C  
ATOM    779  CG  ARG A  49      65.439  55.930  72.376  1.00  0.00           C  
ATOM    780  CD  ARG A  49      66.559  55.393  73.192  1.00  0.00           C  
ATOM    781  NE  ARG A  49      67.844  55.920  72.761  1.00  0.00           N  
ATOM    782  CZ  ARG A  49      69.013  55.695  73.393  1.00  0.00           C  
ATOM    783  NH1 ARG A  49      69.043  54.955  74.478  1.00  0.00           N1+
ATOM    784  NH2 ARG A  49      70.131  56.221  72.921  1.00  0.00           N  
ATOM    785  H   ARG A  49      63.339  57.803  73.096  1.00  0.00           H  
ATOM    786  HA  ARG A  49      63.098  55.882  71.045  1.00  0.00           H  
ATOM    787 1HB  ARG A  49      64.009  55.658  73.918  1.00  0.00           H  
ATOM    788 2HB  ARG A  49      64.106  54.329  72.776  1.00  0.00           H  
ATOM    789 1HG  ARG A  49      65.594  55.625  71.340  1.00  0.00           H  
ATOM    790 2HG  ARG A  49      65.458  57.018  72.441  1.00  0.00           H  
ATOM    791 1HD  ARG A  49      66.410  55.666  74.236  1.00  0.00           H  
ATOM    792 2HD  ARG A  49      66.587  54.308  73.101  1.00  0.00           H  
ATOM    793  HE  ARG A  49      67.863  56.496  71.929  1.00  0.00           H  
ATOM    794 1HH1 ARG A  49      68.189  54.553  74.839  1.00  0.00           H  
ATOM    795 2HH1 ARG A  49      69.919  54.787  74.951  1.00  0.00           H  
ATOM    796 1HH2 ARG A  49      70.109  56.791  72.087  1.00  0.00           H  
ATOM    797 2HH2 ARG A  49      71.006  56.052  73.394  1.00  0.00           H  
ATOM    798  N   GLU A  50      61.022  55.437  73.568  1.00  0.00           N  
ATOM    799  CA  GLU A  50      59.824  54.718  73.957  1.00  0.00           C  
ATOM    800  C   GLU A  50      58.678  55.020  73.013  1.00  0.00           C  
ATOM    801  O   GLU A  50      57.877  54.134  72.731  1.00  0.00           O  
ATOM    802  CB  GLU A  50      59.427  55.078  75.389  1.00  0.00           C  
ATOM    803  CG  GLU A  50      60.355  54.516  76.459  1.00  0.00           C  
ATOM    804  CD  GLU A  50      60.377  53.015  76.485  1.00  0.00           C  
ATOM    805  OE1 GLU A  50      59.346  52.420  76.274  1.00  0.00           O  
ATOM    806  OE2 GLU A  50      61.424  52.458  76.716  1.00  0.00           O1-
ATOM    807  H   GLU A  50      61.387  56.150  74.187  1.00  0.00           H  
ATOM    808  HA  GLU A  50      60.034  53.647  73.905  1.00  0.00           H  
ATOM    809 1HB  GLU A  50      59.408  56.162  75.501  1.00  0.00           H  
ATOM    810 2HB  GLU A  50      58.422  54.709  75.592  1.00  0.00           H  
ATOM    811 1HG  GLU A  50      61.367  54.880  76.275  1.00  0.00           H  
ATOM    812 2HG  GLU A  50      60.037  54.888  77.432  1.00  0.00           H  
ATOM    813  N   GLU A  51      58.609  56.263  72.516  1.00  0.00           N  
ATOM    814  CA  GLU A  51      57.564  56.594  71.567  1.00  0.00           C  
ATOM    815  C   GLU A  51      57.837  55.899  70.241  1.00  0.00           C  
ATOM    816  O   GLU A  51      56.881  55.446  69.611  1.00  0.00           O  
ATOM    817  CB  GLU A  51      57.476  58.109  71.364  1.00  0.00           C  
ATOM    818  CG  GLU A  51      56.939  58.873  72.565  1.00  0.00           C  
ATOM    819  CD  GLU A  51      55.526  58.494  72.917  1.00  0.00           C  
ATOM    820  OE1 GLU A  51      54.753  58.265  72.019  1.00  0.00           O  
ATOM    821  OE2 GLU A  51      55.221  58.435  74.085  1.00  0.00           O1-
ATOM    822  H   GLU A  51      59.241  56.985  72.836  1.00  0.00           H  
ATOM    823  HA  GLU A  51      56.622  56.223  71.960  1.00  0.00           H  
ATOM    824 1HB  GLU A  51      58.466  58.503  71.131  1.00  0.00           H  
ATOM    825 2HB  GLU A  51      56.830  58.325  70.514  1.00  0.00           H  
ATOM    826 1HG  GLU A  51      57.579  58.677  73.423  1.00  0.00           H  
ATOM    827 2HG  GLU A  51      56.980  59.941  72.352  1.00  0.00           H  
ATOM    828  N   ILE A  52      59.107  55.775  69.842  1.00  0.00           N  
ATOM    829  CA  ILE A  52      59.466  55.062  68.619  1.00  0.00           C  
ATOM    830  C   ILE A  52      59.084  53.596  68.745  1.00  0.00           C  
ATOM    831  O   ILE A  52      58.554  53.029  67.791  1.00  0.00           O  
ATOM    832  CB  ILE A  52      60.972  55.182  68.321  1.00  0.00           C  
ATOM    833  CG1 ILE A  52      61.324  56.619  67.926  1.00  0.00           C  
ATOM    834  CG2 ILE A  52      61.376  54.212  67.221  1.00  0.00           C  
ATOM    835  CD1 ILE A  52      62.803  56.926  67.989  1.00  0.00           C  
ATOM    836  H   ILE A  52      59.843  56.229  70.365  1.00  0.00           H  
ATOM    837  HA  ILE A  52      58.910  55.491  67.791  1.00  0.00           H  
ATOM    838  HB  ILE A  52      61.539  54.955  69.221  1.00  0.00           H  
ATOM    839 1HG1 ILE A  52      60.978  56.813  66.911  1.00  0.00           H  
ATOM    840 2HG1 ILE A  52      60.805  57.316  68.586  1.00  0.00           H  
ATOM    841 1HG2 ILE A  52      62.443  54.310  67.023  1.00  0.00           H  
ATOM    842 2HG2 ILE A  52      61.159  53.193  67.540  1.00  0.00           H  
ATOM    843 3HG2 ILE A  52      60.815  54.435  66.313  1.00  0.00           H  
ATOM    844 1HD1 ILE A  52      62.972  57.962  67.696  1.00  0.00           H  
ATOM    845 2HD1 ILE A  52      63.163  56.771  69.008  1.00  0.00           H  
ATOM    846 3HD1 ILE A  52      63.339  56.265  67.311  1.00  0.00           H  
ATOM    847  N   ARG A  53      59.404  52.995  69.893  1.00  0.00           N  
ATOM    848  CA  ARG A  53      59.051  51.614  70.191  1.00  0.00           C  
ATOM    849  C   ARG A  53      57.561  51.355  70.095  1.00  0.00           C  
ATOM    850  O   ARG A  53      57.162  50.384  69.448  1.00  0.00           O  
ATOM    851  CB  ARG A  53      59.526  51.239  71.588  1.00  0.00           C  
ATOM    852  CG  ARG A  53      59.216  49.810  72.005  1.00  0.00           C  
ATOM    853  CD  ARG A  53      59.645  49.541  73.401  1.00  0.00           C  
ATOM    854  NE  ARG A  53      58.930  50.373  74.358  1.00  0.00           N  
ATOM    855  CZ  ARG A  53      57.670  50.149  74.777  1.00  0.00           C  
ATOM    856  NH1 ARG A  53      57.001  49.115  74.318  1.00  0.00           N1+
ATOM    857  NH2 ARG A  53      57.109  50.967  75.651  1.00  0.00           N  
ATOM    858  H   ARG A  53      59.946  53.495  70.583  1.00  0.00           H  
ATOM    859  HA  ARG A  53      59.560  50.970  69.479  1.00  0.00           H  
ATOM    860 1HB  ARG A  53      60.603  51.374  71.655  1.00  0.00           H  
ATOM    861 2HB  ARG A  53      59.065  51.902  72.320  1.00  0.00           H  
ATOM    862 1HG  ARG A  53      58.144  49.633  71.936  1.00  0.00           H  
ATOM    863 2HG  ARG A  53      59.742  49.116  71.347  1.00  0.00           H  
ATOM    864 1HD  ARG A  53      59.450  48.498  73.648  1.00  0.00           H  
ATOM    865 2HD  ARG A  53      60.710  49.745  73.503  1.00  0.00           H  
ATOM    866  HE  ARG A  53      59.415  51.179  74.733  1.00  0.00           H  
ATOM    867 1HH1 ARG A  53      57.429  48.491  73.650  1.00  0.00           H  
ATOM    868 2HH1 ARG A  53      56.055  48.947  74.633  1.00  0.00           H  
ATOM    869 1HH2 ARG A  53      57.625  51.761  76.003  1.00  0.00           H  
ATOM    870 2HH2 ARG A  53      56.165  50.799  75.965  1.00  0.00           H  
ATOM    871  N   LYS A  54      56.761  52.204  70.739  1.00  0.00           N  
ATOM    872  CA  LYS A  54      55.312  52.057  70.697  1.00  0.00           C  
ATOM    873  C   LYS A  54      54.813  52.183  69.273  1.00  0.00           C  
ATOM    874  O   LYS A  54      53.926  51.420  68.879  1.00  0.00           O  
ATOM    875  CB  LYS A  54      54.631  53.096  71.591  1.00  0.00           C  
ATOM    876  CG  LYS A  54      54.788  52.840  73.083  1.00  0.00           C  
ATOM    877  CD  LYS A  54      53.937  53.801  73.900  1.00  0.00           C  
ATOM    878  CE  LYS A  54      54.509  55.211  73.868  1.00  0.00           C  
ATOM    879  NZ  LYS A  54      53.770  56.131  74.774  1.00  0.00           N1+
ATOM    880  H   LYS A  54      57.151  52.956  71.294  1.00  0.00           H  
ATOM    881  HA  LYS A  54      55.057  51.058  71.055  1.00  0.00           H  
ATOM    882 1HB  LYS A  54      55.041  54.083  71.375  1.00  0.00           H  
ATOM    883 2HB  LYS A  54      53.565  53.126  71.366  1.00  0.00           H  
ATOM    884 1HG  LYS A  54      54.486  51.816  73.312  1.00  0.00           H  
ATOM    885 2HG  LYS A  54      55.833  52.963  73.366  1.00  0.00           H  
ATOM    886 1HD  LYS A  54      52.922  53.819  73.502  1.00  0.00           H  
ATOM    887 2HD  LYS A  54      53.895  53.459  74.935  1.00  0.00           H  
ATOM    888 1HE  LYS A  54      55.554  55.187  74.169  1.00  0.00           H  
ATOM    889 2HE  LYS A  54      54.455  55.601  72.852  1.00  0.00           H  
ATOM    890 1HZ  LYS A  54      54.177  57.055  74.723  1.00  0.00           H  
ATOM    891 2HZ  LYS A  54      52.800  56.177  74.492  1.00  0.00           H  
ATOM    892 3HZ  LYS A  54      53.829  55.790  75.723  1.00  0.00           H  
ATOM    893  N   VAL A  55      55.374  53.118  68.506  1.00  0.00           N  
ATOM    894  CA  VAL A  55      55.023  53.253  67.103  1.00  0.00           C  
ATOM    895  C   VAL A  55      55.322  52.003  66.312  1.00  0.00           C  
ATOM    896  O   VAL A  55      54.488  51.602  65.506  1.00  0.00           O  
ATOM    897  CB  VAL A  55      55.790  54.434  66.478  1.00  0.00           C  
ATOM    898  CG1 VAL A  55      55.792  54.323  64.960  1.00  0.00           C  
ATOM    899  CG2 VAL A  55      55.166  55.748  66.922  1.00  0.00           C  
ATOM    900  H   VAL A  55      56.035  53.778  68.897  1.00  0.00           H  
ATOM    901  HA  VAL A  55      53.955  53.444  67.047  1.00  0.00           H  
ATOM    902  HB  VAL A  55      56.828  54.395  66.806  1.00  0.00           H  
ATOM    903 1HG1 VAL A  55      56.338  55.167  64.535  1.00  0.00           H  
ATOM    904 2HG1 VAL A  55      56.274  53.393  64.664  1.00  0.00           H  
ATOM    905 3HG1 VAL A  55      54.767  54.335  64.593  1.00  0.00           H  
ATOM    906 1HG2 VAL A  55      55.714  56.579  66.476  1.00  0.00           H  
ATOM    907 2HG2 VAL A  55      54.125  55.785  66.600  1.00  0.00           H  
ATOM    908 3HG2 VAL A  55      55.212  55.825  68.008  1.00  0.00           H  
ATOM    909  N   LYS A  56      56.496  51.421  66.517  1.00  0.00           N  
ATOM    910  CA  LYS A  56      56.858  50.181  65.850  1.00  0.00           C  
ATOM    911  C   LYS A  56      55.891  49.056  66.181  1.00  0.00           C  
ATOM    912  O   LYS A  56      55.512  48.298  65.283  1.00  0.00           O  
ATOM    913  CB  LYS A  56      58.283  49.773  66.229  1.00  0.00           C  
ATOM    914  CG  LYS A  56      58.763  48.485  65.576  1.00  0.00           C  
ATOM    915  CD  LYS A  56      60.210  48.186  65.942  1.00  0.00           C  
ATOM    916  CE  LYS A  56      60.673  46.869  65.337  1.00  0.00           C  
ATOM    917  NZ  LYS A  56      62.092  46.572  65.670  1.00  0.00           N1+
ATOM    918  H   LYS A  56      57.174  51.862  67.123  1.00  0.00           H  
ATOM    919  HA  LYS A  56      56.793  50.348  64.779  1.00  0.00           H  
ATOM    920 1HB  LYS A  56      58.975  50.568  65.951  1.00  0.00           H  
ATOM    921 2HB  LYS A  56      58.349  49.647  67.310  1.00  0.00           H  
ATOM    922 1HG  LYS A  56      58.135  47.656  65.902  1.00  0.00           H  
ATOM    923 2HG  LYS A  56      58.683  48.575  64.492  1.00  0.00           H  
ATOM    924 1HD  LYS A  56      60.851  48.989  65.577  1.00  0.00           H  
ATOM    925 2HD  LYS A  56      60.306  48.130  67.025  1.00  0.00           H  
ATOM    926 1HE  LYS A  56      60.047  46.058  65.708  1.00  0.00           H  
ATOM    927 2HE  LYS A  56      60.568  46.910  64.252  1.00  0.00           H  
ATOM    928 1HZ  LYS A  56      62.360  45.691  65.252  1.00  0.00           H  
ATOM    929 2HZ  LYS A  56      62.685  47.309  65.315  1.00  0.00           H  
ATOM    930 3HZ  LYS A  56      62.197  46.511  66.674  1.00  0.00           H  
ATOM    931  N   GLU A  57      55.501  48.937  67.446  1.00  0.00           N  
ATOM    932  CA  GLU A  57      54.554  47.915  67.863  1.00  0.00           C  
ATOM    933  C   GLU A  57      53.189  48.133  67.206  1.00  0.00           C  
ATOM    934  O   GLU A  57      52.529  47.162  66.821  1.00  0.00           O  
ATOM    935  CB  GLU A  57      54.411  47.913  69.386  1.00  0.00           C  
ATOM    936  CG  GLU A  57      55.643  47.417  70.133  1.00  0.00           C  
ATOM    937  CD  GLU A  57      55.498  47.511  71.626  1.00  0.00           C  
ATOM    938  OE1 GLU A  57      54.514  48.047  72.077  1.00  0.00           O  
ATOM    939  OE2 GLU A  57      56.372  47.044  72.317  1.00  0.00           O1-
ATOM    940  H   GLU A  57      55.899  49.548  68.151  1.00  0.00           H  
ATOM    941  HA  GLU A  57      54.935  46.943  67.548  1.00  0.00           H  
ATOM    942 1HB  GLU A  57      54.194  48.923  69.732  1.00  0.00           H  
ATOM    943 2HB  GLU A  57      53.571  47.281  69.672  1.00  0.00           H  
ATOM    944 1HG  GLU A  57      55.826  46.378  69.861  1.00  0.00           H  
ATOM    945 2HG  GLU A  57      56.505  48.004  69.819  1.00  0.00           H  
ATOM    946  N   GLU A  58      52.771  49.395  67.085  1.00  0.00           N  
ATOM    947  CA  GLU A  58      51.520  49.709  66.419  1.00  0.00           C  
ATOM    948  C   GLU A  58      51.602  49.508  64.914  1.00  0.00           C  
ATOM    949  O   GLU A  58      50.617  49.073  64.320  1.00  0.00           O  
ATOM    950  CB  GLU A  58      51.114  51.153  66.722  1.00  0.00           C  
ATOM    951  CG  GLU A  58      50.672  51.393  68.159  1.00  0.00           C  
ATOM    952  CD  GLU A  58      49.444  50.611  68.530  1.00  0.00           C  
ATOM    953  OE1 GLU A  58      48.579  50.467  67.700  1.00  0.00           O  
ATOM    954  OE2 GLU A  58      49.369  50.155  69.649  1.00  0.00           O1-
ATOM    955  H   GLU A  58      53.306  50.151  67.494  1.00  0.00           H  
ATOM    956  HA  GLU A  58      50.754  49.036  66.805  1.00  0.00           H  
ATOM    957 1HB  GLU A  58      51.953  51.818  66.514  1.00  0.00           H  
ATOM    958 2HB  GLU A  58      50.294  51.445  66.066  1.00  0.00           H  
ATOM    959 1HG  GLU A  58      51.484  51.113  68.830  1.00  0.00           H  
ATOM    960 2HG  GLU A  58      50.477  52.455  68.296  1.00  0.00           H  
ATOM    961  N   SER A  59      52.755  49.799  64.308  1.00  0.00           N  
ATOM    962  CA  SER A  59      52.943  49.609  62.878  1.00  0.00           C  
ATOM    963  C   SER A  59      52.816  48.141  62.529  1.00  0.00           C  
ATOM    964  O   SER A  59      52.197  47.781  61.525  1.00  0.00           O  
ATOM    965  CB  SER A  59      54.298  50.131  62.445  1.00  0.00           C  
ATOM    966  OG  SER A  59      54.378  51.521  62.613  1.00  0.00           O  
ATOM    967  H   SER A  59      53.515  50.199  64.833  1.00  0.00           H  
ATOM    968  HA  SER A  59      52.162  50.167  62.362  1.00  0.00           H  
ATOM    969 1HB  SER A  59      55.078  49.647  63.030  1.00  0.00           H  
ATOM    970 2HB  SER A  59      54.468  49.878  61.398  1.00  0.00           H  
ATOM    971  HG  SER A  59      54.246  51.683  63.550  1.00  0.00           H  
ATOM    972  N   LYS A  60      53.435  47.319  63.382  1.00  0.00           N  
ATOM    973  CA  LYS A  60      53.416  45.871  63.312  1.00  0.00           C  
ATOM    974  C   LYS A  60      51.971  45.405  63.287  1.00  0.00           C  
ATOM    975  O   LYS A  60      51.584  44.680  62.370  1.00  0.00           O  
ATOM    976  CB  LYS A  60      54.166  45.251  64.491  1.00  0.00           C  
ATOM    977  CG  LYS A  60      54.216  43.728  64.476  1.00  0.00           C  
ATOM    978  CD  LYS A  60      55.021  43.190  65.648  1.00  0.00           C  
ATOM    979  CE  LYS A  60      55.026  41.667  65.663  1.00  0.00           C  
ATOM    980  NZ  LYS A  60      55.823  41.126  66.798  1.00  0.00           N1+
ATOM    981  H   LYS A  60      54.000  47.713  64.121  1.00  0.00           H  
ATOM    982  HA  LYS A  60      53.899  45.553  62.388  1.00  0.00           H  
ATOM    983 1HB  LYS A  60      55.192  45.619  64.504  1.00  0.00           H  
ATOM    984 2HB  LYS A  60      53.695  45.559  65.425  1.00  0.00           H  
ATOM    985 1HG  LYS A  60      53.201  43.330  64.529  1.00  0.00           H  
ATOM    986 2HG  LYS A  60      54.673  43.389  63.546  1.00  0.00           H  
ATOM    987 1HD  LYS A  60      56.049  43.547  65.579  1.00  0.00           H  
ATOM    988 2HD  LYS A  60      54.591  43.550  66.582  1.00  0.00           H  
ATOM    989 1HE  LYS A  60      54.005  41.301  65.744  1.00  0.00           H  
ATOM    990 2HE  LYS A  60      55.450  41.295  64.730  1.00  0.00           H  
ATOM    991 1HZ  LYS A  60      55.802  40.115  66.773  1.00  0.00           H  
ATOM    992 2HZ  LYS A  60      56.778  41.444  66.723  1.00  0.00           H  
ATOM    993 3HZ  LYS A  60      55.428  41.448  67.671  1.00  0.00           H  
ATOM    994  N   ARG A  61      51.206  45.840  64.292  1.00  0.00           N  
ATOM    995  CA  ARG A  61      49.793  45.506  64.420  1.00  0.00           C  
ATOM    996  C   ARG A  61      48.964  45.889  63.206  1.00  0.00           C  
ATOM    997  O   ARG A  61      48.174  45.068  62.746  1.00  0.00           O  
ATOM    998  CB  ARG A  61      49.208  46.190  65.646  1.00  0.00           C  
ATOM    999  CG  ARG A  61      47.740  45.893  65.906  1.00  0.00           C  
ATOM   1000  CD  ARG A  61      47.227  46.641  67.081  1.00  0.00           C  
ATOM   1001  NE  ARG A  61      47.267  48.079  66.868  1.00  0.00           N  
ATOM   1002  CZ  ARG A  61      46.365  48.772  66.146  1.00  0.00           C  
ATOM   1003  NH1 ARG A  61      45.358  48.145  65.577  1.00  0.00           N1+
ATOM   1004  NH2 ARG A  61      46.489  50.080  66.011  1.00  0.00           N  
ATOM   1005  H   ARG A  61      51.616  46.400  65.028  1.00  0.00           H  
ATOM   1006  HA  ARG A  61      49.718  44.427  64.553  1.00  0.00           H  
ATOM   1007 1HB  ARG A  61      49.766  45.889  66.533  1.00  0.00           H  
ATOM   1008 2HB  ARG A  61      49.313  47.270  65.545  1.00  0.00           H  
ATOM   1009 1HG  ARG A  61      47.151  46.177  65.033  1.00  0.00           H  
ATOM   1010 2HG  ARG A  61      47.614  44.826  66.097  1.00  0.00           H  
ATOM   1011 1HD  ARG A  61      46.193  46.355  67.272  1.00  0.00           H  
ATOM   1012 2HD  ARG A  61      47.835  46.409  67.954  1.00  0.00           H  
ATOM   1013  HE  ARG A  61      48.027  48.596  67.290  1.00  0.00           H  
ATOM   1014 1HH1 ARG A  61      45.263  47.146  65.680  1.00  0.00           H  
ATOM   1015 2HH1 ARG A  61      44.682  48.664  65.036  1.00  0.00           H  
ATOM   1016 1HH2 ARG A  61      47.262  50.562  66.449  1.00  0.00           H  
ATOM   1017 2HH2 ARG A  61      45.813  50.598  65.470  1.00  0.00           H  
ATOM   1018  N   ILE A  62      49.144  47.108  62.690  1.00  0.00           N  
ATOM   1019  CA  ILE A  62      48.388  47.560  61.522  1.00  0.00           C  
ATOM   1020  C   ILE A  62      48.642  46.661  60.320  1.00  0.00           C  
ATOM   1021  O   ILE A  62      47.692  46.285  59.629  1.00  0.00           O  
ATOM   1022  CB  ILE A  62      48.750  49.012  61.161  1.00  0.00           C  
ATOM   1023  CG1 ILE A  62      48.233  49.973  62.233  1.00  0.00           C  
ATOM   1024  CG2 ILE A  62      48.184  49.377  59.797  1.00  0.00           C  
ATOM   1025  CD1 ILE A  62      48.838  51.359  62.156  1.00  0.00           C  
ATOM   1026  H   ILE A  62      49.791  47.747  63.130  1.00  0.00           H  
ATOM   1027  HA  ILE A  62      47.328  47.509  61.767  1.00  0.00           H  
ATOM   1028  HB  ILE A  62      49.833  49.122  61.136  1.00  0.00           H  
ATOM   1029 1HG1 ILE A  62      47.150  50.070  62.145  1.00  0.00           H  
ATOM   1030 2HG1 ILE A  62      48.444  49.566  63.221  1.00  0.00           H  
ATOM   1031 1HG2 ILE A  62      48.450  50.407  59.556  1.00  0.00           H  
ATOM   1032 2HG2 ILE A  62      48.600  48.711  59.042  1.00  0.00           H  
ATOM   1033 3HG2 ILE A  62      47.101  49.275  59.813  1.00  0.00           H  
ATOM   1034 1HD1 ILE A  62      48.422  51.982  62.948  1.00  0.00           H  
ATOM   1035 2HD1 ILE A  62      49.920  51.290  62.278  1.00  0.00           H  
ATOM   1036 3HD1 ILE A  62      48.608  51.801  61.189  1.00  0.00           H  
ATOM   1037  N   VAL A  63      49.908  46.329  60.073  1.00  0.00           N  
ATOM   1038  CA  VAL A  63      50.251  45.446  58.967  1.00  0.00           C  
ATOM   1039  C   VAL A  63      49.668  44.049  59.165  1.00  0.00           C  
ATOM   1040  O   VAL A  63      49.174  43.464  58.204  1.00  0.00           O  
ATOM   1041  CB  VAL A  63      51.781  45.345  58.824  1.00  0.00           C  
ATOM   1042  CG1 VAL A  63      52.152  44.227  57.862  1.00  0.00           C  
ATOM   1043  CG2 VAL A  63      52.344  46.675  58.349  1.00  0.00           C  
ATOM   1044  H   VAL A  63      50.658  46.712  60.640  1.00  0.00           H  
ATOM   1045  HA  VAL A  63      49.830  45.868  58.057  1.00  0.00           H  
ATOM   1046  HB  VAL A  63      52.211  45.091  59.793  1.00  0.00           H  
ATOM   1047 1HG1 VAL A  63      53.238  44.169  57.773  1.00  0.00           H  
ATOM   1048 2HG1 VAL A  63      51.769  43.279  58.239  1.00  0.00           H  
ATOM   1049 3HG1 VAL A  63      51.719  44.430  56.882  1.00  0.00           H  
ATOM   1050 1HG2 VAL A  63      53.427  46.597  58.251  1.00  0.00           H  
ATOM   1051 2HG2 VAL A  63      51.909  46.931  57.384  1.00  0.00           H  
ATOM   1052 3HG2 VAL A  63      52.102  47.453  59.073  1.00  0.00           H  
ATOM   1053  N   GLU A  64      49.742  43.510  60.381  1.00  0.00           N  
ATOM   1054  CA  GLU A  64      49.193  42.189  60.669  1.00  0.00           C  
ATOM   1055  C   GLU A  64      47.686  42.131  60.477  1.00  0.00           C  
ATOM   1056  O   GLU A  64      47.172  41.118  60.000  1.00  0.00           O  
ATOM   1057  CB  GLU A  64      49.542  41.774  62.099  1.00  0.00           C  
ATOM   1058  CG  GLU A  64      51.004  41.408  62.309  1.00  0.00           C  
ATOM   1059  CD  GLU A  64      51.324  41.068  63.737  1.00  0.00           C  
ATOM   1060  OE1 GLU A  64      50.468  41.235  64.573  1.00  0.00           O  
ATOM   1061  OE2 GLU A  64      52.425  40.642  63.994  1.00  0.00           O1-
ATOM   1062  H   GLU A  64      50.216  44.005  61.127  1.00  0.00           H  
ATOM   1063  HA  GLU A  64      49.647  41.471  59.985  1.00  0.00           H  
ATOM   1064 1HB  GLU A  64      49.299  42.587  62.783  1.00  0.00           H  
ATOM   1065 2HB  GLU A  64      48.939  40.912  62.385  1.00  0.00           H  
ATOM   1066 1HG  GLU A  64      51.249  40.554  61.679  1.00  0.00           H  
ATOM   1067 2HG  GLU A  64      51.625  42.246  61.993  1.00  0.00           H  
ATOM   1068  N   GLU A  65      46.981  43.192  60.863  1.00  0.00           N  
ATOM   1069  CA  GLU A  65      45.543  43.251  60.663  1.00  0.00           C  
ATOM   1070  C   GLU A  65      45.218  43.314  59.182  1.00  0.00           C  
ATOM   1071  O   GLU A  65      44.239  42.706  58.744  1.00  0.00           O  
ATOM   1072  CB  GLU A  65      44.946  44.462  61.384  1.00  0.00           C  
ATOM   1073  CG  GLU A  65      44.954  44.357  62.902  1.00  0.00           C  
ATOM   1074  CD  GLU A  65      44.438  45.598  63.575  1.00  0.00           C  
ATOM   1075  OE1 GLU A  65      44.176  46.558  62.893  1.00  0.00           O  
ATOM   1076  OE2 GLU A  65      44.304  45.586  64.777  1.00  0.00           O1-
ATOM   1077  H   GLU A  65      47.437  43.957  61.344  1.00  0.00           H  
ATOM   1078  HA  GLU A  65      45.097  42.344  61.074  1.00  0.00           H  
ATOM   1079 1HB  GLU A  65      45.503  45.359  61.108  1.00  0.00           H  
ATOM   1080 2HB  GLU A  65      43.915  44.605  61.062  1.00  0.00           H  
ATOM   1081 1HG  GLU A  65      44.335  43.513  63.200  1.00  0.00           H  
ATOM   1082 2HG  GLU A  65      45.971  44.164  63.239  1.00  0.00           H  
ATOM   1083  N   ALA A  66      46.024  44.057  58.421  1.00  0.00           N  
ATOM   1084  CA  ALA A  66      45.857  44.133  56.979  1.00  0.00           C  
ATOM   1085  C   ALA A  66      46.039  42.746  56.367  1.00  0.00           C  
ATOM   1086  O   ALA A  66      45.274  42.380  55.472  1.00  0.00           O  
ATOM   1087  CB  ALA A  66      46.840  45.126  56.375  1.00  0.00           C  
ATOM   1088  H   ALA A  66      46.747  44.627  58.847  1.00  0.00           H  
ATOM   1089  HA  ALA A  66      44.843  44.466  56.765  1.00  0.00           H  
ATOM   1090 1HB  ALA A  66      46.705  45.160  55.294  1.00  0.00           H  
ATOM   1091 2HB  ALA A  66      46.663  46.115  56.795  1.00  0.00           H  
ATOM   1092 3HB  ALA A  66      47.859  44.813  56.603  1.00  0.00           H  
ATOM   1093  N   GLU A  67      47.037  41.996  56.849  1.00  0.00           N  
ATOM   1094  CA  GLU A  67      47.283  40.626  56.416  1.00  0.00           C  
ATOM   1095  C   GLU A  67      46.073  39.754  56.678  1.00  0.00           C  
ATOM   1096  O   GLU A  67      45.676  39.000  55.791  1.00  0.00           O  
ATOM   1097  CB  GLU A  67      48.505  40.046  57.130  1.00  0.00           C  
ATOM   1098  CG  GLU A  67      48.865  38.628  56.709  1.00  0.00           C  
ATOM   1099  CD  GLU A  67      50.078  38.097  57.421  1.00  0.00           C  
ATOM   1100  OE1 GLU A  67      50.924  38.880  57.778  1.00  0.00           O  
ATOM   1101  OE2 GLU A  67      50.158  36.906  57.607  1.00  0.00           O1-
ATOM   1102  H   GLU A  67      47.680  42.403  57.515  1.00  0.00           H  
ATOM   1103  HA  GLU A  67      47.468  40.632  55.341  1.00  0.00           H  
ATOM   1104 1HB  GLU A  67      49.372  40.682  56.943  1.00  0.00           H  
ATOM   1105 2HB  GLU A  67      48.330  40.041  58.206  1.00  0.00           H  
ATOM   1106 1HG  GLU A  67      48.019  37.973  56.918  1.00  0.00           H  
ATOM   1107 2HG  GLU A  67      49.045  38.614  55.636  1.00  0.00           H  
ATOM   1108  N   GLU A  68      45.535  39.829  57.898  1.00  0.00           N  
ATOM   1109  CA  GLU A  68      44.336  39.089  58.264  1.00  0.00           C  
ATOM   1110  C   GLU A  68      43.187  39.380  57.316  1.00  0.00           C  
ATOM   1111  O   GLU A  68      42.487  38.445  56.932  1.00  0.00           O  
ATOM   1112  CB  GLU A  68      43.922  39.428  59.698  1.00  0.00           C  
ATOM   1113  CG  GLU A  68      42.706  38.661  60.198  1.00  0.00           C  
ATOM   1114  CD  GLU A  68      42.355  38.986  61.624  1.00  0.00           C  
ATOM   1115  OE1 GLU A  68      43.052  39.770  62.223  1.00  0.00           O  
ATOM   1116  OE2 GLU A  68      41.390  38.449  62.115  1.00  0.00           O1-
ATOM   1117  H   GLU A  68      45.983  40.398  58.603  1.00  0.00           H  
ATOM   1118  HA  GLU A  68      44.561  38.026  58.206  1.00  0.00           H  
ATOM   1119 1HB  GLU A  68      44.750  39.220  60.376  1.00  0.00           H  
ATOM   1120 2HB  GLU A  68      43.699  40.493  59.771  1.00  0.00           H  
ATOM   1121 1HG  GLU A  68      41.853  38.900  59.564  1.00  0.00           H  
ATOM   1122 2HG  GLU A  68      42.901  37.595  60.111  1.00  0.00           H  
ATOM   1123  N   LEU A  69      42.979  40.647  56.959  1.00  0.00           N  
ATOM   1124  CA  LEU A  69      41.903  40.975  56.037  1.00  0.00           C  
ATOM   1125  C   LEU A  69      42.160  40.407  54.642  1.00  0.00           C  
ATOM   1126  O   LEU A  69      41.205  39.999  53.983  1.00  0.00           O  
ATOM   1127  CB  LEU A  69      41.733  42.496  55.952  1.00  0.00           C  
ATOM   1128  CG  LEU A  69      41.199  43.178  57.219  1.00  0.00           C  
ATOM   1129  CD1 LEU A  69      41.238  44.690  57.037  1.00  0.00           C  
ATOM   1130  CD2 LEU A  69      39.781  42.698  57.494  1.00  0.00           C  
ATOM   1131  H   LEU A  69      43.540  41.389  57.361  1.00  0.00           H  
ATOM   1132  HA  LEU A  69      40.980  40.539  56.416  1.00  0.00           H  
ATOM   1133 1HB  LEU A  69      42.700  42.943  55.720  1.00  0.00           H  
ATOM   1134 2HB  LEU A  69      41.046  42.725  55.137  1.00  0.00           H  
ATOM   1135  HG  LEU A  69      41.837  42.927  58.065  1.00  0.00           H  
ATOM   1136 1HD1 LEU A  69      40.858  45.174  57.938  1.00  0.00           H  
ATOM   1137 2HD1 LEU A  69      42.266  45.009  56.862  1.00  0.00           H  
ATOM   1138 3HD1 LEU A  69      40.620  44.971  56.186  1.00  0.00           H  
ATOM   1139 1HD2 LEU A  69      39.401  43.181  58.395  1.00  0.00           H  
ATOM   1140 2HD2 LEU A  69      39.140  42.950  56.648  1.00  0.00           H  
ATOM   1141 3HD2 LEU A  69      39.784  41.617  57.637  1.00  0.00           H  
ATOM   1142  N   ILE A  70      43.426  40.367  54.203  1.00  0.00           N  
ATOM   1143  CA  ILE A  70      43.762  39.768  52.912  1.00  0.00           C  
ATOM   1144  C   ILE A  70      43.433  38.277  52.958  1.00  0.00           C  
ATOM   1145  O   ILE A  70      42.889  37.743  51.994  1.00  0.00           O  
ATOM   1146  CB  ILE A  70      45.248  39.971  52.564  1.00  0.00           C  
ATOM   1147  CG1 ILE A  70      45.519  41.438  52.217  1.00  0.00           C  
ATOM   1148  CG2 ILE A  70      45.654  39.063  51.414  1.00  0.00           C  
ATOM   1149  CD1 ILE A  70      46.986  41.764  52.056  1.00  0.00           C  
ATOM   1150  H   ILE A  70      44.158  40.810  54.744  1.00  0.00           H  
ATOM   1151  HA  ILE A  70      43.148  40.226  52.145  1.00  0.00           H  
ATOM   1152  HB  ILE A  70      45.860  39.736  53.434  1.00  0.00           H  
ATOM   1153 1HG1 ILE A  70      45.009  41.690  51.288  1.00  0.00           H  
ATOM   1154 2HG1 ILE A  70      45.111  42.077  52.998  1.00  0.00           H  
ATOM   1155 1HG2 ILE A  70      46.706  39.220  51.180  1.00  0.00           H  
ATOM   1156 2HG2 ILE A  70      45.495  38.023  51.697  1.00  0.00           H  
ATOM   1157 3HG2 ILE A  70      45.049  39.295  50.537  1.00  0.00           H  
ATOM   1158 1HD1 ILE A  70      47.098  42.822  51.811  1.00  0.00           H  
ATOM   1159 2HD1 ILE A  70      47.511  41.552  52.986  1.00  0.00           H  
ATOM   1160 3HD1 ILE A  70      47.407  41.160  51.253  1.00  0.00           H  
ATOM   1161  N   ARG A  71      43.800  37.621  54.059  1.00  0.00           N  
ATOM   1162  CA  ARG A  71      43.523  36.204  54.263  1.00  0.00           C  
ATOM   1163  C   ARG A  71      42.039  35.899  54.335  1.00  0.00           C  
ATOM   1164  O   ARG A  71      41.610  34.862  53.830  1.00  0.00           O  
ATOM   1165  CB  ARG A  71      44.187  35.717  55.543  1.00  0.00           C  
ATOM   1166  CG  ARG A  71      45.702  35.614  55.479  1.00  0.00           C  
ATOM   1167  CD  ARG A  71      46.275  35.120  56.758  1.00  0.00           C  
ATOM   1168  NE  ARG A  71      47.727  35.103  56.731  1.00  0.00           N  
ATOM   1169  CZ  ARG A  71      48.473  34.105  56.219  1.00  0.00           C  
ATOM   1170  NH1 ARG A  71      47.887  33.051  55.694  1.00  0.00           N1+
ATOM   1171  NH2 ARG A  71      49.792  34.185  56.242  1.00  0.00           N  
ATOM   1172  H   ARG A  71      44.321  38.111  54.773  1.00  0.00           H  
ATOM   1173  HA  ARG A  71      43.952  35.647  53.430  1.00  0.00           H  
ATOM   1174 1HB  ARG A  71      43.936  36.390  56.361  1.00  0.00           H  
ATOM   1175 2HB  ARG A  71      43.801  34.731  55.800  1.00  0.00           H  
ATOM   1176 1HG  ARG A  71      45.988  34.923  54.685  1.00  0.00           H  
ATOM   1177 2HG  ARG A  71      46.125  36.598  55.271  1.00  0.00           H  
ATOM   1178 1HD  ARG A  71      45.955  35.769  57.573  1.00  0.00           H  
ATOM   1179 2HD  ARG A  71      45.926  34.105  56.944  1.00  0.00           H  
ATOM   1180  HE  ARG A  71      48.214  35.897  57.125  1.00  0.00           H  
ATOM   1181 1HH1 ARG A  71      46.880  32.989  55.676  1.00  0.00           H  
ATOM   1182 2HH1 ARG A  71      48.445  32.302  55.310  1.00  0.00           H  
ATOM   1183 1HH2 ARG A  71      50.241  34.996  56.645  1.00  0.00           H  
ATOM   1184 2HH2 ARG A  71      50.350  33.437  55.859  1.00  0.00           H  
ATOM   1185  N   LEU A  72      41.258  36.766  54.971  1.00  0.00           N  
ATOM   1186  CA  LEU A  72      39.823  36.553  55.007  1.00  0.00           C  
ATOM   1187  C   LEU A  72      39.238  36.711  53.619  1.00  0.00           C  
ATOM   1188  O   LEU A  72      38.327  35.966  53.260  1.00  0.00           O  
ATOM   1189  CB  LEU A  72      39.156  37.541  55.973  1.00  0.00           C  
ATOM   1190  CG  LEU A  72      39.344  37.241  57.466  1.00  0.00           C  
ATOM   1191  CD1 LEU A  72      38.778  38.389  58.291  1.00  0.00           C  
ATOM   1192  CD2 LEU A  72      38.657  35.929  57.812  1.00  0.00           C  
ATOM   1193  H   LEU A  72      41.658  37.549  55.473  1.00  0.00           H  
ATOM   1194  HA  LEU A  72      39.642  35.527  55.339  1.00  0.00           H  
ATOM   1195 1HB  LEU A  72      39.555  38.535  55.782  1.00  0.00           H  
ATOM   1196 2HB  LEU A  72      38.085  37.555  55.771  1.00  0.00           H  
ATOM   1197  HG  LEU A  72      40.409  37.163  57.690  1.00  0.00           H  
ATOM   1198 1HD1 LEU A  72      38.913  38.177  59.351  1.00  0.00           H  
ATOM   1199 2HD1 LEU A  72      39.302  39.312  58.037  1.00  0.00           H  
ATOM   1200 3HD1 LEU A  72      37.717  38.503  58.075  1.00  0.00           H  
ATOM   1201 1HD2 LEU A  72      38.791  35.716  58.873  1.00  0.00           H  
ATOM   1202 2HD2 LEU A  72      37.593  36.007  57.590  1.00  0.00           H  
ATOM   1203 3HD2 LEU A  72      39.093  35.123  57.222  1.00  0.00           H  
ATOM   1204  N   ALA A  73      39.752  37.674  52.848  1.00  0.00           N  
ATOM   1205  CA  ALA A  73      39.318  37.847  51.471  1.00  0.00           C  
ATOM   1206  C   ALA A  73      39.678  36.599  50.676  1.00  0.00           C  
ATOM   1207  O   ALA A  73      38.900  36.179  49.829  1.00  0.00           O  
ATOM   1208  CB  ALA A  73      39.948  39.086  50.854  1.00  0.00           C  
ATOM   1209  H   ALA A  73      40.424  38.332  53.222  1.00  0.00           H  
ATOM   1210  HA  ALA A  73      38.232  37.950  51.466  1.00  0.00           H  
ATOM   1211 1HB  ALA A  73      39.621  39.183  49.819  1.00  0.00           H  
ATOM   1212 2HB  ALA A  73      39.641  39.968  51.415  1.00  0.00           H  
ATOM   1213 3HB  ALA A  73      41.032  38.996  50.884  1.00  0.00           H  
ATOM   1214  N   LYS A  74      40.853  36.022  50.943  1.00  0.00           N  
ATOM   1215  CA  LYS A  74      41.292  34.801  50.287  1.00  0.00           C  
ATOM   1216  C   LYS A  74      40.350  33.637  50.572  1.00  0.00           C  
ATOM   1217  O   LYS A  74      40.021  32.888  49.648  1.00  0.00           O  
ATOM   1218  CB  LYS A  74      42.713  34.445  50.725  1.00  0.00           C  
ATOM   1219  CG  LYS A  74      43.294  33.215  50.042  1.00  0.00           C  
ATOM   1220  CD  LYS A  74      44.786  33.084  50.313  1.00  0.00           C  
ATOM   1221  CE  LYS A  74      45.366  31.851  49.634  1.00  0.00           C  
ATOM   1222  NZ  LYS A  74      46.830  31.726  49.869  1.00  0.00           N1+
ATOM   1223  H   LYS A  74      41.496  36.466  51.581  1.00  0.00           H  
ATOM   1224  HA  LYS A  74      41.261  34.976  49.217  1.00  0.00           H  
ATOM   1225 1HB  LYS A  74      43.378  35.286  50.523  1.00  0.00           H  
ATOM   1226 2HB  LYS A  74      42.728  34.267  51.802  1.00  0.00           H  
ATOM   1227 1HG  LYS A  74      42.786  32.322  50.407  1.00  0.00           H  
ATOM   1228 2HG  LYS A  74      43.133  33.287  48.966  1.00  0.00           H  
ATOM   1229 1HD  LYS A  74      45.302  33.970  49.942  1.00  0.00           H  
ATOM   1230 2HD  LYS A  74      44.954  33.009  51.387  1.00  0.00           H  
ATOM   1231 1HE  LYS A  74      44.872  30.960  50.016  1.00  0.00           H  
ATOM   1232 2HE  LYS A  74      45.187  31.908  48.561  1.00  0.00           H  
ATOM   1233 1HZ  LYS A  74      47.176  30.898  49.403  1.00  0.00           H  
ATOM   1234 2HZ  LYS A  74      47.302  32.540  49.501  1.00  0.00           H  
ATOM   1235 3HZ  LYS A  74      47.008  31.653  50.860  1.00  0.00           H  
ATOM   1236  N   LEU A  75      39.921  33.485  51.824  1.00  0.00           N  
ATOM   1237  CA  LEU A  75      38.978  32.430  52.166  1.00  0.00           C  
ATOM   1238  C   LEU A  75      37.600  32.683  51.577  1.00  0.00           C  
ATOM   1239  O   LEU A  75      36.906  31.722  51.233  1.00  0.00           O  
ATOM   1240  CB  LEU A  75      38.867  32.301  53.690  1.00  0.00           C  
ATOM   1241  CG  LEU A  75      40.119  31.772  54.406  1.00  0.00           C  
ATOM   1242  CD1 LEU A  75      39.911  31.846  55.913  1.00  0.00           C  
ATOM   1243  CD2 LEU A  75      40.393  30.345  53.960  1.00  0.00           C  
ATOM   1244  H   LEU A  75      40.291  34.082  52.555  1.00  0.00           H  
ATOM   1245  HA  LEU A  75      39.355  31.496  51.753  1.00  0.00           H  
ATOM   1246 1HB  LEU A  75      38.637  33.280  54.107  1.00  0.00           H  
ATOM   1247 2HB  LEU A  75      38.043  31.626  53.922  1.00  0.00           H  
ATOM   1248  HG  LEU A  75      40.973  32.402  54.156  1.00  0.00           H  
ATOM   1249 1HD1 LEU A  75      40.799  31.471  56.420  1.00  0.00           H  
ATOM   1250 2HD1 LEU A  75      39.737  32.881  56.206  1.00  0.00           H  
ATOM   1251 3HD1 LEU A  75      39.050  31.239  56.191  1.00  0.00           H  
ATOM   1252 1HD2 LEU A  75      41.282  29.969  54.468  1.00  0.00           H  
ATOM   1253 2HD2 LEU A  75      39.539  29.714  54.211  1.00  0.00           H  
ATOM   1254 3HD2 LEU A  75      40.555  30.323  52.882  1.00  0.00           H  
ATOM   1255  N   ALA A  76      37.211  33.951  51.463  1.00  0.00           N  
ATOM   1256  CA  ALA A  76      35.954  34.314  50.835  1.00  0.00           C  
ATOM   1257  C   ALA A  76      36.007  33.989  49.353  1.00  0.00           C  
ATOM   1258  O   ALA A  76      35.024  33.478  48.816  1.00  0.00           O  
ATOM   1259  CB  ALA A  76      35.649  35.788  51.052  1.00  0.00           C  
ATOM   1260  H   ALA A  76      37.771  34.693  51.862  1.00  0.00           H  
ATOM   1261  HA  ALA A  76      35.159  33.718  51.288  1.00  0.00           H  
ATOM   1262 1HB  ALA A  76      34.707  36.041  50.565  1.00  0.00           H  
ATOM   1263 2HB  ALA A  76      35.570  35.990  52.122  1.00  0.00           H  
ATOM   1264 3HB  ALA A  76      36.449  36.392  50.629  1.00  0.00           H  
ATOM   1265  N   SER A  77      37.140  34.276  48.706  1.00  0.00           N  
ATOM   1266  CA  SER A  77      37.323  33.975  47.295  1.00  0.00           C  
ATOM   1267  C   SER A  77      37.217  32.481  47.058  1.00  0.00           C  
ATOM   1268  O   SER A  77      36.613  32.058  46.070  1.00  0.00           O  
ATOM   1269  CB  SER A  77      38.667  34.483  46.813  1.00  0.00           C  
ATOM   1270  OG  SER A  77      38.723  35.883  46.860  1.00  0.00           O  
ATOM   1271  H   SER A  77      37.889  34.750  49.190  1.00  0.00           H  
ATOM   1272  HA  SER A  77      36.533  34.482  46.740  1.00  0.00           H  
ATOM   1273 1HB  SER A  77      39.459  34.065  47.436  1.00  0.00           H  
ATOM   1274 2HB  SER A  77      38.840  34.144  45.792  1.00  0.00           H  
ATOM   1275  HG  SER A  77      38.898  36.110  47.776  1.00  0.00           H  
ATOM   1276  N   GLU A  78      37.833  31.700  47.953  1.00  0.00           N  
ATOM   1277  CA  GLU A  78      37.752  30.251  47.884  1.00  0.00           C  
ATOM   1278  C   GLU A  78      36.322  29.770  47.988  1.00  0.00           C  
ATOM   1279  O   GLU A  78      35.925  28.922  47.190  1.00  0.00           O  
ATOM   1280  CB  GLU A  78      38.591  29.618  48.997  1.00  0.00           C  
ATOM   1281  CG  GLU A  78      38.582  28.096  49.003  1.00  0.00           C  
ATOM   1282  CD  GLU A  78      39.421  27.510  50.104  1.00  0.00           C  
ATOM   1283  OE1 GLU A  78      40.322  28.174  50.555  1.00  0.00           O  
ATOM   1284  OE2 GLU A  78      39.160  26.396  50.493  1.00  0.00           O1-
ATOM   1285  H   GLU A  78      38.411  32.108  48.673  1.00  0.00           H  
ATOM   1286  HA  GLU A  78      38.157  29.934  46.926  1.00  0.00           H  
ATOM   1287 1HB  GLU A  78      39.626  29.946  48.903  1.00  0.00           H  
ATOM   1288 2HB  GLU A  78      38.226  29.959  49.966  1.00  0.00           H  
ATOM   1289 1HG  GLU A  78      37.555  27.750  49.120  1.00  0.00           H  
ATOM   1290 2HG  GLU A  78      38.948  27.738  48.041  1.00  0.00           H  
ATOM   1291  N   ALA A  79      35.581  30.287  48.969  1.00  0.00           N  
ATOM   1292  CA  ALA A  79      34.179  29.943  49.161  1.00  0.00           C  
ATOM   1293  C   ALA A  79      33.375  30.224  47.901  1.00  0.00           C  
ATOM   1294  O   ALA A  79      32.577  29.378  47.502  1.00  0.00           O  
ATOM   1295  CB  ALA A  79      33.600  30.708  50.343  1.00  0.00           C  
ATOM   1296  H   ALA A  79      36.007  30.916  49.635  1.00  0.00           H  
ATOM   1297  HA  ALA A  79      34.115  28.875  49.368  1.00  0.00           H  
ATOM   1298 1HB  ALA A  79      32.550  30.440  50.470  1.00  0.00           H  
ATOM   1299 2HB  ALA A  79      34.152  30.451  51.247  1.00  0.00           H  
ATOM   1300 3HB  ALA A  79      33.682  31.778  50.159  1.00  0.00           H  
ATOM   1301  N   ILE A  80      33.588  31.391  47.288  1.00  0.00           N  
ATOM   1302  CA  ILE A  80      32.910  31.759  46.052  1.00  0.00           C  
ATOM   1303  C   ILE A  80      33.241  30.772  44.939  1.00  0.00           C  
ATOM   1304  O   ILE A  80      32.357  30.330  44.205  1.00  0.00           O  
ATOM   1305  CB  ILE A  80      33.296  33.183  45.615  1.00  0.00           C  
ATOM   1306  CG1 ILE A  80      32.690  34.217  46.569  1.00  0.00           C  
ATOM   1307  CG2 ILE A  80      32.846  33.443  44.187  1.00  0.00           C  
ATOM   1308  CD1 ILE A  80      33.293  35.597  46.436  1.00  0.00           C  
ATOM   1309  H   ILE A  80      34.243  32.039  47.701  1.00  0.00           H  
ATOM   1310  HA  ILE A  80      31.834  31.732  46.227  1.00  0.00           H  
ATOM   1311  HB  ILE A  80      34.379  33.299  45.673  1.00  0.00           H  
ATOM   1312 1HG1 ILE A  80      31.618  34.294  46.387  1.00  0.00           H  
ATOM   1313 2HG1 ILE A  80      32.824  33.885  47.599  1.00  0.00           H  
ATOM   1314 1HG2 ILE A  80      33.128  34.454  43.894  1.00  0.00           H  
ATOM   1315 2HG2 ILE A  80      33.323  32.727  43.519  1.00  0.00           H  
ATOM   1316 3HG2 ILE A  80      31.763  33.335  44.121  1.00  0.00           H  
ATOM   1317 1HD1 ILE A  80      32.812  36.273  47.144  1.00  0.00           H  
ATOM   1318 2HD1 ILE A  80      34.361  35.549  46.649  1.00  0.00           H  
ATOM   1319 3HD1 ILE A  80      33.140  35.966  45.423  1.00  0.00           H  
ATOM   1320  N   ALA A  81      34.519  30.416  44.800  1.00  0.00           N  
ATOM   1321  CA  ALA A  81      34.954  29.442  43.807  1.00  0.00           C  
ATOM   1322  C   ALA A  81      34.330  28.069  44.061  1.00  0.00           C  
ATOM   1323  O   ALA A  81      33.955  27.363  43.126  1.00  0.00           O  
ATOM   1324  CB  ALA A  81      36.472  29.336  43.798  1.00  0.00           C  
ATOM   1325  H   ALA A  81      35.206  30.838  45.409  1.00  0.00           H  
ATOM   1326  HA  ALA A  81      34.618  29.783  42.828  1.00  0.00           H  
ATOM   1327 1HB  ALA A  81      36.782  28.606  43.051  1.00  0.00           H  
ATOM   1328 2HB  ALA A  81      36.903  30.308  43.555  1.00  0.00           H  
ATOM   1329 3HB  ALA A  81      36.821  29.021  44.780  1.00  0.00           H  
ATOM   1330  N   ARG A  82      34.208  27.668  45.327  1.00  0.00           N  
ATOM   1331  CA  ARG A  82      33.584  26.404  45.690  1.00  0.00           C  
ATOM   1332  C   ARG A  82      32.094  26.415  45.362  1.00  0.00           C  
ATOM   1333  O   ARG A  82      31.534  25.403  44.942  1.00  0.00           O  
ATOM   1334  CB  ARG A  82      33.773  26.120  47.173  1.00  0.00           C  
ATOM   1335  CG  ARG A  82      35.175  25.680  47.565  1.00  0.00           C  
ATOM   1336  CD  ARG A  82      35.283  25.429  49.026  1.00  0.00           C  
ATOM   1337  NE  ARG A  82      36.629  25.035  49.410  1.00  0.00           N  
ATOM   1338  CZ  ARG A  82      37.111  23.780  49.327  1.00  0.00           C  
ATOM   1339  NH1 ARG A  82      36.347  22.810  48.873  1.00  0.00           N1+
ATOM   1340  NH2 ARG A  82      38.351  23.522  49.703  1.00  0.00           N  
ATOM   1341  H   ARG A  82      34.563  28.269  46.057  1.00  0.00           H  
ATOM   1342  HA  ARG A  82      34.056  25.607  45.115  1.00  0.00           H  
ATOM   1343 1HB  ARG A  82      33.536  27.014  47.748  1.00  0.00           H  
ATOM   1344 2HB  ARG A  82      33.082  25.338  47.485  1.00  0.00           H  
ATOM   1345 1HG  ARG A  82      35.427  24.759  47.040  1.00  0.00           H  
ATOM   1346 2HG  ARG A  82      35.891  26.459  47.297  1.00  0.00           H  
ATOM   1347 1HD  ARG A  82      35.024  26.336  49.570  1.00  0.00           H  
ATOM   1348 2HD  ARG A  82      34.600  24.629  49.309  1.00  0.00           H  
ATOM   1349  HE  ARG A  82      37.245  25.754  49.765  1.00  0.00           H  
ATOM   1350 1HH1 ARG A  82      35.399  23.007  48.587  1.00  0.00           H  
ATOM   1351 2HH1 ARG A  82      36.709  21.870  48.811  1.00  0.00           H  
ATOM   1352 1HH2 ARG A  82      38.939  24.267  50.052  1.00  0.00           H  
ATOM   1353 2HH2 ARG A  82      38.714  22.583  49.642  1.00  0.00           H  
ATOM   1354  N   MET A  83      31.440  27.560  45.548  1.00  0.00           N  
ATOM   1355  CA  MET A  83      30.039  27.714  45.183  1.00  0.00           C  
ATOM   1356  C   MET A  83      29.861  27.722  43.668  1.00  0.00           C  
ATOM   1357  O   MET A  83      28.870  27.207  43.148  1.00  0.00           O  
ATOM   1358  CB  MET A  83      29.475  28.996  45.795  1.00  0.00           C  
ATOM   1359  CG  MET A  83      29.318  28.954  47.309  1.00  0.00           C  
ATOM   1360  SD  MET A  83      28.460  30.403  47.958  1.00  0.00           S  
ATOM   1361  CE  MET A  83      28.521  30.071  49.717  1.00  0.00           C  
ATOM   1362  H   MET A  83      31.931  28.343  45.956  1.00  0.00           H  
ATOM   1363  HA  MET A  83      29.481  26.869  45.587  1.00  0.00           H  
ATOM   1364 1HB  MET A  83      30.126  29.833  45.551  1.00  0.00           H  
ATOM   1365 2HB  MET A  83      28.496  29.206  45.363  1.00  0.00           H  
ATOM   1366 1HG  MET A  83      28.755  28.065  47.592  1.00  0.00           H  
ATOM   1367 2HG  MET A  83      30.301  28.899  47.775  1.00  0.00           H  
ATOM   1368 1HE  MET A  83      28.028  30.881  50.256  1.00  0.00           H  
ATOM   1369 2HE  MET A  83      28.010  29.130  49.927  1.00  0.00           H  
ATOM   1370 3HE  MET A  83      29.560  29.999  50.038  1.00  0.00           H  
ATOM   1371  N   ALA A  84      30.828  28.312  42.961  1.00  0.00           N  
ATOM   1372  CA  ALA A  84      30.840  28.385  41.506  1.00  0.00           C  
ATOM   1373  C   ALA A  84      31.000  27.009  40.858  1.00  0.00           C  
ATOM   1374  O   ALA A  84      30.447  26.749  39.789  1.00  0.00           O  
ATOM   1375  CB  ALA A  84      31.950  29.316  41.042  1.00  0.00           C  
ATOM   1376  H   ALA A  84      31.587  28.728  43.481  1.00  0.00           H  
ATOM   1377  HA  ALA A  84      29.888  28.802  41.172  1.00  0.00           H  
ATOM   1378 1HB  ALA A  84      31.945  29.375  39.955  1.00  0.00           H  
ATOM   1379 2HB  ALA A  84      31.789  30.311  41.461  1.00  0.00           H  
ATOM   1380 3HB  ALA A  84      32.911  28.932  41.380  1.00  0.00           H  
ATOM   1381  N   GLU A  85      31.770  26.100  41.505  1.00  0.00           N  
ATOM   1382  CA  GLU A  85      32.099  24.765  41.021  1.00  0.00           C  
ATOM   1383  C   GLU A  85      30.900  23.830  41.127  1.00  0.00           C  
ATOM   1384  O   GLU A  85      30.586  23.100  40.187  1.00  0.00           O  
ATOM   1385  CB  GLU A  85      33.279  24.189  41.808  1.00  0.00           C  
ATOM   1386  CG  GLU A  85      33.649  22.761  41.430  1.00  0.00           C  
ATOM   1387  CD  GLU A  85      34.160  22.642  40.021  1.00  0.00           C  
ATOM   1388  OE1 GLU A  85      34.658  23.614  39.507  1.00  0.00           O  
ATOM   1389  OE2 GLU A  85      34.051  21.579  39.458  1.00  0.00           O1-
ATOM   1390  H   GLU A  85      32.133  26.403  42.397  1.00  0.00           H  
ATOM   1391  HA  GLU A  85      32.390  24.838  39.973  1.00  0.00           H  
ATOM   1392 1HB  GLU A  85      34.159  24.815  41.654  1.00  0.00           H  
ATOM   1393 2HB  GLU A  85      33.049  24.204  42.873  1.00  0.00           H  
ATOM   1394 1HG  GLU A  85      34.418  22.404  42.115  1.00  0.00           H  
ATOM   1395 2HG  GLU A  85      32.773  22.126  41.548  1.00  0.00           H  
ATOM   1396  N   VAL A  86      30.236  23.855  42.277  1.00  0.00           N  
ATOM   1397  CA  VAL A  86      29.101  22.974  42.526  1.00  0.00           C  
ATOM   1398  C   VAL A  86      27.915  23.340  41.640  1.00  0.00           C  
ATOM   1399  O   VAL A  86      27.116  22.481  41.270  1.00  0.00           O  
ATOM   1400  CB  VAL A  86      28.678  23.053  44.004  1.00  0.00           C  
ATOM   1401  CG1 VAL A  86      28.046  24.404  44.305  1.00  0.00           C  
ATOM   1402  CG2 VAL A  86      27.712  21.924  44.327  1.00  0.00           C  
ATOM   1403  H   VAL A  86      30.523  24.502  42.996  1.00  0.00           H  
ATOM   1404  HA  VAL A  86      29.401  21.958  42.278  1.00  0.00           H  
ATOM   1405  HB  VAL A  86      29.564  22.967  44.632  1.00  0.00           H  
ATOM   1406 1HG1 VAL A  86      27.752  24.444  45.354  1.00  0.00           H  
ATOM   1407 2HG1 VAL A  86      28.766  25.196  44.101  1.00  0.00           H  
ATOM   1408 3HG1 VAL A  86      27.165  24.543  43.679  1.00  0.00           H  
ATOM   1409 1HG2 VAL A  86      27.418  21.985  45.376  1.00  0.00           H  
ATOM   1410 2HG2 VAL A  86      26.828  22.007  43.695  1.00  0.00           H  
ATOM   1411 3HG2 VAL A  86      28.200  20.966  44.144  1.00  0.00           H  
ATOM   1412  N   ALA A  87      27.810  24.621  41.302  1.00  0.00           N  
ATOM   1413  CA  ALA A  87      26.836  25.074  40.314  1.00  0.00           C  
ATOM   1414  C   ALA A  87      27.139  24.499  38.937  1.00  0.00           C  
ATOM   1415  O   ALA A  87      26.251  23.977  38.264  1.00  0.00           O  
ATOM   1416  CB  ALA A  87      26.810  26.594  40.258  1.00  0.00           C  
ATOM   1417  H   ALA A  87      28.419  25.297  41.739  1.00  0.00           H  
ATOM   1418  HA  ALA A  87      25.854  24.714  40.618  1.00  0.00           H  
ATOM   1419 1HB  ALA A  87      26.078  26.919  39.518  1.00  0.00           H  
ATOM   1420 2HB  ALA A  87      26.535  26.990  41.235  1.00  0.00           H  
ATOM   1421 3HB  ALA A  87      27.795  26.965  39.981  1.00  0.00           H  
ATOM   1422  N   ALA A  88      28.399  24.595  38.524  1.00  0.00           N  
ATOM   1423  CA  ALA A  88      28.828  24.059  37.240  1.00  0.00           C  
ATOM   1424  C   ALA A  88      28.678  22.544  37.197  1.00  0.00           C  
ATOM   1425  O   ALA A  88      28.345  21.971  36.161  1.00  0.00           O  
ATOM   1426  CB  ALA A  88      30.269  24.456  36.955  1.00  0.00           C  
ATOM   1427  H   ALA A  88      29.077  25.054  39.118  1.00  0.00           H  
ATOM   1428  HA  ALA A  88      28.185  24.478  36.464  1.00  0.00           H  
ATOM   1429 1HB  ALA A  88      30.575  24.048  35.991  1.00  0.00           H  
ATOM   1430 2HB  ALA A  88      30.350  25.543  36.930  1.00  0.00           H  
ATOM   1431 3HB  ALA A  88      30.916  24.062  37.736  1.00  0.00           H  
ATOM   1432  N   ARG A  89      28.928  21.899  38.332  1.00  0.00           N  
ATOM   1433  CA  ARG A  89      28.796  20.450  38.436  1.00  0.00           C  
ATOM   1434  C   ARG A  89      27.346  20.016  38.273  1.00  0.00           C  
ATOM   1435  O   ARG A  89      27.063  18.938  37.753  1.00  0.00           O  
ATOM   1436  CB  ARG A  89      29.322  19.958  39.776  1.00  0.00           C  
ATOM   1437  CG  ARG A  89      30.836  19.904  39.888  1.00  0.00           C  
ATOM   1438  CD  ARG A  89      31.273  19.436  41.229  1.00  0.00           C  
ATOM   1439  NE  ARG A  89      32.720  19.460  41.369  1.00  0.00           N  
ATOM   1440  CZ  ARG A  89      33.392  19.007  42.445  1.00  0.00           C  
ATOM   1441  NH1 ARG A  89      32.735  18.500  43.464  1.00  0.00           N1+
ATOM   1442  NH2 ARG A  89      34.712  19.074  42.475  1.00  0.00           N  
ATOM   1443  H   ARG A  89      29.217  22.426  39.145  1.00  0.00           H  
ATOM   1444  HA  ARG A  89      29.371  19.999  37.629  1.00  0.00           H  
ATOM   1445 1HB  ARG A  89      28.956  20.608  40.571  1.00  0.00           H  
ATOM   1446 2HB  ARG A  89      28.940  18.957  39.971  1.00  0.00           H  
ATOM   1447 1HG  ARG A  89      31.233  19.216  39.140  1.00  0.00           H  
ATOM   1448 2HG  ARG A  89      31.250  20.899  39.721  1.00  0.00           H  
ATOM   1449 1HD  ARG A  89      30.846  20.082  41.996  1.00  0.00           H  
ATOM   1450 2HD  ARG A  89      30.931  18.413  41.386  1.00  0.00           H  
ATOM   1451  HE  ARG A  89      33.259  19.844  40.603  1.00  0.00           H  
ATOM   1452 1HH1 ARG A  89      31.727  18.449  43.441  1.00  0.00           H  
ATOM   1453 2HH1 ARG A  89      33.240  18.162  44.271  1.00  0.00           H  
ATOM   1454 1HH2 ARG A  89      35.215  19.463  41.691  1.00  0.00           H  
ATOM   1455 2HH2 ARG A  89      35.215  18.734  43.281  1.00  0.00           H  
ATOM   1456  N   GLY A  90      26.413  20.817  38.698  1.00  0.00           N  
ATOM   1457  CA  GLY A  90      25.043  20.416  38.431  1.00  0.00           C  
ATOM   1458  C   GLY A  90      24.622  19.404  39.471  1.00  0.00           C  
ATOM   1459  O   GLY A  90      23.850  18.490  39.185  1.00  0.00           O  
ATOM   1460  H   GLY A  90      26.674  21.664  39.184  1.00  0.00           H  
ATOM   1461 1HA  GLY A  90      24.395  21.290  38.451  1.00  0.00           H  
ATOM   1462 2HA  GLY A  90      24.979  19.992  37.428  1.00  0.00           H  
ATOM   1463  N   ALA A  91      25.146  19.593  40.671  1.00  0.00           N  
ATOM   1464  CA  ALA A  91      24.890  18.707  41.791  1.00  0.00           C  
ATOM   1465  C   ALA A  91      23.404  18.653  42.117  1.00  0.00           C  
ATOM   1466  O   ALA A  91      22.695  19.653  42.002  1.00  0.00           O  
ATOM   1467  CB  ALA A  91      25.686  19.151  43.008  1.00  0.00           C  
ATOM   1468  H   ALA A  91      25.753  20.385  40.824  1.00  0.00           H  
ATOM   1469  HA  ALA A  91      25.227  17.705  41.525  1.00  0.00           H  
ATOM   1470 1HB  ALA A  91      25.486  18.477  43.842  1.00  0.00           H  
ATOM   1471 2HB  ALA A  91      26.751  19.133  42.774  1.00  0.00           H  
ATOM   1472 3HB  ALA A  91      25.394  20.164  43.284  1.00  0.00           H  
ATOM   1473  N   PRO A  92      22.944  17.475  42.521  1.00  0.00           N  
ATOM   1474  CA  PRO A  92      21.571  17.295  42.974  1.00  0.00           C  
ATOM   1475  C   PRO A  92      21.184  18.340  44.016  1.00  0.00           C  
ATOM   1476  O   PRO A  92      22.028  18.823  44.769  1.00  0.00           O  
ATOM   1477  CB  PRO A  92      21.591  15.884  43.567  1.00  0.00           C  
ATOM   1478  CG  PRO A  92      22.650  15.175  42.793  1.00  0.00           C  
ATOM   1479  CD  PRO A  92      23.724  16.212  42.591  1.00  0.00           C  
ATOM   1480  HA  PRO A  92      20.908  17.401  42.114  1.00  0.00           H  
ATOM   1481 1HB  PRO A  92      21.811  15.932  44.644  1.00  0.00           H  
ATOM   1482 2HB  PRO A  92      20.601  15.416  43.462  1.00  0.00           H  
ATOM   1483 1HG  PRO A  92      23.007  14.298  43.352  1.00  0.00           H  
ATOM   1484 2HG  PRO A  92      22.240  14.801  41.843  1.00  0.00           H  
ATOM   1485 1HD  PRO A  92      24.411  16.200  43.450  1.00  0.00           H  
ATOM   1486 2HD  PRO A  92      24.265  16.003  41.657  1.00  0.00           H  
ATOM   1487  N   PRO A  93      19.897  18.681  44.047  1.00  0.00           N  
ATOM   1488  CA  PRO A  93      19.383  19.651  45.006  1.00  0.00           C  
ATOM   1489  C   PRO A  93      19.837  19.365  46.426  1.00  0.00           C  
ATOM   1490  O   PRO A  93      20.166  20.279  47.181  1.00  0.00           O  
ATOM   1491  CB  PRO A  93      17.865  19.497  44.863  1.00  0.00           C  
ATOM   1492  CG  PRO A  93      17.667  19.152  43.427  1.00  0.00           C  
ATOM   1493  CD  PRO A  93      18.798  18.211  43.108  1.00  0.00           C  
ATOM   1494  HA  PRO A  93      19.753  20.639  44.730  1.00  0.00           H  
ATOM   1495 1HB  PRO A  93      17.502  18.713  45.546  1.00  0.00           H  
ATOM   1496 2HB  PRO A  93      17.364  20.432  45.151  1.00  0.00           H  
ATOM   1497 1HG  PRO A  93      16.679  18.691  43.281  1.00  0.00           H  
ATOM   1498 2HG  PRO A  93      17.688  20.063  42.812  1.00  0.00           H  
ATOM   1499 1HD  PRO A  93      18.491  17.179  43.329  1.00  0.00           H  
ATOM   1500 2HD  PRO A  93      19.074  18.315  42.048  1.00  0.00           H  
ATOM   1501  N   GLU A  94      19.860  18.091  46.803  1.00  0.00           N  
ATOM   1502  CA  GLU A  94      20.235  17.728  48.163  1.00  0.00           C  
ATOM   1503  C   GLU A  94      21.705  18.031  48.415  1.00  0.00           C  
ATOM   1504  O   GLU A  94      22.070  18.555  49.467  1.00  0.00           O  
ATOM   1505  CB  GLU A  94      19.955  16.247  48.420  1.00  0.00           C  
ATOM   1506  CG  GLU A  94      18.481  15.870  48.383  1.00  0.00           C  
ATOM   1507  CD  GLU A  94      17.953  15.715  46.984  1.00  0.00           C  
ATOM   1508  OE1 GLU A  94      18.721  15.846  46.060  1.00  0.00           O  
ATOM   1509  OE2 GLU A  94      16.779  15.464  46.837  1.00  0.00           O1-
ATOM   1510  H   GLU A  94      19.612  17.375  46.134  1.00  0.00           H  
ATOM   1511  HA  GLU A  94      19.642  18.333  48.849  1.00  0.00           H  
ATOM   1512 1HB  GLU A  94      20.475  15.644  47.676  1.00  0.00           H  
ATOM   1513 2HB  GLU A  94      20.348  15.968  49.398  1.00  0.00           H  
ATOM   1514 1HG  GLU A  94      18.343  14.930  48.917  1.00  0.00           H  
ATOM   1515 2HG  GLU A  94      17.907  16.637  48.899  1.00  0.00           H  
ATOM   1516  N   LEU A  95      22.558  17.701  47.443  1.00  0.00           N  
ATOM   1517  CA  LEU A  95      23.991  17.896  47.624  1.00  0.00           C  
ATOM   1518  C   LEU A  95      24.367  19.368  47.506  1.00  0.00           C  
ATOM   1519  O   LEU A  95      25.263  19.847  48.202  1.00  0.00           O  
ATOM   1520  CB  LEU A  95      24.771  17.079  46.586  1.00  0.00           C  
ATOM   1521  CG  LEU A  95      25.134  15.649  47.002  1.00  0.00           C  
ATOM   1522  CD1 LEU A  95      26.087  15.690  48.188  1.00  0.00           C  
ATOM   1523  CD2 LEU A  95      23.865  14.883  47.346  1.00  0.00           C  
ATOM   1524  H   LEU A  95      22.200  17.316  46.582  1.00  0.00           H  
ATOM   1525  HA  LEU A  95      24.255  17.563  48.627  1.00  0.00           H  
ATOM   1526 1HB  LEU A  95      24.179  17.020  45.674  1.00  0.00           H  
ATOM   1527 2HB  LEU A  95      25.700  17.603  46.358  1.00  0.00           H  
ATOM   1528  HG  LEU A  95      25.647  15.149  46.179  1.00  0.00           H  
ATOM   1529 1HD1 LEU A  95      26.346  14.672  48.485  1.00  0.00           H  
ATOM   1530 2HD1 LEU A  95      26.995  16.225  47.908  1.00  0.00           H  
ATOM   1531 3HD1 LEU A  95      25.607  16.199  49.023  1.00  0.00           H  
ATOM   1532 1HD2 LEU A  95      24.122  13.865  47.641  1.00  0.00           H  
ATOM   1533 2HD2 LEU A  95      23.352  15.380  48.169  1.00  0.00           H  
ATOM   1534 3HD2 LEU A  95      23.211  14.854  46.476  1.00  0.00           H  
ATOM   1535  N   LEU A  96      23.677  20.081  46.623  1.00  0.00           N  
ATOM   1536  CA  LEU A  96      23.906  21.510  46.443  1.00  0.00           C  
ATOM   1537  C   LEU A  96      23.624  22.279  47.727  1.00  0.00           C  
ATOM   1538  O   LEU A  96      24.445  23.077  48.178  1.00  0.00           O  
ATOM   1539  CB  LEU A  96      23.024  22.050  45.310  1.00  0.00           C  
ATOM   1540  CG  LEU A  96      23.000  23.575  45.155  1.00  0.00           C  
ATOM   1541  CD1 LEU A  96      24.396  24.071  44.800  1.00  0.00           C  
ATOM   1542  CD2 LEU A  96      21.994  23.960  44.082  1.00  0.00           C  
ATOM   1543  H   LEU A  96      22.974  19.623  46.061  1.00  0.00           H  
ATOM   1544  HA  LEU A  96      24.957  21.654  46.192  1.00  0.00           H  
ATOM   1545 1HB  LEU A  96      23.369  21.625  44.369  1.00  0.00           H  
ATOM   1546 2HB  LEU A  96      22.000  21.717  45.480  1.00  0.00           H  
ATOM   1547  HG  LEU A  96      22.715  24.033  46.102  1.00  0.00           H  
ATOM   1548 1HD1 LEU A  96      24.378  25.155  44.690  1.00  0.00           H  
ATOM   1549 2HD1 LEU A  96      25.091  23.799  45.593  1.00  0.00           H  
ATOM   1550 3HD1 LEU A  96      24.716  23.616  43.864  1.00  0.00           H  
ATOM   1551 1HD2 LEU A  96      21.976  25.045  43.972  1.00  0.00           H  
ATOM   1552 2HD2 LEU A  96      22.279  23.504  43.133  1.00  0.00           H  
ATOM   1553 3HD2 LEU A  96      21.003  23.608  44.369  1.00  0.00           H  
ATOM   1554  N   ILE A  97      22.455  22.035  48.311  1.00  0.00           N  
ATOM   1555  CA  ILE A  97      22.034  22.754  49.509  1.00  0.00           C  
ATOM   1556  C   ILE A  97      22.898  22.384  50.708  1.00  0.00           C  
ATOM   1557  O   ILE A  97      23.281  23.246  51.498  1.00  0.00           O  
ATOM   1558  CB  ILE A  97      20.557  22.461  49.832  1.00  0.00           C  
ATOM   1559  CG1 ILE A  97      19.654  23.531  49.214  1.00  0.00           C  
ATOM   1560  CG2 ILE A  97      20.346  22.387  51.337  1.00  0.00           C  
ATOM   1561  CD1 ILE A  97      19.639  23.519  47.702  1.00  0.00           C  
ATOM   1562  H   ILE A  97      21.844  21.335  47.916  1.00  0.00           H  
ATOM   1563  HA  ILE A  97      22.157  23.822  49.324  1.00  0.00           H  
ATOM   1564  HB  ILE A  97      20.268  21.509  49.387  1.00  0.00           H  
ATOM   1565 1HG1 ILE A  97      18.632  23.393  49.567  1.00  0.00           H  
ATOM   1566 2HG1 ILE A  97      19.981  24.518  49.542  1.00  0.00           H  
ATOM   1567 1HG2 ILE A  97      19.298  22.181  51.548  1.00  0.00           H  
ATOM   1568 2HG2 ILE A  97      20.964  21.590  51.752  1.00  0.00           H  
ATOM   1569 3HG2 ILE A  97      20.628  23.337  51.791  1.00  0.00           H  
ATOM   1570 1HD1 ILE A  97      18.976  24.306  47.338  1.00  0.00           H  
ATOM   1571 2HD1 ILE A  97      20.648  23.690  47.327  1.00  0.00           H  
ATOM   1572 3HD1 ILE A  97      19.279  22.552  47.351  1.00  0.00           H  
ATOM   1573  N   GLU A  98      23.203  21.097  50.835  1.00  0.00           N  
ATOM   1574  CA  GLU A  98      24.010  20.608  51.947  1.00  0.00           C  
ATOM   1575  C   GLU A  98      25.374  21.284  51.976  1.00  0.00           C  
ATOM   1576  O   GLU A  98      25.847  21.704  53.033  1.00  0.00           O  
ATOM   1577  CB  GLU A  98      24.183  19.091  51.854  1.00  0.00           C  
ATOM   1578  CG  GLU A  98      25.035  18.487  52.961  1.00  0.00           C  
ATOM   1579  CD  GLU A  98      24.384  18.573  54.314  1.00  0.00           C  
ATOM   1580  OE1 GLU A  98      23.186  18.719  54.367  1.00  0.00           O  
ATOM   1581  OE2 GLU A  98      25.086  18.494  55.294  1.00  0.00           O1-
ATOM   1582  H   GLU A  98      22.867  20.441  50.144  1.00  0.00           H  
ATOM   1583  HA  GLU A  98      23.495  20.856  52.876  1.00  0.00           H  
ATOM   1584 1HB  GLU A  98      23.205  18.610  51.884  1.00  0.00           H  
ATOM   1585 2HB  GLU A  98      24.645  18.835  50.900  1.00  0.00           H  
ATOM   1586 1HG  GLU A  98      25.224  17.438  52.729  1.00  0.00           H  
ATOM   1587 2HG  GLU A  98      25.993  19.002  52.990  1.00  0.00           H  
ATOM   1588  N   LEU A  99      26.005  21.385  50.810  1.00  0.00           N  
ATOM   1589  CA  LEU A  99      27.308  22.027  50.696  1.00  0.00           C  
ATOM   1590  C   LEU A  99      27.225  23.508  51.046  1.00  0.00           C  
ATOM   1591  O   LEU A  99      28.027  24.017  51.829  1.00  0.00           O  
ATOM   1592  CB  LEU A  99      27.857  21.862  49.274  1.00  0.00           C  
ATOM   1593  CG  LEU A  99      29.212  22.528  49.001  1.00  0.00           C  
ATOM   1594  CD1 LEU A  99      30.276  21.903  49.894  1.00  0.00           C  
ATOM   1595  CD2 LEU A  99      29.570  22.371  47.531  1.00  0.00           C  
ATOM   1596  H   LEU A  99      25.570  21.007  49.981  1.00  0.00           H  
ATOM   1597  HA  LEU A  99      27.984  21.554  51.410  1.00  0.00           H  
ATOM   1598 1HB  LEU A  99      27.964  20.799  49.064  1.00  0.00           H  
ATOM   1599 2HB  LEU A  99      27.136  22.279  48.571  1.00  0.00           H  
ATOM   1600  HG  LEU A  99      29.151  23.588  49.248  1.00  0.00           H  
ATOM   1601 1HD1 LEU A  99      31.237  22.376  49.700  1.00  0.00           H  
ATOM   1602 2HD1 LEU A  99      30.003  22.047  50.939  1.00  0.00           H  
ATOM   1603 3HD1 LEU A  99      30.347  20.837  49.680  1.00  0.00           H  
ATOM   1604 1HD2 LEU A  99      30.533  22.845  47.338  1.00  0.00           H  
ATOM   1605 2HD2 LEU A  99      29.631  21.311  47.283  1.00  0.00           H  
ATOM   1606 3HD2 LEU A  99      28.802  22.842  46.918  1.00  0.00           H  
ATOM   1607  N   LEU A 100      26.248  24.195  50.460  1.00  0.00           N  
ATOM   1608  CA  LEU A 100      26.114  25.636  50.635  1.00  0.00           C  
ATOM   1609  C   LEU A 100      25.904  25.994  52.101  1.00  0.00           C  
ATOM   1610  O   LEU A 100      26.473  26.964  52.600  1.00  0.00           O  
ATOM   1611  CB  LEU A 100      24.942  26.163  49.800  1.00  0.00           C  
ATOM   1612  CG  LEU A 100      25.159  26.176  48.281  1.00  0.00           C  
ATOM   1613  CD1 LEU A 100      23.846  26.501  47.582  1.00  0.00           C  
ATOM   1614  CD2 LEU A 100      26.233  27.195  47.930  1.00  0.00           C  
ATOM   1615  H   LEU A 100      25.585  23.704  49.878  1.00  0.00           H  
ATOM   1616  HA  LEU A 100      27.041  26.105  50.307  1.00  0.00           H  
ATOM   1617 1HB  LEU A 100      24.065  25.550  50.003  1.00  0.00           H  
ATOM   1618 2HB  LEU A 100      24.724  27.186  50.111  1.00  0.00           H  
ATOM   1619  HG  LEU A 100      25.476  25.186  47.951  1.00  0.00           H  
ATOM   1620 1HD1 LEU A 100      24.000  26.509  46.503  1.00  0.00           H  
ATOM   1621 2HD1 LEU A 100      23.102  25.745  47.835  1.00  0.00           H  
ATOM   1622 3HD1 LEU A 100      23.494  27.480  47.905  1.00  0.00           H  
ATOM   1623 1HD2 LEU A 100      26.388  27.203  46.851  1.00  0.00           H  
ATOM   1624 2HD2 LEU A 100      25.916  28.185  48.258  1.00  0.00           H  
ATOM   1625 3HD2 LEU A 100      27.165  26.929  48.428  1.00  0.00           H  
ATOM   1626  N   GLU A 101      25.084  25.205  52.786  1.00  0.00           N  
ATOM   1627  CA  GLU A 101      24.784  25.448  54.193  1.00  0.00           C  
ATOM   1628  C   GLU A 101      26.044  25.366  55.045  1.00  0.00           C  
ATOM   1629  O   GLU A 101      26.246  26.175  55.951  1.00  0.00           O  
ATOM   1630  CB  GLU A 101      23.747  24.444  54.700  1.00  0.00           C  
ATOM   1631  CG  GLU A 101      23.321  24.657  56.146  1.00  0.00           C  
ATOM   1632  CD  GLU A 101      22.249  23.699  56.586  1.00  0.00           C  
ATOM   1633  OE1 GLU A 101      21.474  23.283  55.759  1.00  0.00           O  
ATOM   1634  OE2 GLU A 101      22.207  23.382  57.751  1.00  0.00           O1-
ATOM   1635  H   GLU A 101      24.656  24.419  52.321  1.00  0.00           H  
ATOM   1636  HA  GLU A 101      24.385  26.458  54.285  1.00  0.00           H  
ATOM   1637 1HB  GLU A 101      22.854  24.497  54.077  1.00  0.00           H  
ATOM   1638 2HB  GLU A 101      24.148  23.434  54.614  1.00  0.00           H  
ATOM   1639 1HG  GLU A 101      24.189  24.536  56.791  1.00  0.00           H  
ATOM   1640 2HG  GLU A 101      22.957  25.677  56.259  1.00  0.00           H  
ATOM   1641  N   ARG A 102      26.889  24.383  54.750  1.00  0.00           N  
ATOM   1642  CA  ARG A 102      28.118  24.176  55.507  1.00  0.00           C  
ATOM   1643  C   ARG A 102      29.134  25.272  55.218  1.00  0.00           C  
ATOM   1644  O   ARG A 102      29.806  25.763  56.125  1.00  0.00           O  
ATOM   1645  CB  ARG A 102      28.727  22.823  55.176  1.00  0.00           C  
ATOM   1646  CG  ARG A 102      27.975  21.626  55.740  1.00  0.00           C  
ATOM   1647  CD  ARG A 102      28.623  20.344  55.365  1.00  0.00           C  
ATOM   1648  NE  ARG A 102      27.879  19.196  55.859  1.00  0.00           N  
ATOM   1649  CZ  ARG A 102      28.013  18.671  57.093  1.00  0.00           C  
ATOM   1650  NH1 ARG A 102      28.864  19.201  57.944  1.00  0.00           N1+
ATOM   1651  NH2 ARG A 102      27.289  17.625  57.448  1.00  0.00           N  
ATOM   1652  H   ARG A 102      26.675  23.765  53.981  1.00  0.00           H  
ATOM   1653  HA  ARG A 102      27.872  24.221  56.569  1.00  0.00           H  
ATOM   1654 1HB  ARG A 102      28.777  22.700  54.095  1.00  0.00           H  
ATOM   1655 2HB  ARG A 102      29.748  22.779  55.558  1.00  0.00           H  
ATOM   1656 1HG  ARG A 102      27.950  21.693  56.827  1.00  0.00           H  
ATOM   1657 2HG  ARG A 102      26.956  21.623  55.352  1.00  0.00           H  
ATOM   1658 1HD  ARG A 102      28.682  20.270  54.280  1.00  0.00           H  
ATOM   1659 2HD  ARG A 102      29.627  20.306  55.786  1.00  0.00           H  
ATOM   1660  HE  ARG A 102      27.215  18.761  55.233  1.00  0.00           H  
ATOM   1661 1HH1 ARG A 102      29.417  20.001  57.672  1.00  0.00           H  
ATOM   1662 2HH1 ARG A 102      28.965  18.809  58.868  1.00  0.00           H  
ATOM   1663 1HH2 ARG A 102      26.635  17.216  56.794  1.00  0.00           H  
ATOM   1664 2HH2 ARG A 102      27.390  17.231  58.372  1.00  0.00           H  
ATOM   1665  N   LEU A 103      29.243  25.654  53.950  1.00  0.00           N  
ATOM   1666  CA  LEU A 103      30.180  26.692  53.539  1.00  0.00           C  
ATOM   1667  C   LEU A 103      29.870  28.016  54.225  1.00  0.00           C  
ATOM   1668  O   LEU A 103      30.776  28.736  54.645  1.00  0.00           O  
ATOM   1669  CB  LEU A 103      30.135  26.873  52.017  1.00  0.00           C  
ATOM   1670  CG  LEU A 103      30.782  25.752  51.193  1.00  0.00           C  
ATOM   1671  CD1 LEU A 103      30.484  25.969  49.716  1.00  0.00           C  
ATOM   1672  CD2 LEU A 103      32.280  25.731  51.451  1.00  0.00           C  
ATOM   1673  H   LEU A 103      28.662  25.213  53.252  1.00  0.00           H  
ATOM   1674  HA  LEU A 103      31.180  26.384  53.841  1.00  0.00           H  
ATOM   1675 1HB  LEU A 103      29.095  26.955  51.707  1.00  0.00           H  
ATOM   1676 2HB  LEU A 103      30.642  27.804  51.763  1.00  0.00           H  
ATOM   1677  HG  LEU A 103      30.349  24.793  51.482  1.00  0.00           H  
ATOM   1678 1HD1 LEU A 103      30.942  25.171  49.132  1.00  0.00           H  
ATOM   1679 2HD1 LEU A 103      29.405  25.960  49.558  1.00  0.00           H  
ATOM   1680 3HD1 LEU A 103      30.889  26.929  49.401  1.00  0.00           H  
ATOM   1681 1HD2 LEU A 103      32.739  24.933  50.867  1.00  0.00           H  
ATOM   1682 2HD2 LEU A 103      32.712  26.688  51.161  1.00  0.00           H  
ATOM   1683 3HD2 LEU A 103      32.465  25.556  52.511  1.00  0.00           H  
ATOM   1684  N   LEU A 104      28.585  28.333  54.336  1.00  0.00           N  
ATOM   1685  CA  LEU A 104      28.153  29.585  54.946  1.00  0.00           C  
ATOM   1686  C   LEU A 104      28.413  29.583  56.447  1.00  0.00           C  
ATOM   1687  O   LEU A 104      28.809  30.600  57.018  1.00  0.00           O  
ATOM   1688  CB  LEU A 104      26.661  29.819  54.680  1.00  0.00           C  
ATOM   1689  CG  LEU A 104      26.286  30.126  53.224  1.00  0.00           C  
ATOM   1690  CD1 LEU A 104      24.789  29.919  53.030  1.00  0.00           C  
ATOM   1691  CD2 LEU A 104      26.689  31.553  52.886  1.00  0.00           C  
ATOM   1692  H   LEU A 104      27.887  27.689  53.991  1.00  0.00           H  
ATOM   1693  HA  LEU A 104      28.737  30.394  54.507  1.00  0.00           H  
ATOM   1694 1HB  LEU A 104      26.110  28.930  54.983  1.00  0.00           H  
ATOM   1695 2HB  LEU A 104      26.326  30.656  55.292  1.00  0.00           H  
ATOM   1696  HG  LEU A 104      26.806  29.435  52.561  1.00  0.00           H  
ATOM   1697 1HD1 LEU A 104      24.523  30.137  51.997  1.00  0.00           H  
ATOM   1698 2HD1 LEU A 104      24.532  28.886  53.261  1.00  0.00           H  
ATOM   1699 3HD1 LEU A 104      24.241  30.586  53.696  1.00  0.00           H  
ATOM   1700 1HD2 LEU A 104      26.423  31.772  51.852  1.00  0.00           H  
ATOM   1701 2HD2 LEU A 104      26.167  32.245  53.548  1.00  0.00           H  
ATOM   1702 3HD2 LEU A 104      27.765  31.667  53.016  1.00  0.00           H  
ATOM   1703  N   LYS A 105      28.187  28.438  57.082  1.00  0.00           N  
ATOM   1704  CA  LYS A 105      28.456  28.286  58.506  1.00  0.00           C  
ATOM   1705  C   LYS A 105      29.946  28.395  58.800  1.00  0.00           C  
ATOM   1706  O   LYS A 105      30.348  28.971  59.811  1.00  0.00           O  
ATOM   1707  CB  LYS A 105      27.916  26.947  59.011  1.00  0.00           C  
ATOM   1708  CG  LYS A 105      26.401  26.894  59.157  1.00  0.00           C  
ATOM   1709  CD  LYS A 105      25.938  25.523  59.627  1.00  0.00           C  
ATOM   1710  CE  LYS A 105      24.427  25.475  59.793  1.00  0.00           C  
ATOM   1711  NZ  LYS A 105      23.953  24.125  60.203  1.00  0.00           N1+
ATOM   1712  H   LYS A 105      27.822  27.652  56.563  1.00  0.00           H  
ATOM   1713  HA  LYS A 105      27.950  29.094  59.035  1.00  0.00           H  
ATOM   1714 1HB  LYS A 105      28.214  26.152  58.327  1.00  0.00           H  
ATOM   1715 2HB  LYS A 105      28.352  26.724  59.985  1.00  0.00           H  
ATOM   1716 1HG  LYS A 105      26.077  27.645  59.878  1.00  0.00           H  
ATOM   1717 2HG  LYS A 105      25.935  27.115  58.196  1.00  0.00           H  
ATOM   1718 1HD  LYS A 105      26.240  24.768  58.903  1.00  0.00           H  
ATOM   1719 2HD  LYS A 105      26.406  25.291  60.584  1.00  0.00           H  
ATOM   1720 1HE  LYS A 105      24.121  26.198  60.548  1.00  0.00           H  
ATOM   1721 2HE  LYS A 105      23.949  25.743  58.851  1.00  0.00           H  
ATOM   1722 1HZ  LYS A 105      22.949  24.136  60.301  1.00  0.00           H  
ATOM   1723 2HZ  LYS A 105      24.216  23.448  59.499  1.00  0.00           H  
ATOM   1724 3HZ  LYS A 105      24.376  23.873  61.086  1.00  0.00           H  
ATOM   1725  N   LYS A 106      30.763  27.837  57.914  1.00  0.00           N  
ATOM   1726  CA  LYS A 106      32.213  27.932  58.043  1.00  0.00           C  
ATOM   1727  C   LYS A 106      32.685  29.372  57.903  1.00  0.00           C  
ATOM   1728  O   LYS A 106      33.624  29.795  58.578  1.00  0.00           O  
ATOM   1729  CB  LYS A 106      32.901  27.049  57.001  1.00  0.00           C  
ATOM   1730  CG  LYS A 106      32.755  25.553  57.247  1.00  0.00           C  
ATOM   1731  CD  LYS A 106      33.450  24.743  56.164  1.00  0.00           C  
ATOM   1732  CE  LYS A 106      33.300  23.249  56.406  1.00  0.00           C  
ATOM   1733  NZ  LYS A 106      33.942  22.444  55.332  1.00  0.00           N1+
ATOM   1734  H   LYS A 106      30.370  27.335  57.130  1.00  0.00           H  
ATOM   1735  HA  LYS A 106      32.488  27.582  59.038  1.00  0.00           H  
ATOM   1736 1HB  LYS A 106      32.493  27.265  56.013  1.00  0.00           H  
ATOM   1737 2HB  LYS A 106      33.966  27.281  56.973  1.00  0.00           H  
ATOM   1738 1HG  LYS A 106      33.192  25.300  58.214  1.00  0.00           H  
ATOM   1739 2HG  LYS A 106      31.699  25.288  57.266  1.00  0.00           H  
ATOM   1740 1HD  LYS A 106      33.020  24.991  55.192  1.00  0.00           H  
ATOM   1741 2HD  LYS A 106      34.511  24.994  56.146  1.00  0.00           H  
ATOM   1742 1HE  LYS A 106      33.754  22.987  57.359  1.00  0.00           H  
ATOM   1743 2HE  LYS A 106      32.241  22.992  56.450  1.00  0.00           H  
ATOM   1744 1HZ  LYS A 106      33.821  21.460  55.528  1.00  0.00           H  
ATOM   1745 2HZ  LYS A 106      33.514  22.665  54.442  1.00  0.00           H  
ATOM   1746 3HZ  LYS A 106      34.929  22.659  55.292  1.00  0.00           H  
ATOM   1747  N   ALA A 107      32.032  30.123  57.025  1.00  0.00           N  
ATOM   1748  CA  ALA A 107      32.308  31.547  56.877  1.00  0.00           C  
ATOM   1749  C   ALA A 107      32.045  32.296  58.176  1.00  0.00           C  
ATOM   1750  O   ALA A 107      32.794  33.202  58.544  1.00  0.00           O  
ATOM   1751  CB  ALA A 107      31.473  32.135  55.749  1.00  0.00           C  
ATOM   1752  H   ALA A 107      31.324  29.697  56.443  1.00  0.00           H  
ATOM   1753  HA  ALA A 107      33.364  31.662  56.632  1.00  0.00           H  
ATOM   1754 1HB  ALA A 107      31.690  33.199  55.652  1.00  0.00           H  
ATOM   1755 2HB  ALA A 107      31.716  31.629  54.814  1.00  0.00           H  
ATOM   1756 3HB  ALA A 107      30.415  32.001  55.971  1.00  0.00           H  
ATOM   1757  N   GLN A 108      30.977  31.914  58.868  1.00  0.00           N  
ATOM   1758  CA  GLN A 108      30.625  32.538  60.139  1.00  0.00           C  
ATOM   1759  C   GLN A 108      31.629  32.177  61.226  1.00  0.00           C  
ATOM   1760  O   GLN A 108      32.021  33.024  62.028  1.00  0.00           O  
ATOM   1761  CB  GLN A 108      29.216  32.120  60.569  1.00  0.00           C  
ATOM   1762  CG  GLN A 108      28.736  32.779  61.851  1.00  0.00           C  
ATOM   1763  CD  GLN A 108      27.311  32.392  62.200  1.00  0.00           C  
ATOM   1764  NE2 GLN A 108      27.100  31.978  63.445  1.00  0.00           N  
ATOM   1765  OE1 GLN A 108      26.409  32.468  61.361  1.00  0.00           O  
ATOM   1766  H   GLN A 108      30.396  31.174  58.504  1.00  0.00           H  
ATOM   1767  HA  GLN A 108      30.651  33.619  60.004  1.00  0.00           H  
ATOM   1768 1HB  GLN A 108      28.507  32.364  59.778  1.00  0.00           H  
ATOM   1769 2HB  GLN A 108      29.185  31.040  60.713  1.00  0.00           H  
ATOM   1770 1HG  GLN A 108      29.385  32.470  62.671  1.00  0.00           H  
ATOM   1771 2HG  GLN A 108      28.777  33.860  61.728  1.00  0.00           H  
ATOM   1772 1HE2 GLN A 108      26.180  31.709  63.733  1.00  0.00           H  
ATOM   1773 2HE2 GLN A 108      27.859  31.933  64.093  1.00  0.00           H  
ATOM   1774  N   GLU A 109      32.040  30.914  61.249  1.00  0.00           N  
ATOM   1775  CA  GLU A 109      33.030  30.448  62.214  1.00  0.00           C  
ATOM   1776  C   GLU A 109      34.378  31.121  61.989  1.00  0.00           C  
ATOM   1777  O   GLU A 109      35.074  31.470  62.942  1.00  0.00           O  
ATOM   1778  CB  GLU A 109      33.183  28.928  62.127  1.00  0.00           C  
ATOM   1779  CG  GLU A 109      31.977  28.144  62.624  1.00  0.00           C  
ATOM   1780  CD  GLU A 109      32.139  26.658  62.460  1.00  0.00           C  
ATOM   1781  OE1 GLU A 109      33.109  26.246  61.871  1.00  0.00           O  
ATOM   1782  OE2 GLU A 109      31.289  25.935  62.924  1.00  0.00           O1-
ATOM   1783  H   GLU A 109      31.659  30.260  60.580  1.00  0.00           H  
ATOM   1784  HA  GLU A 109      32.683  30.720  63.211  1.00  0.00           H  
ATOM   1785 1HB  GLU A 109      33.367  28.640  61.091  1.00  0.00           H  
ATOM   1786 2HB  GLU A 109      34.049  28.616  62.711  1.00  0.00           H  
ATOM   1787 1HG  GLU A 109      31.822  28.367  63.678  1.00  0.00           H  
ATOM   1788 2HG  GLU A 109      31.094  28.472  62.076  1.00  0.00           H  
ATOM   1789  N   ALA A 110      34.705  31.277  60.696  1.00  0.00           N  
ATOM   1790  CA  ALA A 110      35.909  31.937  60.202  1.00  0.00           C  
ATOM   1791  C   ALA A 110      35.974  33.411  60.584  1.00  0.00           C  
ATOM   1792  O   ALA A 110      37.054  33.959  60.807  1.00  0.00           O  
ATOM   1793  CB  ALA A 110      35.998  31.790  58.690  1.00  0.00           C  
ATOM   1794  H   ALA A 110      34.082  30.921  59.984  1.00  0.00           H  
ATOM   1795  HA  ALA A 110      36.771  31.454  60.658  1.00  0.00           H  
ATOM   1796 1HB  ALA A 110      36.906  32.275  58.330  1.00  0.00           H  
ATOM   1797 2HB  ALA A 110      36.023  30.732  58.427  1.00  0.00           H  
ATOM   1798 3HB  ALA A 110      35.131  32.258  58.228  1.00  0.00           H  
ATOM   1799  N   GLY A 111      34.816  34.053  60.661  1.00  0.00           N  
ATOM   1800  CA  GLY A 111      34.741  35.430  61.137  1.00  0.00           C  
ATOM   1801  C   GLY A 111      34.774  36.429  59.984  1.00  0.00           C  
ATOM   1802  O   GLY A 111      35.410  37.479  60.079  1.00  0.00           O  
ATOM   1803  H   GLY A 111      33.970  33.575  60.383  1.00  0.00           H  
ATOM   1804 1HA  GLY A 111      33.820  35.567  61.708  1.00  0.00           H  
ATOM   1805 2HA  GLY A 111      35.570  35.629  61.813  1.00  0.00           H  
ATOM   1806  N   MET A 112      34.086  36.090  58.899  1.00  0.00           N  
ATOM   1807  CA  MET A 112      33.939  36.995  57.763  1.00  0.00           C  
ATOM   1808  C   MET A 112      32.955  38.110  58.096  1.00  0.00           C  
ATOM   1809  O   MET A 112      31.981  37.897  58.818  1.00  0.00           O  
ATOM   1810  CB  MET A 112      33.483  36.227  56.524  1.00  0.00           C  
ATOM   1811  CG  MET A 112      34.518  35.260  55.966  1.00  0.00           C  
ATOM   1812  SD  MET A 112      33.937  34.394  54.495  1.00  0.00           S  
ATOM   1813  CE  MET A 112      35.231  33.173  54.288  1.00  0.00           C  
ATOM   1814  H   MET A 112      33.650  35.179  58.857  1.00  0.00           H  
ATOM   1815  HA  MET A 112      34.915  37.430  57.540  1.00  0.00           H  
ATOM   1816 1HB  MET A 112      32.586  35.656  56.761  1.00  0.00           H  
ATOM   1817 2HB  MET A 112      33.223  36.932  55.734  1.00  0.00           H  
ATOM   1818 1HG  MET A 112      35.424  35.806  55.708  1.00  0.00           H  
ATOM   1819 2HG  MET A 112      34.770  34.519  56.725  1.00  0.00           H  
ATOM   1820 1HE  MET A 112      35.014  32.557  53.415  1.00  0.00           H  
ATOM   1821 2HE  MET A 112      36.187  33.678  54.148  1.00  0.00           H  
ATOM   1822 3HE  MET A 112      35.279  32.541  55.174  1.00  0.00           H  
ATOM   1823  N   SER A 113      33.208  39.301  57.570  1.00  0.00           N  
ATOM   1824  CA  SER A 113      32.379  40.460  57.882  1.00  0.00           C  
ATOM   1825  C   SER A 113      30.979  40.317  57.313  1.00  0.00           C  
ATOM   1826  O   SER A 113      30.756  39.558  56.371  1.00  0.00           O  
ATOM   1827  CB  SER A 113      33.024  41.721  57.340  1.00  0.00           C  
ATOM   1828  OG  SER A 113      32.973  41.751  55.941  1.00  0.00           O  
ATOM   1829  H   SER A 113      33.991  39.405  56.939  1.00  0.00           H  
ATOM   1830  HA  SER A 113      32.304  40.548  58.966  1.00  0.00           H  
ATOM   1831 1HB  SER A 113      32.510  42.594  57.745  1.00  0.00           H  
ATOM   1832 2HB  SER A 113      34.060  41.770  57.671  1.00  0.00           H  
ATOM   1833  HG  SER A 113      33.333  42.601  55.682  1.00  0.00           H  
ATOM   1834  N   PRO A 114      30.036  41.052  57.891  1.00  0.00           N  
ATOM   1835  CA  PRO A 114      28.666  41.043  57.406  1.00  0.00           C  
ATOM   1836  C   PRO A 114      28.604  41.268  55.907  1.00  0.00           C  
ATOM   1837  O   PRO A 114      27.770  40.682  55.216  1.00  0.00           O  
ATOM   1838  CB  PRO A 114      28.025  42.201  58.178  1.00  0.00           C  
ATOM   1839  CG  PRO A 114      28.760  42.231  59.473  1.00  0.00           C  
ATOM   1840  CD  PRO A 114      30.188  41.940  59.100  1.00  0.00           C  
ATOM   1841  HA  PRO A 114      28.242  40.061  57.610  1.00  0.00           H  
ATOM   1842 1HB  PRO A 114      28.128  43.136  57.608  1.00  0.00           H  
ATOM   1843 2HB  PRO A 114      26.945  42.019  58.302  1.00  0.00           H  
ATOM   1844 1HG  PRO A 114      28.640  43.211  59.957  1.00  0.00           H  
ATOM   1845 2HG  PRO A 114      28.342  41.483  60.165  1.00  0.00           H  
ATOM   1846 1HD  PRO A 114      30.702  42.878  58.849  1.00  0.00           H  
ATOM   1847 2HD  PRO A 114      30.691  41.432  59.937  1.00  0.00           H  
ATOM   1848  N   GLU A 115      29.481  42.122  55.361  1.00  0.00           N  
ATOM   1849  CA  GLU A 115      29.407  42.332  53.919  1.00  0.00           C  
ATOM   1850  C   GLU A 115      29.824  41.081  53.156  1.00  0.00           C  
ATOM   1851  O   GLU A 115      29.188  40.702  52.173  1.00  0.00           O  
ATOM   1852  CB  GLU A 115      30.292  43.511  53.506  1.00  0.00           C  
ATOM   1853  CG  GLU A 115      29.858  44.853  54.075  1.00  0.00           C  
ATOM   1854  CD  GLU A 115      30.235  45.027  55.521  1.00  0.00           C  
ATOM   1855  OE1 GLU A 115      30.942  44.191  56.034  1.00  0.00           O  
ATOM   1856  OE2 GLU A 115      29.817  45.994  56.111  1.00  0.00           O1-
ATOM   1857  H   GLU A 115      30.154  42.582  55.955  1.00  0.00           H  
ATOM   1858  HA  GLU A 115      28.372  42.552  53.660  1.00  0.00           H  
ATOM   1859 1HB  GLU A 115      31.317  43.326  53.828  1.00  0.00           H  
ATOM   1860 2HB  GLU A 115      30.302  43.594  52.419  1.00  0.00           H  
ATOM   1861 1HG  GLU A 115      30.320  45.650  53.492  1.00  0.00           H  
ATOM   1862 2HG  GLU A 115      28.777  44.947  53.974  1.00  0.00           H  
ATOM   1863  N   ILE A 116      30.896  40.443  53.616  1.00  0.00           N  
ATOM   1864  CA  ILE A 116      31.397  39.232  52.979  1.00  0.00           C  
ATOM   1865  C   ILE A 116      30.406  38.086  53.114  1.00  0.00           C  
ATOM   1866  O   ILE A 116      30.225  37.298  52.187  1.00  0.00           O  
ATOM   1867  CB  ILE A 116      32.750  38.815  53.585  1.00  0.00           C  
ATOM   1868  CG1 ILE A 116      33.828  39.849  53.248  1.00  0.00           C  
ATOM   1869  CG2 ILE A 116      33.155  37.437  53.084  1.00  0.00           C  
ATOM   1870  CD1 ILE A 116      35.107  39.675  54.035  1.00  0.00           C  
ATOM   1871  H   ILE A 116      31.374  40.807  54.428  1.00  0.00           H  
ATOM   1872  HA  ILE A 116      31.530  39.439  51.918  1.00  0.00           H  
ATOM   1873  HB  ILE A 116      32.669  38.786  54.671  1.00  0.00           H  
ATOM   1874 1HG1 ILE A 116      34.068  39.790  52.188  1.00  0.00           H  
ATOM   1875 2HG1 ILE A 116      33.443  40.850  53.441  1.00  0.00           H  
ATOM   1876 1HG2 ILE A 116      34.113  37.158  53.521  1.00  0.00           H  
ATOM   1877 2HG2 ILE A 116      32.398  36.709  53.372  1.00  0.00           H  
ATOM   1878 3HG2 ILE A 116      33.242  37.457  51.997  1.00  0.00           H  
ATOM   1879 1HD1 ILE A 116      35.822  40.445  53.742  1.00  0.00           H  
ATOM   1880 2HD1 ILE A 116      34.894  39.765  55.100  1.00  0.00           H  
ATOM   1881 3HD1 ILE A 116      35.529  38.692  53.831  1.00  0.00           H  
ATOM   1882  N   ILE A 117      29.762  37.999  54.274  1.00  0.00           N  
ATOM   1883  CA  ILE A 117      28.748  36.979  54.514  1.00  0.00           C  
ATOM   1884  C   ILE A 117      27.541  37.178  53.609  1.00  0.00           C  
ATOM   1885  O   ILE A 117      27.026  36.224  53.027  1.00  0.00           O  
ATOM   1886  CB  ILE A 117      28.295  36.990  55.985  1.00  0.00           C  
ATOM   1887  CG1 ILE A 117      29.441  36.550  56.901  1.00  0.00           C  
ATOM   1888  CG2 ILE A 117      27.082  36.091  56.175  1.00  0.00           C  
ATOM   1889  CD1 ILE A 117      29.801  35.088  56.767  1.00  0.00           C  
ATOM   1890  H   ILE A 117      29.981  38.657  55.009  1.00  0.00           H  
ATOM   1891  HA  ILE A 117      29.183  36.008  54.281  1.00  0.00           H  
ATOM   1892  HB  ILE A 117      28.032  38.006  56.276  1.00  0.00           H  
ATOM   1893 1HG1 ILE A 117      30.329  37.142  56.681  1.00  0.00           H  
ATOM   1894 2HG1 ILE A 117      29.171  36.740  57.940  1.00  0.00           H  
ATOM   1895 1HG2 ILE A 117      26.776  36.110  57.220  1.00  0.00           H  
ATOM   1896 2HG2 ILE A 117      26.264  36.448  55.550  1.00  0.00           H  
ATOM   1897 3HG2 ILE A 117      27.339  35.071  55.890  1.00  0.00           H  
ATOM   1898 1HD1 ILE A 117      30.620  34.852  57.448  1.00  0.00           H  
ATOM   1899 2HD1 ILE A 117      28.935  34.475  57.017  1.00  0.00           H  
ATOM   1900 3HD1 ILE A 117      30.110  34.881  55.744  1.00  0.00           H  
ATOM   1901  N   HIS A 118      27.092  38.424  53.496  1.00  0.00           N  
ATOM   1902  CA  HIS A 118      25.959  38.755  52.642  1.00  0.00           C  
ATOM   1903  C   HIS A 118      26.205  38.318  51.204  1.00  0.00           C  
ATOM   1904  O   HIS A 118      25.354  37.679  50.585  1.00  0.00           O  
ATOM   1905  CB  HIS A 118      25.673  40.261  52.681  1.00  0.00           C  
ATOM   1906  CG  HIS A 118      24.522  40.677  51.819  1.00  0.00           C  
ATOM   1907  CD2 HIS A 118      24.484  41.359  50.649  1.00  0.00           C  
ATOM   1908  ND1 HIS A 118      23.212  40.389  52.138  1.00  0.00           N  
ATOM   1909  CE1 HIS A 118      22.416  40.878  51.201  1.00  0.00           C  
ATOM   1910  NE2 HIS A 118      23.165  41.469  50.288  1.00  0.00           N  
ATOM   1911  H   HIS A 118      27.549  39.162  54.015  1.00  0.00           H  
ATOM   1912  HA  HIS A 118      25.087  38.216  53.011  1.00  0.00           H  
ATOM   1913 1HB  HIS A 118      25.460  40.564  53.706  1.00  0.00           H  
ATOM   1914 2HB  HIS A 118      26.558  40.808  52.355  1.00  0.00           H  
ATOM   1915  HD2 HIS A 118      25.341  41.747  50.099  1.00  0.00           H  
ATOM   1916  HE1 HIS A 118      21.329  40.804  51.187  1.00  0.00           H  
ATOM   1917  HE2 HIS A 118      22.825  41.930  49.456  1.00  0.00           H  
ATOM   1918  N   LEU A 119      27.375  38.665  50.677  1.00  0.00           N  
ATOM   1919  CA  LEU A 119      27.718  38.342  49.296  1.00  0.00           C  
ATOM   1920  C   LEU A 119      27.688  36.838  49.057  1.00  0.00           C  
ATOM   1921  O   LEU A 119      27.233  36.376  48.011  1.00  0.00           O  
ATOM   1922  CB  LEU A 119      29.108  38.893  48.954  1.00  0.00           C  
ATOM   1923  CG  LEU A 119      29.201  40.416  48.797  1.00  0.00           C  
ATOM   1924  CD1 LEU A 119      30.664  40.835  48.759  1.00  0.00           C  
ATOM   1925  CD2 LEU A 119      28.479  40.840  47.526  1.00  0.00           C  
ATOM   1926  H   LEU A 119      28.042  39.162  51.247  1.00  0.00           H  
ATOM   1927  HA  LEU A 119      26.971  38.800  48.647  1.00  0.00           H  
ATOM   1928 1HB  LEU A 119      29.801  38.599  49.740  1.00  0.00           H  
ATOM   1929 2HB  LEU A 119      29.439  38.443  48.018  1.00  0.00           H  
ATOM   1930  HG  LEU A 119      28.738  40.900  49.657  1.00  0.00           H  
ATOM   1931 1HD1 LEU A 119      30.730  41.918  48.649  1.00  0.00           H  
ATOM   1932 2HD1 LEU A 119      31.151  40.537  49.687  1.00  0.00           H  
ATOM   1933 3HD1 LEU A 119      31.160  40.353  47.917  1.00  0.00           H  
ATOM   1934 1HD2 LEU A 119      28.543  41.923  47.415  1.00  0.00           H  
ATOM   1935 2HD2 LEU A 119      28.943  40.359  46.665  1.00  0.00           H  
ATOM   1936 3HD2 LEU A 119      27.431  40.544  47.587  1.00  0.00           H  
ATOM   1937  N   LEU A 120      28.176  36.080  50.032  1.00  0.00           N  
ATOM   1938  CA  LEU A 120      28.132  34.625  49.964  1.00  0.00           C  
ATOM   1939  C   LEU A 120      26.694  34.118  49.970  1.00  0.00           C  
ATOM   1940  O   LEU A 120      26.355  33.178  49.253  1.00  0.00           O  
ATOM   1941  CB  LEU A 120      28.901  34.015  51.143  1.00  0.00           C  
ATOM   1942  CG  LEU A 120      30.427  34.162  51.088  1.00  0.00           C  
ATOM   1943  CD1 LEU A 120      31.029  33.716  52.414  1.00  0.00           C  
ATOM   1944  CD2 LEU A 120      30.975  33.338  49.933  1.00  0.00           C  
ATOM   1945  H   LEU A 120      28.588  36.522  50.840  1.00  0.00           H  
ATOM   1946  HA  LEU A 120      28.591  34.314  49.026  1.00  0.00           H  
ATOM   1947 1HB  LEU A 120      28.556  34.485  52.063  1.00  0.00           H  
ATOM   1948 2HB  LEU A 120      28.672  32.951  51.196  1.00  0.00           H  
ATOM   1949  HG  LEU A 120      30.687  35.210  50.941  1.00  0.00           H  
ATOM   1950 1HD1 LEU A 120      32.112  33.820  52.375  1.00  0.00           H  
ATOM   1951 2HD1 LEU A 120      30.634  34.335  53.220  1.00  0.00           H  
ATOM   1952 3HD1 LEU A 120      30.771  32.673  52.597  1.00  0.00           H  
ATOM   1953 1HD2 LEU A 120      32.059  33.443  49.894  1.00  0.00           H  
ATOM   1954 2HD2 LEU A 120      30.717  32.288  50.080  1.00  0.00           H  
ATOM   1955 3HD2 LEU A 120      30.543  33.690  48.997  1.00  0.00           H  
ATOM   1956  N   LEU A 121      25.854  34.743  50.786  1.00  0.00           N  
ATOM   1957  CA  LEU A 121      24.450  34.363  50.881  1.00  0.00           C  
ATOM   1958  C   LEU A 121      23.710  34.655  49.582  1.00  0.00           C  
ATOM   1959  O   LEU A 121      22.899  33.851  49.125  1.00  0.00           O  
ATOM   1960  CB  LEU A 121      23.776  35.109  52.040  1.00  0.00           C  
ATOM   1961  CG  LEU A 121      24.272  34.743  53.445  1.00  0.00           C  
ATOM   1962  CD1 LEU A 121      23.849  35.824  54.431  1.00  0.00           C  
ATOM   1963  CD2 LEU A 121      23.709  33.388  53.844  1.00  0.00           C  
ATOM   1964  H   LEU A 121      26.197  35.504  51.356  1.00  0.00           H  
ATOM   1965  HA  LEU A 121      24.402  33.288  51.058  1.00  0.00           H  
ATOM   1966 1HB  LEU A 121      23.932  36.179  51.902  1.00  0.00           H  
ATOM   1967 2HB  LEU A 121      22.705  34.912  52.004  1.00  0.00           H  
ATOM   1968  HG  LEU A 121      25.361  34.699  53.447  1.00  0.00           H  
ATOM   1969 1HD1 LEU A 121      24.201  35.564  55.429  1.00  0.00           H  
ATOM   1970 2HD1 LEU A 121      24.282  36.779  54.131  1.00  0.00           H  
ATOM   1971 3HD1 LEU A 121      22.763  35.904  54.438  1.00  0.00           H  
ATOM   1972 1HD2 LEU A 121      24.061  33.127  54.842  1.00  0.00           H  
ATOM   1973 2HD2 LEU A 121      22.620  33.431  53.844  1.00  0.00           H  
ATOM   1974 3HD2 LEU A 121      24.041  32.631  53.133  1.00  0.00           H  
ATOM   1975  N   GLU A 122      23.998  35.811  48.993  1.00  0.00           N  
ATOM   1976  CA  GLU A 122      23.361  36.210  47.742  1.00  0.00           C  
ATOM   1977  C   GLU A 122      23.662  35.218  46.628  1.00  0.00           C  
ATOM   1978  O   GLU A 122      22.763  34.798  45.899  1.00  0.00           O  
ATOM   1979  CB  GLU A 122      23.829  37.609  47.330  1.00  0.00           C  
ATOM   1980  CG  GLU A 122      23.174  38.142  46.064  1.00  0.00           C  
ATOM   1981  CD  GLU A 122      23.643  39.524  45.700  1.00  0.00           C  
ATOM   1982  OE1 GLU A 122      24.443  40.067  46.422  1.00  0.00           O  
ATOM   1983  OE2 GLU A 122      23.199  40.035  44.698  1.00  0.00           O1-
ATOM   1984  H   GLU A 122      24.674  36.427  49.420  1.00  0.00           H  
ATOM   1985  HA  GLU A 122      22.284  36.221  47.899  1.00  0.00           H  
ATOM   1986 1HB  GLU A 122      23.622  38.314  48.136  1.00  0.00           H  
ATOM   1987 2HB  GLU A 122      24.906  37.601  47.171  1.00  0.00           H  
ATOM   1988 1HG  GLU A 122      23.397  37.466  45.239  1.00  0.00           H  
ATOM   1989 2HG  GLU A 122      22.093  38.155  46.203  1.00  0.00           H  
ATOM   1990  N   LEU A 123      24.931  34.843  46.502  1.00  0.00           N  
ATOM   1991  CA  LEU A 123      25.352  33.898  45.475  1.00  0.00           C  
ATOM   1992  C   LEU A 123      24.754  32.518  45.718  1.00  0.00           C  
ATOM   1993  O   LEU A 123      24.349  31.832  44.780  1.00  0.00           O  
ATOM   1994  CB  LEU A 123      26.883  33.800  45.442  1.00  0.00           C  
ATOM   1995  CG  LEU A 123      27.465  32.834  44.402  1.00  0.00           C  
ATOM   1996  CD1 LEU A 123      27.048  33.277  43.006  1.00  0.00           C  
ATOM   1997  CD2 LEU A 123      28.980  32.798  44.533  1.00  0.00           C  
ATOM   1998  H   LEU A 123      25.621  35.224  47.132  1.00  0.00           H  
ATOM   1999  HA  LEU A 123      24.985  34.257  44.513  1.00  0.00           H  
ATOM   2000 1HB  LEU A 123      27.290  34.789  45.240  1.00  0.00           H  
ATOM   2001 2HB  LEU A 123      27.233  33.479  46.423  1.00  0.00           H  
ATOM   2002  HG  LEU A 123      27.063  31.834  44.568  1.00  0.00           H  
ATOM   2003 1HD1 LEU A 123      27.461  32.590  42.268  1.00  0.00           H  
ATOM   2004 2HD1 LEU A 123      25.960  33.275  42.934  1.00  0.00           H  
ATOM   2005 3HD1 LEU A 123      27.421  34.282  42.817  1.00  0.00           H  
ATOM   2006 1HD2 LEU A 123      29.393  32.112  43.795  1.00  0.00           H  
ATOM   2007 2HD2 LEU A 123      29.383  33.798  44.366  1.00  0.00           H  
ATOM   2008 3HD2 LEU A 123      29.250  32.462  45.535  1.00  0.00           H  
ATOM   2009  N   ALA A 124      24.698  32.115  46.983  1.00  0.00           N  
ATOM   2010  CA  ALA A 124      24.156  30.814  47.350  1.00  0.00           C  
ATOM   2011  C   ALA A 124      22.703  30.681  46.918  1.00  0.00           C  
ATOM   2012  O   ALA A 124      22.279  29.626  46.444  1.00  0.00           O  
ATOM   2013  CB  ALA A 124      24.286  30.588  48.849  1.00  0.00           C  
ATOM   2014  H   ALA A 124      25.042  32.729  47.709  1.00  0.00           H  
ATOM   2015  HA  ALA A 124      24.731  30.048  46.829  1.00  0.00           H  
ATOM   2016 1HB  ALA A 124      23.876  29.613  49.108  1.00  0.00           H  
ATOM   2017 2HB  ALA A 124      25.337  30.629  49.135  1.00  0.00           H  
ATOM   2018 3HB  ALA A 124      23.736  31.365  49.381  1.00  0.00           H  
ATOM   2019  N   LEU A 125      21.941  31.758  47.084  1.00  0.00           N  
ATOM   2020  CA  LEU A 125      20.534  31.766  46.700  1.00  0.00           C  
ATOM   2021  C   LEU A 125      20.376  31.732  45.185  1.00  0.00           C  
ATOM   2022  O   LEU A 125      19.518  31.024  44.657  1.00  0.00           O  
ATOM   2023  CB  LEU A 125      19.839  33.013  47.264  1.00  0.00           C  
ATOM   2024  CG  LEU A 125      19.521  32.973  48.765  1.00  0.00           C  
ATOM   2025  CD1 LEU A 125      19.118  34.365  49.235  1.00  0.00           C  
ATOM   2026  CD2 LEU A 125      18.410  31.966  49.023  1.00  0.00           C  
ATOM   2027  H   LEU A 125      22.346  32.591  47.485  1.00  0.00           H  
ATOM   2028  HA  LEU A 125      20.067  30.869  47.106  1.00  0.00           H  
ATOM   2029 1HB  LEU A 125      20.474  33.877  47.083  1.00  0.00           H  
ATOM   2030 2HB  LEU A 125      18.900  33.159  46.731  1.00  0.00           H  
ATOM   2031  HG  LEU A 125      20.413  32.681  49.319  1.00  0.00           H  
ATOM   2032 1HD1 LEU A 125      18.892  34.338  50.300  1.00  0.00           H  
ATOM   2033 2HD1 LEU A 125      19.938  35.061  49.056  1.00  0.00           H  
ATOM   2034 3HD1 LEU A 125      18.235  34.693  48.686  1.00  0.00           H  
ATOM   2035 1HD2 LEU A 125      18.185  31.939  50.089  1.00  0.00           H  
ATOM   2036 2HD2 LEU A 125      17.518  32.260  48.470  1.00  0.00           H  
ATOM   2037 3HD2 LEU A 125      18.732  30.978  48.695  1.00  0.00           H  
ATOM   2038  N   ALA A 126      21.208  32.500  44.491  1.00  0.00           N  
ATOM   2039  CA  ALA A 126      21.154  32.567  43.036  1.00  0.00           C  
ATOM   2040  C   ALA A 126      21.408  31.201  42.411  1.00  0.00           C  
ATOM   2041  O   ALA A 126      20.758  30.825  41.435  1.00  0.00           O  
ATOM   2042  CB  ALA A 126      22.161  33.582  42.515  1.00  0.00           C  
ATOM   2043  H   ALA A 126      21.898  33.050  44.984  1.00  0.00           H  
ATOM   2044  HA  ALA A 126      20.152  32.885  42.748  1.00  0.00           H  
ATOM   2045 1HB  ALA A 126      22.108  33.621  41.426  1.00  0.00           H  
ATOM   2046 2HB  ALA A 126      21.931  34.566  42.925  1.00  0.00           H  
ATOM   2047 3HB  ALA A 126      23.164  33.290  42.819  1.00  0.00           H  
ATOM   2048  N   ILE A 127      22.356  30.464  42.977  1.00  0.00           N  
ATOM   2049  CA  ILE A 127      22.692  29.135  42.480  1.00  0.00           C  
ATOM   2050  C   ILE A 127      21.527  28.170  42.654  1.00  0.00           C  
ATOM   2051  O   ILE A 127      21.203  27.403  41.748  1.00  0.00           O  
ATOM   2052  CB  ILE A 127      23.933  28.577  43.203  1.00  0.00           C  
ATOM   2053  CG1 ILE A 127      25.176  29.391  42.834  1.00  0.00           C  
ATOM   2054  CG2 ILE A 127      24.133  27.110  42.859  1.00  0.00           C  
ATOM   2055  CD1 ILE A 127      26.340  29.190  43.778  1.00  0.00           C  
ATOM   2056  H   ILE A 127      22.858  30.833  43.774  1.00  0.00           H  
ATOM   2057  HA  ILE A 127      22.905  29.216  41.415  1.00  0.00           H  
ATOM   2058  HB  ILE A 127      23.802  28.674  44.280  1.00  0.00           H  
ATOM   2059 1HG1 ILE A 127      25.502  29.123  41.830  1.00  0.00           H  
ATOM   2060 2HG1 ILE A 127      24.927  30.452  42.824  1.00  0.00           H  
ATOM   2061 1HG2 ILE A 127      25.014  26.731  43.377  1.00  0.00           H  
ATOM   2062 2HG2 ILE A 127      23.258  26.541  43.170  1.00  0.00           H  
ATOM   2063 3HG2 ILE A 127      24.272  27.003  41.784  1.00  0.00           H  
ATOM   2064 1HD1 ILE A 127      27.182  29.800  43.452  1.00  0.00           H  
ATOM   2065 2HD1 ILE A 127      26.046  29.487  44.786  1.00  0.00           H  
ATOM   2066 3HD1 ILE A 127      26.630  28.141  43.779  1.00  0.00           H  
ATOM   2067  N   VAL A 128      20.899  28.215  43.823  1.00  0.00           N  
ATOM   2068  CA  VAL A 128      19.735  27.381  44.099  1.00  0.00           C  
ATOM   2069  C   VAL A 128      18.588  27.702  43.153  1.00  0.00           C  
ATOM   2070  O   VAL A 128      17.917  26.801  42.648  1.00  0.00           O  
ATOM   2071  CB  VAL A 128      19.268  27.581  45.553  1.00  0.00           C  
ATOM   2072  CG1 VAL A 128      17.885  26.979  45.755  1.00  0.00           C  
ATOM   2073  CG2 VAL A 128      20.272  26.960  46.511  1.00  0.00           C  
ATOM   2074  H   VAL A 128      21.234  28.843  44.540  1.00  0.00           H  
ATOM   2075  HA  VAL A 128      20.020  26.340  43.941  1.00  0.00           H  
ATOM   2076  HB  VAL A 128      19.184  28.650  45.753  1.00  0.00           H  
ATOM   2077 1HG1 VAL A 128      17.569  27.130  46.787  1.00  0.00           H  
ATOM   2078 2HG1 VAL A 128      17.174  27.464  45.085  1.00  0.00           H  
ATOM   2079 3HG1 VAL A 128      17.917  25.912  45.539  1.00  0.00           H  
ATOM   2080 1HG2 VAL A 128      19.935  27.106  47.537  1.00  0.00           H  
ATOM   2081 2HG2 VAL A 128      20.358  25.892  46.305  1.00  0.00           H  
ATOM   2082 3HG2 VAL A 128      21.243  27.434  46.377  1.00  0.00           H  
ATOM   2083  N   GLU A 129      18.367  28.990  42.914  1.00  0.00           N  
ATOM   2084  CA  GLU A 129      17.349  29.431  41.969  1.00  0.00           C  
ATOM   2085  C   GLU A 129      17.627  28.895  40.570  1.00  0.00           C  
ATOM   2086  O   GLU A 129      16.734  28.368  39.908  1.00  0.00           O  
ATOM   2087  CB  GLU A 129      17.277  30.958  41.935  1.00  0.00           C  
ATOM   2088  CG  GLU A 129      16.232  31.519  40.980  1.00  0.00           C  
ATOM   2089  CD  GLU A 129      16.328  33.010  40.818  1.00  0.00           C  
ATOM   2090  OE1 GLU A 129      17.172  33.605  41.445  1.00  0.00           O  
ATOM   2091  OE2 GLU A 129      15.557  33.556  40.065  1.00  0.00           O1-
ATOM   2092  H   GLU A 129      18.919  29.683  43.400  1.00  0.00           H  
ATOM   2093  HA  GLU A 129      16.389  29.030  42.294  1.00  0.00           H  
ATOM   2094 1HB  GLU A 129      17.053  31.335  42.934  1.00  0.00           H  
ATOM   2095 2HB  GLU A 129      18.247  31.362  41.644  1.00  0.00           H  
ATOM   2096 1HG  GLU A 129      16.358  31.050  40.005  1.00  0.00           H  
ATOM   2097 2HG  GLU A 129      15.242  31.262  41.351  1.00  0.00           H  
ATOM   2098  N   ALA A 130      18.872  29.032  40.126  1.00  0.00           N  
ATOM   2099  CA  ALA A 130      19.263  28.590  38.794  1.00  0.00           C  
ATOM   2100  C   ALA A 130      19.145  27.077  38.658  1.00  0.00           C  
ATOM   2101  O   ALA A 130      18.734  26.567  37.617  1.00  0.00           O  
ATOM   2102  CB  ALA A 130      20.684  29.039  38.482  1.00  0.00           C  
ATOM   2103  H   ALA A 130      19.565  29.453  40.727  1.00  0.00           H  
ATOM   2104  HA  ALA A 130      18.586  29.042  38.073  1.00  0.00           H  
ATOM   2105 1HB  ALA A 130      20.963  28.702  37.484  1.00  0.00           H  
ATOM   2106 2HB  ALA A 130      20.739  30.127  38.525  1.00  0.00           H  
ATOM   2107 3HB  ALA A 130      21.369  28.611  39.213  1.00  0.00           H  
ATOM   2108  N   ARG A 131      19.510  26.363  39.719  1.00  0.00           N  
ATOM   2109  CA  ARG A 131      19.439  24.905  39.722  1.00  0.00           C  
ATOM   2110  C   ARG A 131      18.000  24.426  39.585  1.00  0.00           C  
ATOM   2111  O   ARG A 131      17.736  23.397  38.960  1.00  0.00           O  
ATOM   2112  CB  ARG A 131      20.037  24.345  41.003  1.00  0.00           C  
ATOM   2113  CG  ARG A 131      20.037  22.827  41.098  1.00  0.00           C  
ATOM   2114  CD  ARG A 131      20.970  22.215  40.119  1.00  0.00           C  
ATOM   2115  NE  ARG A 131      20.929  20.763  40.162  1.00  0.00           N  
ATOM   2116  CZ  ARG A 131      20.041  20.003  39.493  1.00  0.00           C  
ATOM   2117  NH1 ARG A 131      19.132  20.571  38.732  1.00  0.00           N1+
ATOM   2118  NH2 ARG A 131      20.084  18.687  39.598  1.00  0.00           N  
ATOM   2119  H   ARG A 131      19.842  26.841  40.543  1.00  0.00           H  
ATOM   2120  HA  ARG A 131      19.997  24.537  38.864  1.00  0.00           H  
ATOM   2121 1HB  ARG A 131      21.069  24.681  41.099  1.00  0.00           H  
ATOM   2122 2HB  ARG A 131      19.487  24.729  41.862  1.00  0.00           H  
ATOM   2123 1HG  ARG A 131      20.344  22.525  42.100  1.00  0.00           H  
ATOM   2124 2HG  ARG A 131      19.035  22.451  40.897  1.00  0.00           H  
ATOM   2125 1HD  ARG A 131      20.702  22.535  39.112  1.00  0.00           H  
ATOM   2126 2HD  ARG A 131      21.990  22.533  40.339  1.00  0.00           H  
ATOM   2127  HE  ARG A 131      21.613  20.289  40.736  1.00  0.00           H  
ATOM   2128 1HH1 ARG A 131      19.098  21.577  38.651  1.00  0.00           H  
ATOM   2129 2HH1 ARG A 131      18.464  20.003  38.230  1.00  0.00           H  
ATOM   2130 1HH2 ARG A 131      20.783  18.250  40.182  1.00  0.00           H  
ATOM   2131 2HH2 ARG A 131      19.418  18.118  39.094  1.00  0.00           H  
ATOM   2132  N   GLY A 132      17.061  25.130  40.145  1.00  0.00           N  
ATOM   2133  CA  GLY A 132      15.700  24.664  39.943  1.00  0.00           C  
ATOM   2134  C   GLY A 132      15.339  23.716  41.062  1.00  0.00           C  
ATOM   2135  O   GLY A 132      14.635  22.729  40.849  1.00  0.00           O  
ATOM   2136  H   GLY A 132      17.313  25.949  40.681  1.00  0.00           H  
ATOM   2137 1HA  GLY A 132      15.021  25.518  39.921  1.00  0.00           H  
ATOM   2138 2HA  GLY A 132      15.624  24.169  38.973  1.00  0.00           H  
ATOM   2139  N   VAL A 133      15.834  24.039  42.244  1.00  0.00           N  
ATOM   2140  CA  VAL A 133      15.567  23.277  43.449  1.00  0.00           C  
ATOM   2141  C   VAL A 133      14.100  23.373  43.844  1.00  0.00           C  
ATOM   2142  O   VAL A 133      13.530  24.463  43.888  1.00  0.00           O  
ATOM   2143  CB  VAL A 133      16.445  23.785  44.608  1.00  0.00           C  
ATOM   2144  CG1 VAL A 133      16.021  23.141  45.920  1.00  0.00           C  
ATOM   2145  CG2 VAL A 133      17.910  23.497  44.314  1.00  0.00           C  
ATOM   2146  H   VAL A 133      16.427  24.854  42.325  1.00  0.00           H  
ATOM   2147  HA  VAL A 133      15.810  22.230  43.256  1.00  0.00           H  
ATOM   2148  HB  VAL A 133      16.300  24.860  44.717  1.00  0.00           H  
ATOM   2149 1HG1 VAL A 133      16.651  23.512  46.728  1.00  0.00           H  
ATOM   2150 2HG1 VAL A 133      14.981  23.391  46.128  1.00  0.00           H  
ATOM   2151 3HG1 VAL A 133      16.128  22.059  45.845  1.00  0.00           H  
ATOM   2152 1HG2 VAL A 133      18.524  23.859  45.137  1.00  0.00           H  
ATOM   2153 2HG2 VAL A 133      18.052  22.422  44.200  1.00  0.00           H  
ATOM   2154 3HG2 VAL A 133      18.202  24.001  43.393  1.00  0.00           H  
ATOM   2155  N   PRO A 134      13.501  22.224  44.125  1.00  0.00           N  
ATOM   2156  CA  PRO A 134      12.093  22.156  44.492  1.00  0.00           C  
ATOM   2157  C   PRO A 134      11.750  23.153  45.595  1.00  0.00           C  
ATOM   2158  O   PRO A 134      12.569  23.429  46.473  1.00  0.00           O  
ATOM   2159  CB  PRO A 134      11.935  20.709  44.971  1.00  0.00           C  
ATOM   2160  CG  PRO A 134      12.902  19.940  44.137  1.00  0.00           C  
ATOM   2161  CD  PRO A 134      14.101  20.844  44.022  1.00  0.00           C  
ATOM   2162  HA  PRO A 134      11.494  22.396  43.611  1.00  0.00           H  
ATOM   2163 1HB  PRO A 134      12.154  20.643  46.047  1.00  0.00           H  
ATOM   2164 2HB  PRO A 134      10.897  20.377  44.833  1.00  0.00           H  
ATOM   2165 1HG  PRO A 134      13.141  18.982  44.618  1.00  0.00           H  
ATOM   2166 2HG  PRO A 134      12.457  19.704  43.159  1.00  0.00           H  
ATOM   2167 1HD  PRO A 134      14.788  20.651  44.860  1.00  0.00           H  
ATOM   2168 2HD  PRO A 134      14.602  20.673  43.059  1.00  0.00           H  
ATOM   2169  N   PRO A 135      10.535  23.691  45.538  1.00  0.00           N  
ATOM   2170  CA  PRO A 135      10.078  24.668  46.519  1.00  0.00           C  
ATOM   2171  C   PRO A 135      10.302  24.202  47.948  1.00  0.00           C  
ATOM   2172  O   PRO A 135      10.651  24.996  48.822  1.00  0.00           O  
ATOM   2173  CB  PRO A 135       8.585  24.794  46.201  1.00  0.00           C  
ATOM   2174  CG  PRO A 135       8.506  24.570  44.730  1.00  0.00           C  
ATOM   2175  CD  PRO A 135       9.500  23.472  44.463  1.00  0.00           C  
ATOM   2176  HA  PRO A 135      10.642  25.590  46.377  1.00  0.00           H  
ATOM   2177 1HB  PRO A 135       8.014  24.054  46.778  1.00  0.00           H  
ATOM   2178 2HB  PRO A 135       8.221  25.789  46.502  1.00  0.00           H  
ATOM   2179 1HG  PRO A 135       7.482  24.290  44.444  1.00  0.00           H  
ATOM   2180 2HG  PRO A 135       8.744  25.498  44.190  1.00  0.00           H  
ATOM   2181 1HD  PRO A 135       9.008  22.495  44.569  1.00  0.00           H  
ATOM   2182 2HD  PRO A 135       9.916  23.591  43.451  1.00  0.00           H  
ATOM   2183  N   GLU A 136      10.103  22.912  48.197  1.00  0.00           N  
ATOM   2184  CA  GLU A 136      10.203  22.400  49.557  1.00  0.00           C  
ATOM   2185  C   GLU A 136      11.630  22.529  50.075  1.00  0.00           C  
ATOM   2186  O   GLU A 136      11.853  22.976  51.200  1.00  0.00           O  
ATOM   2187  CB  GLU A 136       9.756  20.937  49.611  1.00  0.00           C  
ATOM   2188  CG  GLU A 136       8.282  20.718  49.302  1.00  0.00           C  
ATOM   2189  CD  GLU A 136       7.983  20.737  47.830  1.00  0.00           C  
ATOM   2190  OE1 GLU A 136       8.900  20.896  47.059  1.00  0.00           O  
ATOM   2191  OE2 GLU A 136       6.838  20.593  47.474  1.00  0.00           O1-
ATOM   2192  H   GLU A 136       9.879  22.292  47.432  1.00  0.00           H  
ATOM   2193  HA  GLU A 136       9.556  22.999  50.194  1.00  0.00           H  
ATOM   2194 1HB  GLU A 136      10.338  20.350  48.899  1.00  0.00           H  
ATOM   2195 2HB  GLU A 136       9.953  20.533  50.606  1.00  0.00           H  
ATOM   2196 1HG  GLU A 136       7.974  19.757  49.712  1.00  0.00           H  
ATOM   2197 2HG  GLU A 136       7.700  21.495  49.796  1.00  0.00           H  
ATOM   2198  N   GLN A 137      12.603  22.137  49.253  1.00  0.00           N  
ATOM   2199  CA  GLN A 137      14.001  22.241  49.661  1.00  0.00           C  
ATOM   2200  C   GLN A 137      14.485  23.683  49.594  1.00  0.00           C  
ATOM   2201  O   GLN A 137      15.314  24.108  50.401  1.00  0.00           O  
ATOM   2202  CB  GLN A 137      14.885  21.351  48.784  1.00  0.00           C  
ATOM   2203  CG  GLN A 137      14.664  19.861  48.985  1.00  0.00           C  
ATOM   2204  CD  GLN A 137      15.559  19.019  48.096  1.00  0.00           C  
ATOM   2205  NE2 GLN A 137      15.393  17.705  48.167  1.00  0.00           N  
ATOM   2206  OE1 GLN A 137      16.395  19.546  47.354  1.00  0.00           O  
ATOM   2207  H   GLN A 137      12.361  21.764  48.347  1.00  0.00           H  
ATOM   2208  HA  GLN A 137      14.075  21.911  50.697  1.00  0.00           H  
ATOM   2209 1HB  GLN A 137      14.700  21.580  47.733  1.00  0.00           H  
ATOM   2210 2HB  GLN A 137      15.933  21.567  48.987  1.00  0.00           H  
ATOM   2211 1HG  GLN A 137      14.879  19.611  50.024  1.00  0.00           H  
ATOM   2212 2HG  GLN A 137      13.627  19.623  48.749  1.00  0.00           H  
ATOM   2213 1HE2 GLN A 137      15.955  17.096  47.604  1.00  0.00           H  
ATOM   2214 2HE2 GLN A 137      14.705  17.318  48.783  1.00  0.00           H  
ATOM   2215  N   LEU A 138      13.966  24.435  48.631  1.00  0.00           N  
ATOM   2216  CA  LEU A 138      14.362  25.824  48.443  1.00  0.00           C  
ATOM   2217  C   LEU A 138      13.944  26.682  49.631  1.00  0.00           C  
ATOM   2218  O   LEU A 138      14.726  27.488  50.133  1.00  0.00           O  
ATOM   2219  CB  LEU A 138      13.742  26.384  47.157  1.00  0.00           C  
ATOM   2220  CG  LEU A 138      14.276  27.747  46.699  1.00  0.00           C  
ATOM   2221  CD1 LEU A 138      14.281  27.807  45.178  1.00  0.00           C  
ATOM   2222  CD2 LEU A 138      13.411  28.854  47.286  1.00  0.00           C  
ATOM   2223  H   LEU A 138      13.276  24.030  48.011  1.00  0.00           H  
ATOM   2224  HA  LEU A 138      15.449  25.859  48.373  1.00  0.00           H  
ATOM   2225 1HB  LEU A 138      13.914  25.674  46.350  1.00  0.00           H  
ATOM   2226 2HB  LEU A 138      12.667  26.482  47.304  1.00  0.00           H  
ATOM   2227  HG  LEU A 138      15.304  27.870  47.041  1.00  0.00           H  
ATOM   2228 1HD1 LEU A 138      14.661  28.776  44.853  1.00  0.00           H  
ATOM   2229 2HD1 LEU A 138      14.921  27.017  44.785  1.00  0.00           H  
ATOM   2230 3HD1 LEU A 138      13.267  27.670  44.804  1.00  0.00           H  
ATOM   2231 1HD2 LEU A 138      13.792  29.823  46.961  1.00  0.00           H  
ATOM   2232 2HD2 LEU A 138      12.383  28.734  46.944  1.00  0.00           H  
ATOM   2233 3HD2 LEU A 138      13.440  28.799  48.375  1.00  0.00           H  
ATOM   2234  N   ALA A 139      12.705  26.501  50.076  1.00  0.00           N  
ATOM   2235  CA  ALA A 139      12.166  27.289  51.178  1.00  0.00           C  
ATOM   2236  C   ALA A 139      12.972  27.076  52.455  1.00  0.00           C  
ATOM   2237  O   ALA A 139      13.363  28.034  53.120  1.00  0.00           O  
ATOM   2238  CB  ALA A 139      10.704  26.939  51.412  1.00  0.00           C  
ATOM   2239  H   ALA A 139      12.123  25.800  49.641  1.00  0.00           H  
ATOM   2240  HA  ALA A 139      12.239  28.343  50.911  1.00  0.00           H  
ATOM   2241 1HB  ALA A 139      10.314  27.535  52.238  1.00  0.00           H  
ATOM   2242 2HB  ALA A 139      10.132  27.151  50.509  1.00  0.00           H  
ATOM   2243 3HB  ALA A 139      10.617  25.882  51.656  1.00  0.00           H  
ATOM   2244  N   GLU A 140      13.216  25.813  52.790  1.00  0.00           N  
ATOM   2245  CA  GLU A 140      13.987  25.473  53.980  1.00  0.00           C  
ATOM   2246  C   GLU A 140      15.390  26.062  53.915  1.00  0.00           C  
ATOM   2247  O   GLU A 140      15.889  26.609  54.899  1.00  0.00           O  
ATOM   2248  CB  GLU A 140      14.069  23.953  54.144  1.00  0.00           C  
ATOM   2249  CG  GLU A 140      14.823  23.495  55.385  1.00  0.00           C  
ATOM   2250  CD  GLU A 140      14.839  22.001  55.541  1.00  0.00           C  
ATOM   2251  OE1 GLU A 140      14.257  21.330  54.723  1.00  0.00           O  
ATOM   2252  OE2 GLU A 140      15.434  21.527  56.481  1.00  0.00           O1-
ATOM   2253  H   GLU A 140      12.859  25.070  52.205  1.00  0.00           H  
ATOM   2254  HA  GLU A 140      13.483  25.902  54.845  1.00  0.00           H  
ATOM   2255 1HB  GLU A 140      13.062  23.538  54.192  1.00  0.00           H  
ATOM   2256 2HB  GLU A 140      14.562  23.519  53.275  1.00  0.00           H  
ATOM   2257 1HG  GLU A 140      15.850  23.854  55.326  1.00  0.00           H  
ATOM   2258 2HG  GLU A 140      14.361  23.943  56.263  1.00  0.00           H  
ATOM   2259  N   PHE A 141      16.021  25.950  52.752  1.00  0.00           N  
ATOM   2260  CA  PHE A 141      17.356  26.500  52.547  1.00  0.00           C  
ATOM   2261  C   PHE A 141      17.382  27.999  52.822  1.00  0.00           C  
ATOM   2262  O   PHE A 141      18.205  28.482  53.597  1.00  0.00           O  
ATOM   2263  CB  PHE A 141      17.830  26.231  51.117  1.00  0.00           C  
ATOM   2264  CG  PHE A 141      19.203  26.767  50.823  1.00  0.00           C  
ATOM   2265  CD1 PHE A 141      20.325  26.191  51.399  1.00  0.00           C  
ATOM   2266  CD2 PHE A 141      19.373  27.847  49.971  1.00  0.00           C  
ATOM   2267  CE1 PHE A 141      21.589  26.684  51.131  1.00  0.00           C  
ATOM   2268  CE2 PHE A 141      20.635  28.340  49.698  1.00  0.00           C  
ATOM   2269  CZ  PHE A 141      21.744  27.757  50.279  1.00  0.00           C  
ATOM   2270  H   PHE A 141      15.565  25.471  51.989  1.00  0.00           H  
ATOM   2271  HA  PHE A 141      18.033  26.019  53.254  1.00  0.00           H  
ATOM   2272 1HB  PHE A 141      17.837  25.158  50.933  1.00  0.00           H  
ATOM   2273 2HB  PHE A 141      17.132  26.680  50.411  1.00  0.00           H  
ATOM   2274  HD1 PHE A 141      20.202  25.341  52.072  1.00  0.00           H  
ATOM   2275  HD2 PHE A 141      18.499  28.308  49.512  1.00  0.00           H  
ATOM   2276  HE1 PHE A 141      22.462  26.222  51.590  1.00  0.00           H  
ATOM   2277  HE2 PHE A 141      20.757  29.189  49.026  1.00  0.00           H  
ATOM   2278  HZ  PHE A 141      22.739  28.147  50.067  1.00  0.00           H  
ATOM   2279  N   ALA A 142      16.476  28.728  52.181  1.00  0.00           N  
ATOM   2280  CA  ALA A 142      16.454  30.184  52.276  1.00  0.00           C  
ATOM   2281  C   ALA A 142      16.286  30.637  53.720  1.00  0.00           C  
ATOM   2282  O   ALA A 142      16.914  31.602  54.155  1.00  0.00           O  
ATOM   2283  CB  ALA A 142      15.345  30.755  51.408  1.00  0.00           C  
ATOM   2284  H   ALA A 142      15.781  28.263  51.613  1.00  0.00           H  
ATOM   2285  HA  ALA A 142      17.414  30.559  51.918  1.00  0.00           H  
ATOM   2286 1HB  ALA A 142      15.342  31.844  51.489  1.00  0.00           H  
ATOM   2287 2HB  ALA A 142      15.512  30.472  50.368  1.00  0.00           H  
ATOM   2288 3HB  ALA A 142      14.383  30.365  51.740  1.00  0.00           H  
ATOM   2289  N   GLU A 143      15.430  29.939  54.458  1.00  0.00           N  
ATOM   2290  CA  GLU A 143      15.159  30.282  55.849  1.00  0.00           C  
ATOM   2291  C   GLU A 143      16.419  30.168  56.701  1.00  0.00           C  
ATOM   2292  O   GLU A 143      16.684  31.018  57.550  1.00  0.00           O  
ATOM   2293  CB  GLU A 143      14.065  29.378  56.418  1.00  0.00           C  
ATOM   2294  CG  GLU A 143      12.673  29.651  55.864  1.00  0.00           C  
ATOM   2295  CD  GLU A 143      11.643  28.671  56.356  1.00  0.00           C  
ATOM   2296  OE1 GLU A 143      12.014  27.735  57.023  1.00  0.00           O  
ATOM   2297  OE2 GLU A 143      10.487  28.859  56.064  1.00  0.00           O1-
ATOM   2298  H   GLU A 143      14.956  29.148  54.047  1.00  0.00           H  
ATOM   2299  HA  GLU A 143      14.827  31.320  55.884  1.00  0.00           H  
ATOM   2300 1HB  GLU A 143      14.308  28.335  56.212  1.00  0.00           H  
ATOM   2301 2HB  GLU A 143      14.021  29.495  57.500  1.00  0.00           H  
ATOM   2302 1HG  GLU A 143      12.368  30.655  56.153  1.00  0.00           H  
ATOM   2303 2HG  GLU A 143      12.712  29.613  54.776  1.00  0.00           H  
ATOM   2304  N   ARG A 144      17.190  29.114  56.467  1.00  0.00           N  
ATOM   2305  CA  ARG A 144      18.424  28.887  57.213  1.00  0.00           C  
ATOM   2306  C   ARG A 144      19.444  29.982  56.936  1.00  0.00           C  
ATOM   2307  O   ARG A 144      20.176  30.404  57.832  1.00  0.00           O  
ATOM   2308  CB  ARG A 144      19.025  27.535  56.852  1.00  0.00           C  
ATOM   2309  CG  ARG A 144      18.220  26.332  57.317  1.00  0.00           C  
ATOM   2310  CD  ARG A 144      18.871  25.054  56.934  1.00  0.00           C  
ATOM   2311  NE  ARG A 144      18.036  23.905  57.242  1.00  0.00           N  
ATOM   2312  CZ  ARG A 144      17.966  23.311  58.450  1.00  0.00           C  
ATOM   2313  NH1 ARG A 144      18.685  23.771  59.450  1.00  0.00           N1+
ATOM   2314  NH2 ARG A 144      17.172  22.270  58.630  1.00  0.00           N  
ATOM   2315  H   ARG A 144      16.917  28.450  55.756  1.00  0.00           H  
ATOM   2316  HA  ARG A 144      18.187  28.910  58.276  1.00  0.00           H  
ATOM   2317 1HB  ARG A 144      19.133  27.462  55.771  1.00  0.00           H  
ATOM   2318 2HB  ARG A 144      20.021  27.454  57.286  1.00  0.00           H  
ATOM   2319 1HG  ARG A 144      18.123  26.357  58.403  1.00  0.00           H  
ATOM   2320 2HG  ARG A 144      17.229  26.362  56.862  1.00  0.00           H  
ATOM   2321 1HD  ARG A 144      19.070  25.053  55.862  1.00  0.00           H  
ATOM   2322 2HD  ARG A 144      19.811  24.949  57.476  1.00  0.00           H  
ATOM   2323  HE  ARG A 144      17.468  23.525  56.498  1.00  0.00           H  
ATOM   2324 1HH1 ARG A 144      19.291  24.567  59.313  1.00  0.00           H  
ATOM   2325 2HH1 ARG A 144      18.634  23.327  60.356  1.00  0.00           H  
ATOM   2326 1HH2 ARG A 144      16.620  21.918  57.860  1.00  0.00           H  
ATOM   2327 2HH2 ARG A 144      17.119  21.827  59.535  1.00  0.00           H  
ATOM   2328  N   LEU A 145      19.487  30.443  55.690  1.00  0.00           N  
ATOM   2329  CA  LEU A 145      20.431  31.481  55.289  1.00  0.00           C  
ATOM   2330  C   LEU A 145      20.168  32.781  56.035  1.00  0.00           C  
ATOM   2331  O   LEU A 145      21.100  33.489  56.419  1.00  0.00           O  
ATOM   2332  CB  LEU A 145      20.340  31.724  53.777  1.00  0.00           C  
ATOM   2333  CG  LEU A 145      21.406  31.024  52.925  1.00  0.00           C  
ATOM   2334  CD1 LEU A 145      21.387  29.530  53.215  1.00  0.00           C  
ATOM   2335  CD2 LEU A 145      21.140  31.298  51.452  1.00  0.00           C  
ATOM   2336  H   LEU A 145      18.852  30.063  55.003  1.00  0.00           H  
ATOM   2337  HA  LEU A 145      21.436  31.143  55.547  1.00  0.00           H  
ATOM   2338 1HB  LEU A 145      19.365  31.389  53.429  1.00  0.00           H  
ATOM   2339 2HB  LEU A 145      20.420  32.795  53.592  1.00  0.00           H  
ATOM   2340  HG  LEU A 145      22.394  31.403  53.193  1.00  0.00           H  
ATOM   2341 1HD1 LEU A 145      22.143  29.031  52.610  1.00  0.00           H  
ATOM   2342 2HD1 LEU A 145      21.598  29.361  54.271  1.00  0.00           H  
ATOM   2343 3HD1 LEU A 145      20.404  29.124  52.972  1.00  0.00           H  
ATOM   2344 1HD2 LEU A 145      21.898  30.800  50.847  1.00  0.00           H  
ATOM   2345 2HD2 LEU A 145      20.155  30.918  51.183  1.00  0.00           H  
ATOM   2346 3HD2 LEU A 145      21.177  32.371  51.270  1.00  0.00           H  
ATOM   2347  N   VAL A 146      18.892  33.094  56.239  1.00  0.00           N  
ATOM   2348  CA  VAL A 146      18.506  34.270  57.010  1.00  0.00           C  
ATOM   2349  C   VAL A 146      18.968  34.158  58.456  1.00  0.00           C  
ATOM   2350  O   VAL A 146      19.467  35.122  59.036  1.00  0.00           O  
ATOM   2351  CB  VAL A 146      16.977  34.453  56.974  1.00  0.00           C  
ATOM   2352  CG1 VAL A 146      16.553  35.581  57.903  1.00  0.00           C  
ATOM   2353  CG2 VAL A 146      16.520  34.725  55.550  1.00  0.00           C  
ATOM   2354  H   VAL A 146      18.172  32.502  55.851  1.00  0.00           H  
ATOM   2355  HA  VAL A 146      18.994  35.140  56.569  1.00  0.00           H  
ATOM   2356  HB  VAL A 146      16.502  33.541  57.340  1.00  0.00           H  
ATOM   2357 1HG1 VAL A 146      15.471  35.696  57.865  1.00  0.00           H  
ATOM   2358 2HG1 VAL A 146      16.861  35.348  58.922  1.00  0.00           H  
ATOM   2359 3HG1 VAL A 146      17.028  36.511  57.584  1.00  0.00           H  
ATOM   2360 1HG2 VAL A 146      15.438  34.854  55.532  1.00  0.00           H  
ATOM   2361 2HG2 VAL A 146      16.998  35.632  55.183  1.00  0.00           H  
ATOM   2362 3HG2 VAL A 146      16.796  33.885  54.911  1.00  0.00           H  
ATOM   2363  N   GLU A 147      18.799  32.974  59.036  1.00  0.00           N  
ATOM   2364  CA  GLU A 147      19.250  32.719  60.399  1.00  0.00           C  
ATOM   2365  C   GLU A 147      20.759  32.878  60.517  1.00  0.00           C  
ATOM   2366  O   GLU A 147      21.262  33.405  61.511  1.00  0.00           O  
ATOM   2367  CB  GLU A 147      18.840  31.313  60.842  1.00  0.00           C  
ATOM   2368  CG  GLU A 147      17.344  31.133  61.059  1.00  0.00           C  
ATOM   2369  CD  GLU A 147      16.969  29.721  61.414  1.00  0.00           C  
ATOM   2370  OE1 GLU A 147      17.828  28.872  61.379  1.00  0.00           O  
ATOM   2371  OE2 GLU A 147      15.823  29.490  61.721  1.00  0.00           O1-
ATOM   2372  H   GLU A 147      18.347  32.233  58.520  1.00  0.00           H  
ATOM   2373  HA  GLU A 147      18.781  33.453  61.053  1.00  0.00           H  
ATOM   2374 1HB  GLU A 147      19.157  30.588  60.091  1.00  0.00           H  
ATOM   2375 2HB  GLU A 147      19.346  31.062  61.773  1.00  0.00           H  
ATOM   2376 1HG  GLU A 147      17.023  31.794  61.865  1.00  0.00           H  
ATOM   2377 2HG  GLU A 147      16.817  31.427  60.153  1.00  0.00           H  
ATOM   2378  N   ILE A 148      21.480  32.419  59.500  1.00  0.00           N  
ATOM   2379  CA  ILE A 148      22.935  32.509  59.491  1.00  0.00           C  
ATOM   2380  C   ILE A 148      23.397  33.961  59.524  1.00  0.00           C  
ATOM   2381  O   ILE A 148      24.295  34.319  60.287  1.00  0.00           O  
ATOM   2382  CB  ILE A 148      23.522  31.812  58.249  1.00  0.00           C  
ATOM   2383  CG1 ILE A 148      23.380  30.293  58.373  1.00  0.00           C  
ATOM   2384  CG2 ILE A 148      24.981  32.200  58.061  1.00  0.00           C  
ATOM   2385  CD1 ILE A 148      23.642  29.549  57.083  1.00  0.00           C  
ATOM   2386  H   ILE A 148      21.008  31.996  58.715  1.00  0.00           H  
ATOM   2387  HA  ILE A 148      23.312  32.019  60.390  1.00  0.00           H  
ATOM   2388  HB  ILE A 148      22.959  32.110  57.365  1.00  0.00           H  
ATOM   2389 1HG1 ILE A 148      24.074  29.924  59.127  1.00  0.00           H  
ATOM   2390 2HG1 ILE A 148      22.373  30.048  58.710  1.00  0.00           H  
ATOM   2391 1HG2 ILE A 148      25.379  31.699  57.179  1.00  0.00           H  
ATOM   2392 2HG2 ILE A 148      25.055  33.279  57.929  1.00  0.00           H  
ATOM   2393 3HG2 ILE A 148      25.553  31.902  58.939  1.00  0.00           H  
ATOM   2394 1HD1 ILE A 148      23.522  28.478  57.251  1.00  0.00           H  
ATOM   2395 2HD1 ILE A 148      22.934  29.878  56.323  1.00  0.00           H  
ATOM   2396 3HD1 ILE A 148      24.658  29.750  56.747  1.00  0.00           H  
ATOM   2397  N   LEU A 149      22.777  34.791  58.693  1.00  0.00           N  
ATOM   2398  CA  LEU A 149      23.114  36.209  58.636  1.00  0.00           C  
ATOM   2399  C   LEU A 149      22.798  36.904  59.955  1.00  0.00           C  
ATOM   2400  O   LEU A 149      23.554  37.763  60.412  1.00  0.00           O  
ATOM   2401  CB  LEU A 149      22.348  36.891  57.496  1.00  0.00           C  
ATOM   2402  CG  LEU A 149      22.669  38.375  57.271  1.00  0.00           C  
ATOM   2403  CD1 LEU A 149      24.170  38.548  57.086  1.00  0.00           C  
ATOM   2404  CD2 LEU A 149      21.906  38.881  56.058  1.00  0.00           C  
ATOM   2405  H   LEU A 149      22.055  34.432  58.086  1.00  0.00           H  
ATOM   2406  HA  LEU A 149      24.187  36.296  58.462  1.00  0.00           H  
ATOM   2407 1HB  LEU A 149      22.563  36.362  56.568  1.00  0.00           H  
ATOM   2408 2HB  LEU A 149      21.280  36.809  57.697  1.00  0.00           H  
ATOM   2409  HG  LEU A 149      22.374  38.947  58.151  1.00  0.00           H  
ATOM   2410 1HD1 LEU A 149      24.398  39.601  56.927  1.00  0.00           H  
ATOM   2411 2HD1 LEU A 149      24.691  38.195  57.977  1.00  0.00           H  
ATOM   2412 3HD1 LEU A 149      24.498  37.971  56.222  1.00  0.00           H  
ATOM   2413 1HD2 LEU A 149      22.134  39.936  55.899  1.00  0.00           H  
ATOM   2414 2HD2 LEU A 149      22.202  38.310  55.177  1.00  0.00           H  
ATOM   2415 3HD2 LEU A 149      20.835  38.762  56.225  1.00  0.00           H  
ATOM   2416  N   ARG A 150      21.677  36.531  60.560  1.00  0.00           N  
ATOM   2417  CA  ARG A 150      21.306  37.048  61.872  1.00  0.00           C  
ATOM   2418  C   ARG A 150      22.355  36.697  62.918  1.00  0.00           C  
ATOM   2419  O   ARG A 150      22.806  37.561  63.671  1.00  0.00           O  
ATOM   2420  CB  ARG A 150      19.957  36.490  62.305  1.00  0.00           C  
ATOM   2421  CG  ARG A 150      19.457  36.998  63.648  1.00  0.00           C  
ATOM   2422  CD  ARG A 150      18.219  36.295  64.075  1.00  0.00           C  
ATOM   2423  NE  ARG A 150      18.464  34.887  64.344  1.00  0.00           N  
ATOM   2424  CZ  ARG A 150      17.500  33.953  64.462  1.00  0.00           C  
ATOM   2425  NH1 ARG A 150      16.236  34.293  64.331  1.00  0.00           N1+
ATOM   2426  NH2 ARG A 150      17.823  32.695  64.708  1.00  0.00           N  
ATOM   2427  H   ARG A 150      21.065  35.871  60.100  1.00  0.00           H  
ATOM   2428  HA  ARG A 150      21.249  38.134  61.805  1.00  0.00           H  
ATOM   2429 1HB  ARG A 150      19.205  36.737  61.558  1.00  0.00           H  
ATOM   2430 2HB  ARG A 150      20.015  35.402  62.365  1.00  0.00           H  
ATOM   2431 1HG  ARG A 150      20.223  36.837  64.406  1.00  0.00           H  
ATOM   2432 2HG  ARG A 150      19.238  38.064  63.574  1.00  0.00           H  
ATOM   2433 1HD  ARG A 150      17.836  36.755  64.985  1.00  0.00           H  
ATOM   2434 2HD  ARG A 150      17.469  36.366  63.288  1.00  0.00           H  
ATOM   2435  HE  ARG A 150      19.424  34.587  64.452  1.00  0.00           H  
ATOM   2436 1HH1 ARG A 150      15.987  35.252  64.142  1.00  0.00           H  
ATOM   2437 2HH1 ARG A 150      15.513  33.592  64.418  1.00  0.00           H  
ATOM   2438 1HH2 ARG A 150      18.795  32.434  64.808  1.00  0.00           H  
ATOM   2439 2HH2 ARG A 150      17.102  31.996  64.796  1.00  0.00           H  
ATOM   2440  N   GLU A 151      22.742  35.427  62.962  1.00  0.00           N  
ATOM   2441  CA  GLU A 151      23.712  34.954  63.942  1.00  0.00           C  
ATOM   2442  C   GLU A 151      25.074  35.596  63.723  1.00  0.00           C  
ATOM   2443  O   GLU A 151      25.809  35.857  64.676  1.00  0.00           O  
ATOM   2444  CB  GLU A 151      23.839  33.431  63.873  1.00  0.00           C  
ATOM   2445  CG  GLU A 151      22.628  32.674  64.402  1.00  0.00           C  
ATOM   2446  CD  GLU A 151      22.782  31.182  64.303  1.00  0.00           C  
ATOM   2447  OE1 GLU A 151      23.761  30.739  63.755  1.00  0.00           O  
ATOM   2448  OE2 GLU A 151      21.916  30.484  64.777  1.00  0.00           O1-
ATOM   2449  H   GLU A 151      22.353  34.772  62.298  1.00  0.00           H  
ATOM   2450  HA  GLU A 151      23.362  35.242  64.933  1.00  0.00           H  
ATOM   2451 1HB  GLU A 151      23.998  33.124  62.839  1.00  0.00           H  
ATOM   2452 2HB  GLU A 151      24.709  33.112  64.447  1.00  0.00           H  
ATOM   2453 1HG  GLU A 151      22.473  32.944  65.446  1.00  0.00           H  
ATOM   2454 2HG  GLU A 151      21.748  32.983  63.841  1.00  0.00           H  
ATOM   2455  N   ALA A 152      25.371  35.835  62.435  1.00  0.00           N  
ATOM   2456  CA  ALA A 152      26.589  36.475  61.950  1.00  0.00           C  
ATOM   2457  C   ALA A 152      26.681  37.944  62.345  1.00  0.00           C  
ATOM   2458  O   ALA A 152      27.733  38.570  62.203  1.00  0.00           O  
ATOM   2459  CB  ALA A 152      26.681  36.337  60.436  1.00  0.00           C  
ATOM   2460  H   ALA A 152      24.712  35.560  61.719  1.00  0.00           H  
ATOM   2461  HA  ALA A 152      27.440  35.970  62.405  1.00  0.00           H  
ATOM   2462 1HB  ALA A 152      27.600  36.806  60.083  1.00  0.00           H  
ATOM   2463 2HB  ALA A 152      26.685  35.281  60.167  1.00  0.00           H  
ATOM   2464 3HB  ALA A 152      25.824  36.825  59.974  1.00  0.00           H  
ATOM   2465  N   GLY A 153      25.582  38.493  62.838  1.00  0.00           N  
ATOM   2466  CA  GLY A 153      25.542  39.898  63.234  1.00  0.00           C  
ATOM   2467  C   GLY A 153      25.318  40.816  62.037  1.00  0.00           C  
ATOM   2468  O   GLY A 153      25.789  41.952  62.016  1.00  0.00           O  
ATOM   2469  H   GLY A 153      24.753  37.926  62.940  1.00  0.00           H  
ATOM   2470 1HA  GLY A 153      24.745  40.048  63.961  1.00  0.00           H  
ATOM   2471 2HA  GLY A 153      26.479  40.164  63.724  1.00  0.00           H  
ATOM   2472  N   GLY A 154      24.593  40.309  61.042  1.00  0.00           N  
ATOM   2473  CA  GLY A 154      24.281  41.082  59.844  1.00  0.00           C  
ATOM   2474  C   GLY A 154      23.369  42.254  60.190  1.00  0.00           C  
ATOM   2475  O   GLY A 154      22.492  42.138  61.045  1.00  0.00           O  
ATOM   2476  H   GLY A 154      24.249  39.363  61.117  1.00  0.00           H  
ATOM   2477 1HA  GLY A 154      25.206  41.445  59.395  1.00  0.00           H  
ATOM   2478 2HA  GLY A 154      23.801  40.436  59.110  1.00  0.00           H  
ATOM   2479  N   SER A 155      23.575  43.384  59.522  1.00  0.00           N  
ATOM   2480  CA  SER A 155      22.771  44.571  59.778  1.00  0.00           C  
ATOM   2481  C   SER A 155      21.369  44.433  59.207  1.00  0.00           C  
ATOM   2482  O   SER A 155      21.142  43.656  58.280  1.00  0.00           O  
ATOM   2483  CB  SER A 155      23.443  45.793  59.184  1.00  0.00           C  
ATOM   2484  OG  SER A 155      23.444  45.738  57.786  1.00  0.00           O  
ATOM   2485  H   SER A 155      24.305  43.417  58.825  1.00  0.00           H  
ATOM   2486  HA  SER A 155      22.692  44.711  60.858  1.00  0.00           H  
ATOM   2487 1HB  SER A 155      22.923  46.693  59.516  1.00  0.00           H  
ATOM   2488 2HB  SER A 155      24.469  45.857  59.550  1.00  0.00           H  
ATOM   2489  HG  SER A 155      23.882  46.538  57.488  1.00  0.00           H  
ATOM   2490  N   PRO A 156      20.434  45.189  59.767  1.00  0.00           N  
ATOM   2491  CA  PRO A 156      19.071  45.206  59.261  1.00  0.00           C  
ATOM   2492  C   PRO A 156      19.035  45.449  57.763  1.00  0.00           C  
ATOM   2493  O   PRO A 156      18.185  44.905  57.057  1.00  0.00           O  
ATOM   2494  CB  PRO A 156      18.433  46.365  60.035  1.00  0.00           C  
ATOM   2495  CG  PRO A 156      19.175  46.393  61.327  1.00  0.00           C  
ATOM   2496  CD  PRO A 156      20.599  46.089  60.950  1.00  0.00           C  
ATOM   2497  HA  PRO A 156      18.630  44.228  59.449  1.00  0.00           H  
ATOM   2498 1HB  PRO A 156      18.536  47.300  59.465  1.00  0.00           H  
ATOM   2499 2HB  PRO A 156      17.356  46.184  60.164  1.00  0.00           H  
ATOM   2500 1HG  PRO A 156      19.065  47.377  61.808  1.00  0.00           H  
ATOM   2501 2HG  PRO A 156      18.754  45.652  62.023  1.00  0.00           H  
ATOM   2502 1HD  PRO A 156      21.114  47.022  60.678  1.00  0.00           H  
ATOM   2503 2HD  PRO A 156      21.107  45.597  61.793  1.00  0.00           H  
ATOM   2504  N   GLU A 157      19.951  46.271  57.235  1.00  0.00           N  
ATOM   2505  CA  GLU A 157      19.892  46.512  55.797  1.00  0.00           C  
ATOM   2506  C   GLU A 157      20.261  45.261  55.013  1.00  0.00           C  
ATOM   2507  O   GLU A 157      19.617  44.925  54.020  1.00  0.00           O  
ATOM   2508  CB  GLU A 157      20.824  47.662  55.409  1.00  0.00           C  
ATOM   2509  CG  GLU A 157      20.425  49.015  55.978  1.00  0.00           C  
ATOM   2510  CD  GLU A 157      20.835  49.190  57.415  1.00  0.00           C  
ATOM   2511  OE1 GLU A 157      21.443  48.296  57.953  1.00  0.00           O  
ATOM   2512  OE2 GLU A 157      20.542  50.221  57.974  1.00  0.00           O1-
ATOM   2513  H   GLU A 157      20.644  46.690  57.839  1.00  0.00           H  
ATOM   2514  HA  GLU A 157      18.867  46.777  55.541  1.00  0.00           H  
ATOM   2515 1HB  GLU A 157      21.836  47.441  55.752  1.00  0.00           H  
ATOM   2516 2HB  GLU A 157      20.859  47.752  54.323  1.00  0.00           H  
ATOM   2517 1HG  GLU A 157      20.889  49.800  55.383  1.00  0.00           H  
ATOM   2518 2HG  GLU A 157      19.343  49.128  55.899  1.00  0.00           H  
ATOM   2519  N   LEU A 158      21.304  44.571  55.464  1.00  0.00           N  
ATOM   2520  CA  LEU A 158      21.763  43.356  54.800  1.00  0.00           C  
ATOM   2521  C   LEU A 158      20.723  42.249  54.895  1.00  0.00           C  
ATOM   2522  O   LEU A 158      20.526  41.488  53.949  1.00  0.00           O  
ATOM   2523  CB  LEU A 158      23.083  42.882  55.421  1.00  0.00           C  
ATOM   2524  CG  LEU A 158      24.289  43.807  55.210  1.00  0.00           C  
ATOM   2525  CD1 LEU A 158      25.472  43.294  56.021  1.00  0.00           C  
ATOM   2526  CD2 LEU A 158      24.628  43.868  53.728  1.00  0.00           C  
ATOM   2527  H   LEU A 158      21.790  44.896  56.288  1.00  0.00           H  
ATOM   2528  HA  LEU A 158      21.916  43.584  53.746  1.00  0.00           H  
ATOM   2529 1HB  LEU A 158      22.940  42.764  56.493  1.00  0.00           H  
ATOM   2530 2HB  LEU A 158      23.334  41.908  55.000  1.00  0.00           H  
ATOM   2531  HG  LEU A 158      24.047  44.807  55.569  1.00  0.00           H  
ATOM   2532 1HD1 LEU A 158      26.328  43.950  55.870  1.00  0.00           H  
ATOM   2533 2HD1 LEU A 158      25.208  43.278  57.078  1.00  0.00           H  
ATOM   2534 3HD1 LEU A 158      25.727  42.286  55.695  1.00  0.00           H  
ATOM   2535 1HD2 LEU A 158      25.484  44.527  53.577  1.00  0.00           H  
ATOM   2536 2HD2 LEU A 158      24.871  42.869  53.367  1.00  0.00           H  
ATOM   2537 3HD2 LEU A 158      23.772  44.255  53.174  1.00  0.00           H  
ATOM   2538  N   VAL A 159      20.060  42.163  56.043  1.00  0.00           N  
ATOM   2539  CA  VAL A 159      19.005  41.178  56.246  1.00  0.00           C  
ATOM   2540  C   VAL A 159      17.795  41.478  55.369  1.00  0.00           C  
ATOM   2541  O   VAL A 159      17.214  40.575  54.769  1.00  0.00           O  
ATOM   2542  CB  VAL A 159      18.570  41.157  57.724  1.00  0.00           C  
ATOM   2543  CG1 VAL A 159      17.328  40.295  57.902  1.00  0.00           C  
ATOM   2544  CG2 VAL A 159      19.711  40.646  58.591  1.00  0.00           C  
ATOM   2545  H   VAL A 159      20.293  42.796  56.794  1.00  0.00           H  
ATOM   2546  HA  VAL A 159      19.393  40.202  55.958  1.00  0.00           H  
ATOM   2547  HB  VAL A 159      18.306  42.170  58.029  1.00  0.00           H  
ATOM   2548 1HG1 VAL A 159      17.036  40.292  58.953  1.00  0.00           H  
ATOM   2549 2HG1 VAL A 159      16.516  40.701  57.300  1.00  0.00           H  
ATOM   2550 3HG1 VAL A 159      17.545  39.276  57.584  1.00  0.00           H  
ATOM   2551 1HG2 VAL A 159      19.398  40.635  59.634  1.00  0.00           H  
ATOM   2552 2HG2 VAL A 159      19.980  39.636  58.282  1.00  0.00           H  
ATOM   2553 3HG2 VAL A 159      20.575  41.302  58.479  1.00  0.00           H  
ATOM   2554  N   PHE A 160      17.421  42.751  55.301  1.00  0.00           N  
ATOM   2555  CA  PHE A 160      16.313  43.179  54.457  1.00  0.00           C  
ATOM   2556  C   PHE A 160      16.536  42.773  53.006  1.00  0.00           C  
ATOM   2557  O   PHE A 160      15.651  42.200  52.370  1.00  0.00           O  
ATOM   2558  CB  PHE A 160      16.128  44.695  54.547  1.00  0.00           C  
ATOM   2559  CG  PHE A 160      15.139  45.245  53.557  1.00  0.00           C  
ATOM   2560  CD1 PHE A 160      13.776  45.179  53.807  1.00  0.00           C  
ATOM   2561  CD2 PHE A 160      15.569  45.826  52.373  1.00  0.00           C  
ATOM   2562  CE1 PHE A 160      12.866  45.684  52.901  1.00  0.00           C  
ATOM   2563  CE2 PHE A 160      14.662  46.333  51.464  1.00  0.00           C  
ATOM   2564  CZ  PHE A 160      13.308  46.260  51.728  1.00  0.00           C  
ATOM   2565  H   PHE A 160      17.919  43.440  55.848  1.00  0.00           H  
ATOM   2566  HA  PHE A 160      15.409  42.682  54.808  1.00  0.00           H  
ATOM   2567 1HB  PHE A 160      15.791  44.963  55.547  1.00  0.00           H  
ATOM   2568 2HB  PHE A 160      17.084  45.189  54.379  1.00  0.00           H  
ATOM   2569  HD1 PHE A 160      13.427  44.725  54.736  1.00  0.00           H  
ATOM   2570  HD2 PHE A 160      16.638  45.882  52.166  1.00  0.00           H  
ATOM   2571  HE1 PHE A 160      11.798  45.626  53.109  1.00  0.00           H  
ATOM   2572  HE2 PHE A 160      15.013  46.787  50.538  1.00  0.00           H  
ATOM   2573  HZ  PHE A 160      12.591  46.658  51.010  1.00  0.00           H  
ATOM   2574  N   GLU A 161      17.721  43.077  52.488  1.00  0.00           N  
ATOM   2575  CA  GLU A 161      18.042  42.794  51.095  1.00  0.00           C  
ATOM   2576  C   GLU A 161      18.054  41.295  50.823  1.00  0.00           C  
ATOM   2577  O   GLU A 161      17.619  40.842  49.764  1.00  0.00           O  
ATOM   2578  CB  GLU A 161      19.399  43.398  50.727  1.00  0.00           C  
ATOM   2579  CG  GLU A 161      19.407  44.917  50.642  1.00  0.00           C  
ATOM   2580  CD  GLU A 161      18.525  45.447  49.546  1.00  0.00           C  
ATOM   2581  OE1 GLU A 161      18.486  44.847  48.499  1.00  0.00           O  
ATOM   2582  OE2 GLU A 161      17.892  46.456  49.754  1.00  0.00           O1-
ATOM   2583  H   GLU A 161      18.417  43.514  53.075  1.00  0.00           H  
ATOM   2584  HA  GLU A 161      17.266  43.238  50.471  1.00  0.00           H  
ATOM   2585 1HB  GLU A 161      20.142  43.101  51.466  1.00  0.00           H  
ATOM   2586 2HB  GLU A 161      19.722  43.008  49.761  1.00  0.00           H  
ATOM   2587 1HG  GLU A 161      19.069  45.326  51.593  1.00  0.00           H  
ATOM   2588 2HG  GLU A 161      20.430  45.256  50.476  1.00  0.00           H  
ATOM   2589  N   LEU A 162      18.552  40.529  51.789  1.00  0.00           N  
ATOM   2590  CA  LEU A 162      18.524  39.075  51.703  1.00  0.00           C  
ATOM   2591  C   LEU A 162      17.094  38.552  51.638  1.00  0.00           C  
ATOM   2592  O   LEU A 162      16.766  37.717  50.797  1.00  0.00           O  
ATOM   2593  CB  LEU A 162      19.247  38.458  52.907  1.00  0.00           C  
ATOM   2594  CG  LEU A 162      19.282  36.924  52.949  1.00  0.00           C  
ATOM   2595  CD1 LEU A 162      20.194  36.407  51.846  1.00  0.00           C  
ATOM   2596  CD2 LEU A 162      19.762  36.465  54.318  1.00  0.00           C  
ATOM   2597  H   LEU A 162      18.961  40.967  52.602  1.00  0.00           H  
ATOM   2598  HA  LEU A 162      19.028  38.779  50.782  1.00  0.00           H  
ATOM   2599 1HB  LEU A 162      20.275  38.813  52.912  1.00  0.00           H  
ATOM   2600 2HB  LEU A 162      18.760  38.804  53.818  1.00  0.00           H  
ATOM   2601  HG  LEU A 162      18.281  36.533  52.765  1.00  0.00           H  
ATOM   2602 1HD1 LEU A 162      20.218  35.317  51.876  1.00  0.00           H  
ATOM   2603 2HD1 LEU A 162      19.817  36.734  50.877  1.00  0.00           H  
ATOM   2604 3HD1 LEU A 162      21.202  36.797  51.994  1.00  0.00           H  
ATOM   2605 1HD2 LEU A 162      19.786  35.376  54.348  1.00  0.00           H  
ATOM   2606 2HD2 LEU A 162      20.763  36.856  54.502  1.00  0.00           H  
ATOM   2607 3HD2 LEU A 162      19.081  36.835  55.084  1.00  0.00           H  
ATOM   2608  N   LEU A 163      16.248  39.051  52.533  1.00  0.00           N  
ATOM   2609  CA  LEU A 163      14.857  38.616  52.598  1.00  0.00           C  
ATOM   2610  C   LEU A 163      14.116  38.952  51.310  1.00  0.00           C  
ATOM   2611  O   LEU A 163      13.326  38.149  50.810  1.00  0.00           O  
ATOM   2612  CB  LEU A 163      14.151  39.276  53.789  1.00  0.00           C  
ATOM   2613  CG  LEU A 163      14.644  38.846  55.176  1.00  0.00           C  
ATOM   2614  CD1 LEU A 163      14.041  39.758  56.235  1.00  0.00           C  
ATOM   2615  CD2 LEU A 163      14.264  37.394  55.423  1.00  0.00           C  
ATOM   2616  H   LEU A 163      16.577  39.748  53.186  1.00  0.00           H  
ATOM   2617  HA  LEU A 163      14.847  37.532  52.718  1.00  0.00           H  
ATOM   2618 1HB  LEU A 163      14.275  40.355  53.712  1.00  0.00           H  
ATOM   2619 2HB  LEU A 163      13.087  39.048  53.731  1.00  0.00           H  
ATOM   2620  HG  LEU A 163      15.728  38.951  55.225  1.00  0.00           H  
ATOM   2621 1HD1 LEU A 163      14.392  39.454  57.220  1.00  0.00           H  
ATOM   2622 2HD1 LEU A 163      14.346  40.788  56.044  1.00  0.00           H  
ATOM   2623 3HD1 LEU A 163      12.954  39.688  56.200  1.00  0.00           H  
ATOM   2624 1HD2 LEU A 163      14.617  37.090  56.409  1.00  0.00           H  
ATOM   2625 2HD2 LEU A 163      13.181  37.288  55.377  1.00  0.00           H  
ATOM   2626 3HD2 LEU A 163      14.722  36.763  54.662  1.00  0.00           H  
ATOM   2627  N   GLN A 164      14.373  40.141  50.776  1.00  0.00           N  
ATOM   2628  CA  GLN A 164      13.746  40.577  49.535  1.00  0.00           C  
ATOM   2629  C   GLN A 164      14.105  39.648  48.382  1.00  0.00           C  
ATOM   2630  O   GLN A 164      13.241  39.247  47.603  1.00  0.00           O  
ATOM   2631  CB  GLN A 164      14.161  42.012  49.199  1.00  0.00           C  
ATOM   2632  CG  GLN A 164      13.313  42.669  48.124  1.00  0.00           C  
ATOM   2633  CD  GLN A 164      11.896  42.943  48.590  1.00  0.00           C  
ATOM   2634  NE2 GLN A 164      11.087  43.526  47.713  1.00  0.00           N  
ATOM   2635  OE1 GLN A 164      11.532  42.635  49.729  1.00  0.00           O  
ATOM   2636  H   GLN A 164      15.023  40.759  51.244  1.00  0.00           H  
ATOM   2637  HA  GLN A 164      12.665  40.538  49.671  1.00  0.00           H  
ATOM   2638 1HB  GLN A 164      14.102  42.627  50.097  1.00  0.00           H  
ATOM   2639 2HB  GLN A 164      15.198  42.022  48.863  1.00  0.00           H  
ATOM   2640 1HG  GLN A 164      13.771  43.619  47.845  1.00  0.00           H  
ATOM   2641 2HG  GLN A 164      13.266  42.009  47.258  1.00  0.00           H  
ATOM   2642 1HE2 GLN A 164      10.140  43.731  47.964  1.00  0.00           H  
ATOM   2643 2HE2 GLN A 164      11.423  43.759  46.800  1.00  0.00           H  
ATOM   2644  N   ARG A 165      15.384  39.309  48.278  1.00  0.00           N  
ATOM   2645  CA  ARG A 165      15.855  38.402  47.238  1.00  0.00           C  
ATOM   2646  C   ARG A 165      15.160  37.050  47.334  1.00  0.00           C  
ATOM   2647  O   ARG A 165      14.730  36.491  46.325  1.00  0.00           O  
ATOM   2648  CB  ARG A 165      17.360  38.203  47.341  1.00  0.00           C  
ATOM   2649  CG  ARG A 165      17.941  37.192  46.366  1.00  0.00           C  
ATOM   2650  CD  ARG A 165      17.743  37.613  44.955  1.00  0.00           C  
ATOM   2651  NE  ARG A 165      18.466  38.836  44.647  1.00  0.00           N  
ATOM   2652  CZ  ARG A 165      19.750  38.883  44.243  1.00  0.00           C  
ATOM   2653  NH1 ARG A 165      20.437  37.771  44.102  1.00  0.00           N1+
ATOM   2654  NH2 ARG A 165      20.321  40.049  43.987  1.00  0.00           N  
ATOM   2655  H   ARG A 165      16.050  39.691  48.936  1.00  0.00           H  
ATOM   2656  HA  ARG A 165      15.607  38.837  46.271  1.00  0.00           H  
ATOM   2657 1HB  ARG A 165      17.865  39.153  47.170  1.00  0.00           H  
ATOM   2658 2HB  ARG A 165      17.616  37.873  48.349  1.00  0.00           H  
ATOM   2659 1HG  ARG A 165      19.010  37.086  46.545  1.00  0.00           H  
ATOM   2660 2HG  ARG A 165      17.452  36.228  46.507  1.00  0.00           H  
ATOM   2661 1HD  ARG A 165      18.098  36.830  44.288  1.00  0.00           H  
ATOM   2662 2HD  ARG A 165      16.683  37.791  44.774  1.00  0.00           H  
ATOM   2663  HE  ARG A 165      17.971  39.713  44.744  1.00  0.00           H  
ATOM   2664 1HH1 ARG A 165      20.000  36.880  44.297  1.00  0.00           H  
ATOM   2665 2HH1 ARG A 165      21.399  37.806  43.798  1.00  0.00           H  
ATOM   2666 1HH2 ARG A 165      19.793  40.903  44.095  1.00  0.00           H  
ATOM   2667 2HH2 ARG A 165      21.282  40.083  43.684  1.00  0.00           H  
ATOM   2668  N   ILE A 166      15.052  36.529  48.550  1.00  0.00           N  
ATOM   2669  CA  ILE A 166      14.415  35.238  48.779  1.00  0.00           C  
ATOM   2670  C   ILE A 166      12.961  35.255  48.328  1.00  0.00           C  
ATOM   2671  O   ILE A 166      12.489  34.317  47.683  1.00  0.00           O  
ATOM   2672  CB  ILE A 166      14.487  34.846  50.266  1.00  0.00           C  
ATOM   2673  CG1 ILE A 166      15.936  34.577  50.678  1.00  0.00           C  
ATOM   2674  CG2 ILE A 166      13.619  33.627  50.538  1.00  0.00           C  
ATOM   2675  CD1 ILE A 166      16.154  34.568  52.173  1.00  0.00           C  
ATOM   2676  H   ILE A 166      15.424  37.039  49.339  1.00  0.00           H  
ATOM   2677  HA  ILE A 166      14.940  34.490  48.184  1.00  0.00           H  
ATOM   2678  HB  ILE A 166      14.134  35.675  50.880  1.00  0.00           H  
ATOM   2679 1HG1 ILE A 166      16.255  33.616  50.281  1.00  0.00           H  
ATOM   2680 2HG1 ILE A 166      16.584  35.340  50.245  1.00  0.00           H  
ATOM   2681 1HG2 ILE A 166      13.683  33.362  51.592  1.00  0.00           H  
ATOM   2682 2HG2 ILE A 166      12.583  33.851  50.283  1.00  0.00           H  
ATOM   2683 3HG2 ILE A 166      13.968  32.789  49.933  1.00  0.00           H  
ATOM   2684 1HD1 ILE A 166      17.206  34.372  52.386  1.00  0.00           H  
ATOM   2685 2HD1 ILE A 166      15.874  35.537  52.590  1.00  0.00           H  
ATOM   2686 3HD1 ILE A 166      15.542  33.787  52.625  1.00  0.00           H  
ATOM   2687  N   MET A 167      12.251  36.324  48.672  1.00  0.00           N  
ATOM   2688  CA  MET A 167      10.850  36.468  48.299  1.00  0.00           C  
ATOM   2689  C   MET A 167      10.683  36.493  46.785  1.00  0.00           C  
ATOM   2690  O   MET A 167       9.725  35.936  46.249  1.00  0.00           O  
ATOM   2691  CB  MET A 167      10.265  37.735  48.923  1.00  0.00           C  
ATOM   2692  CG  MET A 167      10.086  37.668  50.432  1.00  0.00           C  
ATOM   2693  SD  MET A 167       9.335  39.163  51.108  1.00  0.00           S  
ATOM   2694  CE  MET A 167       9.282  38.757  52.850  1.00  0.00           C  
ATOM   2695  H   MET A 167      12.696  37.058  49.206  1.00  0.00           H  
ATOM   2696  HA  MET A 167      10.307  35.604  48.680  1.00  0.00           H  
ATOM   2697 1HB  MET A 167      10.912  38.581  48.699  1.00  0.00           H  
ATOM   2698 2HB  MET A 167       9.291  37.941  48.478  1.00  0.00           H  
ATOM   2699 1HG  MET A 167       9.452  36.820  50.686  1.00  0.00           H  
ATOM   2700 2HG  MET A 167      11.056  37.525  50.907  1.00  0.00           H  
ATOM   2701 1HE  MET A 167       8.841  39.585  53.405  1.00  0.00           H  
ATOM   2702 2HE  MET A 167       8.678  37.858  52.996  1.00  0.00           H  
ATOM   2703 3HE  MET A 167      10.295  38.573  53.214  1.00  0.00           H  
ATOM   2704  N   LYS A 168      11.619  37.140  46.101  1.00  0.00           N  
ATOM   2705  CA  LYS A 168      11.603  37.199  44.645  1.00  0.00           C  
ATOM   2706  C   LYS A 168      11.813  35.819  44.037  1.00  0.00           C  
ATOM   2707  O   LYS A 168      11.201  35.477  43.026  1.00  0.00           O  
ATOM   2708  CB  LYS A 168      12.673  38.166  44.137  1.00  0.00           C  
ATOM   2709  CG  LYS A 168      12.350  39.637  44.362  1.00  0.00           C  
ATOM   2710  CD  LYS A 168      13.472  40.533  43.859  1.00  0.00           C  
ATOM   2711  CE  LYS A 168      13.144  42.004  44.069  1.00  0.00           C  
ATOM   2712  NZ  LYS A 168      14.287  42.886  43.708  1.00  0.00           N1+
ATOM   2713  H   LYS A 168      12.362  37.604  46.604  1.00  0.00           H  
ATOM   2714  HA  LYS A 168      10.624  37.557  44.332  1.00  0.00           H  
ATOM   2715 1HB  LYS A 168      13.621  37.952  44.631  1.00  0.00           H  
ATOM   2716 2HB  LYS A 168      12.821  38.016  43.067  1.00  0.00           H  
ATOM   2717 1HG  LYS A 168      11.429  39.892  43.836  1.00  0.00           H  
ATOM   2718 2HG  LYS A 168      12.201  39.818  45.426  1.00  0.00           H  
ATOM   2719 1HD  LYS A 168      14.394  40.295  44.391  1.00  0.00           H  
ATOM   2720 2HD  LYS A 168      13.631  40.355  42.795  1.00  0.00           H  
ATOM   2721 1HE  LYS A 168      12.284  42.275  43.458  1.00  0.00           H  
ATOM   2722 2HE  LYS A 168      12.887  42.173  45.115  1.00  0.00           H  
ATOM   2723 1HZ  LYS A 168      14.029  43.851  43.862  1.00  0.00           H  
ATOM   2724 2HZ  LYS A 168      15.085  42.655  44.282  1.00  0.00           H  
ATOM   2725 3HZ  LYS A 168      14.522  42.752  42.735  1.00  0.00           H  
ATOM   2726  N   ILE A 169      12.682  35.029  44.659  1.00  0.00           N  
ATOM   2727  CA  ILE A 169      13.039  33.718  44.130  1.00  0.00           C  
ATOM   2728  C   ILE A 169      11.854  32.762  44.182  1.00  0.00           C  
ATOM   2729  O   ILE A 169      11.566  32.062  43.211  1.00  0.00           O  
ATOM   2730  CB  ILE A 169      14.220  33.115  44.911  1.00  0.00           C  
ATOM   2731  CG1 ILE A 169      15.520  33.848  44.562  1.00  0.00           C  
ATOM   2732  CG2 ILE A 169      14.350  31.628  44.616  1.00  0.00           C  
ATOM   2733  CD1 ILE A 169      16.661  33.550  45.509  1.00  0.00           C  
ATOM   2734  H   ILE A 169      13.107  35.344  45.518  1.00  0.00           H  
ATOM   2735  HA  ILE A 169      13.325  33.839  43.085  1.00  0.00           H  
ATOM   2736  HB  ILE A 169      14.059  33.251  45.979  1.00  0.00           H  
ATOM   2737 1HG1 ILE A 169      15.833  33.575  43.556  1.00  0.00           H  
ATOM   2738 2HG1 ILE A 169      15.344  34.923  44.569  1.00  0.00           H  
ATOM   2739 1HG2 ILE A 169      15.190  31.218  45.175  1.00  0.00           H  
ATOM   2740 2HG2 ILE A 169      13.433  31.119  44.912  1.00  0.00           H  
ATOM   2741 3HG2 ILE A 169      14.517  31.481  43.549  1.00  0.00           H  
ATOM   2742 1HD1 ILE A 169      17.545  34.106  45.199  1.00  0.00           H  
ATOM   2743 2HD1 ILE A 169      16.382  33.849  46.520  1.00  0.00           H  
ATOM   2744 3HD1 ILE A 169      16.878  32.483  45.493  1.00  0.00           H  
ATOM   2745  N   ILE A 170      11.172  32.735  45.320  1.00  0.00           N  
ATOM   2746  CA  ILE A 170      10.045  31.829  45.518  1.00  0.00           C  
ATOM   2747  C   ILE A 170       8.869  32.210  44.629  1.00  0.00           C  
ATOM   2748  O   ILE A 170       8.088  31.353  44.213  1.00  0.00           O  
ATOM   2749  CB  ILE A 170       9.595  31.824  46.989  1.00  0.00           C  
ATOM   2750  CG1 ILE A 170       8.790  30.560  47.298  1.00  0.00           C  
ATOM   2751  CG2 ILE A 170       8.779  33.069  47.301  1.00  0.00           C  
ATOM   2752  CD1 ILE A 170       9.620  29.297  47.322  1.00  0.00           C  
ATOM   2753  H   ILE A 170      11.437  33.358  46.069  1.00  0.00           H  
ATOM   2754  HA  ILE A 170      10.365  30.826  45.238  1.00  0.00           H  
ATOM   2755  HB  ILE A 170      10.471  31.805  47.638  1.00  0.00           H  
ATOM   2756 1HG1 ILE A 170       8.302  30.666  48.267  1.00  0.00           H  
ATOM   2757 2HG1 ILE A 170       8.006  30.438  46.551  1.00  0.00           H  
ATOM   2758 1HG2 ILE A 170       8.469  33.049  48.344  1.00  0.00           H  
ATOM   2759 2HG2 ILE A 170       9.384  33.955  47.119  1.00  0.00           H  
ATOM   2760 3HG2 ILE A 170       7.897  33.095  46.660  1.00  0.00           H  
ATOM   2761 1HD1 ILE A 170       8.978  28.444  47.547  1.00  0.00           H  
ATOM   2762 2HD1 ILE A 170      10.090  29.153  46.348  1.00  0.00           H  
ATOM   2763 3HD1 ILE A 170      10.390  29.382  48.088  1.00  0.00           H  
ATOM   2764  N   GLU A 171       8.749  33.501  44.336  1.00  0.00           N  
ATOM   2765  CA  GLU A 171       7.787  33.976  43.351  1.00  0.00           C  
ATOM   2766  C   GLU A 171       8.118  33.456  41.957  1.00  0.00           C  
ATOM   2767  O   GLU A 171       7.248  32.948  41.251  1.00  0.00           O  
ATOM   2768  CB  GLU A 171       7.748  35.506  43.340  1.00  0.00           C  
ATOM   2769  CG  GLU A 171       6.802  36.103  42.309  1.00  0.00           C  
ATOM   2770  CD  GLU A 171       6.930  37.597  42.194  1.00  0.00           C  
ATOM   2771  OE1 GLU A 171       7.760  38.157  42.868  1.00  0.00           O  
ATOM   2772  OE2 GLU A 171       6.196  38.179  41.430  1.00  0.00           O1-
ATOM   2773  H   GLU A 171       9.340  34.169  44.808  1.00  0.00           H  
ATOM   2774  HA  GLU A 171       6.803  33.591  43.625  1.00  0.00           H  
ATOM   2775 1HB  GLU A 171       7.445  35.869  44.322  1.00  0.00           H  
ATOM   2776 2HB  GLU A 171       8.748  35.893  43.142  1.00  0.00           H  
ATOM   2777 1HG  GLU A 171       7.011  35.657  41.337  1.00  0.00           H  
ATOM   2778 2HG  GLU A 171       5.778  35.851  42.581  1.00  0.00           H  
ATOM   2779  N   ARG A 172       9.383  33.589  41.570  1.00  0.00           N  
ATOM   2780  CA  ARG A 172       9.840  33.107  40.272  1.00  0.00           C  
ATOM   2781  C   ARG A 172       9.714  31.592  40.172  1.00  0.00           C  
ATOM   2782  O   ARG A 172       9.406  31.054  39.109  1.00  0.00           O  
ATOM   2783  CB  ARG A 172      11.287  33.509  40.031  1.00  0.00           C  
ATOM   2784  CG  ARG A 172      11.503  34.990  39.762  1.00  0.00           C  
ATOM   2785  CD  ARG A 172      12.944  35.317  39.620  1.00  0.00           C  
ATOM   2786  NE  ARG A 172      13.155  36.733  39.362  1.00  0.00           N  
ATOM   2787  CZ  ARG A 172      14.360  37.334  39.328  1.00  0.00           C  
ATOM   2788  NH1 ARG A 172      15.451  36.629  39.538  1.00  0.00           N1+
ATOM   2789  NH2 ARG A 172      14.447  38.628  39.083  1.00  0.00           N  
ATOM   2790  H   ARG A 172      10.043  34.033  42.190  1.00  0.00           H  
ATOM   2791  HA  ARG A 172       9.203  33.545  39.504  1.00  0.00           H  
ATOM   2792 1HB  ARG A 172      11.889  33.241  40.898  1.00  0.00           H  
ATOM   2793 2HB  ARG A 172      11.681  32.957  39.177  1.00  0.00           H  
ATOM   2794 1HG  ARG A 172      10.995  35.269  38.838  1.00  0.00           H  
ATOM   2795 2HG  ARG A 172      11.096  35.573  40.589  1.00  0.00           H  
ATOM   2796 1HD  ARG A 172      13.468  35.058  40.539  1.00  0.00           H  
ATOM   2797 2HD  ARG A 172      13.366  34.753  38.790  1.00  0.00           H  
ATOM   2798  HE  ARG A 172      12.339  37.307  39.196  1.00  0.00           H  
ATOM   2799 1HH1 ARG A 172      15.385  35.639  39.724  1.00  0.00           H  
ATOM   2800 2HH1 ARG A 172      16.355  37.080  39.513  1.00  0.00           H  
ATOM   2801 1HH2 ARG A 172      13.609  39.170  38.923  1.00  0.00           H  
ATOM   2802 2HH2 ARG A 172      15.351  39.079  39.058  1.00  0.00           H  
ATOM   2803  N   ARG A 173       9.955  30.908  41.285  1.00  0.00           N  
ATOM   2804  CA  ARG A 173       9.844  29.456  41.332  1.00  0.00           C  
ATOM   2805  C   ARG A 173       8.403  29.006  41.129  1.00  0.00           C  
ATOM   2806  O   ARG A 173       8.146  27.944  40.565  1.00  0.00           O  
ATOM   2807  CB  ARG A 173      10.355  28.922  42.662  1.00  0.00           C  
ATOM   2808  CG  ARG A 173      10.538  27.413  42.718  1.00  0.00           C  
ATOM   2809  CD  ARG A 173      11.697  26.971  41.901  1.00  0.00           C  
ATOM   2810  NE  ARG A 173      11.829  25.522  41.886  1.00  0.00           N  
ATOM   2811  CZ  ARG A 173      11.183  24.702  41.035  1.00  0.00           C  
ATOM   2812  NH1 ARG A 173      10.364  25.203  40.138  1.00  0.00           N1+
ATOM   2813  NH2 ARG A 173      11.373  23.396  41.105  1.00  0.00           N  
ATOM   2814  H   ARG A 173      10.223  31.408  42.121  1.00  0.00           H  
ATOM   2815  HA  ARG A 173      10.439  29.043  40.518  1.00  0.00           H  
ATOM   2816 1HB  ARG A 173      11.316  29.379  42.893  1.00  0.00           H  
ATOM   2817 2HB  ARG A 173       9.662  29.198  43.457  1.00  0.00           H  
ATOM   2818 1HG  ARG A 173      10.710  27.106  43.749  1.00  0.00           H  
ATOM   2819 2HG  ARG A 173       9.643  26.923  42.336  1.00  0.00           H  
ATOM   2820 1HD  ARG A 173      11.569  27.309  40.872  1.00  0.00           H  
ATOM   2821 2HD  ARG A 173      12.615  27.393  42.310  1.00  0.00           H  
ATOM   2822  HE  ARG A 173      12.452  25.102  42.565  1.00  0.00           H  
ATOM   2823 1HH1 ARG A 173      10.220  26.200  40.085  1.00  0.00           H  
ATOM   2824 2HH1 ARG A 173       9.879  24.587  39.499  1.00  0.00           H  
ATOM   2825 1HH2 ARG A 173      12.001  23.012  41.795  1.00  0.00           H  
ATOM   2826 2HH2 ARG A 173      10.887  22.782  40.468  1.00  0.00           H  
ATOM   2827  N   GLY A 174       7.451  29.778  41.569  1.00  0.00           N  
ATOM   2828  CA  GLY A 174       6.093  29.365  41.265  1.00  0.00           C  
ATOM   2829  C   GLY A 174       5.672  28.309  42.260  1.00  0.00           C  
ATOM   2830  O   GLY A 174       4.918  27.396  41.926  1.00  0.00           O  
ATOM   2831  H   GLY A 174       7.692  30.609  42.091  1.00  0.00           H  
ATOM   2832 1HA  GLY A 174       5.431  30.230  41.308  1.00  0.00           H  
ATOM   2833 2HA  GLY A 174       6.050  28.979  40.245  1.00  0.00           H  
ATOM   2834  N   ALA A 175       6.173  28.461  43.475  1.00  0.00           N  
ATOM   2835  CA  ALA A 175       5.913  27.530  44.557  1.00  0.00           C  
ATOM   2836  C   ALA A 175       4.422  27.442  44.855  1.00  0.00           C  
ATOM   2837  O   ALA A 175       3.701  28.436  44.767  1.00  0.00           O  
ATOM   2838  CB  ALA A 175       6.682  27.941  45.803  1.00  0.00           C  
ATOM   2839  H   ALA A 175       6.765  29.257  43.667  1.00  0.00           H  
ATOM   2840  HA  ALA A 175       6.269  26.544  44.259  1.00  0.00           H  
ATOM   2841 1HB  ALA A 175       6.477  27.233  46.607  1.00  0.00           H  
ATOM   2842 2HB  ALA A 175       7.750  27.947  45.586  1.00  0.00           H  
ATOM   2843 3HB  ALA A 175       6.369  28.938  46.111  1.00  0.00           H  
ATOM   2844  N   PRO A 176       3.974  26.244  45.207  1.00  0.00           N  
ATOM   2845  CA  PRO A 176       2.596  26.027  45.629  1.00  0.00           C  
ATOM   2846  C   PRO A 176       2.178  27.025  46.706  1.00  0.00           C  
ATOM   2847  O   PRO A 176       3.004  27.491  47.490  1.00  0.00           O  
ATOM   2848  CB  PRO A 176       2.630  24.594  46.172  1.00  0.00           C  
ATOM   2849  CG  PRO A 176       3.709  23.930  45.387  1.00  0.00           C  
ATOM   2850  CD  PRO A 176       4.768  24.990  45.236  1.00  0.00           C  
ATOM   2851  HA  PRO A 176       1.946  26.155  44.764  1.00  0.00           H  
ATOM   2852 1HB  PRO A 176       2.832  24.606  47.252  1.00  0.00           H  
ATOM   2853 2HB  PRO A 176       1.648  24.116  46.034  1.00  0.00           H  
ATOM   2854 1HG  PRO A 176       4.075  23.040  45.920  1.00  0.00           H  
ATOM   2855 2HG  PRO A 176       3.318  23.582  44.418  1.00  0.00           H  
ATOM   2856 1HD  PRO A 176       5.450  24.954  46.100  1.00  0.00           H  
ATOM   2857 2HD  PRO A 176       5.321  24.827  44.299  1.00  0.00           H  
ATOM   2858  N   PRO A 177       0.885  27.346  46.728  1.00  0.00           N  
ATOM   2859  CA  PRO A 177       0.341  28.272  47.713  1.00  0.00           C  
ATOM   2860  C   PRO A 177       0.778  27.939  49.129  1.00  0.00           C  
ATOM   2861  O   PRO A 177       1.080  28.830  49.923  1.00  0.00           O  
ATOM   2862  CB  PRO A 177      -1.170  28.099  47.540  1.00  0.00           C  
ATOM   2863  CG  PRO A 177      -1.342  27.805  46.088  1.00  0.00           C  
ATOM   2864  CD  PRO A 177      -0.191  26.894  45.753  1.00  0.00           C  
ATOM   2865  HA  PRO A 177       0.700  29.276  47.479  1.00  0.00           H  
ATOM   2866 1HB  PRO A 177      -1.532  27.285  48.186  1.00  0.00           H  
ATOM   2867 2HB  PRO A 177      -1.693  29.015  47.855  1.00  0.00           H  
ATOM   2868 1HG  PRO A 177      -2.321  27.335  45.909  1.00  0.00           H  
ATOM   2869 2HG  PRO A 177      -1.326  28.740  45.509  1.00  0.00           H  
ATOM   2870 1HD  PRO A 177      -0.485  25.850  45.932  1.00  0.00           H  
ATOM   2871 2HD  PRO A 177       0.099  27.042  44.702  1.00  0.00           H  
ATOM   2872  N   GLU A 178       0.813  26.652  49.458  1.00  0.00           N  
ATOM   2873  CA  GLU A 178       1.173  26.246  50.809  1.00  0.00           C  
ATOM   2874  C   GLU A 178       2.634  26.560  51.096  1.00  0.00           C  
ATOM   2875  O   GLU A 178       2.975  27.049  52.173  1.00  0.00           O  
ATOM   2876  CB  GLU A 178       0.911  24.751  51.006  1.00  0.00           C  
ATOM   2877  CG  GLU A 178      -0.557  24.355  50.930  1.00  0.00           C  
ATOM   2878  CD  GLU A 178      -1.060  24.244  49.518  1.00  0.00           C  
ATOM   2879  OE1 GLU A 178      -0.278  24.420  48.613  1.00  0.00           O  
ATOM   2880  OE2 GLU A 178      -2.226  23.983  49.342  1.00  0.00           O1-
ATOM   2881  H   GLU A 178       0.588  25.959  48.759  1.00  0.00           H  
ATOM   2882  HA  GLU A 178       0.561  26.814  51.509  1.00  0.00           H  
ATOM   2883 1HB  GLU A 178       1.451  24.184  50.248  1.00  0.00           H  
ATOM   2884 2HB  GLU A 178       1.290  24.442  51.981  1.00  0.00           H  
ATOM   2885 1HG  GLU A 178      -0.690  23.393  51.427  1.00  0.00           H  
ATOM   2886 2HG  GLU A 178      -1.150  25.094  51.466  1.00  0.00           H  
ATOM   2887  N   LEU A 179       3.508  26.279  50.128  1.00  0.00           N  
ATOM   2888  CA  LEU A 179       4.935  26.489  50.338  1.00  0.00           C  
ATOM   2889  C   LEU A 179       5.289  27.968  50.282  1.00  0.00           C  
ATOM   2890  O   LEU A 179       6.165  28.435  51.011  1.00  0.00           O  
ATOM   2891  CB  LEU A 179       5.742  25.723  49.282  1.00  0.00           C  
ATOM   2892  CG  LEU A 179       6.156  24.297  49.665  1.00  0.00           C  
ATOM   2893  CD1 LEU A 179       7.106  24.343  50.854  1.00  0.00           C  
ATOM   2894  CD2 LEU A 179       4.913  23.478  49.991  1.00  0.00           C  
ATOM   2895  H   LEU A 179       3.168  25.920  49.247  1.00  0.00           H  
ATOM   2896  HA  LEU A 179       5.187  26.122  51.332  1.00  0.00           H  
ATOM   2897 1HB  LEU A 179       5.153  25.664  48.370  1.00  0.00           H  
ATOM   2898 2HB  LEU A 179       6.652  26.284  49.067  1.00  0.00           H  
ATOM   2899  HG  LEU A 179       6.686  23.835  48.833  1.00  0.00           H  
ATOM   2900 1HD1 LEU A 179       7.398  23.330  51.127  1.00  0.00           H  
ATOM   2901 2HD1 LEU A 179       7.992  24.918  50.588  1.00  0.00           H  
ATOM   2902 3HD1 LEU A 179       6.608  24.816  51.700  1.00  0.00           H  
ATOM   2903 1HD2 LEU A 179       5.207  22.464  50.261  1.00  0.00           H  
ATOM   2904 2HD2 LEU A 179       4.383  23.939  50.824  1.00  0.00           H  
ATOM   2905 3HD2 LEU A 179       4.260  23.447  49.118  1.00  0.00           H  
ATOM   2906  N   LEU A 180       4.603  28.704  49.416  1.00  0.00           N  
ATOM   2907  CA  LEU A 180       4.813  30.142  49.293  1.00  0.00           C  
ATOM   2908  C   LEU A 180       4.498  30.858  50.600  1.00  0.00           C  
ATOM   2909  O   LEU A 180       5.301  31.650  51.094  1.00  0.00           O  
ATOM   2910  CB  LEU A 180       3.942  30.711  48.168  1.00  0.00           C  
ATOM   2911  CG  LEU A 180       3.910  32.240  48.058  1.00  0.00           C  
ATOM   2912  CD1 LEU A 180       5.305  32.756  47.732  1.00  0.00           C  
ATOM   2913  CD2 LEU A 180       2.910  32.653  46.989  1.00  0.00           C  
ATOM   2914  H   LEU A 180       3.915  28.257  48.826  1.00  0.00           H  
ATOM   2915  HA  LEU A 180       5.866  30.311  49.065  1.00  0.00           H  
ATOM   2916 1HB  LEU A 180       4.301  30.319  47.217  1.00  0.00           H  
ATOM   2917 2HB  LEU A 180       2.917  30.367  48.313  1.00  0.00           H  
ATOM   2918  HG  LEU A 180       3.613  32.667  49.017  1.00  0.00           H  
ATOM   2919 1HD1 LEU A 180       5.283  33.843  47.654  1.00  0.00           H  
ATOM   2920 2HD1 LEU A 180       5.995  32.462  48.521  1.00  0.00           H  
ATOM   2921 3HD1 LEU A 180       5.634  32.333  46.783  1.00  0.00           H  
ATOM   2922 1HD2 LEU A 180       2.884  33.741  46.913  1.00  0.00           H  
ATOM   2923 2HD2 LEU A 180       3.204  32.228  46.031  1.00  0.00           H  
ATOM   2924 3HD2 LEU A 180       1.917  32.287  47.259  1.00  0.00           H  
ATOM   2925  N   ILE A 181       3.324  30.575  51.156  1.00  0.00           N  
ATOM   2926  CA  ILE A 181       2.872  31.241  52.371  1.00  0.00           C  
ATOM   2927  C   ILE A 181       3.724  30.840  53.569  1.00  0.00           C  
ATOM   2928  O   ILE A 181       4.080  31.678  54.398  1.00  0.00           O  
ATOM   2929  CB  ILE A 181       1.397  30.914  52.659  1.00  0.00           C  
ATOM   2930  CG1 ILE A 181       0.484  31.983  52.051  1.00  0.00           C  
ATOM   2931  CG2 ILE A 181       1.159  30.799  54.157  1.00  0.00           C  
ATOM   2932  CD1 ILE A 181       0.564  32.068  50.544  1.00  0.00           C  
ATOM   2933  H   ILE A 181       2.731  29.880  50.724  1.00  0.00           H  
ATOM   2934  HA  ILE A 181       2.983  32.317  52.229  1.00  0.00           H  
ATOM   2935  HB  ILE A 181       1.132  29.969  52.185  1.00  0.00           H  
ATOM   2936 1HG1 ILE A 181      -0.548  31.780  52.329  1.00  0.00           H  
ATOM   2937 2HG1 ILE A 181       0.746  32.961  52.460  1.00  0.00           H  
ATOM   2938 1HG2 ILE A 181       0.110  30.569  54.344  1.00  0.00           H  
ATOM   2939 2HG2 ILE A 181       1.783  30.005  54.564  1.00  0.00           H  
ATOM   2940 3HG2 ILE A 181       1.416  31.743  54.641  1.00  0.00           H  
ATOM   2941 1HD1 ILE A 181      -0.109  32.847  50.187  1.00  0.00           H  
ATOM   2942 2HD1 ILE A 181       1.586  32.304  50.245  1.00  0.00           H  
ATOM   2943 3HD1 ILE A 181       0.272  31.112  50.111  1.00  0.00           H  
ATOM   2944  N   GLU A 182       4.047  29.554  53.654  1.00  0.00           N  
ATOM   2945  CA  GLU A 182       4.843  29.035  54.759  1.00  0.00           C  
ATOM   2946  C   GLU A 182       6.197  29.729  54.837  1.00  0.00           C  
ATOM   2947  O   GLU A 182       6.647  30.118  55.915  1.00  0.00           O  
ATOM   2948  CB  GLU A 182       5.040  27.525  54.612  1.00  0.00           C  
ATOM   2949  CG  GLU A 182       5.822  26.878  55.747  1.00  0.00           C  
ATOM   2950  CD  GLU A 182       5.955  25.390  55.593  1.00  0.00           C  
ATOM   2951  OE1 GLU A 182       5.434  24.861  54.640  1.00  0.00           O  
ATOM   2952  OE2 GLU A 182       6.576  24.779  56.430  1.00  0.00           O1-
ATOM   2953  H   GLU A 182       3.731  28.918  52.934  1.00  0.00           H  
ATOM   2954  HA  GLU A 182       4.310  29.241  55.689  1.00  0.00           H  
ATOM   2955 1HB  GLU A 182       4.068  27.035  54.554  1.00  0.00           H  
ATOM   2956 2HB  GLU A 182       5.568  27.315  53.681  1.00  0.00           H  
ATOM   2957 1HG  GLU A 182       6.819  27.319  55.783  1.00  0.00           H  
ATOM   2958 2HG  GLU A 182       5.324  27.099  56.690  1.00  0.00           H  
ATOM   2959  N   LEU A 183       6.844  29.884  53.686  1.00  0.00           N  
ATOM   2960  CA  LEU A 183       8.138  30.549  53.617  1.00  0.00           C  
ATOM   2961  C   LEU A 183       8.027  32.014  54.019  1.00  0.00           C  
ATOM   2962  O   LEU A 183       8.808  32.505  54.835  1.00  0.00           O  
ATOM   2963  CB  LEU A 183       8.713  30.444  52.199  1.00  0.00           C  
ATOM   2964  CG  LEU A 183      10.013  31.222  51.948  1.00  0.00           C  
ATOM   2965  CD1 LEU A 183      11.091  30.732  52.903  1.00  0.00           C  
ATOM   2966  CD2 LEU A 183      10.441  31.040  50.500  1.00  0.00           C  
ATOM   2967  H   LEU A 183       6.427  29.529  52.835  1.00  0.00           H  
ATOM   2968  HA  LEU A 183       8.809  30.059  54.323  1.00  0.00           H  
ATOM   2969 1HB  LEU A 183       8.908  29.397  51.980  1.00  0.00           H  
ATOM   2970 2HB  LEU A 183       7.967  30.810  51.492  1.00  0.00           H  
ATOM   2971  HG  LEU A 183       9.847  32.281  52.147  1.00  0.00           H  
ATOM   2972 1HD1 LEU A 183      12.014  31.284  52.726  1.00  0.00           H  
ATOM   2973 2HD1 LEU A 183      10.766  30.892  53.932  1.00  0.00           H  
ATOM   2974 3HD1 LEU A 183      11.267  29.669  52.740  1.00  0.00           H  
ATOM   2975 1HD2 LEU A 183      11.364  31.595  50.322  1.00  0.00           H  
ATOM   2976 2HD2 LEU A 183      10.608  29.981  50.300  1.00  0.00           H  
ATOM   2977 3HD2 LEU A 183       9.660  31.415  49.839  1.00  0.00           H  
ATOM   2978  N   LEU A 184       7.051  32.708  53.444  1.00  0.00           N  
ATOM   2979  CA  LEU A 184       6.891  34.139  53.672  1.00  0.00           C  
ATOM   2980  C   LEU A 184       6.651  34.439  55.146  1.00  0.00           C  
ATOM   2981  O   LEU A 184       7.200  35.397  55.691  1.00  0.00           O  
ATOM   2982  CB  LEU A 184       5.723  34.682  52.838  1.00  0.00           C  
ATOM   2983  CG  LEU A 184       5.965  34.758  51.325  1.00  0.00           C  
ATOM   2984  CD1 LEU A 184       4.659  35.096  50.618  1.00  0.00           C  
ATOM   2985  CD2 LEU A 184       7.030  35.803  51.033  1.00  0.00           C  
ATOM   2986  H   LEU A 184       6.402  32.231  52.834  1.00  0.00           H  
ATOM   2987  HA  LEU A 184       7.815  34.634  53.375  1.00  0.00           H  
ATOM   2988 1HB  LEU A 184       4.854  34.047  53.003  1.00  0.00           H  
ATOM   2989 2HB  LEU A 184       5.485  35.687  53.187  1.00  0.00           H  
ATOM   2990  HG  LEU A 184       6.300  33.787  50.960  1.00  0.00           H  
ATOM   2991 1HD1 LEU A 184       4.831  35.150  49.544  1.00  0.00           H  
ATOM   2992 2HD1 LEU A 184       3.921  34.323  50.828  1.00  0.00           H  
ATOM   2993 3HD1 LEU A 184       4.292  36.058  50.975  1.00  0.00           H  
ATOM   2994 1HD2 LEU A 184       7.204  35.857  49.958  1.00  0.00           H  
ATOM   2995 2HD2 LEU A 184       6.696  36.775  51.396  1.00  0.00           H  
ATOM   2996 3HD2 LEU A 184       7.958  35.527  51.536  1.00  0.00           H  
ATOM   2997  N   GLU A 185       5.833  33.614  55.787  1.00  0.00           N  
ATOM   2998  CA  GLU A 185       5.508  33.799  57.197  1.00  0.00           C  
ATOM   2999  C   GLU A 185       6.755  33.702  58.066  1.00  0.00           C  
ATOM   3000  O   GLU A 185       6.930  34.480  59.006  1.00  0.00           O  
ATOM   3001  CB  GLU A 185       4.478  32.761  57.648  1.00  0.00           C  
ATOM   3002  CG  GLU A 185       3.068  33.010  57.133  1.00  0.00           C  
ATOM   3003  CD  GLU A 185       2.103  31.922  57.520  1.00  0.00           C  
ATOM   3004  OE1 GLU A 185       2.535  30.945  58.084  1.00  0.00           O  
ATOM   3005  OE2 GLU A 185       0.936  32.070  57.252  1.00  0.00           O1-
ATOM   3006  H   GLU A 185       5.425  32.837  55.287  1.00  0.00           H  
ATOM   3007  HA  GLU A 185       5.092  34.798  57.321  1.00  0.00           H  
ATOM   3008 1HB  GLU A 185       4.788  31.772  57.314  1.00  0.00           H  
ATOM   3009 2HB  GLU A 185       4.438  32.741  58.738  1.00  0.00           H  
ATOM   3010 1HG  GLU A 185       2.707  33.957  57.532  1.00  0.00           H  
ATOM   3011 2HG  GLU A 185       3.098  33.091  56.047  1.00  0.00           H  
ATOM   3012  N   ARG A 186       7.619  32.744  57.748  1.00  0.00           N  
ATOM   3013  CA  ARG A 186       8.840  32.527  58.517  1.00  0.00           C  
ATOM   3014  C   ARG A 186       9.844  33.649  58.286  1.00  0.00           C  
ATOM   3015  O   ARG A 186      10.493  34.115  59.222  1.00  0.00           O  
ATOM   3016  CB  ARG A 186       9.475  31.197  58.146  1.00  0.00           C  
ATOM   3017  CG  ARG A 186      10.766  30.877  58.883  1.00  0.00           C  
ATOM   3018  CD  ARG A 186      10.548  30.762  60.348  1.00  0.00           C  
ATOM   3019  NE  ARG A 186      11.771  30.410  61.052  1.00  0.00           N  
ATOM   3020  CZ  ARG A 186      11.942  30.511  62.384  1.00  0.00           C  
ATOM   3021  NH1 ARG A 186      10.962  30.952  63.141  1.00  0.00           N1+
ATOM   3022  NH2 ARG A 186      13.095  30.166  62.931  1.00  0.00           N  
ATOM   3023  H   ARG A 186       7.426  32.154  56.954  1.00  0.00           H  
ATOM   3024  HA  ARG A 186       8.577  32.528  59.575  1.00  0.00           H  
ATOM   3025 1HB  ARG A 186       8.773  30.388  58.346  1.00  0.00           H  
ATOM   3026 2HB  ARG A 186       9.694  31.183  57.078  1.00  0.00           H  
ATOM   3027 1HG  ARG A 186      11.168  29.931  58.521  1.00  0.00           H  
ATOM   3028 2HG  ARG A 186      11.493  31.670  58.705  1.00  0.00           H  
ATOM   3029 1HD  ARG A 186      10.191  31.715  60.739  1.00  0.00           H  
ATOM   3030 2HD  ARG A 186       9.807  29.988  60.546  1.00  0.00           H  
ATOM   3031  HE  ARG A 186      12.549  30.067  60.503  1.00  0.00           H  
ATOM   3032 1HH1 ARG A 186      10.080  31.216  62.725  1.00  0.00           H  
ATOM   3033 2HH1 ARG A 186      11.091  31.027  64.140  1.00  0.00           H  
ATOM   3034 1HH2 ARG A 186      13.849  29.826  62.350  1.00  0.00           H  
ATOM   3035 2HH2 ARG A 186      13.222  30.239  63.929  1.00  0.00           H  
ATOM   3036  N   LEU A 187       9.966  34.079  57.035  1.00  0.00           N  
ATOM   3037  CA  LEU A 187      10.894  35.145  56.679  1.00  0.00           C  
ATOM   3038  C   LEU A 187      10.552  36.438  57.408  1.00  0.00           C  
ATOM   3039  O   LEU A 187      11.440  37.155  57.870  1.00  0.00           O  
ATOM   3040  CB  LEU A 187      10.870  35.385  55.164  1.00  0.00           C  
ATOM   3041  CG  LEU A 187      11.400  34.231  54.300  1.00  0.00           C  
ATOM   3042  CD1 LEU A 187      11.118  34.525  52.834  1.00  0.00           C  
ATOM   3043  CD2 LEU A 187      12.891  34.056  54.546  1.00  0.00           C  
ATOM   3044  H   LEU A 187       9.403  33.655  56.311  1.00  0.00           H  
ATOM   3045  HA  LEU A 187      11.894  34.841  56.985  1.00  0.00           H  
ATOM   3046 1HB  LEU A 187       9.845  35.582  54.859  1.00  0.00           H  
ATOM   3047 2HB  LEU A 187      11.469  36.267  54.941  1.00  0.00           H  
ATOM   3048  HG  LEU A 187      10.876  33.310  54.562  1.00  0.00           H  
ATOM   3049 1HD1 LEU A 187      11.495  33.707  52.220  1.00  0.00           H  
ATOM   3050 2HD1 LEU A 187      10.044  34.627  52.683  1.00  0.00           H  
ATOM   3051 3HD1 LEU A 187      11.614  35.451  52.545  1.00  0.00           H  
ATOM   3052 1HD2 LEU A 187      13.268  33.236  53.934  1.00  0.00           H  
ATOM   3053 2HD2 LEU A 187      13.414  34.975  54.284  1.00  0.00           H  
ATOM   3054 3HD2 LEU A 187      13.061  33.830  55.600  1.00  0.00           H  
ATOM   3055  N   LEU A 188       9.261  36.732  57.511  1.00  0.00           N  
ATOM   3056  CA  LEU A 188       8.801  37.952  58.159  1.00  0.00           C  
ATOM   3057  C   LEU A 188       9.038  37.900  59.664  1.00  0.00           C  
ATOM   3058  O   LEU A 188       9.409  38.899  60.280  1.00  0.00           O  
ATOM   3059  CB  LEU A 188       7.311  38.173  57.876  1.00  0.00           C  
ATOM   3060  CG  LEU A 188       6.947  38.470  56.416  1.00  0.00           C  
ATOM   3061  CD1 LEU A 188       5.460  38.225  56.201  1.00  0.00           C  
ATOM   3062  CD2 LEU A 188       7.317  39.908  56.083  1.00  0.00           C  
ATOM   3063  H   LEU A 188       8.580  36.092  57.129  1.00  0.00           H  
ATOM   3064  HA  LEU A 188       9.380  38.786  57.761  1.00  0.00           H  
ATOM   3065 1HB  LEU A 188       6.763  37.282  58.177  1.00  0.00           H  
ATOM   3066 2HB  LEU A 188       6.961  39.009  58.481  1.00  0.00           H  
ATOM   3067  HG  LEU A 188       7.496  37.793  55.759  1.00  0.00           H  
ATOM   3068 1HD1 LEU A 188       5.202  38.435  55.163  1.00  0.00           H  
ATOM   3069 2HD1 LEU A 188       5.227  37.184  56.427  1.00  0.00           H  
ATOM   3070 3HD1 LEU A 188       4.885  38.877  56.856  1.00  0.00           H  
ATOM   3071 1HD2 LEU A 188       7.061  40.120  55.044  1.00  0.00           H  
ATOM   3072 2HD2 LEU A 188       6.768  40.586  56.738  1.00  0.00           H  
ATOM   3073 3HD2 LEU A 188       8.387  40.052  56.228  1.00  0.00           H  
ATOM   3074  N   GLU A 189       8.821  36.727  60.251  1.00  0.00           N  
ATOM   3075  CA  GLU A 189       9.067  36.526  61.673  1.00  0.00           C  
ATOM   3076  C   GLU A 189      10.551  36.645  61.996  1.00  0.00           C  
ATOM   3077  O   GLU A 189      10.928  37.190  63.034  1.00  0.00           O  
ATOM   3078  CB  GLU A 189       8.546  35.157  62.115  1.00  0.00           C  
ATOM   3079  CG  GLU A 189       7.036  35.080  62.279  1.00  0.00           C  
ATOM   3080  CD  GLU A 189       6.529  35.899  63.433  1.00  0.00           C  
ATOM   3081  OE1 GLU A 189       7.336  36.394  64.185  1.00  0.00           O  
ATOM   3082  OE2 GLU A 189       5.335  36.028  63.566  1.00  0.00           O1-
ATOM   3083  H   GLU A 189       8.475  35.956  59.698  1.00  0.00           H  
ATOM   3084  HA  GLU A 189       8.540  37.305  62.224  1.00  0.00           H  
ATOM   3085 1HB  GLU A 189       8.842  34.402  61.387  1.00  0.00           H  
ATOM   3086 2HB  GLU A 189       9.000  34.887  63.069  1.00  0.00           H  
ATOM   3087 1HG  GLU A 189       6.563  35.436  61.362  1.00  0.00           H  
ATOM   3088 2HG  GLU A 189       6.748  34.040  62.423  1.00  0.00           H  
ATOM   3089  N   LEU A 190      11.390  36.133  61.102  1.00  0.00           N  
ATOM   3090  CA  LEU A 190      12.836  36.242  61.258  1.00  0.00           C  
ATOM   3091  C   LEU A 190      13.290  37.695  61.182  1.00  0.00           C  
ATOM   3092  O   LEU A 190      14.210  38.106  61.885  1.00  0.00           O  
ATOM   3093  CB  LEU A 190      13.549  35.420  60.177  1.00  0.00           C  
ATOM   3094  CG  LEU A 190      13.492  33.898  60.353  1.00  0.00           C  
ATOM   3095  CD1 LEU A 190      14.023  33.220  59.098  1.00  0.00           C  
ATOM   3096  CD2 LEU A 190      14.303  33.498  61.576  1.00  0.00           C  
ATOM   3097  H   LEU A 190      11.017  35.657  60.295  1.00  0.00           H  
ATOM   3098  HA  LEU A 190      13.101  35.861  62.244  1.00  0.00           H  
ATOM   3099 1HB  LEU A 190      13.106  35.659  59.210  1.00  0.00           H  
ATOM   3100 2HB  LEU A 190      14.598  35.713  60.153  1.00  0.00           H  
ATOM   3101  HG  LEU A 190      12.455  33.585  60.488  1.00  0.00           H  
ATOM   3102 1HD1 LEU A 190      13.982  32.138  59.223  1.00  0.00           H  
ATOM   3103 2HD1 LEU A 190      13.413  33.508  58.242  1.00  0.00           H  
ATOM   3104 3HD1 LEU A 190      15.053  33.527  58.928  1.00  0.00           H  
ATOM   3105 1HD2 LEU A 190      14.263  32.416  61.703  1.00  0.00           H  
ATOM   3106 2HD2 LEU A 190      15.341  33.808  61.442  1.00  0.00           H  
ATOM   3107 3HD2 LEU A 190      13.891  33.982  62.462  1.00  0.00           H  
ATOM   3108  N   ALA A 191      12.637  38.469  60.320  1.00  0.00           N  
ATOM   3109  CA  ALA A 191      12.895  39.902  60.230  1.00  0.00           C  
ATOM   3110  C   ALA A 191      12.600  40.598  61.552  1.00  0.00           C  
ATOM   3111  O   ALA A 191      13.328  41.500  61.965  1.00  0.00           O  
ATOM   3112  CB  ALA A 191      12.068  40.520  59.111  1.00  0.00           C  
ATOM   3113  H   ALA A 191      11.946  38.055  59.710  1.00  0.00           H  
ATOM   3114  HA  ALA A 191      13.954  40.042  60.007  1.00  0.00           H  
ATOM   3115 1HB  ALA A 191      12.272  41.591  59.056  1.00  0.00           H  
ATOM   3116 2HB  ALA A 191      12.333  40.052  58.162  1.00  0.00           H  
ATOM   3117 3HB  ALA A 191      11.011  40.361  59.310  1.00  0.00           H  
ATOM   3118  N   ARG A 192      11.527  40.176  62.211  1.00  0.00           N  
ATOM   3119  CA  ARG A 192      11.145  40.747  63.499  1.00  0.00           C  
ATOM   3120  C   ARG A 192      12.137  40.358  64.589  1.00  0.00           C  
ATOM   3121  O   ARG A 192      12.505  41.182  65.426  1.00  0.00           O  
ATOM   3122  CB  ARG A 192       9.752  40.283  63.897  1.00  0.00           C  
ATOM   3123  CG  ARG A 192       9.230  40.871  65.198  1.00  0.00           C  
ATOM   3124  CD  ARG A 192       7.828  40.459  65.465  1.00  0.00           C  
ATOM   3125  NE  ARG A 192       7.708  39.018  65.630  1.00  0.00           N  
ATOM   3126  CZ  ARG A 192       7.983  38.354  66.769  1.00  0.00           C  
ATOM   3127  NH1 ARG A 192       8.394  39.013  67.831  1.00  0.00           N1+
ATOM   3128  NH2 ARG A 192       7.843  37.042  66.818  1.00  0.00           N  
ATOM   3129  H   ARG A 192      10.962  39.440  61.812  1.00  0.00           H  
ATOM   3130  HA  ARG A 192      11.157  41.832  63.404  1.00  0.00           H  
ATOM   3131 1HB  ARG A 192       9.044  40.540  63.111  1.00  0.00           H  
ATOM   3132 2HB  ARG A 192       9.744  39.197  64.001  1.00  0.00           H  
ATOM   3133 1HG  ARG A 192       9.850  40.531  66.027  1.00  0.00           H  
ATOM   3134 2HG  ARG A 192       9.262  41.961  65.144  1.00  0.00           H  
ATOM   3135 1HD  ARG A 192       7.474  40.937  66.378  1.00  0.00           H  
ATOM   3136 2HD  ARG A 192       7.195  40.759  64.629  1.00  0.00           H  
ATOM   3137  HE  ARG A 192       7.395  38.478  64.834  1.00  0.00           H  
ATOM   3138 1HH1 ARG A 192       8.501  40.016  67.793  1.00  0.00           H  
ATOM   3139 2HH1 ARG A 192       8.601  38.515  68.685  1.00  0.00           H  
ATOM   3140 1HH2 ARG A 192       7.529  36.535  66.002  1.00  0.00           H  
ATOM   3141 2HH2 ARG A 192       8.051  36.544  67.671  1.00  0.00           H  
ATOM   3142  N   GLU A 193      12.568  39.102  64.570  1.00  0.00           N  
ATOM   3143  CA  GLU A 193      13.548  38.615  65.533  1.00  0.00           C  
ATOM   3144  C   GLU A 193      14.890  39.313  65.355  1.00  0.00           C  
ATOM   3145  O   GLU A 193      15.566  39.639  66.332  1.00  0.00           O  
ATOM   3146  CB  GLU A 193      13.727  37.102  65.393  1.00  0.00           C  
ATOM   3147  CG  GLU A 193      12.537  36.282  65.870  1.00  0.00           C  
ATOM   3148  CD  GLU A 193      12.723  34.804  65.659  1.00  0.00           C  
ATOM   3149  OE1 GLU A 193      13.699  34.427  65.057  1.00  0.00           O  
ATOM   3150  OE2 GLU A 193      11.888  34.050  66.103  1.00  0.00           O1-
ATOM   3151  H   GLU A 193      12.206  38.468  63.871  1.00  0.00           H  
ATOM   3152  HA  GLU A 193      13.183  38.843  66.535  1.00  0.00           H  
ATOM   3153 1HB  GLU A 193      13.908  36.851  64.347  1.00  0.00           H  
ATOM   3154 2HB  GLU A 193      14.601  36.784  65.960  1.00  0.00           H  
ATOM   3155 1HG  GLU A 193      12.382  36.468  66.932  1.00  0.00           H  
ATOM   3156 2HG  GLU A 193      11.645  36.610  65.338  1.00  0.00           H  
ATOM   3157  N   ALA A 194      15.234  39.525  64.075  1.00  0.00           N  
ATOM   3158  CA  ALA A 194      16.437  40.220  63.626  1.00  0.00           C  
ATOM   3159  C   ALA A 194      16.473  41.679  64.065  1.00  0.00           C  
ATOM   3160  O   ALA A 194      17.541  42.234  64.324  1.00  0.00           O  
ATOM   3161  CB  ALA A 194      16.552  40.131  62.111  1.00  0.00           C  
ATOM   3162  H   ALA A 194      14.630  39.186  63.341  1.00  0.00           H  
ATOM   3163  HA  ALA A 194      17.299  39.731  64.078  1.00  0.00           H  
ATOM   3164 1HB  ALA A 194      17.458  40.640  61.785  1.00  0.00           H  
ATOM   3165 2HB  ALA A 194      16.596  39.083  61.809  1.00  0.00           H  
ATOM   3166 3HB  ALA A 194      15.684  40.603  61.652  1.00  0.00           H  
ATOM   3167  N   GLY A 195      15.305  42.301  64.146  1.00  0.00           N  
ATOM   3168  CA  GLY A 195      15.199  43.658  64.671  1.00  0.00           C  
ATOM   3169  C   GLY A 195      15.236  44.699  63.557  1.00  0.00           C  
ATOM   3170  O   GLY A 195      15.853  45.754  63.701  1.00  0.00           O  
ATOM   3171  H   GLY A 195      14.470  41.821  63.837  1.00  0.00           H  
ATOM   3172 1HA  GLY A 195      14.269  43.759  65.232  1.00  0.00           H  
ATOM   3173 2HA  GLY A 195      16.014  43.844  65.368  1.00  0.00           H  
ATOM   3174  N   LEU A 196      14.571  44.391  62.447  1.00  0.00           N  
ATOM   3175  CA  LEU A 196      14.428  45.336  61.345  1.00  0.00           C  
ATOM   3176  C   LEU A 196      13.421  46.423  61.703  1.00  0.00           C  
ATOM   3177  O   LEU A 196      12.440  46.169  62.401  1.00  0.00           O  
ATOM   3178  CB  LEU A 196      13.980  44.608  60.072  1.00  0.00           C  
ATOM   3179  CG  LEU A 196      15.106  44.120  59.152  1.00  0.00           C  
ATOM   3180  CD1 LEU A 196      15.929  43.060  59.874  1.00  0.00           C  
ATOM   3181  CD2 LEU A 196      14.511  43.568  57.866  1.00  0.00           C  
ATOM   3182  H   LEU A 196      14.151  43.477  62.366  1.00  0.00           H  
ATOM   3183  HA  LEU A 196      15.399  45.794  61.154  1.00  0.00           H  
ATOM   3184 1HB  LEU A 196      13.387  43.741  60.357  1.00  0.00           H  
ATOM   3185 2HB  LEU A 196      13.347  45.281  59.492  1.00  0.00           H  
ATOM   3186  HG  LEU A 196      15.771  44.953  58.916  1.00  0.00           H  
ATOM   3187 1HD1 LEU A 196      16.729  42.713  59.222  1.00  0.00           H  
ATOM   3188 2HD1 LEU A 196      16.359  43.486  60.780  1.00  0.00           H  
ATOM   3189 3HD1 LEU A 196      15.286  42.219  60.137  1.00  0.00           H  
ATOM   3190 1HD2 LEU A 196      15.312  43.222  57.213  1.00  0.00           H  
ATOM   3191 2HD2 LEU A 196      13.846  42.735  58.101  1.00  0.00           H  
ATOM   3192 3HD2 LEU A 196      13.944  44.351  57.362  1.00  0.00           H  
ATOM   3193  N   SER A 197      13.665  47.638  61.226  1.00  0.00           N  
ATOM   3194  CA  SER A 197      12.813  48.772  61.568  1.00  0.00           C  
ATOM   3195  C   SER A 197      11.424  48.629  60.970  1.00  0.00           C  
ATOM   3196  O   SER A 197      11.228  47.902  59.997  1.00  0.00           O  
ATOM   3197  CB  SER A 197      13.447  50.062  61.087  1.00  0.00           C  
ATOM   3198  OG  SER A 197      13.447  50.130  59.687  1.00  0.00           O  
ATOM   3199  H   SER A 197      14.455  47.775  60.613  1.00  0.00           H  
ATOM   3200  HA  SER A 197      12.719  48.818  62.654  1.00  0.00           H  
ATOM   3201 1HB  SER A 197      12.897  50.911  61.494  1.00  0.00           H  
ATOM   3202 2HB  SER A 197      14.470  50.126  61.456  1.00  0.00           H  
ATOM   3203  HG  SER A 197      13.859  50.968  59.462  1.00  0.00           H  
ATOM   3204  N   PRO A 198      10.462  49.328  61.561  1.00  0.00           N  
ATOM   3205  CA  PRO A 198       9.100  49.318  61.054  1.00  0.00           C  
ATOM   3206  C   PRO A 198       9.058  49.597  59.563  1.00  0.00           C  
ATOM   3207  O   PRO A 198       8.243  49.026  58.837  1.00  0.00           O  
ATOM   3208  CB  PRO A 198       8.429  50.437  61.857  1.00  0.00           C  
ATOM   3209  CG  PRO A 198       9.142  50.426  63.167  1.00  0.00           C  
ATOM   3210  CD  PRO A 198      10.581  50.171  62.805  1.00  0.00           C  
ATOM   3211  HA  PRO A 198       8.686  48.321  61.214  1.00  0.00           H  
ATOM   3212 1HB  PRO A 198       8.529  51.393  61.324  1.00  0.00           H  
ATOM   3213 2HB  PRO A 198       7.351  50.234  61.957  1.00  0.00           H  
ATOM   3214 1HG  PRO A 198       8.999  51.386  63.684  1.00  0.00           H  
ATOM   3215 2HG  PRO A 198       8.723  49.646  63.820  1.00  0.00           H  
ATOM   3216 1HD  PRO A 198      11.084  51.128  62.602  1.00  0.00           H  
ATOM   3217 2HD  PRO A 198      11.078  49.639  63.631  1.00  0.00           H  
ATOM   3218  N   GLU A 199       9.931  50.484  59.062  1.00  0.00           N  
ATOM   3219  CA  GLU A 199       9.877  50.746  57.629  1.00  0.00           C  
ATOM   3220  C   GLU A 199      10.322  49.532  56.828  1.00  0.00           C  
ATOM   3221  O   GLU A 199       9.709  49.181  55.820  1.00  0.00           O  
ATOM   3222  CB  GLU A 199      10.752  51.951  57.273  1.00  0.00           C  
ATOM   3223  CG  GLU A 199      10.768  52.301  55.792  1.00  0.00           C  
ATOM   3224  CD  GLU A 199      11.461  53.604  55.507  1.00  0.00           C  
ATOM   3225  OE1 GLU A 199      12.529  53.814  56.030  1.00  0.00           O  
ATOM   3226  OE2 GLU A 199      10.922  54.391  54.765  1.00  0.00           O1-
ATOM   3227  H   GLU A 199      10.587  50.933  59.685  1.00  0.00           H  
ATOM   3228  HA  GLU A 199       8.841  50.961  57.363  1.00  0.00           H  
ATOM   3229 1HB  GLU A 199      10.405  52.827  57.821  1.00  0.00           H  
ATOM   3230 2HB  GLU A 199      11.780  51.758  57.582  1.00  0.00           H  
ATOM   3231 1HG  GLU A 199      11.274  51.506  55.247  1.00  0.00           H  
ATOM   3232 2HG  GLU A 199       9.741  52.355  55.432  1.00  0.00           H  
ATOM   3233  N   GLN A 200      11.398  48.893  57.280  1.00  0.00           N  
ATOM   3234  CA  GLN A 200      11.929  47.716  56.608  1.00  0.00           C  
ATOM   3235  C   GLN A 200      10.952  46.549  56.683  1.00  0.00           C  
ATOM   3236  O   GLN A 200      10.797  45.792  55.723  1.00  0.00           O  
ATOM   3237  CB  GLN A 200      13.273  47.311  57.218  1.00  0.00           C  
ATOM   3238  CG  GLN A 200      14.395  48.305  56.965  1.00  0.00           C  
ATOM   3239  CD  GLN A 200      15.668  47.941  57.705  1.00  0.00           C  
ATOM   3240  NE2 GLN A 200      16.765  47.819  56.964  1.00  0.00           N  
ATOM   3241  OE1 GLN A 200      15.667  47.768  58.927  1.00  0.00           O  
ATOM   3242  H   GLN A 200      11.857  49.232  58.113  1.00  0.00           H  
ATOM   3243  HA  GLN A 200      12.074  47.962  55.557  1.00  0.00           H  
ATOM   3244 1HB  GLN A 200      13.164  47.194  58.296  1.00  0.00           H  
ATOM   3245 2HB  GLN A 200      13.582  46.347  56.814  1.00  0.00           H  
ATOM   3246 1HG  GLN A 200      14.613  48.329  55.897  1.00  0.00           H  
ATOM   3247 2HG  GLN A 200      14.075  49.292  57.303  1.00  0.00           H  
ATOM   3248 1HE2 GLN A 200      17.636  47.580  57.396  1.00  0.00           H  
ATOM   3249 2HE2 GLN A 200      16.723  47.967  55.977  1.00  0.00           H  
ATOM   3250  N   ILE A 201      10.292  46.409  57.828  1.00  0.00           N  
ATOM   3251  CA  ILE A 201       9.291  45.366  58.012  1.00  0.00           C  
ATOM   3252  C   ILE A 201       8.093  45.581  57.097  1.00  0.00           C  
ATOM   3253  O   ILE A 201       7.602  44.643  56.470  1.00  0.00           O  
ATOM   3254  CB  ILE A 201       8.816  45.316  59.476  1.00  0.00           C  
ATOM   3255  CG1 ILE A 201       9.945  44.826  60.388  1.00  0.00           C  
ATOM   3256  CG2 ILE A 201       7.593  44.419  59.608  1.00  0.00           C  
ATOM   3257  CD1 ILE A 201      10.386  43.407  60.103  1.00  0.00           C  
ATOM   3258  H   ILE A 201      10.490  47.043  58.590  1.00  0.00           H  
ATOM   3259  HA  ILE A 201       9.744  44.411  57.751  1.00  0.00           H  
ATOM   3260  HB  ILE A 201       8.556  46.320  59.810  1.00  0.00           H  
ATOM   3261 1HG1 ILE A 201      10.809  45.480  60.282  1.00  0.00           H  
ATOM   3262 2HG1 ILE A 201       9.621  44.878  61.428  1.00  0.00           H  
ATOM   3263 1HG2 ILE A 201       7.271  44.395  60.648  1.00  0.00           H  
ATOM   3264 2HG2 ILE A 201       6.787  44.811  58.988  1.00  0.00           H  
ATOM   3265 3HG2 ILE A 201       7.845  43.410  59.282  1.00  0.00           H  
ATOM   3266 1HD1 ILE A 201      11.188  43.132  60.788  1.00  0.00           H  
ATOM   3267 2HD1 ILE A 201       9.543  42.729  60.238  1.00  0.00           H  
ATOM   3268 3HD1 ILE A 201      10.748  43.339  59.078  1.00  0.00           H  
ATOM   3269  N   LEU A 202       7.629  46.824  57.023  1.00  0.00           N  
ATOM   3270  CA  LEU A 202       6.503  47.172  56.163  1.00  0.00           C  
ATOM   3271  C   LEU A 202       6.779  46.790  54.714  1.00  0.00           C  
ATOM   3272  O   LEU A 202       5.947  46.163  54.059  1.00  0.00           O  
ATOM   3273  CB  LEU A 202       6.211  48.675  56.254  1.00  0.00           C  
ATOM   3274  CG  LEU A 202       5.079  49.189  55.355  1.00  0.00           C  
ATOM   3275  CD1 LEU A 202       3.768  48.533  55.764  1.00  0.00           C  
ATOM   3276  CD2 LEU A 202       4.991  50.703  55.465  1.00  0.00           C  
ATOM   3277  H   LEU A 202       8.066  47.548  57.577  1.00  0.00           H  
ATOM   3278  HA  LEU A 202       5.633  46.605  56.498  1.00  0.00           H  
ATOM   3279 1HB  LEU A 202       5.951  48.916  57.284  1.00  0.00           H  
ATOM   3280 2HB  LEU A 202       7.117  49.222  55.993  1.00  0.00           H  
ATOM   3281  HG  LEU A 202       5.283  48.911  54.320  1.00  0.00           H  
ATOM   3282 1HD1 LEU A 202       2.964  48.897  55.124  1.00  0.00           H  
ATOM   3283 2HD1 LEU A 202       3.853  47.451  55.657  1.00  0.00           H  
ATOM   3284 3HD1 LEU A 202       3.546  48.779  56.801  1.00  0.00           H  
ATOM   3285 1HD2 LEU A 202       4.187  51.069  54.825  1.00  0.00           H  
ATOM   3286 2HD2 LEU A 202       4.786  50.982  56.499  1.00  0.00           H  
ATOM   3287 3HD2 LEU A 202       5.935  51.147  55.150  1.00  0.00           H  
ATOM   3288  N   ARG A 203       7.952  47.174  54.220  1.00  0.00           N  
ATOM   3289  CA  ARG A 203       8.320  46.910  52.834  1.00  0.00           C  
ATOM   3290  C   ARG A 203       8.318  45.415  52.539  1.00  0.00           C  
ATOM   3291  O   ARG A 203       7.886  44.985  51.468  1.00  0.00           O  
ATOM   3292  CB  ARG A 203       9.697  47.482  52.528  1.00  0.00           C  
ATOM   3293  CG  ARG A 203       9.743  48.996  52.389  1.00  0.00           C  
ATOM   3294  CD  ARG A 203      11.115  49.477  52.083  1.00  0.00           C  
ATOM   3295  NE  ARG A 203      11.179  50.928  52.020  1.00  0.00           N  
ATOM   3296  CZ  ARG A 203      10.879  51.661  50.931  1.00  0.00           C  
ATOM   3297  NH1 ARG A 203      10.496  51.065  49.823  1.00  0.00           N1+
ATOM   3298  NH2 ARG A 203      10.969  52.979  50.975  1.00  0.00           N  
ATOM   3299  H   ARG A 203       8.602  47.660  54.819  1.00  0.00           H  
ATOM   3300  HA  ARG A 203       7.578  47.381  52.190  1.00  0.00           H  
ATOM   3301 1HB  ARG A 203      10.391  47.202  53.318  1.00  0.00           H  
ATOM   3302 2HB  ARG A 203      10.070  47.054  51.597  1.00  0.00           H  
ATOM   3303 1HG  ARG A 203       9.082  49.308  51.581  1.00  0.00           H  
ATOM   3304 2HG  ARG A 203       9.419  49.457  53.323  1.00  0.00           H  
ATOM   3305 1HD  ARG A 203      11.801  49.139  52.859  1.00  0.00           H  
ATOM   3306 2HD  ARG A 203      11.433  49.080  51.120  1.00  0.00           H  
ATOM   3307  HE  ARG A 203      11.469  51.422  52.854  1.00  0.00           H  
ATOM   3308 1HH1 ARG A 203      10.428  50.058  49.789  1.00  0.00           H  
ATOM   3309 2HH1 ARG A 203      10.271  51.615  49.006  1.00  0.00           H  
ATOM   3310 1HH2 ARG A 203      11.263  53.437  51.827  1.00  0.00           H  
ATOM   3311 2HH2 ARG A 203      10.744  53.528  50.158  1.00  0.00           H  
ATOM   3312  N   LEU A 204       8.802  44.627  53.492  1.00  0.00           N  
ATOM   3313  CA  LEU A 204       8.780  43.176  53.370  1.00  0.00           C  
ATOM   3314  C   LEU A 204       7.352  42.647  53.333  1.00  0.00           C  
ATOM   3315  O   LEU A 204       7.037  41.730  52.575  1.00  0.00           O  
ATOM   3316  CB  LEU A 204       9.541  42.535  54.538  1.00  0.00           C  
ATOM   3317  CG  LEU A 204      11.059  42.754  54.544  1.00  0.00           C  
ATOM   3318  CD1 LEU A 204      11.634  42.290  55.875  1.00  0.00           C  
ATOM   3319  CD2 LEU A 204      11.686  41.995  53.383  1.00  0.00           C  
ATOM   3320  H   LEU A 204       9.195  45.045  54.323  1.00  0.00           H  
ATOM   3321  HA  LEU A 204       9.260  42.907  52.428  1.00  0.00           H  
ATOM   3322 1HB  LEU A 204       9.144  42.935  55.470  1.00  0.00           H  
ATOM   3323 2HB  LEU A 204       9.360  41.461  54.523  1.00  0.00           H  
ATOM   3324  HG  LEU A 204      11.274  43.817  54.441  1.00  0.00           H  
ATOM   3325 1HD1 LEU A 204      12.713  42.445  55.880  1.00  0.00           H  
ATOM   3326 2HD1 LEU A 204      11.182  42.863  56.687  1.00  0.00           H  
ATOM   3327 3HD1 LEU A 204      11.419  41.231  56.015  1.00  0.00           H  
ATOM   3328 1HD2 LEU A 204      12.764  42.151  53.387  1.00  0.00           H  
ATOM   3329 2HD2 LEU A 204      11.472  40.930  53.487  1.00  0.00           H  
ATOM   3330 3HD2 LEU A 204      11.270  42.359  52.444  1.00  0.00           H  
ATOM   3331  N   LEU A 205       6.489  43.231  54.159  1.00  0.00           N  
ATOM   3332  CA  LEU A 205       5.090  42.826  54.216  1.00  0.00           C  
ATOM   3333  C   LEU A 205       4.367  43.157  52.917  1.00  0.00           C  
ATOM   3334  O   LEU A 205       3.574  42.359  52.417  1.00  0.00           O  
ATOM   3335  CB  LEU A 205       4.386  43.517  55.389  1.00  0.00           C  
ATOM   3336  CG  LEU A 205       4.863  43.104  56.787  1.00  0.00           C  
ATOM   3337  CD1 LEU A 205       4.366  44.115  57.814  1.00  0.00           C  
ATOM   3338  CD2 LEU A 205       4.354  41.707  57.106  1.00  0.00           C  
ATOM   3339  H   LEU A 205       6.811  43.974  54.761  1.00  0.00           H  
ATOM   3340  HA  LEU A 205       5.056  41.744  54.352  1.00  0.00           H  
ATOM   3341 1HB  LEU A 205       4.528  44.593  55.295  1.00  0.00           H  
ATOM   3342 2HB  LEU A 205       3.318  43.307  55.328  1.00  0.00           H  
ATOM   3343  HG  LEU A 205       5.952  43.109  56.817  1.00  0.00           H  
ATOM   3344 1HD1 LEU A 205       4.705  43.821  58.807  1.00  0.00           H  
ATOM   3345 2HD1 LEU A 205       4.760  45.101  57.572  1.00  0.00           H  
ATOM   3346 3HD1 LEU A 205       3.277  44.145  57.797  1.00  0.00           H  
ATOM   3347 1HD2 LEU A 205       4.694  41.414  58.100  1.00  0.00           H  
ATOM   3348 2HD2 LEU A 205       3.263  41.701  57.079  1.00  0.00           H  
ATOM   3349 3HD2 LEU A 205       4.738  41.004  56.369  1.00  0.00           H  
ATOM   3350  N   ILE A 206       4.645  44.336  52.375  1.00  0.00           N  
ATOM   3351  CA  ILE A 206       4.023  44.775  51.131  1.00  0.00           C  
ATOM   3352  C   ILE A 206       4.356  43.827  49.985  1.00  0.00           C  
ATOM   3353  O   ILE A 206       3.475  43.422  49.226  1.00  0.00           O  
ATOM   3354  CB  ILE A 206       4.473  46.201  50.765  1.00  0.00           C  
ATOM   3355  CG1 ILE A 206       3.884  47.216  51.749  1.00  0.00           C  
ATOM   3356  CG2 ILE A 206       4.065  46.539  49.340  1.00  0.00           C  
ATOM   3357  CD1 ILE A 206       4.510  48.589  51.659  1.00  0.00           C  
ATOM   3358  H   ILE A 206       5.305  44.946  52.837  1.00  0.00           H  
ATOM   3359  HA  ILE A 206       2.942  44.761  51.271  1.00  0.00           H  
ATOM   3360  HB  ILE A 206       5.557  46.274  50.850  1.00  0.00           H  
ATOM   3361 1HG1 ILE A 206       2.814  47.316  51.571  1.00  0.00           H  
ATOM   3362 2HG1 ILE A 206       4.012  46.851  52.769  1.00  0.00           H  
ATOM   3363 1HG2 ILE A 206       4.390  47.550  49.098  1.00  0.00           H  
ATOM   3364 2HG2 ILE A 206       4.531  45.834  48.652  1.00  0.00           H  
ATOM   3365 3HG2 ILE A 206       2.981  46.474  49.247  1.00  0.00           H  
ATOM   3366 1HD1 ILE A 206       4.040  49.251  52.386  1.00  0.00           H  
ATOM   3367 2HD1 ILE A 206       5.577  48.517  51.869  1.00  0.00           H  
ATOM   3368 3HD1 ILE A 206       4.363  48.990  50.657  1.00  0.00           H  
ATOM   3369  N   THR A 207       5.632  43.477  49.865  1.00  0.00           N  
ATOM   3370  CA  THR A 207       6.084  42.577  48.812  1.00  0.00           C  
ATOM   3371  C   THR A 207       5.503  41.181  48.993  1.00  0.00           C  
ATOM   3372  O   THR A 207       5.124  40.525  48.022  1.00  0.00           O  
ATOM   3373  CB  THR A 207       7.621  42.496  48.773  1.00  0.00           C  
ATOM   3374  CG2 THR A 207       8.078  41.563  47.662  1.00  0.00           C  
ATOM   3375  OG1 THR A 207       8.165  43.803  48.549  1.00  0.00           O  
ATOM   3376  H   THR A 207       6.307  43.844  50.522  1.00  0.00           H  
ATOM   3377  HA  THR A 207       5.728  42.967  47.858  1.00  0.00           H  
ATOM   3378  HB  THR A 207       7.990  42.123  49.728  1.00  0.00           H  
ATOM   3379  HG1 THR A 207       8.089  44.323  49.353  1.00  0.00           H  
ATOM   3380 1HG2 THR A 207       9.167  41.519  47.650  1.00  0.00           H  
ATOM   3381 2HG2 THR A 207       7.676  40.566  47.836  1.00  0.00           H  
ATOM   3382 3HG2 THR A 207       7.721  41.937  46.704  1.00  0.00           H  
ATOM   3383  N   ALA A 208       5.435  40.731  50.241  1.00  0.00           N  
ATOM   3384  CA  ALA A 208       4.906  39.407  50.551  1.00  0.00           C  
ATOM   3385  C   ALA A 208       3.461  39.269  50.090  1.00  0.00           C  
ATOM   3386  O   ALA A 208       3.062  38.227  49.571  1.00  0.00           O  
ATOM   3387  CB  ALA A 208       5.015  39.131  52.043  1.00  0.00           C  
ATOM   3388  H   ALA A 208       5.757  41.321  50.994  1.00  0.00           H  
ATOM   3389  HA  ALA A 208       5.501  38.671  50.010  1.00  0.00           H  
ATOM   3390 1HB  ALA A 208       4.616  38.139  52.260  1.00  0.00           H  
ATOM   3391 2HB  ALA A 208       6.060  39.174  52.347  1.00  0.00           H  
ATOM   3392 3HB  ALA A 208       4.446  39.878  52.593  1.00  0.00           H  
ATOM   3393  N   LEU A 209       2.681  40.329  50.283  1.00  0.00           N  
ATOM   3394  CA  LEU A 209       1.281  40.332  49.877  1.00  0.00           C  
ATOM   3395  C   LEU A 209       1.148  40.351  48.360  1.00  0.00           C  
ATOM   3396  O   LEU A 209       0.308  39.651  47.792  1.00  0.00           O  
ATOM   3397  CB  LEU A 209       0.557  41.545  50.476  1.00  0.00           C  
ATOM   3398  CG  LEU A 209       0.198  41.437  51.965  1.00  0.00           C  
ATOM   3399  CD1 LEU A 209      -0.319  42.780  52.459  1.00  0.00           C  
ATOM   3400  CD2 LEU A 209      -0.843  40.344  52.159  1.00  0.00           C  
ATOM   3401  H   LEU A 209       3.067  41.151  50.722  1.00  0.00           H  
ATOM   3402  HA  LEU A 209       0.821  39.412  50.241  1.00  0.00           H  
ATOM   3403 1HB  LEU A 209       1.188  42.422  50.350  1.00  0.00           H  
ATOM   3404 2HB  LEU A 209      -0.369  41.706  49.924  1.00  0.00           H  
ATOM   3405  HG  LEU A 209       1.094  41.193  52.538  1.00  0.00           H  
ATOM   3406 1HD1 LEU A 209      -0.574  42.706  53.518  1.00  0.00           H  
ATOM   3407 2HD1 LEU A 209       0.451  43.540  52.327  1.00  0.00           H  
ATOM   3408 3HD1 LEU A 209      -1.207  43.060  51.892  1.00  0.00           H  
ATOM   3409 1HD2 LEU A 209      -1.096  40.268  53.216  1.00  0.00           H  
ATOM   3410 2HD2 LEU A 209      -1.737  40.589  51.587  1.00  0.00           H  
ATOM   3411 3HD2 LEU A 209      -0.439  39.392  51.812  1.00  0.00           H  
ATOM   3412  N   LEU A 210       1.979  41.155  47.708  1.00  0.00           N  
ATOM   3413  CA  LEU A 210       1.946  41.277  46.255  1.00  0.00           C  
ATOM   3414  C   LEU A 210       2.231  39.940  45.585  1.00  0.00           C  
ATOM   3415  O   LEU A 210       1.602  39.590  44.586  1.00  0.00           O  
ATOM   3416  CB  LEU A 210       2.969  42.319  45.787  1.00  0.00           C  
ATOM   3417  CG  LEU A 210       2.667  43.771  46.179  1.00  0.00           C  
ATOM   3418  CD1 LEU A 210       3.833  44.661  45.770  1.00  0.00           C  
ATOM   3419  CD2 LEU A 210       1.376  44.220  45.510  1.00  0.00           C  
ATOM   3420  H   LEU A 210       2.650  41.697  48.232  1.00  0.00           H  
ATOM   3421  HA  LEU A 210       0.944  41.591  45.964  1.00  0.00           H  
ATOM   3422 1HB  LEU A 210       3.942  42.061  46.201  1.00  0.00           H  
ATOM   3423 2HB  LEU A 210       3.036  42.276  44.700  1.00  0.00           H  
ATOM   3424  HG  LEU A 210       2.558  43.841  47.261  1.00  0.00           H  
ATOM   3425 1HD1 LEU A 210       3.618  45.693  46.048  1.00  0.00           H  
ATOM   3426 2HD1 LEU A 210       4.739  44.330  46.277  1.00  0.00           H  
ATOM   3427 3HD1 LEU A 210       3.977  44.599  44.691  1.00  0.00           H  
ATOM   3428 1HD2 LEU A 210       1.161  45.251  45.789  1.00  0.00           H  
ATOM   3429 2HD2 LEU A 210       1.484  44.151  44.427  1.00  0.00           H  
ATOM   3430 3HD2 LEU A 210       0.556  43.578  45.834  1.00  0.00           H  
ATOM   3431  N   ILE A 211       3.181  39.195  46.138  1.00  0.00           N  
ATOM   3432  CA  ILE A 211       3.546  37.892  45.598  1.00  0.00           C  
ATOM   3433  C   ILE A 211       2.392  36.905  45.717  1.00  0.00           C  
ATOM   3434  O   ILE A 211       2.094  36.167  44.778  1.00  0.00           O  
ATOM   3435  CB  ILE A 211       4.784  37.326  46.317  1.00  0.00           C  
ATOM   3436  CG1 ILE A 211       6.019  38.172  46.000  1.00  0.00           C  
ATOM   3437  CG2 ILE A 211       5.012  35.875  45.921  1.00  0.00           C  
ATOM   3438  CD1 ILE A 211       7.200  37.889  46.900  1.00  0.00           C  
ATOM   3439  H   ILE A 211       3.663  39.542  46.956  1.00  0.00           H  
ATOM   3440  HA  ILE A 211       3.773  38.017  44.539  1.00  0.00           H  
ATOM   3441  HB  ILE A 211       4.634  37.379  47.395  1.00  0.00           H  
ATOM   3442 1HG1 ILE A 211       6.326  37.996  44.970  1.00  0.00           H  
ATOM   3443 2HG1 ILE A 211       5.769  39.229  46.090  1.00  0.00           H  
ATOM   3444 1HG2 ILE A 211       5.891  35.491  46.438  1.00  0.00           H  
ATOM   3445 2HG2 ILE A 211       4.141  35.282  46.196  1.00  0.00           H  
ATOM   3446 3HG2 ILE A 211       5.168  35.812  44.844  1.00  0.00           H  
ATOM   3447 1HD1 ILE A 211       8.037  38.527  46.614  1.00  0.00           H  
ATOM   3448 2HD1 ILE A 211       6.926  38.093  47.936  1.00  0.00           H  
ATOM   3449 3HD1 ILE A 211       7.492  36.844  46.801  1.00  0.00           H  
ATOM   3450  N   VAL A 212       1.744  36.896  46.876  1.00  0.00           N  
ATOM   3451  CA  VAL A 212       0.590  36.035  47.102  1.00  0.00           C  
ATOM   3452  C   VAL A 212      -0.547  36.373  46.149  1.00  0.00           C  
ATOM   3453  O   VAL A 212      -1.196  35.483  45.601  1.00  0.00           O  
ATOM   3454  CB  VAL A 212       0.097  36.172  48.554  1.00  0.00           C  
ATOM   3455  CG1 VAL A 212      -1.287  35.557  48.707  1.00  0.00           C  
ATOM   3456  CG2 VAL A 212       1.087  35.514  49.503  1.00  0.00           C  
ATOM   3457  H   VAL A 212       2.059  37.501  47.620  1.00  0.00           H  
ATOM   3458  HA  VAL A 212       0.892  35.005  46.908  1.00  0.00           H  
ATOM   3459  HB  VAL A 212       0.005  37.231  48.798  1.00  0.00           H  
ATOM   3460 1HG1 VAL A 212      -1.620  35.663  49.740  1.00  0.00           H  
ATOM   3461 2HG1 VAL A 212      -1.988  36.067  48.046  1.00  0.00           H  
ATOM   3462 3HG1 VAL A 212      -1.245  34.500  48.449  1.00  0.00           H  
ATOM   3463 1HG2 VAL A 212       0.732  35.616  50.528  1.00  0.00           H  
ATOM   3464 2HG2 VAL A 212       1.181  34.458  49.254  1.00  0.00           H  
ATOM   3465 3HG2 VAL A 212       2.058  35.998  49.405  1.00  0.00           H  
ATOM   3466  N   SER A 213      -0.784  37.657  45.951  1.00  0.00           N  
ATOM   3467  CA  SER A 213      -1.784  38.131  44.999  1.00  0.00           C  
ATOM   3468  C   SER A 213      -1.481  37.635  43.604  1.00  0.00           C  
ATOM   3469  O   SER A 213      -2.360  37.136  42.901  1.00  0.00           O  
ATOM   3470  CB  SER A 213      -1.897  39.675  45.042  1.00  0.00           C  
ATOM   3471  OG  SER A 213      -2.853  40.190  44.108  1.00  0.00           O  
ATOM   3472  H   SER A 213      -0.253  38.336  46.477  1.00  0.00           H  
ATOM   3473  HA  SER A 213      -2.760  37.700  45.287  1.00  0.00           H  
ATOM   3474 1HB  SER A 213      -2.184  39.991  46.045  1.00  0.00           H  
ATOM   3475 2HB  SER A 213      -0.915  40.154  44.865  1.00  0.00           H  
ATOM   3476  HG  SER A 213      -2.545  39.965  43.227  1.00  0.00           H  
ATOM   3477  N   LYS A 214      -0.235  37.820  43.180  1.00  0.00           N  
ATOM   3478  CA  LYS A 214       0.185  37.434  41.838  1.00  0.00           C  
ATOM   3479  C   LYS A 214       0.092  35.927  41.645  1.00  0.00           C  
ATOM   3480  O   LYS A 214      -0.296  35.449  40.579  1.00  0.00           O  
ATOM   3481  CB  LYS A 214       1.611  37.912  41.563  1.00  0.00           C  
ATOM   3482  CG  LYS A 214       1.742  39.415  41.356  1.00  0.00           C  
ATOM   3483  CD  LYS A 214       3.201  39.831  41.237  1.00  0.00           C  
ATOM   3484  CE  LYS A 214       3.714  39.651  39.815  1.00  0.00           C  
ATOM   3485  NZ  LYS A 214       5.162  39.973  39.701  1.00  0.00           N1+
ATOM   3486  H   LYS A 214       0.441  38.229  43.808  1.00  0.00           H  
ATOM   3487  HA  LYS A 214      -0.491  37.904  41.124  1.00  0.00           H  
ATOM   3488 1HB  LYS A 214       2.256  37.631  42.397  1.00  0.00           H  
ATOM   3489 2HB  LYS A 214       1.996  37.417  40.671  1.00  0.00           H  
ATOM   3490 1HG  LYS A 214       1.215  39.705  40.447  1.00  0.00           H  
ATOM   3491 2HG  LYS A 214       1.292  39.939  42.199  1.00  0.00           H  
ATOM   3492 1HD  LYS A 214       3.305  40.879  41.522  1.00  0.00           H  
ATOM   3493 2HD  LYS A 214       3.808  39.227  41.911  1.00  0.00           H  
ATOM   3494 1HE  LYS A 214       3.557  38.621  39.500  1.00  0.00           H  
ATOM   3495 2HE  LYS A 214       3.156  40.302  39.142  1.00  0.00           H  
ATOM   3496 1HZ  LYS A 214       5.463  39.842  38.746  1.00  0.00           H  
ATOM   3497 2HZ  LYS A 214       5.316  40.934  39.974  1.00  0.00           H  
ATOM   3498 3HZ  LYS A 214       5.692  39.363  40.307  1.00  0.00           H  
ATOM   3499  N   ARG A 215       0.449  35.178  42.683  1.00  0.00           N  
ATOM   3500  CA  ARG A 215       0.400  33.721  42.633  1.00  0.00           C  
ATOM   3501  C   ARG A 215      -1.029  33.226  42.452  1.00  0.00           C  
ATOM   3502  O   ARG A 215      -1.268  32.218  41.787  1.00  0.00           O  
ATOM   3503  CB  ARG A 215       0.988  33.122  43.899  1.00  0.00           C  
ATOM   3504  CG  ARG A 215       1.009  31.602  43.939  1.00  0.00           C  
ATOM   3505  CD  ARG A 215       1.966  31.041  42.952  1.00  0.00           C  
ATOM   3506  NE  ARG A 215       1.946  29.587  42.942  1.00  0.00           N  
ATOM   3507  CZ  ARG A 215       1.078  28.840  42.229  1.00  0.00           C  
ATOM   3508  NH1 ARG A 215       0.174  29.424  41.475  1.00  0.00           N1+
ATOM   3509  NH2 ARG A 215       1.140  27.520  42.285  1.00  0.00           N  
ATOM   3510  H   ARG A 215       0.762  35.630  43.531  1.00  0.00           H  
ATOM   3511  HA  ARG A 215       0.978  33.393  41.768  1.00  0.00           H  
ATOM   3512 1HB  ARG A 215       2.013  33.469  44.026  1.00  0.00           H  
ATOM   3513 2HB  ARG A 215       0.419  33.465  44.765  1.00  0.00           H  
ATOM   3514 1HG  ARG A 215       1.303  31.267  44.933  1.00  0.00           H  
ATOM   3515 2HG  ARG A 215       0.014  31.218  43.707  1.00  0.00           H  
ATOM   3516 1HD  ARG A 215       1.709  31.394  41.954  1.00  0.00           H  
ATOM   3517 2HD  ARG A 215       2.976  31.364  43.202  1.00  0.00           H  
ATOM   3518  HE  ARG A 215       2.627  29.101  43.509  1.00  0.00           H  
ATOM   3519 1HH1 ARG A 215       0.126  30.431  41.432  1.00  0.00           H  
ATOM   3520 2HH1 ARG A 215      -0.476  28.865  40.941  1.00  0.00           H  
ATOM   3521 1HH2 ARG A 215       1.836  27.072  42.865  1.00  0.00           H  
ATOM   3522 2HH2 ARG A 215       0.491  26.963  41.752  1.00  0.00           H  
ATOM   3523  N   GLY A 216      -1.986  33.895  43.024  1.00  0.00           N  
ATOM   3524  CA  GLY A 216      -3.338  33.417  42.781  1.00  0.00           C  
ATOM   3525  C   GLY A 216      -3.702  32.422  43.859  1.00  0.00           C  
ATOM   3526  O   GLY A 216      -4.387  31.433  43.597  1.00  0.00           O  
ATOM   3527  H   GLY A 216      -1.756  34.695  43.593  1.00  0.00           H  
ATOM   3528 1HA  GLY A 216      -4.028  34.262  42.781  1.00  0.00           H  
ATOM   3529 2HA  GLY A 216      -3.390  32.959  41.794  1.00  0.00           H  
ATOM   3530  N   VAL A 217      -3.229  32.709  45.061  1.00  0.00           N  
ATOM   3531  CA  VAL A 217      -3.504  31.897  46.230  1.00  0.00           C  
ATOM   3532  C   VAL A 217      -4.978  31.956  46.605  1.00  0.00           C  
ATOM   3533  O   VAL A 217      -5.567  33.035  46.681  1.00  0.00           O  
ATOM   3534  CB  VAL A 217      -2.653  32.375  47.422  1.00  0.00           C  
ATOM   3535  CG1 VAL A 217      -3.099  31.690  48.704  1.00  0.00           C  
ATOM   3536  CG2 VAL A 217      -1.181  32.104  47.149  1.00  0.00           C  
ATOM   3537  H   VAL A 217      -2.650  33.528  45.180  1.00  0.00           H  
ATOM   3538  HA  VAL A 217      -3.242  30.863  46.003  1.00  0.00           H  
ATOM   3539  HB  VAL A 217      -2.806  33.446  47.559  1.00  0.00           H  
ATOM   3540 1HG1 VAL A 217      -2.486  32.040  49.537  1.00  0.00           H  
ATOM   3541 2HG1 VAL A 217      -4.144  31.927  48.900  1.00  0.00           H  
ATOM   3542 3HG1 VAL A 217      -2.985  30.611  48.599  1.00  0.00           H  
ATOM   3543 1HG2 VAL A 217      -0.585  32.445  47.995  1.00  0.00           H  
ATOM   3544 2HG2 VAL A 217      -1.030  31.033  47.006  1.00  0.00           H  
ATOM   3545 3HG2 VAL A 217      -0.873  32.637  46.249  1.00  0.00           H  
ATOM   3546  N   PRO A 218      -5.565  30.789  46.833  1.00  0.00           N  
ATOM   3547  CA  PRO A 218      -6.978  30.687  47.174  1.00  0.00           C  
ATOM   3548  C   PRO A 218      -7.352  31.638  48.309  1.00  0.00           C  
ATOM   3549  O   PRO A 218      -6.551  31.891  49.210  1.00  0.00           O  
ATOM   3550  CB  PRO A 218      -7.120  29.222  47.596  1.00  0.00           C  
ATOM   3551  CG  PRO A 218      -6.128  28.497  46.751  1.00  0.00           C  
ATOM   3552  CD  PRO A 218      -4.942  29.424  46.689  1.00  0.00           C  
ATOM   3553  HA  PRO A 218      -7.566  30.951  46.293  1.00  0.00           H  
ATOM   3554 1HB  PRO A 218      -6.918  29.117  48.671  1.00  0.00           H  
ATOM   3555 2HB  PRO A 218      -8.152  28.881  47.429  1.00  0.00           H  
ATOM   3556 1HG  PRO A 218      -5.881  27.526  47.198  1.00  0.00           H  
ATOM   3557 2HG  PRO A 218      -6.554  28.293  45.757  1.00  0.00           H  
ATOM   3558 1HD  PRO A 218      -4.265  29.210  47.529  1.00  0.00           H  
ATOM   3559 2HD  PRO A 218      -4.424  29.296  45.728  1.00  0.00           H  
ATOM   3560  N   PRO A 219      -8.576  32.159  48.251  1.00  0.00           N  
ATOM   3561  CA  PRO A 219      -9.060  33.092  49.262  1.00  0.00           C  
ATOM   3562  C   PRO A 219      -8.852  32.576  50.674  1.00  0.00           C  
ATOM   3563  O   PRO A 219      -8.530  33.340  51.584  1.00  0.00           O  
ATOM   3564  CB  PRO A 219     -10.551  33.208  48.924  1.00  0.00           C  
ATOM   3565  CG  PRO A 219     -10.606  33.033  47.446  1.00  0.00           C  
ATOM   3566  CD  PRO A 219      -9.590  31.960  47.158  1.00  0.00           C  
ATOM   3567  HA  PRO A 219      -8.510  34.028  49.162  1.00  0.00           H  
ATOM   3568 1HB  PRO A 219     -11.122  32.442  49.467  1.00  0.00           H  
ATOM   3569 2HB  PRO A 219     -10.934  34.187  49.252  1.00  0.00           H  
ATOM   3570 1HG  PRO A 219     -11.623  32.746  47.134  1.00  0.00           H  
ATOM   3571 2HG  PRO A 219     -10.374  33.982  46.940  1.00  0.00           H  
ATOM   3572 1HD  PRO A 219     -10.067  30.973  47.228  1.00  0.00           H  
ATOM   3573 2HD  PRO A 219      -9.164  32.116  46.155  1.00  0.00           H  
ATOM   3574  N   GLU A 220      -9.037  31.275  50.873  1.00  0.00           N  
ATOM   3575  CA  GLU A 220      -8.949  30.712  52.212  1.00  0.00           C  
ATOM   3576  C   GLU A 220      -7.531  30.843  52.759  1.00  0.00           C  
ATOM   3577  O   GLU A 220      -7.335  31.251  53.903  1.00  0.00           O  
ATOM   3578  CB  GLU A 220      -9.373  29.243  52.205  1.00  0.00           C  
ATOM   3579  CG  GLU A 220     -10.842  29.014  51.869  1.00  0.00           C  
ATOM   3580  CD  GLU A 220     -11.122  29.081  50.393  1.00  0.00           C  
ATOM   3581  OE1 GLU A 220     -10.198  29.280  49.641  1.00  0.00           O  
ATOM   3582  OE2 GLU A 220     -12.262  28.934  50.018  1.00  0.00           O1-
ATOM   3583  H   GLU A 220      -9.238  30.680  50.080  1.00  0.00           H  
ATOM   3584  HA  GLU A 220      -9.616  31.278  52.862  1.00  0.00           H  
ATOM   3585 1HB  GLU A 220      -8.776  28.693  51.476  1.00  0.00           H  
ATOM   3586 2HB  GLU A 220      -9.183  28.803  53.183  1.00  0.00           H  
ATOM   3587 1HG  GLU A 220     -11.141  28.034  52.240  1.00  0.00           H  
ATOM   3588 2HG  GLU A 220     -11.442  29.764  52.384  1.00  0.00           H  
ATOM   3589  N   GLN A 221      -6.542  30.496  51.938  1.00  0.00           N  
ATOM   3590  CA  GLN A 221      -5.152  30.606  52.373  1.00  0.00           C  
ATOM   3591  C   GLN A 221      -4.689  32.057  52.370  1.00  0.00           C  
ATOM   3592  O   GLN A 221      -3.879  32.462  53.204  1.00  0.00           O  
ATOM   3593  CB  GLN A 221      -4.241  29.763  51.476  1.00  0.00           C  
ATOM   3594  CG  GLN A 221      -4.442  28.266  51.618  1.00  0.00           C  
ATOM   3595  CD  GLN A 221      -3.520  27.469  50.713  1.00  0.00           C  
ATOM   3596  NE2 GLN A 221      -3.668  26.150  50.731  1.00  0.00           N  
ATOM   3597  OE1 GLN A 221      -2.683  28.035  50.005  1.00  0.00           O  
ATOM   3598  H   GLN A 221      -6.763  30.156  51.015  1.00  0.00           H  
ATOM   3599  HA  GLN A 221      -5.089  30.237  53.397  1.00  0.00           H  
ATOM   3600 1HB  GLN A 221      -4.413  30.030  50.434  1.00  0.00           H  
ATOM   3601 2HB  GLN A 221      -3.198  29.987  51.704  1.00  0.00           H  
ATOM   3602 1HG  GLN A 221      -4.239  27.976  52.649  1.00  0.00           H  
ATOM   3603 2HG  GLN A 221      -5.472  28.020  51.357  1.00  0.00           H  
ATOM   3604 1HE2 GLN A 221      -3.087  25.574  50.156  1.00  0.00           H  
ATOM   3605 2HE2 GLN A 221      -4.359  25.733  51.321  1.00  0.00           H  
ATOM   3606  N   LEU A 222      -5.205  32.835  51.425  1.00  0.00           N  
ATOM   3607  CA  LEU A 222      -4.826  34.238  51.296  1.00  0.00           C  
ATOM   3608  C   LEU A 222      -5.276  35.043  52.508  1.00  0.00           C  
ATOM   3609  O   LEU A 222      -4.514  35.842  53.051  1.00  0.00           O  
ATOM   3610  CB  LEU A 222      -5.435  34.838  50.022  1.00  0.00           C  
ATOM   3611  CG  LEU A 222      -4.915  36.226  49.626  1.00  0.00           C  
ATOM   3612  CD1 LEU A 222      -4.881  36.343  48.110  1.00  0.00           C  
ATOM   3613  CD2 LEU A 222      -5.810  37.294  50.236  1.00  0.00           C  
ATOM   3614  H   LEU A 222      -5.877  32.446  50.779  1.00  0.00           H  
ATOM   3615  HA  LEU A 222      -3.740  34.291  51.243  1.00  0.00           H  
ATOM   3616 1HB  LEU A 222      -5.237  34.162  49.190  1.00  0.00           H  
ATOM   3617 2HB  LEU A 222      -6.514  34.912  50.154  1.00  0.00           H  
ATOM   3618  HG  LEU A 222      -3.897  36.352  49.994  1.00  0.00           H  
ATOM   3619 1HD1 LEU A 222      -4.513  37.330  47.828  1.00  0.00           H  
ATOM   3620 2HD1 LEU A 222      -4.219  35.579  47.700  1.00  0.00           H  
ATOM   3621 3HD1 LEU A 222      -5.886  36.205  47.710  1.00  0.00           H  
ATOM   3622 1HD2 LEU A 222      -5.442  38.283  49.956  1.00  0.00           H  
ATOM   3623 2HD2 LEU A 222      -6.829  37.170  49.868  1.00  0.00           H  
ATOM   3624 3HD2 LEU A 222      -5.803  37.199  51.323  1.00  0.00           H  
ATOM   3625  N   ALA A 223      -6.519  34.828  52.927  1.00  0.00           N  
ATOM   3626  CA  ALA A 223      -7.087  35.565  54.048  1.00  0.00           C  
ATOM   3627  C   ALA A 223      -6.299  35.316  55.327  1.00  0.00           C  
ATOM   3628  O   ALA A 223      -5.933  36.254  56.035  1.00  0.00           O  
ATOM   3629  CB  ALA A 223      -8.548  35.188  54.246  1.00  0.00           C  
ATOM   3630  H   ALA A 223      -7.084  34.136  52.456  1.00  0.00           H  
ATOM   3631  HA  ALA A 223      -7.026  36.628  53.819  1.00  0.00           H  
ATOM   3632 1HB  ALA A 223      -8.958  35.746  55.086  1.00  0.00           H  
ATOM   3633 2HB  ALA A 223      -9.110  35.426  53.343  1.00  0.00           H  
ATOM   3634 3HB  ALA A 223      -8.622  34.121  54.447  1.00  0.00           H  
ATOM   3635  N   GLU A 224      -6.041  34.045  55.620  1.00  0.00           N  
ATOM   3636  CA  GLU A 224      -5.283  33.672  56.809  1.00  0.00           C  
ATOM   3637  C   GLU A 224      -3.890  34.285  56.789  1.00  0.00           C  
ATOM   3638  O   GLU A 224      -3.413  34.801  57.800  1.00  0.00           O  
ATOM   3639  CB  GLU A 224      -5.181  32.150  56.919  1.00  0.00           C  
ATOM   3640  CG  GLU A 224      -4.434  31.657  58.150  1.00  0.00           C  
ATOM   3641  CD  GLU A 224      -4.398  30.158  58.251  1.00  0.00           C  
ATOM   3642  OE1 GLU A 224      -4.962  29.509  57.403  1.00  0.00           O  
ATOM   3643  OE2 GLU A 224      -3.807  29.660  59.181  1.00  0.00           O1-
ATOM   3644  H   GLU A 224      -6.378  33.321  55.002  1.00  0.00           H  
ATOM   3645  HA  GLU A 224      -5.808  34.064  57.680  1.00  0.00           H  
ATOM   3646 1HB  GLU A 224      -6.181  31.717  56.939  1.00  0.00           H  
ATOM   3647 2HB  GLU A 224      -4.672  31.754  56.039  1.00  0.00           H  
ATOM   3648 1HG  GLU A 224      -3.410  32.032  58.116  1.00  0.00           H  
ATOM   3649 2HG  GLU A 224      -4.911  32.066  59.040  1.00  0.00           H  
ATOM   3650  N   PHE A 225      -3.238  34.225  55.633  1.00  0.00           N  
ATOM   3651  CA  PHE A 225      -1.909  34.802  55.470  1.00  0.00           C  
ATOM   3652  C   PHE A 225      -1.909  36.289  55.801  1.00  0.00           C  
ATOM   3653  O   PHE A 225      -1.106  36.756  56.609  1.00  0.00           O  
ATOM   3654  CB  PHE A 225      -1.405  34.594  54.041  1.00  0.00           C  
ATOM   3655  CG  PHE A 225      -0.054  35.198  53.779  1.00  0.00           C  
ATOM   3656  CD1 PHE A 225       1.086  34.650  54.343  1.00  0.00           C  
ATOM   3657  CD2 PHE A 225       0.075  36.316  52.970  1.00  0.00           C  
ATOM   3658  CE1 PHE A 225       2.330  35.203  54.104  1.00  0.00           C  
ATOM   3659  CE2 PHE A 225       1.318  36.872  52.727  1.00  0.00           C  
ATOM   3660  CZ  PHE A 225       2.446  36.315  53.295  1.00  0.00           C  
ATOM   3661  H   PHE A 225      -3.675  33.768  54.846  1.00  0.00           H  
ATOM   3662  HA  PHE A 225      -1.236  34.305  56.169  1.00  0.00           H  
ATOM   3663 1HB  PHE A 225      -1.348  33.528  53.826  1.00  0.00           H  
ATOM   3664 2HB  PHE A 225      -2.115  35.032  53.339  1.00  0.00           H  
ATOM   3665  HD1 PHE A 225       0.996  33.769  54.981  1.00  0.00           H  
ATOM   3666  HD2 PHE A 225      -0.814  36.756  52.519  1.00  0.00           H  
ATOM   3667  HE1 PHE A 225       3.220  34.762  54.554  1.00  0.00           H  
ATOM   3668  HE2 PHE A 225       1.408  37.750  52.089  1.00  0.00           H  
ATOM   3669  HZ  PHE A 225       3.426  36.752  53.106  1.00  0.00           H  
ATOM   3670  N   ALA A 226      -2.818  37.029  55.173  1.00  0.00           N  
ATOM   3671  CA  ALA A 226      -2.861  38.479  55.322  1.00  0.00           C  
ATOM   3672  C   ALA A 226      -3.060  38.877  56.779  1.00  0.00           C  
ATOM   3673  O   ALA A 226      -2.453  39.834  57.259  1.00  0.00           O  
ATOM   3674  CB  ALA A 226      -3.965  39.068  54.457  1.00  0.00           C  
ATOM   3675  H   ALA A 226      -3.495  36.575  54.578  1.00  0.00           H  
ATOM   3676  HA  ALA A 226      -1.901  38.881  54.996  1.00  0.00           H  
ATOM   3677 1HB  ALA A 226      -3.985  40.153  54.581  1.00  0.00           H  
ATOM   3678 2HB  ALA A 226      -3.776  38.826  53.411  1.00  0.00           H  
ATOM   3679 3HB  ALA A 226      -4.924  38.653  54.760  1.00  0.00           H  
ATOM   3680  N   GLU A 227      -3.915  38.138  57.477  1.00  0.00           N  
ATOM   3681  CA  GLU A 227      -4.215  38.426  58.875  1.00  0.00           C  
ATOM   3682  C   GLU A 227      -2.967  38.297  59.742  1.00  0.00           C  
ATOM   3683  O   GLU A 227      -2.727  39.119  60.627  1.00  0.00           O  
ATOM   3684  CB  GLU A 227      -5.304  37.483  59.393  1.00  0.00           C  
ATOM   3685  CG  GLU A 227      -6.702  37.797  58.876  1.00  0.00           C  
ATOM   3686  CD  GLU A 227      -7.231  39.111  59.381  1.00  0.00           C  
ATOM   3687  OE1 GLU A 227      -7.413  39.240  60.567  1.00  0.00           O  
ATOM   3688  OE2 GLU A 227      -7.455  39.987  58.579  1.00  0.00           O1-
ATOM   3689  H   GLU A 227      -4.371  37.356  57.029  1.00  0.00           H  
ATOM   3690  HA  GLU A 227      -4.563  39.456  58.942  1.00  0.00           H  
ATOM   3691 1HB  GLU A 227      -5.066  36.458  59.109  1.00  0.00           H  
ATOM   3692 2HB  GLU A 227      -5.334  37.524  60.481  1.00  0.00           H  
ATOM   3693 1HG  GLU A 227      -6.678  37.823  57.787  1.00  0.00           H  
ATOM   3694 2HG  GLU A 227      -7.376  36.999  59.179  1.00  0.00           H  
ATOM   3695  N   LYS A 228      -2.175  37.264  59.483  1.00  0.00           N  
ATOM   3696  CA  LYS A 228      -0.952  37.027  60.238  1.00  0.00           C  
ATOM   3697  C   LYS A 228       0.058  38.148  60.020  1.00  0.00           C  
ATOM   3698  O   LYS A 228       0.767  38.544  60.943  1.00  0.00           O  
ATOM   3699  CB  LYS A 228      -0.334  35.682  59.849  1.00  0.00           C  
ATOM   3700  CG  LYS A 228      -1.097  34.469  60.363  1.00  0.00           C  
ATOM   3701  CD  LYS A 228      -0.444  33.171  59.910  1.00  0.00           C  
ATOM   3702  CE  LYS A 228      -1.197  31.958  60.434  1.00  0.00           C  
ATOM   3703  NZ  LYS A 228      -0.599  30.682  59.954  1.00  0.00           N1+
ATOM   3704  H   LYS A 228      -2.428  36.625  58.743  1.00  0.00           H  
ATOM   3705  HA  LYS A 228      -1.206  37.008  61.298  1.00  0.00           H  
ATOM   3706 1HB  LYS A 228      -0.281  35.607  58.763  1.00  0.00           H  
ATOM   3707 2HB  LYS A 228       0.684  35.624  60.232  1.00  0.00           H  
ATOM   3708 1HG  LYS A 228      -1.124  34.489  61.454  1.00  0.00           H  
ATOM   3709 2HG  LYS A 228      -2.121  34.498  59.994  1.00  0.00           H  
ATOM   3710 1HD  LYS A 228      -0.424  33.136  58.820  1.00  0.00           H  
ATOM   3711 2HD  LYS A 228       0.582  33.134  60.276  1.00  0.00           H  
ATOM   3712 1HE  LYS A 228      -1.187  31.964  61.522  1.00  0.00           H  
ATOM   3713 2HE  LYS A 228      -2.237  32.004  60.102  1.00  0.00           H  
ATOM   3714 1HZ  LYS A 228      -1.127  29.902  60.322  1.00  0.00           H  
ATOM   3715 2HZ  LYS A 228      -0.622  30.657  58.943  1.00  0.00           H  
ATOM   3716 3HZ  LYS A 228       0.358  30.618  60.270  1.00  0.00           H  
ATOM   3717  N   LEU A 229       0.114  38.657  58.793  1.00  0.00           N  
ATOM   3718  CA  LEU A 229       1.047  39.721  58.446  1.00  0.00           C  
ATOM   3719  C   LEU A 229       0.752  40.989  59.236  1.00  0.00           C  
ATOM   3720  O   LEU A 229       1.667  41.694  59.661  1.00  0.00           O  
ATOM   3721  CB  LEU A 229       0.977  40.018  56.944  1.00  0.00           C  
ATOM   3722  CG  LEU A 229       2.075  39.380  56.085  1.00  0.00           C  
ATOM   3723  CD1 LEU A 229       2.072  37.871  56.298  1.00  0.00           C  
ATOM   3724  CD2 LEU A 229       1.842  39.725  54.621  1.00  0.00           C  
ATOM   3725  H   LEU A 229      -0.506  38.294  58.082  1.00  0.00           H  
ATOM   3726  HA  LEU A 229       2.051  39.389  58.707  1.00  0.00           H  
ATOM   3727 1HB  LEU A 229       0.016  39.671  56.566  1.00  0.00           H  
ATOM   3728 2HB  LEU A 229       1.030  41.098  56.800  1.00  0.00           H  
ATOM   3729  HG  LEU A 229       3.047  39.758  56.398  1.00  0.00           H  
ATOM   3730 1HD1 LEU A 229       2.853  37.415  55.689  1.00  0.00           H  
ATOM   3731 2HD1 LEU A 229       2.260  37.652  57.350  1.00  0.00           H  
ATOM   3732 3HD1 LEU A 229       1.104  37.464  56.009  1.00  0.00           H  
ATOM   3733 1HD2 LEU A 229       2.624  39.270  54.013  1.00  0.00           H  
ATOM   3734 2HD2 LEU A 229       0.871  39.343  54.308  1.00  0.00           H  
ATOM   3735 3HD2 LEU A 229       1.867  40.806  54.494  1.00  0.00           H  
ATOM   3736  N   LYS A 230      -0.531  41.275  59.431  1.00  0.00           N  
ATOM   3737  CA  LYS A 230      -0.948  42.416  60.238  1.00  0.00           C  
ATOM   3738  C   LYS A 230      -0.507  42.254  61.686  1.00  0.00           C  
ATOM   3739  O   LYS A 230      -0.033  43.205  62.311  1.00  0.00           O  
ATOM   3740  CB  LYS A 230      -2.466  42.596  60.167  1.00  0.00           C  
ATOM   3741  CG  LYS A 230      -2.974  43.125  58.831  1.00  0.00           C  
ATOM   3742  CD  LYS A 230      -4.457  43.455  58.897  1.00  0.00           C  
ATOM   3743  CE  LYS A 230      -5.308  42.195  58.926  1.00  0.00           C  
ATOM   3744  NZ  LYS A 230      -6.762  42.502  58.845  1.00  0.00           N1+
ATOM   3745  H   LYS A 230      -1.236  40.687  59.008  1.00  0.00           H  
ATOM   3746  HA  LYS A 230      -0.466  43.307  59.839  1.00  0.00           H  
ATOM   3747 1HB  LYS A 230      -2.954  41.643  60.359  1.00  0.00           H  
ATOM   3748 2HB  LYS A 230      -2.785  43.292  60.944  1.00  0.00           H  
ATOM   3749 1HG  LYS A 230      -2.420  44.022  58.558  1.00  0.00           H  
ATOM   3750 2HG  LYS A 230      -2.812  42.371  58.059  1.00  0.00           H  
ATOM   3751 1HD  LYS A 230      -4.659  44.042  59.794  1.00  0.00           H  
ATOM   3752 2HD  LYS A 230      -4.735  44.050  58.026  1.00  0.00           H  
ATOM   3753 1HE  LYS A 230      -5.037  41.554  58.088  1.00  0.00           H  
ATOM   3754 2HE  LYS A 230      -5.115  41.648  59.849  1.00  0.00           H  
ATOM   3755 1HZ  LYS A 230      -7.290  41.642  58.867  1.00  0.00           H  
ATOM   3756 2HZ  LYS A 230      -7.027  43.082  59.629  1.00  0.00           H  
ATOM   3757 3HZ  LYS A 230      -6.955  42.992  57.984  1.00  0.00           H  
ATOM   3758  N   GLU A 231      -0.666  41.048  62.220  1.00  0.00           N  
ATOM   3759  CA  GLU A 231      -0.234  40.748  63.579  1.00  0.00           C  
ATOM   3760  C   GLU A 231       1.272  40.924  63.729  1.00  0.00           C  
ATOM   3761  O   GLU A 231       1.749  41.422  64.750  1.00  0.00           O  
ATOM   3762  CB  GLU A 231      -0.629  39.320  63.962  1.00  0.00           C  
ATOM   3763  CG  GLU A 231      -2.126  39.111  64.152  1.00  0.00           C  
ATOM   3764  CD  GLU A 231      -2.483  37.683  64.457  1.00  0.00           C  
ATOM   3765  OE1 GLU A 231      -1.611  36.849  64.409  1.00  0.00           O  
ATOM   3766  OE2 GLU A 231      -3.629  37.428  64.737  1.00  0.00           O1-
ATOM   3767  H   GLU A 231      -1.100  40.321  61.669  1.00  0.00           H  
ATOM   3768  HA  GLU A 231      -0.722  41.451  64.253  1.00  0.00           H  
ATOM   3769 1HB  GLU A 231      -0.291  38.629  63.191  1.00  0.00           H  
ATOM   3770 2HB  GLU A 231      -0.133  39.041  64.892  1.00  0.00           H  
ATOM   3771 1HG  GLU A 231      -2.467  39.742  64.971  1.00  0.00           H  
ATOM   3772 2HG  GLU A 231      -2.643  39.426  63.247  1.00  0.00           H  
ATOM   3773  N   ILE A 232       2.015  40.516  62.707  1.00  0.00           N  
ATOM   3774  CA  ILE A 232       3.469  40.628  62.725  1.00  0.00           C  
ATOM   3775  C   ILE A 232       3.907  42.083  62.820  1.00  0.00           C  
ATOM   3776  O   ILE A 232       4.787  42.426  63.609  1.00  0.00           O  
ATOM   3777  CB  ILE A 232       4.085  39.987  61.467  1.00  0.00           C  
ATOM   3778  CG1 ILE A 232       3.978  38.462  61.539  1.00  0.00           C  
ATOM   3779  CG2 ILE A 232       5.535  40.416  61.308  1.00  0.00           C  
ATOM   3780  CD1 ILE A 232       4.272  37.766  60.230  1.00  0.00           C  
ATOM   3781  H   ILE A 232       1.560  40.116  61.898  1.00  0.00           H  
ATOM   3782  HA  ILE A 232       3.837  40.110  63.610  1.00  0.00           H  
ATOM   3783  HB  ILE A 232       3.524  40.300  60.587  1.00  0.00           H  
ATOM   3784 1HG1 ILE A 232       4.673  38.085  62.290  1.00  0.00           H  
ATOM   3785 2HG1 ILE A 232       2.974  38.182  61.855  1.00  0.00           H  
ATOM   3786 1HG2 ILE A 232       5.955  39.953  60.414  1.00  0.00           H  
ATOM   3787 2HG2 ILE A 232       5.585  41.499  61.212  1.00  0.00           H  
ATOM   3788 3HG2 ILE A 232       6.105  40.101  62.182  1.00  0.00           H  
ATOM   3789 1HD1 ILE A 232       4.176  36.688  60.360  1.00  0.00           H  
ATOM   3790 2HD1 ILE A 232       3.565  38.104  59.471  1.00  0.00           H  
ATOM   3791 3HD1 ILE A 232       5.285  38.003  59.912  1.00  0.00           H  
ATOM   3792  N   LEU A 233       3.288  42.935  62.011  1.00  0.00           N  
ATOM   3793  CA  LEU A 233       3.604  44.360  62.012  1.00  0.00           C  
ATOM   3794  C   LEU A 233       3.257  45.001  63.349  1.00  0.00           C  
ATOM   3795  O   LEU A 233       3.991  45.850  63.850  1.00  0.00           O  
ATOM   3796  CB  LEU A 233       2.846  45.071  60.883  1.00  0.00           C  
ATOM   3797  CG  LEU A 233       3.126  46.572  60.738  1.00  0.00           C  
ATOM   3798  CD1 LEU A 233       4.620  46.795  60.545  1.00  0.00           C  
ATOM   3799  CD2 LEU A 233       2.334  47.126  59.562  1.00  0.00           C  
ATOM   3800  H   LEU A 233       2.580  42.589  61.376  1.00  0.00           H  
ATOM   3801  HA  LEU A 233       4.680  44.468  61.857  1.00  0.00           H  
ATOM   3802 1HB  LEU A 233       3.102  44.594  59.939  1.00  0.00           H  
ATOM   3803 2HB  LEU A 233       1.777  44.949  61.053  1.00  0.00           H  
ATOM   3804  HG  LEU A 233       2.828  47.088  61.652  1.00  0.00           H  
ATOM   3805 1HD1 LEU A 233       4.818  47.861  60.443  1.00  0.00           H  
ATOM   3806 2HD1 LEU A 233       5.161  46.408  61.409  1.00  0.00           H  
ATOM   3807 3HD1 LEU A 233       4.952  46.276  59.645  1.00  0.00           H  
ATOM   3808 1HD2 LEU A 233       2.532  48.194  59.461  1.00  0.00           H  
ATOM   3809 2HD2 LEU A 233       2.631  46.611  58.648  1.00  0.00           H  
ATOM   3810 3HD2 LEU A 233       1.269  46.970  59.737  1.00  0.00           H  
ATOM   3811  N   ARG A 234       2.132  44.587  63.923  1.00  0.00           N  
ATOM   3812  CA  ARG A 234       1.731  45.048  65.246  1.00  0.00           C  
ATOM   3813  C   ARG A 234       2.771  44.676  66.297  1.00  0.00           C  
ATOM   3814  O   ARG A 234       3.195  45.517  67.088  1.00  0.00           O  
ATOM   3815  CB  ARG A 234       0.386  44.452  65.637  1.00  0.00           C  
ATOM   3816  CG  ARG A 234      -0.812  45.061  64.922  1.00  0.00           C  
ATOM   3817  CD  ARG A 234      -2.077  44.378  65.296  1.00  0.00           C  
ATOM   3818  NE  ARG A 234      -3.228  44.965  64.629  1.00  0.00           N  
ATOM   3819  CZ  ARG A 234      -4.474  44.459  64.667  1.00  0.00           C  
ATOM   3820  NH1 ARG A 234      -4.716  43.356  65.340  1.00  0.00           N1+
ATOM   3821  NH2 ARG A 234      -5.457  45.070  64.025  1.00  0.00           N  
ATOM   3822  H   ARG A 234       1.539  43.936  63.428  1.00  0.00           H  
ATOM   3823  HA  ARG A 234       1.659  46.136  65.220  1.00  0.00           H  
ATOM   3824 1HB  ARG A 234       0.386  43.385  65.428  1.00  0.00           H  
ATOM   3825 2HB  ARG A 234       0.231  44.578  66.708  1.00  0.00           H  
ATOM   3826 1HG  ARG A 234      -0.899  46.115  65.191  1.00  0.00           H  
ATOM   3827 2HG  ARG A 234      -0.677  44.969  63.844  1.00  0.00           H  
ATOM   3828 1HD  ARG A 234      -2.021  43.327  65.014  1.00  0.00           H  
ATOM   3829 2HD  ARG A 234      -2.230  44.458  66.371  1.00  0.00           H  
ATOM   3830  HE  ARG A 234      -3.081  45.816  64.100  1.00  0.00           H  
ATOM   3831 1HH1 ARG A 234      -3.967  42.891  65.831  1.00  0.00           H  
ATOM   3832 2HH1 ARG A 234      -5.652  42.978  65.369  1.00  0.00           H  
ATOM   3833 1HH2 ARG A 234      -5.270  45.917  63.507  1.00  0.00           H  
ATOM   3834 2HH2 ARG A 234      -6.391  44.691  64.053  1.00  0.00           H  
ATOM   3835  N   GLU A 235       3.176  43.409  66.299  1.00  0.00           N  
ATOM   3836  CA  GLU A 235       4.136  42.914  67.276  1.00  0.00           C  
ATOM   3837  C   GLU A 235       5.493  43.585  67.103  1.00  0.00           C  
ATOM   3838  O   GLU A 235       6.207  43.820  68.077  1.00  0.00           O  
ATOM   3839  CB  GLU A 235       4.288  41.397  67.154  1.00  0.00           C  
ATOM   3840  CG  GLU A 235       5.179  40.766  68.214  1.00  0.00           C  
ATOM   3841  CD  GLU A 235       4.620  40.895  69.603  1.00  0.00           C  
ATOM   3842  OE1 GLU A 235       3.435  41.101  69.728  1.00  0.00           O  
ATOM   3843  OE2 GLU A 235       5.373  40.789  70.541  1.00  0.00           O1-
ATOM   3844  H   GLU A 235       2.808  42.775  65.604  1.00  0.00           H  
ATOM   3845  HA  GLU A 235       3.768  43.161  68.271  1.00  0.00           H  
ATOM   3846 1HB  GLU A 235       3.307  40.926  67.219  1.00  0.00           H  
ATOM   3847 2HB  GLU A 235       4.704  41.151  66.176  1.00  0.00           H  
ATOM   3848 1HG  GLU A 235       5.310  39.709  67.983  1.00  0.00           H  
ATOM   3849 2HG  GLU A 235       6.160  41.240  68.179  1.00  0.00           H  
ATOM   3850  N   ALA A 236       5.805  43.876  65.829  1.00  0.00           N  
ATOM   3851  CA  ALA A 236       7.021  44.551  65.389  1.00  0.00           C  
ATOM   3852  C   ALA A 236       7.086  46.007  65.838  1.00  0.00           C  
ATOM   3853  O   ALA A 236       8.129  46.652  65.738  1.00  0.00           O  
ATOM   3854  CB  ALA A 236       7.139  44.471  63.873  1.00  0.00           C  
ATOM   3855  H   ALA A 236       5.164  43.616  65.093  1.00  0.00           H  
ATOM   3856  HA  ALA A 236       7.873  44.043  65.840  1.00  0.00           H  
ATOM   3857 1HB  ALA A 236       8.058  44.965  63.553  1.00  0.00           H  
ATOM   3858 2HB  ALA A 236       7.164  43.426  63.565  1.00  0.00           H  
ATOM   3859 3HB  ALA A 236       6.284  44.963  63.415  1.00  0.00           H  
ATOM   3860  N   GLY A 237       5.969  46.520  66.334  1.00  0.00           N  
ATOM   3861  CA  GLY A 237       5.903  47.908  66.782  1.00  0.00           C  
ATOM   3862  C   GLY A 237       5.682  48.867  65.617  1.00  0.00           C  
ATOM   3863  O   GLY A 237       6.136  50.011  65.646  1.00  0.00           O  
ATOM   3864  H   GLY A 237       5.148  45.937  66.401  1.00  0.00           H  
ATOM   3865 1HA  GLY A 237       5.089  48.020  67.502  1.00  0.00           H  
ATOM   3866 2HA  GLY A 237       6.827  48.169  67.297  1.00  0.00           H  
ATOM   3867  N   GLY A 238       4.982  48.388  64.593  1.00  0.00           N  
ATOM   3868  CA  GLY A 238       4.677  49.200  63.419  1.00  0.00           C  
ATOM   3869  C   GLY A 238       3.742  50.345  63.794  1.00  0.00           C  
ATOM   3870  O   GLY A 238       2.854  50.185  64.629  1.00  0.00           O  
ATOM   3871  H   GLY A 238       4.650  47.434  64.626  1.00  0.00           H  
ATOM   3872 1HA  GLY A 238       5.602  49.594  62.999  1.00  0.00           H  
ATOM   3873 2HA  GLY A 238       4.219  48.576  62.656  1.00  0.00           H  
ATOM   3874  N   SER A 239       3.941  51.502  63.174  1.00  0.00           N  
ATOM   3875  CA  SER A 239       3.114  52.667  63.460  1.00  0.00           C  
ATOM   3876  C   SER A 239       1.724  52.529  62.861  1.00  0.00           C  
ATOM   3877  O   SER A 239       1.523  51.783  61.902  1.00  0.00           O  
ATOM   3878  CB  SER A 239       3.779  53.920  62.924  1.00  0.00           C  
ATOM   3879  OG  SER A 239       3.809  53.913  61.522  1.00  0.00           O  
ATOM   3880  H   SER A 239       4.681  51.571  62.488  1.00  0.00           H  
ATOM   3881  HA  SER A 239       3.016  52.766  64.541  1.00  0.00           H  
ATOM   3882 1HB  SER A 239       3.235  54.798  63.273  1.00  0.00           H  
ATOM   3883 2HB  SER A 239       4.794  53.988  63.312  1.00  0.00           H  
ATOM   3884  HG  SER A 239       4.219  54.741  61.263  1.00  0.00           H  
ATOM   3885  N   PRO A 240       0.769  53.251  63.433  1.00  0.00           N  
ATOM   3886  CA  PRO A 240      -0.586  53.266  62.907  1.00  0.00           C  
ATOM   3887  C   PRO A 240      -0.603  53.565  61.417  1.00  0.00           C  
ATOM   3888  O   PRO A 240      -1.432  53.036  60.678  1.00  0.00           O  
ATOM   3889  CB  PRO A 240      -1.254  54.386  63.713  1.00  0.00           C  
ATOM   3890  CG  PRO A 240      -0.532  54.377  65.016  1.00  0.00           C  
ATOM   3891  CD  PRO A 240       0.903  54.110  64.650  1.00  0.00           C  
ATOM   3892  HA  PRO A 240      -1.016  52.274  63.051  1.00  0.00           H  
ATOM   3893 1HB  PRO A 240      -1.157  55.343  63.179  1.00  0.00           H  
ATOM   3894 2HB  PRO A 240      -2.330  54.182  63.818  1.00  0.00           H  
ATOM   3895 1HG  PRO A 240      -0.664  55.341  65.531  1.00  0.00           H  
ATOM   3896 2HG  PRO A 240      -0.951  53.604  65.677  1.00  0.00           H  
ATOM   3897 1HD  PRO A 240       1.407  55.060  64.419  1.00  0.00           H  
ATOM   3898 2HD  PRO A 240       1.406  53.596  65.482  1.00  0.00           H  
ATOM   3899  N   GLU A 241       0.311  54.418  60.935  1.00  0.00           N  
ATOM   3900  CA  GLU A 241       0.268  54.714  59.506  1.00  0.00           C  
ATOM   3901  C   GLU A 241       0.671  53.497  58.684  1.00  0.00           C  
ATOM   3902  O   GLU A 241       0.045  53.189  57.667  1.00  0.00           O  
ATOM   3903  CB  GLU A 241       1.187  55.892  59.176  1.00  0.00           C  
ATOM   3904  CG  GLU A 241       0.766  57.213  59.804  1.00  0.00           C  
ATOM   3905  CD  GLU A 241       1.105  57.299  61.266  1.00  0.00           C  
ATOM   3906  OE1 GLU A 241       1.795  56.434  61.749  1.00  0.00           O  
ATOM   3907  OE2 GLU A 241       0.672  58.232  61.902  1.00  0.00           O1-
ATOM   3908  H   GLU A 241       0.986  54.825  61.566  1.00  0.00           H  
ATOM   3909  HA  GLU A 241      -0.756  54.973  59.243  1.00  0.00           H  
ATOM   3910 1HB  GLU A 241       2.200  55.669  59.512  1.00  0.00           H  
ATOM   3911 2HB  GLU A 241       1.224  56.033  58.095  1.00  0.00           H  
ATOM   3912 1HG  GLU A 241       1.264  58.028  59.279  1.00  0.00           H  
ATOM   3913 2HG  GLU A 241      -0.308  57.338  59.677  1.00  0.00           H  
ATOM   3914  N   ALA A 242       1.716  52.806  59.126  1.00  0.00           N  
ATOM   3915  CA  ALA A 242       2.204  51.626  58.423  1.00  0.00           C  
ATOM   3916  C   ALA A 242       1.181  50.500  58.460  1.00  0.00           C  
ATOM   3917  O   ALA A 242       1.011  49.771  57.482  1.00  0.00           O  
ATOM   3918  CB  ALA A 242       3.524  51.161  59.022  1.00  0.00           C  
ATOM   3919  H   ALA A 242       2.184  53.108  59.967  1.00  0.00           H  
ATOM   3920  HA  ALA A 242       2.370  51.895  57.379  1.00  0.00           H  
ATOM   3921 1HB  ALA A 242       3.876  50.279  58.487  1.00  0.00           H  
ATOM   3922 2HB  ALA A 242       4.263  51.957  58.935  1.00  0.00           H  
ATOM   3923 3HB  ALA A 242       3.379  50.914  60.072  1.00  0.00           H  
ATOM   3924  N   GLN A 243       0.500  50.362  59.593  1.00  0.00           N  
ATOM   3925  CA  GLN A 243      -0.543  49.354  59.742  1.00  0.00           C  
ATOM   3926  C   GLN A 243      -1.742  49.668  58.858  1.00  0.00           C  
ATOM   3927  O   GLN A 243      -2.301  48.781  58.213  1.00  0.00           O  
ATOM   3928  CB  GLN A 243      -0.983  49.251  61.204  1.00  0.00           C  
ATOM   3929  CG  GLN A 243       0.074  48.683  62.135  1.00  0.00           C  
ATOM   3930  CD  GLN A 243      -0.385  48.648  63.580  1.00  0.00           C  
ATOM   3931  NE2 GLN A 243       0.554  48.836  64.502  1.00  0.00           N  
ATOM   3932  OE1 GLN A 243      -1.570  48.456  63.866  1.00  0.00           O  
ATOM   3933  H   GLN A 243       0.710  50.969  60.371  1.00  0.00           H  
ATOM   3934  HA  GLN A 243      -0.135  48.396  59.425  1.00  0.00           H  
ATOM   3935 1HB  GLN A 243      -1.256  50.241  61.571  1.00  0.00           H  
ATOM   3936 2HB  GLN A 243      -1.869  48.619  61.275  1.00  0.00           H  
ATOM   3937 1HG  GLN A 243       0.306  47.663  61.825  1.00  0.00           H  
ATOM   3938 2HG  GLN A 243       0.968  49.302  62.075  1.00  0.00           H  
ATOM   3939 1HE2 GLN A 243       0.310  48.822  65.474  1.00  0.00           H  
ATOM   3940 2HE2 GLN A 243       1.502  48.987  64.228  1.00  0.00           H  
ATOM   3941  N   GLU A 244      -2.136  50.938  58.831  1.00  0.00           N  
ATOM   3942  CA  GLU A 244      -3.238  51.381  57.986  1.00  0.00           C  
ATOM   3943  C   GLU A 244      -2.986  51.033  56.523  1.00  0.00           C  
ATOM   3944  O   GLU A 244      -3.850  50.469  55.852  1.00  0.00           O  
ATOM   3945  CB  GLU A 244      -3.449  52.889  58.133  1.00  0.00           C  
ATOM   3946  CG  GLU A 244      -4.549  53.459  57.249  1.00  0.00           C  
ATOM   3947  CD  GLU A 244      -4.685  54.951  57.373  1.00  0.00           C  
ATOM   3948  OE1 GLU A 244      -4.224  55.492  58.349  1.00  0.00           O  
ATOM   3949  OE2 GLU A 244      -5.250  55.551  56.489  1.00  0.00           O1-
ATOM   3950  H   GLU A 244      -1.659  51.613  59.410  1.00  0.00           H  
ATOM   3951  HA  GLU A 244      -4.138  50.857  58.303  1.00  0.00           H  
ATOM   3952 1HB  GLU A 244      -3.697  53.123  59.168  1.00  0.00           H  
ATOM   3953 2HB  GLU A 244      -2.523  53.411  57.892  1.00  0.00           H  
ATOM   3954 1HG  GLU A 244      -4.332  53.210  56.210  1.00  0.00           H  
ATOM   3955 2HG  GLU A 244      -5.495  52.990  57.516  1.00  0.00           H  
ATOM   3956  N   ALA A 245      -1.796  51.373  56.036  1.00  0.00           N  
ATOM   3957  CA  ALA A 245      -1.449  51.149  54.640  1.00  0.00           C  
ATOM   3958  C   ALA A 245      -1.410  49.660  54.313  1.00  0.00           C  
ATOM   3959  O   ALA A 245      -1.822  49.242  53.231  1.00  0.00           O  
ATOM   3960  CB  ALA A 245      -0.111  51.797  54.316  1.00  0.00           C  
ATOM   3961  H   ALA A 245      -1.115  51.797  56.651  1.00  0.00           H  
ATOM   3962  HA  ALA A 245      -2.220  51.605  54.020  1.00  0.00           H  
ATOM   3963 1HB  ALA A 245       0.135  51.622  53.269  1.00  0.00           H  
ATOM   3964 2HB  ALA A 245      -0.172  52.870  54.501  1.00  0.00           H  
ATOM   3965 3HB  ALA A 245       0.664  51.364  54.947  1.00  0.00           H  
ATOM   3966  N   LEU A 246      -0.915  48.865  55.256  1.00  0.00           N  
ATOM   3967  CA  LEU A 246      -0.919  47.415  55.115  1.00  0.00           C  
ATOM   3968  C   LEU A 246      -2.339  46.875  55.009  1.00  0.00           C  
ATOM   3969  O   LEU A 246      -2.644  46.069  54.131  1.00  0.00           O  
ATOM   3970  CB  LEU A 246      -0.207  46.766  56.307  1.00  0.00           C  
ATOM   3971  CG  LEU A 246      -0.138  45.233  56.287  1.00  0.00           C  
ATOM   3972  CD1 LEU A 246       0.769  44.779  55.153  1.00  0.00           C  
ATOM   3973  CD2 LEU A 246       0.370  44.730  57.630  1.00  0.00           C  
ATOM   3974  H   LEU A 246      -0.526  49.278  56.092  1.00  0.00           H  
ATOM   3975  HA  LEU A 246      -0.396  47.161  54.193  1.00  0.00           H  
ATOM   3976 1HB  LEU A 246       0.815  47.141  56.348  1.00  0.00           H  
ATOM   3977 2HB  LEU A 246      -0.716  47.062  57.222  1.00  0.00           H  
ATOM   3978  HG  LEU A 246      -1.133  44.827  56.102  1.00  0.00           H  
ATOM   3979 1HD1 LEU A 246       0.818  43.690  55.138  1.00  0.00           H  
ATOM   3980 2HD1 LEU A 246       0.373  45.136  54.203  1.00  0.00           H  
ATOM   3981 3HD1 LEU A 246       1.770  45.184  55.303  1.00  0.00           H  
ATOM   3982 1HD2 LEU A 246       0.417  43.638  57.617  1.00  0.00           H  
ATOM   3983 2HD2 LEU A 246       1.364  45.133  57.817  1.00  0.00           H  
ATOM   3984 3HD2 LEU A 246      -0.308  45.053  58.420  1.00  0.00           H  
ATOM   3985  N   LYS A 247      -3.207  47.327  55.908  1.00  0.00           N  
ATOM   3986  CA  LYS A 247      -4.592  46.870  55.933  1.00  0.00           C  
ATOM   3987  C   LYS A 247      -5.321  47.243  54.646  1.00  0.00           C  
ATOM   3988  O   LYS A 247      -6.088  46.450  54.105  1.00  0.00           O  
ATOM   3989  CB  LYS A 247      -5.327  47.454  57.139  1.00  0.00           C  
ATOM   3990  CG  LYS A 247      -6.770  46.987  57.284  1.00  0.00           C  
ATOM   3991  CD  LYS A 247      -7.408  47.547  58.547  1.00  0.00           C  
ATOM   3992  CE  LYS A 247      -8.858  47.103  58.678  1.00  0.00           C  
ATOM   3993  NZ  LYS A 247      -9.497  47.645  59.909  1.00  0.00           N1+
ATOM   3994  H   LYS A 247      -2.901  48.003  56.591  1.00  0.00           H  
ATOM   3995  HA  LYS A 247      -4.589  45.783  56.012  1.00  0.00           H  
ATOM   3996 1HB  LYS A 247      -4.797  47.187  58.054  1.00  0.00           H  
ATOM   3997 2HB  LYS A 247      -5.334  48.542  57.070  1.00  0.00           H  
ATOM   3998 1HG  LYS A 247      -7.347  47.316  56.420  1.00  0.00           H  
ATOM   3999 2HG  LYS A 247      -6.797  45.899  57.325  1.00  0.00           H  
ATOM   4000 1HD  LYS A 247      -6.852  47.201  59.420  1.00  0.00           H  
ATOM   4001 2HD  LYS A 247      -7.372  48.635  58.523  1.00  0.00           H  
ATOM   4002 1HE  LYS A 247      -9.421  47.443  57.812  1.00  0.00           H  
ATOM   4003 2HE  LYS A 247      -8.905  46.015  58.710  1.00  0.00           H  
ATOM   4004 1HZ  LYS A 247     -10.455  47.329  59.959  1.00  0.00           H  
ATOM   4005 2HZ  LYS A 247      -8.991  47.320  60.723  1.00  0.00           H  
ATOM   4006 3HZ  LYS A 247      -9.477  48.654  59.883  1.00  0.00           H  
ATOM   4007  N   ARG A 248      -5.072  48.454  54.163  1.00  0.00           N  
ATOM   4008  CA  ARG A 248      -5.685  48.928  52.928  1.00  0.00           C  
ATOM   4009  C   ARG A 248      -5.293  48.049  51.746  1.00  0.00           C  
ATOM   4010  O   ARG A 248      -6.140  47.664  50.939  1.00  0.00           O  
ATOM   4011  CB  ARG A 248      -5.277  50.366  52.644  1.00  0.00           C  
ATOM   4012  CG  ARG A 248      -5.922  51.404  53.548  1.00  0.00           C  
ATOM   4013  CD  ARG A 248      -5.602  52.788  53.112  1.00  0.00           C  
ATOM   4014  NE  ARG A 248      -6.128  53.782  54.032  1.00  0.00           N  
ATOM   4015  CZ  ARG A 248      -7.431  54.106  54.146  1.00  0.00           C  
ATOM   4016  NH1 ARG A 248      -8.326  53.505  53.393  1.00  0.00           N1+
ATOM   4017  NH2 ARG A 248      -7.810  55.026  55.016  1.00  0.00           N  
ATOM   4018  H   ARG A 248      -4.440  49.065  54.662  1.00  0.00           H  
ATOM   4019  HA  ARG A 248      -6.768  48.869  53.046  1.00  0.00           H  
ATOM   4020 1HB  ARG A 248      -4.197  50.465  52.747  1.00  0.00           H  
ATOM   4021 2HB  ARG A 248      -5.532  50.621  51.615  1.00  0.00           H  
ATOM   4022 1HG  ARG A 248      -7.005  51.281  53.529  1.00  0.00           H  
ATOM   4023 2HG  ARG A 248      -5.560  51.274  54.568  1.00  0.00           H  
ATOM   4024 1HD  ARG A 248      -4.520  52.911  53.059  1.00  0.00           H  
ATOM   4025 2HD  ARG A 248      -6.036  52.969  52.129  1.00  0.00           H  
ATOM   4026  HE  ARG A 248      -5.470  54.266  54.629  1.00  0.00           H  
ATOM   4027 1HH1 ARG A 248      -8.036  52.802  52.728  1.00  0.00           H  
ATOM   4028 2HH1 ARG A 248      -9.302  53.747  53.478  1.00  0.00           H  
ATOM   4029 1HH2 ARG A 248      -7.122  55.487  55.595  1.00  0.00           H  
ATOM   4030 2HH2 ARG A 248      -8.786  55.268  55.101  1.00  0.00           H  
ATOM   4031  N   LEU A 249      -4.007  47.733  51.652  1.00  0.00           N  
ATOM   4032  CA  LEU A 249      -3.509  46.872  50.586  1.00  0.00           C  
ATOM   4033  C   LEU A 249      -4.184  45.507  50.620  1.00  0.00           C  
ATOM   4034  O   LEU A 249      -4.589  44.979  49.584  1.00  0.00           O  
ATOM   4035  CB  LEU A 249      -1.989  46.701  50.710  1.00  0.00           C  
ATOM   4036  CG  LEU A 249      -1.339  45.766  49.681  1.00  0.00           C  
ATOM   4037  CD1 LEU A 249      -1.608  46.291  48.277  1.00  0.00           C  
ATOM   4038  CD2 LEU A 249       0.155  45.672  49.953  1.00  0.00           C  
ATOM   4039  H   LEU A 249      -3.360  48.098  52.332  1.00  0.00           H  
ATOM   4040  HA  LEU A 249      -3.747  47.340  49.632  1.00  0.00           H  
ATOM   4041 1HB  LEU A 249      -1.520  47.678  50.612  1.00  0.00           H  
ATOM   4042 2HB  LEU A 249      -1.763  46.310  51.702  1.00  0.00           H  
ATOM   4043  HG  LEU A 249      -1.785  44.774  49.758  1.00  0.00           H  
ATOM   4044 1HD1 LEU A 249      -1.146  45.627  47.546  1.00  0.00           H  
ATOM   4045 2HD1 LEU A 249      -2.683  46.329  48.103  1.00  0.00           H  
ATOM   4046 3HD1 LEU A 249      -1.187  47.290  48.175  1.00  0.00           H  
ATOM   4047 1HD2 LEU A 249       0.617  45.008  49.223  1.00  0.00           H  
ATOM   4048 2HD2 LEU A 249       0.602  46.664  49.876  1.00  0.00           H  
ATOM   4049 3HD2 LEU A 249       0.318  45.278  50.956  1.00  0.00           H  
ATOM   4050  N   ILE A 250      -4.302  44.939  51.815  1.00  0.00           N  
ATOM   4051  CA  ILE A 250      -4.923  43.631  51.984  1.00  0.00           C  
ATOM   4052  C   ILE A 250      -6.371  43.644  51.510  1.00  0.00           C  
ATOM   4053  O   ILE A 250      -6.818  42.725  50.823  1.00  0.00           O  
ATOM   4054  CB  ILE A 250      -4.868  43.184  53.456  1.00  0.00           C  
ATOM   4055  CG1 ILE A 250      -3.428  42.872  53.867  1.00  0.00           C  
ATOM   4056  CG2 ILE A 250      -5.763  41.973  53.677  1.00  0.00           C  
ATOM   4057  CD1 ILE A 250      -3.218  42.805  55.363  1.00  0.00           C  
ATOM   4058  H   ILE A 250      -3.952  45.425  52.627  1.00  0.00           H  
ATOM   4059  HA  ILE A 250      -4.378  42.915  51.370  1.00  0.00           H  
ATOM   4060  HB  ILE A 250      -5.208  43.998  54.097  1.00  0.00           H  
ATOM   4061 1HG1 ILE A 250      -3.125  41.918  53.437  1.00  0.00           H  
ATOM   4062 2HG1 ILE A 250      -2.761  43.636  53.465  1.00  0.00           H  
ATOM   4063 1HG2 ILE A 250      -5.711  41.671  54.723  1.00  0.00           H  
ATOM   4064 2HG2 ILE A 250      -6.790  42.231  53.425  1.00  0.00           H  
ATOM   4065 3HG2 ILE A 250      -5.426  41.151  53.045  1.00  0.00           H  
ATOM   4066 1HD1 ILE A 250      -2.173  42.582  55.575  1.00  0.00           H  
ATOM   4067 2HD1 ILE A 250      -3.480  43.765  55.810  1.00  0.00           H  
ATOM   4068 3HD1 ILE A 250      -3.849  42.023  55.782  1.00  0.00           H  
ATOM   4069  N   GLU A 251      -7.102  44.690  51.884  1.00  0.00           N  
ATOM   4070  CA  GLU A 251      -8.496  44.826  51.493  1.00  0.00           C  
ATOM   4071  C   GLU A 251      -8.642  44.905  49.978  1.00  0.00           C  
ATOM   4072  O   GLU A 251      -9.583  44.356  49.405  1.00  0.00           O  
ATOM   4073  CB  GLU A 251      -9.110  46.069  52.141  1.00  0.00           C  
ATOM   4074  CG  GLU A 251      -9.350  45.944  53.639  1.00  0.00           C  
ATOM   4075  CD  GLU A 251      -9.893  47.205  54.251  1.00  0.00           C  
ATOM   4076  OE1 GLU A 251     -10.038  48.172  53.543  1.00  0.00           O  
ATOM   4077  OE2 GLU A 251     -10.163  47.201  55.429  1.00  0.00           O1-
ATOM   4078  H   GLU A 251      -6.676  45.410  52.451  1.00  0.00           H  
ATOM   4079  HA  GLU A 251      -9.033  43.938  51.832  1.00  0.00           H  
ATOM   4080 1HB  GLU A 251      -8.456  46.925  51.977  1.00  0.00           H  
ATOM   4081 2HB  GLU A 251     -10.066  46.292  51.667  1.00  0.00           H  
ATOM   4082 1HG  GLU A 251     -10.056  45.134  53.817  1.00  0.00           H  
ATOM   4083 2HG  GLU A 251      -8.411  45.684  54.126  1.00  0.00           H  
ATOM   4084  N   ALA A 252      -7.705  45.592  49.334  1.00  0.00           N  
ATOM   4085  CA  ALA A 252      -7.699  45.706  47.881  1.00  0.00           C  
ATOM   4086  C   ALA A 252      -7.459  44.353  47.225  1.00  0.00           C  
ATOM   4087  O   ALA A 252      -8.050  44.038  46.192  1.00  0.00           O  
ATOM   4088  CB  ALA A 252      -6.643  46.706  47.431  1.00  0.00           C  
ATOM   4089  H   ALA A 252      -6.977  46.048  49.866  1.00  0.00           H  
ATOM   4090  HA  ALA A 252      -8.679  46.060  47.565  1.00  0.00           H  
ATOM   4091 1HB  ALA A 252      -6.650  46.778  46.343  1.00  0.00           H  
ATOM   4092 2HB  ALA A 252      -6.862  47.683  47.861  1.00  0.00           H  
ATOM   4093 3HB  ALA A 252      -5.662  46.373  47.766  1.00  0.00           H  
ATOM   4094  N   ILE A 253      -6.587  43.552  47.831  1.00  0.00           N  
ATOM   4095  CA  ILE A 253      -6.202  42.267  47.261  1.00  0.00           C  
ATOM   4096  C   ILE A 253      -7.373  41.293  47.257  1.00  0.00           C  
ATOM   4097  O   ILE A 253      -7.635  40.626  46.255  1.00  0.00           O  
ATOM   4098  CB  ILE A 253      -5.023  41.654  48.037  1.00  0.00           C  
ATOM   4099  CG1 ILE A 253      -3.746  42.461  47.796  1.00  0.00           C  
ATOM   4100  CG2 ILE A 253      -4.823  40.199  47.636  1.00  0.00           C  
ATOM   4101  CD1 ILE A 253      -2.623  42.127  48.752  1.00  0.00           C  
ATOM   4102  H   ILE A 253      -6.181  43.842  48.709  1.00  0.00           H  
ATOM   4103  HA  ILE A 253      -5.901  42.433  46.225  1.00  0.00           H  
ATOM   4104  HB  ILE A 253      -5.229  41.700  49.106  1.00  0.00           H  
ATOM   4105 1HG1 ILE A 253      -3.393  42.288  46.780  1.00  0.00           H  
ATOM   4106 2HG1 ILE A 253      -3.966  43.526  47.889  1.00  0.00           H  
ATOM   4107 1HG2 ILE A 253      -3.985  39.781  48.194  1.00  0.00           H  
ATOM   4108 2HG2 ILE A 253      -5.725  39.634  47.858  1.00  0.00           H  
ATOM   4109 3HG2 ILE A 253      -4.610  40.145  46.567  1.00  0.00           H  
ATOM   4110 1HD1 ILE A 253      -1.752  42.741  48.519  1.00  0.00           H  
ATOM   4111 2HD1 ILE A 253      -2.944  42.327  49.776  1.00  0.00           H  
ATOM   4112 3HD1 ILE A 253      -2.363  41.076  48.652  1.00  0.00           H  
ATOM   4113  N   GLU A 254      -8.073  41.213  48.382  1.00  0.00           N  
ATOM   4114  CA  GLU A 254      -9.189  40.284  48.527  1.00  0.00           C  
ATOM   4115  C   GLU A 254     -10.356  40.681  47.632  1.00  0.00           C  
ATOM   4116  O   GLU A 254     -11.117  39.828  47.173  1.00  0.00           O  
ATOM   4117  CB  GLU A 254      -9.647  40.226  49.987  1.00  0.00           C  
ATOM   4118  CG  GLU A 254      -8.657  39.561  50.930  1.00  0.00           C  
ATOM   4119  CD  GLU A 254      -9.132  39.539  52.357  1.00  0.00           C  
ATOM   4120  OE1 GLU A 254     -10.151  40.128  52.632  1.00  0.00           O  
ATOM   4121  OE2 GLU A 254      -8.476  38.937  53.173  1.00  0.00           O1-
ATOM   4122  H   GLU A 254      -7.829  41.812  49.157  1.00  0.00           H  
ATOM   4123  HA  GLU A 254      -8.848  39.297  48.214  1.00  0.00           H  
ATOM   4124 1HB  GLU A 254      -9.829  41.239  50.350  1.00  0.00           H  
ATOM   4125 2HB  GLU A 254     -10.587  39.682  50.050  1.00  0.00           H  
ATOM   4126 1HG  GLU A 254      -8.489  38.536  50.601  1.00  0.00           H  
ATOM   4127 2HG  GLU A 254      -7.706  40.092  50.878  1.00  0.00           H  
ATOM   4128  N   ASP A 255     -10.491  41.979  47.387  1.00  0.00           N  
ATOM   4129  CA  ASP A 255     -11.447  42.478  46.405  1.00  0.00           C  
ATOM   4130  C   ASP A 255     -11.082  42.016  44.999  1.00  0.00           C  
ATOM   4131  O   ASP A 255     -11.935  41.521  44.259  1.00  0.00           O  
ATOM   4132  CB  ASP A 255     -11.509  44.007  46.445  1.00  0.00           C  
ATOM   4133  CG  ASP A 255     -12.524  44.585  45.467  1.00  0.00           C  
ATOM   4134  OD1 ASP A 255     -13.685  44.277  45.595  1.00  0.00           O  
ATOM   4135  OD2 ASP A 255     -12.127  45.328  44.602  1.00  0.00           O1-
ATOM   4136  H   ASP A 255      -9.918  42.638  47.893  1.00  0.00           H  
ATOM   4137  HA  ASP A 255     -12.425  42.068  46.648  1.00  0.00           H  
ATOM   4138 1HB  ASP A 255     -11.770  44.334  47.452  1.00  0.00           H  
ATOM   4139 2HB  ASP A 255     -10.527  44.418  46.212  1.00  0.00           H  
ATOM   4140  N   LEU A 256      -9.815  42.181  44.636  1.00  0.00           N  
ATOM   4141  CA  LEU A 256      -9.331  41.755  43.330  1.00  0.00           C  
ATOM   4142  C   LEU A 256      -9.431  40.242  43.171  1.00  0.00           C  
ATOM   4143  O   LEU A 256      -9.715  39.742  42.083  1.00  0.00           O  
ATOM   4144  CB  LEU A 256      -7.877  42.202  43.132  1.00  0.00           C  
ATOM   4145  CG  LEU A 256      -7.681  43.669  42.728  1.00  0.00           C  
ATOM   4146  CD1 LEU A 256      -6.212  44.042  42.866  1.00  0.00           C  
ATOM   4147  CD2 LEU A 256      -8.166  43.872  41.300  1.00  0.00           C  
ATOM   4148  H   LEU A 256      -9.171  42.612  45.285  1.00  0.00           H  
ATOM   4149  HA  LEU A 256      -9.962  42.213  42.569  1.00  0.00           H  
ATOM   4150 1HB  LEU A 256      -7.335  42.039  44.062  1.00  0.00           H  
ATOM   4151 2HB  LEU A 256      -7.425  41.582  42.358  1.00  0.00           H  
ATOM   4152  HG  LEU A 256      -8.252  44.311  43.400  1.00  0.00           H  
ATOM   4153 1HD1 LEU A 256      -6.072  45.084  42.579  1.00  0.00           H  
ATOM   4154 2HD1 LEU A 256      -5.897  43.906  43.900  1.00  0.00           H  
ATOM   4155 3HD1 LEU A 256      -5.612  43.404  42.216  1.00  0.00           H  
ATOM   4156 1HD2 LEU A 256      -8.028  44.915  41.014  1.00  0.00           H  
ATOM   4157 2HD2 LEU A 256      -7.595  43.232  40.628  1.00  0.00           H  
ATOM   4158 3HD2 LEU A 256      -9.223  43.615  41.235  1.00  0.00           H  
ATOM   4159  N   ARG A 257      -9.197  39.521  44.261  1.00  0.00           N  
ATOM   4160  CA  ARG A 257      -9.288  38.065  44.253  1.00  0.00           C  
ATOM   4161  C   ARG A 257     -10.717  37.605  44.010  1.00  0.00           C  
ATOM   4162  O   ARG A 257     -10.949  36.560  43.402  1.00  0.00           O  
ATOM   4163  CB  ARG A 257      -8.788  37.490  45.569  1.00  0.00           C  
ATOM   4164  CG  ARG A 257      -8.772  35.970  45.638  1.00  0.00           C  
ATOM   4165  CD  ARG A 257      -7.540  35.408  45.027  1.00  0.00           C  
ATOM   4166  NE  ARG A 257      -7.617  35.375  43.576  1.00  0.00           N  
ATOM   4167  CZ  ARG A 257      -8.066  34.328  42.856  1.00  0.00           C  
ATOM   4168  NH1 ARG A 257      -8.471  33.235  43.467  1.00  0.00           N1+
ATOM   4169  NH2 ARG A 257      -8.098  34.397  41.538  1.00  0.00           N  
ATOM   4170  H   ARG A 257      -8.950  39.994  45.121  1.00  0.00           H  
ATOM   4171  HA  ARG A 257      -8.673  37.694  43.433  1.00  0.00           H  
ATOM   4172 1HB  ARG A 257      -7.774  37.838  45.758  1.00  0.00           H  
ATOM   4173 2HB  ARG A 257      -9.415  37.848  46.385  1.00  0.00           H  
ATOM   4174 1HG  ARG A 257      -8.815  35.653  46.679  1.00  0.00           H  
ATOM   4175 2HG  ARG A 257      -9.633  35.572  45.100  1.00  0.00           H  
ATOM   4176 1HD  ARG A 257      -6.683  36.020  45.309  1.00  0.00           H  
ATOM   4177 2HD  ARG A 257      -7.391  34.387  45.384  1.00  0.00           H  
ATOM   4178  HE  ARG A 257      -7.317  36.197  43.071  1.00  0.00           H  
ATOM   4179 1HH1 ARG A 257      -8.445  33.182  44.477  1.00  0.00           H  
ATOM   4180 2HH1 ARG A 257      -8.806  32.450  42.928  1.00  0.00           H  
ATOM   4181 1HH2 ARG A 257      -7.787  35.236  41.067  1.00  0.00           H  
ATOM   4182 2HH2 ARG A 257      -8.434  33.612  40.999  1.00  0.00           H  
ATOM   4183  N   GLY A 258     -11.687  38.345  44.463  1.00  0.00           N  
ATOM   4184  CA  GLY A 258     -13.035  37.923  44.120  1.00  0.00           C  
ATOM   4185  C   GLY A 258     -13.457  36.825  45.068  1.00  0.00           C  
ATOM   4186  O   GLY A 258     -14.191  35.913  44.689  1.00  0.00           O  
ATOM   4187  H   GLY A 258     -11.467  39.158  45.019  1.00  0.00           H  
ATOM   4188 1HA  GLY A 258     -13.711  38.776  44.186  1.00  0.00           H  
ATOM   4189 2HA  GLY A 258     -13.055  37.576  43.089  1.00  0.00           H  
ATOM   4190  N   ALA A 259     -12.976  36.938  46.296  1.00  0.00           N  
ATOM   4191  CA  ALA A 259     -13.238  35.964  47.337  1.00  0.00           C  
ATOM   4192  C   ALA A 259     -14.733  35.842  47.608  1.00  0.00           C  
ATOM   4193  O   ALA A 259     -15.466  36.827  47.546  1.00  0.00           O  
ATOM   4194  CB  ALA A 259     -12.495  36.341  48.611  1.00  0.00           C  
ATOM   4195  OXT ALA A 259     -15.206  34.775  47.887  1.00  0.00           O1-
ATOM   4196  H   ALA A 259     -12.399  37.734  46.527  1.00  0.00           H  
ATOM   4197  HA  ALA A 259     -12.862  34.995  47.009  1.00  0.00           H  
ATOM   4198 1HB  ALA A 259     -12.700  35.599  49.384  1.00  0.00           H  
ATOM   4199 2HB  ALA A 259     -11.423  36.370  48.412  1.00  0.00           H  
ATOM   4200 3HB  ALA A 259     -12.828  37.319  48.951  1.00  0.00           H  
TER   
ATOM   4201  N   SER B   1      32.725  33.736  24.884  1.00  0.00           N  
ATOM   4202  CA  SER B   1      34.088  34.274  24.875  1.00  0.00           C  
ATOM   4203  C   SER B   1      34.194  35.690  25.430  1.00  0.00           C  
ATOM   4204  O   SER B   1      35.236  36.071  25.972  1.00  0.00           O  
ATOM   4205  CB  SER B   1      34.629  34.255  23.458  1.00  0.00           C  
ATOM   4206  OG  SER B   1      33.881  35.095  22.623  1.00  0.00           O  
ATOM   4207 1H   SER B   1      32.763  32.735  25.004  1.00  0.00           H  
ATOM   4208 2H   SER B   1      32.199  34.128  25.657  1.00  0.00           H  
ATOM   4209 3H   SER B   1      32.264  33.960  24.014  1.00  0.00           H  
ATOM   4210  HA  SER B   1      34.701  33.623  25.512  1.00  0.00           H  
ATOM   4211 1HB  SER B   1      35.671  34.575  23.463  1.00  0.00           H  
ATOM   4212 2HB  SER B   1      34.602  33.237  23.073  1.00  0.00           H  
ATOM   4213  HG  SER B   1      34.301  35.053  21.760  1.00  0.00           H  
ATOM   4214  N   VAL B   2      33.106  36.449  25.309  1.00  0.00           N  
ATOM   4215  CA  VAL B   2      33.001  37.829  25.771  1.00  0.00           C  
ATOM   4216  C   VAL B   2      33.019  37.889  27.287  1.00  0.00           C  
ATOM   4217  O   VAL B   2      33.399  38.912  27.860  1.00  0.00           O  
ATOM   4218  CB  VAL B   2      31.706  38.475  25.246  1.00  0.00           C  
ATOM   4219  CG1 VAL B   2      31.508  39.850  25.869  1.00  0.00           C  
ATOM   4220  CG2 VAL B   2      31.752  38.572  23.730  1.00  0.00           C  
ATOM   4221  H   VAL B   2      32.286  36.057  24.865  1.00  0.00           H  
ATOM   4222  HA  VAL B   2      33.864  38.378  25.398  1.00  0.00           H  
ATOM   4223  HB  VAL B   2      30.856  37.862  25.547  1.00  0.00           H  
ATOM   4224 1HG1 VAL B   2      30.586  40.292  25.489  1.00  0.00           H  
ATOM   4225 2HG1 VAL B   2      31.441  39.752  26.953  1.00  0.00           H  
ATOM   4226 3HG1 VAL B   2      32.351  40.490  25.612  1.00  0.00           H  
ATOM   4227 1HG2 VAL B   2      30.832  39.030  23.367  1.00  0.00           H  
ATOM   4228 2HG2 VAL B   2      32.604  39.183  23.429  1.00  0.00           H  
ATOM   4229 3HG2 VAL B   2      31.851  37.573  23.304  1.00  0.00           H  
ATOM   4230  N   GLU B   3      32.569  36.802  27.911  1.00  0.00           N  
ATOM   4231  CA  GLU B   3      32.531  36.634  29.351  1.00  0.00           C  
ATOM   4232  C   GLU B   3      33.958  36.629  29.880  1.00  0.00           C  
ATOM   4233  O   GLU B   3      34.255  37.293  30.876  1.00  0.00           O  
ATOM   4234  CB  GLU B   3      31.811  35.338  29.733  1.00  0.00           C  
ATOM   4235  CG  GLU B   3      30.349  35.284  29.313  1.00  0.00           C  
ATOM   4236  CD  GLU B   3      30.171  34.938  27.860  1.00  0.00           C  
ATOM   4237  OE1 GLU B   3      31.145  34.624  27.220  1.00  0.00           O  
ATOM   4238  OE2 GLU B   3      29.059  34.989  27.391  1.00  0.00           O1-
ATOM   4239  H   GLU B   3      32.206  36.044  27.354  1.00  0.00           H  
ATOM   4240  HA  GLU B   3      31.986  37.463  29.803  1.00  0.00           H  
ATOM   4241 1HB  GLU B   3      32.322  34.490  29.279  1.00  0.00           H  
ATOM   4242 2HB  GLU B   3      31.853  35.205  30.815  1.00  0.00           H  
ATOM   4243 1HG  GLU B   3      29.835  34.537  29.917  1.00  0.00           H  
ATOM   4244 2HG  GLU B   3      29.888  36.251  29.509  1.00  0.00           H  
ATOM   4245  N   LEU B   4      34.826  35.893  29.190  1.00  0.00           N  
ATOM   4246  CA  LEU B   4      36.239  35.816  29.535  1.00  0.00           C  
ATOM   4247  C   LEU B   4      36.907  37.147  29.257  1.00  0.00           C  
ATOM   4248  O   LEU B   4      37.802  37.530  30.013  1.00  0.00           O  
ATOM   4249  CB  LEU B   4      36.932  34.704  28.738  1.00  0.00           C  
ATOM   4250  CG  LEU B   4      36.549  33.269  29.128  1.00  0.00           C  
ATOM   4251  CD1 LEU B   4      37.099  32.298  28.091  1.00  0.00           C  
ATOM   4252  CD2 LEU B   4      37.093  32.956  30.514  1.00  0.00           C  
ATOM   4253  H   LEU B   4      34.499  35.360  28.397  1.00  0.00           H  
ATOM   4254  HA  LEU B   4      36.321  35.599  30.600  1.00  0.00           H  
ATOM   4255 1HB  LEU B   4      36.697  34.834  27.683  1.00  0.00           H  
ATOM   4256 2HB  LEU B   4      38.009  34.805  28.865  1.00  0.00           H  
ATOM   4257  HG  LEU B   4      35.464  33.171  29.133  1.00  0.00           H  
ATOM   4258 1HD1 LEU B   4      36.828  31.279  28.367  1.00  0.00           H  
ATOM   4259 2HD1 LEU B   4      36.678  32.533  27.113  1.00  0.00           H  
ATOM   4260 3HD1 LEU B   4      38.183  32.386  28.051  1.00  0.00           H  
ATOM   4261 1HD2 LEU B   4      36.821  31.937  30.790  1.00  0.00           H  
ATOM   4262 2HD2 LEU B   4      38.180  33.053  30.508  1.00  0.00           H  
ATOM   4263 3HD2 LEU B   4      36.670  33.654  31.236  1.00  0.00           H  
ATOM   4264  N   LEU B   5      36.504  37.819  28.179  1.00  0.00           N  
ATOM   4265  CA  LEU B   5      37.003  39.161  27.917  1.00  0.00           C  
ATOM   4266  C   LEU B   5      36.675  40.107  29.052  1.00  0.00           C  
ATOM   4267  O   LEU B   5      37.539  40.884  29.447  1.00  0.00           O  
ATOM   4268  CB  LEU B   5      36.409  39.701  26.610  1.00  0.00           C  
ATOM   4269  CG  LEU B   5      36.836  41.122  26.222  1.00  0.00           C  
ATOM   4270  CD1 LEU B   5      38.345  41.165  26.027  1.00  0.00           C  
ATOM   4271  CD2 LEU B   5      36.108  41.544  24.955  1.00  0.00           C  
ATOM   4272  H   LEU B   5      35.884  37.381  27.510  1.00  0.00           H  
ATOM   4273  HA  LEU B   5      38.089  39.101  27.827  1.00  0.00           H  
ATOM   4274 1HB  LEU B   5      36.696  39.036  25.797  1.00  0.00           H  
ATOM   4275 2HB  LEU B   5      35.322  39.692  26.692  1.00  0.00           H  
ATOM   4276  HG  LEU B   5      36.585  41.811  27.030  1.00  0.00           H  
ATOM   4277 1HD1 LEU B   5      38.649  42.175  25.752  1.00  0.00           H  
ATOM   4278 2HD1 LEU B   5      38.840  40.877  26.956  1.00  0.00           H  
ATOM   4279 3HD1 LEU B   5      38.629  40.473  25.235  1.00  0.00           H  
ATOM   4280 1HD2 LEU B   5      36.411  42.555  24.681  1.00  0.00           H  
ATOM   4281 2HD2 LEU B   5      36.359  40.858  24.146  1.00  0.00           H  
ATOM   4282 3HD2 LEU B   5      35.032  41.522  25.129  1.00  0.00           H  
ATOM   4283  N   ALA B   6      35.430  40.068  29.535  1.00  0.00           N  
ATOM   4284  CA  ALA B   6      35.011  40.906  30.654  1.00  0.00           C  
ATOM   4285  C   ALA B   6      35.880  40.621  31.867  1.00  0.00           C  
ATOM   4286  O   ALA B   6      36.275  41.572  32.549  1.00  0.00           O  
ATOM   4287  CB  ALA B   6      33.543  40.676  30.980  1.00  0.00           C  
ATOM   4288  H   ALA B   6      34.739  39.481  29.094  1.00  0.00           H  
ATOM   4289  HA  ALA B   6      35.136  41.945  30.370  1.00  0.00           H  
ATOM   4290 1HB  ALA B   6      33.257  41.303  31.825  1.00  0.00           H  
ATOM   4291 2HB  ALA B   6      32.933  40.934  30.115  1.00  0.00           H  
ATOM   4292 3HB  ALA B   6      33.386  39.629  31.235  1.00  0.00           H  
ATOM   4293  N   VAL B   7      36.180  39.351  32.131  1.00  0.00           N  
ATOM   4294  CA  VAL B   7      37.064  38.996  33.231  1.00  0.00           C  
ATOM   4295  C   VAL B   7      38.441  39.606  33.035  1.00  0.00           C  
ATOM   4296  O   VAL B   7      39.010  40.143  33.987  1.00  0.00           O  
ATOM   4297  CB  VAL B   7      37.193  37.466  33.346  1.00  0.00           C  
ATOM   4298  CG1 VAL B   7      38.330  37.098  34.289  1.00  0.00           C  
ATOM   4299  CG2 VAL B   7      35.879  36.870  33.826  1.00  0.00           C  
ATOM   4300  H   VAL B   7      35.749  38.610  31.587  1.00  0.00           H  
ATOM   4301  HA  VAL B   7      36.633  39.386  34.154  1.00  0.00           H  
ATOM   4302  HB  VAL B   7      37.443  37.058  32.367  1.00  0.00           H  
ATOM   4303 1HG1 VAL B   7      38.407  36.012  34.358  1.00  0.00           H  
ATOM   4304 2HG1 VAL B   7      39.266  37.503  33.907  1.00  0.00           H  
ATOM   4305 3HG1 VAL B   7      38.129  37.509  35.278  1.00  0.00           H  
ATOM   4306 1HG2 VAL B   7      35.977  35.787  33.905  1.00  0.00           H  
ATOM   4307 2HG2 VAL B   7      35.627  37.283  34.803  1.00  0.00           H  
ATOM   4308 3HG2 VAL B   7      35.089  37.111  33.115  1.00  0.00           H  
ATOM   4309  N   ALA B   8      38.976  39.491  31.820  1.00  0.00           N  
ATOM   4310  CA  ALA B   8      40.278  40.040  31.464  1.00  0.00           C  
ATOM   4311  C   ALA B   8      40.302  41.560  31.613  1.00  0.00           C  
ATOM   4312  O   ALA B   8      41.321  42.103  32.034  1.00  0.00           O  
ATOM   4313  CB  ALA B   8      40.645  39.642  30.041  1.00  0.00           C  
ATOM   4314  H   ALA B   8      38.475  38.971  31.111  1.00  0.00           H  
ATOM   4315  HA  ALA B   8      41.020  39.620  32.144  1.00  0.00           H  
ATOM   4316 1HB  ALA B   8      41.621  40.055  29.788  1.00  0.00           H  
ATOM   4317 2HB  ALA B   8      40.679  38.556  29.965  1.00  0.00           H  
ATOM   4318 3HB  ALA B   8      39.897  40.030  29.351  1.00  0.00           H  
ATOM   4319  N   ALA B   9      39.207  42.238  31.255  1.00  0.00           N  
ATOM   4320  CA  ALA B   9      39.093  43.682  31.403  1.00  0.00           C  
ATOM   4321  C   ALA B   9      39.109  44.071  32.874  1.00  0.00           C  
ATOM   4322  O   ALA B   9      39.788  45.029  33.248  1.00  0.00           O  
ATOM   4323  CB  ALA B   9      37.826  44.190  30.733  1.00  0.00           C  
ATOM   4324  H   ALA B   9      38.440  41.740  30.827  1.00  0.00           H  
ATOM   4325  HA  ALA B   9      39.950  44.146  30.923  1.00  0.00           H  
ATOM   4326 1HB  ALA B   9      37.754  45.271  30.859  1.00  0.00           H  
ATOM   4327 2HB  ALA B   9      37.855  43.951  29.669  1.00  0.00           H  
ATOM   4328 3HB  ALA B   9      36.957  43.714  31.186  1.00  0.00           H  
ATOM   4329  N   LEU B  10      38.378  43.312  33.694  1.00  0.00           N  
ATOM   4330  CA  LEU B  10      38.334  43.530  35.134  1.00  0.00           C  
ATOM   4331  C   LEU B  10      39.702  43.285  35.746  1.00  0.00           C  
ATOM   4332  O   LEU B  10      40.103  43.998  36.666  1.00  0.00           O  
ATOM   4333  CB  LEU B  10      37.298  42.605  35.786  1.00  0.00           C  
ATOM   4334  CG  LEU B  10      35.830  42.968  35.531  1.00  0.00           C  
ATOM   4335  CD1 LEU B  10      34.936  41.826  35.994  1.00  0.00           C  
ATOM   4336  CD2 LEU B  10      35.492  44.259  36.262  1.00  0.00           C  
ATOM   4337  H   LEU B  10      37.800  42.575  33.309  1.00  0.00           H  
ATOM   4338  HA  LEU B  10      38.044  44.562  35.323  1.00  0.00           H  
ATOM   4339 1HB  LEU B  10      37.458  41.592  35.420  1.00  0.00           H  
ATOM   4340 2HB  LEU B  10      37.459  42.609  36.864  1.00  0.00           H  
ATOM   4341  HG  LEU B  10      35.670  43.104  34.461  1.00  0.00           H  
ATOM   4342 1HD1 LEU B  10      33.892  42.084  35.813  1.00  0.00           H  
ATOM   4343 2HD1 LEU B  10      35.186  40.920  35.443  1.00  0.00           H  
ATOM   4344 3HD1 LEU B  10      35.087  41.657  37.060  1.00  0.00           H  
ATOM   4345 1HD2 LEU B  10      34.448  44.517  36.079  1.00  0.00           H  
ATOM   4346 2HD2 LEU B  10      35.651  44.124  37.331  1.00  0.00           H  
ATOM   4347 3HD2 LEU B  10      36.133  45.061  35.897  1.00  0.00           H  
ATOM   4348  N   GLN B  11      40.407  42.283  35.230  1.00  0.00           N  
ATOM   4349  CA  GLN B  11      41.740  41.953  35.685  1.00  0.00           C  
ATOM   4350  C   GLN B  11      42.763  43.014  35.343  1.00  0.00           C  
ATOM   4351  O   GLN B  11      43.561  43.366  36.211  1.00  0.00           O  
ATOM   4352  CB  GLN B  11      42.175  40.611  35.092  1.00  0.00           C  
ATOM   4353  CG  GLN B  11      43.562  40.159  35.522  1.00  0.00           C  
ATOM   4354  CD  GLN B  11      43.647  39.896  37.014  1.00  0.00           C  
ATOM   4355  NE2 GLN B  11      44.799  39.415  37.464  1.00  0.00           N  
ATOM   4356  OE1 GLN B  11      42.686  40.124  37.755  1.00  0.00           O  
ATOM   4357  H   GLN B  11      39.994  41.684  34.528  1.00  0.00           H  
ATOM   4358  HA  GLN B  11      41.709  41.857  36.769  1.00  0.00           H  
ATOM   4359 1HB  GLN B  11      41.465  39.836  35.382  1.00  0.00           H  
ATOM   4360 2HB  GLN B  11      42.166  40.673  34.004  1.00  0.00           H  
ATOM   4361 1HG  GLN B  11      43.812  39.238  34.998  1.00  0.00           H  
ATOM   4362 2HG  GLN B  11      44.281  40.940  35.271  1.00  0.00           H  
ATOM   4363 1HE2 GLN B  11      44.915  39.221  38.440  1.00  0.00           H  
ATOM   4364 2HE2 GLN B  11      45.554  39.245  36.828  1.00  0.00           H  
ATOM   4365  N   GLU B  12      42.724  43.540  34.122  1.00  0.00           N  
ATOM   4366  CA  GLU B  12      43.635  44.598  33.698  1.00  0.00           C  
ATOM   4367  C   GLU B  12      43.439  45.811  34.587  1.00  0.00           C  
ATOM   4368  O   GLU B  12      44.410  46.440  35.005  1.00  0.00           O  
ATOM   4369  CB  GLU B  12      43.400  44.971  32.232  1.00  0.00           C  
ATOM   4370  CG  GLU B  12      44.349  46.031  31.695  1.00  0.00           C  
ATOM   4371  CD  GLU B  12      44.125  46.332  30.238  1.00  0.00           C  
ATOM   4372  OE1 GLU B  12      43.703  45.452  29.528  1.00  0.00           O  
ATOM   4373  OE2 GLU B  12      44.378  47.443  29.836  1.00  0.00           O1-
ATOM   4374  H   GLU B  12      42.071  43.174  33.442  1.00  0.00           H  
ATOM   4375  HA  GLU B  12      44.659  44.247  33.802  1.00  0.00           H  
ATOM   4376 1HB  GLU B  12      43.505  44.082  31.610  1.00  0.00           H  
ATOM   4377 2HB  GLU B  12      42.381  45.339  32.109  1.00  0.00           H  
ATOM   4378 1HG  GLU B  12      44.215  46.949  32.268  1.00  0.00           H  
ATOM   4379 2HG  GLU B  12      45.375  45.694  31.838  1.00  0.00           H  
ATOM   4380  N   LEU B  13      42.172  46.131  34.846  1.00  0.00           N  
ATOM   4381  CA  LEU B  13      41.772  47.215  35.724  1.00  0.00           C  
ATOM   4382  C   LEU B  13      42.379  47.040  37.119  1.00  0.00           C  
ATOM   4383  O   LEU B  13      42.941  47.996  37.657  1.00  0.00           O  
ATOM   4384  CB  LEU B  13      40.243  47.278  35.820  1.00  0.00           C  
ATOM   4385  CG  LEU B  13      39.678  48.380  36.726  1.00  0.00           C  
ATOM   4386  CD1 LEU B  13      40.084  49.743  36.181  1.00  0.00           C  
ATOM   4387  CD2 LEU B  13      38.163  48.251  36.798  1.00  0.00           C  
ATOM   4388  H   LEU B  13      41.424  45.623  34.391  1.00  0.00           H  
ATOM   4389  HA  LEU B  13      42.134  48.150  35.305  1.00  0.00           H  
ATOM   4390 1HB  LEU B  13      39.837  47.430  34.821  1.00  0.00           H  
ATOM   4391 2HB  LEU B  13      39.879  46.322  36.196  1.00  0.00           H  
ATOM   4392  HG  LEU B  13      40.098  48.281  37.725  1.00  0.00           H  
ATOM   4393 1HD1 LEU B  13      39.683  50.526  36.824  1.00  0.00           H  
ATOM   4394 2HD1 LEU B  13      41.172  49.816  36.157  1.00  0.00           H  
ATOM   4395 3HD1 LEU B  13      39.690  49.864  35.173  1.00  0.00           H  
ATOM   4396 1HD2 LEU B  13      37.762  49.033  37.442  1.00  0.00           H  
ATOM   4397 2HD2 LEU B  13      37.740  48.350  35.799  1.00  0.00           H  
ATOM   4398 3HD2 LEU B  13      37.902  47.274  37.208  1.00  0.00           H  
ATOM   4399  N   ASN B  14      42.256  45.836  37.692  1.00  0.00           N  
ATOM   4400  CA  ASN B  14      42.795  45.530  39.018  1.00  0.00           C  
ATOM   4401  C   ASN B  14      44.298  45.697  39.111  1.00  0.00           C  
ATOM   4402  O   ASN B  14      44.806  46.195  40.117  1.00  0.00           O  
ATOM   4403  CB  ASN B  14      42.407  44.123  39.429  1.00  0.00           C  
ATOM   4404  CG  ASN B  14      40.944  43.996  39.748  1.00  0.00           C  
ATOM   4405  ND2 ASN B  14      40.505  42.794  40.017  1.00  0.00           N  
ATOM   4406  OD1 ASN B  14      40.208  44.991  39.749  1.00  0.00           O  
ATOM   4407  H   ASN B  14      41.728  45.112  37.222  1.00  0.00           H  
ATOM   4408  HA  ASN B  14      42.342  46.198  39.749  1.00  0.00           H  
ATOM   4409 1HB  ASN B  14      42.653  43.428  38.625  1.00  0.00           H  
ATOM   4410 2HB  ASN B  14      42.985  43.827  40.305  1.00  0.00           H  
ATOM   4411 1HD2 ASN B  14      39.540  42.650  40.237  1.00  0.00           H  
ATOM   4412 2HD2 ASN B  14      41.135  42.018  40.004  1.00  0.00           H  
ATOM   4413  N   ILE B  15      44.990  45.260  38.066  1.00  0.00           N  
ATOM   4414  CA  ILE B  15      46.428  45.359  37.949  1.00  0.00           C  
ATOM   4415  C   ILE B  15      46.903  46.792  37.945  1.00  0.00           C  
ATOM   4416  O   ILE B  15      47.852  47.142  38.646  1.00  0.00           O  
ATOM   4417  CB  ILE B  15      46.917  44.660  36.668  1.00  0.00           C  
ATOM   4418  CG1 ILE B  15      46.707  43.147  36.773  1.00  0.00           C  
ATOM   4419  CG2 ILE B  15      48.383  44.980  36.412  1.00  0.00           C  
ATOM   4420  CD1 ILE B  15      46.734  42.433  35.439  1.00  0.00           C  
ATOM   4421  H   ILE B  15      44.491  44.806  37.309  1.00  0.00           H  
ATOM   4422  HA  ILE B  15      46.882  44.851  38.807  1.00  0.00           H  
ATOM   4423  HB  ILE B  15      46.327  45.001  35.819  1.00  0.00           H  
ATOM   4424 1HG1 ILE B  15      47.481  42.714  37.407  1.00  0.00           H  
ATOM   4425 2HG1 ILE B  15      45.747  42.944  37.246  1.00  0.00           H  
ATOM   4426 1HG2 ILE B  15      48.712  44.478  35.504  1.00  0.00           H  
ATOM   4427 2HG2 ILE B  15      48.503  46.056  36.295  1.00  0.00           H  
ATOM   4428 3HG2 ILE B  15      48.981  44.637  37.256  1.00  0.00           H  
ATOM   4429 1HD1 ILE B  15      46.578  41.366  35.595  1.00  0.00           H  
ATOM   4430 2HD1 ILE B  15      45.943  42.826  34.800  1.00  0.00           H  
ATOM   4431 3HD1 ILE B  15      47.699  42.592  34.962  1.00  0.00           H  
ATOM   4432  N   GLU B  16      46.237  47.611  37.134  1.00  0.00           N  
ATOM   4433  CA  GLU B  16      46.614  49.004  37.058  1.00  0.00           C  
ATOM   4434  C   GLU B  16      46.270  49.724  38.351  1.00  0.00           C  
ATOM   4435  O   GLU B  16      47.016  50.624  38.732  1.00  0.00           O  
ATOM   4436  CB  GLU B  16      45.917  49.684  35.879  1.00  0.00           C  
ATOM   4437  CG  GLU B  16      46.392  49.212  34.512  1.00  0.00           C  
ATOM   4438  CD  GLU B  16      47.868  49.407  34.306  1.00  0.00           C  
ATOM   4439  OE1 GLU B  16      48.350  50.479  34.587  1.00  0.00           O  
ATOM   4440  OE2 GLU B  16      48.515  48.486  33.867  1.00  0.00           O1-
ATOM   4441  H   GLU B  16      45.493  47.262  36.541  1.00  0.00           H  
ATOM   4442  HA  GLU B  16      47.694  49.060  36.916  1.00  0.00           H  
ATOM   4443 1HB  GLU B  16      44.843  49.506  35.938  1.00  0.00           H  
ATOM   4444 2HB  GLU B  16      46.073  50.760  35.933  1.00  0.00           H  
ATOM   4445 1HG  GLU B  16      46.160  48.152  34.403  1.00  0.00           H  
ATOM   4446 2HG  GLU B  16      45.847  49.755  33.741  1.00  0.00           H  
ATOM   4447  N   LEU B  17      45.175  49.340  39.010  1.00  0.00           N  
ATOM   4448  CA  LEU B  17      44.832  49.911  40.302  1.00  0.00           C  
ATOM   4449  C   LEU B  17      45.927  49.609  41.311  1.00  0.00           C  
ATOM   4450  O   LEU B  17      46.293  50.494  42.082  1.00  0.00           O  
ATOM   4451  CB  LEU B  17      43.493  49.352  40.797  1.00  0.00           C  
ATOM   4452  CG  LEU B  17      43.002  49.896  42.144  1.00  0.00           C  
ATOM   4453  CD1 LEU B  17      42.801  51.402  42.043  1.00  0.00           C  
ATOM   4454  CD2 LEU B  17      41.708  49.197  42.534  1.00  0.00           C  
ATOM   4455  H   LEU B  17      44.537  48.673  38.599  1.00  0.00           H  
ATOM   4456  HA  LEU B  17      44.753  50.990  40.188  1.00  0.00           H  
ATOM   4457 1HB  LEU B  17      42.728  49.572  40.052  1.00  0.00           H  
ATOM   4458 2HB  LEU B  17      43.579  48.268  40.888  1.00  0.00           H  
ATOM   4459  HG  LEU B  17      43.759  49.711  42.909  1.00  0.00           H  
ATOM   4460 1HD1 LEU B  17      42.453  51.788  43.000  1.00  0.00           H  
ATOM   4461 2HD1 LEU B  17      43.747  51.879  41.782  1.00  0.00           H  
ATOM   4462 3HD1 LEU B  17      42.060  51.618  41.274  1.00  0.00           H  
ATOM   4463 1HD2 LEU B  17      41.360  49.583  43.493  1.00  0.00           H  
ATOM   4464 2HD2 LEU B  17      40.951  49.381  41.772  1.00  0.00           H  
ATOM   4465 3HD2 LEU B  17      41.886  48.123  42.618  1.00  0.00           H  
ATOM   4466  N   ALA B  18      46.411  48.364  41.337  1.00  0.00           N  
ATOM   4467  CA  ALA B  18      47.497  47.976  42.236  1.00  0.00           C  
ATOM   4468  C   ALA B  18      48.718  48.855  42.002  1.00  0.00           C  
ATOM   4469  O   ALA B  18      49.347  49.290  42.971  1.00  0.00           O  
ATOM   4470  CB  ALA B  18      47.852  46.508  42.047  1.00  0.00           C  
ATOM   4471  H   ALA B  18      46.001  47.650  40.752  1.00  0.00           H  
ATOM   4472  HA  ALA B  18      47.160  48.120  43.260  1.00  0.00           H  
ATOM   4473 1HB  ALA B  18      48.668  46.242  42.721  1.00  0.00           H  
ATOM   4474 2HB  ALA B  18      46.981  45.892  42.272  1.00  0.00           H  
ATOM   4475 3HB  ALA B  18      48.161  46.338  41.017  1.00  0.00           H  
ATOM   4476  N   ARG B  19      49.051  49.094  40.730  1.00  0.00           N  
ATOM   4477  CA  ARG B  19      50.152  49.971  40.364  1.00  0.00           C  
ATOM   4478  C   ARG B  19      49.926  51.390  40.883  1.00  0.00           C  
ATOM   4479  O   ARG B  19      50.862  52.008  41.390  1.00  0.00           O  
ATOM   4480  CB  ARG B  19      50.324  50.006  38.853  1.00  0.00           C  
ATOM   4481  CG  ARG B  19      51.481  50.861  38.360  1.00  0.00           C  
ATOM   4482  CD  ARG B  19      51.584  50.844  36.880  1.00  0.00           C  
ATOM   4483  NE  ARG B  19      50.410  51.422  36.247  1.00  0.00           N  
ATOM   4484  CZ  ARG B  19      50.177  52.744  36.128  1.00  0.00           C  
ATOM   4485  NH1 ARG B  19      51.046  53.610  36.602  1.00  0.00           N1+
ATOM   4486  NH2 ARG B  19      49.076  53.169  35.534  1.00  0.00           N  
ATOM   4487  H   ARG B  19      48.548  48.619  39.990  1.00  0.00           H  
ATOM   4488  HA  ARG B  19      51.061  49.591  40.825  1.00  0.00           H  
ATOM   4489 1HB  ARG B  19      50.481  48.994  38.481  1.00  0.00           H  
ATOM   4490 2HB  ARG B  19      49.413  50.387  38.391  1.00  0.00           H  
ATOM   4491 1HG  ARG B  19      51.334  51.893  38.681  1.00  0.00           H  
ATOM   4492 2HG  ARG B  19      52.417  50.482  38.774  1.00  0.00           H  
ATOM   4493 1HD  ARG B  19      52.457  51.419  36.568  1.00  0.00           H  
ATOM   4494 2HD  ARG B  19      51.687  49.816  36.533  1.00  0.00           H  
ATOM   4495  HE  ARG B  19      49.719  50.788  35.869  1.00  0.00           H  
ATOM   4496 1HH1 ARG B  19      51.888  53.283  37.055  1.00  0.00           H  
ATOM   4497 2HH1 ARG B  19      50.872  54.599  36.512  1.00  0.00           H  
ATOM   4498 1HH2 ARG B  19      48.408  52.505  35.169  1.00  0.00           H  
ATOM   4499 2HH2 ARG B  19      48.902  54.161  35.445  1.00  0.00           H  
ATOM   4500  N   ALA B  20      48.705  51.906  40.728  1.00  0.00           N  
ATOM   4501  CA  ALA B  20      48.341  53.230  41.220  1.00  0.00           C  
ATOM   4502  C   ALA B  20      48.478  53.354  42.728  1.00  0.00           C  
ATOM   4503  O   ALA B  20      48.924  54.391  43.226  1.00  0.00           O  
ATOM   4504  CB  ALA B  20      46.918  53.569  40.801  1.00  0.00           C  
ATOM   4505  H   ALA B  20      48.007  51.382  40.217  1.00  0.00           H  
ATOM   4506  HA  ALA B  20      48.998  53.966  40.756  1.00  0.00           H  
ATOM   4507 1HB  ALA B  20      46.659  54.564  41.164  1.00  0.00           H  
ATOM   4508 2HB  ALA B  20      46.844  53.549  39.713  1.00  0.00           H  
ATOM   4509 3HB  ALA B  20      46.230  52.839  41.223  1.00  0.00           H  
ATOM   4510  N   LEU B  21      48.084  52.313  43.452  1.00  0.00           N  
ATOM   4511  CA  LEU B  21      48.195  52.321  44.897  1.00  0.00           C  
ATOM   4512  C   LEU B  21      49.656  52.256  45.318  1.00  0.00           C  
ATOM   4513  O   LEU B  21      50.019  52.889  46.309  1.00  0.00           O  
ATOM   4514  CB  LEU B  21      47.421  51.141  45.496  1.00  0.00           C  
ATOM   4515  CG  LEU B  21      45.904  51.155  45.270  1.00  0.00           C  
ATOM   4516  CD1 LEU B  21      45.283  49.918  45.905  1.00  0.00           C  
ATOM   4517  CD2 LEU B  21      45.315  52.428  45.859  1.00  0.00           C  
ATOM   4518  H   LEU B  21      47.660  51.512  42.998  1.00  0.00           H  
ATOM   4519  HA  LEU B  21      47.777  53.261  45.265  1.00  0.00           H  
ATOM   4520 1HB  LEU B  21      47.811  50.217  45.072  1.00  0.00           H  
ATOM   4521 2HB  LEU B  21      47.595  51.124  46.572  1.00  0.00           H  
ATOM   4522  HG  LEU B  21      45.696  51.120  44.200  1.00  0.00           H  
ATOM   4523 1HD1 LEU B  21      44.205  49.927  45.743  1.00  0.00           H  
ATOM   4524 2HD1 LEU B  21      45.710  49.023  45.451  1.00  0.00           H  
ATOM   4525 3HD1 LEU B  21      45.489  49.918  46.975  1.00  0.00           H  
ATOM   4526 1HD2 LEU B  21      44.236  52.438  45.696  1.00  0.00           H  
ATOM   4527 2HD2 LEU B  21      45.520  52.462  46.928  1.00  0.00           H  
ATOM   4528 3HD2 LEU B  21      45.763  53.294  45.374  1.00  0.00           H  
ATOM   4529  N   LEU B  22      50.476  51.509  44.568  1.00  0.00           N  
ATOM   4530  CA  LEU B  22      51.908  51.457  44.824  1.00  0.00           C  
ATOM   4531  C   LEU B  22      52.498  52.850  44.687  1.00  0.00           C  
ATOM   4532  O   LEU B  22      53.299  53.253  45.539  1.00  0.00           O  
ATOM   4533  CB  LEU B  22      52.596  50.495  43.849  1.00  0.00           C  
ATOM   4534  CG  LEU B  22      54.126  50.426  43.952  1.00  0.00           C  
ATOM   4535  CD1 LEU B  22      54.521  49.977  45.352  1.00  0.00           C  
ATOM   4536  CD2 LEU B  22      54.664  49.469  42.899  1.00  0.00           C  
ATOM   4537  H   LEU B  22      50.102  50.925  43.838  1.00  0.00           H  
ATOM   4538  HA  LEU B  22      52.070  51.104  45.835  1.00  0.00           H  
ATOM   4539 1HB  LEU B  22      52.209  49.492  44.017  1.00  0.00           H  
ATOM   4540 2HB  LEU B  22      52.346  50.792  42.830  1.00  0.00           H  
ATOM   4541  HG  LEU B  22      54.547  51.418  43.790  1.00  0.00           H  
ATOM   4542 1HD1 LEU B  22      55.608  49.929  45.426  1.00  0.00           H  
ATOM   4543 2HD1 LEU B  22      54.140  50.689  46.085  1.00  0.00           H  
ATOM   4544 3HD1 LEU B  22      54.099  48.992  45.551  1.00  0.00           H  
ATOM   4545 1HD2 LEU B  22      55.751  49.421  42.973  1.00  0.00           H  
ATOM   4546 2HD2 LEU B  22      54.245  48.475  43.063  1.00  0.00           H  
ATOM   4547 3HD2 LEU B  22      54.383  49.823  41.908  1.00  0.00           H  
ATOM   4548  N   GLU B  23      52.134  53.552  43.612  1.00  0.00           N  
ATOM   4549  CA  GLU B  23      52.559  54.928  43.377  1.00  0.00           C  
ATOM   4550  C   GLU B  23      52.184  55.840  44.531  1.00  0.00           C  
ATOM   4551  O   GLU B  23      53.016  56.639  44.951  1.00  0.00           O  
ATOM   4552  CB  GLU B  23      51.941  55.458  42.081  1.00  0.00           C  
ATOM   4553  CG  GLU B  23      52.351  56.881  41.728  1.00  0.00           C  
ATOM   4554  CD  GLU B  23      51.736  57.366  40.443  1.00  0.00           C  
ATOM   4555  OE1 GLU B  23      51.484  56.553  39.587  1.00  0.00           O  
ATOM   4556  OE2 GLU B  23      51.517  58.548  40.321  1.00  0.00           O1-
ATOM   4557  H   GLU B  23      51.568  53.103  42.901  1.00  0.00           H  
ATOM   4558  HA  GLU B  23      53.644  54.939  43.278  1.00  0.00           H  
ATOM   4559 1HB  GLU B  23      52.227  54.813  41.251  1.00  0.00           H  
ATOM   4560 2HB  GLU B  23      50.855  55.433  42.158  1.00  0.00           H  
ATOM   4561 1HG  GLU B  23      52.044  57.547  42.536  1.00  0.00           H  
ATOM   4562 2HG  GLU B  23      53.435  56.927  41.647  1.00  0.00           H  
ATOM   4563  N   ALA B  24      50.940  55.749  45.006  1.00  0.00           N  
ATOM   4564  CA  ALA B  24      50.496  56.559  46.135  1.00  0.00           C  
ATOM   4565  C   ALA B  24      51.381  56.309  47.353  1.00  0.00           C  
ATOM   4566  O   ALA B  24      51.766  57.268  48.024  1.00  0.00           O  
ATOM   4567  CB  ALA B  24      49.040  56.264  46.464  1.00  0.00           C  
ATOM   4568  H   ALA B  24      50.272  55.136  44.554  1.00  0.00           H  
ATOM   4569  HA  ALA B  24      50.585  57.611  45.858  1.00  0.00           H  
ATOM   4570 1HB  ALA B  24      48.728  56.874  47.311  1.00  0.00           H  
ATOM   4571 2HB  ALA B  24      48.417  56.497  45.600  1.00  0.00           H  
ATOM   4572 3HB  ALA B  24      48.930  55.210  46.714  1.00  0.00           H  
ATOM   4573  N   VAL B  25      51.710  55.042  47.619  1.00  0.00           N  
ATOM   4574  CA  VAL B  25      52.595  54.706  48.729  1.00  0.00           C  
ATOM   4575  C   VAL B  25      53.973  55.309  48.526  1.00  0.00           C  
ATOM   4576  O   VAL B  25      54.539  55.853  49.481  1.00  0.00           O  
ATOM   4577  CB  VAL B  25      52.724  53.178  48.871  1.00  0.00           C  
ATOM   4578  CG1 VAL B  25      53.859  52.824  49.822  1.00  0.00           C  
ATOM   4579  CG2 VAL B  25      51.407  52.590  49.358  1.00  0.00           C  
ATOM   4580  H   VAL B  25      51.312  54.290  47.065  1.00  0.00           H  
ATOM   4581  HA  VAL B  25      52.162  55.111  49.642  1.00  0.00           H  
ATOM   4582  HB  VAL B  25      52.976  52.752  47.899  1.00  0.00           H  
ATOM   4583 1HG1 VAL B  25      53.935  51.740  49.910  1.00  0.00           H  
ATOM   4584 2HG1 VAL B  25      54.794  53.223  49.434  1.00  0.00           H  
ATOM   4585 3HG1 VAL B  25      53.656  53.254  50.804  1.00  0.00           H  
ATOM   4586 1HG2 VAL B  25      51.506  51.510  49.455  1.00  0.00           H  
ATOM   4587 2HG2 VAL B  25      51.154  53.020  50.328  1.00  0.00           H  
ATOM   4588 3HG2 VAL B  25      50.620  52.820  48.642  1.00  0.00           H  
ATOM   4589  N   ALA B  26      54.508  55.196  47.315  1.00  0.00           N  
ATOM   4590  CA  ALA B  26      55.814  55.740  46.970  1.00  0.00           C  
ATOM   4591  C   ALA B  26      55.856  57.247  47.175  1.00  0.00           C  
ATOM   4592  O   ALA B  26      56.874  57.765  47.633  1.00  0.00           O  
ATOM   4593  CB  ALA B  26      56.167  55.390  45.532  1.00  0.00           C  
ATOM   4594  H   ALA B  26      54.008  54.677  46.603  1.00  0.00           H  
ATOM   4595  HA  ALA B  26      56.555  55.284  47.624  1.00  0.00           H  
ATOM   4596 1HB  ALA B  26      57.147  55.801  45.288  1.00  0.00           H  
ATOM   4597 2HB  ALA B  26      56.189  54.306  45.415  1.00  0.00           H  
ATOM   4598 3HB  ALA B  26      55.420  55.812  44.862  1.00  0.00           H  
ATOM   4599  N   ARG B  27      54.776  57.948  46.822  1.00  0.00           N  
ATOM   4600  CA  ARG B  27      54.721  59.388  47.026  1.00  0.00           C  
ATOM   4601  C   ARG B  27      54.695  59.734  48.505  1.00  0.00           C  
ATOM   4602  O   ARG B  27      55.359  60.691  48.912  1.00  0.00           O  
ATOM   4603  CB  ARG B  27      53.492  59.976  46.350  1.00  0.00           C  
ATOM   4604  CG  ARG B  27      53.540  59.986  44.830  1.00  0.00           C  
ATOM   4605  CD  ARG B  27      52.307  60.572  44.245  1.00  0.00           C  
ATOM   4606  NE  ARG B  27      52.309  60.501  42.792  1.00  0.00           N  
ATOM   4607  CZ  ARG B  27      52.900  61.400  41.982  1.00  0.00           C  
ATOM   4608  NH1 ARG B  27      53.530  62.433  42.498  1.00  0.00           N1+
ATOM   4609  NH2 ARG B  27      52.845  61.247  40.672  1.00  0.00           N  
ATOM   4610  H   ARG B  27      54.004  57.486  46.365  1.00  0.00           H  
ATOM   4611  HA  ARG B  27      55.614  59.828  46.586  1.00  0.00           H  
ATOM   4612 1HB  ARG B  27      52.608  59.416  46.648  1.00  0.00           H  
ATOM   4613 2HB  ARG B  27      53.353  61.006  46.681  1.00  0.00           H  
ATOM   4614 1HG  ARG B  27      54.392  60.577  44.496  1.00  0.00           H  
ATOM   4615 2HG  ARG B  27      53.642  58.963  44.462  1.00  0.00           H  
ATOM   4616 1HD  ARG B  27      51.437  60.029  44.612  1.00  0.00           H  
ATOM   4617 2HD  ARG B  27      52.229  61.619  44.534  1.00  0.00           H  
ATOM   4618  HE  ARG B  27      51.834  59.720  42.359  1.00  0.00           H  
ATOM   4619 1HH1 ARG B  27      53.572  62.551  43.500  1.00  0.00           H  
ATOM   4620 2HH1 ARG B  27      53.973  63.108  41.892  1.00  0.00           H  
ATOM   4621 1HH2 ARG B  27      52.360  60.453  40.276  1.00  0.00           H  
ATOM   4622 2HH2 ARG B  27      53.288  61.921  40.066  1.00  0.00           H  
ATOM   4623  N   LEU B  28      53.961  58.954  49.300  1.00  0.00           N  
ATOM   4624  CA  LEU B  28      53.927  59.166  50.739  1.00  0.00           C  
ATOM   4625  C   LEU B  28      55.301  58.922  51.338  1.00  0.00           C  
ATOM   4626  O   LEU B  28      55.701  59.628  52.266  1.00  0.00           O  
ATOM   4627  CB  LEU B  28      52.898  58.235  51.394  1.00  0.00           C  
ATOM   4628  CG  LEU B  28      51.426  58.591  51.147  1.00  0.00           C  
ATOM   4629  CD1 LEU B  28      50.540  57.446  51.619  1.00  0.00           C  
ATOM   4630  CD2 LEU B  28      51.087  59.881  51.877  1.00  0.00           C  
ATOM   4631  H   LEU B  28      53.381  58.223  48.900  1.00  0.00           H  
ATOM   4632  HA  LEU B  28      53.634  60.196  50.934  1.00  0.00           H  
ATOM   4633 1HB  LEU B  28      53.060  57.224  51.024  1.00  0.00           H  
ATOM   4634 2HB  LEU B  28      53.063  58.238  52.472  1.00  0.00           H  
ATOM   4635  HG  LEU B  28      51.258  58.723  50.078  1.00  0.00           H  
ATOM   4636 1HD1 LEU B  28      49.494  57.698  51.444  1.00  0.00           H  
ATOM   4637 2HD1 LEU B  28      50.792  56.540  51.068  1.00  0.00           H  
ATOM   4638 3HD1 LEU B  28      50.699  57.279  52.684  1.00  0.00           H  
ATOM   4639 1HD2 LEU B  28      50.040  60.135  51.700  1.00  0.00           H  
ATOM   4640 2HD2 LEU B  28      51.253  59.750  52.947  1.00  0.00           H  
ATOM   4641 3HD2 LEU B  28      51.722  60.687  51.507  1.00  0.00           H  
ATOM   4642  N   GLN B  29      56.011  57.931  50.807  1.00  0.00           N  
ATOM   4643  CA  GLN B  29      57.349  57.590  51.248  1.00  0.00           C  
ATOM   4644  C   GLN B  29      58.386  58.648  50.924  1.00  0.00           C  
ATOM   4645  O   GLN B  29      59.212  58.958  51.783  1.00  0.00           O  
ATOM   4646  CB  GLN B  29      57.773  56.255  50.628  1.00  0.00           C  
ATOM   4647  CG  GLN B  29      59.156  55.786  51.047  1.00  0.00           C  
ATOM   4648  CD  GLN B  29      59.262  55.566  52.544  1.00  0.00           C  
ATOM   4649  NE2 GLN B  29      60.487  55.600  53.059  1.00  0.00           N  
ATOM   4650  OE1 GLN B  29      58.256  55.365  53.231  1.00  0.00           O  
ATOM   4651  H   GLN B  29      55.589  57.345  50.100  1.00  0.00           H  
ATOM   4652  HA  GLN B  29      57.326  57.474  52.329  1.00  0.00           H  
ATOM   4653 1HB  GLN B  29      57.057  55.483  50.906  1.00  0.00           H  
ATOM   4654 2HB  GLN B  29      57.760  56.338  49.542  1.00  0.00           H  
ATOM   4655 1HG  GLN B  29      59.375  54.845  50.545  1.00  0.00           H  
ATOM   4656 2HG  GLN B  29      59.887  56.542  50.759  1.00  0.00           H  
ATOM   4657 1HE2 GLN B  29      60.620  55.460  54.042  1.00  0.00           H  
ATOM   4658 2HE2 GLN B  29      61.274  55.764  52.468  1.00  0.00           H  
ATOM   4659  N   GLU B  30      58.327  59.227  49.729  1.00  0.00           N  
ATOM   4660  CA  GLU B  30      59.261  60.283  49.363  1.00  0.00           C  
ATOM   4661  C   GLU B  30      59.025  61.503  50.229  1.00  0.00           C  
ATOM   4662  O   GLU B  30      59.975  62.163  50.654  1.00  0.00           O  
ATOM   4663  CB  GLU B  30      59.115  60.651  47.885  1.00  0.00           C  
ATOM   4664  CG  GLU B  30      60.076  61.731  47.407  1.00  0.00           C  
ATOM   4665  CD  GLU B  30      61.516  61.302  47.475  1.00  0.00           C  
ATOM   4666  OE1 GLU B  30      61.765  60.122  47.498  1.00  0.00           O  
ATOM   4667  OE2 GLU B  30      62.368  62.159  47.503  1.00  0.00           O1-
ATOM   4668  H   GLU B  30      57.663  58.897  49.039  1.00  0.00           H  
ATOM   4669  HA  GLU B  30      60.279  59.928  49.536  1.00  0.00           H  
ATOM   4670 1HB  GLU B  30      59.276  59.765  47.270  1.00  0.00           H  
ATOM   4671 2HB  GLU B  30      58.100  61.000  47.694  1.00  0.00           H  
ATOM   4672 1HG  GLU B  30      59.833  61.989  46.377  1.00  0.00           H  
ATOM   4673 2HG  GLU B  30      59.937  62.622  48.018  1.00  0.00           H  
ATOM   4674  N   LEU B  31      57.744  61.789  50.455  1.00  0.00           N  
ATOM   4675  CA  LEU B  31      57.288  62.873  51.298  1.00  0.00           C  
ATOM   4676  C   LEU B  31      57.850  62.703  52.717  1.00  0.00           C  
ATOM   4677  O   LEU B  31      58.343  63.672  53.292  1.00  0.00           O  
ATOM   4678  CB  LEU B  31      55.754  62.911  51.332  1.00  0.00           C  
ATOM   4679  CG  LEU B  31      55.133  64.098  52.079  1.00  0.00           C  
ATOM   4680  CD1 LEU B  31      55.517  65.395  51.379  1.00  0.00           C  
ATOM   4681  CD2 LEU B  31      53.623  63.929  52.134  1.00  0.00           C  
ATOM   4682  H   LEU B  31      57.019  61.252  49.998  1.00  0.00           H  
ATOM   4683  HA  LEU B  31      57.660  63.811  50.886  1.00  0.00           H  
ATOM   4684 1HB  LEU B  31      55.385  62.935  50.308  1.00  0.00           H  
ATOM   4685 2HB  LEU B  31      55.394  61.997  51.803  1.00  0.00           H  
ATOM   4686  HG  LEU B  31      55.532  64.137  53.095  1.00  0.00           H  
ATOM   4687 1HD1 LEU B  31      55.076  66.239  51.910  1.00  0.00           H  
ATOM   4688 2HD1 LEU B  31      56.602  65.498  51.373  1.00  0.00           H  
ATOM   4689 3HD1 LEU B  31      55.146  65.378  50.356  1.00  0.00           H  
ATOM   4690 1HD2 LEU B  31      53.181  64.774  52.666  1.00  0.00           H  
ATOM   4691 2HD2 LEU B  31      53.224  63.892  51.120  1.00  0.00           H  
ATOM   4692 3HD2 LEU B  31      53.377  63.005  52.654  1.00  0.00           H  
ATOM   4693  N   ASN B  32      57.763  61.487  53.272  1.00  0.00           N  
ATOM   4694  CA  ASN B  32      58.294  61.178  54.597  1.00  0.00           C  
ATOM   4695  C   ASN B  32      59.788  61.393  54.717  1.00  0.00           C  
ATOM   4696  O   ASN B  32      60.252  61.914  55.733  1.00  0.00           O  
ATOM   4697  CB  ASN B  32      57.946  59.751  54.977  1.00  0.00           C  
ATOM   4698  CG  ASN B  32      56.485  59.572  55.281  1.00  0.00           C  
ATOM   4699  ND2 ASN B  32      55.993  58.372  55.102  1.00  0.00           N  
ATOM   4700  OD1 ASN B  32      55.801  60.522  55.678  1.00  0.00           O  
ATOM   4701  H   ASN B  32      57.273  60.745  52.782  1.00  0.00           H  
ATOM   4702  HA  ASN B  32      57.811  61.833  55.327  1.00  0.00           H  
ATOM   4703 1HB  ASN B  32      58.221  59.080  54.161  1.00  0.00           H  
ATOM   4704 2HB  ASN B  32      58.525  59.456  55.852  1.00  0.00           H  
ATOM   4705 1HD2 ASN B  32      55.028  58.195  55.288  1.00  0.00           H  
ATOM   4706 2HD2 ASN B  32      56.584  57.633  54.779  1.00  0.00           H  
ATOM   4707  N   ILE B  33      60.526  60.993  53.682  1.00  0.00           N  
ATOM   4708  CA  ILE B  33      61.968  61.160  53.626  1.00  0.00           C  
ATOM   4709  C   ILE B  33      62.332  62.630  53.673  1.00  0.00           C  
ATOM   4710  O   ILE B  33      63.253  63.013  54.401  1.00  0.00           O  
ATOM   4711  CB  ILE B  33      62.554  60.520  52.355  1.00  0.00           C  
ATOM   4712  CG1 ILE B  33      62.431  58.994  52.419  1.00  0.00           C  
ATOM   4713  CG2 ILE B  33      64.006  60.933  52.172  1.00  0.00           C  
ATOM   4714  CD1 ILE B  33      62.632  58.309  51.086  1.00  0.00           C  
ATOM   4715  H   ILE B  33      60.072  60.506  52.916  1.00  0.00           H  
ATOM   4716  HA  ILE B  33      62.412  60.668  54.487  1.00  0.00           H  
ATOM   4717  HB  ILE B  33      61.980  60.846  51.487  1.00  0.00           H  
ATOM   4718 1HG1 ILE B  33      63.166  58.600  53.119  1.00  0.00           H  
ATOM   4719 2HG1 ILE B  33      61.443  58.724  52.795  1.00  0.00           H  
ATOM   4720 1HG2 ILE B  33      64.404  60.472  51.268  1.00  0.00           H  
ATOM   4721 2HG2 ILE B  33      64.068  62.017  52.082  1.00  0.00           H  
ATOM   4722 3HG2 ILE B  33      64.589  60.606  53.033  1.00  0.00           H  
ATOM   4723 1HD1 ILE B  33      62.530  57.232  51.212  1.00  0.00           H  
ATOM   4724 2HD1 ILE B  33      61.884  58.665  50.377  1.00  0.00           H  
ATOM   4725 3HD1 ILE B  33      63.629  58.537  50.707  1.00  0.00           H  
ATOM   4726  N   ASP B  34      61.625  63.430  52.878  1.00  0.00           N  
ATOM   4727  CA  ASP B  34      61.841  64.868  52.844  1.00  0.00           C  
ATOM   4728  C   ASP B  34      61.532  65.498  54.201  1.00  0.00           C  
ATOM   4729  O   ASP B  34      62.250  66.407  54.616  1.00  0.00           O  
ATOM   4730  CB  ASP B  34      60.977  65.513  51.760  1.00  0.00           C  
ATOM   4731  CG  ASP B  34      61.292  66.989  51.549  1.00  0.00           C  
ATOM   4732  OD1 ASP B  34      62.430  67.302  51.300  1.00  0.00           O  
ATOM   4733  OD2 ASP B  34      60.390  67.787  51.643  1.00  0.00           O1-
ATOM   4734  H   ASP B  34      60.937  63.034  52.246  1.00  0.00           H  
ATOM   4735  HA  ASP B  34      62.892  65.048  52.622  1.00  0.00           H  
ATOM   4736 1HB  ASP B  34      61.124  64.987  50.816  1.00  0.00           H  
ATOM   4737 2HB  ASP B  34      59.924  65.416  52.027  1.00  0.00           H  
ATOM   4738  N   LEU B  35      60.464  65.043  54.865  1.00  0.00           N  
ATOM   4739  CA  LEU B  35      60.123  65.547  56.191  1.00  0.00           C  
ATOM   4740  C   LEU B  35      61.232  65.274  57.197  1.00  0.00           C  
ATOM   4741  O   LEU B  35      61.544  66.159  57.996  1.00  0.00           O  
ATOM   4742  CB  LEU B  35      58.818  64.908  56.679  1.00  0.00           C  
ATOM   4743  CG  LEU B  35      58.435  65.205  58.135  1.00  0.00           C  
ATOM   4744  CD1 LEU B  35      58.252  66.706  58.317  1.00  0.00           C  
ATOM   4745  CD2 LEU B  35      57.162  64.451  58.489  1.00  0.00           C  
ATOM   4746  H   LEU B  35      59.848  64.373  54.430  1.00  0.00           H  
ATOM   4747  HA  LEU B  35      59.988  66.620  56.115  1.00  0.00           H  
ATOM   4748 1HB  LEU B  35      58.004  65.257  56.046  1.00  0.00           H  
ATOM   4749 2HB  LEU B  35      58.897  63.827  56.571  1.00  0.00           H  
ATOM   4750  HG  LEU B  35      59.242  64.885  58.795  1.00  0.00           H  
ATOM   4751 1HD1 LEU B  35      57.981  66.916  59.352  1.00  0.00           H  
ATOM   4752 2HD1 LEU B  35      59.184  67.218  58.075  1.00  0.00           H  
ATOM   4753 3HD1 LEU B  35      57.461  67.059  57.656  1.00  0.00           H  
ATOM   4754 1HD2 LEU B  35      56.891  64.662  59.524  1.00  0.00           H  
ATOM   4755 2HD2 LEU B  35      56.355  64.772  57.830  1.00  0.00           H  
ATOM   4756 3HD2 LEU B  35      57.327  63.380  58.368  1.00  0.00           H  
ATOM   4757  N   VAL B  36      61.777  64.055  57.193  1.00  0.00           N  
ATOM   4758  CA  VAL B  36      62.883  63.709  58.082  1.00  0.00           C  
ATOM   4759  C   VAL B  36      64.096  64.584  57.816  1.00  0.00           C  
ATOM   4760  O   VAL B  36      64.738  65.043  58.761  1.00  0.00           O  
ATOM   4761  CB  VAL B  36      63.274  62.229  57.902  1.00  0.00           C  
ATOM   4762  CG1 VAL B  36      64.588  61.937  58.610  1.00  0.00           C  
ATOM   4763  CG2 VAL B  36      62.164  61.334  58.430  1.00  0.00           C  
ATOM   4764  H   VAL B  36      61.399  63.340  56.583  1.00  0.00           H  
ATOM   4765  HA  VAL B  36      62.554  63.869  59.112  1.00  0.00           H  
ATOM   4766  HB  VAL B  36      63.428  62.031  56.842  1.00  0.00           H  
ATOM   4767 1HG1 VAL B  36      64.850  60.887  58.472  1.00  0.00           H  
ATOM   4768 2HG1 VAL B  36      65.375  62.564  58.192  1.00  0.00           H  
ATOM   4769 3HG1 VAL B  36      64.482  62.147  59.675  1.00  0.00           H  
ATOM   4770 1HG2 VAL B  36      62.447  60.289  58.299  1.00  0.00           H  
ATOM   4771 2HG2 VAL B  36      62.005  61.537  59.489  1.00  0.00           H  
ATOM   4772 3HG2 VAL B  36      61.245  61.532  57.880  1.00  0.00           H  
ATOM   4773  N   ARG B  37      64.410  64.775  56.532  1.00  0.00           N  
ATOM   4774  CA  ARG B  37      65.506  65.624  56.094  1.00  0.00           C  
ATOM   4775  C   ARG B  37      65.379  67.017  56.682  1.00  0.00           C  
ATOM   4776  O   ARG B  37      66.343  67.524  57.259  1.00  0.00           O  
ATOM   4777  CB  ARG B  37      65.540  65.718  54.575  1.00  0.00           C  
ATOM   4778  CG  ARG B  37      66.707  66.511  54.009  1.00  0.00           C  
ATOM   4779  CD  ARG B  37      66.607  66.659  52.535  1.00  0.00           C  
ATOM   4780  NE  ARG B  37      65.459  67.460  52.145  1.00  0.00           N  
ATOM   4781  CZ  ARG B  37      65.420  68.808  52.177  1.00  0.00           C  
ATOM   4782  NH1 ARG B  37      66.472  69.485  52.581  1.00  0.00           N1+
ATOM   4783  NH2 ARG B  37      64.326  69.446  51.802  1.00  0.00           N  
ATOM   4784  H   ARG B  37      63.890  64.287  55.814  1.00  0.00           H  
ATOM   4785  HA  ARG B  37      66.442  65.200  56.441  1.00  0.00           H  
ATOM   4786 1HB  ARG B  37      65.584  64.716  54.151  1.00  0.00           H  
ATOM   4787 2HB  ARG B  37      64.620  66.183  54.219  1.00  0.00           H  
ATOM   4788 1HG  ARG B  37      66.719  67.507  54.454  1.00  0.00           H  
ATOM   4789 2HG  ARG B  37      67.641  66.000  54.241  1.00  0.00           H  
ATOM   4790 1HD  ARG B  37      67.505  67.143  52.155  1.00  0.00           H  
ATOM   4791 2HD  ARG B  37      66.506  65.674  52.078  1.00  0.00           H  
ATOM   4792  HE  ARG B  37      64.631  66.974  51.830  1.00  0.00           H  
ATOM   4793 1HH1 ARG B  37      67.308  68.997  52.867  1.00  0.00           H  
ATOM   4794 2HH1 ARG B  37      66.444  70.494  52.604  1.00  0.00           H  
ATOM   4795 1HH2 ARG B  37      63.517  68.925  51.491  1.00  0.00           H  
ATOM   4796 2HH2 ARG B  37      64.298  70.454  51.825  1.00  0.00           H  
ATOM   4797  N   LYS B  38      64.201  67.609  56.528  1.00  0.00           N  
ATOM   4798  CA  LYS B  38      63.884  68.918  57.071  1.00  0.00           C  
ATOM   4799  C   LYS B  38      63.920  68.947  58.583  1.00  0.00           C  
ATOM   4800  O   LYS B  38      64.398  69.913  59.173  1.00  0.00           O  
ATOM   4801  CB  LYS B  38      62.509  69.374  56.581  1.00  0.00           C  
ATOM   4802  CG  LYS B  38      62.465  69.772  55.111  1.00  0.00           C  
ATOM   4803  CD  LYS B  38      61.053  70.135  54.678  1.00  0.00           C  
ATOM   4804  CE  LYS B  38      61.012  70.560  53.217  1.00  0.00           C  
ATOM   4805  NZ  LYS B  38      59.624  70.827  52.753  1.00  0.00           N1+
ATOM   4806  H   LYS B  38      63.485  67.144  55.984  1.00  0.00           H  
ATOM   4807  HA  LYS B  38      64.618  69.635  56.698  1.00  0.00           H  
ATOM   4808 1HB  LYS B  38      61.785  68.572  56.729  1.00  0.00           H  
ATOM   4809 2HB  LYS B  38      62.177  70.230  57.169  1.00  0.00           H  
ATOM   4810 1HG  LYS B  38      63.119  70.632  54.948  1.00  0.00           H  
ATOM   4811 2HG  LYS B  38      62.823  68.946  54.498  1.00  0.00           H  
ATOM   4812 1HD  LYS B  38      60.397  69.274  54.817  1.00  0.00           H  
ATOM   4813 2HD  LYS B  38      60.683  70.955  55.294  1.00  0.00           H  
ATOM   4814 1HE  LYS B  38      61.607  71.462  53.083  1.00  0.00           H  
ATOM   4815 2HE  LYS B  38      61.443  69.772  52.598  1.00  0.00           H  
ATOM   4816 1HZ  LYS B  38      59.640  71.104  51.782  1.00  0.00           H  
ATOM   4817 2HZ  LYS B  38      59.067  69.988  52.855  1.00  0.00           H  
ATOM   4818 3HZ  LYS B  38      59.220  71.568  53.308  1.00  0.00           H  
ATOM   4819  N   THR B  39      63.442  67.896  59.236  1.00  0.00           N  
ATOM   4820  CA  THR B  39      63.467  67.844  60.688  1.00  0.00           C  
ATOM   4821  C   THR B  39      64.901  67.956  61.190  1.00  0.00           C  
ATOM   4822  O   THR B  39      65.160  68.635  62.189  1.00  0.00           O  
ATOM   4823  CB  THR B  39      62.825  66.545  61.212  1.00  0.00           C  
ATOM   4824  CG2 THR B  39      62.882  66.499  62.732  1.00  0.00           C  
ATOM   4825  OG1 THR B  39      61.458  66.480  60.785  1.00  0.00           O  
ATOM   4826  H   THR B  39      63.012  67.130  58.735  1.00  0.00           H  
ATOM   4827  HA  THR B  39      62.903  68.694  61.075  1.00  0.00           H  
ATOM   4828  HB  THR B  39      63.360  65.687  60.808  1.00  0.00           H  
ATOM   4829  HG1 THR B  39      61.422  66.482  59.825  1.00  0.00           H  
ATOM   4830 1HG2 THR B  39      62.423  65.575  63.084  1.00  0.00           H  
ATOM   4831 2HG2 THR B  39      63.919  66.538  63.059  1.00  0.00           H  
ATOM   4832 3HG2 THR B  39      62.339  67.350  63.142  1.00  0.00           H  
ATOM   4833  N   SER B  40      65.825  67.252  60.533  1.00  0.00           N  
ATOM   4834  CA  SER B  40      67.243  67.319  60.866  1.00  0.00           C  
ATOM   4835  C   SER B  40      67.877  68.681  60.534  1.00  0.00           C  
ATOM   4836  O   SER B  40      68.550  69.269  61.380  1.00  0.00           O  
ATOM   4837  CB  SER B  40      67.985  66.220  60.131  1.00  0.00           C  
ATOM   4838  OG  SER B  40      69.357  66.263  60.415  1.00  0.00           O  
ATOM   4839  H   SER B  40      65.527  66.621  59.796  1.00  0.00           H  
ATOM   4840  HA  SER B  40      67.344  67.151  61.940  1.00  0.00           H  
ATOM   4841 1HB  SER B  40      67.580  65.251  60.423  1.00  0.00           H  
ATOM   4842 2HB  SER B  40      67.830  66.330  59.059  1.00  0.00           H  
ATOM   4843  HG  SER B  40      69.722  66.950  59.853  1.00  0.00           H  
ATOM   4844  N   GLU B  41      67.673  69.173  59.309  1.00  0.00           N  
ATOM   4845  CA  GLU B  41      68.261  70.440  58.862  1.00  0.00           C  
ATOM   4846  C   GLU B  41      67.744  71.701  59.548  1.00  0.00           C  
ATOM   4847  O   GLU B  41      68.516  72.622  59.815  1.00  0.00           O  
ATOM   4848  CB  GLU B  41      68.047  70.587  57.354  1.00  0.00           C  
ATOM   4849  CG  GLU B  41      68.865  69.622  56.506  1.00  0.00           C  
ATOM   4850  CD  GLU B  41      68.589  69.759  55.034  1.00  0.00           C  
ATOM   4851  OE1 GLU B  41      68.103  70.790  54.633  1.00  0.00           O  
ATOM   4852  OE2 GLU B  41      68.864  68.832  54.310  1.00  0.00           O1-
ATOM   4853  H   GLU B  41      67.109  68.655  58.647  1.00  0.00           H  
ATOM   4854  HA  GLU B  41      69.338  70.383  59.026  1.00  0.00           H  
ATOM   4855 1HB  GLU B  41      66.993  70.428  57.120  1.00  0.00           H  
ATOM   4856 2HB  GLU B  41      68.301  71.601  57.047  1.00  0.00           H  
ATOM   4857 1HG  GLU B  41      69.923  69.807  56.684  1.00  0.00           H  
ATOM   4858 2HG  GLU B  41      68.643  68.603  56.819  1.00  0.00           H  
ATOM   4859  N   LEU B  42      66.446  71.753  59.818  1.00  0.00           N  
ATOM   4860  CA  LEU B  42      65.833  72.899  60.467  1.00  0.00           C  
ATOM   4861  C   LEU B  42      66.133  72.941  61.955  1.00  0.00           C  
ATOM   4862  O   LEU B  42      66.204  71.910  62.623  1.00  0.00           O  
ATOM   4863  CB  LEU B  42      64.315  72.872  60.250  1.00  0.00           C  
ATOM   4864  CG  LEU B  42      63.848  73.005  58.794  1.00  0.00           C  
ATOM   4865  CD1 LEU B  42      62.352  72.735  58.713  1.00  0.00           C  
ATOM   4866  CD2 LEU B  42      64.183  74.398  58.281  1.00  0.00           C  
ATOM   4867  H   LEU B  42      65.838  70.989  59.558  1.00  0.00           H  
ATOM   4868  HA  LEU B  42      66.222  73.806  60.008  1.00  0.00           H  
ATOM   4869 1HB  LEU B  42      63.926  71.931  60.636  1.00  0.00           H  
ATOM   4870 2HB  LEU B  42      63.867  73.687  60.817  1.00  0.00           H  
ATOM   4871  HG  LEU B  42      64.355  72.262  58.180  1.00  0.00           H  
ATOM   4872 1HD1 LEU B  42      62.021  72.831  57.679  1.00  0.00           H  
ATOM   4873 2HD1 LEU B  42      62.145  71.726  59.068  1.00  0.00           H  
ATOM   4874 3HD1 LEU B  42      61.818  73.457  59.331  1.00  0.00           H  
ATOM   4875 1HD2 LEU B  42      63.851  74.493  57.246  1.00  0.00           H  
ATOM   4876 2HD2 LEU B  42      63.675  75.143  58.893  1.00  0.00           H  
ATOM   4877 3HD2 LEU B  42      65.259  74.558  58.333  1.00  0.00           H  
ATOM   4878  N   THR B  43      66.313  74.152  62.467  1.00  0.00           N  
ATOM   4879  CA  THR B  43      66.573  74.340  63.886  1.00  0.00           C  
ATOM   4880  C   THR B  43      65.394  75.046  64.550  1.00  0.00           C  
ATOM   4881  O   THR B  43      65.196  74.937  65.760  1.00  0.00           O  
ATOM   4882  CB  THR B  43      67.865  75.147  64.118  1.00  0.00           C  
ATOM   4883  CG2 THR B  43      69.057  74.431  63.501  1.00  0.00           C  
ATOM   4884  OG1 THR B  43      67.732  76.445  63.527  1.00  0.00           O  
ATOM   4885  H   THR B  43      66.288  74.958  61.857  1.00  0.00           H  
ATOM   4886  HA  THR B  43      66.685  73.363  64.359  1.00  0.00           H  
ATOM   4887  HB  THR B  43      68.034  75.265  65.187  1.00  0.00           H  
ATOM   4888  HG1 THR B  43      67.515  77.086  64.206  1.00  0.00           H  
ATOM   4889 1HG2 THR B  43      69.961  75.014  63.674  1.00  0.00           H  
ATOM   4890 2HG2 THR B  43      69.167  73.447  63.958  1.00  0.00           H  
ATOM   4891 3HG2 THR B  43      68.898  74.318  62.430  1.00  0.00           H  
ATOM   4892  N   ASP B  44      64.617  75.782  63.761  1.00  0.00           N  
ATOM   4893  CA  ASP B  44      63.452  76.470  64.297  1.00  0.00           C  
ATOM   4894  C   ASP B  44      62.288  75.509  64.478  1.00  0.00           C  
ATOM   4895  O   ASP B  44      61.845  74.893  63.510  1.00  0.00           O  
ATOM   4896  CB  ASP B  44      63.036  77.620  63.375  1.00  0.00           C  
ATOM   4897  CG  ASP B  44      61.885  78.445  63.940  1.00  0.00           C  
ATOM   4898  OD1 ASP B  44      62.140  79.311  64.743  1.00  0.00           O  
ATOM   4899  OD2 ASP B  44      60.765  78.201  63.561  1.00  0.00           O1-
ATOM   4900  H   ASP B  44      64.822  75.876  62.778  1.00  0.00           H  
ATOM   4901  HA  ASP B  44      63.714  76.875  65.272  1.00  0.00           H  
ATOM   4902 1HB  ASP B  44      63.887  78.278  63.208  1.00  0.00           H  
ATOM   4903 2HB  ASP B  44      62.734  77.219  62.407  1.00  0.00           H  
ATOM   4904  N   GLU B  45      61.782  75.446  65.708  1.00  0.00           N  
ATOM   4905  CA  GLU B  45      60.695  74.544  66.079  1.00  0.00           C  
ATOM   4906  C   GLU B  45      59.401  74.834  65.352  1.00  0.00           C  
ATOM   4907  O   GLU B  45      58.751  73.896  64.891  1.00  0.00           O  
ATOM   4908  CB  GLU B  45      60.449  74.617  67.587  1.00  0.00           C  
ATOM   4909  CG  GLU B  45      59.410  73.631  68.102  1.00  0.00           C  
ATOM   4910  CD  GLU B  45      59.842  72.197  67.958  1.00  0.00           C  
ATOM   4911  OE1 GLU B  45      61.021  71.959  67.865  1.00  0.00           O  
ATOM   4912  OE2 GLU B  45      58.990  71.341  67.942  1.00  0.00           O1-
ATOM   4913  H   GLU B  45      62.174  76.049  66.420  1.00  0.00           H  
ATOM   4914  HA  GLU B  45      61.001  73.526  65.838  1.00  0.00           H  
ATOM   4915 1HB  GLU B  45      61.383  74.427  68.118  1.00  0.00           H  
ATOM   4916 2HB  GLU B  45      60.119  75.620  67.855  1.00  0.00           H  
ATOM   4917 1HG  GLU B  45      59.220  73.837  69.156  1.00  0.00           H  
ATOM   4918 2HG  GLU B  45      58.479  73.782  67.557  1.00  0.00           H  
ATOM   4919  N   LYS B  46      59.032  76.108  65.247  1.00  0.00           N  
ATOM   4920  CA  LYS B  46      57.793  76.480  64.582  1.00  0.00           C  
ATOM   4921  C   LYS B  46      57.860  76.111  63.112  1.00  0.00           C  
ATOM   4922  O   LYS B  46      56.884  75.580  62.585  1.00  0.00           O  
ATOM   4923  CB  LYS B  46      57.516  77.975  64.743  1.00  0.00           C  
ATOM   4924  CG  LYS B  46      56.204  78.442  64.127  1.00  0.00           C  
ATOM   4925  CD  LYS B  46      55.960  79.918  64.398  1.00  0.00           C  
ATOM   4926  CE  LYS B  46      54.658  80.392  63.766  1.00  0.00           C  
ATOM   4927  NZ  LYS B  46      54.406  81.835  64.025  1.00  0.00           N1+
ATOM   4928  H   LYS B  46      59.615  76.840  65.628  1.00  0.00           H  
ATOM   4929  HA  LYS B  46      56.978  75.916  65.033  1.00  0.00           H  
ATOM   4930 1HB  LYS B  46      57.496  78.230  65.803  1.00  0.00           H  
ATOM   4931 2HB  LYS B  46      58.324  78.547  64.284  1.00  0.00           H  
ATOM   4932 1HG  LYS B  46      56.230  78.280  63.047  1.00  0.00           H  
ATOM   4933 2HG  LYS B  46      55.380  77.863  64.543  1.00  0.00           H  
ATOM   4934 1HD  LYS B  46      55.913  80.087  65.475  1.00  0.00           H  
ATOM   4935 2HD  LYS B  46      56.784  80.505  63.992  1.00  0.00           H  
ATOM   4936 1HE  LYS B  46      54.698  80.229  62.690  1.00  0.00           H  
ATOM   4937 2HE  LYS B  46      53.828  79.813  64.168  1.00  0.00           H  
ATOM   4938 1HZ  LYS B  46      53.537  82.108  63.589  1.00  0.00           H
[truncated: 7,764,988 more chars]
