# Supplementary material for: Blueprinting extendable nanomaterials with standardized protein blocks
Source: Nature. 2024 Mar 13;627(8005):898–904. doi: 10.1038/s41586-024-07188-4 (PMC10972742; doi:10.1038/s41586-024-07188-4)
Supplement: Supplementary file 4 — Design models with ideal backbones as well as experimentally determined structures for comparison. For reference to design names, see Supplementary Fig. 1. [file 41586_2024_7188_MOESM4_ESM.zip › cage_O3_20_design.pdb]

HEADER                                            10-JAN-24   XXXX              
EXPDTA    THEORETICAL MODEL                                                     
REMARK 220                                                                      
REMARK 220 EXPERIMENTAL DETAILS                                                 
REMARK 220  EXPERIMENT TYPE                : THEORETICAL MODELLING              
REMARK 220  DATE OF DATA COLLECTION        : 10-JAN-24                          
REMARK 220                                                                      
REMARK 220 REMARK: MODEL GENERATED BY ROSETTA                                   
REMARK 220  VERSION 2024.01+HEAD.00b79147e63                                    
ATOM      1  N   ARG A   1     -89.422 -91.431  57.443  1.00  0.00           N  
ATOM      2  CA  ARG A   1     -89.575 -89.985  57.335  1.00  0.00           C  
ATOM      3  C   ARG A   1     -88.230 -89.278  57.462  1.00  0.00           C  
ATOM      4  O   ARG A   1     -87.953 -88.316  56.745  1.00  0.00           O  
ATOM      5  CB  ARG A   1     -90.522 -89.466  58.407  1.00  0.00           C  
ATOM      6  CG  ARG A   1     -89.997 -89.573  59.830  1.00  0.00           C  
ATOM      7  CD  ARG A   1     -91.008 -89.128  60.823  1.00  0.00           C  
ATOM      8  NE  ARG A   1     -90.502 -89.205  62.184  1.00  0.00           N  
ATOM      9  CZ  ARG A   1     -91.216 -88.897  63.284  1.00  0.00           C  
ATOM     10  NH1 ARG A   1     -92.462 -88.495  63.168  1.00  0.00           N  
ATOM     11  NH2 ARG A   1     -90.664 -89.001  64.481  1.00  0.00           N  
ATOM     12 1H   ARG A   1     -90.317 -91.869  57.356  1.00  0.00           H  
ATOM     13 2H   ARG A   1     -88.820 -91.758  56.715  1.00  0.00           H  
ATOM     14 3H   ARG A   1     -89.024 -91.659  58.332  1.00  0.00           H  
ATOM     15  HA  ARG A   1     -89.997 -89.755  56.356  1.00  0.00           H  
ATOM     16 1HB  ARG A   1     -90.746 -88.417  58.217  1.00  0.00           H  
ATOM     17 2HB  ARG A   1     -91.462 -90.015  58.359  1.00  0.00           H  
ATOM     18 1HG  ARG A   1     -89.740 -90.611  60.045  1.00  0.00           H  
ATOM     19 2HG  ARG A   1     -89.110 -88.949  59.940  1.00  0.00           H  
ATOM     20 1HD  ARG A   1     -91.285 -88.093  60.621  1.00  0.00           H  
ATOM     21 2HD  ARG A   1     -91.892 -89.760  60.752  1.00  0.00           H  
ATOM     22  HE  ARG A   1     -89.547 -89.511  62.314  1.00  0.00           H  
ATOM     23 1HH1 ARG A   1     -92.884 -88.416  62.254  1.00  0.00           H  
ATOM     24 2HH1 ARG A   1     -92.997 -88.264  63.993  1.00  0.00           H  
ATOM     25 1HH2 ARG A   1     -89.706 -89.310  64.570  1.00  0.00           H  
ATOM     26 2HH2 ARG A   1     -91.199 -88.770  65.305  1.00  0.00           H  
ATOM     27  N   GLU A   2     -87.396 -89.761  58.378  1.00  0.00           N  
ATOM     28  CA  GLU A   2     -86.025 -89.279  58.506  1.00  0.00           C  
ATOM     29  C   GLU A   2     -85.255 -89.460  57.204  1.00  0.00           C  
ATOM     30  O   GLU A   2     -84.575 -88.544  56.741  1.00  0.00           O  
ATOM     31  CB  GLU A   2     -85.305 -90.011  59.641  1.00  0.00           C  
ATOM     32  CG  GLU A   2     -85.842 -89.696  61.031  1.00  0.00           C  
ATOM     33  CD  GLU A   2     -87.076 -90.483  61.373  1.00  0.00           C  
ATOM     34  OE1 GLU A   2     -87.504 -91.265  60.559  1.00  0.00           O  
ATOM     35  OE2 GLU A   2     -87.591 -90.303  62.452  1.00  0.00           O  
ATOM     36  H   GLU A   2     -87.724 -90.484  59.002  1.00  0.00           H  
ATOM     37  HA  GLU A   2     -86.053 -88.214  58.739  1.00  0.00           H  
ATOM     38 1HB  GLU A   2     -85.384 -91.087  59.488  1.00  0.00           H  
ATOM     39 2HB  GLU A   2     -84.246 -89.754  59.626  1.00  0.00           H  
ATOM     40 1HG  GLU A   2     -85.068 -89.917  61.766  1.00  0.00           H  
ATOM     41 2HG  GLU A   2     -86.067 -88.632  61.090  1.00  0.00           H  
ATOM     42  N   LYS A   3     -85.364 -90.647  56.618  1.00  0.00           N  
ATOM     43  CA  LYS A   3     -84.676 -90.950  55.368  1.00  0.00           C  
ATOM     44  C   LYS A   3     -85.077 -89.975  54.269  1.00  0.00           C  
ATOM     45  O   LYS A   3     -84.225 -89.442  53.558  1.00  0.00           O  
ATOM     46  CB  LYS A   3     -84.968 -92.386  54.929  1.00  0.00           C  
ATOM     47  CG  LYS A   3     -84.286 -93.453  55.775  1.00  0.00           C  
ATOM     48  CD  LYS A   3     -84.438 -94.833  55.151  1.00  0.00           C  
ATOM     49  CE  LYS A   3     -85.866 -95.343  55.276  1.00  0.00           C  
ATOM     50  NZ  LYS A   3     -85.998 -96.749  54.806  1.00  0.00           N  
ATOM     51  H   LYS A   3     -85.939 -91.358  57.048  1.00  0.00           H  
ATOM     52  HA  LYS A   3     -83.603 -90.847  55.531  1.00  0.00           H  
ATOM     53 1HB  LYS A   3     -86.043 -92.566  54.967  1.00  0.00           H  
ATOM     54 2HB  LYS A   3     -84.649 -92.523  53.896  1.00  0.00           H  
ATOM     55 1HG  LYS A   3     -83.225 -93.221  55.867  1.00  0.00           H  
ATOM     56 2HG  LYS A   3     -84.726 -93.464  56.771  1.00  0.00           H  
ATOM     57 1HD  LYS A   3     -84.168 -94.787  54.095  1.00  0.00           H  
ATOM     58 2HD  LYS A   3     -83.768 -95.533  55.649  1.00  0.00           H  
ATOM     59 1HE  LYS A   3     -86.182 -95.289  56.316  1.00  0.00           H  
ATOM     60 2HE  LYS A   3     -86.531 -94.713  54.685  1.00  0.00           H  
ATOM     61 1HZ  LYS A   3     -86.957 -97.049  54.904  1.00  0.00           H  
ATOM     62 2HZ  LYS A   3     -85.725 -96.807  53.835  1.00  0.00           H  
ATOM     63 3HZ  LYS A   3     -85.400 -97.346  55.359  1.00  0.00           H  
ATOM     64  N   VAL A   4     -86.377 -89.745  54.135  1.00  0.00           N  
ATOM     65  CA  VAL A   4     -86.894 -88.832  53.121  1.00  0.00           C  
ATOM     66  C   VAL A   4     -86.304 -87.439  53.283  1.00  0.00           C  
ATOM     67  O   VAL A   4     -85.859 -86.826  52.312  1.00  0.00           O  
ATOM     68  CB  VAL A   4     -88.429 -88.748  53.209  1.00  0.00           C  
ATOM     69  CG1 VAL A   4     -88.955 -87.643  52.305  1.00  0.00           C  
ATOM     70  CG2 VAL A   4     -89.043 -90.089  52.834  1.00  0.00           C  
ATOM     71  H   VAL A   4     -87.026 -90.215  54.750  1.00  0.00           H  
ATOM     72  HA  VAL A   4     -86.620 -89.216  52.138  1.00  0.00           H  
ATOM     73  HB  VAL A   4     -88.712 -88.491  54.229  1.00  0.00           H  
ATOM     74 1HG1 VAL A   4     -90.042 -87.598  52.380  1.00  0.00           H  
ATOM     75 2HG1 VAL A   4     -88.531 -86.688  52.614  1.00  0.00           H  
ATOM     76 3HG1 VAL A   4     -88.671 -87.850  51.274  1.00  0.00           H  
ATOM     77 1HG2 VAL A   4     -90.129 -90.022  52.899  1.00  0.00           H  
ATOM     78 2HG2 VAL A   4     -88.755 -90.349  51.815  1.00  0.00           H  
ATOM     79 3HG2 VAL A   4     -88.685 -90.857  53.520  1.00  0.00           H  
ATOM     80  N   ARG A   5     -86.302 -86.941  54.513  1.00  0.00           N  
ATOM     81  CA  ARG A   5     -85.764 -85.616  54.806  1.00  0.00           C  
ATOM     82  C   ARG A   5     -84.267 -85.560  54.536  1.00  0.00           C  
ATOM     83  O   ARG A   5     -83.760 -84.578  53.995  1.00  0.00           O  
ATOM     84  CB  ARG A   5     -86.029 -85.237  56.256  1.00  0.00           C  
ATOM     85  CG  ARG A   5     -87.485 -84.948  56.586  1.00  0.00           C  
ATOM     86  CD  ARG A   5     -87.671 -84.642  58.027  1.00  0.00           C  
ATOM     87  NE  ARG A   5     -89.062 -84.365  58.347  1.00  0.00           N  
ATOM     88  CZ  ARG A   5     -89.539 -84.190  59.595  1.00  0.00           C  
ATOM     89  NH1 ARG A   5     -88.728 -84.267  60.626  1.00  0.00           N  
ATOM     90  NH2 ARG A   5     -90.824 -83.942  59.782  1.00  0.00           N  
ATOM     91  H   ARG A   5     -86.682 -87.496  55.267  1.00  0.00           H  
ATOM     92  HA  ARG A   5     -86.261 -84.891  54.159  1.00  0.00           H  
ATOM     93 1HB  ARG A   5     -85.697 -86.044  56.908  1.00  0.00           H  
ATOM     94 2HB  ARG A   5     -85.450 -84.350  56.512  1.00  0.00           H  
ATOM     95 1HG  ARG A   5     -87.825 -84.090  56.006  1.00  0.00           H  
ATOM     96 2HG  ARG A   5     -88.094 -85.818  56.338  1.00  0.00           H  
ATOM     97 1HD  ARG A   5     -87.347 -85.494  58.624  1.00  0.00           H  
ATOM     98 2HD  ARG A   5     -87.079 -83.767  58.293  1.00  0.00           H  
ATOM     99  HE  ARG A   5     -89.717 -84.298  57.580  1.00  0.00           H  
ATOM    100 1HH1 ARG A   5     -87.746 -84.458  60.483  1.00  0.00           H  
ATOM    101 2HH1 ARG A   5     -89.086 -84.137  61.561  1.00  0.00           H  
ATOM    102 1HH2 ARG A   5     -91.448 -83.882  58.989  1.00  0.00           H  
ATOM    103 2HH2 ARG A   5     -91.182 -83.811  60.717  1.00  0.00           H  
ATOM    104  N   GLU A   6     -83.560 -86.619  54.917  1.00  0.00           N  
ATOM    105  CA  GLU A   6     -82.118 -86.690  54.717  1.00  0.00           C  
ATOM    106  C   GLU A   6     -81.766 -86.706  53.236  1.00  0.00           C  
ATOM    107  O   GLU A   6     -80.810 -86.060  52.808  1.00  0.00           O  
ATOM    108  CB  GLU A   6     -81.546 -87.934  55.400  1.00  0.00           C  
ATOM    109  CG  GLU A   6     -81.571 -87.884  56.921  1.00  0.00           C  
ATOM    110  CD  GLU A   6     -81.069 -89.151  57.557  1.00  0.00           C  
ATOM    111  OE1 GLU A   6     -80.814 -90.091  56.843  1.00  0.00           O  
ATOM    112  OE2 GLU A   6     -80.940 -89.178  58.758  1.00  0.00           O  
ATOM    113  H   GLU A   6     -84.035 -87.396  55.355  1.00  0.00           H  
ATOM    114  HA  GLU A   6     -81.663 -85.805  55.164  1.00  0.00           H  
ATOM    115 1HB  GLU A   6     -82.108 -88.813  55.085  1.00  0.00           H  
ATOM    116 2HB  GLU A   6     -80.511 -88.078  55.087  1.00  0.00           H  
ATOM    117 1HG  GLU A   6     -80.952 -87.052  57.257  1.00  0.00           H  
ATOM    118 2HG  GLU A   6     -82.592 -87.698  57.251  1.00  0.00           H  
ATOM    119  N   ILE A   7     -82.544 -87.450  52.456  1.00  0.00           N  
ATOM    120  CA  ILE A   7     -82.317 -87.551  51.019  1.00  0.00           C  
ATOM    121  C   ILE A   7     -82.527 -86.207  50.333  1.00  0.00           C  
ATOM    122  O   ILE A   7     -81.767 -85.829  49.442  1.00  0.00           O  
ATOM    123  CB  ILE A   7     -83.249 -88.602  50.388  1.00  0.00           C  
ATOM    124  CG1 ILE A   7     -82.876 -90.005  50.872  1.00  0.00           C  
ATOM    125  CG2 ILE A   7     -83.187 -88.524  48.870  1.00  0.00           C  
ATOM    126  CD1 ILE A   7     -83.897 -91.064  50.520  1.00  0.00           C  
ATOM    127  H   ILE A   7     -83.313 -87.958  52.869  1.00  0.00           H  
ATOM    128  HA  ILE A   7     -81.286 -87.861  50.854  1.00  0.00           H  
ATOM    129  HB  ILE A   7     -84.274 -88.419  50.710  1.00  0.00           H  
ATOM    130 1HG1 ILE A   7     -81.920 -90.297  50.440  1.00  0.00           H  
ATOM    131 2HG1 ILE A   7     -82.756 -89.997  51.956  1.00  0.00           H  
ATOM    132 1HG2 ILE A   7     -83.851 -89.274  48.440  1.00  0.00           H  
ATOM    133 2HG2 ILE A   7     -83.499 -87.533  48.544  1.00  0.00           H  
ATOM    134 3HG2 ILE A   7     -82.166 -88.711  48.538  1.00  0.00           H  
ATOM    135 1HD1 ILE A   7     -83.563 -92.031  50.896  1.00  0.00           H  
ATOM    136 2HD1 ILE A   7     -84.856 -90.809  50.972  1.00  0.00           H  
ATOM    137 3HD1 ILE A   7     -84.008 -91.115  49.438  1.00  0.00           H  
ATOM    138  N   ALA A   8     -83.562 -85.489  50.753  1.00  0.00           N  
ATOM    139  CA  ALA A   8     -83.874 -84.187  50.179  1.00  0.00           C  
ATOM    140  C   ALA A   8     -82.770 -83.179  50.467  1.00  0.00           C  
ATOM    141  O   ALA A   8     -82.402 -82.384  49.602  1.00  0.00           O  
ATOM    142  CB  ALA A   8     -85.206 -83.679  50.711  1.00  0.00           C  
ATOM    143  H   ALA A   8     -84.149 -85.855  51.490  1.00  0.00           H  
ATOM    144  HA  ALA A   8     -83.947 -84.302  49.097  1.00  0.00           H  
ATOM    145 1HB  ALA A   8     -85.426 -82.706  50.273  1.00  0.00           H  
ATOM    146 2HB  ALA A   8     -85.996 -84.383  50.447  1.00  0.00           H  
ATOM    147 3HB  ALA A   8     -85.152 -83.585  51.795  1.00  0.00           H  
ATOM    148  N   GLU A   9     -82.244 -83.217  51.686  1.00  0.00           N  
ATOM    149  CA  GLU A   9     -81.179 -82.305  52.090  1.00  0.00           C  
ATOM    150  C   GLU A   9     -79.908 -82.556  51.289  1.00  0.00           C  
ATOM    151  O   GLU A   9     -79.226 -81.617  50.880  1.00  0.00           O  
ATOM    152  CB  GLU A   9     -80.888 -82.452  53.585  1.00  0.00           C  
ATOM    153  CG  GLU A   9     -82.000 -81.947  54.494  1.00  0.00           C  
ATOM    154  CD  GLU A   9     -82.232 -80.467  54.368  1.00  0.00           C  
ATOM    155  OE1 GLU A   9     -81.274 -79.745  54.225  1.00  0.00           O  
ATOM    156  OE2 GLU A   9     -83.368 -80.057  54.415  1.00  0.00           O  
ATOM    157  H   GLU A   9     -82.589 -83.895  52.349  1.00  0.00           H  
ATOM    158  HA  GLU A   9     -81.507 -81.283  51.896  1.00  0.00           H  
ATOM    159 1HB  GLU A   9     -80.715 -83.502  53.821  1.00  0.00           H  
ATOM    160 2HB  GLU A   9     -79.978 -81.906  53.834  1.00  0.00           H  
ATOM    161 1HG  GLU A   9     -82.923 -82.470  54.247  1.00  0.00           H  
ATOM    162 2HG  GLU A   9     -81.746 -82.183  55.527  1.00  0.00           H  
ATOM    163  N   ARG A  10     -79.594 -83.828  51.067  1.00  0.00           N  
ATOM    164  CA  ARG A  10     -78.403 -84.203  50.315  1.00  0.00           C  
ATOM    165  C   ARG A  10     -78.497 -83.741  48.867  1.00  0.00           C  
ATOM    166  O   ARG A  10     -77.518 -83.264  48.294  1.00  0.00           O  
ATOM    167  CB  ARG A  10     -78.200 -85.711  50.351  1.00  0.00           C  
ATOM    168  CG  ARG A  10     -76.904 -86.197  49.722  1.00  0.00           C  
ATOM    169  CD  ARG A  10     -76.757 -87.670  49.836  1.00  0.00           C  
ATOM    170  NE  ARG A  10     -76.675 -88.102  51.222  1.00  0.00           N  
ATOM    171  CZ  ARG A  10     -75.551 -88.078  51.966  1.00  0.00           C  
ATOM    172  NH1 ARG A  10     -74.427 -87.641  51.443  1.00  0.00           N  
ATOM    173  NH2 ARG A  10     -75.580 -88.493  53.220  1.00  0.00           N  
ATOM    174  H   ARG A  10     -80.197 -84.553  51.429  1.00  0.00           H  
ATOM    175  HA  ARG A  10     -77.538 -83.726  50.777  1.00  0.00           H  
ATOM    176 1HB  ARG A  10     -78.215 -86.055  51.384  1.00  0.00           H  
ATOM    177 2HB  ARG A  10     -79.023 -86.201  49.831  1.00  0.00           H  
ATOM    178 1HG  ARG A  10     -76.890 -85.931  48.665  1.00  0.00           H  
ATOM    179 2HG  ARG A  10     -76.057 -85.728  50.225  1.00  0.00           H  
ATOM    180 1HD  ARG A  10     -77.617 -88.158  49.378  1.00  0.00           H  
ATOM    181 2HD  ARG A  10     -75.847 -87.985  49.327  1.00  0.00           H  
ATOM    182  HE  ARG A  10     -77.520 -88.444  51.659  1.00  0.00           H  
ATOM    183 1HH1 ARG A  10     -74.405 -87.324  50.484  1.00  0.00           H  
ATOM    184 2HH1 ARG A  10     -73.585 -87.623  52.001  1.00  0.00           H  
ATOM    185 1HH2 ARG A  10     -76.445 -88.828  53.622  1.00  0.00           H  
ATOM    186 2HH2 ARG A  10     -74.739 -88.474  53.777  1.00  0.00           H  
ATOM    187  N   ALA A  11     -79.681 -83.885  48.282  1.00  0.00           N  
ATOM    188  CA  ALA A  11     -79.905 -83.480  46.899  1.00  0.00           C  
ATOM    189  C   ALA A  11     -79.755 -81.975  46.732  1.00  0.00           C  
ATOM    190  O   ALA A  11     -79.179 -81.504  45.751  1.00  0.00           O  
ATOM    191  CB  ALA A  11     -81.283 -83.928  46.432  1.00  0.00           C  
ATOM    192  H   ALA A  11     -80.445 -84.285  48.808  1.00  0.00           H  
ATOM    193  HA  ALA A  11     -79.149 -83.962  46.278  1.00  0.00           H  
ATOM    194 1HB  ALA A  11     -81.435 -83.618  45.398  1.00  0.00           H  
ATOM    195 2HB  ALA A  11     -81.355 -85.013  46.501  1.00  0.00           H  
ATOM    196 3HB  ALA A  11     -82.045 -83.473  47.063  1.00  0.00           H  
ATOM    197  N   ARG A  12     -80.276 -81.224  47.697  1.00  0.00           N  
ATOM    198  CA  ARG A  12     -80.200 -79.768  47.660  1.00  0.00           C  
ATOM    199  C   ARG A  12     -78.758 -79.289  47.756  1.00  0.00           C  
ATOM    200  O   ARG A  12     -78.358 -78.353  47.064  1.00  0.00           O  
ATOM    201  CB  ARG A  12     -81.009 -79.160  48.796  1.00  0.00           C  
ATOM    202  CG  ARG A  12     -81.097 -77.642  48.778  1.00  0.00           C  
ATOM    203  CD  ARG A  12     -80.072 -77.023  49.656  1.00  0.00           C  
ATOM    204  NE  ARG A  12     -80.303 -77.327  51.059  1.00  0.00           N  
ATOM    205  CZ  ARG A  12     -79.421 -77.089  52.049  1.00  0.00           C  
ATOM    206  NH1 ARG A  12     -78.256 -76.543  51.775  1.00  0.00           N  
ATOM    207  NH2 ARG A  12     -79.726 -77.403  53.296  1.00  0.00           N  
ATOM    208  H   ARG A  12     -80.737 -81.673  48.476  1.00  0.00           H  
ATOM    209  HA  ARG A  12     -80.617 -79.425  46.713  1.00  0.00           H  
ATOM    210 1HB  ARG A  12     -82.026 -79.550  48.767  1.00  0.00           H  
ATOM    211 2HB  ARG A  12     -80.573 -79.454  49.751  1.00  0.00           H  
ATOM    212 1HG  ARG A  12     -80.942 -77.281  47.762  1.00  0.00           H  
ATOM    213 2HG  ARG A  12     -82.082 -77.331  49.128  1.00  0.00           H  
ATOM    214 1HD  ARG A  12     -79.085 -77.397  49.384  1.00  0.00           H  
ATOM    215 2HD  ARG A  12     -80.095 -75.940  49.534  1.00  0.00           H  
ATOM    216  HE  ARG A  12     -81.188 -77.748  51.309  1.00  0.00           H  
ATOM    217 1HH1 ARG A  12     -78.023 -76.303  50.822  1.00  0.00           H  
ATOM    218 2HH1 ARG A  12     -77.596 -76.364  52.517  1.00  0.00           H  
ATOM    219 1HH2 ARG A  12     -80.621 -77.822  53.507  1.00  0.00           H  
ATOM    220 2HH2 ARG A  12     -79.065 -77.224  54.038  1.00  0.00           H  
ATOM    221  N   ALA A  13     -77.982 -79.935  48.619  1.00  0.00           N  
ATOM    222  CA  ALA A  13     -76.581 -79.575  48.808  1.00  0.00           C  
ATOM    223  C   ALA A  13     -75.771 -79.831  47.543  1.00  0.00           C  
ATOM    224  O   ALA A  13     -74.914 -79.031  47.170  1.00  0.00           O  
ATOM    225  CB  ALA A  13     -75.989 -80.345  49.980  1.00  0.00           C  
ATOM    226  H   ALA A  13     -78.371 -80.695  49.158  1.00  0.00           H  
ATOM    227  HA  ALA A  13     -76.532 -78.508  49.026  1.00  0.00           H  
ATOM    228 1HB  ALA A  13     -74.944 -80.066  50.108  1.00  0.00           H  
ATOM    229 2HB  ALA A  13     -76.542 -80.107  50.888  1.00  0.00           H  
ATOM    230 3HB  ALA A  13     -76.058 -81.414  49.784  1.00  0.00           H  
ATOM    231  N   ASP A  14     -76.048 -80.951  46.885  1.00  0.00           N  
ATOM    232  CA  ASP A  14     -75.347 -81.314  45.660  1.00  0.00           C  
ATOM    233  C   ASP A  14     -75.638 -80.320  44.543  1.00  0.00           C  
ATOM    234  O   ASP A  14     -74.743 -79.940  43.788  1.00  0.00           O  
ATOM    235  CB  ASP A  14     -75.743 -82.723  45.213  1.00  0.00           C  
ATOM    236  CG  ASP A  14     -75.175 -83.812  46.114  1.00  0.00           C  
ATOM    237  OD1 ASP A  14     -74.275 -83.524  46.866  1.00  0.00           O  
ATOM    238  OD2 ASP A  14     -75.647 -84.921  46.041  1.00  0.00           O  
ATOM    239  H   ASP A  14     -76.764 -81.567  47.243  1.00  0.00           H  
ATOM    240  HA  ASP A  14     -74.274 -81.300  45.857  1.00  0.00           H  
ATOM    241 1HB  ASP A  14     -76.830 -82.810  45.204  1.00  0.00           H  
ATOM    242 2HB  ASP A  14     -75.392 -82.895  44.195  1.00  0.00           H  
ATOM    243  N   MET A  15     -76.896 -79.902  44.445  1.00  0.00           N  
ATOM    244  CA  MET A  15     -77.309 -78.951  43.419  1.00  0.00           C  
ATOM    245  C   MET A  15     -76.636 -77.600  43.617  1.00  0.00           C  
ATOM    246  O   MET A  15     -76.208 -76.962  42.655  1.00  0.00           O  
ATOM    247  CB  MET A  15     -78.828 -78.795  43.425  1.00  0.00           C  
ATOM    248  CG  MET A  15     -79.592 -80.048  43.019  1.00  0.00           C  
ATOM    249  SD  MET A  15     -79.191 -80.595  41.347  1.00  0.00           S  
ATOM    250  CE  MET A  15     -77.983 -81.871  41.690  1.00  0.00           C  
ATOM    251  H   MET A  15     -77.584 -80.250  45.097  1.00  0.00           H  
ATOM    252  HA  MET A  15     -76.999 -79.335  42.447  1.00  0.00           H  
ATOM    253 1HB  MET A  15     -79.161 -78.510  44.422  1.00  0.00           H  
ATOM    254 2HB  MET A  15     -79.114 -77.993  42.742  1.00  0.00           H  
ATOM    255 1HG  MET A  15     -79.359 -80.856  43.711  1.00  0.00           H  
ATOM    256 2HG  MET A  15     -80.663 -79.854  43.070  1.00  0.00           H  
ATOM    257 1HE  MET A  15     -77.639 -82.307  40.752  1.00  0.00           H  
ATOM    258 2HE  MET A  15     -77.136 -81.437  42.222  1.00  0.00           H  
ATOM    259 3HE  MET A  15     -78.439 -82.648  42.305  1.00  0.00           H  
ATOM    260  N   GLU A  16     -76.546 -77.168  44.873  1.00  0.00           N  
ATOM    261  CA  GLU A  16     -75.924 -75.892  45.201  1.00  0.00           C  
ATOM    262  C   GLU A  16     -74.441 -75.895  44.856  1.00  0.00           C  
ATOM    263  O   GLU A  16     -73.911 -74.911  44.339  1.00  0.00           O  
ATOM    264  CB  GLU A  16     -76.111 -75.575  46.686  1.00  0.00           C  
ATOM    265  CG  GLU A  16     -77.544 -75.248  47.084  1.00  0.00           C  
ATOM    266  CD  GLU A  16     -77.702 -75.013  48.560  1.00  0.00           C  
ATOM    267  OE1 GLU A  16     -77.006 -75.643  49.321  1.00  0.00           O  
ATOM    268  OE2 GLU A  16     -78.520 -74.203  48.928  1.00  0.00           O  
ATOM    269  H   GLU A  16     -76.919 -77.740  45.617  1.00  0.00           H  
ATOM    270  HA  GLU A  16     -76.407 -75.110  44.613  1.00  0.00           H  
ATOM    271 1HB  GLU A  16     -75.783 -76.425  47.284  1.00  0.00           H  
ATOM    272 2HB  GLU A  16     -75.486 -74.723  46.958  1.00  0.00           H  
ATOM    273 1HG  GLU A  16     -77.863 -74.354  46.549  1.00  0.00           H  
ATOM    274 2HG  GLU A  16     -78.190 -76.070  46.780  1.00  0.00           H  
ATOM    275  N   GLU A  17     -73.775 -77.008  45.144  1.00  0.00           N  
ATOM    276  CA  GLU A  17     -72.350 -77.142  44.865  1.00  0.00           C  
ATOM    277  C   GLU A  17     -72.075 -77.096  43.368  1.00  0.00           C  
ATOM    278  O   GLU A  17     -71.109 -76.476  42.923  1.00  0.00           O  
ATOM    279  CB  GLU A  17     -71.812 -78.449  45.452  1.00  0.00           C  
ATOM    280  CG  GLU A  17     -70.313 -78.646  45.278  1.00  0.00           C  
ATOM    281  CD  GLU A  17     -69.806 -79.895  45.943  1.00  0.00           C  
ATOM    282  OE1 GLU A  17     -70.592 -80.585  46.546  1.00  0.00           O  
ATOM    283  OE2 GLU A  17     -68.630 -80.160  45.848  1.00  0.00           O  
ATOM    284  H   GLU A  17     -74.268 -77.781  45.567  1.00  0.00           H  
ATOM    285  HA  GLU A  17     -71.826 -76.308  45.332  1.00  0.00           H  
ATOM    286 1HB  GLU A  17     -72.033 -78.487  46.519  1.00  0.00           H  
ATOM    287 2HB  GLU A  17     -72.317 -79.293  44.983  1.00  0.00           H  
ATOM    288 1HG  GLU A  17     -70.084 -78.696  44.214  1.00  0.00           H  
ATOM    289 2HG  GLU A  17     -69.793 -77.783  45.693  1.00  0.00           H  
ATOM    290  N   LEU A  18     -72.930 -77.758  42.594  1.00  0.00           N  
ATOM    291  CA  LEU A  18     -72.781 -77.794  41.144  1.00  0.00           C  
ATOM    292  C   LEU A  18     -72.954 -76.407  40.538  1.00  0.00           C  
ATOM    293  O   LEU A  18     -72.221 -76.021  39.627  1.00  0.00           O  
ATOM    294  CB  LEU A  18     -73.804 -78.758  40.530  1.00  0.00           C  
ATOM    295  CG  LEU A  18     -73.578 -80.246  40.829  1.00  0.00           C  
ATOM    296  CD1 LEU A  18     -74.761 -81.053  40.311  1.00  0.00           C  
ATOM    297  CD2 LEU A  18     -72.279 -80.703  40.183  1.00  0.00           C  
ATOM    298  H   LEU A  18     -73.703 -78.248  43.022  1.00  0.00           H  
ATOM    299  HA  LEU A  18     -71.779 -78.150  40.909  1.00  0.00           H  
ATOM    300 1HB  LEU A  18     -74.794 -78.493  40.896  1.00  0.00           H  
ATOM    301 2HB  LEU A  18     -73.793 -78.633  39.447  1.00  0.00           H  
ATOM    302  HG  LEU A  18     -73.519 -80.395  41.908  1.00  0.00           H  
ATOM    303 1HD1 LEU A  18     -74.601 -82.110  40.524  1.00  0.00           H  
ATOM    304 2HD1 LEU A  18     -75.674 -80.719  40.804  1.00  0.00           H  
ATOM    305 3HD1 LEU A  18     -74.855 -80.911  39.235  1.00  0.00           H  
ATOM    306 1HD2 LEU A  18     -72.118 -81.760  40.397  1.00  0.00           H  
ATOM    307 2HD2 LEU A  18     -72.337 -80.555  39.104  1.00  0.00           H  
ATOM    308 3HD2 LEU A  18     -71.449 -80.122  40.584  1.00  0.00           H  
ATOM    309  N   SER A  19     -73.926 -75.660  41.048  1.00  0.00           N  
ATOM    310  CA  SER A  19     -74.197 -74.314  40.559  1.00  0.00           C  
ATOM    311  C   SER A  19     -73.026 -73.380  40.837  1.00  0.00           C  
ATOM    312  O   SER A  19     -72.660 -72.560  39.995  1.00  0.00           O  
ATOM    313  CB  SER A  19     -75.455 -73.768  41.205  1.00  0.00           C  
ATOM    314  OG  SER A  19     -76.583 -74.497  40.803  1.00  0.00           O  
ATOM    315  H   SER A  19     -74.493 -76.035  41.795  1.00  0.00           H  
ATOM    316  HA  SER A  19     -74.348 -74.362  39.479  1.00  0.00           H  
ATOM    317 1HB  SER A  19     -75.357 -73.814  42.289  1.00  0.00           H  
ATOM    318 2HB  SER A  19     -75.580 -72.721  40.932  1.00  0.00           H  
ATOM    319  HG  SER A  19     -76.588 -75.293  41.339  1.00  0.00           H  
ATOM    320  N   GLU A  20     -72.442 -73.509  42.023  1.00  0.00           N  
ATOM    321  CA  GLU A  20     -71.312 -72.678  42.415  1.00  0.00           C  
ATOM    322  C   GLU A  20     -70.098 -72.948  41.536  1.00  0.00           C  
ATOM    323  O   GLU A  20     -69.388 -72.024  41.140  1.00  0.00           O  
ATOM    324  CB  GLU A  20     -70.956 -72.922  43.883  1.00  0.00           C  
ATOM    325  CG  GLU A  20     -71.987 -72.402  44.875  1.00  0.00           C  
ATOM    326  CD  GLU A  20     -71.639 -72.723  46.302  1.00  0.00           C  
ATOM    327  OE1 GLU A  20     -70.684 -73.429  46.517  1.00  0.00           O  
ATOM    328  OE2 GLU A  20     -72.330 -72.260  47.179  1.00  0.00           O  
ATOM    329  H   GLU A  20     -72.791 -74.201  42.670  1.00  0.00           H  
ATOM    330  HA  GLU A  20     -71.593 -71.631  42.293  1.00  0.00           H  
ATOM    331 1HB  GLU A  20     -70.835 -73.991  44.056  1.00  0.00           H  
ATOM    332 2HB  GLU A  20     -70.002 -72.444  44.110  1.00  0.00           H  
ATOM    333 1HG  GLU A  20     -72.067 -71.320  44.767  1.00  0.00           H  
ATOM    334 2HG  GLU A  20     -72.956 -72.836  44.636  1.00  0.00           H  
ATOM    335  N   LEU A  21     -69.864 -74.221  41.235  1.00  0.00           N  
ATOM    336  CA  LEU A  21     -68.735 -74.618  40.402  1.00  0.00           C  
ATOM    337  C   LEU A  21     -68.878 -74.073  38.986  1.00  0.00           C  
ATOM    338  O   LEU A  21     -67.905 -73.614  38.386  1.00  0.00           O  
ATOM    339  CB  LEU A  21     -68.619 -76.147  40.359  1.00  0.00           C  
ATOM    340  CG  LEU A  21     -68.195 -76.819  41.671  1.00  0.00           C  
ATOM    341  CD1 LEU A  21     -68.299 -78.331  41.525  1.00  0.00           C  
ATOM    342  CD2 LEU A  21     -66.774 -76.400  42.020  1.00  0.00           C  
ATOM    343  H   LEU A  21     -70.485 -74.931  41.593  1.00  0.00           H  
ATOM    344  HA  LEU A  21     -67.823 -74.209  40.837  1.00  0.00           H  
ATOM    345 1HB  LEU A  21     -69.585 -76.560  40.073  1.00  0.00           H  
ATOM    346 2HB  LEU A  21     -67.890 -76.419  39.596  1.00  0.00           H  
ATOM    347  HG  LEU A  21     -68.870 -76.514  42.472  1.00  0.00           H  
ATOM    348 1HD1 LEU A  21     -67.997 -78.808  42.458  1.00  0.00           H  
ATOM    349 2HD1 LEU A  21     -69.329 -78.604  41.295  1.00  0.00           H  
ATOM    350 3HD1 LEU A  21     -67.646 -78.664  40.720  1.00  0.00           H  
ATOM    351 1HD2 LEU A  21     -66.473 -76.877  42.953  1.00  0.00           H  
ATOM    352 2HD2 LEU A  21     -66.098 -76.706  41.221  1.00  0.00           H  
ATOM    353 3HD2 LEU A  21     -66.732 -75.317  42.136  1.00  0.00           H  
ATOM    354  N   ALA A  22     -70.094 -74.125  38.458  1.00  0.00           N  
ATOM    355  CA  ALA A  22     -70.367 -73.638  37.110  1.00  0.00           C  
ATOM    356  C   ALA A  22     -70.146 -72.134  37.014  1.00  0.00           C  
ATOM    357  O   ALA A  22     -69.598 -71.639  36.029  1.00  0.00           O  
ATOM    358  CB  ALA A  22     -71.788 -73.991  36.696  1.00  0.00           C  
ATOM    359  H   ALA A  22     -70.850 -74.513  39.003  1.00  0.00           H  
ATOM    360  HA  ALA A  22     -69.669 -74.123  36.427  1.00  0.00           H  
ATOM    361 1HB  ALA A  22     -71.976 -73.620  35.688  1.00  0.00           H  
ATOM    362 2HB  ALA A  22     -71.914 -75.074  36.713  1.00  0.00           H  
ATOM    363 3HB  ALA A  22     -72.493 -73.534  37.388  1.00  0.00           H  
ATOM    364  N   GLU A  23     -70.575 -71.409  38.043  1.00  0.00           N  
ATOM    365  CA  GLU A  23     -70.424 -69.961  38.074  1.00  0.00           C  
ATOM    366  C   GLU A  23     -68.954 -69.561  38.118  1.00  0.00           C  
ATOM    367  O   GLU A  23     -68.539 -68.612  37.453  1.00  0.00           O  
ATOM    368  CB  GLU A  23     -71.160 -69.375  39.281  1.00  0.00           C  
ATOM    369  CG  GLU A  23     -71.126 -67.855  39.361  1.00  0.00           C  
ATOM    370  CD  GLU A  23     -71.933 -67.311  40.506  1.00  0.00           C  
ATOM    371  OE1 GLU A  23     -72.897 -67.936  40.879  1.00  0.00           O  
ATOM    372  OE2 GLU A  23     -71.585 -66.269  41.010  1.00  0.00           O  
ATOM    373  H   GLU A  23     -71.016 -71.874  38.822  1.00  0.00           H  
ATOM    374  HA  GLU A  23     -70.861 -69.547  37.164  1.00  0.00           H  
ATOM    375 1HB  GLU A  23     -72.204 -69.685  39.257  1.00  0.00           H  
ATOM    376 2HB  GLU A  23     -70.723 -69.767  40.199  1.00  0.00           H  
ATOM    377 1HG  GLU A  23     -70.092 -67.530  39.473  1.00  0.00           H  
ATOM    378 2HG  GLU A  23     -71.507 -67.444  38.427  1.00  0.00           H  
ATOM    379  N   GLU A  24     -68.171 -70.290  38.904  1.00  0.00           N  
ATOM    380  CA  GLU A  24     -66.746 -70.014  39.035  1.00  0.00           C  
ATOM    381  C   GLU A  24     -66.016 -70.241  37.717  1.00  0.00           C  
ATOM    382  O   GLU A  24     -65.157 -69.450  37.328  1.00  0.00           O  
ATOM    383  CB  GLU A  24     -66.132 -70.892  40.127  1.00  0.00           C  
ATOM    384  CG  GLU A  24     -64.656 -70.628  40.390  1.00  0.00           C  
ATOM    385  CD  GLU A  24     -64.107 -71.451  41.522  1.00  0.00           C  
ATOM    386  OE1 GLU A  24     -64.856 -72.195  42.109  1.00  0.00           O  
ATOM    387  OE2 GLU A  24     -62.937 -71.336  41.801  1.00  0.00           O  
ATOM    388  H   GLU A  24     -68.573 -71.056  39.424  1.00  0.00           H  
ATOM    389  HA  GLU A  24     -66.621 -68.967  39.316  1.00  0.00           H  
ATOM    390 1HB  GLU A  24     -66.670 -70.739  41.063  1.00  0.00           H  
ATOM    391 2HB  GLU A  24     -66.240 -71.942  39.855  1.00  0.00           H  
ATOM    392 1HG  GLU A  24     -64.091 -70.853  39.486  1.00  0.00           H  
ATOM    393 2HG  GLU A  24     -64.521 -69.572  40.616  1.00  0.00           H  
ATOM    394  N   TYR A  25     -66.369 -71.332  37.036  1.00  0.00           N  
ATOM    395  CA  TYR A  25     -65.629 -71.780  35.860  1.00  0.00           C  
ATOM    396  C   TYR A  25     -66.284 -71.369  34.546  1.00  0.00           C  
ATOM    397  O   TYR A  25     -65.669 -71.454  33.482  1.00  0.00           O  
ATOM    398  CB  TYR A  25     -65.458 -73.300  35.900  1.00  0.00           C  
ATOM    399  CG  TYR A  25     -64.608 -73.789  37.051  1.00  0.00           C  
ATOM    400  CD1 TYR A  25     -65.145 -74.655  37.992  1.00  0.00           C  
ATOM    401  CD2 TYR A  25     -63.290 -73.371  37.166  1.00  0.00           C  
ATOM    402  CE1 TYR A  25     -64.368 -75.101  39.044  1.00  0.00           C  
ATOM    403  CE2 TYR A  25     -62.513 -73.817  38.218  1.00  0.00           C  
ATOM    404  CZ  TYR A  25     -63.048 -74.679  39.154  1.00  0.00           C  
ATOM    405  OH  TYR A  25     -62.275 -75.123  40.201  1.00  0.00           O  
ATOM    406  H   TYR A  25     -67.172 -71.862  37.344  1.00  0.00           H  
ATOM    407  HA  TYR A  25     -64.642 -71.318  35.876  1.00  0.00           H  
ATOM    408 1HB  TYR A  25     -66.438 -73.775  35.975  1.00  0.00           H  
ATOM    409 2HB  TYR A  25     -65.000 -73.639  34.971  1.00  0.00           H  
ATOM    410  HD1 TYR A  25     -66.181 -74.983  37.902  1.00  0.00           H  
ATOM    411  HD2 TYR A  25     -62.868 -72.690  36.428  1.00  0.00           H  
ATOM    412  HE1 TYR A  25     -64.791 -75.782  39.783  1.00  0.00           H  
ATOM    413  HE2 TYR A  25     -61.478 -73.488  38.309  1.00  0.00           H  
ATOM    414  HH  TYR A  25     -61.396 -74.742  40.133  1.00  0.00           H  
ATOM    415  N   VAL A  26     -67.534 -70.922  34.608  1.00  0.00           N  
ATOM    416  CA  VAL A  26     -68.278 -70.627  33.387  1.00  0.00           C  
ATOM    417  C   VAL A  26     -68.191 -69.150  33.030  1.00  0.00           C  
ATOM    418  O   VAL A  26     -68.767 -68.301  33.712  1.00  0.00           O  
ATOM    419  CB  VAL A  26     -69.757 -71.024  33.553  1.00  0.00           C  
ATOM    420  CG1 VAL A  26     -70.541 -70.698  32.290  1.00  0.00           C  
ATOM    421  CG2 VAL A  26     -69.861 -72.505  33.885  1.00  0.00           C  
ATOM    422  H   VAL A  26     -67.982 -70.783  35.503  1.00  0.00           H  
ATOM    423  HA  VAL A  26     -67.848 -71.209  32.571  1.00  0.00           H  
ATOM    424  HB  VAL A  26     -70.193 -70.438  34.362  1.00  0.00           H  
ATOM    425 1HG1 VAL A  26     -71.584 -70.985  32.425  1.00  0.00           H  
ATOM    426 2HG1 VAL A  26     -70.482 -69.628  32.092  1.00  0.00           H  
ATOM    427 3HG1 VAL A  26     -70.120 -71.248  31.449  1.00  0.00           H  
ATOM    428 1HG2 VAL A  26     -70.910 -72.778  34.002  1.00  0.00           H  
ATOM    429 2HG2 VAL A  26     -69.420 -73.091  33.078  1.00  0.00           H  
ATOM    430 3HG2 VAL A  26     -69.328 -72.708  34.814  1.00  0.00           H  
ATOM    431  N   GLU A  27     -67.466 -68.852  31.958  1.00  0.00           N  
ATOM    432  CA  GLU A  27     -67.314 -67.482  31.486  1.00  0.00           C  
ATOM    433  C   GLU A  27     -68.593 -66.943  30.859  1.00  0.00           C  
ATOM    434  O   GLU A  27     -68.877 -65.748  30.933  1.00  0.00           O  
ATOM    435  CB  GLU A  27     -66.171 -67.399  30.472  1.00  0.00           C  
ATOM    436  CG  GLU A  27     -64.788 -67.637  31.063  1.00  0.00           C  
ATOM    437  CD  GLU A  27     -63.694 -67.572  30.034  1.00  0.00           C  
ATOM    438  OE1 GLU A  27     -64.002 -67.458  28.872  1.00  0.00           O  
ATOM    439  OE2 GLU A  27     -62.547 -67.637  30.411  1.00  0.00           O  
ATOM    440  H   GLU A  27     -67.009 -69.600  31.456  1.00  0.00           H  
ATOM    441  HA  GLU A  27     -67.070 -66.847  32.339  1.00  0.00           H  
ATOM    442 1HB  GLU A  27     -66.329 -68.136  29.684  1.00  0.00           H  
ATOM    443 2HB  GLU A  27     -66.170 -66.414  30.005  1.00  0.00           H  
ATOM    444 1HG  GLU A  27     -64.597 -66.885  31.828  1.00  0.00           H  
ATOM    445 2HG  GLU A  27     -64.773 -68.615  31.542  1.00  0.00           H  
ATOM    446  N   ASP A  28     -69.367 -67.830  30.239  1.00  0.00           N  
ATOM    447  CA  ASP A  28     -70.544 -67.406  29.485  1.00  0.00           C  
ATOM    448  C   ASP A  28     -71.647 -66.947  30.423  1.00  0.00           C  
ATOM    449  O   ASP A  28     -72.202 -67.743  31.181  1.00  0.00           O  
ATOM    450  CB  ASP A  28     -71.059 -68.543  28.599  1.00  0.00           C  
ATOM    451  CG  ASP A  28     -72.229 -68.125  27.719  1.00  0.00           C  
ATOM    452  OD1 ASP A  28     -73.014 -67.315  28.153  1.00  0.00           O  
ATOM    453  OD2 ASP A  28     -72.327 -68.618  26.621  1.00  0.00           O  
ATOM    454  H   ASP A  28     -69.142 -68.814  30.288  1.00  0.00           H  
ATOM    455  HA  ASP A  28     -70.262 -66.567  28.848  1.00  0.00           H  
ATOM    456 1HB  ASP A  28     -70.252 -68.900  27.960  1.00  0.00           H  
ATOM    457 2HB  ASP A  28     -71.375 -69.378  29.225  1.00  0.00           H  
ATOM    458  N   PRO A  29     -72.171 -65.729  30.591  1.00  0.00           N  
ATOM    459  CA  PRO A  29     -73.072 -65.618  31.733  1.00  0.00           C  
ATOM    460  C   PRO A  29     -74.311 -66.475  31.537  1.00  0.00           C  
ATOM    461  O   PRO A  29     -74.868 -67.005  32.498  1.00  0.00           O  
ATOM    462  CB  PRO A  29     -73.417 -64.126  31.759  1.00  0.00           C  
ATOM    463  CG  PRO A  29     -72.265 -63.472  31.076  1.00  0.00           C  
ATOM    464  CD  PRO A  29     -71.866 -64.446  30.000  1.00  0.00           C  
ATOM    465  HA  PRO A  29     -72.535 -65.914  32.646  1.00  0.00           H  
ATOM    466 1HB  PRO A  29     -74.373 -63.951  31.245  1.00  0.00           H  
ATOM    467 2HB  PRO A  29     -73.545 -63.787  32.798  1.00  0.00           H  
ATOM    468 1HG  PRO A  29     -72.568 -62.495  30.671  1.00  0.00           H  
ATOM    469 2HG  PRO A  29     -71.455 -63.281  31.795  1.00  0.00           H  
ATOM    470 1HD  PRO A  29     -72.461 -64.258  29.094  1.00  0.00           H  
ATOM    471 2HD  PRO A  29     -70.792 -64.340  29.787  1.00  0.00           H  
ATOM    472  N   VAL A  30     -74.732 -66.602  30.289  1.00  0.00           N  
ATOM    473  CA  VAL A  30     -76.025 -67.198  29.972  1.00  0.00           C  
ATOM    474  C   VAL A  30     -76.036 -68.689  30.291  1.00  0.00           C  
ATOM    475  O   VAL A  30     -77.019 -69.214  30.815  1.00  0.00           O  
ATOM    476  CB  VAL A  30     -76.358 -66.991  28.482  1.00  0.00           C  
ATOM    477  CG1 VAL A  30     -77.618 -67.758  28.107  1.00  0.00           C  
ATOM    478  CG2 VAL A  30     -76.522 -65.508  28.189  1.00  0.00           C  
ATOM    479  H   VAL A  30     -74.141 -66.278  29.536  1.00  0.00           H  
ATOM    480  HA  VAL A  30     -76.790 -66.705  30.572  1.00  0.00           H  
ATOM    481  HB  VAL A  30     -75.545 -67.394  27.879  1.00  0.00           H  
ATOM    482 1HG1 VAL A  30     -77.838 -67.601  27.051  1.00  0.00           H  
ATOM    483 2HG1 VAL A  30     -77.465 -68.821  28.291  1.00  0.00           H  
ATOM    484 3HG1 VAL A  30     -78.454 -67.401  28.708  1.00  0.00           H  
ATOM    485 1HG2 VAL A  30     -76.756 -65.369  27.134  1.00  0.00           H  
ATOM    486 2HG2 VAL A  30     -77.331 -65.104  28.798  1.00  0.00           H  
ATOM    487 3HG2 VAL A  30     -75.595 -64.986  28.426  1.00  0.00           H  
ATOM    488  N   LEU A  31     -74.939 -69.366  29.974  1.00  0.00           N  
ATOM    489  CA  LEU A  31     -74.822 -70.797  30.227  1.00  0.00           C  
ATOM    490  C   LEU A  31     -74.846 -71.095  31.719  1.00  0.00           C  
ATOM    491  O   LEU A  31     -75.472 -72.060  32.159  1.00  0.00           O  
ATOM    492  CB  LEU A  31     -73.526 -71.341  29.612  1.00  0.00           C  
ATOM    493  CG  LEU A  31     -73.477 -71.365  28.079  1.00  0.00           C  
ATOM    494  CD1 LEU A  31     -72.078 -71.755  27.622  1.00  0.00           C  
ATOM    495  CD2 LEU A  31     -74.516 -72.344  27.553  1.00  0.00           C  
ATOM    496  H   LEU A  31     -74.165 -68.877  29.546  1.00  0.00           H  
ATOM    497  HA  LEU A  31     -75.670 -71.299  29.762  1.00  0.00           H  
ATOM    498 1HB  LEU A  31     -72.694 -70.731  29.960  1.00  0.00           H  
ATOM    499 2HB  LEU A  31     -73.375 -72.361  29.965  1.00  0.00           H  
ATOM    500  HG  LEU A  31     -73.689 -70.368  27.692  1.00  0.00           H  
ATOM    501 1HD1 LEU A  31     -72.043 -71.772  26.532  1.00  0.00           H  
ATOM    502 2HD1 LEU A  31     -71.357 -71.027  27.995  1.00  0.00           H  
ATOM    503 3HD1 LEU A  31     -71.831 -72.743  28.008  1.00  0.00           H  
ATOM    504 1HD2 LEU A  31     -74.482 -72.361  26.463  1.00  0.00           H  
ATOM    505 2HD2 LEU A  31     -74.305 -73.341  27.938  1.00  0.00           H  
ATOM    506 3HD2 LEU A  31     -75.508 -72.031  27.880  1.00  0.00           H  
ATOM    507  N   ALA A  32     -74.160 -70.263  32.496  1.00  0.00           N  
ATOM    508  CA  ALA A  32     -74.103 -70.437  33.944  1.00  0.00           C  
ATOM    509  C   ALA A  32     -75.477 -70.254  34.575  1.00  0.00           C  
ATOM    510  O   ALA A  32     -75.859 -70.996  35.480  1.00  0.00           O  
ATOM    511  CB  ALA A  32     -73.107 -69.464  34.557  1.00  0.00           C  
ATOM    512  H   ALA A  32     -73.666 -69.490  32.074  1.00  0.00           H  
ATOM    513  HA  ALA A  32     -73.773 -71.456  34.150  1.00  0.00           H  
ATOM    514 1HB  ALA A  32     -73.076 -69.605  35.637  1.00  0.00           H  
ATOM    515 2HB  ALA A  32     -72.116 -69.646  34.139  1.00  0.00           H  
ATOM    516 3HB  ALA A  32     -73.412 -68.443  34.333  1.00  0.00           H  
ATOM    517  N   ALA A  33     -76.217 -69.263  34.093  1.00  0.00           N  
ATOM    518  CA  ALA A  33     -77.551 -68.980  34.610  1.00  0.00           C  
ATOM    519  C   ALA A  33     -78.505 -70.132  34.327  1.00  0.00           C  
ATOM    520  O   ALA A  33     -79.317 -70.502  35.176  1.00  0.00           O  
ATOM    521  CB  ALA A  33     -78.089 -67.689  34.012  1.00  0.00           C  
ATOM    522  H   ALA A  33     -75.846 -68.690  33.348  1.00  0.00           H  
ATOM    523  HA  ALA A  33     -77.476 -68.864  35.692  1.00  0.00           H  
ATOM    524 1HB  ALA A  33     -79.086 -67.492  34.407  1.00  0.00           H  
ATOM    525 2HB  ALA A  33     -77.427 -66.863  34.272  1.00  0.00           H  
ATOM    526 3HB  ALA A  33     -78.141 -67.784  32.928  1.00  0.00           H  
ATOM    527  N   GLY A  34     -78.405 -70.698  33.130  1.00  0.00           N  
ATOM    528  CA  GLY A  34     -79.262 -71.810  32.734  1.00  0.00           C  
ATOM    529  C   GLY A  34     -78.993 -73.043  33.587  1.00  0.00           C  
ATOM    530  O   GLY A  34     -79.920 -73.747  33.987  1.00  0.00           O  
ATOM    531  H   GLY A  34     -77.719 -70.349  32.477  1.00  0.00           H  
ATOM    532 1HA  GLY A  34     -80.307 -71.517  32.830  1.00  0.00           H  
ATOM    533 2HA  GLY A  34     -79.090 -72.046  31.684  1.00  0.00           H  
ATOM    534  N   VAL A  35     -77.720 -73.299  33.863  1.00  0.00           N  
ATOM    535  CA  VAL A  35     -77.327 -74.448  34.672  1.00  0.00           C  
ATOM    536  C   VAL A  35     -77.846 -74.322  36.098  1.00  0.00           C  
ATOM    537  O   VAL A  35     -78.308 -75.298  36.690  1.00  0.00           O  
ATOM    538  CB  VAL A  35     -75.793 -74.584  34.698  1.00  0.00           C  
ATOM    539  CG1 VAL A  35     -75.370 -75.659  35.688  1.00  0.00           C  
ATOM    540  CG2 VAL A  35     -75.278 -74.903  33.303  1.00  0.00           C  
ATOM    541  H   VAL A  35     -77.005 -72.684  33.504  1.00  0.00           H  
ATOM    542  HA  VAL A  35     -77.751 -75.348  34.224  1.00  0.00           H  
ATOM    543  HB  VAL A  35     -75.360 -73.644  35.040  1.00  0.00           H  
ATOM    544 1HG1 VAL A  35     -74.283 -75.741  35.694  1.00  0.00           H  
ATOM    545 2HG1 VAL A  35     -75.719 -75.392  36.686  1.00  0.00           H  
ATOM    546 3HG1 VAL A  35     -75.804 -76.615  35.395  1.00  0.00           H  
ATOM    547 1HG2 VAL A  35     -74.192 -74.997  33.329  1.00  0.00           H  
ATOM    548 2HG2 VAL A  35     -75.715 -75.840  32.959  1.00  0.00           H  
ATOM    549 3HG2 VAL A  35     -75.556 -74.100  32.620  1.00  0.00           H  
ATOM    550  N   ARG A  36     -77.766 -73.113  36.646  1.00  0.00           N  
ATOM    551  CA  ARG A  36     -78.227 -72.858  38.007  1.00  0.00           C  
ATOM    552  C   ARG A  36     -79.733 -73.059  38.123  1.00  0.00           C  
ATOM    553  O   ARG A  36     -80.221 -73.619  39.105  1.00  0.00           O  
ATOM    554  CB  ARG A  36     -77.873 -71.442  38.437  1.00  0.00           C  
ATOM    555  CG  ARG A  36     -78.228 -71.103  39.876  1.00  0.00           C  
ATOM    556  CD  ARG A  36     -77.777 -69.737  40.245  1.00  0.00           C  
ATOM    557  NE  ARG A  36     -78.153 -69.391  41.606  1.00  0.00           N  
ATOM    558  CZ  ARG A  36     -77.443 -69.718  42.704  1.00  0.00           C  
ATOM    559  NH1 ARG A  36     -76.324 -70.398  42.584  1.00  0.00           N  
ATOM    560  NH2 ARG A  36     -77.872 -69.356  43.900  1.00  0.00           N  
ATOM    561  H   ARG A  36     -77.376 -72.353  36.108  1.00  0.00           H  
ATOM    562  HA  ARG A  36     -77.730 -73.558  38.678  1.00  0.00           H  
ATOM    563 1HB  ARG A  36     -76.802 -71.283  38.315  1.00  0.00           H  
ATOM    564 2HB  ARG A  36     -78.385 -70.727  37.793  1.00  0.00           H  
ATOM    565 1HG  ARG A  36     -79.309 -71.154  40.005  1.00  0.00           H  
ATOM    566 2HG  ARG A  36     -77.748 -71.816  40.547  1.00  0.00           H  
ATOM    567 1HD  ARG A  36     -76.691 -69.678  40.167  1.00  0.00           H  
ATOM    568 2HD  ARG A  36     -78.229 -69.010  39.571  1.00  0.00           H  
ATOM    569  HE  ARG A  36     -79.009 -68.868  41.739  1.00  0.00           H  
ATOM    570 1HH1 ARG A  36     -75.997 -70.674  41.669  1.00  0.00           H  
ATOM    571 2HH1 ARG A  36     -75.792 -70.643  43.406  1.00  0.00           H  
ATOM    572 1HH2 ARG A  36     -78.732 -68.833  43.992  1.00  0.00           H  
ATOM    573 2HH2 ARG A  36     -77.340 -69.601  44.722  1.00  0.00           H  
ATOM    574  N   ALA A  37     -80.467 -72.601  37.116  1.00  0.00           N  
ATOM    575  CA  ALA A  37     -81.918 -72.730  37.104  1.00  0.00           C  
ATOM    576  C   ALA A  37     -82.341 -74.193  37.044  1.00  0.00           C  
ATOM    577  O   ALA A  37     -83.286 -74.605  37.718  1.00  0.00           O  
ATOM    578  CB  ALA A  37     -82.508 -71.960  35.932  1.00  0.00           C  
ATOM    579  H   ALA A  37     -80.008 -72.150  36.338  1.00  0.00           H  
ATOM    580  HA  ALA A  37     -82.303 -72.309  38.034  1.00  0.00           H  
ATOM    581 1HB  ALA A  37     -83.593 -72.064  35.936  1.00  0.00           H  
ATOM    582 2HB  ALA A  37     -82.245 -70.905  36.020  1.00  0.00           H  
ATOM    583 3HB  ALA A  37     -82.109 -72.356  34.999  1.00  0.00           H  
ATOM    584  N   ARG A  38     -81.636 -74.973  36.232  1.00  0.00           N  
ATOM    585  CA  ARG A  38     -81.938 -76.392  36.082  1.00  0.00           C  
ATOM    586  C   ARG A  38     -81.700 -77.147  37.383  1.00  0.00           C  
ATOM    587  O   ARG A  38     -82.483 -78.019  37.759  1.00  0.00           O  
ATOM    588  CB  ARG A  38     -81.088 -77.007  34.980  1.00  0.00           C  
ATOM    589  CG  ARG A  38     -81.429 -78.448  34.638  1.00  0.00           C  
ATOM    590  CD  ARG A  38     -80.593 -78.961  33.523  1.00  0.00           C  
ATOM    591  NE  ARG A  38     -80.801 -78.207  32.297  1.00  0.00           N  
ATOM    592  CZ  ARG A  38     -79.910 -77.345  31.769  1.00  0.00           C  
ATOM    593  NH1 ARG A  38     -78.759 -77.139  32.369  1.00  0.00           N  
ATOM    594  NH2 ARG A  38     -80.194 -76.705  30.648  1.00  0.00           N  
ATOM    595  H   ARG A  38     -80.872 -74.574  35.706  1.00  0.00           H  
ATOM    596  HA  ARG A  38     -82.988 -76.495  35.808  1.00  0.00           H  
ATOM    597 1HB  ARG A  38     -81.192 -76.419  34.070  1.00  0.00           H  
ATOM    598 2HB  ARG A  38     -80.038 -76.977  35.271  1.00  0.00           H  
ATOM    599 1HG  ARG A  38     -81.261 -79.079  35.511  1.00  0.00           H  
ATOM    600 2HG  ARG A  38     -82.476 -78.514  34.339  1.00  0.00           H  
ATOM    601 1HD  ARG A  38     -79.540 -78.887  33.794  1.00  0.00           H  
ATOM    602 2HD  ARG A  38     -80.844 -80.003  33.328  1.00  0.00           H  
ATOM    603  HE  ARG A  38     -81.676 -78.338  31.807  1.00  0.00           H  
ATOM    604 1HH1 ARG A  38     -78.541 -77.628  33.226  1.00  0.00           H  
ATOM    605 2HH1 ARG A  38     -78.091 -76.493  31.973  1.00  0.00           H  
ATOM    606 1HH2 ARG A  38     -81.080 -76.863  30.186  1.00  0.00           H  
ATOM    607 2HH2 ARG A  38     -79.527 -76.060  30.252  1.00  0.00           H  
ATOM    608  N   ALA A  39     -80.613 -76.805  38.069  1.00  0.00           N  
ATOM    609  CA  ALA A  39     -80.268 -77.450  39.331  1.00  0.00           C  
ATOM    610  C   ALA A  39     -81.312 -77.156  40.401  1.00  0.00           C  
ATOM    611  O   ALA A  39     -81.687 -78.037  41.175  1.00  0.00           O  
ATOM    612  CB  ALA A  39     -78.891 -77.001  39.797  1.00  0.00           C  
ATOM    613  H   ALA A  39     -80.010 -76.079  37.707  1.00  0.00           H  
ATOM    614  HA  ALA A  39     -80.252 -78.528  39.166  1.00  0.00           H  
ATOM    615 1HB  ALA A  39     -78.649 -77.490  40.741  1.00  0.00           H  
ATOM    616 2HB  ALA A  39     -78.147 -77.270  39.048  1.00  0.00           H  
ATOM    617 3HB  ALA A  39     -78.889 -75.921  39.939  1.00  0.00           H  
ATOM    618  N   MET A  40     -81.779 -75.914  40.440  1.00  0.00           N  
ATOM    619  CA  MET A  40     -82.781 -75.503  41.416  1.00  0.00           C  
ATOM    620  C   MET A  40     -84.100 -76.232  41.194  1.00  0.00           C  
ATOM    621  O   MET A  40     -84.757 -76.649  42.146  1.00  0.00           O  
ATOM    622  CB  MET A  40     -82.990 -73.991  41.352  1.00  0.00           C  
ATOM    623  CG  MET A  40     -81.781 -73.170  41.776  1.00  0.00           C  
ATOM    624  SD  MET A  40     -81.282 -73.494  43.478  1.00  0.00           S  
ATOM    625  CE  MET A  40     -79.952 -74.665  43.224  1.00  0.00           C  
ATOM    626  H   MET A  40     -81.431 -75.237  39.777  1.00  0.00           H  
ATOM    627  HA  MET A  40     -82.423 -75.765  42.411  1.00  0.00           H  
ATOM    628 1HB  MET A  40     -83.250 -73.703  40.334  1.00  0.00           H  
ATOM    629 2HB  MET A  40     -83.826 -73.712  41.995  1.00  0.00           H  
ATOM    630 1HG  MET A  40     -80.940 -73.396  41.121  1.00  0.00           H  
ATOM    631 2HG  MET A  40     -82.011 -72.109  41.680  1.00  0.00           H  
ATOM    632 1HE  MET A  40     -79.539 -74.962  44.189  1.00  0.00           H  
ATOM    633 2HE  MET A  40     -80.336 -75.545  42.707  1.00  0.00           H  
ATOM    634 3HE  MET A  40     -79.170 -74.202  42.622  1.00  0.00           H  
ATOM    635  N   VAL A  41     -84.481 -76.382  39.930  1.00  0.00           N  
ATOM    636  CA  VAL A  41     -85.722 -77.062  39.580  1.00  0.00           C  
ATOM    637  C   VAL A  41     -85.677 -78.532  39.978  1.00  0.00           C  
ATOM    638  O   VAL A  41     -86.659 -79.080  40.480  1.00  0.00           O  
ATOM    639  CB  VAL A  41     -85.983 -76.951  38.066  1.00  0.00           C  
ATOM    640  CG1 VAL A  41     -87.170 -77.814  37.666  1.00  0.00           C  
ATOM    641  CG2 VAL A  41     -86.222 -75.497  37.687  1.00  0.00           C  
ATOM    642  H   VAL A  41     -83.897 -76.015  39.193  1.00  0.00           H  
ATOM    643  HA  VAL A  41     -86.543 -76.581  40.113  1.00  0.00           H  
ATOM    644  HB  VAL A  41     -85.114 -77.329  37.528  1.00  0.00           H  
ATOM    645 1HG1 VAL A  41     -87.340 -77.724  36.592  1.00  0.00           H  
ATOM    646 2HG1 VAL A  41     -86.962 -78.855  37.913  1.00  0.00           H  
ATOM    647 3HG1 VAL A  41     -88.059 -77.483  38.202  1.00  0.00           H  
ATOM    648 1HG2 VAL A  41     -86.405 -75.426  36.616  1.00  0.00           H  
ATOM    649 2HG2 VAL A  41     -87.087 -75.117  38.230  1.00  0.00           H  
ATOM    650 3HG2 VAL A  41     -85.343 -74.905  37.945  1.00  0.00           H  
ATOM    651  N   GLU A  42     -84.528 -79.165  39.752  1.00  0.00           N  
ATOM    652  CA  GLU A  42     -84.353 -80.573  40.087  1.00  0.00           C  
ATOM    653  C   GLU A  42     -84.443 -80.798  41.591  1.00  0.00           C  
ATOM    654  O   GLU A  42     -85.045 -81.770  42.048  1.00  0.00           O  
ATOM    655  CB  GLU A  42     -83.007 -81.082  39.565  1.00  0.00           C  
ATOM    656  CG  GLU A  42     -82.752 -82.560  39.821  1.00  0.00           C  
ATOM    657  CD  GLU A  42     -83.713 -83.455  39.089  1.00  0.00           C  
ATOM    658  OE1 GLU A  42     -83.928 -83.236  37.921  1.00  0.00           O  
ATOM    659  OE2 GLU A  42     -84.234 -84.359  39.699  1.00  0.00           O  
ATOM    660  H   GLU A  42     -83.760 -78.658  39.338  1.00  0.00           H  
ATOM    661  HA  GLU A  42     -85.150 -81.144  39.609  1.00  0.00           H  
ATOM    662 1HB  GLU A  42     -82.947 -80.913  38.490  1.00  0.00           H  
ATOM    663 2HB  GLU A  42     -82.199 -80.517  40.031  1.00  0.00           H  
ATOM    664 1HG  GLU A  42     -81.737 -82.803  39.507  1.00  0.00           H  
ATOM    665 2HG  GLU A  42     -82.828 -82.752  40.890  1.00  0.00           H  
ATOM    666  N   ALA A  43     -83.843 -79.893  42.355  1.00  0.00           N  
ATOM    667  CA  ALA A  43     -83.853 -79.988  43.811  1.00  0.00           C  
ATOM    668  C   ALA A  43     -85.265 -79.848  44.362  1.00  0.00           C  
ATOM    669  O   ALA A  43     -85.656 -80.563  45.285  1.00  0.00           O  
ATOM    670  CB  ALA A  43     -82.942 -78.931  44.418  1.00  0.00           C  
ATOM    671  H   ALA A  43     -83.366 -79.118  41.916  1.00  0.00           H  
ATOM    672  HA  ALA A  43     -83.483 -80.975  44.089  1.00  0.00           H  
ATOM    673 1HB  ALA A  43     -82.961 -79.014  45.505  1.00  0.00           H  
ATOM    674 2HB  ALA A  43     -81.923 -79.080  44.061  1.00  0.00           H  
ATOM    675 3HB  ALA A  43     -83.288 -77.941  44.124  1.00  0.00           H  
ATOM    676  N   ALA A  44     -86.029 -78.923  43.790  1.00  0.00           N  
ATOM    677  CA  ALA A  44     -87.401 -78.685  44.224  1.00  0.00           C  
ATOM    678  C   ALA A  44     -88.281 -79.901  43.955  1.00  0.00           C  
ATOM    679  O   ALA A  44     -89.117 -80.269  44.781  1.00  0.00           O  
ATOM    680  CB  ALA A  44     -87.970 -77.455  43.531  1.00  0.00           C  
ATOM    681  H   ALA A  44     -85.649 -78.371  43.036  1.00  0.00           H  
ATOM    682  HA  ALA A  44     -87.391 -78.511  45.299  1.00  0.00           H  
ATOM    683 1HB  ALA A  44     -88.995 -77.291  43.866  1.00  0.00           H  
ATOM    684 2HB  ALA A  44     -87.364 -76.584  43.780  1.00  0.00           H  
ATOM    685 3HB  ALA A  44     -87.961 -77.608  42.453  1.00  0.00           H  
ATOM    686  N   ALA A  45     -88.087 -80.521  42.797  1.00  0.00           N  
ATOM    687  CA  ALA A  45     -88.863 -81.695  42.417  1.00  0.00           C  
ATOM    688  C   ALA A  45     -88.579 -82.867  43.347  1.00  0.00           C  
ATOM    689  O   ALA A  45     -89.489 -83.599  43.735  1.00  0.00           O  
ATOM    690  CB  ALA A  45     -88.569 -82.081  40.975  1.00  0.00           C  
ATOM    691  H   ALA A  45     -87.384 -80.170  42.163  1.00  0.00           H  
ATOM    692  HA  ALA A  45     -89.920 -81.446  42.508  1.00  0.00           H  
ATOM    693 1HB  ALA A  45     -89.155 -82.959  40.706  1.00  0.00           H  
ATOM    694 2HB  ALA A  45     -88.831 -81.253  40.316  1.00  0.00           H  
ATOM    695 3HB  ALA A  45     -87.509 -82.306  40.868  1.00  0.00           H  
ATOM    696  N   VAL A  46     -87.311 -83.041  43.701  1.00  0.00           N  
ATOM    697  CA  VAL A  46     -86.904 -84.124  44.588  1.00  0.00           C  
ATOM    698  C   VAL A  46     -87.502 -83.954  45.978  1.00  0.00           C  
ATOM    699  O   VAL A  46     -87.944 -84.922  46.597  1.00  0.00           O  
ATOM    700  CB  VAL A  46     -85.368 -84.177  44.697  1.00  0.00           C  
ATOM    701  CG1 VAL A  46     -84.944 -85.176  45.762  1.00  0.00           C  
ATOM    702  CG2 VAL A  46     -84.766 -84.538  43.347  1.00  0.00           C  
ATOM    703  H   VAL A  46     -86.611 -82.406  43.346  1.00  0.00           H  
ATOM    704  HA  VAL A  46     -87.258 -85.067  44.169  1.00  0.00           H  
ATOM    705  HB  VAL A  46     -85.002 -83.199  45.009  1.00  0.00           H  
ATOM    706 1HG1 VAL A  46     -83.856 -85.201  45.825  1.00  0.00           H  
ATOM    707 2HG1 VAL A  46     -85.357 -84.878  46.726  1.00  0.00           H  
ATOM    708 3HG1 VAL A  46     -85.313 -86.167  45.499  1.00  0.00           H  
ATOM    709 1HG2 VAL A  46     -83.680 -84.573  43.431  1.00  0.00           H  
ATOM    710 2HG2 VAL A  46     -85.138 -85.514  43.032  1.00  0.00           H  
ATOM    711 3HG2 VAL A  46     -85.049 -83.787  42.610  1.00  0.00           H  
ATOM    712  N   PHE A  47     -87.515 -82.717  46.465  1.00  0.00           N  
ATOM    713  CA  PHE A  47     -88.059 -82.417  47.781  1.00  0.00           C  
ATOM    714  C   PHE A  47     -89.557 -82.693  47.834  1.00  0.00           C  
ATOM    715  O   PHE A  47     -90.065 -83.227  48.821  1.00  0.00           O  
ATOM    716  CB  PHE A  47     -87.790 -80.957  48.149  1.00  0.00           C  
ATOM    717  CG  PHE A  47     -88.260 -80.582  49.526  1.00  0.00           C  
ATOM    718  CD1 PHE A  47     -87.366 -80.512  50.584  1.00  0.00           C  
ATOM    719  CD2 PHE A  47     -89.596 -80.300  49.766  1.00  0.00           C  
ATOM    720  CE1 PHE A  47     -87.797 -80.167  51.851  1.00  0.00           C  
ATOM    721  CE2 PHE A  47     -90.030 -79.954  51.031  1.00  0.00           C  
ATOM    722  CZ  PHE A  47     -89.129 -79.888  52.075  1.00  0.00           C  
ATOM    723  H   PHE A  47     -87.136 -81.965  45.906  1.00  0.00           H  
ATOM    724  HA  PHE A  47     -87.566 -83.058  48.514  1.00  0.00           H  
ATOM    725 1HB  PHE A  47     -86.720 -80.758  48.089  1.00  0.00           H  
ATOM    726 2HB  PHE A  47     -88.285 -80.304  47.431  1.00  0.00           H  
ATOM    727  HD1 PHE A  47     -86.313 -80.732  50.407  1.00  0.00           H  
ATOM    728  HD2 PHE A  47     -90.308 -80.352  48.941  1.00  0.00           H  
ATOM    729  HE1 PHE A  47     -87.084 -80.116  52.674  1.00  0.00           H  
ATOM    730  HE2 PHE A  47     -91.083 -79.734  51.206  1.00  0.00           H  
ATOM    731  HZ  PHE A  47     -89.470 -79.618  53.073  1.00  0.00           H  
ATOM    732  N   ALA A  48     -90.259 -82.326  46.768  1.00  0.00           N  
ATOM    733  CA  ALA A  48     -91.700 -82.533  46.690  1.00  0.00           C  
ATOM    734  C   ALA A  48     -92.043 -84.018  46.687  1.00  0.00           C  
ATOM    735  O   ALA A  48     -92.999 -84.446  47.334  1.00  0.00           O  
ATOM    736  CB  ALA A  48     -92.266 -81.856  45.450  1.00  0.00           C  
ATOM    737  H   ALA A  48     -89.781 -81.893  45.990  1.00  0.00           H  
ATOM    738  HA  ALA A  48     -92.154 -82.087  47.575  1.00  0.00           H  
ATOM    739 1HB  ALA A  48     -93.343 -82.020  45.406  1.00  0.00           H  
ATOM    740 2HB  ALA A  48     -92.063 -80.786  45.495  1.00  0.00           H  
ATOM    741 3HB  ALA A  48     -91.799 -82.277  44.561  1.00  0.00           H  
ATOM    742  N   LEU A  49     -91.258 -84.800  45.954  1.00  0.00           N  
ATOM    743  CA  LEU A  49     -91.477 -86.238  45.865  1.00  0.00           C  
ATOM    744  C   LEU A  49     -91.438 -86.888  47.243  1.00  0.00           C  
ATOM    745  O   LEU A  49     -92.307 -87.690  47.586  1.00  0.00           O  
ATOM    746  CB  LEU A  49     -90.418 -86.880  44.959  1.00  0.00           C  
ATOM    747  CG  LEU A  49     -90.535 -86.554  43.465  1.00  0.00           C  
ATOM    748  CD1 LEU A  49     -89.314 -87.091  42.731  1.00  0.00           C  
ATOM    749  CD2 LEU A  49     -91.816 -87.161  42.912  1.00  0.00           C  
ATOM    750  H   LEU A  49     -90.490 -84.387  45.445  1.00  0.00           H  
ATOM    751  HA  LEU A  49     -92.461 -86.411  45.431  1.00  0.00           H  
ATOM    752 1HB  LEU A  49     -89.434 -86.556  45.293  1.00  0.00           H  
ATOM    753 2HB  LEU A  49     -90.478 -87.962  45.068  1.00  0.00           H  
ATOM    754  HG  LEU A  49     -90.558 -85.473  43.329  1.00  0.00           H  
ATOM    755 1HD1 LEU A  49     -89.397 -86.859  41.669  1.00  0.00           H  
ATOM    756 2HD1 LEU A  49     -88.414 -86.625  43.133  1.00  0.00           H  
ATOM    757 3HD1 LEU A  49     -89.256 -88.170  42.863  1.00  0.00           H  
ATOM    758 1HD2 LEU A  49     -91.900 -86.929  41.850  1.00  0.00           H  
ATOM    759 2HD2 LEU A  49     -91.794 -88.243  43.046  1.00  0.00           H  
ATOM    760 3HD2 LEU A  49     -92.674 -86.747  43.442  1.00  0.00           H  
ATOM    761  N   GLY A  50     -90.428 -86.539  48.029  1.00  0.00           N  
ATOM    762  CA  GLY A  50     -90.274 -87.087  49.371  1.00  0.00           C  
ATOM    763  C   GLY A  50     -91.502 -86.801  50.225  1.00  0.00           C  
ATOM    764  O   GLY A  50     -91.966 -87.664  50.971  1.00  0.00           O  
ATOM    765  H   GLY A  50     -89.747 -85.875  47.688  1.00  0.00           H  
ATOM    766 1HA  GLY A  50     -90.113 -88.164  49.308  1.00  0.00           H  
ATOM    767 2HA  GLY A  50     -89.391 -86.658  49.841  1.00  0.00           H  
ATOM    768  N   VAL A  51     -92.016 -85.570  50.099  1.00  0.00           N  
ATOM    769  CA  VAL A  51     -93.259 -85.126  50.742  1.00  0.00           C  
ATOM    770  C   VAL A  51     -94.518 -85.768  50.148  1.00  0.00           C  
ATOM    771  O   VAL A  51     -95.503 -85.990  50.852  1.00  0.00           O  
ATOM    772  CB  VAL A  51     -93.383 -83.595  50.629  1.00  0.00           C  
ATOM    773  CG1 VAL A  51     -94.738 -83.131  51.141  1.00  0.00           C  
ATOM    774  CG2 VAL A  51     -92.257 -82.926  51.402  1.00  0.00           C  
ATOM    775  H   VAL A  51     -91.502 -84.921  49.521  1.00  0.00           H  
ATOM    776  HA  VAL A  51     -93.218 -85.396  51.798  1.00  0.00           H  
ATOM    777  HB  VAL A  51     -93.322 -83.311  49.578  1.00  0.00           H  
ATOM    778 1HG1 VAL A  51     -94.809 -82.046  51.053  1.00  0.00           H  
ATOM    779 2HG1 VAL A  51     -95.528 -83.594  50.550  1.00  0.00           H  
ATOM    780 3HG1 VAL A  51     -94.850 -83.418  52.186  1.00  0.00           H  
ATOM    781 1HG2 VAL A  51     -92.350 -81.844  51.317  1.00  0.00           H  
ATOM    782 2HG2 VAL A  51     -92.314 -83.214  52.451  1.00  0.00           H  
ATOM    783 3HG2 VAL A  51     -91.297 -83.240  50.991  1.00  0.00           H  
ATOM    784  N   GLY A  52     -94.491 -86.067  48.854  1.00  0.00           N  
ATOM    785  CA  GLY A  52     -95.666 -86.599  48.159  1.00  0.00           C  
ATOM    786  C   GLY A  52     -96.423 -85.528  47.372  1.00  0.00           C  
ATOM    787  O   GLY A  52     -97.649 -85.438  47.448  1.00  0.00           O  
ATOM    788  H   GLY A  52     -93.638 -85.922  48.332  1.00  0.00           H  
ATOM    789 1HA  GLY A  52     -95.356 -87.389  47.473  1.00  0.00           H  
ATOM    790 2HA  GLY A  52     -96.343 -87.050  48.883  1.00  0.00           H  
ATOM    791  N   GLY A  53     -95.679 -84.722  46.619  1.00  0.00           N  
ATOM    792  CA  GLY A  53     -96.252 -83.863  45.581  1.00  0.00           C  
ATOM    793  C   GLY A  53     -96.464 -84.645  44.288  1.00  0.00           C  
ATOM    794  O   GLY A  53     -95.610 -85.432  43.881  1.00  0.00           O  
ATOM    795  H   GLY A  53     -94.681 -84.706  46.775  1.00  0.00           H  
ATOM    796 1HA  GLY A  53     -97.202 -83.457  45.928  1.00  0.00           H  
ATOM    797 2HA  GLY A  53     -95.588 -83.019  45.399  1.00  0.00           H  
ATOM    798  N   PRO A  54     -97.605 -84.430  43.639  1.00  0.00           N  
ATOM    799  CA  PRO A  54     -97.961 -85.213  42.459  1.00  0.00           C  
ATOM    800  C   PRO A  54     -96.967 -84.976  41.324  1.00  0.00           C  
ATOM    801  O   PRO A  54     -96.731 -83.837  40.922  1.00  0.00           O  
ATOM    802  CB  PRO A  54     -99.358 -84.691  42.107  1.00  0.00           C  
ATOM    803  CG  PRO A  54     -99.869 -84.123  43.386  1.00  0.00           C  
ATOM    804  CD  PRO A  54     -98.653 -83.528  44.045  1.00  0.00           C  
ATOM    805  HA  PRO A  54     -97.995 -86.279  42.729  1.00  0.00           H  
ATOM    806 1HB  PRO A  54     -99.288 -83.942  41.305  1.00  0.00           H  
ATOM    807 2HB  PRO A  54     -99.981 -85.513  41.725  1.00  0.00           H  
ATOM    808 1HG  PRO A  54    -100.650 -83.375  43.184  1.00  0.00           H  
ATOM    809 2HG  PRO A  54    -100.335 -84.913  43.993  1.00  0.00           H  
ATOM    810 1HD  PRO A  54     -98.494 -82.507  43.668  1.00  0.00           H  
ATOM    811 2HD  PRO A  54     -98.791 -83.523  45.136  1.00  0.00           H  
ATOM    812  N   PRO A  55     -96.461 -86.130  40.900  1.00  0.00           N  
ATOM    813  CA  PRO A  55     -95.246 -86.280  40.104  1.00  0.00           C  
ATOM    814  C   PRO A  55     -95.405 -85.614  38.737  1.00  0.00           C  
ATOM    815  O   PRO A  55     -94.422 -85.217  38.110  1.00  0.00           O  
ATOM    816  CB  PRO A  55     -95.099 -87.800  39.981  1.00  0.00           C  
ATOM    817  CG  PRO A  55     -96.477 -88.320  40.206  1.00  0.00           C  
ATOM    818  CD  PRO A  55     -97.080 -87.366  41.202  1.00  0.00           C  
ATOM    819  HA  PRO A  55     -94.398 -85.845  40.652  1.00  0.00           H  
ATOM    820 1HB  PRO A  55     -94.700 -88.060  38.989  1.00  0.00           H  
ATOM    821 2HB  PRO A  55     -94.377 -88.169  40.724  1.00  0.00           H  
ATOM    822 1HG  PRO A  55     -97.032 -88.348  39.256  1.00  0.00           H  
ATOM    823 2HG  PRO A  55     -96.437 -89.354  40.580  1.00  0.00           H  
ATOM    824 1HD  PRO A  55     -98.167 -87.306  41.042  1.00  0.00           H  
ATOM    825 2HD  PRO A  55     -96.856 -87.711  42.222  1.00  0.00           H  
ATOM    826  N   GLU A  56     -96.651 -85.506  38.298  1.00  0.00           N  
ATOM    827  CA  GLU A  56     -97.008 -84.827  37.058  1.00  0.00           C  
ATOM    828  C   GLU A  56     -96.614 -83.357  37.101  1.00  0.00           C  
ATOM    829  O   GLU A  56     -96.120 -82.807  36.116  1.00  0.00           O  
ATOM    830  CB  GLU A  56     -98.510 -84.954  36.793  1.00  0.00           C  
ATOM    831  CG  GLU A  56     -98.968 -86.361  36.436  1.00  0.00           C  
ATOM    832  CD  GLU A  56     -98.400 -86.848  35.132  1.00  0.00           C  
ATOM    833  OE1 GLU A  56     -98.293 -86.062  34.222  1.00  0.00           O  
ATOM    834  OE2 GLU A  56     -98.072 -88.008  35.047  1.00  0.00           O  
ATOM    835  H   GLU A  56     -97.381 -85.919  38.861  1.00  0.00           H  
ATOM    836  HA  GLU A  56     -96.468 -85.300  36.237  1.00  0.00           H  
ATOM    837 1HB  GLU A  56     -99.063 -84.637  37.677  1.00  0.00           H  
ATOM    838 2HB  GLU A  56     -98.792 -84.293  35.975  1.00  0.00           H  
ATOM    839 1HG  GLU A  56     -98.664 -87.044  37.229  1.00  0.00           H  
ATOM    840 2HG  GLU A  56    -100.056 -86.374  36.380  1.00  0.00           H  
ATOM    841  N   VAL A  57     -96.833 -82.723  38.246  1.00  0.00           N  
ATOM    842  CA  VAL A  57     -96.500 -81.313  38.419  1.00  0.00           C  
ATOM    843  C   VAL A  57     -94.997 -81.088  38.323  1.00  0.00           C  
ATOM    844  O   VAL A  57     -94.542 -80.116  37.721  1.00  0.00           O  
ATOM    845  CB  VAL A  57     -97.006 -80.807  39.783  1.00  0.00           C  
ATOM    846  CG1 VAL A  57     -96.499 -79.397  40.049  1.00  0.00           C  
ATOM    847  CG2 VAL A  57     -98.526 -80.850  39.820  1.00  0.00           C  
ATOM    848  H   VAL A  57     -97.242 -83.230  39.018  1.00  0.00           H  
ATOM    849  HA  VAL A  57     -96.991 -80.742  37.630  1.00  0.00           H  
ATOM    850  HB  VAL A  57     -96.604 -81.447  40.569  1.00  0.00           H  
ATOM    851 1HG1 VAL A  57     -96.866 -79.055  41.018  1.00  0.00           H  
ATOM    852 2HG1 VAL A  57     -95.409 -79.397  40.054  1.00  0.00           H  
ATOM    853 3HG1 VAL A  57     -96.860 -78.728  39.269  1.00  0.00           H  
ATOM    854 1HG2 VAL A  57     -98.876 -80.491  40.788  1.00  0.00           H  
ATOM    855 2HG2 VAL A  57     -98.927 -80.215  39.030  1.00  0.00           H  
ATOM    856 3HG2 VAL A  57     -98.865 -81.875  39.669  1.00  0.00           H  
ATOM    857  N   LEU A  58     -94.229 -81.992  38.921  1.00  0.00           N  
ATOM    858  CA  LEU A  58     -92.773 -81.893  38.905  1.00  0.00           C  
ATOM    859  C   LEU A  58     -92.229 -82.035  37.490  1.00  0.00           C  
ATOM    860  O   LEU A  58     -91.309 -81.320  37.094  1.00  0.00           O  
ATOM    861  CB  LEU A  58     -92.157 -82.970  39.806  1.00  0.00           C  
ATOM    862  CG  LEU A  58     -91.958 -82.575  41.275  1.00  0.00           C  
ATOM    863  CD1 LEU A  58     -93.299 -82.188  41.884  1.00  0.00           C  
ATOM    864  CD2 LEU A  58     -91.328 -83.734  42.032  1.00  0.00           C  
ATOM    865  H   LEU A  58     -94.665 -82.768  39.399  1.00  0.00           H  
ATOM    866  HA  LEU A  58     -92.490 -80.913  39.286  1.00  0.00           H  
ATOM    867 1HB  LEU A  58     -92.799 -83.850  39.784  1.00  0.00           H  
ATOM    868 2HB  LEU A  58     -91.183 -83.247  39.402  1.00  0.00           H  
ATOM    869  HG  LEU A  58     -91.303 -81.705  41.332  1.00  0.00           H  
ATOM    870 1HD1 LEU A  58     -93.157 -81.907  42.927  1.00  0.00           H  
ATOM    871 2HD1 LEU A  58     -93.718 -81.345  41.335  1.00  0.00           H  
ATOM    872 3HD1 LEU A  58     -93.982 -83.035  41.826  1.00  0.00           H  
ATOM    873 1HD2 LEU A  58     -91.185 -83.453  43.076  1.00  0.00           H  
ATOM    874 2HD2 LEU A  58     -91.983 -84.604  41.977  1.00  0.00           H  
ATOM    875 3HD2 LEU A  58     -90.363 -83.978  41.587  1.00  0.00           H  
ATOM    876  N   ARG A  59     -92.803 -82.962  36.730  1.00  0.00           N  
ATOM    877  CA  ARG A  59     -92.374 -83.200  35.356  1.00  0.00           C  
ATOM    878  C   ARG A  59     -92.649 -81.987  34.477  1.00  0.00           C  
ATOM    879  O   ARG A  59     -91.829 -81.618  33.637  1.00  0.00           O  
ATOM    880  CB  ARG A  59     -93.083 -84.415  34.775  1.00  0.00           C  
ATOM    881  CG  ARG A  59     -92.668 -84.781  33.360  1.00  0.00           C  
ATOM    882  CD  ARG A  59     -93.382 -85.990  32.874  1.00  0.00           C  
ATOM    883  NE  ARG A  59     -94.817 -85.772  32.784  1.00  0.00           N  
ATOM    884  CZ  ARG A  59     -95.433 -85.142  31.765  1.00  0.00           C  
ATOM    885  NH1 ARG A  59     -94.728 -84.674  30.759  1.00  0.00           N  
ATOM    886  NH2 ARG A  59     -96.747 -84.994  31.776  1.00  0.00           N  
ATOM    887  H   ARG A  59     -93.555 -83.516  37.113  1.00  0.00           H  
ATOM    888  HA  ARG A  59     -91.301 -83.391  35.357  1.00  0.00           H  
ATOM    889 1HB  ARG A  59     -92.897 -85.281  35.408  1.00  0.00           H  
ATOM    890 2HB  ARG A  59     -94.159 -84.239  34.769  1.00  0.00           H  
ATOM    891 1HG  ARG A  59     -92.897 -83.954  32.687  1.00  0.00           H  
ATOM    892 2HG  ARG A  59     -91.597 -84.983  33.335  1.00  0.00           H  
ATOM    893 1HD  ARG A  59     -93.015 -86.255  31.883  1.00  0.00           H  
ATOM    894 2HD  ARG A  59     -93.206 -86.817  33.559  1.00  0.00           H  
ATOM    895  HE  ARG A  59     -95.394 -86.118  33.539  1.00  0.00           H  
ATOM    896 1HH1 ARG A  59     -93.724 -84.787  30.750  1.00  0.00           H  
ATOM    897 2HH1 ARG A  59     -95.190 -84.201  29.995  1.00  0.00           H  
ATOM    898 1HH2 ARG A  59     -97.289 -85.354  32.550  1.00  0.00           H  
ATOM    899 2HH2 ARG A  59     -97.208 -84.522  31.013  1.00  0.00           H  
ATOM    900  N   GLU A  60     -93.810 -81.368  34.674  1.00  0.00           N  
ATOM    901  CA  GLU A  60     -94.192 -80.196  33.898  1.00  0.00           C  
ATOM    902  C   GLU A  60     -93.263 -79.022  34.176  1.00  0.00           C  
ATOM    903  O   GLU A  60     -92.879 -78.292  33.262  1.00  0.00           O  
ATOM    904  CB  GLU A  60     -95.637 -79.800  34.208  1.00  0.00           C  
ATOM    905  CG  GLU A  60     -96.682 -80.778  33.691  1.00  0.00           C  
ATOM    906  CD  GLU A  60     -98.084 -80.394  34.076  1.00  0.00           C  
ATOM    907  OE1 GLU A  60     -98.240 -79.458  34.823  1.00  0.00           O  
ATOM    908  OE2 GLU A  60     -99.001 -81.038  33.623  1.00  0.00           O  
ATOM    909  H   GLU A  60     -94.441 -81.719  35.379  1.00  0.00           H  
ATOM    910  HA  GLU A  60     -94.118 -80.444  32.839  1.00  0.00           H  
ATOM    911 1HB  GLU A  60     -95.767 -79.712  35.287  1.00  0.00           H  
ATOM    912 2HB  GLU A  60     -95.848 -78.823  33.773  1.00  0.00           H  
ATOM    913 1HG  GLU A  60     -96.616 -80.823  32.604  1.00  0.00           H  
ATOM    914 2HG  GLU A  60     -96.462 -81.770  34.083  1.00  0.00           H  
ATOM    915  N   ALA A  61     -92.903 -78.845  35.444  1.00  0.00           N  
ATOM    916  CA  ALA A  61     -92.016 -77.759  35.845  1.00  0.00           C  
ATOM    917  C   ALA A  61     -90.628 -77.929  35.239  1.00  0.00           C  
ATOM    918  O   ALA A  61     -90.013 -76.961  34.791  1.00  0.00           O  
ATOM    919  CB  ALA A  61     -91.925 -77.682  37.362  1.00  0.00           C  
ATOM    920  H   ALA A  61     -93.255 -79.479  36.147  1.00  0.00           H  
ATOM    921  HA  ALA A  61     -92.432 -76.825  35.469  1.00  0.00           H  
ATOM    922 1HB  ALA A  61     -91.260 -76.867  37.646  1.00  0.00           H  
ATOM    923 2HB  ALA A  61     -92.917 -77.502  37.777  1.00  0.00           H  
ATOM    924 3HB  ALA A  61     -91.534 -78.621  37.751  1.00  0.00           H  
ATOM    925  N   ARG A  62     -90.141 -79.165  35.228  1.00  0.00           N  
ATOM    926  CA  ARG A  62     -88.825 -79.464  34.677  1.00  0.00           C  
ATOM    927  C   ARG A  62     -88.779 -79.191  33.180  1.00  0.00           C  
ATOM    928  O   ARG A  62     -87.795 -78.657  32.666  1.00  0.00           O  
ATOM    929  CB  ARG A  62     -88.454 -80.917  34.936  1.00  0.00           C  
ATOM    930  CG  ARG A  62     -87.073 -81.321  34.445  1.00  0.00           C  
ATOM    931  CD  ARG A  62     -86.774 -82.742  34.756  1.00  0.00           C  
ATOM    932  NE  ARG A  62     -87.680 -83.650  34.072  1.00  0.00           N  
ATOM    933  CZ  ARG A  62     -87.557 -84.029  32.785  1.00  0.00           C  
ATOM    934  NH1 ARG A  62     -86.562 -83.570  32.058  1.00  0.00           N  
ATOM    935  NH2 ARG A  62     -88.435 -84.861  32.254  1.00  0.00           N  
ATOM    936  H   ARG A  62     -90.696 -79.917  35.612  1.00  0.00           H  
ATOM    937  HA  ARG A  62     -88.090 -78.824  35.168  1.00  0.00           H  
ATOM    938 1HB  ARG A  62     -88.495 -81.117  36.005  1.00  0.00           H  
ATOM    939 2HB  ARG A  62     -89.180 -81.570  34.452  1.00  0.00           H  
ATOM    940 1HG  ARG A  62     -87.018 -81.188  33.364  1.00  0.00           H  
ATOM    941 2HG  ARG A  62     -86.318 -80.698  34.926  1.00  0.00           H  
ATOM    942 1HD  ARG A  62     -85.756 -82.977  34.444  1.00  0.00           H  
ATOM    943 2HD  ARG A  62     -86.871 -82.908  35.829  1.00  0.00           H  
ATOM    944  HE  ARG A  62     -88.458 -84.024  34.599  1.00  0.00           H  
ATOM    945 1HH1 ARG A  62     -85.890 -82.934  32.464  1.00  0.00           H  
ATOM    946 2HH1 ARG A  62     -86.470 -83.854  31.093  1.00  0.00           H  
ATOM    947 1HH2 ARG A  62     -89.200 -85.213  32.813  1.00  0.00           H  
ATOM    948 2HH2 ARG A  62     -88.343 -85.144  31.290  1.00  0.00           H  
ATOM    949  N   GLU A  63     -89.849 -79.559  32.483  1.00  0.00           N  
ATOM    950  CA  GLU A  63     -89.932 -79.354  31.042  1.00  0.00           C  
ATOM    951  C   GLU A  63     -89.940 -77.871  30.696  1.00  0.00           C  
ATOM    952  O   GLU A  63     -89.299 -77.445  29.735  1.00  0.00           O  
ATOM    953  CB  GLU A  63     -91.187 -80.026  30.479  1.00  0.00           C  
ATOM    954  CG  GLU A  63     -91.148 -81.547  30.500  1.00  0.00           C  
ATOM    955  CD  GLU A  63     -92.424 -82.171  30.007  1.00  0.00           C  
ATOM    956  OE1 GLU A  63     -93.361 -81.449  29.762  1.00  0.00           O  
ATOM    957  OE2 GLU A  63     -92.462 -83.372  29.875  1.00  0.00           O  
ATOM    958  H   GLU A  63     -90.624 -79.993  32.963  1.00  0.00           H  
ATOM    959  HA  GLU A  63     -89.055 -79.805  30.577  1.00  0.00           H  
ATOM    960 1HB  GLU A  63     -92.058 -79.705  31.050  1.00  0.00           H  
ATOM    961 2HB  GLU A  63     -91.337 -79.709  29.447  1.00  0.00           H  
ATOM    962 1HG  GLU A  63     -90.325 -81.888  29.873  1.00  0.00           H  
ATOM    963 2HG  GLU A  63     -90.956 -81.881  31.518  1.00  0.00           H  
ATOM    964  N   ARG A  64     -90.670 -77.089  31.484  1.00  0.00           N  
ATOM    965  CA  ARG A  64     -90.762 -75.652  31.262  1.00  0.00           C  
ATOM    966  C   ARG A  64     -89.412 -74.975  31.463  1.00  0.00           C  
ATOM    967  O   ARG A  64     -89.035 -74.082  30.703  1.00  0.00           O  
ATOM    968  CB  ARG A  64     -91.783 -75.030  32.203  1.00  0.00           C  
ATOM    969  CG  ARG A  64     -93.222 -75.457  31.958  1.00  0.00           C  
ATOM    970  CD  ARG A  64     -93.723 -74.972  30.647  1.00  0.00           C  
ATOM    971  NE  ARG A  64     -95.130 -75.285  30.454  1.00  0.00           N  
ATOM    972  CZ  ARG A  64     -95.806 -75.094  29.304  1.00  0.00           C  
ATOM    973  NH1 ARG A  64     -95.191 -74.592  28.256  1.00  0.00           N  
ATOM    974  NH2 ARG A  64     -97.087 -75.411  29.230  1.00  0.00           N  
ATOM    975  H   ARG A  64     -91.173 -77.501  32.257  1.00  0.00           H  
ATOM    976  HA  ARG A  64     -91.087 -75.482  30.235  1.00  0.00           H  
ATOM    977 1HB  ARG A  64     -91.534 -75.287  33.231  1.00  0.00           H  
ATOM    978 2HB  ARG A  64     -91.742 -73.944  32.118  1.00  0.00           H  
ATOM    979 1HG  ARG A  64     -93.285 -76.545  31.968  1.00  0.00           H  
ATOM    980 2HG  ARG A  64     -93.861 -75.049  32.742  1.00  0.00           H  
ATOM    981 1HD  ARG A  64     -93.604 -73.890  30.589  1.00  0.00           H  
ATOM    982 2HD  ARG A  64     -93.156 -75.442  29.844  1.00  0.00           H  
ATOM    983  HE  ARG A  64     -95.637 -75.673  31.238  1.00  0.00           H  
ATOM    984 1HH1 ARG A  64     -94.212 -74.349  28.313  1.00  0.00           H  
ATOM    985 2HH1 ARG A  64     -95.698 -74.449  27.395  1.00  0.00           H  
ATOM    986 1HH2 ARG A  64     -97.559 -75.798  30.036  1.00  0.00           H  
ATOM    987 2HH2 ARG A  64     -97.593 -75.268  28.369  1.00  0.00           H  
ATOM    988  N   VAL A  65     -88.687 -75.405  32.489  1.00  0.00           N  
ATOM    989  CA  VAL A  65     -87.376 -74.843  32.792  1.00  0.00           C  
ATOM    990  C   VAL A  65     -86.380 -75.133  31.676  1.00  0.00           C  
ATOM    991  O   VAL A  65     -85.582 -74.274  31.303  1.00  0.00           O  
ATOM    992  CB  VAL A  65     -86.841 -75.420  34.116  1.00  0.00           C  
ATOM    993  CG1 VAL A  65     -85.400 -74.986  34.342  1.00  0.00           C  
ATOM    994  CG2 VAL A  65     -87.726 -74.974  35.270  1.00  0.00           C  
ATOM    995  H   VAL A  65     -89.054 -76.141  33.076  1.00  0.00           H  
ATOM    996  HA  VAL A  65     -87.478 -73.762  32.896  1.00  0.00           H  
ATOM    997  HB  VAL A  65     -86.843 -76.508  34.055  1.00  0.00           H  
ATOM    998 1HG1 VAL A  65     -85.038 -75.403  35.282  1.00  0.00           H  
ATOM    999 2HG1 VAL A  65     -84.779 -75.347  33.523  1.00  0.00           H  
ATOM   1000 3HG1 VAL A  65     -85.350 -73.898  34.385  1.00  0.00           H  
ATOM   1001 1HG2 VAL A  65     -87.342 -75.386  36.203  1.00  0.00           H  
ATOM   1002 2HG2 VAL A  65     -87.728 -73.885  35.327  1.00  0.00           H  
ATOM   1003 3HG2 VAL A  65     -88.743 -75.331  35.108  1.00  0.00           H  
ATOM   1004  N   GLU A  66     -86.433 -76.351  31.145  1.00  0.00           N  
ATOM   1005  CA  GLU A  66     -85.536 -76.758  30.070  1.00  0.00           C  
ATOM   1006  C   GLU A  66     -85.792 -75.950  28.803  1.00  0.00           C  
ATOM   1007  O   GLU A  66     -84.855 -75.546  28.113  1.00  0.00           O  
ATOM   1008  CB  GLU A  66     -85.699 -78.251  29.776  1.00  0.00           C  
ATOM   1009  CG  GLU A  66     -85.190 -79.168  30.880  1.00  0.00           C  
ATOM   1010  CD  GLU A  66     -83.706 -79.055  31.096  1.00  0.00           C  
ATOM   1011  OE1 GLU A  66     -83.056 -78.418  30.303  1.00  0.00           O  
ATOM   1012  OE2 GLU A  66     -83.223 -79.607  32.056  1.00  0.00           O  
ATOM   1013  H   GLU A  66     -87.113 -77.011  31.495  1.00  0.00           H  
ATOM   1014  HA  GLU A  66     -84.509 -76.575  30.388  1.00  0.00           H  
ATOM   1015 1HB  GLU A  66     -86.753 -78.477  29.613  1.00  0.00           H  
ATOM   1016 2HB  GLU A  66     -85.164 -78.502  28.860  1.00  0.00           H  
ATOM   1017 1HG  GLU A  66     -85.701 -78.919  31.810  1.00  0.00           H  
ATOM   1018 2HG  GLU A  66     -85.438 -80.197  30.626  1.00  0.00           H  
ATOM   1019  N   GLU A  67     -87.066 -75.717  28.504  1.00  0.00           N  
ATOM   1020  CA  GLU A  67     -87.448 -74.956  27.320  1.00  0.00           C  
ATOM   1021  C   GLU A  67     -86.972 -73.511  27.416  1.00  0.00           C  
ATOM   1022  O   GLU A  67     -86.500 -72.937  26.434  1.00  0.00           O  
ATOM   1023  CB  GLU A  67     -88.966 -74.992  27.130  1.00  0.00           C  
ATOM   1024  CG  GLU A  67     -89.517 -76.352  26.725  1.00  0.00           C  
ATOM   1025  CD  GLU A  67     -91.017 -76.367  26.618  1.00  0.00           C  
ATOM   1026  OE1 GLU A  67     -91.628 -75.383  26.960  1.00  0.00           O  
ATOM   1027  OE2 GLU A  67     -91.552 -77.364  26.194  1.00  0.00           O  
ATOM   1028  H   GLU A  67     -87.788 -76.076  29.113  1.00  0.00           H  
ATOM   1029  HA  GLU A  67     -86.977 -75.412  26.449  1.00  0.00           H  
ATOM   1030 1HB  GLU A  67     -89.456 -74.695  28.058  1.00  0.00           H  
ATOM   1031 2HB  GLU A  67     -89.254 -74.273  26.363  1.00  0.00           H  
ATOM   1032 1HG  GLU A  67     -89.093 -76.632  25.762  1.00  0.00           H  
ATOM   1033 2HG  GLU A  67     -89.202 -77.093  27.459  1.00  0.00           H  
ATOM   1034  N   ALA A  68     -87.100 -72.931  28.602  1.00  0.00           N  
ATOM   1035  CA  ALA A  68     -86.683 -71.552  28.828  1.00  0.00           C  
ATOM   1036  C   ALA A  68     -85.177 -71.397  28.664  1.00  0.00           C  
ATOM   1037  O   ALA A  68     -84.703 -70.418  28.087  1.00  0.00           O  
ATOM   1038  CB  ALA A  68     -87.114 -71.088  30.212  1.00  0.00           C  
ATOM   1039  H   ALA A  68     -87.495 -73.457  29.368  1.00  0.00           H  
ATOM   1040  HA  ALA A  68     -87.167 -70.924  28.079  1.00  0.00           H  
ATOM   1041 1HB  ALA A  68     -86.796 -70.057  30.365  1.00  0.00           H  
ATOM   1042 2HB  ALA A  68     -88.200 -71.149  30.294  1.00  0.00           H  
ATOM   1043 3HB  ALA A  68     -86.657 -71.725  30.967  1.00  0.00           H  
ATOM   1044  N   VAL A  69     -84.429 -72.370  29.173  1.00  0.00           N  
ATOM   1045  CA  VAL A  69     -82.974 -72.344  29.085  1.00  0.00           C  
ATOM   1046  C   VAL A  69     -82.509 -72.437  27.637  1.00  0.00           C  
ATOM   1047  O   VAL A  69     -81.572 -71.750  27.230  1.00  0.00           O  
ATOM   1048  CB  VAL A  69     -82.369 -73.508  29.892  1.00  0.00           C  
ATOM   1049  CG1 VAL A  69     -80.869 -73.600  29.651  1.00  0.00           C  
ATOM   1050  CG2 VAL A  69     -82.668 -73.323  31.372  1.00  0.00           C  
ATOM   1051  H   VAL A  69     -84.880 -73.148  29.634  1.00  0.00           H  
ATOM   1052  HA  VAL A  69     -82.619 -71.403  29.507  1.00  0.00           H  
ATOM   1053  HB  VAL A  69     -82.808 -74.444  29.546  1.00  0.00           H  
ATOM   1054 1HG1 VAL A  69     -80.458 -74.428  30.229  1.00  0.00           H  
ATOM   1055 2HG1 VAL A  69     -80.681 -73.769  28.591  1.00  0.00           H  
ATOM   1056 3HG1 VAL A  69     -80.393 -72.670  29.962  1.00  0.00           H  
ATOM   1057 1HG2 VAL A  69     -82.237 -74.150  31.936  1.00  0.00           H  
ATOM   1058 2HG2 VAL A  69     -82.234 -72.384  31.716  1.00  0.00           H  
ATOM   1059 3HG2 VAL A  69     -83.747 -73.302  31.525  1.00  0.00           H  
ATOM   1060  N   GLU A  70     -83.169 -73.292  26.863  1.00  0.00           N  
ATOM   1061  CA  GLU A  70     -82.825 -73.478  25.459  1.00  0.00           C  
ATOM   1062  C   GLU A  70     -83.078 -72.208  24.657  1.00  0.00           C  
ATOM   1063  O   GLU A  70     -82.282 -71.839  23.793  1.00  0.00           O  
ATOM   1064  CB  GLU A  70     -83.626 -74.638  24.863  1.00  0.00           C  
ATOM   1065  CG  GLU A  70     -83.282 -74.961  23.416  1.00  0.00           C  
ATOM   1066  CD  GLU A  70     -84.022 -76.160  22.893  1.00  0.00           C  
ATOM   1067  OE1 GLU A  70     -85.229 -76.147  22.916  1.00  0.00           O  
ATOM   1068  OE2 GLU A  70     -83.380 -77.092  22.468  1.00  0.00           O  
ATOM   1069  H   GLU A  70     -83.929 -73.827  27.258  1.00  0.00           H  
ATOM   1070  HA  GLU A  70     -81.764 -73.717  25.391  1.00  0.00           H  
ATOM   1071 1HB  GLU A  70     -83.460 -75.537  25.456  1.00  0.00           H  
ATOM   1072 2HB  GLU A  70     -84.690 -74.407  24.910  1.00  0.00           H  
ATOM   1073 1HG  GLU A  70     -83.523 -74.100  22.794  1.00  0.00           H  
ATOM   1074 2HG  GLU A  70     -82.210 -75.140  23.340  1.00  0.00           H  
ATOM   1075  N   ARG A  71     -84.190 -71.543  24.947  1.00  0.00           N  
ATOM   1076  CA  ARG A  71     -84.551 -70.312  24.253  1.00  0.00           C  
ATOM   1077  C   ARG A  71     -83.545 -69.205  24.540  1.00  0.00           C  
ATOM   1078  O   ARG A  71     -83.167 -68.449  23.645  1.00  0.00           O  
ATOM   1079  CB  ARG A  71     -85.941 -69.851  24.667  1.00  0.00           C  
ATOM   1080  CG  ARG A  71     -86.457 -68.630  23.923  1.00  0.00           C  
ATOM   1081  CD  ARG A  71     -87.869 -68.330  24.274  1.00  0.00           C  
ATOM   1082  NE  ARG A  71     -88.021 -68.004  25.683  1.00  0.00           N  
ATOM   1083  CZ  ARG A  71     -88.594 -68.810  26.597  1.00  0.00           C  
ATOM   1084  NH1 ARG A  71     -89.064 -69.983  26.236  1.00  0.00           N  
ATOM   1085  NH2 ARG A  71     -88.684 -68.421  27.857  1.00  0.00           N  
ATOM   1086  H   ARG A  71     -84.802 -71.900  25.666  1.00  0.00           H  
ATOM   1087  HA  ARG A  71     -84.555 -70.507  23.181  1.00  0.00           H  
ATOM   1088 1HB  ARG A  71     -86.654 -70.659  24.510  1.00  0.00           H  
ATOM   1089 2HB  ARG A  71     -85.943 -69.614  25.731  1.00  0.00           H  
ATOM   1090 1HG  ARG A  71     -85.849 -67.762  24.179  1.00  0.00           H  
ATOM   1091 2HG  ARG A  71     -86.401 -68.808  22.848  1.00  0.00           H  
ATOM   1092 1HD  ARG A  71     -88.217 -67.479  23.688  1.00  0.00           H  
ATOM   1093 2HD  ARG A  71     -88.490 -69.198  24.056  1.00  0.00           H  
ATOM   1094  HE  ARG A  71     -87.671 -67.109  25.998  1.00  0.00           H  
ATOM   1095 1HH1 ARG A  71     -88.996 -70.281  25.273  1.00  0.00           H  
ATOM   1096 2HH1 ARG A  71     -89.494 -70.587  26.922  1.00  0.00           H  
ATOM   1097 1HH2 ARG A  71     -88.322 -67.519  28.135  1.00  0.00           H  
ATOM   1098 2HH2 ARG A  71     -89.113 -69.025  28.542  1.00  0.00           H  
ATOM   1099  N   ALA A  72     -83.115 -69.113  25.792  1.00  0.00           N  
ATOM   1100  CA  ALA A  72     -82.151 -68.098  26.201  1.00  0.00           C  
ATOM   1101  C   ALA A  72     -80.807 -68.305  25.515  1.00  0.00           C  
ATOM   1102  O   ALA A  72     -80.163 -67.347  25.087  1.00  0.00           O  
ATOM   1103  CB  ALA A  72     -81.980 -68.109  27.713  1.00  0.00           C  
ATOM   1104  H   ALA A  72     -83.465 -69.765  26.480  1.00  0.00           H  
ATOM   1105  HA  ALA A  72     -82.535 -67.124  25.896  1.00  0.00           H  
ATOM   1106 1HB  ALA A  72     -81.257 -67.346  28.003  1.00  0.00           H  
ATOM   1107 2HB  ALA A  72     -82.938 -67.901  28.189  1.00  0.00           H  
ATOM   1108 3HB  ALA A  72     -81.621 -69.087  28.031  1.00  0.00           H  
ATOM   1109  N   LEU A  73     -80.388 -69.562  25.414  1.00  0.00           N  
ATOM   1110  CA  LEU A  73     -79.119 -69.898  24.780  1.00  0.00           C  
ATOM   1111  C   LEU A  73     -79.135 -69.548  23.297  1.00  0.00           C  
ATOM   1112  O   LEU A  73     -78.152 -69.038  22.759  1.00  0.00           O  
ATOM   1113  CB  LEU A  73     -78.818 -71.392  24.956  1.00  0.00           C  
ATOM   1114  CG  LEU A  73     -77.486 -71.875  24.369  1.00  0.00           C  
ATOM   1115  CD1 LEU A  73     -76.337 -71.121  25.024  1.00  0.00           C  
ATOM   1116  CD2 LEU A  73     -77.349 -73.375  24.587  1.00  0.00           C  
ATOM   1117  H   LEU A  73     -80.963 -70.304  25.787  1.00  0.00           H  
ATOM   1118  HA  LEU A  73     -78.329 -69.322  25.260  1.00  0.00           H  
ATOM   1119 1HB  LEU A  73     -78.813 -71.622  26.021  1.00  0.00           H  
ATOM   1120 2HB  LEU A  73     -79.616 -71.965  24.485  1.00  0.00           H  
ATOM   1121  HG  LEU A  73     -77.460 -71.660  23.300  1.00  0.00           H  
ATOM   1122 1HD1 LEU A  73     -75.391 -71.464  24.606  1.00  0.00           H  
ATOM   1123 2HD1 LEU A  73     -76.449 -70.053  24.836  1.00  0.00           H  
ATOM   1124 3HD1 LEU A  73     -76.347 -71.304  26.098  1.00  0.00           H  
ATOM   1125 1HD2 LEU A  73     -76.403 -73.719  24.168  1.00  0.00           H  
ATOM   1126 2HD2 LEU A  73     -77.374 -73.591  25.655  1.00  0.00           H  
ATOM   1127 3HD2 LEU A  73     -78.173 -73.891  24.093  1.00  0.00           H  
ATOM   1128  N   GLU A  74     -80.256 -69.824  22.642  1.00  0.00           N  
ATOM   1129  CA  GLU A  74     -80.402 -69.539  21.220  1.00  0.00           C  
ATOM   1130  C   GLU A  74     -80.347 -68.040  20.950  1.00  0.00           C  
ATOM   1131  O   GLU A  74     -79.733 -67.597  19.979  1.00  0.00           O  
ATOM   1132  CB  GLU A  74     -81.719 -70.114  20.693  1.00  0.00           C  
ATOM   1133  CG  GLU A  74     -81.930 -69.934  19.197  1.00  0.00           C  
ATOM   1134  CD  GLU A  74     -83.189 -70.589  18.701  1.00  0.00           C  
ATOM   1135  OE1 GLU A  74     -83.875 -71.189  19.492  1.00  0.00           O  
ATOM   1136  OE2 GLU A  74     -83.465 -70.488  17.528  1.00  0.00           O  
ATOM   1137  H   GLU A  74     -81.027 -70.242  23.142  1.00  0.00           H  
ATOM   1138  HA  GLU A  74     -79.576 -70.010  20.686  1.00  0.00           H  
ATOM   1139 1HB  GLU A  74     -81.762 -71.182  20.911  1.00  0.00           H  
ATOM   1140 2HB  GLU A  74     -82.555 -69.641  21.208  1.00  0.00           H  
ATOM   1141 1HG  GLU A  74     -81.975 -68.869  18.972  1.00  0.00           H  
ATOM   1142 2HG  GLU A  74     -81.075 -70.353  18.667  1.00  0.00           H  
ATOM   1143  N   ARG A  75     -80.993 -67.265  21.813  1.00  0.00           N  
ATOM   1144  CA  ARG A  75     -81.020 -65.814  21.672  1.00  0.00           C  
ATOM   1145  C   ARG A  75     -79.627 -65.220  21.833  1.00  0.00           C  
ATOM   1146  O   ARG A  75     -79.242 -64.309  21.100  1.00  0.00           O  
ATOM   1147  CB  ARG A  75     -81.955 -65.193  22.700  1.00  0.00           C  
ATOM   1148  CG  ARG A  75     -83.430 -65.492  22.485  1.00  0.00           C  
ATOM   1149  CD  ARG A  75     -83.932 -64.902  21.218  1.00  0.00           C  
ATOM   1150  NE  ARG A  75     -83.911 -63.449  21.251  1.00  0.00           N  
ATOM   1151  CZ  ARG A  75     -83.993 -62.658  20.163  1.00  0.00           C  
ATOM   1152  NH1 ARG A  75     -84.100 -63.193  18.967  1.00  0.00           N  
ATOM   1153  NH2 ARG A  75     -83.966 -61.343  20.299  1.00  0.00           N  
ATOM   1154  H   ARG A  75     -81.478 -67.693  22.589  1.00  0.00           H  
ATOM   1155  HA  ARG A  75     -81.389 -65.570  20.676  1.00  0.00           H  
ATOM   1156 1HB  ARG A  75     -81.688 -65.547  23.694  1.00  0.00           H  
ATOM   1157 2HB  ARG A  75     -81.834 -64.110  22.694  1.00  0.00           H  
ATOM   1158 1HG  ARG A  75     -83.580 -66.571  22.444  1.00  0.00           H  
ATOM   1159 2HG  ARG A  75     -84.009 -65.076  23.310  1.00  0.00           H  
ATOM   1160 1HD  ARG A  75     -83.306 -65.233  20.390  1.00  0.00           H  
ATOM   1161 2HD  ARG A  75     -84.958 -65.225  21.048  1.00  0.00           H  
ATOM   1162  HE  ARG A  75     -83.830 -63.000  22.153  1.00  0.00           H  
ATOM   1163 1HH1 ARG A  75     -84.120 -64.198  18.864  1.00  0.00           H  
ATOM   1164 2HH1 ARG A  75     -84.161 -62.600  18.152  1.00  0.00           H  
ATOM   1165 1HH2 ARG A  75     -83.884 -60.932  21.218  1.00  0.00           H  
ATOM   1166 2HH2 ARG A  75     -84.027 -60.751  19.484  1.00  0.00           H  
ATOM   1167  N   TYR A  76     -78.874 -65.741  22.796  1.00  0.00           N  
ATOM   1168  CA  TYR A  76     -77.523 -65.262  23.055  1.00  0.00           C  
ATOM   1169  C   TYR A  76     -76.646 -65.386  21.816  1.00  0.00           C  
ATOM   1170  O   TYR A  76     -75.936 -64.449  21.450  1.00  0.00           O  
ATOM   1171  CB  TYR A  76     -76.900 -66.027  24.225  1.00  0.00           C  
ATOM   1172  CG  TYR A  76     -75.478 -65.614  24.536  1.00  0.00           C  
ATOM   1173  CD1 TYR A  76     -75.179 -64.281  24.772  1.00  0.00           C  
ATOM   1174  CD2 TYR A  76     -74.474 -66.569  24.585  1.00  0.00           C  
ATOM   1175  CE1 TYR A  76     -73.881 -63.904  25.056  1.00  0.00           C  
ATOM   1176  CE2 TYR A  76     -73.176 -66.193  24.869  1.00  0.00           C  
ATOM   1177  CZ  TYR A  76     -72.878 -64.866  25.104  1.00  0.00           C  
ATOM   1178  OH  TYR A  76     -71.585 -64.490  25.387  1.00  0.00           O  
ATOM   1179  H   TYR A  76     -79.249 -66.488  23.364  1.00  0.00           H  
ATOM   1180  HA  TYR A  76     -77.575 -64.205  23.318  1.00  0.00           H  
ATOM   1181 1HB  TYR A  76     -77.502 -65.875  25.122  1.00  0.00           H  
ATOM   1182 2HB  TYR A  76     -76.904 -67.094  24.005  1.00  0.00           H  
ATOM   1183  HD1 TYR A  76     -75.969 -63.530  24.734  1.00  0.00           H  
ATOM   1184  HD2 TYR A  76     -74.709 -67.617  24.398  1.00  0.00           H  
ATOM   1185  HE1 TYR A  76     -73.646 -62.856  25.242  1.00  0.00           H  
ATOM   1186  HE2 TYR A  76     -72.386 -66.943  24.907  1.00  0.00           H  
ATOM   1187  HH  TYR A  76     -71.019 -65.266  25.382  1.00  0.00           H  
ATOM   1188  N   GLU A  77     -76.701 -66.548  21.173  1.00  0.00           N  
ATOM   1189  CA  GLU A  77     -75.911 -66.797  19.973  1.00  0.00           C  
ATOM   1190  C   GLU A  77     -76.225 -65.776  18.886  1.00  0.00           C  
ATOM   1191  O   GLU A  77     -75.338 -65.353  18.144  1.00  0.00           O  
ATOM   1192  CB  GLU A  77     -76.169 -68.211  19.448  1.00  0.00           C  
ATOM   1193  CG  GLU A  77     -75.602 -69.320  20.324  1.00  0.00           C  
ATOM   1194  CD  GLU A  77     -75.933 -70.695  19.815  1.00  0.00           C  
ATOM   1195  OE1 GLU A  77     -76.679 -70.794  18.870  1.00  0.00           O  
ATOM   1196  OE2 GLU A  77     -75.440 -71.647  20.371  1.00  0.00           O  
ATOM   1197  H   GLU A  77     -77.305 -67.278  21.524  1.00  0.00           H  
ATOM   1198  HA  GLU A  77     -74.855 -66.706  20.229  1.00  0.00           H  
ATOM   1199 1HB  GLU A  77     -77.243 -68.375  19.355  1.00  0.00           H  
ATOM   1200 2HB  GLU A  77     -75.735 -68.315  18.454  1.00  0.00           H  
ATOM   1201 1HG  GLU A  77     -74.518 -69.213  20.370  1.00  0.00           H  
ATOM   1202 2HG  GLU A  77     -75.994 -69.207  21.334  1.00  0.00           H  
ATOM   1203  N   ARG A  78     -77.515 -65.406  18.827  1.00  0.00           N  
ATOM   1204  CA  ARG A  78     -78.060 -64.431  17.884  1.00  0.00           C  
ATOM   1205  C   ARG A  78     -77.634 -62.992  18.187  1.00  0.00           C  
ATOM   1206  O   ARG A  78     -77.776 -62.103  17.347  1.00  0.00           O  
ATOM   1207  CB  ARG A  78     -79.580 -64.505  17.882  1.00  0.00           C  
ATOM   1208  CG  ARG A  78     -80.157 -65.779  17.286  1.00  0.00           C  
ATOM   1209  CD  ARG A  78     -81.643 -65.760  17.285  1.00  0.00           C  
ATOM   1210  NE  ARG A  78     -82.200 -67.011  16.795  1.00  0.00           N  
ATOM   1211  CZ  ARG A  78     -82.390 -67.306  15.494  1.00  0.00           C  
ATOM   1212  NH1 ARG A  78     -82.063 -66.432  14.568  1.00  0.00           N  
ATOM   1213  NH2 ARG A  78     -82.905 -68.473  15.150  1.00  0.00           N  
ATOM   1214  H   ARG A  78     -78.134 -65.846  19.492  1.00  0.00           H  
ATOM   1215  HA  ARG A  78     -77.699 -64.677  16.885  1.00  0.00           H  
ATOM   1216 1HB  ARG A  78     -79.949 -64.421  18.902  1.00  0.00           H  
ATOM   1217 2HB  ARG A  78     -79.984 -63.664  17.317  1.00  0.00           H  
ATOM   1218 1HG  ARG A  78     -79.815 -65.887  16.257  1.00  0.00           H  
ATOM   1219 2HG  ARG A  78     -79.825 -66.637  17.871  1.00  0.00           H  
ATOM   1220 1HD  ARG A  78     -82.005 -65.600  18.300  1.00  0.00           H  
ATOM   1221 2HD  ARG A  78     -81.996 -64.955  16.643  1.00  0.00           H  
ATOM   1222  HE  ARG A  78     -82.464 -67.708  17.479  1.00  0.00           H  
ATOM   1223 1HH1 ARG A  78     -81.669 -65.540  14.831  1.00  0.00           H  
ATOM   1224 2HH1 ARG A  78     -82.205 -66.654  13.593  1.00  0.00           H  
ATOM   1225 1HH2 ARG A  78     -83.157 -69.144  15.862  1.00  0.00           H  
ATOM   1226 2HH2 ARG A  78     -83.047 -68.694  14.176  1.00  0.00           H  
ATOM   1227  N   GLY A  79     -77.109 -62.749  19.388  1.00  0.00           N  
ATOM   1228  CA  GLY A  79     -76.684 -61.395  19.751  1.00  0.00           C  
ATOM   1229  C   GLY A  79     -77.641 -60.637  20.673  1.00  0.00           C  
ATOM   1230  O   GLY A  79     -77.509 -59.427  20.861  1.00  0.00           O  
ATOM   1231  H   GLY A  79     -77.007 -63.512  20.041  1.00  0.00           H  
ATOM   1232 1HA  GLY A  79     -75.714 -61.438  20.247  1.00  0.00           H  
ATOM   1233 2HA  GLY A  79     -76.556 -60.800  18.848  1.00  0.00           H  
ATOM   1234  N   GLU A  80     -78.610 -61.331  21.255  1.00  0.00           N  
ATOM   1235  CA  GLU A  80     -79.516 -60.686  22.202  1.00  0.00           C  
ATOM   1236  C   GLU A  80     -78.749 -60.217  23.431  1.00  0.00           C  
ATOM   1237  O   GLU A  80     -77.805 -60.872  23.873  1.00  0.00           O  
ATOM   1238  CB  GLU A  80     -80.636 -61.643  22.617  1.00  0.00           C  
ATOM   1239  CG  GLU A  80     -81.698 -61.018  23.511  1.00  0.00           C  
ATOM   1240  CD  GLU A  80     -82.536 -59.995  22.797  1.00  0.00           C  
ATOM   1241  OE1 GLU A  80     -82.240 -59.698  21.664  1.00  0.00           O  
ATOM   1242  OE2 GLU A  80     -83.474 -59.510  23.384  1.00  0.00           O  
ATOM   1243  H   GLU A  80     -78.731 -62.313  21.049  1.00  0.00           H  
ATOM   1244  HA  GLU A  80     -79.961 -59.816  21.718  1.00  0.00           H  
ATOM   1245 1HB  GLU A  80     -81.133 -62.029  21.727  1.00  0.00           H  
ATOM   1246 2HB  GLU A  80     -80.210 -62.494  23.148  1.00  0.00           H  
ATOM   1247 1HG  GLU A  80     -82.349 -61.806  23.888  1.00  0.00           H  
ATOM   1248 2HG  GLU A  80     -81.209 -60.549  24.364  1.00  0.00           H  
ATOM   1249  N   ASP A  81     -79.147 -59.077  23.997  1.00  0.00           N  
ATOM   1250  CA  ASP A  81     -78.484 -58.570  25.193  1.00  0.00           C  
ATOM   1251  C   ASP A  81     -78.494 -59.647  26.273  1.00  0.00           C  
ATOM   1252  O   ASP A  81     -79.537 -60.229  26.574  1.00  0.00           O  
ATOM   1253  CB  ASP A  81     -79.171 -57.302  25.705  1.00  0.00           C  
ATOM   1254  CG  ASP A  81     -78.424 -56.648  26.860  1.00  0.00           C  
ATOM   1255  OD1 ASP A  81     -77.504 -55.908  26.603  1.00  0.00           O  
ATOM   1256  OD2 ASP A  81     -78.780 -56.895  27.987  1.00  0.00           O  
ATOM   1257  H   ASP A  81     -79.914 -58.554  23.600  1.00  0.00           H  
ATOM   1258  HA  ASP A  81     -77.452 -58.328  24.940  1.00  0.00           H  
ATOM   1259 1HB  ASP A  81     -79.257 -56.581  24.892  1.00  0.00           H  
ATOM   1260 2HB  ASP A  81     -80.182 -57.544  26.036  1.00  0.00           H  
ATOM   1261  N   VAL A  82     -77.328 -59.897  26.842  1.00  0.00           N  
ATOM   1262  CA  VAL A  82     -77.134 -60.895  27.884  1.00  0.00           C  
ATOM   1263  C   VAL A  82     -77.932 -60.614  29.152  1.00  0.00           C  
ATOM   1264  O   VAL A  82     -78.484 -61.528  29.765  1.00  0.00           O  
ATOM   1265  CB  VAL A  82     -75.639 -60.980  28.246  1.00  0.00           C  
ATOM   1266  CG1 VAL A  82     -75.436 -61.865  29.467  1.00  0.00           C  
ATOM   1267  CG2 VAL A  82     -74.848 -61.509  27.059  1.00  0.00           C  
ATOM   1268  H   VAL A  82     -76.536 -59.357  26.525  1.00  0.00           H  
ATOM   1269  HA  VAL A  82     -77.456 -61.864  27.501  1.00  0.00           H  
ATOM   1270  HB  VAL A  82     -75.281 -59.984  28.508  1.00  0.00           H  
ATOM   1271 1HG1 VAL A  82     -74.374 -61.914  29.709  1.00  0.00           H  
ATOM   1272 2HG1 VAL A  82     -75.982 -61.448  30.313  1.00  0.00           H  
ATOM   1273 3HG1 VAL A  82     -75.806 -62.868  29.254  1.00  0.00           H  
ATOM   1274 1HG2 VAL A  82     -73.793 -61.565  27.322  1.00  0.00           H  
ATOM   1275 2HG2 VAL A  82     -75.211 -62.502  26.794  1.00  0.00           H  
ATOM   1276 3HG2 VAL A  82     -74.975 -60.837  26.209  1.00  0.00           H  
ATOM   1277  N   SER A  83     -78.008 -59.348  29.564  1.00  0.00           N  
ATOM   1278  CA  SER A  83     -78.760 -59.025  30.771  1.00  0.00           C  
ATOM   1279  C   SER A  83     -80.230 -59.388  30.620  1.00  0.00           C  
ATOM   1280  O   SER A  83     -80.821 -60.007  31.505  1.00  0.00           O  
ATOM   1281  CB  SER A  83     -78.626 -57.549  31.090  1.00  0.00           C  
ATOM   1282  OG  SER A  83     -79.350 -57.217  32.243  1.00  0.00           O  
ATOM   1283  H   SER A  83     -77.553 -58.605  29.054  1.00  0.00           H  
ATOM   1284  HA  SER A  83     -78.349 -59.602  31.601  1.00  0.00           H  
ATOM   1285 1HB  SER A  83     -77.574 -57.302  31.234  1.00  0.00           H  
ATOM   1286 2HB  SER A  83     -78.988 -56.960  30.248  1.00  0.00           H  
ATOM   1287  HG  SER A  83     -80.265 -57.130  31.965  1.00  0.00           H  
ATOM   1288  N   GLU A  84     -80.817 -59.000  29.493  1.00  0.00           N  
ATOM   1289  CA  GLU A  84     -82.222 -59.283  29.223  1.00  0.00           C  
ATOM   1290  C   GLU A  84     -82.499 -60.780  29.270  1.00  0.00           C  
ATOM   1291  O   GLU A  84     -83.464 -61.222  29.893  1.00  0.00           O  
ATOM   1292  CB  GLU A  84     -82.627 -58.722  27.858  1.00  0.00           C  
ATOM   1293  CG  GLU A  84     -84.087 -58.950  27.493  1.00  0.00           C  
ATOM   1294  CD  GLU A  84     -85.036 -58.169  28.359  1.00  0.00           C  
ATOM   1295  OE1 GLU A  84     -84.806 -57.000  28.556  1.00  0.00           O  
ATOM   1296  OE2 GLU A  84     -85.993 -58.742  28.825  1.00  0.00           O  
ATOM   1297  H   GLU A  84     -80.276 -58.495  28.805  1.00  0.00           H  
ATOM   1298  HA  GLU A  84     -82.826 -58.801  29.992  1.00  0.00           H  
ATOM   1299 1HB  GLU A  84     -82.441 -57.648  27.837  1.00  0.00           H  
ATOM   1300 2HB  GLU A  84     -82.013 -59.176  27.081  1.00  0.00           H  
ATOM   1301 1HG  GLU A  84     -84.241 -58.661  26.454  1.00  0.00           H  
ATOM   1302 2HG  GLU A  84     -84.311 -60.012  27.583  1.00  0.00           H  
ATOM   1303  N   LEU A  85     -81.648 -61.558  28.609  1.00  0.00           N  
ATOM   1304  CA  LEU A  85     -81.800 -63.007  28.576  1.00  0.00           C  
ATOM   1305  C   LEU A  85     -81.627 -63.611  29.962  1.00  0.00           C  
ATOM   1306  O   LEU A  85     -82.361 -64.520  30.349  1.00  0.00           O  
ATOM   1307  CB  LEU A  85     -80.780 -63.625  27.612  1.00  0.00           C  
ATOM   1308  CG  LEU A  85     -81.006 -63.328  26.124  1.00  0.00           C  
ATOM   1309  CD1 LEU A  85     -79.826 -63.850  25.316  1.00  0.00           C  
ATOM   1310  CD2 LEU A  85     -82.307 -63.973  25.670  1.00  0.00           C  
ATOM   1311  H   LEU A  85     -80.875 -61.133  28.117  1.00  0.00           H  
ATOM   1312  HA  LEU A  85     -82.804 -63.241  28.222  1.00  0.00           H  
ATOM   1313 1HB  LEU A  85     -79.788 -63.261  27.875  1.00  0.00           H  
ATOM   1314 2HB  LEU A  85     -80.792 -64.707  27.739  1.00  0.00           H  
ATOM   1315  HG  LEU A  85     -81.063 -62.250  25.972  1.00  0.00           H  
ATOM   1316 1HD1 LEU A  85     -79.987 -63.639  24.259  1.00  0.00           H  
ATOM   1317 2HD1 LEU A  85     -78.912 -63.358  25.648  1.00  0.00           H  
ATOM   1318 3HD1 LEU A  85     -79.733 -64.926  25.461  1.00  0.00           H  
ATOM   1319 1HD2 LEU A  85     -82.469 -63.761  24.612  1.00  0.00           H  
ATOM   1320 2HD2 LEU A  85     -82.251 -65.051  25.819  1.00  0.00           H  
ATOM   1321 3HD2 LEU A  85     -83.136 -63.569  26.251  1.00  0.00           H  
ATOM   1322  N   VAL A  86     -80.651 -63.102  30.708  1.00  0.00           N  
ATOM   1323  CA  VAL A  86     -80.381 -63.591  32.055  1.00  0.00           C  
ATOM   1324  C   VAL A  86     -81.550 -63.309  32.989  1.00  0.00           C  
ATOM   1325  O   VAL A  86     -81.918 -64.149  33.810  1.00  0.00           O  
ATOM   1326  CB  VAL A  86     -79.108 -62.931  32.618  1.00  0.00           C  
ATOM   1327  CG1 VAL A  86     -78.927 -63.290  34.085  1.00  0.00           C  
ATOM   1328  CG2 VAL A  86     -77.898 -63.363  31.803  1.00  0.00           C  
ATOM   1329  H   VAL A  86     -80.083 -62.357  30.331  1.00  0.00           H  
ATOM   1330  HA  VAL A  86     -80.224 -64.669  32.007  1.00  0.00           H  
ATOM   1331  HB  VAL A  86     -79.217 -61.848  32.563  1.00  0.00           H  
ATOM   1332 1HG1 VAL A  86     -78.022 -62.815  34.467  1.00  0.00           H  
ATOM   1333 2HG1 VAL A  86     -79.787 -62.940  34.654  1.00  0.00           H  
ATOM   1334 3HG1 VAL A  86     -78.838 -64.371  34.187  1.00  0.00           H  
ATOM   1335 1HG2 VAL A  86     -77.002 -62.892  32.206  1.00  0.00           H  
ATOM   1336 2HG2 VAL A  86     -77.793 -64.447  31.854  1.00  0.00           H  
ATOM   1337 3HG2 VAL A  86     -78.031 -63.059  30.765  1.00  0.00           H  
ATOM   1338  N   ALA A  87     -82.131 -62.121  32.859  1.00  0.00           N  
ATOM   1339  CA  ALA A  87     -83.260 -61.726  33.693  1.00  0.00           C  
ATOM   1340  C   ALA A  87     -84.477 -62.602  33.423  1.00  0.00           C  
ATOM   1341  O   ALA A  87     -85.187 -62.996  34.348  1.00  0.00           O  
ATOM   1342  CB  ALA A  87     -83.601 -60.261  33.463  1.00  0.00           C  
ATOM   1343  H   ALA A  87     -81.782 -61.475  32.165  1.00  0.00           H  
ATOM   1344  HA  ALA A  87     -82.975 -61.861  34.736  1.00  0.00           H  
ATOM   1345 1HB  ALA A  87     -84.446 -59.981  34.093  1.00  0.00           H  
ATOM   1346 2HB  ALA A  87     -82.740 -59.643  33.716  1.00  0.00           H  
ATOM   1347 3HB  ALA A  87     -83.863 -60.108  32.418  1.00  0.00           H  
ATOM   1348  N   GLU A  88     -84.712 -62.904  32.151  1.00  0.00           N  
ATOM   1349  CA  GLU A  88     -85.844 -63.736  31.758  1.00  0.00           C  
ATOM   1350  C   GLU A  88     -85.705 -65.151  32.304  1.00  0.00           C  
ATOM   1351  O   GLU A  88     -86.678 -65.748  32.763  1.00  0.00           O  
ATOM   1352  CB  GLU A  88     -85.971 -63.778  30.234  1.00  0.00           C  
ATOM   1353  CG  GLU A  88     -87.172 -64.562  29.724  1.00  0.00           C  
ATOM   1354  CD  GLU A  88     -87.315 -64.508  28.229  1.00  0.00           C  
ATOM   1355  OE1 GLU A  88     -86.916 -63.527  27.648  1.00  0.00           O  
ATOM   1356  OE2 GLU A  88     -87.824 -65.449  27.666  1.00  0.00           O  
ATOM   1357  H   GLU A  88     -84.091 -62.549  31.438  1.00  0.00           H  
ATOM   1358  HA  GLU A  88     -86.754 -63.301  32.173  1.00  0.00           H  
ATOM   1359 1HB  GLU A  88     -86.047 -62.762  29.846  1.00  0.00           H  
ATOM   1360 2HB  GLU A  88     -85.074 -64.225  29.806  1.00  0.00           H  
ATOM   1361 1HG  GLU A  88     -87.070 -65.603  30.030  1.00  0.00           H  
ATOM   1362 2HG  GLU A  88     -88.075 -64.164  30.186  1.00  0.00           H  
ATOM   1363  N   LEU A  89     -84.488 -65.683  32.250  1.00  0.00           N  
ATOM   1364  CA  LEU A  89     -84.219 -67.029  32.740  1.00  0.00           C  
ATOM   1365  C   LEU A  89     -84.440 -67.123  34.243  1.00  0.00           C  
ATOM   1366  O   LEU A  89     -84.992 -68.106  34.738  1.00  0.00           O  
ATOM   1367  CB  LEU A  89     -82.780 -67.438  32.402  1.00  0.00           C  
ATOM   1368  CG  LEU A  89     -82.400 -68.883  32.751  1.00  0.00           C  
ATOM   1369  CD1 LEU A  89     -82.113 -68.987  34.243  1.00  0.00           C  
ATOM   1370  CD2 LEU A  89     -83.530 -69.817  32.345  1.00  0.00           C  
ATOM   1371  H   LEU A  89     -83.730 -65.141  31.860  1.00  0.00           H  
ATOM   1372  HA  LEU A  89     -84.906 -67.718  32.250  1.00  0.00           H  
ATOM   1373 1HB  LEU A  89     -82.622 -67.303  31.334  1.00  0.00           H  
ATOM   1374 2HB  LEU A  89     -82.096 -66.778  32.936  1.00  0.00           H  
ATOM   1375  HG  LEU A  89     -81.490 -69.159  32.216  1.00  0.00           H  
ATOM   1376 1HD1 LEU A  89     -81.842 -70.014  34.490  1.00  0.00           H  
ATOM   1377 2HD1 LEU A  89     -81.288 -68.323  34.502  1.00  0.00           H  
ATOM   1378 3HD1 LEU A  89     -83.001 -68.701  34.805  1.00  0.00           H  
ATOM   1379 1HD2 LEU A  89     -83.259 -70.844  32.592  1.00  0.00           H  
ATOM   1380 2HD2 LEU A  89     -84.439 -69.543  32.880  1.00  0.00           H  
ATOM   1381 3HD2 LEU A  89     -83.701 -69.735  31.271  1.00  0.00           H  
ATOM   1382  N   ILE A  90     -84.004 -66.096  34.966  1.00  0.00           N  
ATOM   1383  CA  ILE A  90     -84.154 -66.062  36.416  1.00  0.00           C  
ATOM   1384  C   ILE A  90     -85.622 -66.014  36.817  1.00  0.00           C  
ATOM   1385  O   ILE A  90     -86.039 -66.674  37.769  1.00  0.00           O  
ATOM   1386  CB  ILE A  90     -83.418 -64.850  37.016  1.00  0.00           C  
ATOM   1387  CG1 ILE A  90     -81.911 -64.964  36.768  1.00  0.00           C  
ATOM   1388  CG2 ILE A  90     -83.708 -64.736  38.505  1.00  0.00           C  
ATOM   1389  CD1 ILE A  90     -81.282 -66.194  37.383  1.00  0.00           C  
ATOM   1390  H   ILE A  90     -83.558 -65.319  34.499  1.00  0.00           H  
ATOM   1391  HA  ILE A  90     -83.718 -66.971  36.829  1.00  0.00           H  
ATOM   1392  HB  ILE A  90     -83.751 -63.940  36.520  1.00  0.00           H  
ATOM   1393 1HG1 ILE A  90     -81.720 -64.983  35.696  1.00  0.00           H  
ATOM   1394 2HG1 ILE A  90     -81.408 -64.086  37.174  1.00  0.00           H  
ATOM   1395 1HG2 ILE A  90     -83.179 -63.875  38.913  1.00  0.00           H  
ATOM   1396 2HG2 ILE A  90     -84.779 -64.610  38.658  1.00  0.00           H  
ATOM   1397 3HG2 ILE A  90     -83.373 -65.641  39.012  1.00  0.00           H  
ATOM   1398 1HD1 ILE A  90     -80.214 -66.204  37.165  1.00  0.00           H  
ATOM   1399 2HD1 ILE A  90     -81.432 -66.177  38.463  1.00  0.00           H  
ATOM   1400 3HD1 ILE A  90     -81.746 -67.087  36.966  1.00  0.00           H  
ATOM   1401  N   ARG A  91     -86.405 -65.228  36.087  1.00  0.00           N  
ATOM   1402  CA  ARG A  91     -87.831 -65.093  36.365  1.00  0.00           C  
ATOM   1403  C   ARG A  91     -88.563 -66.409  36.140  1.00  0.00           C  
ATOM   1404  O   ARG A  91     -89.440 -66.784  36.918  1.00  0.00           O  
ATOM   1405  CB  ARG A  91     -88.449 -64.016  35.485  1.00  0.00           C  
ATOM   1406  CG  ARG A  91     -89.922 -63.744  35.747  1.00  0.00           C  
ATOM   1407  CD  ARG A  91     -90.433 -62.632  34.905  1.00  0.00           C  
ATOM   1408  NE  ARG A  91     -90.414 -62.971  33.490  1.00  0.00           N  
ATOM   1409  CZ  ARG A  91     -90.527 -62.077  32.489  1.00  0.00           C  
ATOM   1410  NH1 ARG A  91     -90.667 -60.798  32.761  1.00  0.00           N  
ATOM   1411  NH2 ARG A  91     -90.498 -62.486  31.232  1.00  0.00           N  
ATOM   1412  H   ARG A  91     -86.003 -64.710  35.318  1.00  0.00           H  
ATOM   1413  HA  ARG A  91     -87.953 -64.802  37.408  1.00  0.00           H  
ATOM   1414 1HB  ARG A  91     -87.911 -63.080  35.625  1.00  0.00           H  
ATOM   1415 2HB  ARG A  91     -88.347 -64.300  34.438  1.00  0.00           H  
ATOM   1416 1HG  ARG A  91     -90.503 -64.639  35.523  1.00  0.00           H  
ATOM   1417 2HG  ARG A  91     -90.061 -63.473  36.794  1.00  0.00           H  
ATOM   1418 1HD  ARG A  91     -91.460 -62.405  35.187  1.00  0.00           H  
ATOM   1419 2HD  ARG A  91     -89.812 -61.749  35.052  1.00  0.00           H  
ATOM   1420  HE  ARG A  91     -90.308 -63.945  33.241  1.00  0.00           H  
ATOM   1421 1HH1 ARG A  91     -90.689 -60.486  33.721  1.00  0.00           H  
ATOM   1422 2HH1 ARG A  91     -90.752 -60.129  32.010  1.00  0.00           H  
ATOM   1423 1HH2 ARG A  91     -90.391 -63.469  31.023  1.00  0.00           H  
ATOM   1424 2HH2 ARG A  91     -90.583 -61.816  30.482  1.00  0.00           H  
ATOM   1425  N   GLU A  92     -88.198 -67.108  35.071  1.00  0.00           N  
ATOM   1426  CA  GLU A  92     -88.820 -68.383  34.743  1.00  0.00           C  
ATOM   1427  C   GLU A  92     -88.526 -69.433  35.809  1.00  0.00           C  
ATOM   1428  O   GLU A  92     -89.401 -70.214  36.183  1.00  0.00           O  
ATOM   1429  CB  GLU A  92     -88.333 -68.876  33.378  1.00  0.00           C  
ATOM   1430  CG  GLU A  92     -88.828 -68.051  32.199  1.00  0.00           C  
ATOM   1431  CD  GLU A  92     -90.321 -68.105  32.032  1.00  0.00           C  
ATOM   1432  OE1 GLU A  92     -90.886 -69.152  32.240  1.00  0.00           O  
ATOM   1433  OE2 GLU A  92     -90.898 -67.097  31.697  1.00  0.00           O  
ATOM   1434  H   GLU A  92     -87.471 -66.747  34.472  1.00  0.00           H  
ATOM   1435  HA  GLU A  92     -89.901 -68.240  34.698  1.00  0.00           H  
ATOM   1436 1HB  GLU A  92     -87.244 -68.871  33.357  1.00  0.00           H  
ATOM   1437 2HB  GLU A  92     -88.659 -69.905  33.227  1.00  0.00           H  
ATOM   1438 1HG  GLU A  92     -88.527 -67.014  32.343  1.00  0.00           H  
ATOM   1439 2HG  GLU A  92     -88.352 -68.416  31.289  1.00  0.00           H  
ATOM   1440  N   THR A  93     -87.288 -69.444  36.294  1.00  0.00           N  
ATOM   1441  CA  THR A  93     -86.875 -70.397  37.319  1.00  0.00           C  
ATOM   1442  C   THR A  93     -87.628 -70.162  38.622  1.00  0.00           C  
ATOM   1443  O   THR A  93     -88.042 -71.108  39.290  1.00  0.00           O  
ATOM   1444  CB  THR A  93     -85.359 -70.315  37.576  1.00  0.00           C  
ATOM   1445  OG1 THR A  93     -84.650 -70.634  36.371  1.00  0.00           O  
ATOM   1446  CG2 THR A  93     -84.950 -71.285  38.673  1.00  0.00           C  
ATOM   1447  H   THR A  93     -86.616 -68.777  35.943  1.00  0.00           H  
ATOM   1448  HA  THR A  93     -87.111 -71.403  36.971  1.00  0.00           H  
ATOM   1449  HB  THR A  93     -85.096 -69.301  37.878  1.00  0.00           H  
ATOM   1450  HG1 THR A  93     -84.892 -70.010  35.683  1.00  0.00           H  
ATOM   1451 1HG2 THR A  93     -83.876 -71.213  38.841  1.00  0.00           H  
ATOM   1452 2HG2 THR A  93     -85.479 -71.038  39.593  1.00  0.00           H  
ATOM   1453 3HG2 THR A  93     -85.202 -72.301  38.372  1.00  0.00           H  
ATOM   1454  N   SER A  94     -87.801 -68.894  38.978  1.00  0.00           N  
ATOM   1455  CA  SER A  94     -88.504 -68.532  40.204  1.00  0.00           C  
ATOM   1456  C   SER A  94     -89.966 -68.951  40.146  1.00  0.00           C  
ATOM   1457  O   SER A  94     -90.521 -69.439  41.131  1.00  0.00           O  
ATOM   1458  CB  SER A  94     -88.407 -67.037  40.440  1.00  0.00           C  
ATOM   1459  OG  SER A  94     -89.074 -66.670  41.616  1.00  0.00           O  
ATOM   1460  H   SER A  94     -87.436 -68.162  38.385  1.00  0.00           H  
ATOM   1461  HA  SER A  94     -88.032 -69.051  41.040  1.00  0.00           H  
ATOM   1462 1HB  SER A  94     -87.359 -66.747  40.507  1.00  0.00           H  
ATOM   1463 2HB  SER A  94     -88.840 -66.507  39.593  1.00  0.00           H  
ATOM   1464  HG  SER A  94     -88.968 -65.719  41.695  1.00  0.00           H  
ATOM   1465  N   ARG A  95     -90.586 -68.757  38.987  1.00  0.00           N  
ATOM   1466  CA  ARG A  95     -91.987 -69.116  38.798  1.00  0.00           C  
ATOM   1467  C   ARG A  95     -92.192 -70.620  38.911  1.00  0.00           C  
ATOM   1468  O   ARG A  95     -93.166 -71.081  39.505  1.00  0.00           O  
ATOM   1469  CB  ARG A  95     -92.483 -68.641  37.440  1.00  0.00           C  
ATOM   1470  CG  ARG A  95     -93.951 -68.921  37.162  1.00  0.00           C  
ATOM   1471  CD  ARG A  95     -94.366 -68.406  35.832  1.00  0.00           C  
ATOM   1472  NE  ARG A  95     -93.660 -69.072  34.748  1.00  0.00           N  
ATOM   1473  CZ  ARG A  95     -93.987 -70.281  34.252  1.00  0.00           C  
ATOM   1474  NH1 ARG A  95     -95.007 -70.943  34.751  1.00  0.00           N  
ATOM   1475  NH2 ARG A  95     -93.281 -70.802  33.264  1.00  0.00           N  
ATOM   1476  H   ARG A  95     -90.075 -68.350  38.217  1.00  0.00           H  
ATOM   1477  HA  ARG A  95     -92.577 -68.627  39.574  1.00  0.00           H  
ATOM   1478 1HB  ARG A  95     -92.330 -67.567  37.352  1.00  0.00           H  
ATOM   1479 2HB  ARG A  95     -91.901 -69.120  36.652  1.00  0.00           H  
ATOM   1480 1HG  ARG A  95     -94.127 -69.997  37.183  1.00  0.00           H  
ATOM   1481 2HG  ARG A  95     -94.564 -68.437  37.923  1.00  0.00           H  
ATOM   1482 1HD  ARG A  95     -95.434 -68.571  35.695  1.00  0.00           H  
ATOM   1483 2HD  ARG A  95     -94.153 -67.340  35.772  1.00  0.00           H  
ATOM   1484  HE  ARG A  95     -92.869 -68.594  34.339  1.00  0.00           H  
ATOM   1485 1HH1 ARG A  95     -95.547 -70.545  35.506  1.00  0.00           H  
ATOM   1486 2HH1 ARG A  95     -95.252 -71.849  34.379  1.00  0.00           H  
ATOM   1487 1HH2 ARG A  95     -92.496 -70.294  32.880  1.00  0.00           H  
ATOM   1488 2HH2 ARG A  95     -93.525 -71.708  32.892  1.00  0.00           H  
ATOM   1489  N   GLN A  96     -91.266 -71.380  38.336  1.00  0.00           N  
ATOM   1490  CA  GLN A  96     -91.342 -72.837  38.372  1.00  0.00           C  
ATOM   1491  C   GLN A  96     -91.213 -73.362  39.797  1.00  0.00           C  
ATOM   1492  O   GLN A  96     -91.917 -74.290  40.193  1.00  0.00           O  
ATOM   1493  CB  GLN A  96     -90.254 -73.452  37.488  1.00  0.00           C  
ATOM   1494  CG  GLN A  96     -90.441 -73.200  36.002  1.00  0.00           C  
ATOM   1495  CD  GLN A  96     -91.711 -73.831  35.464  1.00  0.00           C  
ATOM   1496  OE1 GLN A  96     -92.218 -74.810  36.020  1.00  0.00           O  
ATOM   1497  NE2 GLN A  96     -92.233 -73.275  34.376  1.00  0.00           N  
ATOM   1498  H   GLN A  96     -90.491 -70.940  37.863  1.00  0.00           H  
ATOM   1499  HA  GLN A  96     -92.316 -73.141  37.989  1.00  0.00           H  
ATOM   1500 1HB  GLN A  96     -89.281 -73.053  37.777  1.00  0.00           H  
ATOM   1501 2HB  GLN A  96     -90.224 -74.530  37.645  1.00  0.00           H  
ATOM   1502 1HG  GLN A  96     -90.495 -72.125  35.831  1.00  0.00           H  
ATOM   1503 2HG  GLN A  96     -89.594 -73.622  35.462  1.00  0.00           H  
ATOM   1504 1HE2 GLN A  96     -93.070 -73.649  33.975  1.00  0.00           H  
ATOM   1505 2HE2 GLN A  96     -91.789 -72.483  33.958  1.00  0.00           H  
ATOM   1506  N   ILE A  97     -90.307 -72.762  40.562  1.00  0.00           N  
ATOM   1507  CA  ILE A  97     -90.084 -73.168  41.944  1.00  0.00           C  
ATOM   1508  C   ILE A  97     -91.314 -72.902  42.802  1.00  0.00           C  
ATOM   1509  O   ILE A  97     -91.683 -73.718  43.646  1.00  0.00           O  
ATOM   1510  CB  ILE A  97     -88.871 -72.433  42.543  1.00  0.00           C  
ATOM   1511  CG1 ILE A  97     -87.591 -72.819  41.796  1.00  0.00           C  
ATOM   1512  CG2 ILE A  97     -88.740 -72.745  44.026  1.00  0.00           C  
ATOM   1513  CD1 ILE A  97     -87.269 -74.294  41.857  1.00  0.00           C  
ATOM   1514  H   ILE A  97     -89.759 -72.006  40.177  1.00  0.00           H  
ATOM   1515  HA  ILE A  97     -89.882 -74.239  41.961  1.00  0.00           H  
ATOM   1516  HB  ILE A  97     -88.998 -71.359  42.417  1.00  0.00           H  
ATOM   1517 1HG1 ILE A  97     -87.681 -72.532  40.749  1.00  0.00           H  
ATOM   1518 2HG1 ILE A  97     -86.747 -72.269  42.213  1.00  0.00           H  
ATOM   1519 1HG2 ILE A  97     -87.877 -72.218  44.433  1.00  0.00           H  
ATOM   1520 2HG2 ILE A  97     -89.640 -72.422  44.546  1.00  0.00           H  
ATOM   1521 3HG2 ILE A  97     -88.607 -73.818  44.162  1.00  0.00           H  
ATOM   1522 1HD1 ILE A  97     -86.349 -74.489  41.306  1.00  0.00           H  
ATOM   1523 2HD1 ILE A  97     -87.140 -74.596  42.897  1.00  0.00           H  
ATOM   1524 3HD1 ILE A  97     -88.085 -74.863  41.412  1.00  0.00           H  
ATOM   1525  N   ALA A  98     -91.947 -71.754  42.580  1.00  0.00           N  
ATOM   1526  CA  ALA A  98     -93.138 -71.378  43.332  1.00  0.00           C  
ATOM   1527  C   ALA A  98     -94.291 -72.332  43.050  1.00  0.00           C  
ATOM   1528  O   ALA A  98     -95.029 -72.716  43.958  1.00  0.00           O  
ATOM   1529  CB  ALA A  98     -93.542 -69.948  43.004  1.00  0.00           C  
ATOM   1530  H   ALA A  98     -91.594 -71.126  41.872  1.00  0.00           H  
ATOM   1531  HA  ALA A  98     -92.902 -71.445  44.395  1.00  0.00           H  
ATOM   1532 1HB  ALA A  98     -94.433 -69.682  43.573  1.00  0.00           H  
ATOM   1533 2HB  ALA A  98     -92.729 -69.271  43.266  1.00  0.00           H  
ATOM   1534 3HB  ALA A  98     -93.755 -69.866  41.939  1.00  0.00           H  
ATOM   1535  N   GLU A  99     -94.443 -72.710  41.784  1.00  0.00           N  
ATOM   1536  CA  GLU A  99     -95.509 -73.620  41.380  1.00  0.00           C  
ATOM   1537  C   GLU A  99     -95.327 -74.996  42.006  1.00  0.00           C  
ATOM   1538  O   GLU A  99     -96.292 -75.621  42.445  1.00  0.00           O  
ATOM   1539  CB  GLU A  99     -95.554 -73.745  39.855  1.00  0.00           C  
ATOM   1540  CG  GLU A  99     -96.029 -72.491  39.135  1.00  0.00           C  
ATOM   1541  CD  GLU A  99     -95.992 -72.627  37.638  1.00  0.00           C  
ATOM   1542  OE1 GLU A  99     -95.503 -73.623  37.163  1.00  0.00           O  
ATOM   1543  OE2 GLU A  99     -96.453 -71.732  36.969  1.00  0.00           O  
ATOM   1544  H   GLU A  99     -93.804 -72.358  41.085  1.00  0.00           H  
ATOM   1545  HA  GLU A  99     -96.460 -73.214  41.725  1.00  0.00           H  
ATOM   1546 1HB  GLU A  99     -94.560 -73.991  39.481  1.00  0.00           H  
ATOM   1547 2HB  GLU A  99     -96.220 -74.563  39.577  1.00  0.00           H  
ATOM   1548 1HG  GLU A  99     -97.051 -72.272  39.444  1.00  0.00           H  
ATOM   1549 2HG  GLU A  99     -95.401 -71.653  39.435  1.00  0.00           H  
ATOM   1550  N   ILE A 100     -94.083 -75.462  42.044  1.00  0.00           N  
ATOM   1551  CA  ILE A 100     -93.772 -76.767  42.617  1.00  0.00           C  
ATOM   1552  C   ILE A 100     -94.067 -76.797  44.111  1.00  0.00           C  
ATOM   1553  O   ILE A 100     -94.591 -77.782  44.631  1.00  0.00           O  
ATOM   1554  CB  ILE A 100     -92.296 -77.135  42.377  1.00  0.00           C  
ATOM   1555  CG1 ILE A 100     -92.040 -77.368  40.886  1.00  0.00           C  
ATOM   1556  CG2 ILE A 100     -91.917 -78.367  43.185  1.00  0.00           C  
ATOM   1557  CD1 ILE A 100     -90.575 -77.470  40.527  1.00  0.00           C  
ATOM   1558  H   ILE A 100     -93.334 -74.900  41.667  1.00  0.00           H  
ATOM   1559  HA  ILE A 100     -94.398 -77.515  42.131  1.00  0.00           H  
ATOM   1560  HB  ILE A 100     -91.660 -76.304  42.680  1.00  0.00           H  
ATOM   1561 1HG1 ILE A 100     -92.533 -78.288  40.572  1.00  0.00           H  
ATOM   1562 2HG1 ILE A 100     -92.475 -76.552  40.310  1.00  0.00           H  
ATOM   1563 1HG2 ILE A 100     -90.871 -78.613  43.004  1.00  0.00           H  
ATOM   1564 2HG2 ILE A 100     -92.063 -78.165  44.246  1.00  0.00           H  
ATOM   1565 3HG2 ILE A 100     -92.545 -79.206  42.885  1.00  0.00           H  
ATOM   1566 1HD1 ILE A 100     -90.473 -77.635  39.454  1.00  0.00           H  
ATOM   1567 2HD1 ILE A 100     -90.068 -76.544  40.802  1.00  0.00           H  
ATOM   1568 3HD1 ILE A 100     -90.125 -78.303  41.066  1.00  0.00           H  
ATOM   1569  N   ALA A 101     -93.726 -75.713  44.798  1.00  0.00           N  
ATOM   1570  CA  ALA A 101     -93.953 -75.613  46.234  1.00  0.00           C  
ATOM   1571  C   ALA A 101     -95.442 -75.625  46.557  1.00  0.00           C  
ATOM   1572  O   ALA A 101     -95.874 -76.261  47.518  1.00  0.00           O  
ATOM   1573  CB  ALA A 101     -93.301 -74.354  46.787  1.00  0.00           C  
ATOM   1574  H   ALA A 101     -93.299 -74.938  44.312  1.00  0.00           H  
ATOM   1575  HA  ALA A 101     -93.501 -76.483  46.710  1.00  0.00           H  
ATOM   1576 1HB  ALA A 101     -93.479 -74.294  47.861  1.00  0.00           H  
ATOM   1577 2HB  ALA A 101     -92.228 -74.387  46.599  1.00  0.00           H  
ATOM   1578 3HB  ALA A 101     -93.728 -73.479  46.299  1.00  0.00           H  
ATOM   1579  N   GLU A 102     -96.224 -74.918  45.748  1.00  0.00           N  
ATOM   1580  CA  GLU A 102     -97.667 -74.846  45.947  1.00  0.00           C  
ATOM   1581  C   GLU A 102     -98.318 -76.209  45.756  1.00  0.00           C  
ATOM   1582  O   GLU A 102     -99.214 -76.590  46.508  1.00  0.00           O  
ATOM   1583  CB  GLU A 102     -98.289 -73.834  44.982  1.00  0.00           C  
ATOM   1584  CG  GLU A 102     -97.937 -72.383  45.280  1.00  0.00           C  
ATOM   1585  CD  GLU A 102     -98.505 -71.424  44.271  1.00  0.00           C  
ATOM   1586  OE1 GLU A 102     -99.062 -71.875  43.299  1.00  0.00           O  
ATOM   1587  OE2 GLU A 102     -98.383 -70.239  44.473  1.00  0.00           O  
ATOM   1588  H   GLU A 102     -95.809 -74.417  44.975  1.00  0.00           H  
ATOM   1589  HA  GLU A 102     -97.858 -74.518  46.970  1.00  0.00           H  
ATOM   1590 1HB  GLU A 102     -97.966 -74.054  43.965  1.00  0.00           H  
ATOM   1591 2HB  GLU A 102     -99.375 -73.927  45.008  1.00  0.00           H  
ATOM   1592 1HG  GLU A 102     -98.319 -72.123  46.267  1.00  0.00           H  
ATOM   1593 2HG  GLU A 102     -96.853 -72.280  45.302  1.00  0.00           H  
ATOM   1594  N   ALA A 103     -97.861 -76.941  44.744  1.00  0.00           N  
ATOM   1595  CA  ALA A 103     -98.398 -78.265  44.454  1.00  0.00           C  
ATOM   1596  C   ALA A 103     -98.109 -79.239  45.586  1.00  0.00           C  
ATOM   1597  O   ALA A 103     -98.962 -80.045  45.958  1.00  0.00           O  
ATOM   1598  CB  ALA A 103     -97.828 -78.793  43.146  1.00  0.00           C  
ATOM   1599  H   ALA A 103     -97.124 -76.570  44.162  1.00  0.00           H  
ATOM   1600  HA  ALA A 103     -99.480 -78.178  44.357  1.00  0.00           H  
ATOM   1601 1HB  ALA A 103     -98.238 -79.782  42.943  1.00  0.00           H  
ATOM   1602 2HB  ALA A 103     -98.094 -78.116  42.333  1.00  0.00           H  
ATOM   1603 3HB  ALA A 103     -96.744 -78.859  43.222  1.00  0.00           H  
ATOM   1604  N   THR A 104     -96.901 -79.161  46.134  1.00  0.00           N  
ATOM   1605  CA  THR A 104     -96.496 -80.036  47.227  1.00  0.00           C  
ATOM   1606  C   THR A 104     -97.327 -79.777  48.478  1.00  0.00           C  
ATOM   1607  O   THR A 104     -97.726 -80.711  49.173  1.00  0.00           O  
ATOM   1608  CB  THR A 104     -95.001 -79.860  47.553  1.00  0.00           C  
ATOM   1609  OG1 THR A 104     -94.215 -80.202  46.404  1.00  0.00           O  
ATOM   1610  CG2 THR A 104     -94.601 -80.749  48.720  1.00  0.00           C  
ATOM   1611  H   THR A 104     -96.245 -78.478  45.782  1.00  0.00           H  
ATOM   1612  HA  THR A 104     -96.661 -81.069  46.922  1.00  0.00           H  
ATOM   1613  HB  THR A 104     -94.806 -78.819  47.813  1.00  0.00           H  
ATOM   1614  HG1 THR A 104     -94.211 -79.465  45.789  1.00  0.00           H  
ATOM   1615 1HG2 THR A 104     -93.542 -80.611  48.936  1.00  0.00           H  
ATOM   1616 2HG2 THR A 104     -95.189 -80.483  49.598  1.00  0.00           H  
ATOM   1617 3HG2 THR A 104     -94.785 -81.791  48.462  1.00  0.00           H  
ATOM   1618  N   ILE A 105     -97.583 -78.504  48.758  1.00  0.00           N  
ATOM   1619  CA  ILE A 105     -98.368 -78.118  49.922  1.00  0.00           C  
ATOM   1620  C   ILE A 105     -99.750 -78.760  49.897  1.00  0.00           C  
ATOM   1621  O   ILE A 105    -100.207 -79.312  50.897  1.00  0.00           O  
ATOM   1622  CB  ILE A 105     -98.514 -76.587  50.001  1.00  0.00           C  
ATOM   1623  CG1 ILE A 105     -97.162 -75.937  50.306  1.00  0.00           C  
ATOM   1624  CG2 ILE A 105     -99.542 -76.204  51.054  1.00  0.00           C  
ATOM   1625  CD1 ILE A 105     -97.149 -74.437  50.120  1.00  0.00           C  
ATOM   1626  H   ILE A 105     -97.224 -77.785  48.146  1.00  0.00           H  
ATOM   1627  HA  ILE A 105     -97.851 -78.461  50.818  1.00  0.00           H  
ATOM   1628  HB  ILE A 105     -98.837 -76.203  49.034  1.00  0.00           H  
ATOM   1629 1HG1 ILE A 105     -96.877 -76.156  51.335  1.00  0.00           H  
ATOM   1630 2HG1 ILE A 105     -96.397 -76.367  49.658  1.00  0.00           H  
ATOM   1631 1HG2 ILE A 105     -99.632 -75.119  51.096  1.00  0.00           H  
ATOM   1632 2HG2 ILE A 105    -100.507 -76.638  50.794  1.00  0.00           H  
ATOM   1633 3HG2 ILE A 105     -99.225 -76.581  52.026  1.00  0.00           H  
ATOM   1634 1HD1 ILE A 105     -96.158 -74.050  50.355  1.00  0.00           H  
ATOM   1635 2HD1 ILE A 105     -97.397 -74.197  49.085  1.00  0.00           H  
ATOM   1636 3HD1 ILE A 105     -97.882 -73.982  50.784  1.00  0.00           H  
ATOM   1637  N   LYS A 106    -100.409 -78.682  48.747  1.00  0.00           N  
ATOM   1638  CA  LYS A 106    -101.740 -79.257  48.586  1.00  0.00           C  
ATOM   1639  C   LYS A 106    -101.736 -80.748  48.894  1.00  0.00           C  
ATOM   1640  O   LYS A 106    -102.643 -81.258  49.553  1.00  0.00           O  
ATOM   1641  CB  LYS A 106    -102.261 -79.015  47.169  1.00  0.00           C  
ATOM   1642  CG  LYS A 106    -103.669 -79.538  46.918  1.00  0.00           C  
ATOM   1643  CD  LYS A 106    -104.141 -79.203  45.511  1.00  0.00           C  
ATOM   1644  CE  LYS A 106    -105.533 -79.757  45.247  1.00  0.00           C  
ATOM   1645  NZ  LYS A 106    -106.008 -79.437  43.873  1.00  0.00           N  
ATOM   1646  H   LYS A 106     -99.978 -78.213  47.964  1.00  0.00           H  
ATOM   1647  HA  LYS A 106    -102.414 -78.772  49.293  1.00  0.00           H  
ATOM   1648 1HB  LYS A 106    -102.260 -77.945  46.958  1.00  0.00           H  
ATOM   1649 2HB  LYS A 106    -101.594 -79.491  46.449  1.00  0.00           H  
ATOM   1650 1HG  LYS A 106    -103.684 -80.621  47.049  1.00  0.00           H  
ATOM   1651 2HG  LYS A 106    -104.356 -79.094  47.638  1.00  0.00           H  
ATOM   1652 1HD  LYS A 106    -104.159 -78.120  45.381  1.00  0.00           H  
ATOM   1653 2HD  LYS A 106    -103.448 -79.628  44.784  1.00  0.00           H  
ATOM   1654 1HE  LYS A 106    -105.525 -80.838  45.372  1.00  0.00           H  
ATOM   1655 2HE  LYS A 106    -106.235 -79.336  45.967  1.00  0.00           H  
ATOM   1656 1HZ  LYS A 106    -106.933 -79.820  43.738  1.00  0.00           H  
ATOM   1657 2HZ  LYS A 106    -106.039 -78.434  43.752  1.00  0.00           H  
ATOM   1658 3HZ  LYS A 106    -105.376 -79.838  43.196  1.00  0.00           H  
ATOM   1659  N   ALA A 107    -100.723 -81.458  48.423  1.00  0.00           N  
ATOM   1660  CA  ALA A 107    -100.654 -82.901  48.656  1.00  0.00           C  
ATOM   1661  C   ALA A 107    -100.525 -83.267  50.135  1.00  0.00           C  
ATOM   1662  O   ALA A 107    -101.100 -84.254  50.593  1.00  0.00           O  
ATOM   1663  CB  ALA A 107     -99.491 -83.494  47.874  1.00  0.00           C  
ATOM   1664  H   ALA A 107     -99.987 -81.009  47.898  1.00  0.00           H  
ATOM   1665  HA  ALA A 107    -101.583 -83.346  48.300  1.00  0.00           H  
ATOM   1666 1HB  ALA A 107     -99.454 -84.571  48.037  1.00  0.00           H  
ATOM   1667 2HB  ALA A 107     -99.627 -83.293  46.811  1.00  0.00           H  
ATOM   1668 3HB  ALA A 107     -98.559 -83.044  48.212  1.00  0.00           H  
ATOM   1669  N   THR A 108     -99.770 -82.473  50.887  1.00  0.00           N  
ATOM   1670  CA  THR A 108     -99.484 -82.792  52.286  1.00  0.00           C  
ATOM   1671  C   THR A 108     -99.929 -81.662  53.204  1.00  0.00           C  
ATOM   1672  O   THR A 108     -99.627 -80.494  52.958  1.00  0.00           O  
ATOM   1673  CB  THR A 108     -97.985 -83.071  52.500  1.00  0.00           C  
ATOM   1674  OG1 THR A 108     -97.583 -84.185  51.691  1.00  0.00           O  
ATOM   1675  CG2 THR A 108     -97.704 -83.384  53.962  1.00  0.00           C  
ATOM   1676  H   THR A 108     -99.383 -81.631  50.486  1.00  0.00           H  
ATOM   1677  HA  THR A 108    -100.042 -83.689  52.557  1.00  0.00           H  
ATOM   1678  HB  THR A 108     -97.406 -82.197  52.203  1.00  0.00           H  
ATOM   1679  HG1 THR A 108     -97.742 -83.981  50.766  1.00  0.00           H  
ATOM   1680 1HG2 THR A 108     -96.639 -83.578  54.094  1.00  0.00           H  
ATOM   1681 2HG2 THR A 108     -97.997 -82.534  54.578  1.00  0.00           H  
ATOM   1682 3HG2 THR A 108     -98.272 -84.263  54.261  1.00  0.00           H  
ATOM   1683  N   ASP A 109    -100.648 -82.016  54.264  1.00  0.00           N  
ATOM   1684  CA  ASP A 109    -101.161 -81.025  55.202  1.00  0.00           C  
ATOM   1685  C   ASP A 109    -100.497 -81.144  56.567  1.00  0.00           C  
ATOM   1686  O   ASP A 109    -100.981 -80.590  57.555  1.00  0.00           O  
ATOM   1687  CB  ASP A 109    -102.677 -81.171  55.355  1.00  0.00           C  
ATOM   1688  CG  ASP A 109    -103.087 -82.516  55.937  1.00  0.00           C  
ATOM   1689  OD1 ASP A 109    -102.325 -83.447  55.826  1.00  0.00           O  
ATOM   1690  OD2 ASP A 109    -104.159 -82.601  56.489  1.00  0.00           O  
ATOM   1691  H   ASP A 109    -100.843 -82.993  54.424  1.00  0.00           H  
ATOM   1692  HA  ASP A 109    -100.945 -80.031  54.809  1.00  0.00           H  
ATOM   1693 1HB  ASP A 109    -103.055 -80.380  56.003  1.00  0.00           H  
ATOM   1694 2HB  ASP A 109    -103.154 -81.052  54.382  1.00  0.00           H  
ATOM   1695  N   ASP A 110     -99.384 -81.870  56.621  1.00  0.00           N  
ATOM   1696  CA  ASP A 110     -98.714 -82.138  57.889  1.00  0.00           C  
ATOM   1697  C   ASP A 110     -98.063 -80.880  58.450  1.00  0.00           C  
ATOM   1698  O   ASP A 110     -97.298 -80.205  57.761  1.00  0.00           O  
ATOM   1699  CB  ASP A 110     -97.657 -83.231  57.715  1.00  0.00           C  
ATOM   1700  CG  ASP A 110     -97.010 -83.644  59.031  1.00  0.00           C  
ATOM   1701  OD1 ASP A 110     -97.580 -84.455  59.721  1.00  0.00           O  
ATOM   1702  OD2 ASP A 110     -95.953 -83.144  59.332  1.00  0.00           O  
ATOM   1703  H   ASP A 110     -98.993 -82.245  55.769  1.00  0.00           H  
ATOM   1704  HA  ASP A 110     -99.457 -82.484  58.607  1.00  0.00           H  
ATOM   1705 1HB  ASP A 110     -98.114 -84.110  57.260  1.00  0.00           H  
ATOM   1706 2HB  ASP A 110     -96.877 -82.880  57.039  1.00  0.00           H  
ATOM   1707  N   PRO A 111     -98.241 -80.399  59.685  1.00  0.00           N  
ATOM   1708  CA  PRO A 111     -97.924 -79.009  59.989  1.00  0.00           C  
ATOM   1709  C   PRO A 111     -96.432 -78.735  59.830  1.00  0.00           C  
ATOM   1710  O   PRO A 111     -96.034 -77.688  59.320  1.00  0.00           O  
ATOM   1711  CB  PRO A 111     -98.373 -78.865  61.447  1.00  0.00           C  
ATOM   1712  CG  PRO A 111     -99.442 -79.892  61.603  1.00  0.00           C  
ATOM   1713  CD  PRO A 111     -98.965 -81.058  60.779  1.00  0.00           C  
ATOM   1714  HA  PRO A 111     -98.511 -78.352  59.329  1.00  0.00           H  
ATOM   1715 1HB  PRO A 111     -97.520 -79.031  62.121  1.00  0.00           H  
ATOM   1716 2HB  PRO A 111     -98.734 -77.842  61.630  1.00  0.00           H  
ATOM   1717 1HG  PRO A 111     -99.570 -80.148  62.665  1.00  0.00           H  
ATOM   1718 2HG  PRO A 111    -100.406 -79.493  61.254  1.00  0.00           H  
ATOM   1719 1HD  PRO A 111     -98.302 -81.691  61.388  1.00  0.00           H  
ATOM   1720 2HD  PRO A 111     -99.831 -81.634  60.422  1.00  0.00           H  
ATOM   1721  N   GLU A 112     -95.613 -79.685  60.271  1.00  0.00           N  
ATOM   1722  CA  GLU A 112     -94.172 -79.622  60.050  1.00  0.00           C  
ATOM   1723  C   GLU A 112     -93.845 -79.544  58.565  1.00  0.00           C  
ATOM   1724  O   GLU A 112     -93.033 -78.721  58.141  1.00  0.00           O  
ATOM   1725  CB  GLU A 112     -93.483 -80.840  60.670  1.00  0.00           C  
ATOM   1726  CG  GLU A 112     -93.464 -80.845  62.192  1.00  0.00           C  
ATOM   1727  CD  GLU A 112     -92.860 -82.096  62.765  1.00  0.00           C  
ATOM   1728  OE1 GLU A 112     -92.566 -82.991  62.010  1.00  0.00           O  
ATOM   1729  OE2 GLU A 112     -92.693 -82.158  63.961  1.00  0.00           O  
ATOM   1730  H   GLU A 112     -95.999 -80.471  60.773  1.00  0.00           H  
ATOM   1731  HA  GLU A 112     -93.787 -78.722  60.529  1.00  0.00           H  
ATOM   1732 1HB  GLU A 112     -93.984 -81.749  60.338  1.00  0.00           H  
ATOM   1733 2HB  GLU A 112     -92.451 -80.890  60.322  1.00  0.00           H  
ATOM   1734 1HG  GLU A 112     -92.891 -79.986  62.540  1.00  0.00           H  
ATOM   1735 2HG  GLU A 112     -94.484 -80.739  62.557  1.00  0.00           H  
ATOM   1736  N   VAL A 113     -94.482 -80.403  57.778  1.00  0.00           N  
ATOM   1737  CA  VAL A 113     -94.260 -80.433  56.337  1.00  0.00           C  
ATOM   1738  C   VAL A 113     -94.567 -79.080  55.704  1.00  0.00           C  
ATOM   1739  O   VAL A 113     -93.787 -78.568  54.902  1.00  0.00           O  
ATOM   1740  CB  VAL A 113     -95.140 -81.515  55.683  1.00  0.00           C  
ATOM   1741  CG1 VAL A 113     -95.077 -81.408  54.167  1.00  0.00           C  
ATOM   1742  CG2 VAL A 113     -94.696 -82.894  56.147  1.00  0.00           C  
ATOM   1743  H   VAL A 113     -95.138 -81.053  58.188  1.00  0.00           H  
ATOM   1744  HA  VAL A 113     -93.213 -80.675  56.154  1.00  0.00           H  
ATOM   1745  HB  VAL A 113     -96.178 -81.350  55.974  1.00  0.00           H  
ATOM   1746 1HG1 VAL A 113     -95.705 -82.180  53.722  1.00  0.00           H  
ATOM   1747 2HG1 VAL A 113     -95.434 -80.427  53.856  1.00  0.00           H  
ATOM   1748 3HG1 VAL A 113     -94.048 -81.544  53.836  1.00  0.00           H  
ATOM   1749 1HG2 VAL A 113     -95.323 -83.653  55.681  1.00  0.00           H  
ATOM   1750 2HG2 VAL A 113     -93.657 -83.056  55.861  1.00  0.00           H  
ATOM   1751 3HG2 VAL A 113     -94.789 -82.961  57.231  1.00  0.00           H  
ATOM   1752  N   LEU A 114     -95.707 -78.508  56.071  1.00  0.00           N  
ATOM   1753  CA  LEU A 114     -96.121 -77.214  55.540  1.00  0.00           C  
ATOM   1754  C   LEU A 114     -95.078 -76.143  55.831  1.00  0.00           C  
ATOM   1755  O   LEU A 114     -94.704 -75.372  54.947  1.00  0.00           O  
ATOM   1756  CB  LEU A 114     -97.470 -76.800  56.141  1.00  0.00           C  
ATOM   1757  CG  LEU A 114     -98.683 -77.616  55.678  1.00  0.00           C  
ATOM   1758  CD1 LEU A 114     -99.903 -77.227  56.503  1.00  0.00           C  
ATOM   1759  CD2 LEU A 114     -98.924 -77.372  54.196  1.00  0.00           C  
ATOM   1760  H   LEU A 114     -96.304 -78.979  56.736  1.00  0.00           H  
ATOM   1761  HA  LEU A 114     -96.230 -77.303  54.459  1.00  0.00           H  
ATOM   1762 1HB  LEU A 114     -97.408 -76.885  57.225  1.00  0.00           H  
ATOM   1763 2HB  LEU A 114     -97.657 -75.756  55.890  1.00  0.00           H  
ATOM   1764  HG  LEU A 114     -98.493 -78.677  55.845  1.00  0.00           H  
ATOM   1765 1HD1 LEU A 114    -100.765 -77.807  56.174  1.00  0.00           H  
ATOM   1766 2HD1 LEU A 114     -99.710 -77.430  57.556  1.00  0.00           H  
ATOM   1767 3HD1 LEU A 114    -100.108 -76.165  56.369  1.00  0.00           H  
ATOM   1768 1HD2 LEU A 114     -99.786 -77.953  53.867  1.00  0.00           H  
ATOM   1769 2HD2 LEU A 114     -99.116 -76.312  54.029  1.00  0.00           H  
ATOM   1770 3HD2 LEU A 114     -98.044 -77.676  53.629  1.00  0.00           H  
ATOM   1771  N   GLU A 115     -94.612 -76.099  57.074  1.00  0.00           N  
ATOM   1772  CA  GLU A 115     -93.610 -75.121  57.483  1.00  0.00           C  
ATOM   1773  C   GLU A 115     -92.291 -75.345  56.756  1.00  0.00           C  
ATOM   1774  O   GLU A 115     -91.633 -74.393  56.336  1.00  0.00           O  
ATOM   1775  CB  GLU A 115     -93.386 -75.187  58.995  1.00  0.00           C  
ATOM   1776  CG  GLU A 115     -94.559 -74.685  59.827  1.00  0.00           C  
ATOM   1777  CD  GLU A 115     -94.333 -74.832  61.306  1.00  0.00           C  
ATOM   1778  OE1 GLU A 115     -93.343 -75.413  61.681  1.00  0.00           O  
ATOM   1779  OE2 GLU A 115     -95.151 -74.363  62.061  1.00  0.00           O  
ATOM   1780  H   GLU A 115     -94.961 -76.760  57.753  1.00  0.00           H  
ATOM   1781  HA  GLU A 115     -93.974 -74.125  57.227  1.00  0.00           H  
ATOM   1782 1HB  GLU A 115     -93.185 -76.217  59.289  1.00  0.00           H  
ATOM   1783 2HB  GLU A 115     -92.511 -74.594  59.260  1.00  0.00           H  
ATOM   1784 1HG  GLU A 115     -94.728 -73.633  59.599  1.00  0.00           H  
ATOM   1785 2HG  GLU A 115     -95.454 -75.238  59.544  1.00  0.00           H  
ATOM   1786  N   GLU A 116     -91.910 -76.610  56.610  1.00  0.00           N  
ATOM   1787  CA  GLU A 116     -90.667 -76.961  55.932  1.00  0.00           C  
ATOM   1788  C   GLU A 116     -90.712 -76.570  54.462  1.00  0.00           C  
ATOM   1789  O   GLU A 116     -89.730 -76.071  53.912  1.00  0.00           O  
ATOM   1790  CB  GLU A 116     -90.393 -78.461  56.062  1.00  0.00           C  
ATOM   1791  CG  GLU A 116     -90.031 -78.915  57.469  1.00  0.00           C  
ATOM   1792  CD  GLU A 116     -89.839 -80.402  57.573  1.00  0.00           C  
ATOM   1793  OE1 GLU A 116     -90.092 -81.083  56.608  1.00  0.00           O  
ATOM   1794  OE2 GLU A 116     -89.440 -80.858  58.618  1.00  0.00           O  
ATOM   1795  H   GLU A 116     -92.495 -77.346  56.977  1.00  0.00           H  
ATOM   1796  HA  GLU A 116     -89.850 -76.414  56.404  1.00  0.00           H  
ATOM   1797 1HB  GLU A 116     -91.274 -79.020  55.746  1.00  0.00           H  
ATOM   1798 2HB  GLU A 116     -89.574 -78.740  55.399  1.00  0.00           H  
ATOM   1799 1HG  GLU A 116     -89.110 -78.419  57.773  1.00  0.00           H  
ATOM   1800 2HG  GLU A 116     -90.820 -78.606  58.153  1.00  0.00           H  
ATOM   1801  N   ILE A 117     -91.857 -76.797  53.827  1.00  0.00           N  
ATOM   1802  CA  ILE A 117     -92.032 -76.467  52.418  1.00  0.00           C  
ATOM   1803  C   ILE A 117     -91.943 -74.965  52.190  1.00  0.00           C  
ATOM   1804  O   ILE A 117     -91.340 -74.510  51.218  1.00  0.00           O  
ATOM   1805  CB  ILE A 117     -93.384 -76.987  51.895  1.00  0.00           C  
ATOM   1806  CG1 ILE A 117     -93.394 -78.517  51.871  1.00  0.00           C  
ATOM   1807  CG2 ILE A 117     -93.669 -76.427  50.510  1.00  0.00           C  
ATOM   1808  CD1 ILE A 117     -94.761 -79.115  51.630  1.00  0.00           C  
ATOM   1809  H   ILE A 117     -92.627 -77.210  54.334  1.00  0.00           H  
ATOM   1810  HA  ILE A 117     -91.235 -76.946  51.850  1.00  0.00           H  
ATOM   1811  HB  ILE A 117     -94.179 -76.677  52.573  1.00  0.00           H  
ATOM   1812 1HG1 ILE A 117     -92.723 -78.873  51.090  1.00  0.00           H  
ATOM   1813 2HG1 ILE A 117     -93.019 -78.899  52.821  1.00  0.00           H  
ATOM   1814 1HG2 ILE A 117     -94.628 -76.805  50.156  1.00  0.00           H  
ATOM   1815 2HG2 ILE A 117     -93.703 -75.340  50.557  1.00  0.00           H  
ATOM   1816 3HG2 ILE A 117     -92.881 -76.736  49.823  1.00  0.00           H  
ATOM   1817 1HD1 ILE A 117     -94.687 -80.203  51.627  1.00  0.00           H  
ATOM   1818 2HD1 ILE A 117     -95.441 -78.800  52.422  1.00  0.00           H  
ATOM   1819 3HD1 ILE A 117     -95.142 -78.775  50.668  1.00  0.00           H  
ATOM   1820  N   SER A 118     -92.545 -74.197  53.091  1.00  0.00           N  
ATOM   1821  CA  SER A 118     -92.533 -72.742  52.988  1.00  0.00           C  
ATOM   1822  C   SER A 118     -91.122 -72.191  53.129  1.00  0.00           C  
ATOM   1823  O   SER A 118     -90.730 -71.269  52.413  1.00  0.00           O  
ATOM   1824  CB  SER A 118     -93.429 -72.135  54.050  1.00  0.00           C  
ATOM   1825  OG  SER A 118     -94.772 -72.469  53.825  1.00  0.00           O  
ATOM   1826  H   SER A 118     -93.023 -74.631  53.867  1.00  0.00           H  
ATOM   1827  HA  SER A 118     -92.912 -72.462  52.005  1.00  0.00           H  
ATOM   1828 1HB  SER A 118     -93.123 -72.493  55.032  1.00  0.00           H  
ATOM   1829 2HB  SER A 118     -93.316 -71.052  54.046  1.00  0.00           H  
ATOM   1830  HG  SER A 118     -95.270 -72.052  54.531  1.00  0.00           H  
ATOM   1831  N   GLU A 119     -90.359 -72.758  54.058  1.00  0.00           N  
ATOM   1832  CA  GLU A 119     -88.987 -72.323  54.293  1.00  0.00           C  
ATOM   1833  C   GLU A 119     -88.107 -72.597  53.082  1.00  0.00           C  
ATOM   1834  O   GLU A 119     -87.271 -71.773  52.711  1.00  0.00           O  
ATOM   1835  CB  GLU A 119     -88.408 -73.024  55.524  1.00  0.00           C  
ATOM   1836  CG  GLU A 119     -89.025 -72.585  56.845  1.00  0.00           C  
ATOM   1837  CD  GLU A 119     -88.483 -73.345  58.024  1.00  0.00           C  
ATOM   1838  OE1 GLU A 119     -87.734 -74.269  57.818  1.00  0.00           O  
ATOM   1839  OE2 GLU A 119     -88.820 -73.001  59.132  1.00  0.00           O  
ATOM   1840  H   GLU A 119     -90.739 -73.510  54.615  1.00  0.00           H  
ATOM   1841  HA  GLU A 119     -88.992 -71.248  54.473  1.00  0.00           H  
ATOM   1842 1HB  GLU A 119     -88.550 -74.101  55.430  1.00  0.00           H  
ATOM   1843 2HB  GLU A 119     -87.335 -72.838  55.578  1.00  0.00           H  
ATOM   1844 1HG  GLU A 119     -88.828 -71.523  56.991  1.00  0.00           H  
ATOM   1845 2HG  GLU A 119     -90.104 -72.723  56.794  1.00  0.00           H  
ATOM   1846  N   PHE A 120     -88.299 -73.759  52.467  1.00  0.00           N  
ATOM   1847  CA  PHE A 120     -87.522 -74.142  51.293  1.00  0.00           C  
ATOM   1848  C   PHE A 120     -87.804 -73.215  50.117  1.00  0.00           C  
ATOM   1849  O   PHE A 120     -86.892 -72.829  49.387  1.00  0.00           O  
ATOM   1850  CB  PHE A 120     -87.832 -75.586  50.895  1.00  0.00           C  
ATOM   1851  CG  PHE A 120     -87.020 -76.083  49.733  1.00  0.00           C  
ATOM   1852  CD1 PHE A 120     -85.907 -76.885  49.939  1.00  0.00           C  
ATOM   1853  CD2 PHE A 120     -87.365 -75.748  48.433  1.00  0.00           C  
ATOM   1854  CE1 PHE A 120     -85.159 -77.342  48.870  1.00  0.00           C  
ATOM   1855  CE2 PHE A 120     -86.620 -76.204  47.363  1.00  0.00           C  
ATOM   1856  CZ  PHE A 120     -85.515 -77.002  47.583  1.00  0.00           C  
ATOM   1857  H   PHE A 120     -89.001 -74.393  52.820  1.00  0.00           H  
ATOM   1858  HA  PHE A 120     -86.462 -74.068  51.540  1.00  0.00           H  
ATOM   1859 1HB  PHE A 120     -87.649 -76.244  51.744  1.00  0.00           H  
ATOM   1860 2HB  PHE A 120     -88.886 -75.673  50.635  1.00  0.00           H  
ATOM   1861  HD1 PHE A 120     -85.626 -77.155  50.957  1.00  0.00           H  
ATOM   1862  HD2 PHE A 120     -88.238 -75.117  48.259  1.00  0.00           H  
ATOM   1863  HE1 PHE A 120     -84.287 -77.972  49.046  1.00  0.00           H  
ATOM   1864  HE2 PHE A 120     -86.903 -75.934  46.346  1.00  0.00           H  
ATOM   1865  HZ  PHE A 120     -84.926 -77.361  46.740  1.00  0.00           H  
ATOM   1866  N   ALA A 121     -89.073 -72.862  49.941  1.00  0.00           N  
ATOM   1867  CA  ALA A 121     -89.478 -71.980  48.853  1.00  0.00           C  
ATOM   1868  C   ALA A 121     -88.879 -70.590  49.019  1.00  0.00           C  
ATOM   1869  O   ALA A 121     -88.434 -69.976  48.050  1.00  0.00           O  
ATOM   1870  CB  ALA A 121     -90.995 -71.896  48.776  1.00  0.00           C  
ATOM   1871  H   ALA A 121     -89.775 -73.214  50.578  1.00  0.00           H  
ATOM   1872  HA  ALA A 121     -89.101 -72.398  47.919  1.00  0.00           H  
ATOM   1873 1HB  ALA A 121     -91.282 -71.234  47.959  1.00  0.00           H  
ATOM   1874 2HB  ALA A 121     -91.406 -72.890  48.598  1.00  0.00           H  
ATOM   1875 3HB  ALA A 121     -91.386 -71.505  49.714  1.00  0.00           H  
ATOM   1876  N   GLU A 122     -88.870 -70.099  50.255  1.00  0.00           N  
ATOM   1877  CA  GLU A 122     -88.325 -68.779  50.549  1.00  0.00           C  
ATOM   1878  C   GLU A 122     -86.826 -68.728  50.276  1.00  0.00           C  
ATOM   1879  O   GLU A 122     -86.315 -67.744  49.741  1.00  0.00           O  
ATOM   1880  CB  GLU A 122     -88.602 -68.401  52.006  1.00  0.00           C  
ATOM   1881  CG  GLU A 122     -88.137 -67.003  52.391  1.00  0.00           C  
ATOM   1882  CD  GLU A 122     -88.506 -66.633  53.801  1.00  0.00           C  
ATOM   1883  OE1 GLU A 122     -89.503 -67.115  54.281  1.00  0.00           O  
ATOM   1884  OE2 GLU A 122     -87.788 -65.866  54.399  1.00  0.00           O  
ATOM   1885  H   GLU A 122     -89.251 -70.654  51.009  1.00  0.00           H  
ATOM   1886  HA  GLU A 122     -88.813 -68.051  49.901  1.00  0.00           H  
ATOM   1887 1HB  GLU A 122     -89.672 -68.463  52.201  1.00  0.00           H  
ATOM   1888 2HB  GLU A 122     -88.106 -69.112  52.667  1.00  0.00           H  
ATOM   1889 1HG  GLU A 122     -87.054 -66.949  52.285  1.00  0.00           H  
ATOM   1890 2HG  GLU A 122     -88.579 -66.283  51.704  1.00  0.00           H  
ATOM   1891  N   GLU A 123     -86.126 -69.793  50.647  1.00  0.00           N  
ATOM   1892  CA  GLU A 123     -84.684 -69.870  50.443  1.00  0.00           C  
ATOM   1893  C   GLU A 123     -84.338 -69.881  48.958  1.00  0.00           C  
ATOM   1894  O   GLU A 123     -83.380 -69.237  48.530  1.00  0.00           O  
ATOM   1895  CB  GLU A 123     -84.116 -71.120  51.119  1.00  0.00           C  
ATOM   1896  CG  GLU A 123     -84.138 -71.077  52.640  1.00  0.00           C  
ATOM   1897  CD  GLU A 123     -83.639 -72.348  53.269  1.00  0.00           C  
ATOM   1898  OE1 GLU A 123     -83.390 -73.286  52.550  1.00  0.00           O  
ATOM   1899  OE2 GLU A 123     -83.508 -72.382  54.470  1.00  0.00           O  
ATOM   1900  H   GLU A 123     -86.604 -70.570  51.081  1.00  0.00           H  
ATOM   1901  HA  GLU A 123     -84.223 -68.991  50.893  1.00  0.00           H  
ATOM   1902 1HB  GLU A 123     -84.682 -71.995  50.801  1.00  0.00           H  
ATOM   1903 2HB  GLU A 123     -83.083 -71.266  50.804  1.00  0.00           H  
ATOM   1904 1HG  GLU A 123     -83.515 -70.249  52.979  1.00  0.00           H  
ATOM   1905 2HG  GLU A 123     -85.158 -70.888  52.973  1.00  0.00           H  
ATOM   1906  N   ARG A 124     -85.124 -70.616  48.178  1.00  0.00           N  
ATOM   1907  CA  ARG A 124     -84.903 -70.711  46.740  1.00  0.00           C  
ATOM   1908  C   ARG A 124     -85.109 -69.362  46.062  1.00  0.00           C  
ATOM   1909  O   ARG A 124     -84.350 -68.984  45.169  1.00  0.00           O  
ATOM   1910  CB  ARG A 124     -85.842 -71.736  46.120  1.00  0.00           C  
ATOM   1911  CG  ARG A 124     -85.660 -73.158  46.627  1.00  0.00           C  
ATOM   1912  CD  ARG A 124     -84.387 -73.754  46.145  1.00  0.00           C  
ATOM   1913  NE  ARG A 124     -83.245 -73.289  46.915  1.00  0.00           N  
ATOM   1914  CZ  ARG A 124     -82.933 -73.715  48.154  1.00  0.00           C  
ATOM   1915  NH1 ARG A 124     -83.685 -74.614  48.749  1.00  0.00           N  
ATOM   1916  NH2 ARG A 124     -81.870 -73.230  48.772  1.00  0.00           N  
ATOM   1917  H   ARG A 124     -85.895 -71.122  48.592  1.00  0.00           H  
ATOM   1918  HA  ARG A 124     -83.875 -71.033  46.568  1.00  0.00           H  
ATOM   1919 1HB  ARG A 124     -86.874 -71.447  46.313  1.00  0.00           H  
ATOM   1920 2HB  ARG A 124     -85.702 -71.750  45.039  1.00  0.00           H  
ATOM   1921 1HG  ARG A 124     -85.647 -73.157  47.717  1.00  0.00           H  
ATOM   1922 2HG  ARG A 124     -86.484 -73.778  46.274  1.00  0.00           H  
ATOM   1923 1HD  ARG A 124     -84.438 -74.839  46.232  1.00  0.00           H  
ATOM   1924 2HD  ARG A 124     -84.230 -73.481  45.102  1.00  0.00           H  
ATOM   1925  HE  ARG A 124     -82.642 -72.597  46.490  1.00  0.00           H  
ATOM   1926 1HH1 ARG A 124     -84.498 -74.985  48.277  1.00  0.00           H  
ATOM   1927 2HH1 ARG A 124     -83.451 -74.934  49.678  1.00  0.00           H  
ATOM   1928 1HH2 ARG A 124     -81.291 -72.538  48.314  1.00  0.00           H  
ATOM   1929 2HH2 ARG A 124     -81.636 -73.549  49.700  1.00  0.00           H  
ATOM   1930  N   SER A 125     -86.138 -68.640  46.491  1.00  0.00           N  
ATOM   1931  CA  SER A 125     -86.447 -67.333  45.925  1.00  0.00           C  
ATOM   1932  C   SER A 125     -85.335 -66.332  46.213  1.00  0.00           C  
ATOM   1933  O   SER A 125     -84.965 -65.536  45.350  1.00  0.00           O  
ATOM   1934  CB  SER A 125     -87.760 -66.819  46.484  1.00  0.00           C  
ATOM   1935  OG  SER A 125     -88.831 -67.620  46.065  1.00  0.00           O  
ATOM   1936  H   SER A 125     -86.722 -69.008  47.229  1.00  0.00           H  
ATOM   1937  HA  SER A 125     -86.542 -67.438  44.843  1.00  0.00           H  
ATOM   1938 1HB  SER A 125     -87.713 -66.810  47.572  1.00  0.00           H  
ATOM   1939 2HB  SER A 125     -87.919 -65.794  46.154  1.00  0.00           H  
ATOM   1940  HG  SER A 125     -89.618 -67.234  46.456  1.00  0.00           H  
ATOM   1941  N   ARG A 126     -84.805 -66.379  47.431  1.00  0.00           N  
ATOM   1942  CA  ARG A 126     -83.733 -65.477  47.835  1.00  0.00           C  
ATOM   1943  C   ARG A 126     -82.466 -65.728  47.027  1.00  0.00           C  
ATOM   1944  O   ARG A 126     -81.782 -64.789  46.621  1.00  0.00           O  
ATOM   1945  CB  ARG A 126     -83.426 -65.640  49.316  1.00  0.00           C  
ATOM   1946  CG  ARG A 126     -84.509 -65.129  50.254  1.00  0.00           C  
ATOM   1947  CD  ARG A 126     -84.165 -65.377  51.677  1.00  0.00           C  
ATOM   1948  NE  ARG A 126     -83.006 -64.607  52.098  1.00  0.00           N  
ATOM   1949  CZ  ARG A 126     -82.315 -64.824  53.234  1.00  0.00           C  
ATOM   1950  NH1 ARG A 126     -82.677 -65.789  54.050  1.00  0.00           N  
ATOM   1951  NH2 ARG A 126     -81.272 -64.067  53.527  1.00  0.00           N  
ATOM   1952  H   ARG A 126     -85.153 -67.056  48.093  1.00  0.00           H  
ATOM   1953  HA  ARG A 126     -84.059 -64.452  47.658  1.00  0.00           H  
ATOM   1954 1HB  ARG A 126     -83.267 -66.694  49.541  1.00  0.00           H  
ATOM   1955 2HB  ARG A 126     -82.504 -65.111  49.558  1.00  0.00           H  
ATOM   1956 1HG  ARG A 126     -84.634 -64.055  50.114  1.00  0.00           H  
ATOM   1957 2HG  ARG A 126     -85.450 -65.635  50.034  1.00  0.00           H  
ATOM   1958 1HD  ARG A 126     -85.008 -65.097  52.309  1.00  0.00           H  
ATOM   1959 2HD  ARG A 126     -83.942 -66.434  51.818  1.00  0.00           H  
ATOM   1960  HE  ARG A 126     -82.697 -63.856  51.495  1.00  0.00           H  
ATOM   1961 1HH1 ARG A 126     -83.474 -66.368  53.825  1.00  0.00           H  
ATOM   1962 2HH1 ARG A 126     -82.159 -65.951  54.901  1.00  0.00           H  
ATOM   1963 1HH2 ARG A 126     -80.993 -63.325  52.899  1.00  0.00           H  
ATOM   1964 2HH2 ARG A 126     -80.754 -64.229  54.378  1.00  0.00           H  
ATOM   1965  N   ARG A 127     -82.161 -67.002  46.797  1.00  0.00           N  
ATOM   1966  CA  ARG A 127     -80.975 -67.379  46.038  1.00  0.00           C  
ATOM   1967  C   ARG A 127     -81.072 -66.908  44.593  1.00  0.00           C  
ATOM   1968  O   ARG A 127     -80.092 -66.433  44.018  1.00  0.00           O  
ATOM   1969  CB  ARG A 127     -80.780 -68.888  46.064  1.00  0.00           C  
ATOM   1970  CG  ARG A 127     -80.449 -69.466  47.431  1.00  0.00           C  
ATOM   1971  CD  ARG A 127     -79.122 -69.008  47.915  1.00  0.00           C  
ATOM   1972  NE  ARG A 127     -78.754 -69.642  49.170  1.00  0.00           N  
ATOM   1973  CZ  ARG A 127     -77.677 -69.309  49.908  1.00  0.00           C  
ATOM   1974  NH1 ARG A 127     -76.874 -68.349  49.505  1.00  0.00           N  
ATOM   1975  NH2 ARG A 127     -77.427 -69.947  51.039  1.00  0.00           N  
ATOM   1976  H   ARG A 127     -82.765 -67.728  47.158  1.00  0.00           H  
ATOM   1977  HA  ARG A 127     -80.105 -66.909  46.498  1.00  0.00           H  
ATOM   1978 1HB  ARG A 127     -81.686 -69.378  45.710  1.00  0.00           H  
ATOM   1979 2HB  ARG A 127     -79.973 -69.162  45.385  1.00  0.00           H  
ATOM   1980 1HG  ARG A 127     -81.204 -69.152  48.152  1.00  0.00           H  
ATOM   1981 2HG  ARG A 127     -80.435 -70.555  47.372  1.00  0.00           H  
ATOM   1982 1HD  ARG A 127     -78.361 -69.251  47.174  1.00  0.00           H  
ATOM   1983 2HD  ARG A 127     -79.144 -67.930  48.071  1.00  0.00           H  
ATOM   1984  HE  ARG A 127     -79.347 -70.385  49.514  1.00  0.00           H  
ATOM   1985 1HH1 ARG A 127     -77.065 -67.861  48.641  1.00  0.00           H  
ATOM   1986 2HH1 ARG A 127     -76.067 -68.099  50.058  1.00  0.00           H  
ATOM   1987 1HH2 ARG A 127     -78.045 -70.685  51.349  1.00  0.00           H  
ATOM   1988 2HH2 ARG A 127     -76.621 -69.697  51.592  1.00  0.00           H  
ATOM   1989  N   LEU A 128     -82.259 -67.042  44.011  1.00  0.00           N  
ATOM   1990  CA  LEU A 128     -82.488 -66.630  42.632  1.00  0.00           C  
ATOM   1991  C   LEU A 128     -82.329 -65.123  42.474  1.00  0.00           C  
ATOM   1992  O   LEU A 128     -81.755 -64.649  41.493  1.00  0.00           O  
ATOM   1993  CB  LEU A 128     -83.891 -67.053  42.179  1.00  0.00           C  
ATOM   1994  CG  LEU A 128     -84.110 -68.563  42.016  1.00  0.00           C  
ATOM   1995  CD1 LEU A 128     -85.583 -68.836  41.741  1.00  0.00           C  
ATOM   1996  CD2 LEU A 128     -83.237 -69.083  40.884  1.00  0.00           C  
ATOM   1997  H   LEU A 128     -83.023 -67.440  44.538  1.00  0.00           H  
ATOM   1998  HA  LEU A 128     -81.751 -67.121  41.997  1.00  0.00           H  
ATOM   1999 1HB  LEU A 128     -84.615 -66.690  42.906  1.00  0.00           H  
ATOM   2000 2HB  LEU A 128     -84.103 -66.582  41.219  1.00  0.00           H  
ATOM   2001  HG  LEU A 128     -83.844 -69.071  42.943  1.00  0.00           H  
ATOM   2002 1HD1 LEU A 128     -85.739 -69.908  41.626  1.00  0.00           H  
ATOM   2003 2HD1 LEU A 128     -86.182 -68.470  42.576  1.00  0.00           H  
ATOM   2004 3HD1 LEU A 128     -85.883 -68.325  40.827  1.00  0.00           H  
ATOM   2005 1HD2 LEU A 128     -83.393 -70.157  40.768  1.00  0.00           H  
ATOM   2006 2HD2 LEU A 128     -83.504 -68.576  39.956  1.00  0.00           H  
ATOM   2007 3HD2 LEU A 128     -82.190 -68.891  41.114  1.00  0.00           H  
ATOM   2008  N   SER A 129     -82.842 -64.375  43.444  1.00  0.00           N  
ATOM   2009  CA  SER A 129     -82.760 -62.920  43.416  1.00  0.00           C  
ATOM   2010  C   SER A 129     -81.314 -62.448  43.508  1.00  0.00           C  
ATOM   2011  O   SER A 129     -80.911 -61.511  42.819  1.00  0.00           O  
ATOM   2012  CB  SER A 129     -83.568 -62.330  44.555  1.00  0.00           C  
ATOM   2013  OG  SER A 129     -84.935 -62.585  44.386  1.00  0.00           O  
ATOM   2014  H   SER A 129     -83.301 -64.826  44.222  1.00  0.00           H  
ATOM   2015  HA  SER A 129     -83.175 -62.568  42.470  1.00  0.00           H  
ATOM   2016 1HB  SER A 129     -83.230 -62.756  45.500  1.00  0.00           H  
ATOM   2017 2HB  SER A 129     -83.399 -61.255  44.602  1.00  0.00           H  
ATOM   2018  HG  SER A 129     -85.374 -62.184  45.140  1.00  0.00           H  
ATOM   2019  N   GLU A 130     -80.537 -63.103  44.365  1.00  0.00           N  
ATOM   2020  CA  GLU A 130     -79.135 -62.752  44.549  1.00  0.00           C  
ATOM   2021  C   GLU A 130     -78.333 -63.004  43.279  1.00  0.00           C  
ATOM   2022  O   GLU A 130     -77.475 -62.204  42.906  1.00  0.00           O  
ATOM   2023  CB  GLU A 130     -78.534 -63.548  45.710  1.00  0.00           C  
ATOM   2024  CG  GLU A 130     -77.089 -63.196  46.032  1.00  0.00           C  
ATOM   2025  CD  GLU A 130     -76.561 -63.932  47.231  1.00  0.00           C  
ATOM   2026  OE1 GLU A 130     -77.337 -64.245  48.102  1.00  0.00           O  
ATOM   2027  OE2 GLU A 130     -75.379 -64.181  47.278  1.00  0.00           O  
ATOM   2028  H   GLU A 130     -80.928 -63.864  44.902  1.00  0.00           H  
ATOM   2029  HA  GLU A 130     -79.072 -61.690  44.785  1.00  0.00           H  
ATOM   2030 1HB  GLU A 130     -79.127 -63.382  46.610  1.00  0.00           H  
ATOM   2031 2HB  GLU A 130     -78.576 -64.613  45.482  1.00  0.00           H  
ATOM   2032 1HG  GLU A 130     -76.467 -63.436  45.170  1.00  0.00           H  
ATOM   2033 2HG  GLU A 130     -77.017 -62.124  46.208  1.00  0.00           H  
ATOM   2034  N   TYR A 131     -78.616 -64.120  42.617  1.00  0.00           N  
ATOM   2035  CA  TYR A 131     -77.922 -64.480  41.387  1.00  0.00           C  
ATOM   2036  C   TYR A 131     -78.213 -63.479  40.277  1.00  0.00           C  
ATOM   2037  O   TYR A 131     -77.320 -63.099  39.520  1.00  0.00           O  
ATOM   2038  CB  TYR A 131     -78.314 -65.892  40.945  1.00  0.00           C  
ATOM   2039  CG  TYR A 131     -77.591 -66.366  39.704  1.00  0.00           C  
ATOM   2040  CD1 TYR A 131     -76.509 -67.226  39.818  1.00  0.00           C  
ATOM   2041  CD2 TYR A 131     -78.009 -65.940  38.452  1.00  0.00           C  
ATOM   2042  CE1 TYR A 131     -75.848 -67.659  38.685  1.00  0.00           C  
ATOM   2043  CE2 TYR A 131     -77.348 -66.372  37.319  1.00  0.00           C  
ATOM   2044  CZ  TYR A 131     -76.272 -67.229  37.432  1.00  0.00           C  
ATOM   2045  OH  TYR A 131     -75.613 -67.660  36.304  1.00  0.00           O  
ATOM   2046  H   TYR A 131     -79.332 -64.734  42.976  1.00  0.00           H  
ATOM   2047  HA  TYR A 131     -76.849 -64.461  41.577  1.00  0.00           H  
ATOM   2048 1HB  TYR A 131     -78.106 -66.597  41.751  1.00  0.00           H  
ATOM   2049 2HB  TYR A 131     -79.385 -65.927  40.748  1.00  0.00           H  
ATOM   2050  HD1 TYR A 131     -76.180 -67.561  40.802  1.00  0.00           H  
ATOM   2051  HD2 TYR A 131     -78.858 -65.262  38.362  1.00  0.00           H  
ATOM   2052  HE1 TYR A 131     -74.998 -68.336  38.774  1.00  0.00           H  
ATOM   2053  HE2 TYR A 131     -77.676 -66.037  36.335  1.00  0.00           H  
ATOM   2054  HH  TYR A 131     -74.895 -68.245  36.557  1.00  0.00           H  
ATOM   2055  N   ALA A 132     -79.469 -63.053  40.185  1.00  0.00           N  
ATOM   2056  CA  ALA A 132     -79.882 -62.094  39.167  1.00  0.00           C  
ATOM   2057  C   ALA A 132     -79.201 -60.746  39.371  1.00  0.00           C  
ATOM   2058  O   ALA A 132     -78.776 -60.103  38.411  1.00  0.00           O  
ATOM   2059  CB  ALA A 132     -81.395 -61.929  39.177  1.00  0.00           C  
ATOM   2060  H   ALA A 132     -80.155 -63.403  40.838  1.00  0.00           H  
ATOM   2061  HA  ALA A 132     -79.575 -62.479  38.194  1.00  0.00           H  
ATOM   2062 1HB  ALA A 132     -81.688 -61.211  38.412  1.00  0.00           H  
ATOM   2063 2HB  ALA A 132     -81.867 -62.890  38.972  1.00  0.00           H  
ATOM   2064 3HB  ALA A 132     -81.715 -61.569  40.154  1.00  0.00           H  
ATOM   2065  N   GLU A 133     -79.102 -60.324  40.627  1.00  0.00           N  
ATOM   2066  CA  GLU A 133     -78.474 -59.051  40.961  1.00  0.00           C  
ATOM   2067  C   GLU A 133     -76.991 -59.061  40.608  1.00  0.00           C  
ATOM   2068  O   GLU A 133     -76.459 -58.078  40.093  1.00  0.00           O  
ATOM   2069  CB  GLU A 133     -78.653 -58.742  42.449  1.00  0.00           C  
ATOM   2070  CG  GLU A 133     -78.095 -57.394  42.883  1.00  0.00           C  
ATOM   2071  CD  GLU A 133     -78.366 -57.086  44.329  1.00  0.00           C  
ATOM   2072  OE1 GLU A 133     -77.966 -57.858  45.166  1.00  0.00           O  
ATOM   2073  OE2 GLU A 133     -78.975 -56.077  44.597  1.00  0.00           O  
ATOM   2074  H   GLU A 133     -79.472 -60.900  41.369  1.00  0.00           H  
ATOM   2075  HA  GLU A 133     -78.956 -58.264  40.381  1.00  0.00           H  
ATOM   2076 1HB  GLU A 133     -79.714 -58.761  42.700  1.00  0.00           H  
ATOM   2077 2HB  GLU A 133     -78.162 -59.513  43.043  1.00  0.00           H  
ATOM   2078 1HG  GLU A 133     -77.018 -57.388  42.718  1.00  0.00           H  
ATOM   2079 2HG  GLU A 133     -78.534 -56.614  42.262  1.00  0.00           H  
ATOM   2080  N   ARG A 134     -76.329 -60.179  40.889  1.00  0.00           N  
ATOM   2081  CA  ARG A 134     -74.908 -60.319  40.603  1.00  0.00           C  
ATOM   2082  C   ARG A 134     -74.639 -60.266  39.104  1.00  0.00           C  
ATOM   2083  O   ARG A 134     -73.687 -59.627  38.657  1.00  0.00           O  
ATOM   2084  CB  ARG A 134     -74.376 -61.629  41.165  1.00  0.00           C  
ATOM   2085  CG  ARG A 134     -74.285 -61.684  42.682  1.00  0.00           C  
ATOM   2086  CD  ARG A 134     -73.733 -62.980  43.153  1.00  0.00           C  
ATOM   2087  NE  ARG A 134     -73.719 -63.068  44.604  1.00  0.00           N  
ATOM   2088  CZ  ARG A 134     -72.745 -62.572  45.391  1.00  0.00           C  
ATOM   2089  NH1 ARG A 134     -71.715 -61.955  44.854  1.00  0.00           N  
ATOM   2090  NH2 ARG A 134     -72.824 -62.704  46.704  1.00  0.00           N  
ATOM   2091  H   ARG A 134     -76.824 -60.951  41.311  1.00  0.00           H  
ATOM   2092  HA  ARG A 134     -74.376 -59.495  41.080  1.00  0.00           H  
ATOM   2093 1HB  ARG A 134     -75.017 -62.449  40.844  1.00  0.00           H  
ATOM   2094 2HB  ARG A 134     -73.379 -61.818  40.768  1.00  0.00           H  
ATOM   2095 1HG  ARG A 134     -73.634 -60.884  43.036  1.00  0.00           H  
ATOM   2096 2HG  ARG A 134     -75.280 -61.559  43.111  1.00  0.00           H  
ATOM   2097 1HD  ARG A 134     -74.342 -63.796  42.767  1.00  0.00           H  
ATOM   2098 2HD  ARG A 134     -72.710 -63.091  42.795  1.00  0.00           H  
ATOM   2099  HE  ARG A 134     -74.494 -63.536  45.054  1.00  0.00           H  
ATOM   2100 1HH1 ARG A 134     -71.654 -61.854  43.851  1.00  0.00           H  
ATOM   2101 2HH1 ARG A 134     -70.985 -61.583  45.444  1.00  0.00           H  
ATOM   2102 1HH2 ARG A 134     -73.616 -63.178  47.117  1.00  0.00           H  
ATOM   2103 2HH2 ARG A 134     -72.095 -62.332  47.294  1.00  0.00           H  
ATOM   2104  N   HIS A 135     -75.488 -60.947  38.335  1.00  0.00           N  
ATOM   2105  CA  HIS A 135     -75.249 -61.144  36.908  1.00  0.00           C  
ATOM   2106  C   HIS A 135     -76.027 -60.174  36.028  1.00  0.00           C  
ATOM   2107  O   HIS A 135     -75.753 -60.048  34.834  1.00  0.00           O  
ATOM   2108  CB  HIS A 135     -75.603 -62.580  36.507  1.00  0.00           C  
ATOM   2109  CG  HIS A 135     -74.734 -63.615  37.151  1.00  0.00           C  
ATOM   2110  ND1 HIS A 135     -74.928 -64.048  38.446  1.00  0.00           N  
ATOM   2111  CD2 HIS A 135     -73.667 -64.303  36.680  1.00  0.00           C  
ATOM   2112  CE1 HIS A 135     -74.017 -64.959  38.743  1.00  0.00           C  
ATOM   2113  NE2 HIS A 135     -73.241 -65.131  37.689  1.00  0.00           N  
ATOM   2114  H   HIS A 135     -76.321 -61.337  38.753  1.00  0.00           H  
ATOM   2115  HA  HIS A 135     -74.194 -60.983  36.691  1.00  0.00           H  
ATOM   2116 1HB  HIS A 135     -76.639 -62.788  36.777  1.00  0.00           H  
ATOM   2117 2HB  HIS A 135     -75.517 -62.687  35.426  1.00  0.00           H  
ATOM   2118  HD1 HIS A 135     -75.683 -63.790  39.049  1.00  0.00           H  
ATOM   2119  HD2 HIS A 135     -73.149 -64.299  35.721  1.00  0.00           H  
ATOM   2120  HE1 HIS A 135     -74.002 -65.428  39.727  1.00  0.00           H  
ATOM   2121  N   VAL A 136     -77.002 -59.482  36.607  1.00  0.00           N  
ATOM   2122  CA  VAL A 136     -77.878 -58.626  35.813  1.00  0.00           C  
ATOM   2123  C   VAL A 136     -77.392 -57.183  35.820  1.00  0.00           C  
ATOM   2124  O   VAL A 136     -77.470 -56.497  36.839  1.00  0.00           O  
ATOM   2125  CB  VAL A 136     -79.318 -58.681  36.358  1.00  0.00           C  
ATOM   2126  CG1 VAL A 136     -80.229 -57.773  35.546  1.00  0.00           C  
ATOM   2127  CG2 VAL A 136     -79.825 -60.115  36.334  1.00  0.00           C  
ATOM   2128  H   VAL A 136     -77.146 -59.542  37.605  1.00  0.00           H  
ATOM   2129  HA  VAL A 136     -77.877 -58.990  34.785  1.00  0.00           H  
ATOM   2130  HB  VAL A 136     -79.323 -58.310  37.382  1.00  0.00           H  
ATOM   2131 1HG1 VAL A 136     -81.243 -57.825  35.945  1.00  0.00           H  
ATOM   2132 2HG1 VAL A 136     -79.868 -56.747  35.607  1.00  0.00           H  
ATOM   2133 3HG1 VAL A 136     -80.233 -58.097  34.506  1.00  0.00           H  
ATOM   2134 1HG2 VAL A 136     -80.843 -60.147  36.722  1.00  0.00           H  
ATOM   2135 2HG2 VAL A 136     -79.814 -60.489  35.310  1.00  0.00           H  
ATOM   2136 3HG2 VAL A 136     -79.182 -60.739  36.955  1.00  0.00           H  
ATOM   2137  N   THR A 137     -76.893 -56.731  34.674  1.00  0.00           N  
ATOM   2138  CA  THR A 137     -76.411 -55.365  34.526  1.00  0.00           C  
ATOM   2139  C   THR A 137     -77.551 -54.354  34.511  1.00  0.00           C  
ATOM   2140  O   THR A 137     -77.393 -53.220  34.965  1.00  0.00           O  
ATOM   2141  CB  THR A 137     -75.576 -55.216  33.241  1.00  0.00           C  
ATOM   2142  OG1 THR A 137     -76.380 -55.556  32.103  1.00  0.00           O  
ATOM   2143  CG2 THR A 137     -74.358 -56.125  33.286  1.00  0.00           C  
ATOM   2144  H   THR A 137     -76.847 -57.357  33.883  1.00  0.00           H  
ATOM   2145  HA  THR A 137     -75.773 -55.129  35.379  1.00  0.00           H  
ATOM   2146  HB  THR A 137     -75.247 -54.182  33.139  1.00  0.00           H  
ATOM   2147  HG1 THR A 137     -76.942 -54.812  31.875  1.00  0.00           H  
ATOM   2148 1HG2 THR A 137     -73.780 -56.006  32.370  1.00  0.00           H  
ATOM   2149 2HG2 THR A 137     -73.739 -55.861  34.144  1.00  0.00           H  
ATOM   2150 3HG2 THR A 137     -74.682 -57.161  33.379  1.00  0.00           H  
ATOM   2151  N   ASN A 138     -78.702 -54.764  33.987  1.00  0.00           N  
ATOM   2152  CA  ASN A 138     -79.813 -53.840  33.795  1.00  0.00           C  
ATOM   2153  C   ASN A 138     -80.438 -53.464  35.127  1.00  0.00           C  
ATOM   2154  O   ASN A 138     -81.027 -54.305  35.807  1.00  0.00           O  
ATOM   2155  CB  ASN A 138     -80.854 -54.435  32.865  1.00  0.00           C  
ATOM   2156  CG  ASN A 138     -80.351 -54.586  31.456  1.00  0.00           C  
ATOM   2157  OD1 ASN A 138     -79.208 -54.226  31.150  1.00  0.00           O  
ATOM   2158  ND2 ASN A 138     -81.182 -55.111  30.592  1.00  0.00           N  
ATOM   2159  H   ASN A 138     -78.813 -55.731  33.716  1.00  0.00           H  
ATOM   2160  HA  ASN A 138     -79.428 -52.924  33.344  1.00  0.00           H  
ATOM   2161 1HB  ASN A 138     -81.157 -55.415  33.237  1.00  0.00           H  
ATOM   2162 2HB  ASN A 138     -81.740 -53.800  32.856  1.00  0.00           H  
ATOM   2163 1HD2 ASN A 138     -80.902 -55.236  29.640  1.00  0.00           H  
ATOM   2164 2HD2 ASN A 138     -82.097 -55.388  30.884  1.00  0.00           H  
ATOM   2165  N   PRO A 139     -80.470 -52.282  35.751  1.00  0.00           N  
ATOM   2166  CA  PRO A 139     -80.975 -52.341  37.116  1.00  0.00           C  
ATOM   2167  C   PRO A 139     -82.438 -52.752  37.142  1.00  0.00           C  
ATOM   2168  O   PRO A 139     -82.889 -53.416  38.074  1.00  0.00           O  
ATOM   2169  CB  PRO A 139     -80.783 -50.906  37.618  1.00  0.00           C  
ATOM   2170  CG  PRO A 139     -79.682 -50.367  36.770  1.00  0.00           C  
ATOM   2171  CD  PRO A 139     -79.907 -50.994  35.420  1.00  0.00           C  
ATOM   2172  HA  PRO A 139     -80.364 -53.046  37.698  1.00  0.00           H  
ATOM   2173 1HB  PRO A 139     -81.720 -50.341  37.511  1.00  0.00           H  
ATOM   2174 2HB  PRO A 139     -80.532 -50.913  38.689  1.00  0.00           H  
ATOM   2175 1HG  PRO A 139     -79.730 -49.268  36.740  1.00  0.00           H  
ATOM   2176 2HG  PRO A 139     -78.705 -50.630  37.202  1.00  0.00           H  
ATOM   2177 1HD  PRO A 139     -80.607 -50.375  34.840  1.00  0.00           H  
ATOM   2178 2HD  PRO A 139     -78.946 -51.090  34.895  1.00  0.00           H  
ATOM   2179  N   ILE A 140     -83.168 -52.350  36.112  1.00  0.00           N  
ATOM   2180  CA  ILE A 140     -84.621 -52.470  36.106  1.00  0.00           C  
ATOM   2181  C   ILE A 140     -85.051 -53.930  36.037  1.00  0.00           C  
ATOM   2182  O   ILE A 140     -85.995 -54.343  36.712  1.00  0.00           O  
ATOM   2183  CB  ILE A 140     -85.231 -51.697  34.923  1.00  0.00           C  
ATOM   2184  CG1 ILE A 140     -84.935 -50.201  35.052  1.00  0.00           C  
ATOM   2185  CG2 ILE A 140     -86.731 -51.942  34.844  1.00  0.00           C  
ATOM   2186  CD1 ILE A 140     -85.483 -49.577  36.316  1.00  0.00           C  
ATOM   2187  H   ILE A 140     -82.704 -51.949  35.309  1.00  0.00           H  
ATOM   2188  HA  ILE A 140     -85.007 -52.044  37.031  1.00  0.00           H  
ATOM   2189  HB  ILE A 140     -84.770 -52.030  33.994  1.00  0.00           H  
ATOM   2190 1HG1 ILE A 140     -83.858 -50.040  35.032  1.00  0.00           H  
ATOM   2191 2HG1 ILE A 140     -85.360 -49.670  34.200  1.00  0.00           H  
ATOM   2192 1HG2 ILE A 140     -87.146 -51.388  34.003  1.00  0.00           H  
ATOM   2193 2HG2 ILE A 140     -86.919 -53.005  34.707  1.00  0.00           H  
ATOM   2194 3HG2 ILE A 140     -87.203 -51.606  35.768  1.00  0.00           H  
ATOM   2195 1HD1 ILE A 140     -85.233 -48.516  36.336  1.00  0.00           H  
ATOM   2196 2HD1 ILE A 140     -86.567 -49.696  36.340  1.00  0.00           H  
ATOM   2197 3HD1 ILE A 140     -85.045 -50.069  37.183  1.00  0.00           H  
ATOM   2198  N   LEU A 141     -84.353 -54.711  35.219  1.00  0.00           N  
ATOM   2199  CA  LEU A 141     -84.663 -56.128  35.064  1.00  0.00           C  
ATOM   2200  C   LEU A 141     -84.422 -56.891  36.359  1.00  0.00           C  
ATOM   2201  O   LEU A 141     -85.208 -57.762  36.733  1.00  0.00           O  
ATOM   2202  CB  LEU A 141     -83.814 -56.737  33.941  1.00  0.00           C  
ATOM   2203  CG  LEU A 141     -84.422 -56.665  32.534  1.00  0.00           C  
ATOM   2204  CD1 LEU A 141     -84.682 -55.210  32.166  1.00  0.00           C  
ATOM   2205  CD2 LEU A 141     -83.477 -57.320  31.538  1.00  0.00           C  
ATOM   2206  H   LEU A 141     -83.589 -54.314  34.691  1.00  0.00           H  
ATOM   2207  HA  LEU A 141     -85.715 -56.225  34.799  1.00  0.00           H  
ATOM   2208 1HB  LEU A 141     -82.855 -56.223  33.913  1.00  0.00           H  
ATOM   2209 2HB  LEU A 141     -83.635 -57.787  34.171  1.00  0.00           H  
ATOM   2210  HG  LEU A 141     -85.379 -57.187  32.524  1.00  0.00           H  
ATOM   2211 1HD1 LEU A 141     -85.114 -55.159  31.167  1.00  0.00           H  
ATOM   2212 2HD1 LEU A 141     -85.376 -54.772  32.884  1.00  0.00           H  
ATOM   2213 3HD1 LEU A 141     -83.743 -54.657  32.184  1.00  0.00           H  
ATOM   2214 1HD2 LEU A 141     -83.910 -57.269  30.538  1.00  0.00           H  
ATOM   2215 2HD2 LEU A 141     -82.520 -56.798  31.546  1.00  0.00           H  
ATOM   2216 3HD2 LEU A 141     -83.323 -58.363  31.815  1.00  0.00           H  
ATOM   2217  N   ALA A 142     -83.332 -56.558  37.041  1.00  0.00           N  
ATOM   2218  CA  ALA A 142     -82.987 -57.212  38.299  1.00  0.00           C  
ATOM   2219  C   ALA A 142     -84.023 -56.919  39.374  1.00  0.00           C  
ATOM   2220  O   ALA A 142     -84.398 -57.802  40.146  1.00  0.00           O  
ATOM   2221  CB  ALA A 142     -81.606 -56.774  38.764  1.00  0.00           C  
ATOM   2222  H   ALA A 142     -82.727 -55.835  36.680  1.00  0.00           H  
ATOM   2223  HA  ALA A 142     -82.976 -58.288  38.129  1.00  0.00           H  
ATOM   2224 1HB  ALA A 142     -81.364 -57.270  39.704  1.00  0.00           H  
ATOM   2225 2HB  ALA A 142     -80.866 -57.044  38.010  1.00  0.00           H  
ATOM   2226 3HB  ALA A 142     -81.597 -55.695  38.910  1.00  0.00           H  
ATOM   2227  N   ALA A 143     -84.484 -55.674  39.423  1.00  0.00           N  
ATOM   2228  CA  ALA A 143     -85.480 -55.264  40.406  1.00  0.00           C  
ATOM   2229  C   ALA A 143     -86.802 -55.984  40.184  1.00  0.00           C  
ATOM   2230  O   ALA A 143     -87.458 -56.404  41.138  1.00  0.00           O  
ATOM   2231  CB  ALA A 143     -85.685 -53.757  40.357  1.00  0.00           C  
ATOM   2232  H   ALA A 143     -84.136 -54.994  38.762  1.00  0.00           H  
ATOM   2233  HA  ALA A 143     -85.112 -55.537  41.394  1.00  0.00           H  
ATOM   2234 1HB  ALA A 143     -86.431 -53.467  41.096  1.00  0.00           H  
ATOM   2235 2HB  ALA A 143     -84.743 -53.254  40.576  1.00  0.00           H  
ATOM   2236 3HB  ALA A 143     -86.027 -53.469  39.364  1.00  0.00           H  
ATOM   2237  N   THR A 144     -87.190 -56.126  38.922  1.00  0.00           N  
ATOM   2238  CA  THR A 144     -88.437 -56.797  38.574  1.00  0.00           C  
ATOM   2239  C   THR A 144     -88.396 -58.270  38.962  1.00  0.00           C  
ATOM   2240  O   THR A 144     -89.378 -58.818  39.461  1.00  0.00           O  
ATOM   2241  CB  THR A 144     -88.736 -56.666  37.069  1.00  0.00           C  
ATOM   2242  OG1 THR A 144     -87.657 -57.233  36.314  1.00  0.00           O  
ATOM   2243  CG2 THR A 144     -88.906 -55.205  36.684  1.00  0.00           C  
ATOM   2244  H   THR A 144     -86.606 -55.760  38.184  1.00  0.00           H  
ATOM   2245  HA  THR A 144     -89.250 -56.326  39.128  1.00  0.00           H  
ATOM   2246  HB  THR A 144     -89.651 -57.208  36.831  1.00  0.00           H  
ATOM   2247  HG1 THR A 144     -87.750 -58.189  36.292  1.00  0.00           H  
ATOM   2248 1HG2 THR A 144     -89.117 -55.132  35.617  1.00  0.00           H  
ATOM   2249 2HG2 THR A 144     -89.733 -54.774  37.248  1.00  0.00           H  
ATOM   2250 3HG2 THR A 144     -87.991 -54.660  36.910  1.00  0.00           H  
ATOM   2251  N   VAL A 145     -87.254 -58.908  38.729  1.00  0.00           N  
ATOM   2252  CA  VAL A 145     -87.084 -60.319  39.055  1.00  0.00           C  
ATOM   2253  C   VAL A 145     -87.169 -60.551  40.557  1.00  0.00           C  
ATOM   2254  O   VAL A 145     -87.773 -61.522  41.012  1.00  0.00           O  
ATOM   2255  CB  VAL A 145     -85.726 -60.828  38.536  1.00  0.00           C  
ATOM   2256  CG1 VAL A 145     -85.460 -62.240  39.036  1.00  0.00           C  
ATOM   2257  CG2 VAL A 145     -85.701 -60.780  37.016  1.00  0.00           C  
ATOM   2258  H   VAL A 145     -86.483 -58.403  38.315  1.00  0.00           H  
ATOM   2259  HA  VAL A 145     -87.879 -60.884  38.568  1.00  0.00           H  
ATOM   2260  HB  VAL A 145     -84.934 -60.192  38.934  1.00  0.00           H  
ATOM   2261 1HG1 VAL A 145     -84.496 -62.584  38.660  1.00  0.00           H  
ATOM   2262 2HG1 VAL A 145     -85.447 -62.244  40.125  1.00  0.00           H  
ATOM   2263 3HG1 VAL A 145     -86.246 -62.906  38.679  1.00  0.00           H  
ATOM   2264 1HG2 VAL A 145     -84.738 -61.140  36.657  1.00  0.00           H  
ATOM   2265 2HG2 VAL A 145     -86.496 -61.411  36.619  1.00  0.00           H  
ATOM   2266 3HG2 VAL A 145     -85.852 -59.753  36.682  1.00  0.00           H  
ATOM   2267  N   VAL A 146     -86.559 -59.653  41.326  1.00  0.00           N  
ATOM   2268  CA  VAL A 146     -86.565 -59.757  42.780  1.00  0.00           C  
ATOM   2269  C   VAL A 146     -87.975 -59.613  43.338  1.00  0.00           C  
ATOM   2270  O   VAL A 146     -88.365 -60.331  44.258  1.00  0.00           O  
ATOM   2271  CB  VAL A 146     -85.659 -58.674  43.396  1.00  0.00           C  
ATOM   2272  CG1 VAL A 146     -85.808 -58.654  44.910  1.00  0.00           C  
ATOM   2273  CG2 VAL A 146     -84.212 -58.923  43.000  1.00  0.00           C  
ATOM   2274  H   VAL A 146     -86.080 -58.878  40.890  1.00  0.00           H  
ATOM   2275  HA  VAL A 146     -86.179 -60.738  43.058  1.00  0.00           H  
ATOM   2276  HB  VAL A 146     -85.975 -57.698  43.029  1.00  0.00           H  
ATOM   2277 1HG1 VAL A 146     -85.161 -57.883  45.330  1.00  0.00           H  
ATOM   2278 2HG1 VAL A 146     -86.844 -58.439  45.171  1.00  0.00           H  
ATOM   2279 3HG1 VAL A 146     -85.525 -59.625  45.317  1.00  0.00           H  
ATOM   2280 1HG2 VAL A 146     -83.577 -58.153  43.439  1.00  0.00           H  
ATOM   2281 2HG2 VAL A 146     -83.899 -59.902  43.362  1.00  0.00           H  
ATOM   2282 3HG2 VAL A 146     -84.122 -58.892  41.914  1.00  0.00           H  
ATOM   2283  N   ALA A 147     -88.736 -58.679  42.773  1.00  0.00           N  
ATOM   2284  CA  ALA A 147     -90.105 -58.439  43.214  1.00  0.00           C  
ATOM   2285  C   ALA A 147     -90.992 -59.647  42.943  1.00  0.00           C  
ATOM   2286  O   ALA A 147     -91.826 -60.015  43.771  1.00  0.00           O  
ATOM   2287  CB  ALA A 147     -90.672 -57.203  42.531  1.00  0.00           C  
ATOM   2288  H   ALA A 147     -88.356 -58.122  42.021  1.00  0.00           H  
ATOM   2289  HA  ALA A 147     -90.090 -58.271  44.290  1.00  0.00           H  
ATOM   2290 1HB  ALA A 147     -91.695 -57.037  42.871  1.00  0.00           H  
ATOM   2291 2HB  ALA A 147     -90.061 -56.336  42.782  1.00  0.00           H  
ATOM   2292 3HB  ALA A 147     -90.668 -57.350  41.452  1.00  0.00           H  
ATOM   2293  N   LEU A 148     -90.806 -60.262  41.779  1.00  0.00           N  
ATOM   2294  CA  LEU A 148     -91.589 -61.430  41.396  1.00  0.00           C  
ATOM   2295  C   LEU A 148     -91.308 -62.607  42.320  1.00  0.00           C  
ATOM   2296  O   LEU A 148     -92.221 -63.335  42.709  1.00  0.00           O  
ATOM   2297  CB  LEU A 148     -91.279 -61.824  39.946  1.00  0.00           C  
ATOM   2298  CG  LEU A 148     -91.770 -60.846  38.872  1.00  0.00           C  
ATOM   2299  CD1 LEU A 148     -91.236 -61.275  37.512  1.00  0.00           C  
ATOM   2300  CD2 LEU A 148     -93.291 -60.809  38.875  1.00  0.00           C  
ATOM   2301  H   LEU A 148     -90.104 -59.910  41.144  1.00  0.00           H  
ATOM   2302  HA  LEU A 148     -92.646 -61.178  41.472  1.00  0.00           H  
ATOM   2303 1HB  LEU A 148     -90.200 -61.923  39.837  1.00  0.00           H  
ATOM   2304 2HB  LEU A 148     -91.734 -62.794  39.745  1.00  0.00           H  
ATOM   2305  HG  LEU A 148     -91.382 -59.849  39.082  1.00  0.00           H  
ATOM   2306 1HD1 LEU A 148     -91.584 -60.580  36.748  1.00  0.00           H  
ATOM   2307 2HD1 LEU A 148     -90.146 -61.275  37.532  1.00  0.00           H  
ATOM   2308 3HD1 LEU A 148     -91.594 -62.278  37.280  1.00  0.00           H  
ATOM   2309 1HD2 LEU A 148     -93.639 -60.112  38.111  1.00  0.00           H  
ATOM   2310 2HD2 LEU A 148     -93.680 -61.805  38.663  1.00  0.00           H  
ATOM   2311 3HD2 LEU A 148     -93.644 -60.481  39.853  1.00  0.00           H  
ATOM   2312  N   ALA A 149     -90.038 -62.789  42.668  1.00  0.00           N  
ATOM   2313  CA  ALA A 149     -89.635 -63.882  43.546  1.00  0.00           C  
ATOM   2314  C   ALA A 149     -90.228 -63.715  44.940  1.00  0.00           C  
ATOM   2315  O   ALA A 149     -90.674 -64.683  45.555  1.00  0.00           O  
ATOM   2316  CB  ALA A 149     -88.118 -63.968  43.623  1.00  0.00           C  
ATOM   2317  H   ALA A 149     -89.335 -62.156  42.315  1.00  0.00           H  
ATOM   2318  HA  ALA A 149     -90.020 -64.812  43.128  1.00  0.00           H  
ATOM   2319 1HB  ALA A 149     -87.833 -64.788  44.282  1.00  0.00           H  
ATOM   2320 2HB  ALA A 149     -87.712 -64.145  42.627  1.00  0.00           H  
ATOM   2321 3HB  ALA A 149     -87.720 -63.033  44.015  1.00  0.00           H  
ATOM   2322  N   GLU A 150     -90.229 -62.481  45.432  1.00  0.00           N  
ATOM   2323  CA  GLU A 150     -90.767 -62.187  46.755  1.00  0.00           C  
ATOM   2324  C   GLU A 150     -92.267 -62.455  46.813  1.00  0.00           C  
ATOM   2325  O   GLU A 150     -92.774 -62.990  47.798  1.00  0.00           O  
ATOM   2326  CB  GLU A 150     -90.484 -60.732  47.134  1.00  0.00           C  
ATOM   2327  CG  GLU A 150     -89.016 -60.424  47.393  1.00  0.00           C  
ATOM   2328  CD  GLU A 150     -88.463 -61.165  48.578  1.00  0.00           C  
ATOM   2329  OE1 GLU A 150     -89.230 -61.767  49.289  1.00  0.00           O  
ATOM   2330  OE2 GLU A 150     -87.270 -61.129  48.772  1.00  0.00           O  
ATOM   2331  H   GLU A 150     -89.847 -61.728  44.877  1.00  0.00           H  
ATOM   2332  HA  GLU A 150     -90.279 -62.838  47.481  1.00  0.00           H  
ATOM   2333 1HB  GLU A 150     -90.828 -60.074  46.335  1.00  0.00           H  
ATOM   2334 2HB  GLU A 150     -91.043 -60.474  48.033  1.00  0.00           H  
ATOM   2335 1HG  GLU A 150     -88.438 -60.692  46.509  1.00  0.00           H  
ATOM   2336 2HG  GLU A 150     -88.903 -59.353  47.555  1.00  0.00           H  
ATOM   2337  N   VAL A 151     -92.971 -62.078  45.749  1.00  0.00           N  
ATOM   2338  CA  VAL A 151     -94.413 -62.277  45.677  1.00  0.00           C  
ATOM   2339  C   VAL A 151     -94.765 -63.760  45.666  1.00  0.00           C  
ATOM   2340  O   VAL A 151     -95.722 -64.186  46.314  1.00  0.00           O  
ATOM   2341  CB  VAL A 151     -94.982 -61.607  44.412  1.00  0.00           C  
ATOM   2342  CG1 VAL A 151     -96.448 -61.970  44.231  1.00  0.00           C  
ATOM   2343  CG2 VAL A 151     -94.806 -60.099  44.501  1.00  0.00           C  
ATOM   2344  H   VAL A 151     -92.495 -61.644  44.971  1.00  0.00           H  
ATOM   2345  HA  VAL A 151     -94.869 -61.816  46.553  1.00  0.00           H  
ATOM   2346  HB  VAL A 151     -94.447 -61.986  43.540  1.00  0.00           H  
ATOM   2347 1HG1 VAL A 151     -96.834 -61.488  43.332  1.00  0.00           H  
ATOM   2348 2HG1 VAL A 151     -96.547 -63.051  44.134  1.00  0.00           H  
ATOM   2349 3HG1 VAL A 151     -97.017 -61.629  45.096  1.00  0.00           H  
ATOM   2350 1HG2 VAL A 151     -95.209 -59.632  43.603  1.00  0.00           H  
ATOM   2351 2HG2 VAL A 151     -95.335 -59.722  45.376  1.00  0.00           H  
ATOM   2352 3HG2 VAL A 151     -93.745 -59.861  44.588  1.00  0.00           H  
ATOM   2353  N   LEU A 152     -93.986 -64.542  44.927  1.00  0.00           N  
ATOM   2354  CA  LEU A 152     -94.213 -65.979  44.830  1.00  0.00           C  
ATOM   2355  C   LEU A 152     -94.005 -66.661  46.177  1.00  0.00           C  
ATOM   2356  O   LEU A 152     -94.767 -67.551  46.556  1.00  0.00           O  
ATOM   2357  CB  LEU A 152     -93.272 -66.595  43.787  1.00  0.00           C  
ATOM   2358  CG  LEU A 152     -93.553 -66.211  42.328  1.00  0.00           C  
ATOM   2359  CD1 LEU A 152     -92.440 -66.747  41.438  1.00  0.00           C  
ATOM   2360  CD2 LEU A 152     -94.905 -66.767  41.908  1.00  0.00           C  
ATOM   2361  H   LEU A 152     -93.217 -64.130  44.418  1.00  0.00           H  
ATOM   2362  HA  LEU A 152     -95.243 -66.146  44.516  1.00  0.00           H  
ATOM   2363 1HB  LEU A 152     -92.252 -66.293  44.018  1.00  0.00           H  
ATOM   2364 2HB  LEU A 152     -93.334 -67.681  43.861  1.00  0.00           H  
ATOM   2365  HG  LEU A 152     -93.562 -65.125  42.233  1.00  0.00           H  
ATOM   2366 1HD1 LEU A 152     -92.640 -66.473  40.402  1.00  0.00           H  
ATOM   2367 2HD1 LEU A 152     -91.488 -66.317  41.749  1.00  0.00           H  
ATOM   2368 3HD1 LEU A 152     -92.396 -67.832  41.525  1.00  0.00           H  
ATOM   2369 1HD2 LEU A 152     -95.106 -66.493  40.872  1.00  0.00           H  
ATOM   2370 2HD2 LEU A 152     -94.897 -67.853  42.001  1.00  0.00           H  
ATOM   2371 3HD2 LEU A 152     -95.684 -66.354  42.549  1.00  0.00           H  
ATOM   2372  N   SER A 153     -92.971 -66.238  46.894  1.00  0.00           N  
ATOM   2373  CA  SER A 153     -92.659 -66.807  48.200  1.00  0.00           C  
ATOM   2374  C   SER A 153     -93.766 -66.516  49.205  1.00  0.00           C  
ATOM   2375  O   SER A 153     -94.136 -67.378  50.002  1.00  0.00           O  
ATOM   2376  CB  SER A 153     -91.342 -66.254  48.710  1.00  0.00           C  
ATOM   2377  OG  SER A 153     -90.276 -66.675  47.905  1.00  0.00           O  
ATOM   2378  H   SER A 153     -92.384 -65.502  46.525  1.00  0.00           H  
ATOM   2379  HA  SER A 153     -92.569 -67.889  48.094  1.00  0.00           H  
ATOM   2380 1HB  SER A 153     -91.385 -65.165  48.721  1.00  0.00           H  
ATOM   2381 2HB  SER A 153     -91.181 -66.586  49.735  1.00  0.00           H  
ATOM   2382  HG  SER A 153     -89.485 -66.288  48.289  1.00  0.00           H  
ATOM   2383  N   ALA A 154     -94.291 -65.297  49.162  1.00  0.00           N  
ATOM   2384  CA  ALA A 154     -95.358 -64.889  50.071  1.00  0.00           C  
ATOM   2385  C   ALA A 154     -96.628 -65.692  49.822  1.00  0.00           C  
ATOM   2386  O   ALA A 154     -97.311 -66.098  50.762  1.00  0.00           O  
ATOM   2387  CB  ALA A 154     -95.637 -63.400  49.928  1.00  0.00           C  
ATOM   2388  H   ALA A 154     -93.944 -64.634  48.483  1.00  0.00           H  
ATOM   2389  HA  ALA A 154     -95.029 -65.090  51.091  1.00  0.00           H  
ATOM   2390 1HB  ALA A 154     -96.437 -63.112  50.611  1.00  0.00           H  
ATOM   2391 2HB  ALA A 154     -94.736 -62.836  50.166  1.00  0.00           H  
ATOM   2392 3HB  ALA A 154     -95.940 -63.184  48.904  1.00  0.00           H  
ATOM   2393  N   VAL A 155     -96.941 -65.918  48.550  1.00  0.00           N  
ATOM   2394  CA  VAL A 155     -98.131 -66.672  48.176  1.00  0.00           C  
ATOM   2395  C   VAL A 155     -98.037 -68.119  48.644  1.00  0.00           C  
ATOM   2396  O   VAL A 155     -99.017 -68.691  49.122  1.00  0.00           O  
ATOM   2397  CB  VAL A 155     -98.324 -66.641  46.648  1.00  0.00           C  
ATOM   2398  CG1 VAL A 155     -99.450 -67.578  46.235  1.00  0.00           C  
ATOM   2399  CG2 VAL A 155     -98.611 -65.219  46.191  1.00  0.00           C  
ATOM   2400  H   VAL A 155     -96.338 -65.557  47.824  1.00  0.00           H  
ATOM   2401  HA  VAL A 155     -98.997 -66.207  48.647  1.00  0.00           H  
ATOM   2402  HB  VAL A 155     -97.414 -67.001  46.169  1.00  0.00           H  
ATOM   2403 1HG1 VAL A 155     -99.572 -67.543  45.152  1.00  0.00           H  
ATOM   2404 2HG1 VAL A 155     -99.206 -68.595  46.540  1.00  0.00           H  
ATOM   2405 3HG1 VAL A 155    -100.377 -67.266  46.714  1.00  0.00           H  
ATOM   2406 1HG2 VAL A 155     -98.746 -65.204  45.110  1.00  0.00           H  
ATOM   2407 2HG2 VAL A 155     -99.518 -64.857  46.676  1.00  0.00           H  
ATOM   2408 3HG2 VAL A 155     -97.774 -64.574  46.461  1.00  0.00           H  
ATOM   2409  N   VAL A 156     -96.853 -68.705  48.504  1.00  0.00           N  
ATOM   2410  CA  VAL A 156     -96.629 -70.085  48.912  1.00  0.00           C  
ATOM   2411  C   VAL A 156     -96.781 -70.246  50.420  1.00  0.00           C  
ATOM   2412  O   VAL A 156     -97.358 -71.224  50.894  1.00  0.00           O  
ATOM   2413  CB  VAL A 156     -95.221 -70.545  48.488  1.00  0.00           C  
ATOM   2414  CG1 VAL A 156     -94.910 -71.914  49.073  1.00  0.00           C  
ATOM   2415  CG2 VAL A 156     -95.121 -70.571  46.971  1.00  0.00           C  
ATOM   2416  H   VAL A 156     -96.088 -68.180  48.104  1.00  0.00           H  
ATOM   2417  HA  VAL A 156     -97.367 -70.717  48.417  1.00  0.00           H  
ATOM   2418  HB  VAL A 156     -94.485 -69.848  48.890  1.00  0.00           H  
ATOM   2419 1HG1 VAL A 156     -93.911 -72.223  48.764  1.00  0.00           H  
ATOM   2420 2HG1 VAL A 156     -94.952 -71.863  50.161  1.00  0.00           H  
ATOM   2421 3HG1 VAL A 156     -95.640 -72.638  48.714  1.00  0.00           H  
ATOM   2422 1HG2 VAL A 156     -94.123 -70.896  46.678  1.00  0.00           H  
ATOM   2423 2HG2 VAL A 156     -95.861 -71.263  46.568  1.00  0.00           H  
ATOM   2424 3HG2 VAL A 156     -95.306 -69.572  46.576  1.00  0.00           H  
ATOM   2425  N   ARG A 157     -96.260 -69.279  51.169  1.00  0.00           N  
ATOM   2426  CA  ARG A 157     -96.338 -69.311  52.623  1.00  0.00           C  
ATOM   2427  C   ARG A 157     -97.781 -69.213  53.101  1.00  0.00           C  
ATOM   2428  O   ARG A 157     -98.183 -69.903  54.038  1.00  0.00           O  
ATOM   2429  CB  ARG A 157     -95.528 -68.173  53.227  1.00  0.00           C  
ATOM   2430  CG  ARG A 157     -94.020 -68.326  53.105  1.00  0.00           C  
ATOM   2431  CD  ARG A 157     -93.298 -67.349  53.960  1.00  0.00           C  
ATOM   2432  NE  ARG A 157     -93.545 -65.978  53.544  1.00  0.00           N  
ATOM   2433  CZ  ARG A 157     -92.830 -65.323  52.608  1.00  0.00           C  
ATOM   2434  NH1 ARG A 157     -91.831 -65.925  52.003  1.00  0.00           N  
ATOM   2435  NH2 ARG A 157     -93.134 -64.074  52.299  1.00  0.00           N  
ATOM   2436  H   ARG A 157     -95.798 -68.502  50.718  1.00  0.00           H  
ATOM   2437  HA  ARG A 157     -95.921 -70.256  52.970  1.00  0.00           H  
ATOM   2438 1HB  ARG A 157     -95.804 -67.236  52.746  1.00  0.00           H  
ATOM   2439 2HB  ARG A 157     -95.766 -68.080  54.286  1.00  0.00           H  
ATOM   2440 1HG  ARG A 157     -93.731 -69.331  53.413  1.00  0.00           H  
ATOM   2441 2HG  ARG A 157     -93.720 -68.163  52.069  1.00  0.00           H  
ATOM   2442 1HD  ARG A 157     -93.628 -67.456  54.993  1.00  0.00           H  
ATOM   2443 2HD  ARG A 157     -92.227 -67.536  53.901  1.00  0.00           H  
ATOM   2444  HE  ARG A 157     -94.306 -65.482  53.987  1.00  0.00           H  
ATOM   2445 1HH1 ARG A 157     -91.599 -66.880  52.239  1.00  0.00           H  
ATOM   2446 2HH1 ARG A 157     -91.295 -65.434  51.302  1.00  0.00           H  
ATOM   2447 1HH2 ARG A 157     -93.903 -63.611  52.765  1.00  0.00           H  
ATOM   2448 2HH2 ARG A 157     -92.599 -63.583  51.599  1.00  0.00           H  
ATOM   2449  N   ALA A 158     -98.558 -68.352  52.451  1.00  0.00           N  
ATOM   2450  CA  ALA A 158     -99.958 -68.162  52.808  1.00  0.00           C  
ATOM   2451  C   ALA A 158    -100.767 -69.428  52.556  1.00  0.00           C  
ATOM   2452  O   ALA A 158    -101.626 -69.796  53.358  1.00  0.00           O  
ATOM   2453  CB  ALA A 158    -100.548 -66.993  52.032  1.00  0.00           C  
ATOM   2454  H   ALA A 158     -98.166 -67.815  51.690  1.00  0.00           H  
ATOM   2455  HA  ALA A 158    -100.008 -67.939  53.874  1.00  0.00           H  
ATOM   2456 1HB  ALA A 158    -101.595 -66.864  52.310  1.00  0.00           H  
ATOM   2457 2HB  ALA A 158     -99.995 -66.084  52.268  1.00  0.00           H  
ATOM   2458 3HB  ALA A 158    -100.479 -67.194  50.965  1.00  0.00           H  
ATOM   2459  N   ARG A 159    -100.490 -70.091  51.439  1.00  0.00           N  
ATOM   2460  CA  ARG A 159    -101.190 -71.316  51.079  1.00  0.00           C  
ATOM   2461  C   ARG A 159    -101.038 -72.376  52.163  1.00  0.00           C  
ATOM   2462  O   ARG A 159    -102.014 -73.008  52.568  1.00  0.00           O  
ATOM   2463  CB  ARG A 159    -100.665 -71.864  49.760  1.00  0.00           C  
ATOM   2464  CG  ARG A 159    -101.390 -73.097  49.246  1.00  0.00           C  
ATOM   2465  CD  ARG A 159    -100.804 -73.588  47.972  1.00  0.00           C  
ATOM   2466  NE  ARG A 159    -100.935 -72.611  46.903  1.00  0.00           N  
ATOM   2467  CZ  ARG A 159    -102.043 -72.437  46.157  1.00  0.00           C  
ATOM   2468  NH1 ARG A 159    -103.105 -73.181  46.373  1.00  0.00           N  
ATOM   2469  NH2 ARG A 159    -102.062 -71.519  45.206  1.00  0.00           N  
ATOM   2470  H   ARG A 159     -99.773 -69.735  50.822  1.00  0.00           H  
ATOM   2471  HA  ARG A 159    -102.250 -71.087  50.964  1.00  0.00           H  
ATOM   2472 1HB  ARG A 159    -100.739 -71.095  48.992  1.00  0.00           H  
ATOM   2473 2HB  ARG A 159     -99.611 -72.121  49.866  1.00  0.00           H  
ATOM   2474 1HG  ARG A 159    -101.320 -73.895  49.985  1.00  0.00           H  
ATOM   2475 2HG  ARG A 159    -102.439 -72.857  49.071  1.00  0.00           H  
ATOM   2476 1HD  ARG A 159     -99.745 -73.796  48.116  1.00  0.00           H  
ATOM   2477 2HD  ARG A 159    -101.315 -74.500  47.664  1.00  0.00           H  
ATOM   2478  HE  ARG A 159    -100.138 -72.020  46.707  1.00  0.00           H  
ATOM   2479 1HH1 ARG A 159    -103.090 -73.882  47.100  1.00  0.00           H  
ATOM   2480 2HH1 ARG A 159    -103.935 -73.051  45.814  1.00  0.00           H  
ATOM   2481 1HH2 ARG A 159    -101.245 -70.947  45.039  1.00  0.00           H  
ATOM   2482 2HH2 ARG A 159    -102.892 -71.389  44.647  1.00  0.00           H  
ATOM   2483  N   SER A 160     -99.809 -72.565  52.629  1.00  0.00           N  
ATOM   2484  CA  SER A 160     -99.528 -73.550  53.669  1.00  0.00           C  
ATOM   2485  C   SER A 160    -100.343 -73.272  54.924  1.00  0.00           C  
ATOM   2486  O   SER A 160    -100.873 -74.192  55.547  1.00  0.00           O  
ATOM   2487  CB  SER A 160     -98.050 -73.548  54.006  1.00  0.00           C  
ATOM   2488  OG  SER A 160     -97.286 -73.992  52.918  1.00  0.00           O  
ATOM   2489  H   SER A 160     -99.050 -72.015  52.254  1.00  0.00           H  
ATOM   2490  HA  SER A 160     -99.801 -74.537  53.294  1.00  0.00           H  
ATOM   2491 1HB  SER A 160     -97.741 -72.541  54.283  1.00  0.00           H  
ATOM   2492 2HB  SER A 160     -97.872 -74.193  54.865  1.00  0.00           H  
ATOM   2493  HG  SER A 160     -96.394 -73.672  53.072  1.00  0.00           H  
ATOM   2494  N   TYR A 161    -100.432 -71.983  55.280  1.00  0.00           N  
ATOM   2495  CA  TYR A 161    -101.260 -71.489  56.386  1.00  0.00           C  
ATOM   2496  C   TYR A 161    -102.765 -71.568  56.107  1.00  0.00           C  
ATOM   2497  O   TYR A 161    -103.566 -71.765  57.021  1.00  0.00           O  
ATOM   2498  CB  TYR A 161    -100.873 -70.046  56.719  1.00  0.00           C  
ATOM   2499  CG  TYR A 161     -99.528 -69.917  57.400  1.00  0.00           C  
ATOM   2500  CD1 TYR A 161     -98.530 -69.144  56.824  1.00  0.00           C  
ATOM   2501  CD2 TYR A 161     -99.292 -70.572  58.600  1.00  0.00           C  
ATOM   2502  CE1 TYR A 161     -97.302 -69.026  57.445  1.00  0.00           C  
ATOM   2503  CE2 TYR A 161     -98.064 -70.454  59.221  1.00  0.00           C  
ATOM   2504  CZ  TYR A 161     -97.072 -69.685  58.648  1.00  0.00           C  
ATOM   2505  OH  TYR A 161     -95.849 -69.567  59.267  1.00  0.00           O  
ATOM   2506  H   TYR A 161     -99.887 -71.325  54.742  1.00  0.00           H  
ATOM   2507  HA  TYR A 161    -101.074 -72.112  57.262  1.00  0.00           H  
ATOM   2508 1HB  TYR A 161    -100.849 -69.455  55.803  1.00  0.00           H  
ATOM   2509 2HB  TYR A 161    -101.627 -69.609  57.372  1.00  0.00           H  
ATOM   2510  HD1 TYR A 161     -98.716 -68.630  55.881  1.00  0.00           H  
ATOM   2511  HD2 TYR A 161    -100.075 -71.180  59.052  1.00  0.00           H  
ATOM   2512  HE1 TYR A 161     -96.519 -68.419  56.993  1.00  0.00           H  
ATOM   2513  HE2 TYR A 161     -97.879 -70.969  60.164  1.00  0.00           H  
ATOM   2514  HH  TYR A 161     -95.852 -70.078  60.080  1.00  0.00           H  
ATOM   2515  N   GLY A 162    -103.154 -71.416  54.845  1.00  0.00           N  
ATOM   2516  CA  GLY A 162    -104.572 -71.383  54.472  1.00  0.00           C  
ATOM   2517  C   GLY A 162    -105.094 -69.960  54.268  1.00  0.00           C  
ATOM   2518  O   GLY A 162    -106.162 -69.604  54.765  1.00  0.00           O  
ATOM   2519  H   GLY A 162    -102.456 -71.321  54.121  1.00  0.00           H  
ATOM   2520 1HA  GLY A 162    -104.719 -71.950  53.553  1.00  0.00           H  
ATOM   2521 2HA  GLY A 162    -105.163 -71.869  55.247  1.00  0.00           H  
ATOM   2522  N   ALA A 163    -104.330 -69.157  53.529  1.00  0.00           N  
ATOM   2523  CA  ALA A 163    -104.818 -67.891  52.981  1.00  0.00           C  
ATOM   2524  C   ALA A 163    -105.585 -68.122  51.685  1.00  0.00           C  
ATOM   2525  O   ALA A 163    -105.168 -68.913  50.839  1.00  0.00           O  
ATOM   2526  CB  ALA A 163    -103.662 -66.929  52.748  1.00  0.00           C  
ATOM   2527  H   ALA A 163    -103.378 -69.439  53.343  1.00  0.00           H  
ATOM   2528  HA  ALA A 163    -105.504 -67.450  53.705  1.00  0.00           H  
ATOM   2529 1HB  ALA A 163    -104.044 -65.995  52.335  1.00  0.00           H  
ATOM   2530 2HB  ALA A 163    -103.159 -66.728  53.694  1.00  0.00           H  
ATOM   2531 3HB  ALA A 163    -102.956 -67.372  52.048  1.00  0.00           H  
ATOM   2532  N   PRO A 164    -106.710 -67.431  51.524  1.00  0.00           N  
ATOM   2533  CA  PRO A 164    -107.582 -67.664  50.375  1.00  0.00           C  
ATOM   2534  C   PRO A 164    -106.873 -67.314  49.069  1.00  0.00           C  
ATOM   2535  O   PRO A 164    -106.376 -66.200  48.901  1.00  0.00           O  
ATOM   2536  CB  PRO A 164    -108.766 -66.729  50.644  1.00  0.00           C  
ATOM   2537  CG  PRO A 164    -108.732 -66.512  52.119  1.00  0.00           C  
ATOM   2538  CD  PRO A 164    -107.266 -66.488  52.460  1.00  0.00           C  
ATOM   2539  HA  PRO A 164    -107.903 -68.717  50.372  1.00  0.00           H  
ATOM   2540 1HB  PRO A 164    -108.646 -65.797  50.073  1.00  0.00           H  
ATOM   2541 2HB  PRO A 164    -109.700 -67.198  50.303  1.00  0.00           H  
ATOM   2542 1HG  PRO A 164    -109.243 -65.573  52.376  1.00  0.00           H  
ATOM   2543 2HG  PRO A 164    -109.274 -67.320  52.634  1.00  0.00           H  
ATOM   2544 1HD  PRO A 164    -106.872 -65.471  52.314  1.00  0.00           H  
ATOM   2545 2HD  PRO A 164    -107.127 -66.812  53.502  1.00  0.00           H  
ATOM   2546  N   GLU A 165    -106.898 -68.347  48.233  1.00  0.00           N  
ATOM   2547  CA  GLU A 165    -106.035 -68.517  47.067  1.00  0.00           C  
ATOM   2548  C   GLU A 165    -106.290 -67.418  46.038  1.00  0.00           C  
ATOM   2549  O   GLU A 165    -105.415 -67.089  45.238  1.00  0.00           O  
ATOM   2550  CB  GLU A 165    -106.259 -69.891  46.431  1.00  0.00           C  
ATOM   2551  CG  GLU A 165    -105.858 -71.065  47.313  1.00  0.00           C  
ATOM   2552  CD  GLU A 165    -106.929 -71.451  48.295  1.00  0.00           C  
ATOM   2553  OE1 GLU A 165    -107.964 -70.828  48.292  1.00  0.00           O  
ATOM   2554  OE2 GLU A 165    -106.712 -72.369  49.049  1.00  0.00           O  
ATOM   2555  H   GLU A 165    -107.581 -69.059  48.448  1.00  0.00           H  
ATOM   2556  HA  GLU A 165    -104.996 -68.448  47.391  1.00  0.00           H  
ATOM   2557 1HB  GLU A 165    -107.313 -70.007  46.177  1.00  0.00           H  
ATOM   2558 2HB  GLU A 165    -105.689 -69.959  45.504  1.00  0.00           H  
ATOM   2559 1HG  GLU A 165    -105.637 -71.923  46.679  1.00  0.00           H  
ATOM   2560 2HG  GLU A 165    -104.951 -70.805  47.855  1.00  0.00           H  
ATOM   2561  N   GLU A 166    -107.496 -66.867  46.079  1.00  0.00           N  
ATOM   2562  CA  GLU A 166    -107.895 -65.749  45.231  1.00  0.00           C  
ATOM   2563  C   GLU A 166    -107.035 -64.521  45.498  1.00  0.00           C  
ATOM   2564  O   GLU A 166    -106.640 -63.815  44.570  1.00  0.00           O  
ATOM   2565  CB  GLU A 166    -109.370 -65.409  45.455  1.00  0.00           C  
ATOM   2566  CG  GLU A 166    -110.344 -66.452  44.927  1.00  0.00           C  
ATOM   2567  CD  GLU A 166    -111.778 -66.124  45.235  1.00  0.00           C  
ATOM   2568  OE1 GLU A 166    -112.011 -65.171  45.939  1.00  0.00           O  
ATOM   2569  OE2 GLU A 166    -112.642 -66.826  44.764  1.00  0.00           O  
ATOM   2570  H   GLU A 166    -108.163 -67.250  46.734  1.00  0.00           H  
ATOM   2571  HA  GLU A 166    -107.758 -66.040  44.189  1.00  0.00           H  
ATOM   2572 1HB  GLU A 166    -109.557 -65.287  46.522  1.00  0.00           H  
ATOM   2573 2HB  GLU A 166    -109.602 -64.460  44.972  1.00  0.00           H  
ATOM   2574 1HG  GLU A 166    -110.225 -66.531  43.846  1.00  0.00           H  
ATOM   2575 2HG  GLU A 166    -110.096 -67.419  45.363  1.00  0.00           H  
ATOM   2576  N   VAL A 167    -106.746 -64.270  46.768  1.00  0.00           N  
ATOM   2577  CA  VAL A 167    -105.931 -63.126  47.160  1.00  0.00           C  
ATOM   2578  C   VAL A 167    -104.510 -63.257  46.628  1.00  0.00           C  
ATOM   2579  O   VAL A 167    -103.918 -62.282  46.164  1.00  0.00           O  
ATOM   2580  CB  VAL A 167    -105.892 -62.997  48.694  1.00  0.00           C  
ATOM   2581  CG1 VAL A 167    -104.896 -61.927  49.114  1.00  0.00           C  
ATOM   2582  CG2 VAL A 167    -107.282 -62.677  49.222  1.00  0.00           C  
ATOM   2583  H   VAL A 167    -107.101 -64.889  47.484  1.00  0.00           H  
ATOM   2584  HA  VAL A 167    -106.380 -62.224  46.743  1.00  0.00           H  
ATOM   2585  HB  VAL A 167    -105.549 -63.940  49.120  1.00  0.00           H  
ATOM   2586 1HG1 VAL A 167    -104.881 -61.849  50.201  1.00  0.00           H  
ATOM   2587 2HG1 VAL A 167    -103.902 -62.195  48.756  1.00  0.00           H  
ATOM   2588 3HG1 VAL A 167    -105.190 -60.968  48.687  1.00  0.00           H  
ATOM   2589 1HG2 VAL A 167    -107.247 -62.588  50.308  1.00  0.00           H  
ATOM   2590 2HG2 VAL A 167    -107.627 -61.737  48.792  1.00  0.00           H  
ATOM   2591 3HG2 VAL A 167    -107.970 -63.476  48.946  1.00  0.00           H  
ATOM   2592  N   GLY A 168    -103.968 -64.466  46.698  1.00  0.00           N  
ATOM   2593  CA  GLY A 168    -102.612 -64.727  46.223  1.00  0.00           C  
ATOM   2594  C   GLY A 168    -102.507 -64.519  44.719  1.00  0.00           C  
ATOM   2595  O   GLY A 168    -101.523 -63.963  44.226  1.00  0.00           O  
ATOM   2596  H   GLY A 168    -104.504 -65.225  47.089  1.00  0.00           H  
ATOM   2597 1HA  GLY A 168    -101.914 -64.064  46.735  1.00  0.00           H  
ATOM   2598 2HA  GLY A 168    -102.329 -65.748  46.475  1.00  0.00           H  
ATOM   2599  N   GLU A 169    -103.521 -64.971  43.990  1.00  0.00           N  
ATOM   2600  CA  GLU A 169    -103.544 -64.834  42.540  1.00  0.00           C  
ATOM   2601  C   GLU A 169    -103.604 -63.370  42.125  1.00  0.00           C  
ATOM   2602  O   GLU A 169    -102.937 -62.956  41.176  1.00  0.00           O  
ATOM   2603  CB  GLU A 169    -104.738 -65.590  41.952  1.00  0.00           C  
ATOM   2604  CG  GLU A 169    -104.629 -67.106  42.045  1.00  0.00           C  
ATOM   2605  CD  GLU A 169    -105.850 -67.812  41.524  1.00  0.00           C  
ATOM   2606  OE1 GLU A 169    -106.806 -67.148  41.205  1.00  0.00           O  
ATOM   2607  OE2 GLU A 169    -105.825 -69.018  41.446  1.00  0.00           O  
ATOM   2608  H   GLU A 169    -104.297 -65.423  44.454  1.00  0.00           H  
ATOM   2609  HA  GLU A 169    -102.626 -65.263  42.138  1.00  0.00           H  
ATOM   2610 1HB  GLU A 169    -105.649 -65.288  42.468  1.00  0.00           H  
ATOM   2611 2HB  GLU A 169    -104.853 -65.327  40.901  1.00  0.00           H  
ATOM   2612 1HG  GLU A 169    -103.762 -67.433  41.472  1.00  0.00           H  
ATOM   2613 2HG  GLU A 169    -104.469 -67.385  43.085  1.00  0.00           H  
ATOM   2614  N   LYS A 170    -104.406 -62.590  42.839  1.00  0.00           N  
ATOM   2615  CA  LYS A 170    -104.553 -61.169  42.545  1.00  0.00           C  
ATOM   2616  C   LYS A 170    -103.245 -60.421  42.777  1.00  0.00           C  
ATOM   2617  O   LYS A 170    -102.872 -59.547  41.995  1.00  0.00           O  
ATOM   2618  CB  LYS A 170    -105.667 -60.558  43.397  1.00  0.00           C  
ATOM   2619  CG  LYS A 170    -107.071 -61.005  43.011  1.00  0.00           C  
ATOM   2620  CD  LYS A 170    -108.120 -60.372  43.913  1.00  0.00           C  
ATOM   2621  CE  LYS A 170    -109.522 -60.826  43.535  1.00  0.00           C  
ATOM   2622  NZ  LYS A 170    -110.556 -60.245  44.434  1.00  0.00           N  
ATOM   2623  H   LYS A 170    -104.928 -62.991  43.606  1.00  0.00           H  
ATOM   2624  HA  LYS A 170    -104.819 -61.058  41.493  1.00  0.00           H  
ATOM   2625 1HB  LYS A 170    -105.509 -60.818  44.444  1.00  0.00           H  
ATOM   2626 2HB  LYS A 170    -105.629 -59.471  43.320  1.00  0.00           H  
ATOM   2627 1HG  LYS A 170    -107.273 -60.720  41.978  1.00  0.00           H  
ATOM   2628 2HG  LYS A 170    -107.142 -62.089  43.090  1.00  0.00           H  
ATOM   2629 1HD  LYS A 170    -107.924 -60.650  44.949  1.00  0.00           H  
ATOM   2630 2HD  LYS A 170    -108.065 -59.287  43.829  1.00  0.00           H  
ATOM   2631 1HE  LYS A 170    -109.738 -60.525  42.511  1.00  0.00           H  
ATOM   2632 2HE  LYS A 170    -109.580 -61.913  43.591  1.00  0.00           H  
ATOM   2633 1HZ  LYS A 170    -111.470 -60.570  44.151  1.00  0.00           H  
ATOM   2634 2HZ  LYS A 170    -110.376 -60.533  45.386  1.00  0.00           H  
ATOM   2635 3HZ  LYS A 170    -110.525 -59.237  44.377  1.00  0.00           H  
ATOM   2636  N   ALA A 171    -102.553 -60.770  43.856  1.00  0.00           N  
ATOM   2637  CA  ALA A 171    -101.285 -60.131  44.191  1.00  0.00           C  
ATOM   2638  C   ALA A 171    -100.224 -60.423  43.137  1.00  0.00           C  
ATOM   2639  O   ALA A 171     -99.450 -59.544  42.761  1.00  0.00           O  
ATOM   2640  CB  ALA A 171    -100.808 -60.588  45.562  1.00  0.00           C  
ATOM   2641  H   ALA A 171    -102.913 -61.495  44.461  1.00  0.00           H  
ATOM   2642  HA  ALA A 171    -101.445 -59.052  44.214  1.00  0.00           H  
ATOM   2643 1HB  ALA A 171     -99.861 -60.102  45.798  1.00  0.00           H  
ATOM   2644 2HB  ALA A 171    -101.550 -60.319  46.314  1.00  0.00           H  
ATOM   2645 3HB  ALA A 171    -100.670 -61.668  45.558  1.00  0.00           H  
ATOM   2646  N   VAL A 172    -100.196 -61.665  42.664  1.00  0.00           N  
ATOM   2647  CA  VAL A 172     -99.229 -62.076  41.653  1.00  0.00           C  
ATOM   2648  C   VAL A 172     -99.460 -61.339  40.338  1.00  0.00           C  
ATOM   2649  O   VAL A 172     -98.510 -60.923  39.673  1.00  0.00           O  
ATOM   2650  CB  VAL A 172     -99.322 -63.594  41.411  1.00  0.00           C  
ATOM   2651  CG1 VAL A 172     -98.454 -64.000  40.229  1.00  0.00           C  
ATOM   2652  CG2 VAL A 172     -98.907 -64.345  42.668  1.00  0.00           C  
ATOM   2653  H   VAL A 172    -100.861 -62.340  43.013  1.00  0.00           H  
ATOM   2654  HA  VAL A 172     -98.228 -61.841  42.015  1.00  0.00           H  
ATOM   2655  HB  VAL A 172    -100.351 -63.850  41.157  1.00  0.00           H  
ATOM   2656 1HG1 VAL A 172     -98.532 -65.076  40.073  1.00  0.00           H  
ATOM   2657 2HG1 VAL A 172     -98.791 -63.478  39.334  1.00  0.00           H  
ATOM   2658 3HG1 VAL A 172     -97.416 -63.738  40.434  1.00  0.00           H  
ATOM   2659 1HG2 VAL A 172     -98.976 -65.418  42.490  1.00  0.00           H  
ATOM   2660 2HG2 VAL A 172     -97.880 -64.084  42.925  1.00  0.00           H  
ATOM   2661 3HG2 VAL A 172     -99.568 -64.071  43.490  1.00  0.00           H  
ATOM   2662  N   LYS A 173    -100.726 -61.182  39.969  1.00  0.00           N  
ATOM   2663  CA  LYS A 173    -101.084 -60.497  38.735  1.00  0.00           C  
ATOM   2664  C   LYS A 173    -100.680 -59.028  38.782  1.00  0.00           C  
ATOM   2665  O   LYS A 173    -100.187 -58.477  37.797  1.00  0.00           O  
ATOM   2666  CB  LYS A 173    -102.585 -60.622  38.470  1.00  0.00           C  
ATOM   2667  CG  LYS A 173    -103.041 -62.022  38.081  1.00  0.00           C  
ATOM   2668  CD  LYS A 173    -104.544 -62.072  37.854  1.00  0.00           C  
ATOM   2669  CE  LYS A 173    -105.002 -63.472  37.476  1.00  0.00           C  
ATOM   2670  NZ  LYS A 173    -106.477 -63.544  37.288  1.00  0.00           N  
ATOM   2671  H   LYS A 173    -101.460 -61.547  40.560  1.00  0.00           H  
ATOM   2672  HA  LYS A 173    -100.544 -60.964  37.911  1.00  0.00           H  
ATOM   2673 1HB  LYS A 173    -103.138 -60.327  39.363  1.00  0.00           H  
ATOM   2674 2HB  LYS A 173    -102.871 -59.942  37.668  1.00  0.00           H  
ATOM   2675 1HG  LYS A 173    -102.533 -62.329  37.166  1.00  0.00           H  
ATOM   2676 2HG  LYS A 173    -102.778 -62.724  38.873  1.00  0.00           H  
ATOM   2677 1HD  LYS A 173    -105.060 -61.763  38.765  1.00  0.00           H  
ATOM   2678 2HD  LYS A 173    -104.814 -61.383  37.054  1.00  0.00           H  
ATOM   2679 1HE  LYS A 173    -104.516 -63.776  36.550  1.00  0.00           H  
ATOM   2680 2HE  LYS A 173    -104.714 -64.173  38.259  1.00  0.00           H  
ATOM   2681 1HZ  LYS A 173    -106.740 -64.487  37.039  1.00  0.00           H  
ATOM   2682 2HZ  LYS A 173    -106.939 -63.282  38.148  1.00  0.00           H  
ATOM   2683 3HZ  LYS A 173    -106.754 -62.912  36.551  1.00  0.00           H  
ATOM   2684  N   GLU A 174    -100.893 -58.399  39.933  1.00  0.00           N  
ATOM   2685  CA  GLU A 174    -100.552 -56.993  40.112  1.00  0.00           C  
ATOM   2686  C   GLU A 174     -99.047 -56.775  40.012  1.00  0.00           C  
ATOM   2687  O   GLU A 174     -98.590 -55.802  39.412  1.00  0.00           O  
ATOM   2688  CB  GLU A 174    -101.062 -56.488  41.464  1.00  0.00           C  
ATOM   2689  CG  GLU A 174    -102.578 -56.387  41.566  1.00  0.00           C  
ATOM   2690  CD  GLU A 174    -103.162 -55.377  40.618  1.00  0.00           C  
ATOM   2691  OE1 GLU A 174    -102.872 -54.214  40.768  1.00  0.00           O  
ATOM   2692  OE2 GLU A 174    -103.898 -55.768  39.744  1.00  0.00           O  
ATOM   2693  H   GLU A 174    -101.302 -58.907  40.704  1.00  0.00           H  
ATOM   2694  HA  GLU A 174    -101.032 -56.417  39.319  1.00  0.00           H  
ATOM   2695 1HB  GLU A 174    -100.717 -57.155  42.255  1.00  0.00           H  
ATOM   2696 2HB  GLU A 174    -100.647 -55.500  41.664  1.00  0.00           H  
ATOM   2697 1HG  GLU A 174    -103.012 -57.363  41.350  1.00  0.00           H  
ATOM   2698 2HG  GLU A 174    -102.845 -56.118  42.587  1.00  0.00           H  
ATOM   2699  N   VAL A 175     -98.281 -57.684  40.601  1.00  0.00           N  
ATOM   2700  CA  VAL A 175     -96.826 -57.594  40.580  1.00  0.00           C  
ATOM   2701  C   VAL A 175     -96.288 -57.731  39.161  1.00  0.00           C  
ATOM   2702  O   VAL A 175     -95.365 -57.018  38.765  1.00  0.00           O  
ATOM   2703  CB  VAL A 175     -96.209 -58.691  41.469  1.00  0.00           C  
ATOM   2704  CG1 VAL A 175     -94.697 -58.723  41.303  1.00  0.00           C  
ATOM   2705  CG2 VAL A 175     -96.588 -58.452  42.922  1.00  0.00           C  
ATOM   2706  H   VAL A 175     -98.719 -58.460  41.078  1.00  0.00           H  
ATOM   2707  HA  VAL A 175     -96.533 -56.620  40.973  1.00  0.00           H  
ATOM   2708  HB  VAL A 175     -96.589 -59.661  41.148  1.00  0.00           H  
ATOM   2709 1HG1 VAL A 175     -94.278 -59.504  41.938  1.00  0.00           H  
ATOM   2710 2HG1 VAL A 175     -94.450 -58.931  40.262  1.00  0.00           H  
ATOM   2711 3HG1 VAL A 175     -94.279 -57.759  41.591  1.00  0.00           H  
ATOM   2712 1HG2 VAL A 175     -96.149 -59.232  43.545  1.00  0.00           H  
ATOM   2713 2HG2 VAL A 175     -96.213 -57.479  43.241  1.00  0.00           H  
ATOM   2714 3HG2 VAL A 175     -97.673 -58.475  43.025  1.00  0.00           H  
ATOM   2715  N   ARG A 176     -96.870 -58.651  38.398  1.00  0.00           N  
ATOM   2716  CA  ARG A 176     -96.449 -58.883  37.023  1.00  0.00           C  
ATOM   2717  C   ARG A 176     -96.720 -57.663  36.150  1.00  0.00           C  
ATOM   2718  O   ARG A 176     -95.901 -57.296  35.309  1.00  0.00           O  
ATOM   2719  CB  ARG A 176     -97.168 -60.091  36.441  1.00  0.00           C  
ATOM   2720  CG  ARG A 176     -96.741 -61.430  37.019  1.00  0.00           C  
ATOM   2721  CD  ARG A 176     -97.525 -62.553  36.443  1.00  0.00           C  
ATOM   2722  NE  ARG A 176     -97.119 -63.836  36.994  1.00  0.00           N  
ATOM   2723  CZ  ARG A 176     -97.747 -65.004  36.754  1.00  0.00           C  
ATOM   2724  NH1 ARG A 176     -98.804 -65.034  35.974  1.00  0.00           N  
ATOM   2725  NH2 ARG A 176     -97.299 -66.119  37.304  1.00  0.00           N  
ATOM   2726  H   ARG A 176     -97.623 -59.204  38.782  1.00  0.00           H  
ATOM   2727  HA  ARG A 176     -95.377 -59.081  37.018  1.00  0.00           H  
ATOM   2728 1HB  ARG A 176     -98.240 -59.989  36.603  1.00  0.00           H  
ATOM   2729 2HB  ARG A 176     -97.002 -60.129  35.364  1.00  0.00           H  
ATOM   2730 1HG  ARG A 176     -95.686 -61.601  36.801  1.00  0.00           H  
ATOM   2731 2HG  ARG A 176     -96.892 -61.425  38.099  1.00  0.00           H  
ATOM   2732 1HD  ARG A 176     -98.582 -62.407  36.661  1.00  0.00           H  
ATOM   2733 2HD  ARG A 176     -97.378 -62.583  35.364  1.00  0.00           H  
ATOM   2734  HE  ARG A 176     -96.309 -63.853  37.599  1.00  0.00           H  
ATOM   2735 1HH1 ARG A 176     -99.147 -64.181  35.554  1.00  0.00           H  
ATOM   2736 2HH1 ARG A 176     -99.275 -65.909  35.794  1.00  0.00           H  
ATOM   2737 1HH2 ARG A 176     -96.486 -66.096  37.904  1.00  0.00           H  
ATOM   2738 2HH2 ARG A 176     -97.769 -66.994  37.124  1.00  0.00           H  
ATOM   2739  N   GLU A 177     -97.876 -57.040  36.357  1.00  0.00           N  
ATOM   2740  CA  GLU A 177     -98.257 -55.861  35.589  1.00  0.00           C  
ATOM   2741  C   GLU A 177     -97.319 -54.694  35.870  1.00  0.00           C  
ATOM   2742  O   GLU A 177     -96.935 -53.960  34.959  1.00  0.00           O  
ATOM   2743  CB  GLU A 177     -99.698 -55.458  35.910  1.00  0.00           C  
ATOM   2744  CG  GLU A 177    -100.751 -56.433  35.400  1.00  0.00           C  
ATOM   2745  CD  GLU A 177    -100.783 -56.528  33.900  1.00  0.00           C  
ATOM   2746  OE1 GLU A 177    -101.095 -55.547  33.268  1.00  0.00           O  
ATOM   2747  OE2 GLU A 177    -100.496 -57.583  33.386  1.00  0.00           O  
ATOM   2748  H   GLU A 177     -98.506 -57.392  37.063  1.00  0.00           H  
ATOM   2749  HA  GLU A 177     -98.189 -56.103  34.527  1.00  0.00           H  
ATOM   2750 1HB  GLU A 177     -99.819 -55.369  36.989  1.00  0.00           H  
ATOM   2751 2HB  GLU A 177     -99.908 -54.481  35.475  1.00  0.00           H  
ATOM   2752 1HG  GLU A 177    -100.546 -57.421  35.811  1.00  0.00           H  
ATOM   2753 2HG  GLU A 177    -101.729 -56.115  35.761  1.00  0.00           H  
ATOM   2754  N   ALA A 178     -96.954 -54.527  37.136  1.00  0.00           N  
ATOM   2755  CA  ALA A 178     -96.060 -53.448  37.540  1.00  0.00           C  
ATOM   2756  C   ALA A 178     -94.675 -53.621  36.928  1.00  0.00           C  
ATOM   2757  O   ALA A 178     -94.057 -52.653  36.486  1.00  0.00           O  
ATOM   2758  CB  ALA A 178     -95.963 -53.381  39.057  1.00  0.00           C  
ATOM   2759  H   ALA A 178     -97.305 -55.164  37.837  1.00  0.00           H  
ATOM   2760  HA  ALA A 178     -96.474 -52.509  37.171  1.00  0.00           H  
ATOM   2761 1HB  ALA A 178     -95.293 -52.570  39.343  1.00  0.00           H  
ATOM   2762 2HB  ALA A 178     -96.953 -53.198  39.477  1.00  0.00           H  
ATOM   2763 3HB  ALA A 178     -95.576 -54.324  39.439  1.00  0.00           H  
ATOM   2764  N   SER A 179     -94.195 -54.860  36.906  1.00  0.00           N  
ATOM   2765  CA  SER A 179     -92.882 -55.163  36.349  1.00  0.00           C  
ATOM   2766  C   SER A 179     -92.841 -54.880  34.852  1.00  0.00           C  
ATOM   2767  O   SER A 179     -91.858 -54.347  34.338  1.00  0.00           O  
ATOM   2768  CB  SER A 179     -92.527 -56.614  36.609  1.00  0.00           C  
ATOM   2769  OG  SER A 179     -92.365 -56.854  37.980  1.00  0.00           O  
ATOM   2770  H   SER A 179     -94.754 -55.611  37.285  1.00  0.00           H  
ATOM   2771  HA  SER A 179     -92.143 -54.528  36.838  1.00  0.00           H  
ATOM   2772 1HB  SER A 179     -93.313 -57.257  36.215  1.00  0.00           H  
ATOM   2773 2HB  SER A 179     -91.606 -56.863  36.082  1.00  0.00           H  
ATOM   2774  HG  SER A 179     -92.144 -57.784  38.062  1.00  0.00           H  
ATOM   2775  N   GLU A 180     -93.915 -55.241  34.158  1.00  0.00           N  
ATOM   2776  CA  GLU A 180     -94.005 -55.026  32.719  1.00  0.00           C  
ATOM   2777  C   GLU A 180     -94.006 -53.541  32.381  1.00  0.00           C  
ATOM   2778  O   GLU A 180     -93.367 -53.113  31.421  1.00  0.00           O  
ATOM   2779  CB  GLU A 180     -95.267 -55.687  32.159  1.00  0.00           C  
ATOM   2780  CG  GLU A 180     -95.241 -57.208  32.178  1.00  0.00           C  
ATOM   2781  CD  GLU A 180     -94.172 -57.786  31.292  1.00  0.00           C  
ATOM   2782  OE1 GLU A 180     -94.250 -57.601  30.101  1.00  0.00           O  
ATOM   2783  OE2 GLU A 180     -93.277 -58.413  31.807  1.00  0.00           O  
ATOM   2784  H   GLU A 180     -94.691 -55.674  34.640  1.00  0.00           H  
ATOM   2785  HA  GLU A 180     -93.133 -55.481  32.247  1.00  0.00           H  
ATOM   2786 1HB  GLU A 180     -96.134 -55.360  32.734  1.00  0.00           H  
ATOM   2787 2HB  GLU A 180     -95.418 -55.367  31.128  1.00  0.00           H  
ATOM   2788 1HG  GLU A 180     -95.071 -57.546  33.200  1.00  0.00           H  
ATOM   2789 2HG  GLU A 180     -96.213 -57.582  31.858  1.00  0.00           H  
ATOM   2790  N   GLU A 181     -94.727 -52.759  33.176  1.00  0.00           N  
ATOM   2791  CA  GLU A 181     -94.814 -51.319  32.964  1.00  0.00           C  
ATOM   2792  C   GLU A 181     -93.459 -50.652  33.162  1.00  0.00           C  
ATOM   2793  O   GLU A 181     -93.081 -49.758  32.406  1.00  0.00           O  
ATOM   2794  CB  GLU A 181     -95.842 -50.701  33.914  1.00  0.00           C  
ATOM   2795  CG  GLU A 181     -97.286 -51.072  33.607  1.00  0.00           C  
ATOM   2796  CD  GLU A 181     -98.260 -50.506  34.602  1.00  0.00           C  
ATOM   2797  OE1 GLU A 181     -97.824 -49.936  35.573  1.00  0.00           O  
ATOM   2798  OE2 GLU A 181     -99.442 -50.645  34.391  1.00  0.00           O  
ATOM   2799  H   GLU A 181     -95.228 -53.174  33.948  1.00  0.00           H  
ATOM   2800  HA  GLU A 181     -95.135 -51.139  31.939  1.00  0.00           H  
ATOM   2801 1HB  GLU A 181     -95.627 -51.013  34.936  1.00  0.00           H  
ATOM   2802 2HB  GLU A 181     -95.762 -49.614  33.880  1.00  0.00           H  
ATOM   2803 1HG  GLU A 181     -97.542 -50.702  32.614  1.00  0.00           H  
ATOM   2804 2HG  GLU A 181     -97.376 -52.157  33.594  1.00  0.00           H  
ATOM   2805  N   ALA A 182     -92.732 -51.091  34.182  1.00  0.00           N  
ATOM   2806  CA  ALA A 182     -91.417 -50.538  34.484  1.00  0.00           C  
ATOM   2807  C   ALA A 182     -90.427 -50.828  33.361  1.00  0.00           C  
ATOM   2808  O   ALA A 182     -89.625 -49.971  32.991  1.00  0.00           O  
ATOM   2809  CB  ALA A 182     -90.899 -51.093  35.803  1.00  0.00           C  
ATOM   2810  H   ALA A 182     -93.101 -51.828  34.765  1.00  0.00           H  
ATOM   2811  HA  ALA A 182     -91.516 -49.456  34.570  1.00  0.00           H  
ATOM   2812 1HB  ALA A 182     -89.917 -50.671  36.015  1.00  0.00           H  
ATOM   2813 2HB  ALA A 182     -91.589 -50.828  36.605  1.00  0.00           H  
ATOM   2814 3HB  ALA A 182     -90.821 -52.177  35.736  1.00  0.00           H  
ATOM   2815  N   LEU A 183     -90.489 -52.041  32.824  1.00  0.00           N  
ATOM   2816  CA  LEU A 183     -89.599 -52.448  31.742  1.00  0.00           C  
ATOM   2817  C   LEU A 183     -89.857 -51.630  30.483  1.00  0.00           C  
ATOM   2818  O   LEU A 183     -88.922 -51.224  29.792  1.00  0.00           O  
ATOM   2819  CB  LEU A 183     -89.782 -53.940  31.437  1.00  0.00           C  
ATOM   2820  CG  LEU A 183     -89.292 -54.906  32.523  1.00  0.00           C  
ATOM   2821  CD1 LEU A 183     -89.702 -56.327  32.161  1.00  0.00           C  
ATOM   2822  CD2 LEU A 183     -87.781 -54.791  32.662  1.00  0.00           C  
ATOM   2823  H   LEU A 183     -91.171 -52.698  33.173  1.00  0.00           H  
ATOM   2824  HA  LEU A 183     -88.571 -52.278  32.059  1.00  0.00           H  
ATOM   2825 1HB  LEU A 183     -90.841 -54.134  31.274  1.00  0.00           H  
ATOM   2826 2HB  LEU A 183     -89.245 -54.175  30.518  1.00  0.00           H  
ATOM   2827  HG  LEU A 183     -89.764 -54.655  33.473  1.00  0.00           H  
ATOM   2828 1HD1 LEU A 183     -89.354 -57.014  32.933  1.00  0.00           H  
ATOM   2829 2HD1 LEU A 183     -90.788 -56.386  32.088  1.00  0.00           H  
ATOM   2830 3HD1 LEU A 183     -89.257 -56.602  31.205  1.00  0.00           H  
ATOM   2831 1HD2 LEU A 183     -87.433 -55.477  33.434  1.00  0.00           H  
ATOM   2832 2HD2 LEU A 183     -87.308 -55.043  31.712  1.00  0.00           H  
ATOM   2833 3HD2 LEU A 183     -87.518 -53.770  32.938  1.00  0.00           H  
ATOM   2834  N   GLU A 184     -91.129 -51.390  30.189  1.00  0.00           N  
ATOM   2835  CA  GLU A 184     -91.512 -50.622  29.010  1.00  0.00           C  
ATOM   2836  C   GLU A 184     -91.029 -49.180  29.112  1.00  0.00           C  
ATOM   2837  O   GLU A 184     -90.557 -48.604  28.132  1.00  0.00           O  
ATOM   2838  CB  GLU A 184     -93.031 -50.650  28.825  1.00  0.00           C  
ATOM   2839  CG  GLU A 184     -93.591 -52.008  28.425  1.00  0.00           C  
ATOM   2840  CD  GLU A 184     -93.107 -52.465  27.077  1.00  0.00           C  
ATOM   2841  OE1 GLU A 184     -93.423 -51.823  26.104  1.00  0.00           O  
ATOM   2842  OE2 GLU A 184     -92.421 -53.459  27.020  1.00  0.00           O  
ATOM   2843  H   GLU A 184     -91.850 -51.750  30.798  1.00  0.00           H  
ATOM   2844  HA  GLU A 184     -91.045 -51.076  28.135  1.00  0.00           H  
ATOM   2845 1HB  GLU A 184     -93.516 -50.349  29.754  1.00  0.00           H  
ATOM   2846 2HB  GLU A 184     -93.317 -49.931  28.058  1.00  0.00           H  
ATOM   2847 1HG  GLU A 184     -93.298 -52.745  29.172  1.00  0.00           H  
ATOM   2848 2HG  GLU A 184     -94.678 -51.952  28.416  1.00  0.00           H  
ATOM   2849  N   ARG A 185     -91.149 -48.603  30.303  1.00  0.00           N  
ATOM   2850  CA  ARG A 185     -90.725 -47.228  30.536  1.00  0.00           C  
ATOM   2851  C   ARG A 185     -89.217 -47.082  30.365  1.00  0.00           C  
ATOM   2852  O   ARG A 185     -88.741 -46.103  29.790  1.00  0.00           O  
ATOM   2853  CB  ARG A 185     -91.121 -46.775  31.933  1.00  0.00           C  
ATOM   2854  CG  ARG A 185     -92.619 -46.645  32.163  1.00  0.00           C  
ATOM   2855  CD  ARG A 185     -93.187 -45.480  31.438  1.00  0.00           C  
ATOM   2856  NE  ARG A 185     -94.621 -45.358  31.645  1.00  0.00           N  
ATOM   2857  CZ  ARG A 185     -95.192 -44.690  32.666  1.00  0.00           C  
ATOM   2858  NH1 ARG A 185     -94.440 -44.089  33.561  1.00  0.00           N  
ATOM   2859  NH2 ARG A 185     -96.509 -44.638  32.766  1.00  0.00           N  
ATOM   2860  H   ARG A 185     -91.545 -49.132  31.067  1.00  0.00           H  
ATOM   2861  HA  ARG A 185     -91.221 -46.585  29.808  1.00  0.00           H  
ATOM   2862 1HB  ARG A 185     -90.735 -47.481  32.668  1.00  0.00           H  
ATOM   2863 2HB  ARG A 185     -90.670 -45.805  32.143  1.00  0.00           H  
ATOM   2864 1HG  ARG A 185     -93.121 -47.546  31.810  1.00  0.00           H  
ATOM   2865 2HG  ARG A 185     -92.814 -46.515  33.228  1.00  0.00           H  
ATOM   2866 1HD  ARG A 185     -92.712 -44.565  31.792  1.00  0.00           H  
ATOM   2867 2HD  ARG A 185     -93.005 -45.592  30.370  1.00  0.00           H  
ATOM   2868  HE  ARG A 185     -95.232 -45.807  30.976  1.00  0.00           H  
ATOM   2869 1HH1 ARG A 185     -93.434 -44.129  33.484  1.00  0.00           H  
ATOM   2870 2HH1 ARG A 185     -94.869 -43.588  34.326  1.00  0.00           H  
ATOM   2871 1HH2 ARG A 185     -97.087 -45.099  32.077  1.00  0.00           H  
ATOM   2872 2HH2 ARG A 185     -96.937 -44.137  33.530  1.00  0.00           H  
ATOM   2873  N   TYR A 186     -88.472 -48.060  30.866  1.00  0.00           N  
ATOM   2874  CA  TYR A 186     -87.018 -48.041  30.770  1.00  0.00           C  
ATOM   2875  C   TYR A 186     -86.562 -47.957  29.320  1.00  0.00           C  
ATOM   2876  O   TYR A 186     -85.692 -47.156  28.979  1.00  0.00           O  
ATOM   2877  CB  TYR A 186     -86.421 -49.279  31.443  1.00  0.00           C  
ATOM   2878  CG  TYR A 186     -84.913 -49.355  31.353  1.00  0.00           C  
ATOM   2879  CD1 TYR A 186     -84.138 -48.293  31.793  1.00  0.00           C  
ATOM   2880  CD2 TYR A 186     -84.306 -50.488  30.831  1.00  0.00           C  
ATOM   2881  CE1 TYR A 186     -82.760 -48.362  31.711  1.00  0.00           C  
ATOM   2882  CE2 TYR A 186     -82.928 -50.557  30.750  1.00  0.00           C  
ATOM   2883  CZ  TYR A 186     -82.157 -49.500  31.187  1.00  0.00           C  
ATOM   2884  OH  TYR A 186     -80.785 -49.569  31.106  1.00  0.00           O  
ATOM   2885  H   TYR A 186     -88.924 -48.836  31.326  1.00  0.00           H  
ATOM   2886  HA  TYR A 186     -86.648 -47.153  31.284  1.00  0.00           H  
ATOM   2887 1HB  TYR A 186     -86.701 -49.291  32.497  1.00  0.00           H  
ATOM   2888 2HB  TYR A 186     -86.835 -50.177  30.984  1.00  0.00           H  
ATOM   2889  HD1 TYR A 186     -84.615 -47.402  32.203  1.00  0.00           H  
ATOM   2890  HD2 TYR A 186     -84.915 -51.322  30.485  1.00  0.00           H  
ATOM   2891  HE1 TYR A 186     -82.151 -47.527  32.057  1.00  0.00           H  
ATOM   2892  HE2 TYR A 186     -82.451 -51.447  30.339  1.00  0.00           H  
ATOM   2893  HH  TYR A 186     -80.530 -50.413  30.724  1.00  0.00           H  
ATOM   2894  N   LYS A 187     -87.153 -48.788  28.470  1.00  0.00           N  
ATOM   2895  CA  LYS A 187     -86.810 -48.809  27.053  1.00  0.00           C  
ATOM   2896  C   LYS A 187     -87.018 -47.442  26.416  1.00  0.00           C  
ATOM   2897  O   LYS A 187     -86.249 -47.025  25.550  1.00  0.00           O  
ATOM   2898  CB  LYS A 187     -87.638 -49.863  26.317  1.00  0.00           C  
ATOM   2899  CG  LYS A 187     -87.258 -51.302  26.642  1.00  0.00           C  
ATOM   2900  CD  LYS A 187     -87.962 -52.283  25.717  1.00  0.00           C  
ATOM   2901  CE  LYS A 187     -89.447 -52.377  26.035  1.00  0.00           C  
ATOM   2902  NZ  LYS A 187     -90.125 -53.421  25.219  1.00  0.00           N  
ATOM   2903  H   LYS A 187     -87.860 -49.421  28.815  1.00  0.00           H  
ATOM   2904  HA  LYS A 187     -85.754 -49.064  26.956  1.00  0.00           H  
ATOM   2905 1HB  LYS A 187     -88.693 -49.733  26.560  1.00  0.00           H  
ATOM   2906 2HB  LYS A 187     -87.530 -49.725  25.241  1.00  0.00           H  
ATOM   2907 1HG  LYS A 187     -86.179 -51.426  26.538  1.00  0.00           H  
ATOM   2908 2HG  LYS A 187     -87.533 -51.526  27.672  1.00  0.00           H  
ATOM   2909 1HD  LYS A 187     -87.840 -51.958  24.682  1.00  0.00           H  
ATOM   2910 2HD  LYS A 187     -87.513 -53.270  25.824  1.00  0.00           H  
ATOM   2911 1HE  LYS A 187     -89.578 -52.615  27.089  1.00  0.00           H  
ATOM   2912 2HE  LYS A 187     -89.922 -51.416  25.840  1.00  0.00           H  
ATOM   2913 1HZ  LYS A 187     -91.106 -53.451  25.459  1.00  0.00           H  
ATOM   2914 2HZ  LYS A 187     -90.026 -53.200  24.238  1.00  0.00           H  
ATOM   2915 3HZ  LYS A 187     -89.705 -54.320  25.406  1.00  0.00           H  
ATOM   2916  N   LYS A 188     -88.084 -46.769  26.879  1.00  0.00           N  
ATOM   2917  CA  LYS A 188     -88.485 -45.434  26.438  1.00  0.00           C  
ATOM   2918  C   LYS A 188     -87.543 -44.327  26.924  1.00  0.00           C  
ATOM   2919  O   LYS A 188     -87.581 -43.203  26.424  1.00  0.00           O  
ATOM   2920  CB  LYS A 188     -89.911 -45.139  26.907  1.00  0.00           C  
ATOM   2921  CG  LYS A 188     -90.983 -45.983  26.230  1.00  0.00           C  
ATOM   2922  CD  LYS A 188     -92.369 -45.639  26.753  1.00  0.00           C  
ATOM   2923  CE  LYS A 188     -93.442 -46.476  26.073  1.00  0.00           C  
ATOM   2924  NZ  LYS A 188     -94.801 -46.175  26.600  1.00  0.00           N  
ATOM   2925  H   LYS A 188     -88.633 -47.241  27.583  1.00  0.00           H  
ATOM   2926  HA  LYS A 188     -88.464 -45.408  25.348  1.00  0.00           H  
ATOM   2927 1HB  LYS A 188     -89.982 -45.307  27.982  1.00  0.00           H  
ATOM   2928 2HB  LYS A 188     -90.145 -44.091  26.724  1.00  0.00           H  
ATOM   2929 1HG  LYS A 188     -90.956 -45.810  25.154  1.00  0.00           H  
ATOM   2930 2HG  LYS A 188     -90.786 -47.038  26.415  1.00  0.00           H  
ATOM   2931 1HD  LYS A 188     -92.407 -45.818  27.829  1.00  0.00           H  
ATOM   2932 2HD  LYS A 188     -92.575 -44.584  26.571  1.00  0.00           H  
ATOM   2933 1HE  LYS A 188     -93.430 -46.282  25.002  1.00  0.00           H  
ATOM   2934 2HE  LYS A 188     -93.232 -47.534  26.231  1.00  0.00           H  
ATOM   2935 1HZ  LYS A 188     -95.482 -46.750  26.125  1.00  0.00           H  
ATOM   2936 2HZ  LYS A 188     -94.829 -46.369  27.591  1.00  0.00           H  
ATOM   2937 3HZ  LYS A 188     -95.015 -45.200  26.442  1.00  0.00           H  
ATOM   2938  N   GLY A 189     -86.693 -44.634  27.902  1.00  0.00           N  
ATOM   2939  CA  GLY A 189     -85.767 -43.625  28.424  1.00  0.00           C  
ATOM   2940  C   GLY A 189     -86.162 -43.007  29.765  1.00  0.00           C  
ATOM   2941  O   GLY A 189     -85.593 -41.999  30.187  1.00  0.00           O  
ATOM   2942  H   GLY A 189     -86.694 -45.571  28.280  1.00  0.00           H  
ATOM   2943 1HA  GLY A 189     -84.778 -44.067  28.545  1.00  0.00           H  
ATOM   2944 2HA  GLY A 189     -85.671 -42.814  27.703  1.00  0.00           H  
ATOM   2945  N   GLU A 190     -87.135 -43.596  30.448  1.00  0.00           N  
ATOM   2946  CA  GLU A 190     -87.517 -43.101  31.769  1.00  0.00           C  
ATOM   2947  C   GLU A 190     -86.363 -43.272  32.750  1.00  0.00           C  
ATOM   2948  O   GLU A 190     -85.614 -44.246  32.679  1.00  0.00           O  
ATOM   2949  CB  GLU A 190     -88.757 -43.835  32.284  1.00  0.00           C  
ATOM   2950  CG  GLU A 190     -89.300 -43.303  33.603  1.00  0.00           C  
ATOM   2951  CD  GLU A 190     -89.895 -41.928  33.479  1.00  0.00           C  
ATOM   2952  OE1 GLU A 190     -91.009 -41.823  33.024  1.00  0.00           O  
ATOM   2953  OE2 GLU A 190     -89.235 -40.982  33.838  1.00  0.00           O  
ATOM   2954  H   GLU A 190     -87.622 -44.393  30.062  1.00  0.00           H  
ATOM   2955  HA  GLU A 190     -87.749 -42.039  31.688  1.00  0.00           H  
ATOM   2956 1HB  GLU A 190     -89.554 -43.768  31.543  1.00  0.00           H  
ATOM   2957 2HB  GLU A 190     -88.524 -44.891  32.420  1.00  0.00           H  
ATOM   2958 1HG  GLU A 190     -90.065 -43.986  33.971  1.00  0.00           H  
ATOM   2959 2HG  GLU A 190     -88.492 -43.279  34.333  1.00  0.00           H  
ATOM   2960  N   ASP A 191     -86.208 -42.325  33.674  1.00  0.00           N  
ATOM   2961  CA  ASP A 191     -85.144 -42.422  34.668  1.00  0.00           C  
ATOM   2962  C   ASP A 191     -85.250 -43.759  35.393  1.00  0.00           C  
ATOM   2963  O   ASP A 191     -86.320 -44.134  35.871  1.00  0.00           O  
ATOM   2964  CB  ASP A 191     -85.223 -41.269  35.672  1.00  0.00           C  
ATOM   2965  CG  ASP A 191     -84.044 -41.240  36.635  1.00  0.00           C  
ATOM   2966  OD1 ASP A 191     -83.022 -40.705  36.276  1.00  0.00           O  
ATOM   2967  OD2 ASP A 191     -84.177 -41.753  37.720  1.00  0.00           O  
ATOM   2968  H   ASP A 191     -86.829 -41.529  33.695  1.00  0.00           H  
ATOM   2969  HA  ASP A 191     -84.185 -42.370  34.154  1.00  0.00           H  
ATOM   2970 1HB  ASP A 191     -85.259 -40.321  35.135  1.00  0.00           H  
ATOM   2971 2HB  ASP A 191     -86.144 -41.353  36.250  1.00  0.00           H  
ATOM   2972  N   VAL A 192     -84.133 -44.462  35.465  1.00  0.00           N  
ATOM   2973  CA  VAL A 192     -84.035 -45.765  36.107  1.00  0.00           C  
ATOM   2974  C   VAL A 192     -84.363 -45.734  37.596  1.00  0.00           C  
ATOM   2975  O   VAL A 192     -85.021 -46.636  38.115  1.00  0.00           O  
ATOM   2976  CB  VAL A 192     -82.613 -46.327  35.922  1.00  0.00           C  
ATOM   2977  CG1 VAL A 192     -82.426 -47.588  36.752  1.00  0.00           C  
ATOM   2978  CG2 VAL A 192     -82.354 -46.607  34.450  1.00  0.00           C  
ATOM   2979  H   VAL A 192     -83.308 -44.057  35.044  1.00  0.00           H  
ATOM   2980  HA  VAL A 192     -84.744 -46.441  35.628  1.00  0.00           H  
ATOM   2981  HB  VAL A 192     -81.892 -45.594  36.285  1.00  0.00           H  
ATOM   2982 1HG1 VAL A 192     -81.416 -47.971  36.610  1.00  0.00           H  
ATOM   2983 2HG1 VAL A 192     -82.581 -47.356  37.806  1.00  0.00           H  
ATOM   2984 3HG1 VAL A 192     -83.147 -48.342  36.436  1.00  0.00           H  
ATOM   2985 1HG2 VAL A 192     -81.347 -47.003  34.326  1.00  0.00           H  
ATOM   2986 2HG2 VAL A 192     -83.078 -47.336  34.085  1.00  0.00           H  
ATOM   2987 3HG2 VAL A 192     -82.452 -45.682  33.881  1.00  0.00           H  
ATOM   2988  N   SER A 193     -83.911 -44.700  38.305  1.00  0.00           N  
ATOM   2989  CA  SER A 193     -84.193 -44.624  39.733  1.00  0.00           C  
ATOM   2990  C   SER A 193     -85.693 -44.544  39.994  1.00  0.00           C  
ATOM   2991  O   SER A 193     -86.224 -45.257  40.846  1.00  0.00           O  
ATOM   2992  CB  SER A 193     -83.499 -43.419  40.338  1.00  0.00           C  
ATOM   2993  OG  SER A 193     -83.766 -43.323  41.711  1.00  0.00           O  
ATOM   2994  H   SER A 193     -83.374 -43.963  37.870  1.00  0.00           H  
ATOM   2995  HA  SER A 193     -83.810 -45.527  40.211  1.00  0.00           H  
ATOM   2996 1HB  SER A 193     -82.425 -43.500  40.178  1.00  0.00           H  
ATOM   2997 2HB  SER A 193     -83.838 -42.514  39.836  1.00  0.00           H  
ATOM   2998  HG  SER A 193     -84.637 -42.928  41.784  1.00  0.00           H  
ATOM   2999  N   GLU A 194     -86.371 -43.671  39.256  1.00  0.00           N  
ATOM   3000  CA  GLU A 194     -87.811 -43.497  39.407  1.00  0.00           C  
ATOM   3001  C   GLU A 194     -88.551 -44.809  39.177  1.00  0.00           C  
ATOM   3002  O   GLU A 194     -89.427 -45.182  39.957  1.00  0.00           O  
ATOM   3003  CB  GLU A 194     -88.325 -42.433  38.435  1.00  0.00           C  
ATOM   3004  CG  GLU A 194     -89.815 -42.145  38.548  1.00  0.00           C  
ATOM   3005  CD  GLU A 194     -90.277 -41.071  37.602  1.00  0.00           C  
ATOM   3006  OE1 GLU A 194     -89.494 -40.207  37.287  1.00  0.00           O  
ATOM   3007  OE2 GLU A 194     -91.414 -41.115  37.194  1.00  0.00           O  
ATOM   3008  H   GLU A 194     -85.876 -43.115  38.572  1.00  0.00           H  
ATOM   3009  HA  GLU A 194     -88.015 -43.165  40.425  1.00  0.00           H  
ATOM   3010 1HB  GLU A 194     -87.790 -41.498  38.602  1.00  0.00           H  
ATOM   3011 2HB  GLU A 194     -88.122 -42.747  37.411  1.00  0.00           H  
ATOM   3012 1HG  GLU A 194     -90.368 -43.060  38.338  1.00  0.00           H  
ATOM   3013 2HG  GLU A 194     -90.039 -41.843  39.570  1.00  0.00           H  
ATOM   3014  N   LEU A 195     -88.194 -45.505  38.105  1.00  0.00           N  
ATOM   3015  CA  LEU A 195     -88.824 -46.776  37.770  1.00  0.00           C  
ATOM   3016  C   LEU A 195     -88.531 -47.830  38.830  1.00  0.00           C  
ATOM   3017  O   LEU A 195     -89.409 -48.607  39.205  1.00  0.00           O  
ATOM   3018  CB  LEU A 195     -88.334 -47.267  36.402  1.00  0.00           C  
ATOM   3019  CG  LEU A 195     -88.800 -46.444  35.194  1.00  0.00           C  
ATOM   3020  CD1 LEU A 195     -88.094 -46.939  33.939  1.00  0.00           C  
ATOM   3021  CD2 LEU A 195     -90.311 -46.560  35.053  1.00  0.00           C  
ATOM   3022  H   LEU A 195     -87.465 -45.143  37.506  1.00  0.00           H  
ATOM   3023  HA  LEU A 195     -89.902 -46.625  37.723  1.00  0.00           H  
ATOM   3024 1HB  LEU A 195     -87.245 -47.266  36.402  1.00  0.00           H  
ATOM   3025 2HB  LEU A 195     -88.676 -48.291  36.257  1.00  0.00           H  
ATOM   3026  HG  LEU A 195     -88.529 -45.398  35.339  1.00  0.00           H  
ATOM   3027 1HD1 LEU A 195     -88.425 -46.355  33.081  1.00  0.00           H  
ATOM   3028 2HD1 LEU A 195     -87.017 -46.827  34.059  1.00  0.00           H  
ATOM   3029 3HD1 LEU A 195     -88.334 -47.989  33.777  1.00  0.00           H  
ATOM   3030 1HD2 LEU A 195     -90.642 -45.975  34.195  1.00  0.00           H  
ATOM   3031 2HD2 LEU A 195     -90.583 -47.606  34.907  1.00  0.00           H  
ATOM   3032 3HD2 LEU A 195     -90.790 -46.183  35.957  1.00  0.00           H  
ATOM   3033  N   VAL A 196     -87.292 -47.852  39.310  1.00  0.00           N  
ATOM   3034  CA  VAL A 196     -86.881 -48.812  40.328  1.00  0.00           C  
ATOM   3035  C   VAL A 196     -87.626 -48.580  41.636  1.00  0.00           C  
ATOM   3036  O   VAL A 196     -88.041 -49.528  42.302  1.00  0.00           O  
ATOM   3037  CB  VAL A 196     -85.365 -48.709  40.579  1.00  0.00           C  
ATOM   3038  CG1 VAL A 196     -84.962 -49.569  41.768  1.00  0.00           C  
ATOM   3039  CG2 VAL A 196     -84.604 -49.125  39.330  1.00  0.00           C  
ATOM   3040  H   VAL A 196     -86.618 -47.187  38.960  1.00  0.00           H  
ATOM   3041  HA  VAL A 196     -87.109 -49.817  39.969  1.00  0.00           H  
ATOM   3042  HB  VAL A 196     -85.117 -47.678  40.830  1.00  0.00           H  
ATOM   3043 1HG1 VAL A 196     -83.887 -49.484  41.931  1.00  0.00           H  
ATOM   3044 2HG1 VAL A 196     -85.492 -49.230  42.658  1.00  0.00           H  
ATOM   3045 3HG1 VAL A 196     -85.217 -50.610  41.567  1.00  0.00           H  
ATOM   3046 1HG2 VAL A 196     -83.533 -49.049  39.514  1.00  0.00           H  
ATOM   3047 2HG2 VAL A 196     -84.857 -50.155  39.076  1.00  0.00           H  
ATOM   3048 3HG2 VAL A 196     -84.877 -48.470  38.502  1.00  0.00           H  
ATOM   3049  N   ALA A 197     -87.792 -47.313  41.999  1.00  0.00           N  
ATOM   3050  CA  ALA A 197     -88.487 -46.953  43.230  1.00  0.00           C  
ATOM   3051  C   ALA A 197     -89.952 -47.365  43.174  1.00  0.00           C  
ATOM   3052  O   ALA A 197     -90.506 -47.858  44.156  1.00  0.00           O  
ATOM   3053  CB  ALA A 197     -88.368 -45.458  43.489  1.00  0.00           C  
ATOM   3054  H   ALA A 197     -87.428 -46.580  41.407  1.00  0.00           H  
ATOM   3055  HA  ALA A 197     -88.020 -47.493  44.053  1.00  0.00           H  
ATOM   3056 1HB  ALA A 197     -88.892 -45.206  44.411  1.00  0.00           H  
ATOM   3057 2HB  ALA A 197     -87.316 -45.189  43.585  1.00  0.00           H  
ATOM   3058 3HB  ALA A 197     -88.808 -44.909  42.659  1.00  0.00           H  
ATOM   3059  N   GLU A 198     -90.576 -47.160  42.020  1.00  0.00           N  
ATOM   3060  CA  GLU A 198     -91.980 -47.509  41.836  1.00  0.00           C  
ATOM   3061  C   GLU A 198     -92.191 -49.014  41.940  1.00  0.00           C  
ATOM   3062  O   GLU A 198     -93.165 -49.474  42.535  1.00  0.00           O  
ATOM   3063  CB  GLU A 198     -92.482 -47.006  40.480  1.00  0.00           C  
ATOM   3064  CG  GLU A 198     -92.590 -45.492  40.372  1.00  0.00           C  
ATOM   3065  CD  GLU A 198     -93.607 -44.910  41.314  1.00  0.00           C  
ATOM   3066  OE1 GLU A 198     -94.768 -45.205  41.162  1.00  0.00           O  
ATOM   3067  OE2 GLU A 198     -93.222 -44.168  42.187  1.00  0.00           O  
ATOM   3068  H   GLU A 198     -90.066 -46.753  41.250  1.00  0.00           H  
ATOM   3069  HA  GLU A 198     -92.561 -47.029  42.624  1.00  0.00           H  
ATOM   3070 1HB  GLU A 198     -91.811 -47.351  39.694  1.00  0.00           H  
ATOM   3071 2HB  GLU A 198     -93.467 -47.427  40.278  1.00  0.00           H  
ATOM   3072 1HG  GLU A 198     -91.617 -45.052  40.589  1.00  0.00           H  
ATOM   3073 2HG  GLU A 198     -92.857 -45.229  39.350  1.00  0.00           H  
ATOM   3074  N   LEU A 199     -91.273 -49.777  41.359  1.00  0.00           N  
ATOM   3075  CA  LEU A 199     -91.358 -51.232  41.388  1.00  0.00           C  
ATOM   3076  C   LEU A 199     -91.225 -51.765  42.809  1.00  0.00           C  
ATOM   3077  O   LEU A 199     -91.934 -52.690  43.205  1.00  0.00           O  
ATOM   3078  CB  LEU A 199     -90.266 -51.844  40.502  1.00  0.00           C  
ATOM   3079  CG  LEU A 199     -90.317 -53.369  40.340  1.00  0.00           C  
ATOM   3080  CD1 LEU A 199     -89.727 -54.031  41.578  1.00  0.00           C  
ATOM   3081  CD2 LEU A 199     -91.756 -53.808  40.118  1.00  0.00           C  
ATOM   3082  H   LEU A 199     -90.496 -49.339  40.886  1.00  0.00           H  
ATOM   3083  HA  LEU A 199     -92.332 -51.529  40.999  1.00  0.00           H  
ATOM   3084 1HB  LEU A 199     -90.337 -51.403  39.509  1.00  0.00           H  
ATOM   3085 2HB  LEU A 199     -89.293 -51.587  40.921  1.00  0.00           H  
ATOM   3086  HG  LEU A 199     -89.711 -53.664  39.483  1.00  0.00           H  
ATOM   3087 1HD1 LEU A 199     -89.763 -55.114  41.463  1.00  0.00           H  
ATOM   3088 2HD1 LEU A 199     -88.691 -53.714  41.701  1.00  0.00           H  
ATOM   3089 3HD1 LEU A 199     -90.303 -53.740  42.456  1.00  0.00           H  
ATOM   3090 1HD2 LEU A 199     -91.792 -54.892  40.003  1.00  0.00           H  
ATOM   3091 2HD2 LEU A 199     -92.363 -53.514  40.976  1.00  0.00           H  
ATOM   3092 3HD2 LEU A 199     -92.147 -53.334  39.218  1.00  0.00           H  
ATOM   3093  N   ILE A 200     -90.312 -51.177  43.573  1.00  0.00           N  
ATOM   3094  CA  ILE A 200     -90.086 -51.589  44.952  1.00  0.00           C  
ATOM   3095  C   ILE A 200     -91.311 -51.320  45.816  1.00  0.00           C  
ATOM   3096  O   ILE A 200     -91.679 -52.137  46.660  1.00  0.00           O  
ATOM   3097  CB  ILE A 200     -88.867 -50.863  45.549  1.00  0.00           C  
ATOM   3098  CG1 ILE A 200     -87.592 -51.253  44.796  1.00  0.00           C  
ATOM   3099  CG2 ILE A 200     -88.732 -51.179  47.030  1.00  0.00           C  
ATOM   3100  CD1 ILE A 200     -87.278 -52.730  44.852  1.00  0.00           C  
ATOM   3101  H   ILE A 200     -89.760 -50.424  43.188  1.00  0.00           H  
ATOM   3102  HA  ILE A 200     -89.890 -52.660  44.965  1.00  0.00           H  
ATOM   3103  HB  ILE A 200     -88.988 -49.787  45.426  1.00  0.00           H  
ATOM   3104 1HG1 ILE A 200     -87.684 -50.963  43.750  1.00  0.00           H  
ATOM   3105 2HG1 ILE A 200     -86.743 -50.709  45.211  1.00  0.00           H  
ATOM   3106 1HG2 ILE A 200     -87.864 -50.659  47.436  1.00  0.00           H  
ATOM   3107 2HG2 ILE A 200     -89.629 -50.853  47.555  1.00  0.00           H  
ATOM   3108 3HG2 ILE A 200     -88.604 -52.254  47.163  1.00  0.00           H  
ATOM   3109 1HD1 ILE A 200     -86.361 -52.929  44.296  1.00  0.00           H  
ATOM   3110 2HD1 ILE A 200     -87.146 -53.036  45.890  1.00  0.00           H  
ATOM   3111 3HD1 ILE A 200     -88.098 -53.294  44.409  1.00  0.00           H  
ATOM   3112  N   ARG A 201     -91.939 -50.170  45.602  1.00  0.00           N  
ATOM   3113  CA  ARG A 201     -93.124 -49.790  46.362  1.00  0.00           C  
ATOM   3114  C   ARG A 201     -94.285 -50.736  46.079  1.00  0.00           C  
ATOM   3115  O   ARG A 201     -95.020 -51.121  46.988  1.00  0.00           O  
ATOM   3116  CB  ARG A 201     -93.541 -48.365  46.028  1.00  0.00           C  
ATOM   3117  CG  ARG A 201     -94.741 -47.850  46.806  1.00  0.00           C  
ATOM   3118  CD  ARG A 201     -95.070 -46.448  46.444  1.00  0.00           C  
ATOM   3119  NE  ARG A 201     -95.465 -46.327  45.050  1.00  0.00           N  
ATOM   3120  CZ  ARG A 201     -96.693 -46.614  44.575  1.00  0.00           C  
ATOM   3121  NH1 ARG A 201     -97.631 -47.038  45.392  1.00  0.00           N  
ATOM   3122  NH2 ARG A 201     -96.954 -46.471  43.287  1.00  0.00           N  
ATOM   3123  H   ARG A 201     -91.587 -49.541  44.894  1.00  0.00           H  
ATOM   3124  HA  ARG A 201     -92.885 -49.843  47.425  1.00  0.00           H  
ATOM   3125 1HB  ARG A 201     -92.709 -47.689  46.219  1.00  0.00           H  
ATOM   3126 2HB  ARG A 201     -93.781 -48.296  44.967  1.00  0.00           H  
ATOM   3127 1HG  ARG A 201     -95.609 -48.473  46.590  1.00  0.00           H  
ATOM   3128 2HG  ARG A 201     -94.524 -47.887  47.875  1.00  0.00           H  
ATOM   3129 1HD  ARG A 201     -95.894 -46.096  47.064  1.00  0.00           H  
ATOM   3130 2HD  ARG A 201     -94.198 -45.816  46.607  1.00  0.00           H  
ATOM   3131  HE  ARG A 201     -94.770 -46.004  44.390  1.00  0.00           H  
ATOM   3132 1HH1 ARG A 201     -97.432 -47.148  46.377  1.00  0.00           H  
ATOM   3133 2HH1 ARG A 201     -98.551 -47.254  45.036  1.00  0.00           H  
ATOM   3134 1HH2 ARG A 201     -96.232 -46.145  42.659  1.00  0.00           H  
ATOM   3135 2HH2 ARG A 201     -97.873 -46.686  42.932  1.00  0.00           H  
ATOM   3136  N   GLU A 202     -94.443 -51.105  44.815  1.00  0.00           N  
ATOM   3137  CA  GLU A 202     -95.516 -52.008  44.409  1.00  0.00           C  
ATOM   3138  C   GLU A 202     -95.339 -53.389  45.028  1.00  0.00           C  
ATOM   3139  O   GLU A 202     -96.305 -54.012  45.468  1.00  0.00           O  
ATOM   3140  CB  GLU A 202     -95.566 -52.126  42.884  1.00  0.00           C  
ATOM   3141  CG  GLU A 202     -96.028 -50.862  42.171  1.00  0.00           C  
ATOM   3142  CD  GLU A 202     -97.447 -50.491  42.498  1.00  0.00           C  
ATOM   3143  OE1 GLU A 202     -98.260 -51.376  42.620  1.00  0.00           O  
ATOM   3144  OE2 GLU A 202     -97.719 -49.321  42.627  1.00  0.00           O  
ATOM   3145  H   GLU A 202     -93.806 -50.753  44.115  1.00  0.00           H  
ATOM   3146  HA  GLU A 202     -96.464 -51.599  44.761  1.00  0.00           H  
ATOM   3147 1HB  GLU A 202     -94.576 -52.380  42.506  1.00  0.00           H  
ATOM   3148 2HB  GLU A 202     -96.242 -52.934  42.603  1.00  0.00           H  
ATOM   3149 1HG  GLU A 202     -95.374 -50.038  42.455  1.00  0.00           H  
ATOM   3150 2HG  GLU A 202     -95.934 -51.010  41.096  1.00  0.00           H  
ATOM   3151  N   THR A 203     -94.098 -53.862  45.057  1.00  0.00           N  
ATOM   3152  CA  THR A 203     -93.791 -55.172  45.622  1.00  0.00           C  
ATOM   3153  C   THR A 203     -94.082 -55.207  47.117  1.00  0.00           C  
ATOM   3154  O   THR A 203     -94.614 -56.191  47.633  1.00  0.00           O  
ATOM   3155  CB  THR A 203     -92.320 -55.554  45.372  1.00  0.00           C  
ATOM   3156  OG1 THR A 203     -92.073 -55.618  43.962  1.00  0.00           O  
ATOM   3157  CG2 THR A 203     -92.005 -56.903  46.000  1.00  0.00           C  
ATOM   3158  H   THR A 203     -93.349 -53.301  44.679  1.00  0.00           H  
ATOM   3159  HA  THR A 203     -94.425 -55.915  45.138  1.00  0.00           H  
ATOM   3160  HB  THR A 203     -91.669 -54.796  45.807  1.00  0.00           H  
ATOM   3161  HG1 THR A 203     -92.253 -54.761  43.567  1.00  0.00           H  
ATOM   3162 1HG2 THR A 203     -90.962 -57.156  45.814  1.00  0.00           H  
ATOM   3163 2HG2 THR A 203     -92.181 -56.854  47.074  1.00  0.00           H  
ATOM   3164 3HG2 THR A 203     -92.647 -57.666  45.562  1.00  0.00           H  
ATOM   3165  N   SER A 204     -93.730 -54.129  47.808  1.00  0.00           N  
ATOM   3166  CA  SER A 204     -93.953 -54.035  49.247  1.00  0.00           C  
ATOM   3167  C   SER A 204     -95.440 -54.040  49.577  1.00  0.00           C  
ATOM   3168  O   SER A 204     -95.870 -54.677  50.538  1.00  0.00           O  
ATOM   3169  CB  SER A 204     -93.310 -52.776  49.794  1.00  0.00           C  
ATOM   3170  OG  SER A 204     -93.510 -52.669  51.177  1.00  0.00           O  
ATOM   3171  H   SER A 204     -93.298 -53.354  47.325  1.00  0.00           H  
ATOM   3172  HA  SER A 204     -93.493 -54.900  49.726  1.00  0.00           H  
ATOM   3173 1HB  SER A 204     -92.242 -52.790  49.578  1.00  0.00           H  
ATOM   3174 2HB  SER A 204     -93.733 -51.905  49.294  1.00  0.00           H  
ATOM   3175  HG  SER A 204     -93.078 -51.855  51.445  1.00  0.00           H  
ATOM   3176  N   ARG A 205     -96.220 -53.324  48.773  1.00  0.00           N  
ATOM   3177  CA  ARG A 205     -97.661 -53.245  48.979  1.00  0.00           C  
ATOM   3178  C   ARG A 205     -98.322 -54.604  48.782  1.00  0.00           C  
ATOM   3179  O   ARG A 205     -99.219 -54.983  49.535  1.00  0.00           O  
ATOM   3180  CB  ARG A 205     -98.283 -52.238  48.023  1.00  0.00           C  
ATOM   3181  CG  ARG A 205     -99.782 -52.040  48.189  1.00  0.00           C  
ATOM   3182  CD  ARG A 205    -100.310 -51.026  47.242  1.00  0.00           C  
ATOM   3183  NE  ARG A 205    -100.153 -51.442  45.858  1.00  0.00           N  
ATOM   3184  CZ  ARG A 205    -100.975 -52.297  45.218  1.00  0.00           C  
ATOM   3185  NH1 ARG A 205    -102.004 -52.816  45.849  1.00  0.00           N  
ATOM   3186  NH2 ARG A 205    -100.746 -52.614  43.955  1.00  0.00           N  
ATOM   3187  H   ARG A 205     -95.804 -52.822  48.001  1.00  0.00           H  
ATOM   3188  HA  ARG A 205     -97.848 -52.914  50.001  1.00  0.00           H  
ATOM   3189 1HB  ARG A 205     -97.806 -51.268  48.155  1.00  0.00           H  
ATOM   3190 2HB  ARG A 205     -98.105 -52.554  46.995  1.00  0.00           H  
ATOM   3191 1HG  ARG A 205    -100.296 -52.983  48.004  1.00  0.00           H  
ATOM   3192 2HG  ARG A 205     -99.994 -51.704  49.205  1.00  0.00           H  
ATOM   3193 1HD  ARG A 205    -101.371 -50.868  47.432  1.00  0.00           H  
ATOM   3194 2HD  ARG A 205     -99.774 -50.087  47.378  1.00  0.00           H  
ATOM   3195  HE  ARG A 205     -99.371 -51.064  45.339  1.00  0.00           H  
ATOM   3196 1HH1 ARG A 205    -102.180 -52.573  46.814  1.00  0.00           H  
ATOM   3197 2HH1 ARG A 205    -102.620 -53.456  45.370  1.00  0.00           H  
ATOM   3198 1HH2 ARG A 205     -99.954 -52.215  43.470  1.00  0.00           H  
ATOM   3199 2HH2 ARG A 205    -101.361 -53.254  43.476  1.00  0.00           H  
ATOM   3200  N   GLN A 206     -97.873 -55.332  47.766  1.00  0.00           N  
ATOM   3201  CA  GLN A 206     -98.419 -56.652  47.469  1.00  0.00           C  
ATOM   3202  C   GLN A 206     -98.131 -57.635  48.597  1.00  0.00           C  
ATOM   3203  O   GLN A 206     -98.988 -58.438  48.965  1.00  0.00           O  
ATOM   3204  CB  GLN A 206     -97.846 -57.185  46.153  1.00  0.00           C  
ATOM   3205  CG  GLN A 206     -98.294 -56.415  44.922  1.00  0.00           C  
ATOM   3206  CD  GLN A 206     -99.791 -56.501  44.698  1.00  0.00           C  
ATOM   3207  OE1 GLN A 206    -100.445 -57.453  45.135  1.00  0.00           O  
ATOM   3208  NE2 GLN A 206    -100.345 -55.505  44.015  1.00  0.00           N  
ATOM   3209  H   GLN A 206     -97.134 -54.964  47.185  1.00  0.00           H  
ATOM   3210  HA  GLN A 206     -99.501 -56.564  47.368  1.00  0.00           H  
ATOM   3211 1HB  GLN A 206     -96.758 -57.155  46.191  1.00  0.00           H  
ATOM   3212 2HB  GLN A 206     -98.141 -58.226  46.023  1.00  0.00           H  
ATOM   3213 1HG  GLN A 206     -98.026 -55.366  45.046  1.00  0.00           H  
ATOM   3214 2HG  GLN A 206     -97.793 -56.827  44.046  1.00  0.00           H  
ATOM   3215 1HE2 GLN A 206    -101.330 -55.507  43.836  1.00  0.00           H  
ATOM   3216 2HE2 GLN A 206     -99.778 -54.753  43.680  1.00  0.00           H  
ATOM   3217  N   ILE A 207     -96.919 -57.565  49.140  1.00  0.00           N  
ATOM   3218  CA  ILE A 207     -96.515 -58.449  50.227  1.00  0.00           C  
ATOM   3219  C   ILE A 207     -97.340 -58.191  51.482  1.00  0.00           C  
ATOM   3220  O   ILE A 207     -97.743 -59.125  52.175  1.00  0.00           O  
ATOM   3221  CB  ILE A 207     -95.020 -58.275  50.550  1.00  0.00           C  
ATOM   3222  CG1 ILE A 207     -94.163 -58.690  49.351  1.00  0.00           C  
ATOM   3223  CG2 ILE A 207     -94.644 -59.083  51.782  1.00  0.00           C  
ATOM   3224  CD1 ILE A 207     -94.345 -60.133  48.940  1.00  0.00           C  
ATOM   3225  H   ILE A 207     -96.262 -56.882  48.791  1.00  0.00           H  
ATOM   3226  HA  ILE A 207     -96.682 -59.479  49.915  1.00  0.00           H  
ATOM   3227  HB  ILE A 207     -94.809 -57.223  50.739  1.00  0.00           H  
ATOM   3228 1HG1 ILE A 207     -94.404 -58.059  48.496  1.00  0.00           H  
ATOM   3229 2HG1 ILE A 207     -93.109 -58.534  49.585  1.00  0.00           H  
ATOM   3230 1HG2 ILE A 207     -93.584 -58.949  51.995  1.00  0.00           H  
ATOM   3231 2HG2 ILE A 207     -95.231 -58.742  52.633  1.00  0.00           H  
ATOM   3232 3HG2 ILE A 207     -94.847 -60.139  51.600  1.00  0.00           H  
ATOM   3233 1HD1 ILE A 207     -93.705 -60.352  48.085  1.00  0.00           H  
ATOM   3234 2HD1 ILE A 207     -94.076 -60.785  49.772  1.00  0.00           H  
ATOM   3235 3HD1 ILE A 207     -95.386 -60.305  48.667  1.00  0.00           H  
ATOM   3236  N   ALA A 208     -97.588 -56.917  51.768  1.00  0.00           N  
ATOM   3237  CA  ALA A 208     -98.365 -56.534  52.942  1.00  0.00           C  
ATOM   3238  C   ALA A 208     -99.803 -57.026  52.836  1.00  0.00           C  
ATOM   3239  O   ALA A 208    -100.382 -57.496  53.814  1.00  0.00           O  
ATOM   3240  CB  ALA A 208     -98.335 -55.024  53.128  1.00  0.00           C  
ATOM   3241  H   ALA A 208     -97.229 -56.196  51.158  1.00  0.00           H  
ATOM   3242  HA  ALA A 208     -97.914 -57.006  53.815  1.00  0.00           H  
ATOM   3243 1HB  ALA A 208     -98.920 -54.754  54.007  1.00  0.00           H  
ATOM   3244 2HB  ALA A 208     -97.305 -54.694  53.261  1.00  0.00           H  
ATOM   3245 3HB  ALA A 208     -98.760 -54.541  52.249  1.00  0.00           H  
ATOM   3246  N   GLU A 209    -100.373 -56.913  51.639  1.00  0.00           N  
ATOM   3247  CA  GLU A 209    -101.745 -57.345  51.403  1.00  0.00           C  
ATOM   3248  C   GLU A 209    -101.886 -58.852  51.578  1.00  0.00           C  
ATOM   3249  O   GLU A 209    -102.866 -59.332  52.147  1.00  0.00           O  
ATOM   3250  CB  GLU A 209    -102.197 -56.940  49.998  1.00  0.00           C  
ATOM   3251  CG  GLU A 209    -102.384 -55.442  49.805  1.00  0.00           C  
ATOM   3252  CD  GLU A 209    -102.758 -55.076  48.396  1.00  0.00           C  
ATOM   3253  OE1 GLU A 209    -102.762 -55.945  47.558  1.00  0.00           O  
ATOM   3254  OE2 GLU A 209    -103.041 -53.925  48.158  1.00  0.00           O  
ATOM   3255  H   GLU A 209     -99.843 -56.518  50.876  1.00  0.00           H  
ATOM   3256  HA  GLU A 209    -102.392 -56.857  52.132  1.00  0.00           H  
ATOM   3257 1HB  GLU A 209    -101.465 -57.283  49.267  1.00  0.00           H  
ATOM   3258 2HB  GLU A 209    -103.144 -57.428  49.766  1.00  0.00           H  
ATOM   3259 1HG  GLU A 209    -103.167 -55.094  50.479  1.00  0.00           H  
ATOM   3260 2HG  GLU A 209    -101.459 -54.933  50.075  1.00  0.00           H  
ATOM   3261  N   ILE A 210    -100.900 -59.594  51.085  1.00  0.00           N  
ATOM   3262  CA  ILE A 210    -100.911 -61.049  51.186  1.00  0.00           C  
ATOM   3263  C   ILE A 210    -100.829 -61.499  52.639  1.00  0.00           C  
ATOM   3264  O   ILE A 210    -101.511 -62.439  53.046  1.00  0.00           O  
ATOM   3265  CB  ILE A 210     -99.745 -61.664  50.390  1.00  0.00           C  
ATOM   3266  CG1 ILE A 210     -99.949 -61.445  48.889  1.00  0.00           C  
ATOM   3267  CG2 ILE A 210     -99.613 -63.147  50.702  1.00  0.00           C  
ATOM   3268  CD1 ILE A 210     -98.733 -61.775  48.053  1.00  0.00           C  
ATOM   3269  H   ILE A 210    -100.122 -59.139  50.630  1.00  0.00           H  
ATOM   3270  HA  ILE A 210    -101.847 -61.417  50.767  1.00  0.00           H  
ATOM   3271  HB  ILE A 210     -98.816 -61.162  50.659  1.00  0.00           H  
ATOM   3272 1HG1 ILE A 210    -100.779 -62.058  48.541  1.00  0.00           H  
ATOM   3273 2HG1 ILE A 210    -100.214 -60.403  48.706  1.00  0.00           H  
ATOM   3274 1HG2 ILE A 210     -98.785 -63.566  50.131  1.00  0.00           H  
ATOM   3275 2HG2 ILE A 210     -99.424 -63.280  51.766  1.00  0.00           H  
ATOM   3276 3HG2 ILE A 210    -100.537 -63.660  50.431  1.00  0.00           H  
ATOM   3277 1HD1 ILE A 210     -98.955 -61.594  47.001  1.00  0.00           H  
ATOM   3278 2HD1 ILE A 210     -97.898 -61.145  48.362  1.00  0.00           H  
ATOM   3279 3HD1 ILE A 210     -98.470 -62.822  48.193  1.00  0.00           H  
ATOM   3280  N   ALA A 211     -99.990 -60.824  53.418  1.00  0.00           N  
ATOM   3281  CA  ALA A 211     -99.816 -61.156  54.825  1.00  0.00           C  
ATOM   3282  C   ALA A 211    -101.097 -60.910  55.612  1.00  0.00           C  
ATOM   3283  O   ALA A 211    -101.467 -61.703  56.477  1.00  0.00           O  
ATOM   3284  CB  ALA A 211     -98.667 -60.354  55.419  1.00  0.00           C  
ATOM   3285  H   ALA A 211     -99.460 -60.060  53.023  1.00  0.00           H  
ATOM   3286  HA  ALA A 211     -99.579 -62.218  54.897  1.00  0.00           H  
ATOM   3287 1HB  ALA A 211     -98.548 -60.614  56.471  1.00  0.00           H  
ATOM   3288 2HB  ALA A 211     -97.747 -60.585  54.883  1.00  0.00           H  
ATOM   3289 3HB  ALA A 211     -98.882 -59.291  55.331  1.00  0.00           H  
ATOM   3290  N   GLU A 212    -101.771 -59.806  55.305  1.00  0.00           N  
ATOM   3291  CA  GLU A 212    -103.012 -59.452  55.982  1.00  0.00           C  
ATOM   3292  C   GLU A 212    -104.107 -60.471  55.691  1.00  0.00           C  
ATOM   3293  O   GLU A 212    -104.869 -60.849  56.581  1.00  0.00           O  
ATOM   3294  CB  GLU A 212    -103.473 -58.056  55.555  1.00  0.00           C  
ATOM   3295  CG  GLU A 212    -102.595 -56.922  56.063  1.00  0.00           C  
ATOM   3296  CD  GLU A 212    -103.035 -55.573  55.565  1.00  0.00           C  
ATOM   3297  OE1 GLU A 212    -103.929 -55.523  54.754  1.00  0.00           O  
ATOM   3298  OE2 GLU A 212    -102.478 -54.592  55.997  1.00  0.00           O  
ATOM   3299  H   GLU A 212    -101.413 -59.197  54.582  1.00  0.00           H  
ATOM   3300  HA  GLU A 212    -102.829 -59.447  57.058  1.00  0.00           H  
ATOM   3301 1HB  GLU A 212    -103.498 -57.999  54.467  1.00  0.00           H  
ATOM   3302 2HB  GLU A 212    -104.487 -57.882  55.916  1.00  0.00           H  
ATOM   3303 1HG  GLU A 212    -102.616 -56.919  57.152  1.00  0.00           H  
ATOM   3304 2HG  GLU A 212    -101.568 -57.102  55.748  1.00  0.00           H  
ATOM   3305  N   ALA A 213    -104.180 -60.914  54.440  1.00  0.00           N  
ATOM   3306  CA  ALA A 213    -105.181 -61.890  54.030  1.00  0.00           C  
ATOM   3307  C   ALA A 213    -104.966 -63.226  54.731  1.00  0.00           C  
ATOM   3308  O   ALA A 213    -105.922 -63.875  55.156  1.00  0.00           O  
ATOM   3309  CB  ALA A 213    -105.154 -62.074  52.520  1.00  0.00           C  
ATOM   3310  H   ALA A 213    -103.524 -60.565  53.756  1.00  0.00           H  
ATOM   3311  HA  ALA A 213    -106.161 -61.513  54.322  1.00  0.00           H  
ATOM   3312 1HB  ALA A 213    -105.907 -62.806  52.229  1.00  0.00           H  
ATOM   3313 2HB  ALA A 213    -105.366 -61.121  52.033  1.00  0.00           H  
ATOM   3314 3HB  ALA A 213    -104.170 -62.426  52.214  1.00  0.00           H  
ATOM   3315  N   THR A 214    -103.708 -63.632  54.848  1.00  0.00           N  
ATOM   3316  CA  THR A 214    -103.366 -64.891  55.496  1.00  0.00           C  
ATOM   3317  C   THR A 214    -103.733 -64.868  56.975  1.00  0.00           C  
ATOM   3318  O   THR A 214    -104.238 -65.853  57.514  1.00  0.00           O  
ATOM   3319  CB  THR A 214    -101.866 -65.205  55.339  1.00  0.00           C  
ATOM   3320  OG1 THR A 214    -101.544 -65.327  53.948  1.00  0.00           O  
ATOM   3321  CG2 THR A 214    -101.515 -66.501  56.053  1.00  0.00           C  
ATOM   3322  H   THR A 214    -102.969 -63.052  54.479  1.00  0.00           H  
ATOM   3323  HA  THR A 214    -103.935 -65.690  55.021  1.00  0.00           H  
ATOM   3324  HB  THR A 214    -101.278 -64.391  55.765  1.00  0.00           H  
ATOM   3325  HG1 THR A 214    -101.443 -64.452  53.565  1.00  0.00           H  
ATOM   3326 1HG2 THR A 214    -100.452 -66.706  55.932  1.00  0.00           H  
ATOM   3327 2HG2 THR A 214    -101.749 -66.407  57.113  1.00  0.00           H  
ATOM   3328 3HG2 THR A 214    -102.093 -67.319  55.626  1.00  0.00           H  
ATOM   3329  N   ILE A 215    -103.474 -63.738  57.625  1.00  0.00           N  
ATOM   3330  CA  ILE A 215    -103.777 -63.583  59.042  1.00  0.00           C  
ATOM   3331  C   ILE A 215    -105.256 -63.822  59.319  1.00  0.00           C  
ATOM   3332  O   ILE A 215    -105.614 -64.547  60.248  1.00  0.00           O  
ATOM   3333  CB  ILE A 215    -103.381 -62.180  59.538  1.00  0.00           C  
ATOM   3334  CG1 ILE A 215    -101.859 -62.019  59.525  1.00  0.00           C  
ATOM   3335  CG2 ILE A 215    -103.934 -61.933  60.933  1.00  0.00           C  
ATOM   3336  CD1 ILE A 215    -101.394 -60.594  59.719  1.00  0.00           C  
ATOM   3337  H   ILE A 215    -103.058 -62.967  57.124  1.00  0.00           H  
ATOM   3338  HA  ILE A 215    -103.203 -64.321  59.601  1.00  0.00           H  
ATOM   3339  HB  ILE A 215    -103.783 -61.428  58.859  1.00  0.00           H  
ATOM   3340 1HG1 ILE A 215    -101.422 -62.631  60.313  1.00  0.00           H  
ATOM   3341 2HG1 ILE A 215    -101.463 -62.380  58.575  1.00  0.00           H  
ATOM   3342 1HG2 ILE A 215    -103.645 -60.937  61.268  1.00  0.00           H  
ATOM   3343 2HG2 ILE A 215    -105.021 -62.007  60.911  1.00  0.00           H  
ATOM   3344 3HG2 ILE A 215    -103.533 -62.678  61.620  1.00  0.00           H  
ATOM   3345 1HD1 ILE A 215    -100.304 -60.561  59.698  1.00  0.00           H  
ATOM   3346 2HD1 ILE A 215    -101.791 -59.969  58.919  1.00  0.00           H  
ATOM   3347 3HD1 ILE A 215    -101.748 -60.224  60.680  1.00  0.00           H  
ATOM   3348  N   LYS A 216    -106.112 -63.206  58.508  1.00  0.00           N  
ATOM   3349  CA  LYS A 216    -107.553 -63.352  58.665  1.00  0.00           C  
ATOM   3350  C   LYS A 216    -107.973 -64.813  58.580  1.00  0.00           C  
ATOM   3351  O   LYS A 216    -108.811 -65.273  59.356  1.00  0.00           O  
ATOM   3352  CB  LYS A 216    -108.292 -62.530  57.608  1.00  0.00           C  
ATOM   3353  CG  LYS A 216    -109.810 -62.579  57.721  1.00  0.00           C  
ATOM   3354  CD  LYS A 216    -110.471 -61.689  56.680  1.00  0.00           C  
ATOM   3355  CE  LYS A 216    -111.988 -61.764  56.768  1.00  0.00           C  
ATOM   3356  NZ  LYS A 216    -112.648 -60.897  55.755  1.00  0.00           N  
ATOM   3357  H   LYS A 216    -105.754 -62.624  57.765  1.00  0.00           H  
ATOM   3358  HA  LYS A 216    -107.832 -62.981  59.652  1.00  0.00           H  
ATOM   3359 1HB  LYS A 216    -107.985 -61.486  57.678  1.00  0.00           H  
ATOM   3360 2HB  LYS A 216    -108.019 -62.886  56.614  1.00  0.00           H  
ATOM   3361 1HG  LYS A 216    -110.153 -63.605  57.579  1.00  0.00           H  
ATOM   3362 2HG  LYS A 216    -110.112 -62.248  58.714  1.00  0.00           H  
ATOM   3363 1HD  LYS A 216    -110.157 -60.655  56.833  1.00  0.00           H  
ATOM   3364 2HD  LYS A 216    -110.159 -62.001  55.683  1.00  0.00           H  
ATOM   3365 1HE  LYS A 216    -112.311 -62.792  56.614  1.00  0.00           H  
ATOM   3366 2HE  LYS A 216    -112.311 -61.451  57.761  1.00  0.00           H  
ATOM   3367 1HZ  LYS A 216    -113.651 -60.975  55.847  1.00  0.00           H  
ATOM   3368 2HZ  LYS A 216    -112.371 -59.936  55.901  1.00  0.00           H  
ATOM   3369 3HZ  LYS A 216    -112.372 -61.190  54.829  1.00  0.00           H  
ATOM   3370  N   ALA A 217    -107.402 -65.551  57.643  1.00  0.00           N  
ATOM   3371  CA  ALA A 217    -107.761 -66.959  57.480  1.00  0.00           C  
ATOM   3372  C   ALA A 217    -107.407 -67.815  58.696  1.00  0.00           C  
ATOM   3373  O   ALA A 217    -108.150 -68.726  59.063  1.00  0.00           O  
ATOM   3374  CB  ALA A 217    -107.086 -67.522  56.238  1.00  0.00           C  
ATOM   3375  H   ALA A 217    -106.709 -65.147  57.030  1.00  0.00           H  
ATOM   3376  HA  ALA A 217    -108.843 -67.020  57.354  1.00  0.00           H  
ATOM   3377 1HB  ALA A 217    -107.371 -68.567  56.111  1.00  0.00           H  
ATOM   3378 2HB  ALA A 217    -107.400 -66.952  55.363  1.00  0.00           H  
ATOM   3379 3HB  ALA A 217    -106.005 -67.451  56.348  1.00  0.00           H  
ATOM   3380  N   THR A 218    -106.273 -67.528  59.323  1.00  0.00           N  
ATOM   3381  CA  THR A 218    -105.779 -68.353  60.427  1.00  0.00           C  
ATOM   3382  C   THR A 218    -105.585 -67.520  61.687  1.00  0.00           C  
ATOM   3383  O   THR A 218    -104.982 -66.449  61.648  1.00  0.00           O  
ATOM   3384  CB  THR A 218    -104.454 -69.045  60.057  1.00  0.00           C  
ATOM   3385  OG1 THR A 218    -103.472 -68.056  59.722  1.00  0.00           O  
ATOM   3386  CG2 THR A 218    -104.652 -69.979  58.873  1.00  0.00           C  
ATOM   3387  H   THR A 218    -105.738 -66.722  59.033  1.00  0.00           H  
ATOM   3388  HA  THR A 218    -106.520 -69.124  60.641  1.00  0.00           H  
ATOM   3389  HB  THR A 218    -104.094 -69.620  60.910  1.00  0.00           H  
ATOM   3390  HG1 THR A 218    -103.331 -67.477  60.475  1.00  0.00           H  
ATOM   3391 1HG2 THR A 218    -103.706 -70.459  58.626  1.00  0.00           H  
ATOM   3392 2HG2 THR A 218    -105.390 -70.739  59.129  1.00  0.00           H  
ATOM   3393 3HG2 THR A 218    -105.004 -69.408  58.014  1.00  0.00           H  
ATOM   3394  N   ASP A 219    -106.101 -68.019  62.804  1.00  0.00           N  
ATOM   3395  CA  ASP A 219    -106.011 -67.301  64.072  1.00  0.00           C  
ATOM   3396  C   ASP A 219    -105.114 -68.029  65.066  1.00  0.00           C  
ATOM   3397  O   ASP A 219    -105.132 -67.737  66.262  1.00  0.00           O  
ATOM   3398  CB  ASP A 219    -107.403 -67.113  64.679  1.00  0.00           C  
ATOM   3399  CG  ASP A 219    -108.085 -68.431  65.020  1.00  0.00           C  
ATOM   3400  OD1 ASP A 219    -107.728 -69.429  64.439  1.00  0.00           O  
ATOM   3401  OD2 ASP A 219    -108.955 -68.428  65.857  1.00  0.00           O  
ATOM   3402  H   ASP A 219    -106.566 -68.916  62.778  1.00  0.00           H  
ATOM   3403  HA  ASP A 219    -105.578 -66.318  63.883  1.00  0.00           H  
ATOM   3404 1HB  ASP A 219    -107.326 -66.515  65.588  1.00  0.00           H  
ATOM   3405 2HB  ASP A 219    -108.035 -66.564  63.979  1.00  0.00           H  
ATOM   3406  N   ASP A 220    -104.330 -68.979  64.569  1.00  0.00           N  
ATOM   3407  CA  ASP A 220    -103.501 -69.809  65.438  1.00  0.00           C  
ATOM   3408  C   ASP A 220    -102.353 -69.009  66.039  1.00  0.00           C  
ATOM   3409  O   ASP A 220    -101.599 -68.352  65.322  1.00  0.00           O  
ATOM   3410  CB  ASP A 220    -102.944 -71.006  64.664  1.00  0.00           C  
ATOM   3411  CG  ASP A 220    -104.014 -72.025  64.297  1.00  0.00           C  
ATOM   3412  OD1 ASP A 220    -104.821 -72.340  65.140  1.00  0.00           O  
ATOM   3413  OD2 ASP A 220    -104.015 -72.479  63.178  1.00  0.00           O  
ATOM   3414  H   ASP A 220    -104.303 -69.133  63.571  1.00  0.00           H  
ATOM   3415  HA  ASP A 220    -104.120 -70.179  66.255  1.00  0.00           H  
ATOM   3416 1HB  ASP A 220    -102.466 -70.657  63.748  1.00  0.00           H  
ATOM   3417 2HB  ASP A 220    -102.180 -71.503  65.262  1.00  0.00           H  
ATOM   3418  N   PRO A 221    -102.054 -68.938  67.340  1.00  0.00           N  
ATOM   3419  CA  PRO A 221    -101.230 -67.850  67.850  1.00  0.00           C  
ATOM   3420  C   PRO A 221     -99.817 -67.913  67.278  1.00  0.00           C  
ATOM   3421  O   PRO A 221     -99.229 -66.887  66.938  1.00  0.00           O  
ATOM   3422  CB  PRO A 221    -101.239 -68.092  69.363  1.00  0.00           C  
ATOM   3423  CG  PRO A 221    -102.517 -68.819  69.609  1.00  0.00           C  
ATOM   3424  CD  PRO A 221    -102.668 -69.725  68.416  1.00  0.00           C  
ATOM   3425  HA  PRO A 221    -101.704 -66.889  67.603  1.00  0.00           H  
ATOM   3426 1HB  PRO A 221    -100.354 -68.674  69.656  1.00  0.00           H  
ATOM   3427 2HB  PRO A 221    -101.185 -67.133  69.898  1.00  0.00           H  
ATOM   3428 1HG  PRO A 221    -102.462 -69.374  70.557  1.00  0.00           H  
ATOM   3429 2HG  PRO A 221    -103.348 -68.105  69.706  1.00  0.00           H  
ATOM   3430 1HD  PRO A 221    -102.126 -70.665  68.597  1.00  0.00           H  
ATOM   3431 2HD  PRO A 221    -103.735 -69.921  68.236  1.00  0.00           H  
ATOM   3432  N   GLU A 222     -99.279 -69.126  67.176  1.00  0.00           N  
ATOM   3433  CA  GLU A 222     -97.999 -69.348  66.512  1.00  0.00           C  
ATOM   3434  C   GLU A 222     -98.037 -68.861  65.070  1.00  0.00           C  
ATOM   3435  O   GLU A 222     -97.128 -68.167  64.615  1.00  0.00           O  
ATOM   3436  CB  GLU A 222     -97.628 -70.832  66.549  1.00  0.00           C  
ATOM   3437  CG  GLU A 222     -97.316 -71.367  67.940  1.00  0.00           C  
ATOM   3438  CD  GLU A 222     -98.551 -71.708  68.726  1.00  0.00           C  
ATOM   3439  OE1 GLU A 222     -99.628 -71.544  68.205  1.00  0.00           O  
ATOM   3440  OE2 GLU A 222     -98.418 -72.132  69.850  1.00  0.00           O  
ATOM   3441  H   GLU A 222     -99.772 -69.915  67.571  1.00  0.00           H  
ATOM   3442  HA  GLU A 222     -97.232 -68.782  67.041  1.00  0.00           H  
ATOM   3443 1HB  GLU A 222     -98.447 -71.423  66.140  1.00  0.00           H  
ATOM   3444 2HB  GLU A 222     -96.754 -71.005  65.921  1.00  0.00           H  
ATOM   3445 1HG  GLU A 222     -96.702 -72.262  67.844  1.00  0.00           H  
ATOM   3446 2HG  GLU A 222     -96.739 -70.621  68.484  1.00  0.00           H  
ATOM   3447  N   VAL A 223     -99.093 -69.228  64.354  1.00  0.00           N  
ATOM   3448  CA  VAL A 223     -99.250 -68.830  62.960  1.00  0.00           C  
ATOM   3449  C   VAL A 223     -99.233 -67.312  62.816  1.00  0.00           C  
ATOM   3450  O   VAL A 223     -98.544 -66.769  61.952  1.00  0.00           O  
ATOM   3451  CB  VAL A 223    -100.571 -69.383  62.392  1.00  0.00           C  
ATOM   3452  CG1 VAL A 223    -100.845 -68.797  61.015  1.00  0.00           C  
ATOM   3453  CG2 VAL A 223    -100.512 -70.901  62.330  1.00  0.00           C  
ATOM   3454  H   VAL A 223     -99.808 -69.796  64.787  1.00  0.00           H  
ATOM   3455  HA  VAL A 223     -98.421 -69.245  62.386  1.00  0.00           H  
ATOM   3456  HB  VAL A 223    -101.391 -69.076  63.041  1.00  0.00           H  
ATOM   3457 1HG1 VAL A 223    -101.783 -69.198  60.629  1.00  0.00           H  
ATOM   3458 2HG1 VAL A 223    -100.919 -67.712  61.090  1.00  0.00           H  
ATOM   3459 3HG1 VAL A 223    -100.032 -69.061  60.339  1.00  0.00           H  
ATOM   3460 1HG2 VAL A 223    -101.450 -71.285  61.928  1.00  0.00           H  
ATOM   3461 2HG2 VAL A 223     -99.688 -71.208  61.685  1.00  0.00           H  
ATOM   3462 3HG2 VAL A 223    -100.357 -71.301  63.332  1.00  0.00           H  
ATOM   3463  N   LEU A 224     -99.993 -66.633  63.666  1.00  0.00           N  
ATOM   3464  CA  LEU A 224    -100.066 -65.178  63.635  1.00  0.00           C  
ATOM   3465  C   LEU A 224     -98.689 -64.553  63.815  1.00  0.00           C  
ATOM   3466  O   LEU A 224     -98.306 -63.648  63.074  1.00  0.00           O  
ATOM   3467  CB  LEU A 224    -101.012 -64.672  64.731  1.00  0.00           C  
ATOM   3468  CG  LEU A 224    -102.501 -64.963  64.512  1.00  0.00           C  
ATOM   3469  CD1 LEU A 224    -103.283 -64.585  65.763  1.00  0.00           C  
ATOM   3470  CD2 LEU A 224    -102.998 -64.187  63.301  1.00  0.00           C  
ATOM   3471  H   LEU A 224    -100.535 -67.138  64.353  1.00  0.00           H  
ATOM   3472  HA  LEU A 224    -100.458 -64.872  62.665  1.00  0.00           H  
ATOM   3473 1HB  LEU A 224    -100.721 -65.126  65.677  1.00  0.00           H  
ATOM   3474 2HB  LEU A 224    -100.895 -63.592  64.820  1.00  0.00           H  
ATOM   3475  HG  LEU A 224    -102.642 -66.031  64.341  1.00  0.00           H  
ATOM   3476 1HD1 LEU A 224    -104.342 -64.792  65.607  1.00  0.00           H  
ATOM   3477 2HD1 LEU A 224    -102.921 -65.169  66.609  1.00  0.00           H  
ATOM   3478 3HD1 LEU A 224    -103.148 -63.524  65.969  1.00  0.00           H  
ATOM   3479 1HD2 LEU A 224    -104.057 -64.395  63.145  1.00  0.00           H  
ATOM   3480 2HD2 LEU A 224    -102.859 -63.120  63.471  1.00  0.00           H  
ATOM   3481 3HD2 LEU A 224    -102.434 -64.491  62.419  1.00  0.00           H  
ATOM   3482  N   GLU A 225     -97.948 -65.040  64.804  1.00  0.00           N  
ATOM   3483  CA  GLU A 225     -96.611 -64.531  65.083  1.00  0.00           C  
ATOM   3484  C   GLU A 225     -95.660 -64.817  63.927  1.00  0.00           C  
ATOM   3485  O   GLU A 225     -94.845 -63.972  63.557  1.00  0.00           O  
ATOM   3486  CB  GLU A 225     -96.064 -65.149  66.372  1.00  0.00           C  
ATOM   3487  CG  GLU A 225     -96.764 -64.681  67.640  1.00  0.00           C  
ATOM   3488  CD  GLU A 225     -96.249 -65.362  68.877  1.00  0.00           C  
ATOM   3489  OE1 GLU A 225     -95.450 -66.259  68.750  1.00  0.00           O  
ATOM   3490  OE2 GLU A 225     -96.656 -64.985  69.951  1.00  0.00           O  
ATOM   3491  H   GLU A 225     -98.321 -65.783  65.378  1.00  0.00           H  
ATOM   3492  HA  GLU A 225     -96.672 -63.450  65.212  1.00  0.00           H  
ATOM   3493 1HB  GLU A 225     -96.153 -66.234  66.321  1.00  0.00           H  
ATOM   3494 2HB  GLU A 225     -95.004 -64.911  66.468  1.00  0.00           H  
ATOM   3495 1HG  GLU A 225     -96.622 -63.606  67.745  1.00  0.00           H  
ATOM   3496 2HG  GLU A 225     -97.832 -64.871  67.544  1.00  0.00           H  
ATOM   3497  N   GLU A 226     -95.769 -66.013  63.361  1.00  0.00           N  
ATOM   3498  CA  GLU A 226     -94.919 -66.412  62.245  1.00  0.00           C  
ATOM   3499  C   GLU A 226     -95.185 -65.555  61.014  1.00  0.00           C  
ATOM   3500  O   GLU A 226     -94.258 -65.159  60.309  1.00  0.00           O  
ATOM   3501  CB  GLU A 226     -95.140 -67.888  61.908  1.00  0.00           C  
ATOM   3502  CG  GLU A 226     -94.621 -68.858  62.959  1.00  0.00           C  
ATOM   3503  CD  GLU A 226     -94.919 -70.294  62.629  1.00  0.00           C  
ATOM   3504  OE1 GLU A 226     -95.612 -70.531  61.669  1.00  0.00           O  
ATOM   3505  OE2 GLU A 226     -94.454 -71.155  63.338  1.00  0.00           O  
ATOM   3506  H   GLU A 226     -96.458 -66.663  63.712  1.00  0.00           H  
ATOM   3507  HA  GLU A 226     -93.877 -66.273  62.536  1.00  0.00           H  
ATOM   3508 1HB  GLU A 226     -96.206 -68.076  61.777  1.00  0.00           H  
ATOM   3509 2HB  GLU A 226     -94.648 -68.123  60.964  1.00  0.00           H  
ATOM   3510 1HG  GLU A 226     -93.542 -68.735  63.050  1.00  0.00           H  
ATOM   3511 2HG  GLU A 226     -95.069 -68.610  63.920  1.00  0.00           H  
ATOM   3512  N   ILE A 227     -96.458 -65.271  60.762  1.00  0.00           N  
ATOM   3513  CA  ILE A 227     -96.850 -64.460  59.615  1.00  0.00           C  
ATOM   3514  C   ILE A 227     -96.323 -63.036  59.745  1.00  0.00           C  
ATOM   3515  O   ILE A 227     -95.860 -62.444  58.769  1.00  0.00           O  
ATOM   3516  CB  ILE A 227     -98.382 -64.430  59.460  1.00  0.00           C  
ATOM   3517  CG1 ILE A 227     -98.906 -65.814  59.070  1.00  0.00           C  
ATOM   3518  CG2 ILE A 227     -98.792 -63.391  58.428  1.00  0.00           C  
ATOM   3519  CD1 ILE A 227    -100.409 -65.945  59.158  1.00  0.00           C  
ATOM   3520  H   ILE A 227     -97.174 -65.627  61.381  1.00  0.00           H  
ATOM   3521  HA  ILE A 227     -96.420 -64.902  58.717  1.00  0.00           H  
ATOM   3522  HB  ILE A 227     -98.839 -64.178  60.416  1.00  0.00           H  
ATOM   3523 1HG1 ILE A 227     -98.602 -66.044  58.049  1.00  0.00           H  
ATOM   3524 2HG1 ILE A 227     -98.461 -66.569  59.719  1.00  0.00           H  
ATOM   3525 1HG2 ILE A 227     -99.877 -63.384  58.330  1.00  0.00           H  
ATOM   3526 2HG2 ILE A 227     -98.449 -62.408  58.746  1.00  0.00           H  
ATOM   3527 3HG2 ILE A 227     -98.343 -63.638  57.465  1.00  0.00           H  
ATOM   3528 1HD1 ILE A 227    -100.705 -66.953  58.866  1.00  0.00           H  
ATOM   3529 2HD1 ILE A 227    -100.732 -65.754  60.182  1.00  0.00           H  
ATOM   3530 3HD1 ILE A 227    -100.877 -65.224  58.489  1.00  0.00           H  
ATOM   3531  N   SER A 228     -96.396 -62.489  60.952  1.00  0.00           N  
ATOM   3532  CA  SER A 228     -95.927 -61.135  61.209  1.00  0.00           C  
ATOM   3533  C   SER A 228     -94.422 -61.024  61.003  1.00  0.00           C  
ATOM   3534  O   SER A 228     -93.933 -60.042  60.446  1.00  0.00           O  
ATOM   3535  CB  SER A 228     -96.286 -60.719  62.622  1.00  0.00           C  
ATOM   3536  OG  SER A 228     -97.674 -60.621  62.780  1.00  0.00           O  
ATOM   3537  H   SER A 228     -96.788 -63.027  61.712  1.00  0.00           H  
ATOM   3538  HA  SER A 228     -96.418 -60.459  60.507  1.00  0.00           H  
ATOM   3539 1HB  SER A 228     -95.887 -61.447  63.328  1.00  0.00           H  
ATOM   3540 2HB  SER A 228     -95.823 -59.759  62.847  1.00  0.00           H  
ATOM   3541  HG  SER A 228     -97.819 -60.356  63.691  1.00  0.00           H  
ATOM   3542  N   GLU A 229     -93.692 -62.036  61.457  1.00  0.00           N  
ATOM   3543  CA  GLU A 229     -92.240 -62.055  61.323  1.00  0.00           C  
ATOM   3544  C   GLU A 229     -91.823 -62.115  59.861  1.00  0.00           C  
ATOM   3545  O   GLU A 229     -90.876 -61.446  59.448  1.00  0.00           O  
ATOM   3546  CB  GLU A 229     -91.649 -63.246  62.080  1.00  0.00           C  
ATOM   3547  CG  GLU A 229     -91.745 -63.138  63.596  1.00  0.00           C  
ATOM   3548  CD  GLU A 229     -91.221 -64.357  64.303  1.00  0.00           C  
ATOM   3549  OE1 GLU A 229     -90.897 -65.312  63.640  1.00  0.00           O  
ATOM   3550  OE2 GLU A 229     -91.145 -64.332  65.509  1.00  0.00           O  
ATOM   3551  H   GLU A 229     -94.155 -62.813  61.907  1.00  0.00           H  
ATOM   3552  HA  GLU A 229     -91.841 -61.136  61.752  1.00  0.00           H  
ATOM   3553 1HB  GLU A 229     -92.161 -64.160  61.778  1.00  0.00           H  
ATOM   3554 2HB  GLU A 229     -90.597 -63.358  61.819  1.00  0.00           H  
ATOM   3555 1HG  GLU A 229     -91.175 -62.269  63.924  1.00  0.00           H  
ATOM   3556 2HG  GLU A 229     -92.786 -62.982  63.873  1.00  0.00           H  
ATOM   3557  N   PHE A 230     -92.534 -62.923  59.081  1.00  0.00           N  
ATOM   3558  CA  PHE A 230     -92.238 -63.071  57.660  1.00  0.00           C  
ATOM   3559  C   PHE A 230     -92.473 -61.768  56.908  1.00  0.00           C  
ATOM   3560  O   PHE A 230     -91.691 -61.396  56.032  1.00  0.00           O  
ATOM   3561  CB  PHE A 230     -93.096 -64.180  57.048  1.00  0.00           C  
ATOM   3562  CG  PHE A 230     -92.663 -65.565  57.434  1.00  0.00           C  
ATOM   3563  CD1 PHE A 230     -93.545 -66.435  58.058  1.00  0.00           C  
ATOM   3564  CD2 PHE A 230     -91.372 -66.001  57.175  1.00  0.00           C  
ATOM   3565  CE1 PHE A 230     -93.146 -67.710  58.413  1.00  0.00           C  
ATOM   3566  CE2 PHE A 230     -90.972 -67.275  57.529  1.00  0.00           C  
ATOM   3567  CZ  PHE A 230     -91.860 -68.130  58.149  1.00  0.00           C  
ATOM   3568  H   PHE A 230     -93.300 -63.446  59.481  1.00  0.00           H  
ATOM   3569  HA  PHE A 230     -91.187 -63.344  57.554  1.00  0.00           H  
ATOM   3570 1HB  PHE A 230     -94.133 -64.049  57.357  1.00  0.00           H  
ATOM   3571 2HB  PHE A 230     -93.067 -64.104  55.962  1.00  0.00           H  
ATOM   3572  HD1 PHE A 230     -94.562 -66.103  58.266  1.00  0.00           H  
ATOM   3573  HD2 PHE A 230     -90.670 -65.325  56.686  1.00  0.00           H  
ATOM   3574  HE1 PHE A 230     -93.850 -68.383  58.903  1.00  0.00           H  
ATOM   3575  HE2 PHE A 230     -89.954 -67.605  57.319  1.00  0.00           H  
ATOM   3576  HZ  PHE A 230     -91.545 -69.134  58.430  1.00  0.00           H  
ATOM   3577  N   ALA A 231     -93.553 -61.077  57.255  1.00  0.00           N  
ATOM   3578  CA  ALA A 231     -93.893 -59.813  56.613  1.00  0.00           C  
ATOM   3579  C   ALA A 231     -92.843 -58.748  56.904  1.00  0.00           C  
ATOM   3580  O   ALA A 231     -92.468 -57.974  56.022  1.00  0.00           O  
ATOM   3581  CB  ALA A 231     -95.266 -59.340  57.068  1.00  0.00           C  
ATOM   3582  H   ALA A 231     -94.154 -61.437  57.981  1.00  0.00           H  
ATOM   3583  HA  ALA A 231     -93.914 -59.975  55.535  1.00  0.00           H  
ATOM   3584 1HB  ALA A 231     -95.506 -58.396  56.580  1.00  0.00           H  
ATOM   3585 2HB  ALA A 231     -96.015 -60.087  56.801  1.00  0.00           H  
ATOM   3586 3HB  ALA A 231     -95.263 -59.200  58.147  1.00  0.00           H  
ATOM   3587  N   GLU A 232     -92.371 -58.714  58.146  1.00  0.00           N  
ATOM   3588  CA  GLU A 232     -91.363 -57.743  58.556  1.00  0.00           C  
ATOM   3589  C   GLU A 232     -90.047 -57.972  57.822  1.00  0.00           C  
ATOM   3590  O   GLU A 232     -89.385 -57.023  57.404  1.00  0.00           O  
ATOM   3591  CB  GLU A 232     -91.135 -57.817  60.067  1.00  0.00           C  
ATOM   3592  CG  GLU A 232     -90.134 -56.802  60.603  1.00  0.00           C  
ATOM   3593  CD  GLU A 232     -90.597 -55.381  60.439  1.00  0.00           C  
ATOM   3594  OE1 GLU A 232     -91.777 -55.175  60.287  1.00  0.00           O  
ATOM   3595  OE2 GLU A 232     -89.770 -54.501  60.466  1.00  0.00           O  
ATOM   3596  H   GLU A 232     -92.720 -59.376  58.823  1.00  0.00           H  
ATOM   3597  HA  GLU A 232     -91.721 -56.745  58.306  1.00  0.00           H  
ATOM   3598 1HB  GLU A 232     -92.081 -57.659  60.586  1.00  0.00           H  
ATOM   3599 2HB  GLU A 232     -90.778 -58.812  60.333  1.00  0.00           H  
ATOM   3600 1HG  GLU A 232     -89.966 -56.998  61.661  1.00  0.00           H  
ATOM   3601 2HG  GLU A 232     -89.187 -56.933  60.082  1.00  0.00           H  
ATOM   3602  N   GLU A 233     -89.674 -59.238  57.668  1.00  0.00           N  
ATOM   3603  CA  GLU A 233     -88.436 -59.593  56.984  1.00  0.00           C  
ATOM   3604  C   GLU A 233     -88.484 -59.192  55.514  1.00  0.00           C  
ATOM   3605  O   GLU A 233     -87.502 -58.697  54.963  1.00  0.00           O  
ATOM   3606  CB  GLU A 233     -88.172 -61.096  57.105  1.00  0.00           C  
ATOM   3607  CG  GLU A 233     -87.817 -61.560  58.510  1.00  0.00           C  
ATOM   3608  CD  GLU A 233     -86.524 -60.979  59.009  1.00  0.00           C  
ATOM   3609  OE1 GLU A 233     -85.610 -60.854  58.230  1.00  0.00           O  
ATOM   3610  OE2 GLU A 233     -86.449 -60.659  60.172  1.00  0.00           O  
ATOM   3611  H   GLU A 233     -90.263 -59.972  58.033  1.00  0.00           H  
ATOM   3612  HA  GLU A 233     -87.613 -59.055  57.456  1.00  0.00           H  
ATOM   3613 1HB  GLU A 233     -89.056 -61.647  56.783  1.00  0.00           H  
ATOM   3614 2HB  GLU A 233     -87.353 -61.375  56.443  1.00  0.00           H  
ATOM   3615 1HG  GLU A 233     -88.618 -61.272  59.190  1.00  0.00           H  
ATOM   3616 2HG  GLU A 233     -87.747 -62.647  58.515  1.00  0.00           H  
ATOM   3617  N   ARG A 234     -89.634 -59.411  54.886  1.00  0.00           N  
ATOM   3618  CA  ARG A 234     -89.813 -59.074  53.477  1.00  0.00           C  
ATOM   3619  C   ARG A 234     -89.715 -57.570  53.257  1.00  0.00           C  
ATOM   3620  O   ARG A 234     -89.114 -57.113  52.284  1.00  0.00           O  
ATOM   3621  CB  ARG A 234     -91.160 -59.571  52.973  1.00  0.00           C  
ATOM   3622  CG  ARG A 234     -91.347 -61.079  53.028  1.00  0.00           C  
ATOM   3623  CD  ARG A 234     -90.503 -61.774  52.023  1.00  0.00           C  
ATOM   3624  NE  ARG A 234     -89.121 -61.887  52.460  1.00  0.00           N  
ATOM   3625  CZ  ARG A 234     -88.680 -62.764  53.383  1.00  0.00           C  
ATOM   3626  NH1 ARG A 234     -89.522 -63.595  53.955  1.00  0.00           N  
ATOM   3627  NH2 ARG A 234     -87.400 -62.788  53.713  1.00  0.00           N  
ATOM   3628  H   ARG A 234     -90.404 -59.820  55.396  1.00  0.00           H  
ATOM   3629  HA  ARG A 234     -89.025 -59.561  52.902  1.00  0.00           H  
ATOM   3630 1HB  ARG A 234     -91.957 -59.118  53.561  1.00  0.00           H  
ATOM   3631 2HB  ARG A 234     -91.299 -59.259  51.938  1.00  0.00           H  
ATOM   3632 1HG  ARG A 234     -91.072 -61.444  54.018  1.00  0.00           H  
ATOM   3633 2HG  ARG A 234     -92.391 -61.323  52.828  1.00  0.00           H  
ATOM   3634 1HD  ARG A 234     -90.891 -62.778  51.854  1.00  0.00           H  
ATOM   3635 2HD  ARG A 234     -90.520 -61.217  51.086  1.00  0.00           H  
ATOM   3636  HE  ARG A 234     -88.443 -61.263  52.042  1.00  0.00           H  
ATOM   3637 1HH1 ARG A 234     -90.500 -63.577  53.703  1.00  0.00           H  
ATOM   3638 2HH1 ARG A 234     -89.191 -64.252  54.646  1.00  0.00           H  
ATOM   3639 1HH2 ARG A 234     -86.752 -62.149  53.273  1.00  0.00           H  
ATOM   3640 2HH2 ARG A 234     -87.070 -63.445  54.404  1.00  0.00           H  
ATOM   3641  N   SER A 235     -90.309 -56.803  54.166  1.00  0.00           N  
ATOM   3642  CA  SER A 235     -90.291 -55.348  54.070  1.00  0.00           C  
ATOM   3643  C   SER A 235     -88.875 -54.805  54.207  1.00  0.00           C  
ATOM   3644  O   SER A 235     -88.482 -53.883  53.491  1.00  0.00           O  
ATOM   3645  CB  SER A 235     -91.180 -54.743  55.139  1.00  0.00           C  
ATOM   3646  OG  SER A 235     -92.524 -55.070  54.919  1.00  0.00           O  
ATOM   3647  H   SER A 235     -90.786 -57.239  54.942  1.00  0.00           H  
ATOM   3648  HA  SER A 235     -90.674 -55.061  53.090  1.00  0.00           H  
ATOM   3649 1HB  SER A 235     -90.870 -55.107  56.118  1.00  0.00           H  
ATOM   3650 2HB  SER A 235     -91.061 -53.660  55.140  1.00  0.00           H  
ATOM   3651  HG  SER A 235     -93.018 -54.654  55.630  1.00  0.00           H  
ATOM   3652  N   ARG A 236     -88.113 -55.381  55.130  1.00  0.00           N  
ATOM   3653  CA  ARG A 236     -86.737 -54.957  55.362  1.00  0.00           C  
ATOM   3654  C   ARG A 236     -85.862 -55.228  54.145  1.00  0.00           C  
ATOM   3655  O   ARG A 236     -85.023 -54.406  53.777  1.00  0.00           O  
ATOM   3656  CB  ARG A 236     -86.153 -55.673  56.571  1.00  0.00           C  
ATOM   3657  CG  ARG A 236     -84.734 -55.265  56.932  1.00  0.00           C  
ATOM   3658  CD  ARG A 236     -84.244 -55.987  58.134  1.00  0.00           C  
ATOM   3659  NE  ARG A 236     -84.161 -57.421  57.909  1.00  0.00           N  
ATOM   3660  CZ  ARG A 236     -83.148 -58.038  57.269  1.00  0.00           C  
ATOM   3661  NH1 ARG A 236     -82.142 -57.334  56.799  1.00  0.00           N  
ATOM   3662  NH2 ARG A 236     -83.165 -59.350  57.115  1.00  0.00           N  
ATOM   3663  H   ARG A 236     -88.497 -56.133  55.686  1.00  0.00           H  
ATOM   3664  HA  ARG A 236     -86.734 -53.885  55.559  1.00  0.00           H  
ATOM   3665 1HB  ARG A 236     -86.781 -55.488  57.441  1.00  0.00           H  
ATOM   3666 2HB  ARG A 236     -86.152 -56.748  56.392  1.00  0.00           H  
ATOM   3667 1HG  ARG A 236     -84.067 -55.492  56.100  1.00  0.00           H  
ATOM   3668 2HG  ARG A 236     -84.704 -54.195  57.140  1.00  0.00           H  
ATOM   3669 1HD  ARG A 236     -83.250 -55.625  58.396  1.00  0.00           H  
ATOM   3670 2HD  ARG A 236     -84.925 -55.812  58.967  1.00  0.00           H  
ATOM   3671  HE  ARG A 236     -84.916 -57.996  58.257  1.00  0.00           H  
ATOM   3672 1HH1 ARG A 236     -82.129 -56.330  56.917  1.00  0.00           H  
ATOM   3673 2HH1 ARG A 236     -81.383 -57.796  56.319  1.00  0.00           H  
ATOM   3674 1HH2 ARG A 236     -83.938 -59.891  57.477  1.00  0.00           H  
ATOM   3675 2HH2 ARG A 236     -82.407 -59.812  56.636  1.00  0.00           H  
ATOM   3676  N   ARG A 237     -86.064 -56.385  53.524  1.00  0.00           N  
ATOM   3677  CA  ARG A 237     -85.294 -56.767  52.347  1.00  0.00           C  
ATOM   3678  C   ARG A 237     -85.577 -55.833  51.176  1.00  0.00           C  
ATOM   3679  O   ARG A 237     -84.666 -55.448  50.442  1.00  0.00           O  
ATOM   3680  CB  ARG A 237     -85.614 -58.198  51.940  1.00  0.00           C  
ATOM   3681  CG  ARG A 237     -84.850 -58.703  50.726  1.00  0.00           C  
ATOM   3682  CD  ARG A 237     -83.388 -58.758  50.981  1.00  0.00           C  
ATOM   3683  NE  ARG A 237     -82.658 -59.283  49.838  1.00  0.00           N  
ATOM   3684  CZ  ARG A 237     -81.316 -59.267  49.714  1.00  0.00           C  
ATOM   3685  NH1 ARG A 237     -80.574 -58.751  50.669  1.00  0.00           N  
ATOM   3686  NH2 ARG A 237     -80.746 -59.770  48.633  1.00  0.00           N  
ATOM   3687  H   ARG A 237     -86.769 -57.016  53.877  1.00  0.00           H  
ATOM   3688  HA  ARG A 237     -84.234 -56.704  52.593  1.00  0.00           H  
ATOM   3689 1HB  ARG A 237     -85.396 -58.869  52.769  1.00  0.00           H  
ATOM   3690 2HB  ARG A 237     -86.678 -58.284  51.720  1.00  0.00           H  
ATOM   3691 1HG  ARG A 237     -85.192 -59.707  50.473  1.00  0.00           H  
ATOM   3692 2HG  ARG A 237     -85.027 -58.036  49.881  1.00  0.00           H  
ATOM   3693 1HD  ARG A 237     -83.018 -57.755  51.190  1.00  0.00           H  
ATOM   3694 2HD  ARG A 237     -83.192 -59.403  51.836  1.00  0.00           H  
ATOM   3695  HE  ARG A 237     -83.195 -59.688  49.083  1.00  0.00           H  
ATOM   3696 1HH1 ARG A 237     -81.010 -58.366  51.495  1.00  0.00           H  
ATOM   3697 2HH1 ARG A 237     -79.569 -58.739  50.576  1.00  0.00           H  
ATOM   3698 1HH2 ARG A 237     -81.317 -60.167  47.899  1.00  0.00           H  
ATOM   3699 2HH2 ARG A 237     -79.742 -59.758  48.540  1.00  0.00           H  
ATOM   3700  N   LEU A 238     -86.844 -55.473  51.007  1.00  0.00           N  
ATOM   3701  CA  LEU A 238     -87.247 -54.582  49.926  1.00  0.00           C  
ATOM   3702  C   LEU A 238     -86.640 -53.195  50.097  1.00  0.00           C  
ATOM   3703  O   LEU A 238     -86.196 -52.577  49.129  1.00  0.00           O  
ATOM   3704  CB  LEU A 238     -88.776 -54.474  49.871  1.00  0.00           C  
ATOM   3705  CG  LEU A 238     -89.517 -55.741  49.425  1.00  0.00           C  
ATOM   3706  CD1 LEU A 238     -91.017 -55.539  49.593  1.00  0.00           C  
ATOM   3707  CD2 LEU A 238     -89.166 -56.052  47.978  1.00  0.00           C  
ATOM   3708  H   LEU A 238     -87.545 -55.824  51.644  1.00  0.00           H  
ATOM   3709  HA  LEU A 238     -86.893 -54.998  48.984  1.00  0.00           H  
ATOM   3710 1HB  LEU A 238     -89.141 -54.209  50.862  1.00  0.00           H  
ATOM   3711 2HB  LEU A 238     -89.044 -53.674  49.182  1.00  0.00           H  
ATOM   3712  HG  LEU A 238     -89.220 -56.578  50.058  1.00  0.00           H  
ATOM   3713 1HD1 LEU A 238     -91.543 -56.440  49.276  1.00  0.00           H  
ATOM   3714 2HD1 LEU A 238     -91.242 -55.338  50.641  1.00  0.00           H  
ATOM   3715 3HD1 LEU A 238     -91.340 -54.696  48.984  1.00  0.00           H  
ATOM   3716 1HD2 LEU A 238     -89.692 -56.953  47.661  1.00  0.00           H  
ATOM   3717 2HD2 LEU A 238     -89.463 -55.216  47.344  1.00  0.00           H  
ATOM   3718 3HD2 LEU A 238     -88.091 -56.209  47.890  1.00  0.00           H  
ATOM   3719  N   SER A 239     -86.624 -52.711  51.333  1.00  0.00           N  
ATOM   3720  CA  SER A 239     -86.070 -51.396  51.635  1.00  0.00           C  
ATOM   3721  C   SER A 239     -84.573 -51.351  51.354  1.00  0.00           C  
ATOM   3722  O   SER A 239     -84.061 -50.367  50.820  1.00  0.00           O  
ATOM   3723  CB  SER A 239     -86.332 -51.040  53.085  1.00  0.00           C  
ATOM   3724  OG  SER A 239     -87.704 -50.881  53.323  1.00  0.00           O  
ATOM   3725  H   SER A 239     -87.005 -53.268  52.084  1.00  0.00           H  
ATOM   3726  HA  SER A 239     -86.561 -50.659  50.998  1.00  0.00           H  
ATOM   3727 1HB  SER A 239     -85.937 -51.824  53.730  1.00  0.00           H  
ATOM   3728 2HB  SER A 239     -85.808 -50.118  53.334  1.00  0.00           H  
ATOM   3729  HG  SER A 239     -87.787 -50.658  54.253  1.00  0.00           H  
ATOM   3730  N   GLU A 240     -83.875 -52.423  51.718  1.00  0.00           N  
ATOM   3731  CA  GLU A 240     -82.437 -52.507  51.506  1.00  0.00           C  
ATOM   3732  C   GLU A 240     -82.097 -52.510  50.021  1.00  0.00           C  
ATOM   3733  O   GLU A 240     -81.138 -51.868  49.592  1.00  0.00           O  
ATOM   3734  CB  GLU A 240     -81.874 -53.765  52.171  1.00  0.00           C  
ATOM   3735  CG  GLU A 240     -80.361 -53.905  52.071  1.00  0.00           C  
ATOM   3736  CD  GLU A 240     -79.835 -55.104  52.810  1.00  0.00           C  
ATOM   3737  OE1 GLU A 240     -80.436 -55.488  53.784  1.00  0.00           O  
ATOM   3738  OE2 GLU A 240     -78.830 -55.636  52.400  1.00  0.00           O  
ATOM   3739  H   GLU A 240     -84.355 -53.198  52.153  1.00  0.00           H  
ATOM   3740  HA  GLU A 240     -81.969 -51.632  51.959  1.00  0.00           H  
ATOM   3741 1HB  GLU A 240     -82.140 -53.768  53.228  1.00  0.00           H  
ATOM   3742 2HB  GLU A 240     -82.323 -54.648  51.718  1.00  0.00           H  
ATOM   3743 1HG  GLU A 240     -80.084 -53.990  51.020  1.00  0.00           H  
ATOM   3744 2HG  GLU A 240     -79.896 -53.005  52.469  1.00  0.00           H  
ATOM   3745  N   TYR A 241     -82.888 -53.238  49.240  1.00  0.00           N  
ATOM   3746  CA  TYR A 241     -82.674 -53.327  47.801  1.00  0.00           C  
ATOM   3747  C   TYR A 241     -82.877 -51.973  47.129  1.00  0.00           C  
ATOM   3748  O   TYR A 241     -82.122 -51.595  46.234  1.00  0.00           O  
ATOM   3749  CB  TYR A 241     -83.608 -54.371  47.185  1.00  0.00           C  
ATOM   3750  CG  TYR A 241     -83.407 -54.569  45.699  1.00  0.00           C  
ATOM   3751  CD1 TYR A 241     -82.679 -55.656  45.236  1.00  0.00           C  
ATOM   3752  CD2 TYR A 241     -83.950 -53.664  44.799  1.00  0.00           C  
ATOM   3753  CE1 TYR A 241     -82.496 -55.837  43.879  1.00  0.00           C  
ATOM   3754  CE2 TYR A 241     -83.767 -53.845  43.442  1.00  0.00           C  
ATOM   3755  CZ  TYR A 241     -83.043 -54.926  42.982  1.00  0.00           C  
ATOM   3756  OH  TYR A 241     -82.860 -55.106  41.630  1.00  0.00           O  
ATOM   3757  H   TYR A 241     -83.659 -53.742  49.655  1.00  0.00           H  
ATOM   3758  HA  TYR A 241     -81.642 -53.633  47.623  1.00  0.00           H  
ATOM   3759 1HB  TYR A 241     -83.457 -55.332  47.680  1.00  0.00           H  
ATOM   3760 2HB  TYR A 241     -84.643 -54.077  47.352  1.00  0.00           H  
ATOM   3761  HD1 TYR A 241     -82.252 -56.367  45.944  1.00  0.00           H  
ATOM   3762  HD2 TYR A 241     -84.521 -52.810  45.163  1.00  0.00           H  
ATOM   3763  HE1 TYR A 241     -81.924 -56.690  43.515  1.00  0.00           H  
ATOM   3764  HE2 TYR A 241     -84.193 -53.133  42.735  1.00  0.00           H  
ATOM   3765  HH  TYR A 241     -82.339 -55.899  41.481  1.00  0.00           H  
ATOM   3766  N   ALA A 242     -83.900 -51.248  47.566  1.00  0.00           N  
ATOM   3767  CA  ALA A 242     -84.203 -49.935  47.009  1.00  0.00           C  
ATOM   3768  C   ALA A 242     -83.083 -48.944  47.299  1.00  0.00           C  
ATOM   3769  O   ALA A 242     -82.712 -48.143  46.440  1.00  0.00           O  
ATOM   3770  CB  ALA A 242     -85.524 -49.417  47.560  1.00  0.00           C  
ATOM   3771  H   ALA A 242     -84.483 -51.615  48.304  1.00  0.00           H  
ATOM   3772  HA  ALA A 242     -84.287 -50.038  45.927  1.00  0.00           H  
ATOM   3773 1HB  ALA A 242     -85.735 -48.436  47.135  1.00  0.00           H  
ATOM   3774 2HB  ALA A 242     -86.324 -50.108  47.294  1.00  0.00           H  
ATOM   3775 3HB  ALA A 242     -85.459 -49.337  48.643  1.00  0.00           H  
ATOM   3776  N   GLU A 243     -82.548 -49.000  48.511  1.00  0.00           N  
ATOM   3777  CA  GLU A 243     -81.470 -48.105  48.918  1.00  0.00           C  
ATOM   3778  C   GLU A 243     -80.209 -48.360  48.102  1.00  0.00           C  
ATOM   3779  O   GLU A 243     -79.521 -47.423  47.696  1.00  0.00           O  
ATOM   3780  CB  GLU A 243     -81.168 -48.275  50.409  1.00  0.00           C  
ATOM   3781  CG  GLU A 243     -82.266 -47.770  51.334  1.00  0.00           C  
ATOM   3782  CD  GLU A 243     -82.481 -46.285  51.231  1.00  0.00           C  
ATOM   3783  OE1 GLU A 243     -81.690 -45.632  50.593  1.00  0.00           O  
ATOM   3784  OE2 GLU A 243     -83.438 -45.804  51.791  1.00  0.00           O  
ATOM   3785  H   GLU A 243     -82.896 -49.681  49.171  1.00  0.00           H  
ATOM   3786  HA  GLU A 243     -81.789 -47.077  48.739  1.00  0.00           H  
ATOM   3787 1HB  GLU A 243     -81.004 -49.330  50.629  1.00  0.00           H  
ATOM   3788 2HB  GLU A 243     -80.250 -47.742  50.657  1.00  0.00           H  
ATOM   3789 1HG  GLU A 243     -83.198 -48.278  51.087  1.00  0.00           H  
ATOM   3790 2HG  GLU A 243     -82.007 -48.024  52.361  1.00  0.00           H  
ATOM   3791  N   ARG A 244     -79.911 -49.632  47.866  1.00  0.00           N  
ATOM   3792  CA  ARG A 244     -78.731 -50.014  47.099  1.00  0.00           C  
ATOM   3793  C   ARG A 244     -78.832 -49.533  45.657  1.00  0.00           C  
ATOM   3794  O   ARG A 244     -77.861 -49.031  45.090  1.00  0.00           O  
ATOM   3795  CB  ARG A 244     -78.548 -51.524  47.115  1.00  0.00           C  
ATOM   3796  CG  ARG A 244     -78.116 -52.102  48.453  1.00  0.00           C  
ATOM   3797  CD  ARG A 244     -77.931 -53.574  48.382  1.00  0.00           C  
ATOM   3798  NE  ARG A 244     -77.596 -54.142  49.678  1.00  0.00           N  
ATOM   3799  CZ  ARG A 244     -76.353 -54.191  50.194  1.00  0.00           C  
ATOM   3800  NH1 ARG A 244     -75.339 -53.703  49.514  1.00  0.00           N  
ATOM   3801  NH2 ARG A 244     -76.151 -54.729  51.384  1.00  0.00           N  
ATOM   3802  H   ARG A 244     -80.518 -50.353  48.227  1.00  0.00           H  
ATOM   3803  HA  ARG A 244     -77.856 -49.554  47.558  1.00  0.00           H  
ATOM   3804 1HB  ARG A 244     -79.483 -52.007  46.834  1.00  0.00           H  
ATOM   3805 2HB  ARG A 244     -77.798 -51.808  46.376  1.00  0.00           H  
ATOM   3806 1HG  ARG A 244     -77.170 -51.652  48.755  1.00  0.00           H  
ATOM   3807 2HG  ARG A 244     -78.876 -51.888  49.205  1.00  0.00           H  
ATOM   3808 1HD  ARG A 244     -78.852 -54.040  48.034  1.00  0.00           H  
ATOM   3809 2HD  ARG A 244     -77.123 -53.806  47.690  1.00  0.00           H  
ATOM   3810  HE  ARG A 244     -78.350 -54.528  50.232  1.00  0.00           H  
ATOM   3811 1HH1 ARG A 244     -75.493 -53.291  48.604  1.00  0.00           H  
ATOM   3812 2HH1 ARG A 244     -74.407 -53.740  49.900  1.00  0.00           H  
ATOM   3813 1HH2 ARG A 244     -76.931 -55.104  51.908  1.00  0.00           H  
ATOM   3814 2HH2 ARG A 244     -75.220 -54.766  51.771  1.00  0.00           H  
ATOM   3815  N   HIS A 245     -80.019 -49.690  45.071  1.00  0.00           N  
ATOM   3816  CA  HIS A 245     -80.214 -49.454  43.645  1.00  0.00           C  
ATOM   3817  C   HIS A 245     -80.812 -48.086  43.337  1.00  0.00           C  
ATOM   3818  O   HIS A 245     -80.808 -47.641  42.189  1.00  0.00           O  
ATOM   3819  CB  HIS A 245     -81.114 -50.542  43.050  1.00  0.00           C  
ATOM   3820  CG  HIS A 245     -80.512 -51.912  43.096  1.00  0.00           C  
ATOM   3821  ND1 HIS A 245     -79.868 -52.479  42.016  1.00  0.00           N  
ATOM   3822  CD2 HIS A 245     -80.456 -52.829  44.091  1.00  0.00           C  
ATOM   3823  CE1 HIS A 245     -79.441 -53.686  42.346  1.00  0.00           C  
ATOM   3824  NE2 HIS A 245     -79.786 -53.921  43.599  1.00  0.00           N  
ATOM   3825  H   HIS A 245     -80.806 -49.982  45.634  1.00  0.00           H  
ATOM   3826  HA  HIS A 245     -79.252 -49.493  43.135  1.00  0.00           H  
ATOM   3827 1HB  HIS A 245     -82.061 -50.567  43.590  1.00  0.00           H  
ATOM   3828 2HB  HIS A 245     -81.335 -50.302  42.010  1.00  0.00           H  
ATOM   3829  HD2 HIS A 245     -80.868 -52.720  45.095  1.00  0.00           H  
ATOM   3830  HE1 HIS A 245     -78.897 -54.370  41.695  1.00  0.00           H  
ATOM   3831  HE2 HIS A 245     -79.591 -54.766  44.116  1.00  0.00           H  
ATOM   3832  N   VAL A 246     -81.331 -47.409  44.357  1.00  0.00           N  
ATOM   3833  CA  VAL A 246     -82.035 -46.152  44.133  1.00  0.00           C  
ATOM   3834  C   VAL A 246     -81.109 -44.959  44.329  1.00  0.00           C  
ATOM   3835  O   VAL A 246     -80.702 -44.655  45.451  1.00  0.00           O  
ATOM   3836  CB  VAL A 246     -83.233 -46.032  45.094  1.00  0.00           C  
ATOM   3837  CG1 VAL A 246     -83.957 -44.711  44.879  1.00  0.00           C  
ATOM   3838  CG2 VAL A 246     -84.179 -47.205  44.892  1.00  0.00           C  
ATOM   3839  H   VAL A 246     -81.241 -47.761  45.299  1.00  0.00           H  
ATOM   3840  HA  VAL A 246     -82.406 -46.141  43.107  1.00  0.00           H  
ATOM   3841  HB  VAL A 246     -82.865 -46.033  46.120  1.00  0.00           H  
ATOM   3842 1HG1 VAL A 246     -84.800 -44.643  45.567  1.00  0.00           H  
ATOM   3843 2HG1 VAL A 246     -83.271 -43.885  45.065  1.00  0.00           H  
ATOM   3844 3HG1 VAL A 246     -84.321 -44.659  43.854  1.00  0.00           H  
ATOM   3845 1HG2 VAL A 246     -85.023 -47.114  45.575  1.00  0.00           H  
ATOM   3846 2HG2 VAL A 246     -84.542 -47.207  43.864  1.00  0.00           H  
ATOM   3847 3HG2 VAL A 246     -83.650 -48.138  45.091  1.00  0.00           H  
ATOM   3848  N   THR A 247     -80.783 -44.288  43.229  1.00  0.00           N  
ATOM   3849  CA  THR A 247     -79.923 -43.112  43.268  1.00  0.00           C  
ATOM   3850  C   THR A 247     -80.628 -41.907  43.878  1.00  0.00           C  
ATOM   3851  O   THR A 247     -79.998 -41.064  44.516  1.00  0.00           O  
ATOM   3852  CB  THR A 247     -79.423 -42.752  41.857  1.00  0.00           C  
ATOM   3853  OG1 THR A 247     -80.543 -42.486  41.003  1.00  0.00           O  
ATOM   3854  CG2 THR A 247     -78.605 -43.894  41.273  1.00  0.00           C  
ATOM   3855  H   THR A 247     -81.142 -44.605  42.340  1.00  0.00           H  
ATOM   3856  HA  THR A 247     -79.058 -43.336  43.892  1.00  0.00           H  
ATOM   3857  HB  THR A 247     -78.802 -41.858  41.908  1.00  0.00           H  
ATOM   3858  HG1 THR A 247     -80.253 -41.973  40.245  1.00  0.00           H  
ATOM   3859 1HG2 THR A 247     -78.260 -43.622  40.276  1.00  0.00           H  
ATOM   3860 2HG2 THR A 247     -77.746 -44.091  41.914  1.00  0.00           H  
ATOM   3861 3HG2 THR A 247     -79.224 -44.789  41.211  1.00  0.00           H  
ATOM   3862  N   ASN A 248     -81.941 -41.826  43.682  1.00  0.00           N  
ATOM   3863  CA  ASN A 248     -82.693 -40.648  44.100  1.00  0.00           C  
ATOM   3864  C   ASN A 248     -82.814 -40.596  45.614  1.00  0.00           C  
ATOM   3865  O   ASN A 248     -83.465 -41.446  46.223  1.00  0.00           O  
ATOM   3866  CB  ASN A 248     -84.065 -40.627  43.452  1.00  0.00           C  
ATOM   3867  CG  ASN A 248     -84.835 -39.375  43.770  1.00  0.00           C  
ATOM   3868  OD1 ASN A 248     -84.628 -38.753  44.818  1.00  0.00           O  
ATOM   3869  ND2 ASN A 248     -85.720 -38.993  42.884  1.00  0.00           N  
ATOM   3870  H   ASN A 248     -82.430 -42.590  43.238  1.00  0.00           H  
ATOM   3871  HA  ASN A 248     -82.146 -39.758  43.784  1.00  0.00           H  
ATOM   3872 1HB  ASN A 248     -83.958 -40.709  42.370  1.00  0.00           H  
ATOM   3873 2HB  ASN A 248     -84.641 -41.489  43.791  1.00  0.00           H  
ATOM   3874 1HD2 ASN A 248     -86.261 -38.167  43.042  1.00  0.00           H  
ATOM   3875 2HD2 ASN A 248     -85.854 -39.527  42.050  1.00  0.00           H  
ATOM   3876  N   PRO A 249     -82.297 -39.719  46.480  1.00  0.00           N  
ATOM   3877  CA  PRO A 249     -82.446 -40.102  47.878  1.00  0.00           C  
ATOM   3878  C   PRO A 249     -83.910 -40.127  48.286  1.00  0.00           C  
ATOM   3879  O   PRO A 249     -84.318 -40.934  49.122  1.00  0.00           O  
ATOM   3880  CB  PRO A 249     -81.671 -39.009  48.621  1.00  0.00           C  
ATOM   3881  CG  PRO A 249     -80.694 -38.505  47.614  1.00  0.00           C  
ATOM   3882  CD  PRO A 249     -81.435 -38.574  46.306  1.00  0.00           C  
ATOM   3883  HA  PRO A 249     -81.983 -41.088  48.034  1.00  0.00           H  
ATOM   3884 1HB  PRO A 249     -82.364 -38.229  48.970  1.00  0.00           H  
ATOM   3885 2HB  PRO A 249     -81.186 -39.431  49.513  1.00  0.00           H  
ATOM   3886 1HG  PRO A 249     -80.378 -37.483  47.870  1.00  0.00           H  
ATOM   3887 2HG  PRO A 249     -79.787 -39.128  47.621  1.00  0.00           H  
ATOM   3888 1HD  PRO A 249     -82.006 -37.645  46.158  1.00  0.00           H  
ATOM   3889 2HD  PRO A 249     -80.717 -38.722  45.485  1.00  0.00           H  
ATOM   3890  N   ILE A 250     -84.691 -39.239  47.688  1.00  0.00           N  
ATOM   3891  CA  ILE A 250     -86.057 -38.993  48.135  1.00  0.00           C  
ATOM   3892  C   ILE A 250     -86.951 -40.196  47.860  1.00  0.00           C  
ATOM   3893  O   ILE A 250     -87.784 -40.564  48.689  1.00  0.00           O  
ATOM   3894  CB  ILE A 250     -86.644 -37.748  47.446  1.00  0.00           C  
ATOM   3895  CG1 ILE A 250     -86.175 -36.474  48.155  1.00  0.00           C  
ATOM   3896  CG2 ILE A 250     -88.164 -37.819  47.424  1.00  0.00           C  
ATOM   3897  CD1 ILE A 250     -84.676 -36.392  48.334  1.00  0.00           C  
ATOM   3898  H   ILE A 250     -84.329 -38.719  46.901  1.00  0.00           H  
ATOM   3899  HA  ILE A 250     -86.042 -38.818  49.210  1.00  0.00           H  
ATOM   3900  HB  ILE A 250     -86.278 -37.691  46.422  1.00  0.00           H  
ATOM   3901 1HG1 ILE A 250     -86.499 -35.602  47.588  1.00  0.00           H  
ATOM   3902 2HG1 ILE A 250     -86.639 -36.414  49.140  1.00  0.00           H  
ATOM   3903 1HG2 ILE A 250     -88.562 -36.931  46.935  1.00  0.00           H  
ATOM   3904 2HG2 ILE A 250     -88.478 -38.707  46.877  1.00  0.00           H  
ATOM   3905 3HG2 ILE A 250     -88.540 -37.870  48.446  1.00  0.00           H  
ATOM   3906 1HD1 ILE A 250     -84.421 -35.463  48.844  1.00  0.00           H  
ATOM   3907 2HD1 ILE A 250     -84.334 -37.239  48.930  1.00  0.00           H  
ATOM   3908 3HD1 ILE A 250     -84.192 -36.415  47.359  1.00  0.00           H  
ATOM   3909  N   LEU A 251     -86.775 -40.805  46.693  1.00  0.00           N  
ATOM   3910  CA  LEU A 251     -87.565 -41.967  46.308  1.00  0.00           C  
ATOM   3911  C   LEU A 251     -87.286 -43.151  47.225  1.00  0.00           C  
ATOM   3912  O   LEU A 251     -88.201 -43.876  47.614  1.00  0.00           O  
ATOM   3913  CB  LEU A 251     -87.263 -42.355  44.855  1.00  0.00           C  
ATOM   3914  CG  LEU A 251     -87.754 -41.369  43.788  1.00  0.00           C  
ATOM   3915  CD1 LEU A 251     -87.228 -41.793  42.423  1.00  0.00           C  
ATOM   3916  CD2 LEU A 251     -89.275 -41.325  43.798  1.00  0.00           C  
ATOM   3917  H   LEU A 251     -86.075 -40.452  46.055  1.00  0.00           H  
ATOM   3918  HA  LEU A 251     -88.621 -41.710  46.391  1.00  0.00           H  
ATOM   3919 1HB  LEU A 251     -86.185 -42.458  44.740  1.00  0.00           H  
ATOM   3920 2HB  LEU A 251     -87.724 -43.321  44.650  1.00  0.00           H  
ATOM   3921  HG  LEU A 251     -87.361 -40.375  44.002  1.00  0.00           H  
ATOM   3922 1HD1 LEU A 251     -87.577 -41.092  41.665  1.00  0.00           H  
ATOM   3923 2HD1 LEU A 251     -86.138 -41.797  42.438  1.00  0.00           H  
ATOM   3924 3HD1 LEU A 251     -87.592 -42.792  42.188  1.00  0.00           H  
ATOM   3925 1HD2 LEU A 251     -89.624 -40.624  43.039  1.00  0.00           H  
ATOM   3926 2HD2 LEU A 251     -89.669 -42.318  43.582  1.00  0.00           H  
ATOM   3927 3HD2 LEU A 251     -89.623 -41.002  44.779  1.00  0.00           H  
ATOM   3928  N   ALA A 252     -86.016 -43.343  47.565  1.00  0.00           N  
ATOM   3929  CA  ALA A 252     -85.615 -44.441  48.437  1.00  0.00           C  
ATOM   3930  C   ALA A 252     -86.201 -44.278  49.833  1.00  0.00           C  
ATOM   3931  O   ALA A 252     -86.647 -45.248  50.446  1.00  0.00           O  
ATOM   3932  CB  ALA A 252     -84.098 -44.534  48.508  1.00  0.00           C  
ATOM   3933  H   ALA A 252     -85.312 -42.713  47.212  1.00  0.00           H  
ATOM   3934  HA  ALA A 252     -86.007 -45.368  48.017  1.00  0.00           H  
ATOM   3935 1HB  ALA A 252     -83.814 -45.358  49.163  1.00  0.00           H  
ATOM   3936 2HB  ALA A 252     -83.697 -44.710  47.510  1.00  0.00           H  
ATOM   3937 3HB  ALA A 252     -83.694 -43.603  48.902  1.00  0.00           H  
ATOM   3938  N   ALA A 253     -86.196 -43.048  50.332  1.00  0.00           N  
ATOM   3939  CA  ALA A 253     -86.727 -42.756  51.659  1.00  0.00           C  
ATOM   3940  C   ALA A 253     -88.225 -43.016  51.720  1.00  0.00           C  
ATOM   3941  O   ALA A 253     -88.732 -43.555  52.703  1.00  0.00           O  
ATOM   3942  CB  ALA A 253     -86.424 -41.316  52.047  1.00  0.00           C  
ATOM   3943  H   ALA A 253     -85.815 -42.294  49.778  1.00  0.00           H  
ATOM   3944  HA  ALA A 253     -86.242 -43.424  52.372  1.00  0.00           H  
ATOM   3945 1HB  ALA A 253     -86.829 -41.114  53.039  1.00  0.00           H  
ATOM   3946 2HB  ALA A 253     -85.346 -41.161  52.057  1.00  0.00           H  
ATOM   3947 3HB  ALA A 253     -86.881 -40.641  51.325  1.00  0.00           H  
ATOM   3948  N   THR A 254     -88.932 -42.630  50.663  1.00  0.00           N  
ATOM   3949  CA  THR A 254     -90.377 -42.820  50.597  1.00  0.00           C  
ATOM   3950  C   THR A 254     -90.736 -44.302  50.578  1.00  0.00           C  
ATOM   3951  O   THR A 254     -91.692 -44.727  51.227  1.00  0.00           O  
ATOM   3952  CB  THR A 254     -90.972 -42.127  49.357  1.00  0.00           C  
ATOM   3953  OG1 THR A 254     -90.362 -42.656  48.172  1.00  0.00           O  
ATOM   3954  CG2 THR A 254     -90.733 -40.626  49.419  1.00  0.00           C  
ATOM   3955  H   THR A 254     -88.458 -42.194  49.885  1.00  0.00           H  
ATOM   3956  HA  THR A 254     -90.825 -42.376  51.486  1.00  0.00           H  
ATOM   3957  HB  THR A 254     -92.044 -42.317  49.313  1.00  0.00           H  
ATOM   3958  HG1 THR A 254     -90.771 -43.496  47.950  1.00  0.00           H  
ATOM   3959 1HG2 THR A 254     -91.160 -40.153  48.535  1.00  0.00           H  
ATOM   3960 2HG2 THR A 254     -91.205 -40.219  50.313  1.00  0.00           H  
ATOM   3961 3HG2 THR A 254     -89.662 -40.430  49.453  1.00  0.00           H  
ATOM   3962  N   VAL A 255     -89.966 -45.084  49.832  1.00  0.00           N  
ATOM   3963  CA  VAL A 255     -90.200 -46.519  49.729  1.00  0.00           C  
ATOM   3964  C   VAL A 255     -89.990 -47.209  51.070  1.00  0.00           C  
ATOM   3965  O   VAL A 255     -90.754 -48.097  51.448  1.00  0.00           O  
ATOM   3966  CB  VAL A 255     -89.257 -47.140  48.682  1.00  0.00           C  
ATOM   3967  CG1 VAL A 255     -89.362 -48.658  48.705  1.00  0.00           C  
ATOM   3968  CG2 VAL A 255     -89.587 -46.598  47.300  1.00  0.00           C  
ATOM   3969  H   VAL A 255     -89.197 -44.673  49.322  1.00  0.00           H  
ATOM   3970  HA  VAL A 255     -91.230 -46.680  49.411  1.00  0.00           H  
ATOM   3971  HB  VAL A 255     -88.228 -46.886  48.937  1.00  0.00           H  
ATOM   3972 1HG1 VAL A 255     -88.688 -49.081  47.959  1.00  0.00           H  
ATOM   3973 2HG1 VAL A 255     -89.086 -49.027  49.693  1.00  0.00           H  
ATOM   3974 3HG1 VAL A 255     -90.385 -48.955  48.478  1.00  0.00           H  
ATOM   3975 1HG2 VAL A 255     -88.916 -47.041  46.565  1.00  0.00           H  
ATOM   3976 2HG2 VAL A 255     -90.618 -46.848  47.048  1.00  0.00           H  
ATOM   3977 3HG2 VAL A 255     -89.465 -45.514  47.296  1.00  0.00           H  
ATOM   3978  N   VAL A 256     -88.950 -46.796  51.787  1.00  0.00           N  
ATOM   3979  CA  VAL A 256     -88.638 -47.373  53.087  1.00  0.00           C  
ATOM   3980  C   VAL A 256     -89.738 -47.082  54.100  1.00  0.00           C  
ATOM   3981  O   VAL A 256     -90.108 -47.946  54.895  1.00  0.00           O  
ATOM   3982  CB  VAL A 256     -87.301 -46.815  53.611  1.00  0.00           C  
ATOM   3983  CG1 VAL A 256     -87.062 -47.265  55.044  1.00  0.00           C  
ATOM   3984  CG2 VAL A 256     -86.163 -47.265  52.707  1.00  0.00           C  
ATOM   3985  H   VAL A 256     -88.360 -46.062  51.420  1.00  0.00           H  
ATOM   3986  HA  VAL A 256     -88.546 -48.453  52.973  1.00  0.00           H  
ATOM   3987  HB  VAL A 256     -87.351 -45.726  53.619  1.00  0.00           H  
ATOM   3988 1HG1 VAL A 256     -86.113 -46.861  55.398  1.00  0.00           H  
ATOM   3989 2HG1 VAL A 256     -87.869 -46.901  55.679  1.00  0.00           H  
ATOM   3990 3HG1 VAL A 256     -87.029 -48.353  55.084  1.00  0.00           H  
ATOM   3991 1HG2 VAL A 256     -85.221 -46.867  53.083  1.00  0.00           H  
ATOM   3992 2HG2 VAL A 256     -86.117 -48.354  52.694  1.00  0.00           H  
ATOM   3993 3HG2 VAL A 256     -86.335 -46.897  51.695  1.00  0.00           H  
ATOM   3994  N   ALA A 257     -90.257 -45.858  54.065  1.00  0.00           N  
ATOM   3995  CA  ALA A 257     -91.316 -45.451  54.980  1.00  0.00           C  
ATOM   3996  C   ALA A 257     -92.594 -46.245  54.732  1.00  0.00           C  
ATOM   3997  O   ALA A 257     -93.277 -46.650  55.673  1.00  0.00           O  
ATOM   3998  CB  ALA A 257     -91.585 -43.959  54.848  1.00  0.00           C  
ATOM   3999  H   ALA A 257     -89.909 -45.194  53.388  1.00  0.00           H  
ATOM   4000  HA  ALA A 257     -90.985 -45.661  55.997  1.00  0.00           H  
ATOM   4001 1HB  ALA A 257     -92.378 -43.670  55.538  1.00  0.00           H  
ATOM   4002 2HB  ALA A 257     -90.678 -43.403  55.084  1.00  0.00           H  
ATOM   4003 3HB  ALA A 257     -91.893 -43.734  53.828  1.00  0.00           H  
ATOM   4004  N   LEU A 258     -92.912 -46.462  53.460  1.00  0.00           N  
ATOM   4005  CA  LEU A 258     -94.108 -47.207  53.086  1.00  0.00           C  
ATOM   4006  C   LEU A 258     -94.021 -48.655  53.548  1.00  0.00           C  
ATOM   4007  O   LEU A 258     -95.002 -49.223  54.030  1.00  0.00           O  
ATOM   4008  CB  LEU A 258     -94.308 -47.160  51.566  1.00  0.00           C  
ATOM   4009  CG  LEU A 258     -94.690 -45.792  50.987  1.00  0.00           C  
ATOM   4010  CD1 LEU A 258     -94.676 -45.861  49.466  1.00  0.00           C  
ATOM   4011  CD2 LEU A 258     -96.062 -45.386  51.504  1.00  0.00           C  
ATOM   4012  H   LEU A 258     -92.309 -46.103  52.734  1.00  0.00           H  
ATOM   4013  HA  LEU A 258     -94.969 -46.744  53.567  1.00  0.00           H  
ATOM   4014 1HB  LEU A 258     -93.385 -47.478  51.084  1.00  0.00           H  
ATOM   4015 2HB  LEU A 258     -95.095 -47.865  51.297  1.00  0.00           H  
ATOM   4016  HG  LEU A 258     -93.953 -45.049  51.293  1.00  0.00           H  
ATOM   4017 1HD1 LEU A 258     -94.947 -44.889  49.055  1.00  0.00           H  
ATOM   4018 2HD1 LEU A 258     -93.678 -46.134  49.123  1.00  0.00           H  
ATOM   4019 3HD1 LEU A 258     -95.393 -46.610  49.130  1.00  0.00           H  
ATOM   4020 1HD2 LEU A 258     -96.333 -44.413  51.093  1.00  0.00           H  
ATOM   4021 2HD2 LEU A 258     -96.800 -46.128  51.197  1.00  0.00           H  
ATOM   4022 3HD2 LEU A 258     -96.039 -45.327  52.592  1.00  0.00           H  
ATOM   4023  N   ALA A 259     -92.839 -49.249  53.400  1.00  0.00           N  
ATOM   4024  CA  ALA A 259     -92.623 -50.633  53.800  1.00  0.00           C  
ATOM   4025  C   ALA A 259     -92.770 -50.800  55.306  1.00  0.00           C  
ATOM   4026  O   ALA A 259     -93.351 -51.778  55.779  1.00  0.00           O  
ATOM   4027  CB  ALA A 259     -91.250 -51.107  53.347  1.00  0.00           C  
ATOM   4028  H   ALA A 259     -92.073 -48.728  52.999  1.00  0.00           H  
ATOM   4029  HA  ALA A 259     -93.385 -51.248  53.320  1.00  0.00           H  
ATOM   4030 1HB  ALA A 259     -91.103 -52.143  53.653  1.00  0.00           H  
ATOM   4031 2HB  ALA A 259     -91.181 -51.036  52.261  1.00  0.00           H  
ATOM   4032 3HB  ALA A 259     -90.482 -50.483  53.800  1.00  0.00           H  
ATOM   4033  N   GLU A 260     -92.240 -49.840  56.057  1.00  0.00           N  
ATOM   4034  CA  GLU A 260     -92.313 -49.879  57.513  1.00  0.00           C  
ATOM   4035  C   GLU A 260     -93.754 -49.776  57.997  1.00  0.00           C  
ATOM   4036  O   GLU A 260     -94.156 -50.468  58.932  1.00  0.00           O  
ATOM   4037  CB  GLU A 260     -91.480 -48.748  58.119  1.00  0.00           C  
ATOM   4038  CG  GLU A 260     -89.976 -48.916  57.953  1.00  0.00           C  
ATOM   4039  CD  GLU A 260     -89.194 -47.752  58.495  1.00  0.00           C  
ATOM   4040  OE1 GLU A 260     -89.800 -46.784  58.887  1.00  0.00           O  
ATOM   4041  OE2 GLU A 260     -87.988 -47.832  58.518  1.00  0.00           O  
ATOM   4042  H   GLU A 260     -91.776 -49.064  55.609  1.00  0.00           H  
ATOM   4043  HA  GLU A 260     -91.909 -50.832  57.854  1.00  0.00           H  
ATOM   4044 1HB  GLU A 260     -91.763 -47.801  57.659  1.00  0.00           H  
ATOM   4045 2HB  GLU A 260     -91.692 -48.670  59.185  1.00  0.00           H  
ATOM   4046 1HG  GLU A 260     -89.663 -49.822  58.471  1.00  0.00           H  
ATOM   4047 2HG  GLU A 260     -89.749 -49.039  56.895  1.00  0.00           H  
ATOM   4048  N   VAL A 261     -94.528 -48.907  57.355  1.00  0.00           N  
ATOM   4049  CA  VAL A 261     -95.924 -48.712  57.718  1.00  0.00           C  
ATOM   4050  C   VAL A 261     -96.741 -49.972  57.465  1.00  0.00           C  
ATOM   4051  O   VAL A 261     -97.596 -50.341  58.270  1.00  0.00           O  
ATOM   4052  CB  VAL A 261     -96.526 -47.543  56.915  1.00  0.00           C  
ATOM   4053  CG1 VAL A 261     -98.027 -47.455  57.147  1.00  0.00           C  
ATOM   4054  CG2 VAL A 261     -95.842 -46.241  57.305  1.00  0.00           C  
ATOM   4055  H   VAL A 261     -94.137 -48.368  56.594  1.00  0.00           H  
ATOM   4056  HA  VAL A 261     -95.973 -48.470  58.781  1.00  0.00           H  
ATOM   4057  HB  VAL A 261     -96.375 -47.729  55.852  1.00  0.00           H  
ATOM   4058 1HG1 VAL A 261     -98.435 -46.623  56.572  1.00  0.00           H  
ATOM   4059 2HG1 VAL A 261     -98.499 -48.383  56.828  1.00  0.00           H  
ATOM   4060 3HG1 VAL A 261     -98.222 -47.292  58.207  1.00  0.00           H  
ATOM   4061 1HG2 VAL A 261     -96.272 -45.420  56.733  1.00  0.00           H  
ATOM   4062 2HG2 VAL A 261     -95.988 -46.058  58.370  1.00  0.00           H  
ATOM   4063 3HG2 VAL A 261     -94.775 -46.313  57.092  1.00  0.00           H  
ATOM   4064  N   LEU A 262     -96.473 -50.629  56.340  1.00  0.00           N  
ATOM   4065  CA  LEU A 262     -97.182 -51.850  55.979  1.00  0.00           C  
ATOM   4066  C   LEU A 262     -96.893 -52.970  56.970  1.00  0.00           C  
ATOM   4067  O   LEU A 262     -97.791 -53.722  57.351  1.00  0.00           O  
ATOM   4068  CB  LEU A 262     -96.785 -52.295  54.566  1.00  0.00           C  
ATOM   4069  CG  LEU A 262     -97.269 -51.392  53.424  1.00  0.00           C  
ATOM   4070  CD1 LEU A 262     -96.651 -51.856  52.112  1.00  0.00           C  
ATOM   4071  CD2 LEU A 262     -98.788 -51.429  53.356  1.00  0.00           C  
ATOM   4072  H   LEU A 262     -95.759 -50.273  55.720  1.00  0.00           H  
ATOM   4073  HA  LEU A 262     -98.252 -51.646  55.994  1.00  0.00           H  
ATOM   4074 1HB  LEU A 262     -95.699 -52.345  54.510  1.00  0.00           H  
ATOM   4075 2HB  LEU A 262     -97.184 -53.293  54.390  1.00  0.00           H  
ATOM   4076  HG  LEU A 262     -96.938 -50.368  53.604  1.00  0.00           H  
ATOM   4077 1HD1 LEU A 262     -96.995 -51.214  51.300  1.00  0.00           H  
ATOM   4078 2HD1 LEU A 262     -95.565 -51.801  52.182  1.00  0.00           H  
ATOM   4079 3HD1 LEU A 262     -96.951 -52.884  51.913  1.00  0.00           H  
ATOM   4080 1HD2 LEU A 262     -99.132 -50.786  52.545  1.00  0.00           H  
ATOM   4081 2HD2 LEU A 262     -99.120 -52.451  53.175  1.00  0.00           H  
ATOM   4082 3HD2 LEU A 262     -99.203 -51.075  54.300  1.00  0.00           H  
ATOM   4083  N   SER A 263     -95.635 -53.076  57.385  1.00  0.00           N  
ATOM   4084  CA  SER A 263     -95.225 -54.105  58.333  1.00  0.00           C  
ATOM   4085  C   SER A 263     -95.893 -53.904  59.687  1.00  0.00           C  
ATOM   4086  O   SER A 263     -96.325 -54.865  60.325  1.00  0.00           O  
ATOM   4087  CB  SER A 263     -93.718 -54.094  58.496  1.00  0.00           C  
ATOM   4088  OG  SER A 263     -93.081 -54.471  57.306  1.00  0.00           O  
ATOM   4089  H   SER A 263     -94.946 -52.428  57.034  1.00  0.00           H  
ATOM   4090  HA  SER A 263     -95.529 -55.077  57.941  1.00  0.00           H  
ATOM   4091 1HB  SER A 263     -93.391 -53.096  58.786  1.00  0.00           H  
ATOM   4092 2HB  SER A 263     -93.433 -54.776  59.296  1.00  0.00           H  
ATOM   4093  HG  SER A 263     -92.139 -54.440  57.489  1.00  0.00           H  
ATOM   4094  N   ALA A 264     -95.975 -52.650  60.119  1.00  0.00           N  
ATOM   4095  CA  ALA A 264     -96.591 -52.320  61.400  1.00  0.00           C  
ATOM   4096  C   ALA A 264     -98.077 -52.657  61.399  1.00  0.00           C  
ATOM   4097  O   ALA A 264     -98.607 -53.172  62.383  1.00  0.00           O  
ATOM   4098  CB  ALA A 264     -96.383 -50.848  61.725  1.00  0.00           C  
ATOM   4099  H   ALA A 264     -95.601 -51.907  59.547  1.00  0.00           H  
ATOM   4100  HA  ALA A 264     -96.111 -52.924  62.171  1.00  0.00           H  
ATOM   4101 1HB  ALA A 264     -96.849 -50.618  62.683  1.00  0.00           H  
ATOM   4102 2HB  ALA A 264     -95.315 -50.635  61.780  1.00  0.00           H  
ATOM   4103 3HB  ALA A 264     -96.835 -50.236  60.946  1.00  0.00           H  
ATOM   4104  N   VAL A 265     -98.745 -52.365  60.289  1.00  0.00           N  
ATOM   4105  CA  VAL A 265    -100.169 -52.635  60.159  1.00  0.00           C  
ATOM   4106  C   VAL A 265    -100.453 -54.131  60.202  1.00  0.00           C  
ATOM   4107  O   VAL A 265    -101.421 -54.571  60.822  1.00  0.00           O  
ATOM   4108  CB  VAL A 265    -100.704 -52.051  58.838  1.00  0.00           C  
ATOM   4109  CG1 VAL A 265    -102.142 -52.490  58.605  1.00  0.00           C  
ATOM   4110  CG2 VAL A 265    -100.601 -50.533  58.864  1.00  0.00           C  
ATOM   4111  H   VAL A 265     -98.251 -51.945  59.514  1.00  0.00           H  
ATOM   4112  HA  VAL A 265    -100.689 -52.156  60.990  1.00  0.00           H  
ATOM   4113  HB  VAL A 265    -100.111 -52.442  58.012  1.00  0.00           H  
ATOM   4114 1HG1 VAL A 265    -102.504 -52.068  57.667  1.00  0.00           H  
ATOM   4115 2HG1 VAL A 265    -102.187 -53.577  58.554  1.00  0.00           H  
ATOM   4116 3HG1 VAL A 265    -102.767 -52.138  59.426  1.00  0.00           H  
ATOM   4117 1HG2 VAL A 265    -100.980 -50.127  57.926  1.00  0.00           H  
ATOM   4118 2HG2 VAL A 265    -101.189 -50.142  59.694  1.00  0.00           H  
ATOM   4119 3HG2 VAL A 265     -99.558 -50.242  58.990  1.00  0.00           H  
ATOM   4120  N   VAL A 266     -99.604 -54.908  59.538  1.00  0.00           N  
ATOM   4121  CA  VAL A 266     -99.761 -56.358  59.500  1.00  0.00           C  
ATOM   4122  C   VAL A 266     -99.587 -56.966  60.885  1.00  0.00           C  
ATOM   4123  O   VAL A 266    -100.323 -57.874  61.271  1.00  0.00           O  
ATOM   4124  CB  VAL A 266     -98.735 -56.982  58.536  1.00  0.00           C  
ATOM   4125  CG1 VAL A 266     -98.766 -58.500  58.635  1.00  0.00           C  
ATOM   4126  CG2 VAL A 266     -99.018 -56.528  57.112  1.00  0.00           C  
ATOM   4127  H   VAL A 266     -98.830 -54.484  59.048  1.00  0.00           H  
ATOM   4128  HA  VAL A 266    -100.764 -56.588  59.141  1.00  0.00           H  
ATOM   4129  HB  VAL A 266     -97.734 -56.662  58.828  1.00  0.00           H  
ATOM   4130 1HG1 VAL A 266     -98.035 -58.925  57.947  1.00  0.00           H  
ATOM   4131 2HG1 VAL A 266     -98.525 -58.804  59.653  1.00  0.00           H  
ATOM   4132 3HG1 VAL A 266     -99.761 -58.861  58.373  1.00  0.00           H  
ATOM   4133 1HG2 VAL A 266     -98.289 -56.973  56.437  1.00  0.00           H  
ATOM   4134 2HG2 VAL A 266    -100.021 -56.844  56.823  1.00  0.00           H  
ATOM   4135 3HG2 VAL A 266     -98.950 -55.442  57.056  1.00  0.00           H  
ATOM   4136  N   ARG A 267     -98.610 -56.461  61.631  1.00  0.00           N  
ATOM   4137  CA  ARG A 267     -98.339 -56.955  62.973  1.00  0.00           C  
ATOM   4138  C   ARG A 267     -99.504 -56.672  63.911  1.00  0.00           C  
ATOM   4139  O   ARG A 267     -99.873 -57.513  64.731  1.00  0.00           O  
ATOM   4140  CB  ARG A 267     -97.075 -56.318  63.532  1.00  0.00           C  
ATOM   4141  CG  ARG A 267     -96.649 -56.834  64.897  1.00  0.00           C  
ATOM   4142  CD  ARG A 267     -95.366 -56.228  65.337  1.00  0.00           C  
ATOM   4143  NE  ARG A 267     -94.977 -56.684  66.662  1.00  0.00           N  
ATOM   4144  CZ  ARG A 267     -94.305 -57.826  66.911  1.00  0.00           C  
ATOM   4145  NH1 ARG A 267     -93.957 -58.613  65.917  1.00  0.00           N  
ATOM   4146  NH2 ARG A 267     -93.997 -58.153  68.153  1.00  0.00           N  
ATOM   4147  H   ARG A 267     -98.041 -55.716  61.257  1.00  0.00           H  
ATOM   4148  HA  ARG A 267     -98.190 -58.033  62.921  1.00  0.00           H  
ATOM   4149 1HB  ARG A 267     -96.248 -56.486  62.843  1.00  0.00           H  
ATOM   4150 2HB  ARG A 267     -97.218 -55.241  63.616  1.00  0.00           H  
ATOM   4151 1HG  ARG A 267     -97.414 -56.590  65.634  1.00  0.00           H  
ATOM   4152 2HG  ARG A 267     -96.519 -57.916  64.853  1.00  0.00           H  
ATOM   4153 1HD  ARG A 267     -94.576 -56.499  64.637  1.00  0.00           H  
ATOM   4154 2HD  ARG A 267     -95.468 -55.144  65.367  1.00  0.00           H  
ATOM   4155  HE  ARG A 267     -95.228 -56.105  67.451  1.00  0.00           H  
ATOM   4156 1HH1 ARG A 267     -94.192 -58.363  64.967  1.00  0.00           H  
ATOM   4157 2HH1 ARG A 267     -93.454 -59.469  66.104  1.00  0.00           H  
ATOM   4158 1HH2 ARG A 267     -94.265 -57.548  68.917  1.00  0.00           H  
ATOM   4159 2HH2 ARG A 267     -93.494 -59.008  68.340  1.00  0.00           H  
ATOM   4160  N   ALA A 268    -100.083 -55.483  63.788  1.00  0.00           N  
ATOM   4161  CA  ALA A 268    -101.209 -55.085  64.623  1.00  0.00           C  
ATOM   4162  C   ALA A 268    -102.429 -55.958  64.354  1.00  0.00           C  
ATOM   4163  O   ALA A 268    -103.137 -56.352  65.280  1.00  0.00           O  
ATOM   4164  CB  ALA A 268    -101.546 -53.619  64.394  1.00  0.00           C  
ATOM   4165  H   ALA A 268     -99.731 -54.837  63.096  1.00  0.00           H  
ATOM   4166  HA  ALA A 268    -100.923 -55.222  65.666  1.00  0.00           H  
ATOM   4167 1HB  ALA A 268    -102.389 -53.336  65.025  1.00  0.00           H  
ATOM   4168 2HB  ALA A 268    -100.682 -53.003  64.645  1.00  0.00           H  
ATOM   4169 3HB  ALA A 268    -101.808 -53.465  63.348  1.00  0.00           H  
ATOM   4170  N   ARG A 269    -102.668 -56.256  63.081  1.00  0.00           N  
ATOM   4171  CA  ARG A 269    -103.802 -57.082  62.689  1.00  0.00           C  
ATOM   4172  C   ARG A 269    -103.754 -58.444  63.368  1.00  0.00           C  
ATOM   4173  O   ARG A 269    -104.755 -58.915  63.908  1.00  0.00           O  
ATOM   4174  CB  ARG A 269    -103.829 -57.272  61.180  1.00  0.00           C  
ATOM   4175  CG  ARG A 269    -105.025 -58.049  60.654  1.00  0.00           C  
ATOM   4176  CD  ARG A 269    -104.966 -58.217  59.179  1.00  0.00           C  
ATOM   4177  NE  ARG A 269    -105.020 -56.940  58.485  1.00  0.00           N  
ATOM   4178  CZ  ARG A 269    -106.153 -56.264  58.214  1.00  0.00           C  
ATOM   4179  NH1 ARG A 269    -107.316 -56.754  58.585  1.00  0.00           N  
ATOM   4180  NH2 ARG A 269    -106.097 -55.108  57.577  1.00  0.00           N  
ATOM   4181  H   ARG A 269    -102.047 -55.901  62.367  1.00  0.00           H  
ATOM   4182  HA  ARG A 269    -104.719 -56.576  62.991  1.00  0.00           H  
ATOM   4183 1HB  ARG A 269    -103.827 -56.299  60.691  1.00  0.00           H  
ATOM   4184 2HB  ARG A 269    -102.928 -57.799  60.863  1.00  0.00           H  
ATOM   4185 1HG  ARG A 269    -105.047 -59.038  61.111  1.00  0.00           H  
ATOM   4186 2HG  ARG A 269    -105.943 -57.514  60.901  1.00  0.00           H  
ATOM   4187 1HD  ARG A 269    -104.035 -58.714  58.907  1.00  0.00           H  
ATOM   4188 2HD  ARG A 269    -105.810 -58.821  58.848  1.00  0.00           H  
ATOM   4189  HE  ARG A 269    -104.145 -56.531  58.184  1.00  0.00           H  
ATOM   4190 1HH1 ARG A 269    -107.359 -57.638  59.073  1.00  0.00           H  
ATOM   4191 2HH1 ARG A 269    -108.165 -56.247  58.382  1.00  0.00           H  
ATOM   4192 1HH2 ARG A 269    -105.203 -54.731  57.292  1.00  0.00           H  
ATOM   4193 2HH2 ARG A 269    -106.946 -54.601  57.374  1.00  0.00           H  
ATOM   4194  N   SER A 270    -102.584 -59.074  63.338  1.00  0.00           N  
ATOM   4195  CA  SER A 270    -102.403 -60.383  63.952  1.00  0.00           C  
ATOM   4196  C   SER A 270    -102.749 -60.351  65.434  1.00  0.00           C  
ATOM   4197  O   SER A 270    -103.386 -61.268  65.953  1.00  0.00           O  
ATOM   4198  CB  SER A 270    -100.973 -60.852  63.768  1.00  0.00           C  
ATOM   4199  OG  SER A 270    -100.689 -61.080  62.415  1.00  0.00           O  
ATOM   4200  H   SER A 270    -101.800 -58.634  62.878  1.00  0.00           H  
ATOM   4201  HA  SER A 270    -103.072 -61.092  63.461  1.00  0.00           H  
ATOM   4202 1HB  SER A 270    -100.290 -60.101  64.164  1.00  0.00           H  
ATOM   4203 2HB  SER A 270    -100.815 -61.768  64.335  1.00  0.00           H  
ATOM   4204  HG  SER A 270     -99.732 -61.057  62.338  1.00  0.00           H  
ATOM   4205  N   TYR A 271    -102.315 -59.271  66.102  1.00  0.00           N  
ATOM   4206  CA  TYR A 271    -102.636 -58.986  67.505  1.00  0.00           C  
ATOM   4207  C   TYR A 271    -104.101 -58.599  67.730  1.00  0.00           C  
ATOM   4208  O   TYR A 271    -104.675 -58.888  68.780  1.00  0.00           O  
ATOM   4209  CB  TYR A 271    -101.723 -57.876  68.031  1.00  0.00           C  
ATOM   4210  CG  TYR A 271    -100.289 -58.311  68.236  1.00  0.00           C  
ATOM   4211  CD1 TYR A 271    -100.001 -59.638  68.522  1.00  0.00           C  
ATOM   4212  CD2 TYR A 271     -99.262 -57.384  68.138  1.00  0.00           C  
ATOM   4213  CE1 TYR A 271     -98.691 -60.035  68.709  1.00  0.00           C  
ATOM   4214  CE2 TYR A 271     -97.952 -57.782  68.325  1.00  0.00           C  
ATOM   4215  CZ  TYR A 271     -97.666 -59.101  68.610  1.00  0.00           C  
ATOM   4216  OH  TYR A 271     -96.361 -59.497  68.796  1.00  0.00           O  
ATOM   4217  H   TYR A 271    -101.731 -58.624  65.590  1.00  0.00           H  
ATOM   4218  HA  TYR A 271    -102.460 -59.889  68.090  1.00  0.00           H  
ATOM   4219 1HB  TYR A 271    -101.728 -57.039  67.332  1.00  0.00           H  
ATOM   4220 2HB  TYR A 271    -102.107 -57.510  68.983  1.00  0.00           H  
ATOM   4221  HD1 TYR A 271    -100.808 -60.367  68.599  1.00  0.00           H  
ATOM   4222  HD2 TYR A 271     -99.489 -56.342  67.914  1.00  0.00           H  
ATOM   4223  HE1 TYR A 271     -98.465 -61.077  68.934  1.00  0.00           H  
ATOM   4224  HE2 TYR A 271     -97.145 -57.053  68.249  1.00  0.00           H  
ATOM   4225  HH  TYR A 271     -96.337 -60.438  68.984  1.00  0.00           H  
ATOM   4226  N   GLY A 272    -104.711 -57.944  66.747  1.00  0.00           N  
ATOM   4227  CA  GLY A 272    -106.082 -57.443  66.886  1.00  0.00           C  
ATOM   4228  C   GLY A 272    -106.134 -55.951  67.219  1.00  0.00           C  
ATOM   4229  O   GLY A 272    -106.867 -55.531  68.113  1.00  0.00           O  
ATOM   4230  H   GLY A 272    -104.217 -57.788  65.881  1.00  0.00           H  
ATOM   4231 1HA  GLY A 272    -106.629 -57.618  65.959  1.00  0.00           H  
ATOM   4232 2HA  GLY A 272    -106.594 -57.999  67.671  1.00  0.00           H  
ATOM   4233  N   ALA A 273    -105.349 -55.161  66.488  1.00  0.00           N  
ATOM   4234  CA  ALA A 273    -105.503 -53.707  66.460  1.00  0.00           C  
ATOM   4235  C   ALA A 273    -106.595 -53.297  65.477  1.00  0.00           C  
ATOM   4236  O   ALA A 273    -106.686 -53.838  64.375  1.00  0.00           O  
ATOM   4237  CB  ALA A 273    -104.185 -53.038  66.098  1.00  0.00           C  
ATOM   4238  H   ALA A 273    -104.620 -55.590  65.935  1.00  0.00           H  
ATOM   4239  HA  ALA A 273    -105.805 -53.379  67.455  1.00  0.00           H  
ATOM   4240 1HB  ALA A 273    -104.320 -51.956  66.078  1.00  0.00           H  
ATOM   4241 2HB  ALA A 273    -103.430 -53.295  66.841  1.00  0.00           H  
ATOM   4242 3HB  ALA A 273    -103.860 -53.381  65.118  1.00  0.00           H  
ATOM   4243  N   PRO A 274    -107.428 -52.339  65.872  1.00  0.00           N  
ATOM   4244  CA  PRO A 274    -108.578 -51.958  65.056  1.00  0.00           C  
ATOM   4245  C   PRO A 274    -108.133 -51.377  63.717  1.00  0.00           C  
ATOM   4246  O   PRO A 274    -107.350 -50.428  63.670  1.00  0.00           O  
ATOM   4247  CB  PRO A 274    -109.283 -50.909  65.921  1.00  0.00           C  
ATOM   4248  CG  PRO A 274    -108.823 -51.208  67.307  1.00  0.00           C  
ATOM   4249  CD  PRO A 274    -107.395 -51.655  67.139  1.00  0.00           C  
ATOM   4250  HA  PRO A 274    -109.221 -52.837  64.903  1.00  0.00           H  
ATOM   4251 1HB  PRO A 274    -109.005 -49.898  65.588  1.00  0.00           H  
ATOM   4252 2HB  PRO A 274    -110.373 -50.996  65.806  1.00  0.00           H  
ATOM   4253 1HG  PRO A 274    -108.914 -50.313  67.940  1.00  0.00           H  
ATOM   4254 2HG  PRO A 274    -109.459 -51.983  67.759  1.00  0.00           H  
ATOM   4255 1HD  PRO A 274    -106.734 -50.776  67.122  1.00  0.00           H  
ATOM   4256 2HD  PRO A 274    -107.122 -52.330  67.963  1.00  0.00           H  
ATOM   4257  N   GLU A 275    -108.704 -52.036  62.711  1.00  0.00           N  
ATOM   4258  CA  GLU A 275    -108.255 -52.014  61.321  1.00  0.00           C  
ATOM   4259  C   GLU A 275    -108.372 -50.607  60.735  1.00  0.00           C  
ATOM   4260  O   GLU A 275    -107.658 -50.254  59.796  1.00  0.00           O  
ATOM   4261  CB  GLU A 275    -109.068 -53.000  60.480  1.00  0.00           C  
ATOM   4262  CG  GLU A 275    -108.880 -54.460  60.866  1.00  0.00           C  
ATOM   4263  CD  GLU A 275    -109.747 -54.877  62.021  1.00  0.00           C  
ATOM   4264  OE1 GLU A 275    -110.485 -54.056  62.512  1.00  0.00           O  
ATOM   4265  OE2 GLU A 275    -109.672 -56.017  62.414  1.00  0.00           O  
ATOM   4266  H   GLU A 275    -109.512 -52.588  62.959  1.00  0.00           H  
ATOM   4267  HA  GLU A 275    -107.207 -52.312  61.290  1.00  0.00           H  
ATOM   4268 1HB  GLU A 275    -110.129 -52.765  60.568  1.00  0.00           H  
ATOM   4269 2HB  GLU A 275    -108.796 -52.894  59.430  1.00  0.00           H  
ATOM   4270 1HG  GLU A 275    -109.116 -55.086  60.006  1.00  0.00           H  
ATOM   4271 2HG  GLU A 275    -107.835 -54.625  61.125  1.00  0.00           H  
ATOM   4272  N   GLU A 276    -109.277 -49.825  61.306  1.00  0.00           N  
ATOM   4273  CA  GLU A 276    -109.474 -48.427  60.938  1.00  0.00           C  
ATOM   4274  C   GLU A 276    -108.216 -47.607  61.194  1.00  0.00           C  
ATOM   4275  O   GLU A 276    -107.846 -46.753  60.389  1.00  0.00           O  
ATOM   4276  CB  GLU A 276    -110.650 -47.831  61.716  1.00  0.00           C  
ATOM   4277  CG  GLU A 276    -112.013 -48.368  61.303  1.00  0.00           C  
ATOM   4278  CD  GLU A 276    -113.135 -47.820  62.141  1.00  0.00           C  
ATOM   4279  OE1 GLU A 276    -112.858 -47.130  63.093  1.00  0.00           O  
ATOM   4280  OE2 GLU A 276    -114.270 -48.092  61.829  1.00  0.00           O  
ATOM   4281  H   GLU A 276    -109.854 -50.228  62.030  1.00  0.00           H  
ATOM   4282  HA  GLU A 276    -109.700 -48.378  59.873  1.00  0.00           H  
ATOM   4283 1HB  GLU A 276    -110.520 -48.029  62.780  1.00  0.00           H  
ATOM   4284 2HB  GLU A 276    -110.662 -46.749  61.584  1.00  0.00           H  
ATOM   4285 1HG  GLU A 276    -112.194 -48.109  60.261  1.00  0.00           H  
ATOM   4286 2HG  GLU A 276    -112.003 -49.454  61.383  1.00  0.00           H  
ATOM   4287  N   VAL A 277    -107.561 -47.873  62.319  1.00  0.00           N  
ATOM   4288  CA  VAL A 277    -106.343 -47.159  62.683  1.00  0.00           C  
ATOM   4289  C   VAL A 277    -105.219 -47.450  61.695  1.00  0.00           C  
ATOM   4290  O   VAL A 277    -104.468 -46.553  61.314  1.00  0.00           O  
ATOM   4291  CB  VAL A 277    -105.893 -47.558  64.101  1.00  0.00           C  
ATOM   4292  CG1 VAL A 277    -104.528 -46.964  64.413  1.00  0.00           C  
ATOM   4293  CG2 VAL A 277    -106.926 -47.100  65.120  1.00  0.00           C  
ATOM   4294  H   VAL A 277    -107.915 -48.588  62.938  1.00  0.00           H  
ATOM   4295  HA  VAL A 277    -106.552 -46.089  62.669  1.00  0.00           H  
ATOM   4296  HB  VAL A 277    -105.791 -48.642  64.148  1.00  0.00           H  
ATOM   4297 1HG1 VAL A 277    -104.225 -47.257  65.419  1.00  0.00           H  
ATOM   4298 2HG1 VAL A 277    -103.797 -47.334  63.694  1.00  0.00           H  
ATOM   4299 3HG1 VAL A 277    -104.581 -45.878  64.353  1.00  0.00           H  
ATOM   4300 1HG2 VAL A 277    -106.602 -47.386  66.120  1.00  0.00           H  
ATOM   4301 2HG2 VAL A 277    -107.033 -46.017  65.068  1.00  0.00           H  
ATOM   4302 3HG2 VAL A 277    -107.885 -47.570  64.901  1.00  0.00           H  
ATOM   4303  N   GLY A 278    -105.110 -48.707  61.284  1.00  0.00           N  
ATOM   4304  CA  GLY A 278    -104.077 -49.118  60.341  1.00  0.00           C  
ATOM   4305  C   GLY A 278    -104.278 -48.455  58.983  1.00  0.00           C  
ATOM   4306  O   GLY A 278    -103.317 -48.024  58.345  1.00  0.00           O  
ATOM   4307  H   GLY A 278    -105.760 -49.397  61.634  1.00  0.00           H  
ATOM   4308 1HA  GLY A 278    -103.096 -48.855  60.737  1.00  0.00           H  
ATOM   4309 2HA  GLY A 278    -104.098 -50.202  60.228  1.00  0.00           H  
ATOM   4310  N   GLU A 279    -105.530 -48.376  58.546  1.00  0.00           N  
ATOM   4311  CA  GLU A 279    -105.857 -47.763  57.265  1.00  0.00           C  
ATOM   4312  C   GLU A 279    -105.524 -46.278  57.263  1.00  0.00           C  
ATOM   4313  O   GLU A 279    -105.008 -45.749  56.279  1.00  0.00           O  
ATOM   4314  CB  GLU A 279    -107.339 -47.963  56.941  1.00  0.00           C  
ATOM   4315  CG  GLU A 279    -107.724 -49.400  56.620  1.00  0.00           C  
ATOM   4316  CD  GLU A 279    -109.198 -49.571  56.378  1.00  0.00           C  
ATOM   4317  OE1 GLU A 279    -109.925 -48.625  56.567  1.00  0.00           O  
ATOM   4318  OE2 GLU A 279    -109.598 -50.649  56.005  1.00  0.00           O  
ATOM   4319  H   GLU A 279    -106.274 -48.750  59.117  1.00  0.00           H  
ATOM   4320  HA  GLU A 279    -105.261 -48.245  56.489  1.00  0.00           H  
ATOM   4321 1HB  GLU A 279    -107.944 -47.636  57.787  1.00  0.00           H  
ATOM   4322 2HB  GLU A 279    -107.611 -47.345  56.085  1.00  0.00           H  
ATOM   4323 1HG  GLU A 279    -107.182 -49.721  55.731  1.00  0.00           H  
ATOM   4324 2HG  GLU A 279    -107.420 -50.040  57.447  1.00  0.00           H  
ATOM   4325  N   LYS A 280    -105.822 -45.607  58.369  1.00  0.00           N  
ATOM   4326  CA  LYS A 280    -105.553 -44.180  58.496  1.00  0.00           C  
ATOM   4327  C   LYS A 280    -104.057 -43.895  58.457  1.00  0.00           C  
ATOM   4328  O   LYS A 280    -103.616 -42.929  57.835  1.00  0.00           O  
ATOM   4329  CB  LYS A 280    -106.159 -43.634  59.790  1.00  0.00           C  
ATOM   4330  CG  LYS A 280    -107.680 -43.569  59.794  1.00  0.00           C  
ATOM   4331  CD  LYS A 280    -108.207 -43.036  61.118  1.00  0.00           C  
ATOM   4332  CE  LYS A 280    -109.728 -42.980  61.127  1.00  0.00           C  
ATOM   4333  NZ  LYS A 280    -110.259 -42.496  62.430  1.00  0.00           N  
ATOM   4334  H   LYS A 280    -106.245 -46.099  59.143  1.00  0.00           H  
ATOM   4335  HA  LYS A 280    -106.012 -43.665  57.651  1.00  0.00           H  
ATOM   4336 1HB  LYS A 280    -105.849 -44.258  60.629  1.00  0.00           H  
ATOM   4337 2HB  LYS A 280    -105.780 -42.628  59.973  1.00  0.00           H  
ATOM   4338 1HG  LYS A 280    -108.018 -42.916  58.988  1.00  0.00           H  
ATOM   4339 2HG  LYS A 280    -108.088 -44.565  59.625  1.00  0.00           H  
ATOM   4340 1HD  LYS A 280    -107.871 -43.682  61.930  1.00  0.00           H  
ATOM   4341 2HD  LYS A 280    -107.816 -42.033  61.288  1.00  0.00           H  
ATOM   4342 1HE  LYS A 280    -110.072 -42.312  60.338  1.00  0.00           H  
ATOM   4343 2HE  LYS A 280    -110.130 -43.974  60.932  1.00  0.00           H  
ATOM   4344 1HZ  LYS A 280    -111.268 -42.474  62.395  1.00  0.00           H  
ATOM   4345 2HZ  LYS A 280    -109.961 -43.120  63.168  1.00  0.00           H  
ATOM   4346 3HZ  LYS A 280    -109.909 -41.567  62.613  1.00  0.00           H  
ATOM   4347  N   ALA A 281    -103.280 -44.740  59.125  1.00  0.00           N  
ATOM   4348  CA  ALA A 281    -101.831 -44.581  59.166  1.00  0.00           C  
ATOM   4349  C   ALA A 281    -101.217 -44.756  57.782  1.00  0.00           C  
ATOM   4350  O   ALA A 281    -100.309 -44.019  57.397  1.00  0.00           O  
ATOM   4351  CB  ALA A 281    -101.217 -45.571  60.146  1.00  0.00           C  
ATOM   4352  H   ALA A 281    -103.704 -45.513  59.617  1.00  0.00           H  
ATOM   4353  HA  ALA A 281    -101.611 -43.568  59.504  1.00  0.00           H  
ATOM   4354 1HB  ALA A 281    -100.136 -45.439  60.166  1.00  0.00           H  
ATOM   4355 2HB  ALA A 281    -101.623 -45.395  61.142  1.00  0.00           H  
ATOM   4356 3HB  ALA A 281    -101.454 -46.586  59.832  1.00  0.00           H  
ATOM   4357  N   VAL A 282    -101.720 -45.737  57.040  1.00  0.00           N  
ATOM   4358  CA  VAL A 282    -101.222 -46.012  55.698  1.00  0.00           C  
ATOM   4359  C   VAL A 282    -101.505 -44.846  54.756  1.00  0.00           C  
ATOM   4360  O   VAL A 282    -100.663 -44.477  53.939  1.00  0.00           O  
ATOM   4361  CB  VAL A 282    -101.873 -47.291  55.139  1.00  0.00           C  
ATOM   4362  CG1 VAL A 282    -101.505 -47.480  53.675  1.00  0.00           C  
ATOM   4363  CG2 VAL A 282    -101.441 -48.494  55.963  1.00  0.00           C  
ATOM   4364  H   VAL A 282    -102.465 -46.306  57.414  1.00  0.00           H  
ATOM   4365  HA  VAL A 282    -100.143 -46.162  55.753  1.00  0.00           H  
ATOM   4366  HB  VAL A 282    -102.957 -47.187  55.187  1.00  0.00           H  
ATOM   4367 1HG1 VAL A 282    -101.974 -48.388  53.296  1.00  0.00           H  
ATOM   4368 2HG1 VAL A 282    -101.855 -46.624  53.098  1.00  0.00           H  
ATOM   4369 3HG1 VAL A 282    -100.422 -47.564  53.580  1.00  0.00           H  
ATOM   4370 1HG2 VAL A 282    -101.906 -49.395  55.563  1.00  0.00           H  
ATOM   4371 2HG2 VAL A 282    -100.357 -48.595  55.920  1.00  0.00           H  
ATOM   4372 3HG2 VAL A 282    -101.752 -48.356  56.999  1.00  0.00           H  
ATOM   4373  N   LYS A 283    -102.695 -44.272  54.877  1.00  0.00           N  
ATOM   4374  CA  LYS A 283    -103.094 -43.148  54.036  1.00  0.00           C  
ATOM   4375  C   LYS A 283    -102.224 -41.925  54.304  1.00  0.00           C  
ATOM   4376  O   LYS A 283    -101.831 -41.217  53.378  1.00  0.00           O  
ATOM   4377  CB  LYS A 283    -104.567 -42.806  54.262  1.00  0.00           C  
ATOM   4378  CG  LYS A 283    -105.544 -43.840  53.718  1.00  0.00           C  
ATOM   4379  CD  LYS A 283    -106.985 -43.440  53.998  1.00  0.00           C  
ATOM   4380  CE  LYS A 283    -107.962 -44.477  53.465  1.00  0.00           C  
ATOM   4381  NZ  LYS A 283    -109.375 -44.118  53.765  1.00  0.00           N  
ATOM   4382  H   LYS A 283    -103.342 -44.622  55.569  1.00  0.00           H  
ATOM   4383  HA  LYS A 283    -102.958 -43.432  52.993  1.00  0.00           H  
ATOM   4384 1HB  LYS A 283    -104.756 -42.697  55.331  1.00  0.00           H  
ATOM   4385 2HB  LYS A 283    -104.795 -41.849  53.791  1.00  0.00           H  
ATOM   4386 1HG  LYS A 283    -105.407 -43.939  52.641  1.00  0.00           H  
ATOM   4387 2HG  LYS A 283    -105.347 -44.805  54.182  1.00  0.00           H  
ATOM   4388 1HD  LYS A 283    -107.131 -43.334  55.074  1.00  0.00           H  
ATOM   4389 2HD  LYS A 283    -107.195 -42.480  53.525  1.00  0.00           H  
ATOM   4390 1HE  LYS A 283    -107.845 -44.566  52.386  1.00  0.00           H  
ATOM   4391 2HE  LYS A 283    -107.744 -45.446  53.913  1.00  0.00           H  
ATOM   4392 1HZ  LYS A 283    -109.989 -44.829  53.396  1.00  0.00           H  
ATOM   4393 2HZ  LYS A 283    -109.500 -44.051  54.766  1.00  0.00           H  
ATOM   4394 3HZ  LYS A 283    -109.595 -43.229  53.339  1.00  0.00           H  
ATOM   4395  N   GLU A 284    -101.929 -41.685  55.578  1.00  0.00           N  
ATOM   4396  CA  GLU A 284    -101.107 -40.546  55.970  1.00  0.00           C  
ATOM   4397  C   GLU A 284     -99.687 -40.681  55.432  1.00  0.00           C  
ATOM   4398  O   GLU A 284     -99.092 -39.707  54.971  1.00  0.00           O  
ATOM   4399  CB  GLU A 284    -101.075 -40.410  57.494  1.00  0.00           C  
ATOM   4400  CG  GLU A 284    -102.395 -39.974  58.114  1.00  0.00           C  
ATOM   4401  CD  GLU A 284    -102.347 -39.922  59.616  1.00  0.00           C  
ATOM   4402  OE1 GLU A 284    -101.354 -40.323  60.174  1.00  0.00           O  
ATOM   4403  OE2 GLU A 284    -103.305 -39.480  60.206  1.00  0.00           O  
ATOM   4404  H   GLU A 284    -102.283 -42.305  56.292  1.00  0.00           H  
ATOM   4405  HA  GLU A 284    -101.545 -39.641  55.548  1.00  0.00           H  
ATOM   4406 1HB  GLU A 284    -100.796 -41.366  57.939  1.00  0.00           H  
ATOM   4407 2HB  GLU A 284    -100.315 -39.683  57.779  1.00  0.00           H  
ATOM   4408 1HG  GLU A 284    -102.653 -38.986  57.735  1.00  0.00           H  
ATOM   4409 2HG  GLU A 284    -103.176 -40.667  57.804  1.00  0.00           H  
ATOM   4410  N   VAL A 285     -99.149 -41.894  55.495  1.00  0.00           N  
ATOM   4411  CA  VAL A 285     -97.799 -42.161  55.013  1.00  0.00           C  
ATOM   4412  C   VAL A 285     -97.697 -41.945  53.509  1.00  0.00           C  
ATOM   4413  O   VAL A 285     -96.714 -41.390  53.017  1.00  0.00           O  
ATOM   4414  CB  VAL A 285     -97.388 -43.607  55.350  1.00  0.00           C  
ATOM   4415  CG1 VAL A 285     -96.063 -43.952  54.686  1.00  0.00           C  
ATOM   4416  CG2 VAL A 285     -97.298 -43.782  56.858  1.00  0.00           C  
ATOM   4417  H   VAL A 285     -99.689 -42.652  55.888  1.00  0.00           H  
ATOM   4418  HA  VAL A 285     -97.111 -41.475  55.511  1.00  0.00           H  
ATOM   4419  HB  VAL A 285     -98.136 -44.290  54.948  1.00  0.00           H  
ATOM   4420 1HG1 VAL A 285     -95.787 -44.977  54.935  1.00  0.00           H  
ATOM   4421 2HG1 VAL A 285     -96.161 -43.854  53.605  1.00  0.00           H  
ATOM   4422 3HG1 VAL A 285     -95.289 -43.272  55.044  1.00  0.00           H  
ATOM   4423 1HG2 VAL A 285     -97.007 -44.806  57.089  1.00  0.00           H  
ATOM   4424 2HG2 VAL A 285     -96.554 -43.094  57.260  1.00  0.00           H  
ATOM   4425 3HG2 VAL A 285     -98.268 -43.570  57.307  1.00  0.00           H  
ATOM   4426  N   ARG A 286     -98.719 -42.387  52.783  1.00  0.00           N  
ATOM   4427  CA  ARG A 286     -98.748 -42.244  51.333  1.00  0.00           C  
ATOM   4428  C   ARG A 286     -98.799 -40.778  50.925  1.00  0.00           C  
ATOM   4429  O   ARG A 286     -98.132 -40.364  49.977  1.00  0.00           O  
ATOM   4430  CB  ARG A 286     -99.949 -42.972  50.747  1.00  0.00           C  
ATOM   4431  CG  ARG A 286     -99.867 -44.490  50.806  1.00  0.00           C  
ATOM   4432  CD  ARG A 286    -101.097 -45.127  50.268  1.00  0.00           C  
ATOM   4433  NE  ARG A 286    -101.024 -46.578  50.322  1.00  0.00           N  
ATOM   4434  CZ  ARG A 286    -102.044 -47.407  50.028  1.00  0.00           C  
ATOM   4435  NH1 ARG A 286    -103.207 -46.914  49.662  1.00  0.00           N  
ATOM   4436  NH2 ARG A 286    -101.877 -48.715  50.108  1.00  0.00           N  
ATOM   4437  H   ARG A 286     -99.496 -42.835  53.249  1.00  0.00           H  
ATOM   4438  HA  ARG A 286     -97.839 -42.686  50.924  1.00  0.00           H  
ATOM   4439 1HB  ARG A 286    -100.851 -42.670  51.277  1.00  0.00           H  
ATOM   4440 2HB  ARG A 286    -100.072 -42.689  49.702  1.00  0.00           H  
ATOM   4441 1HG  ARG A 286     -99.017 -44.831  50.215  1.00  0.00           H  
ATOM   4442 2HG  ARG A 286     -99.741 -44.808  51.841  1.00  0.00           H  
ATOM   4443 1HD  ARG A 286    -101.958 -44.807  50.854  1.00  0.00           H  
ATOM   4444 2HD  ARG A 286    -101.235 -44.831  49.229  1.00  0.00           H  
ATOM   4445  HE  ARG A 286    -100.145 -46.994  50.600  1.00  0.00           H  
ATOM   4446 1HH1 ARG A 286    -103.335 -45.914  49.601  1.00  0.00           H  
ATOM   4447 2HH1 ARG A 286    -103.972 -47.535  49.442  1.00  0.00           H  
ATOM   4448 1HH2 ARG A 286    -100.983 -49.094  50.389  1.00  0.00           H  
ATOM   4449 2HH2 ARG A 286    -102.641 -49.336  49.888  1.00  0.00           H  
ATOM   4450  N   GLU A 287     -99.595 -39.996  51.648  1.00  0.00           N  
ATOM   4451  CA  GLU A 287     -99.735 -38.572  51.361  1.00  0.00           C  
ATOM   4452  C   GLU A 287     -98.424 -37.832  51.591  1.00  0.00           C  
ATOM   4453  O   GLU A 287     -98.050 -36.955  50.813  1.00  0.00           O  
ATOM   4454  CB  GLU A 287    -100.836 -37.958  52.228  1.00  0.00           C  
ATOM   4455  CG  GLU A 287    -102.245 -38.411  51.870  1.00  0.00           C  
ATOM   4456  CD  GLU A 287    -103.293 -37.845  52.787  1.00  0.00           C  
ATOM   4457  OE1 GLU A 287    -102.933 -37.209  53.748  1.00  0.00           O  
ATOM   4458  OE2 GLU A 287    -104.455 -38.048  52.526  1.00  0.00           O  
ATOM   4459  H   GLU A 287    -100.115 -40.397  52.415  1.00  0.00           H  
ATOM   4460  HA  GLU A 287    -100.012 -38.456  50.312  1.00  0.00           H  
ATOM   4461 1HB  GLU A 287    -100.660 -38.211  53.274  1.00  0.00           H  
ATOM   4462 2HB  GLU A 287    -100.803 -36.872  52.144  1.00  0.00           H  
ATOM   4463 1HG  GLU A 287    -102.466 -38.101  50.849  1.00  0.00           H  
ATOM   4464 2HG  GLU A 287    -102.286 -39.499  51.907  1.00  0.00           H  
ATOM   4465  N   ALA A 288     -97.728 -38.191  52.664  1.00  0.00           N  
ATOM   4466  CA  ALA A 288     -96.456 -37.562  52.998  1.00  0.00           C  
ATOM   4467  C   ALA A 288     -95.401 -37.854  51.940  1.00  0.00           C  
ATOM   4468  O   ALA A 288     -94.623 -36.977  51.566  1.00  0.00           O  
ATOM   4469  CB  ALA A 288     -95.977 -38.029  54.365  1.00  0.00           C  
ATOM   4470  H   ALA A 288     -98.091 -38.918  53.264  1.00  0.00           H  
ATOM   4471  HA  ALA A 288     -96.609 -36.484  53.028  1.00  0.00           H  
ATOM   4472 1HB  ALA A 288     -95.026 -37.551  54.600  1.00  0.00           H  
ATOM   4473 2HB  ALA A 288     -96.715 -37.761  55.120  1.00  0.00           H  
ATOM   4474 3HB  ALA A 288     -95.846 -39.110  54.354  1.00  0.00           H  
ATOM   4475  N   SER A 289     -95.381 -39.094  51.459  1.00  0.00           N  
ATOM   4476  CA  SER A 289     -94.421 -39.505  50.441  1.00  0.00           C  
ATOM   4477  C   SER A 289     -94.653 -38.760  49.134  1.00  0.00           C  
ATOM   4478  O   SER A 289     -93.704 -38.343  48.469  1.00  0.00           O  
ATOM   4479  CB  SER A 289     -94.517 -41.000  50.205  1.00  0.00           C  
ATOM   4480  OG  SER A 289     -94.116 -41.714  51.342  1.00  0.00           O  
ATOM   4481  H   SER A 289     -96.047 -39.768  51.808  1.00  0.00           H  
ATOM   4482  HA  SER A 289     -93.417 -39.268  50.797  1.00  0.00           H  
ATOM   4483 1HB  SER A 289     -95.543 -41.262  49.950  1.00  0.00           H  
ATOM   4484 2HB  SER A 289     -93.889 -41.275  49.359  1.00  0.00           H  
ATOM   4485  HG  SER A 289     -94.204 -42.643  51.115  1.00  0.00           H  
ATOM   4486  N   GLU A 290     -95.918 -38.594  48.769  1.00  0.00           N  
ATOM   4487  CA  GLU A 290     -96.279 -37.899  47.538  1.00  0.00           C  
ATOM   4488  C   GLU A 290     -95.867 -36.433  47.593  1.00  0.00           C  
ATOM   4489  O   GLU A 290     -95.376 -35.879  46.610  1.00  0.00           O  
ATOM   4490  CB  GLU A 290     -97.785 -38.007  47.286  1.00  0.00           C  
ATOM   4491  CG  GLU A 290     -98.262 -39.404  46.917  1.00  0.00           C  
ATOM   4492  CD  GLU A 290     -99.753 -39.487  46.747  1.00  0.00           C  
ATOM   4493  OE1 GLU A 290    -100.418 -38.517  47.021  1.00  0.00           O  
ATOM   4494  OE2 GLU A 290    -100.229 -40.523  46.344  1.00  0.00           O  
ATOM   4495  H   GLU A 290     -96.650 -38.960  49.360  1.00  0.00           H  
ATOM   4496  HA  GLU A 290     -95.752 -38.369  46.708  1.00  0.00           H  
ATOM   4497 1HB  GLU A 290     -98.326 -37.693  48.178  1.00  0.00           H  
ATOM   4498 2HB  GLU A 290     -98.067 -37.332  46.478  1.00  0.00           H  
ATOM   4499 1HG  GLU A 290     -97.785 -39.705  45.984  1.00  0.00           H  
ATOM   4500 2HG  GLU A 290     -97.950 -40.100  47.694  1.00  0.00           H  
ATOM   4501  N   GLU A 291     -96.071 -35.809  48.748  1.00  0.00           N  
ATOM   4502  CA  GLU A 291     -95.721 -34.406  48.935  1.00  0.00           C  
ATOM   4503  C   GLU A 291     -94.216 -34.196  48.827  1.00  0.00           C  
ATOM   4504  O   GLU A 291     -93.757 -33.223  48.228  1.00  0.00           O  
ATOM   4505  CB  GLU A 291     -96.219 -33.908  50.293  1.00  0.00           C  
ATOM   4506  CG  GLU A 291     -97.733 -33.790  50.403  1.00  0.00           C  
ATOM   4507  CD  GLU A 291     -98.189 -33.369  51.772  1.00  0.00           C  
ATOM   4508  OE1 GLU A 291     -97.366 -33.280  52.651  1.00  0.00           O  
ATOM   4509  OE2 GLU A 291     -99.363 -33.135  51.939  1.00  0.00           O  
ATOM   4510  H   GLU A 291     -96.479 -36.321  49.518  1.00  0.00           H  
ATOM   4511  HA  GLU A 291     -96.204 -33.822  48.150  1.00  0.00           H  
ATOM   4512 1HB  GLU A 291     -95.879 -34.586  51.077  1.00  0.00           H  
ATOM   4513 2HB  GLU A 291     -95.792 -32.927  50.501  1.00  0.00           H  
ATOM   4514 1HG  GLU A 291     -98.084 -33.059  49.675  1.00  0.00           H  
ATOM   4515 2HG  GLU A 291     -98.181 -34.752  50.156  1.00  0.00           H  
ATOM   4516  N   ALA A 292     -93.452 -35.113  49.410  1.00  0.00           N  
ATOM   4517  CA  ALA A 292     -91.998 -35.031  49.382  1.00  0.00           C  
ATOM   4518  C   ALA A 292     -91.464 -35.163  47.961  1.00  0.00           C  
ATOM   4519  O   ALA A 292     -90.538 -34.454  47.567  1.00  0.00           O  
ATOM   4520  CB  ALA A 292     -91.391 -36.102  50.277  1.00  0.00           C  
ATOM   4521  H   ALA A 292     -93.892 -35.888  49.886  1.00  0.00           H  
ATOM   4522  HA  ALA A 292     -91.706 -34.050  49.758  1.00  0.00           H  
ATOM   4523 1HB  ALA A 292     -90.304 -36.027  50.247  1.00  0.00           H  
ATOM   4524 2HB  ALA A 292     -91.737 -35.959  51.301  1.00  0.00           H  
ATOM   4525 3HB  ALA A 292     -91.697 -37.086  49.925  1.00  0.00           H  
ATOM   4526  N   LEU A 293     -92.055 -36.074  47.197  1.00  0.00           N  
ATOM   4527  CA  LEU A 293     -91.641 -36.302  45.817  1.00  0.00           C  
ATOM   4528  C   LEU A 293     -91.910 -35.077  44.952  1.00  0.00           C  
ATOM   4529  O   LEU A 293     -91.092 -34.708  44.109  1.00  0.00           O  
ATOM   4530  CB  LEU A 293     -92.376 -37.517  45.237  1.00  0.00           C  
ATOM   4531  CG  LEU A 293     -92.004 -37.895  43.797  1.00  0.00           C  
ATOM   4532  CD1 LEU A 293     -90.516 -38.212  43.724  1.00  0.00           C  
ATOM   4533  CD2 LEU A 293     -92.839 -39.085  43.352  1.00  0.00           C  
ATOM   4534  H   LEU A 293     -92.810 -36.624  47.581  1.00  0.00           H  
ATOM   4535  HA  LEU A 293     -90.571 -36.501  45.805  1.00  0.00           H  
ATOM   4536 1HB  LEU A 293     -92.173 -38.380  45.869  1.00  0.00           H  
ATOM   4537 2HB  LEU A 293     -93.448 -37.319  45.261  1.00  0.00           H  
ATOM   4538  HG  LEU A 293     -92.197 -37.048  43.137  1.00  0.00           H  
ATOM   4539 1HD1 LEU A 293     -90.251 -38.480  42.701  1.00  0.00           H  
ATOM   4540 2HD1 LEU A 293     -89.942 -37.337  44.029  1.00  0.00           H  
ATOM   4541 3HD1 LEU A 293     -90.289 -39.045  44.388  1.00  0.00           H  
ATOM   4542 1HD2 LEU A 293     -92.575 -39.353  42.329  1.00  0.00           H  
ATOM   4543 2HD2 LEU A 293     -92.646 -39.932  44.011  1.00  0.00           H  
ATOM   4544 3HD2 LEU A 293     -93.897 -38.825  43.398  1.00  0.00           H  
ATOM   4545  N   GLU A 294     -93.061 -34.449  45.165  1.00  0.00           N  
ATOM   4546  CA  GLU A 294     -93.439 -33.265  44.405  1.00  0.00           C  
ATOM   4547  C   GLU A 294     -92.493 -32.103  44.689  1.00  0.00           C  
ATOM   4548  O   GLU A 294     -92.107 -31.367  43.780  1.00  0.00           O  
ATOM   4549  CB  GLU A 294     -94.877 -32.858  44.733  1.00  0.00           C  
ATOM   4550  CG  GLU A 294     -95.936 -33.825  44.223  1.00  0.00           C  
ATOM   4551  CD  GLU A 294     -95.975 -33.912  42.723  1.00  0.00           C  
ATOM   4552  OE1 GLU A 294     -96.284 -32.927  42.097  1.00  0.00           O  
ATOM   4553  OE2 GLU A 294     -95.694 -34.966  42.202  1.00  0.00           O  
ATOM   4554  H   GLU A 294     -93.691 -34.801  45.872  1.00  0.00           H  
ATOM   4555  HA  GLU A 294     -93.377 -33.501  43.342  1.00  0.00           H  
ATOM   4556 1HB  GLU A 294     -94.994 -32.774  45.814  1.00  0.00           H  
ATOM   4557 2HB  GLU A 294     -95.085 -31.878  44.304  1.00  0.00           H  
ATOM   4558 1HG  GLU A 294     -95.734 -34.816  44.628  1.00  0.00           H  
ATOM   4559 2HG  GLU A 294     -96.911 -33.506  44.589  1.00  0.00           H  
ATOM   4560  N   ARG A 295     -92.121 -31.944  45.953  1.00  0.00           N  
ATOM   4561  CA  ARG A 295     -91.219 -30.872  46.360  1.00  0.00           C  
ATOM   4562  C   ARG A 295     -89.840 -31.050  45.741  1.00  0.00           C  
ATOM   4563  O   ARG A 295     -89.219 -30.084  45.299  1.00  0.00           O  
ATOM   4564  CB  ARG A 295     -91.089 -30.827  47.875  1.00  0.00           C  
ATOM   4565  CG  ARG A 295     -92.336 -30.362  48.611  1.00  0.00           C  
ATOM   4566  CD  ARG A 295     -92.603 -28.919  48.380  1.00  0.00           C  
ATOM   4567  NE  ARG A 295     -91.514 -28.082  48.856  1.00  0.00           N  
ATOM   4568  CZ  ARG A 295     -91.373 -27.660  50.128  1.00  0.00           C  
ATOM   4569  NH1 ARG A 295     -92.258 -28.005  51.037  1.00  0.00           N  
ATOM   4570  NH2 ARG A 295     -90.344 -26.901  50.462  1.00  0.00           N  
ATOM   4571  H   ARG A 295     -92.473 -32.582  46.652  1.00  0.00           H  
ATOM   4572  HA  ARG A 295     -91.634 -29.923  46.019  1.00  0.00           H  
ATOM   4573 1HB  ARG A 295     -90.837 -31.818  48.248  1.00  0.00           H  
ATOM   4574 2HB  ARG A 295     -90.274 -30.157  48.151  1.00  0.00           H  
ATOM   4575 1HG  ARG A 295     -93.198 -30.930  48.261  1.00  0.00           H  
ATOM   4576 2HG  ARG A 295     -92.207 -30.519  49.682  1.00  0.00           H  
ATOM   4577 1HD  ARG A 295     -92.730 -28.738  47.313  1.00  0.00           H  
ATOM   4578 2HD  ARG A 295     -93.511 -28.628  48.907  1.00  0.00           H  
ATOM   4579  HE  ARG A 295     -90.812 -27.797  48.186  1.00  0.00           H  
ATOM   4580 1HH1 ARG A 295     -93.044 -28.585  50.781  1.00  0.00           H  
ATOM   4581 2HH1 ARG A 295     -92.152 -27.689  51.990  1.00  0.00           H  
ATOM   4582 1HH2 ARG A 295     -89.663 -26.636  49.764  1.00  0.00           H  
ATOM   4583 2HH2 ARG A 295     -90.238 -26.585  51.415  1.00  0.00           H  
ATOM   4584  N   TYR A 296     -89.366 -32.291  45.711  1.00  0.00           N  
ATOM   4585  CA  TYR A 296     -88.057 -32.598  45.147  1.00  0.00           C  
ATOM   4586  C   TYR A 296     -87.964 -32.151  43.695  1.00  0.00           C  
ATOM   4587  O   TYR A 296     -86.987 -31.521  43.290  1.00  0.00           O  
ATOM   4588  CB  TYR A 296     -87.763 -34.096  45.260  1.00  0.00           C  
ATOM   4589  CG  TYR A 296     -86.435 -34.504  44.662  1.00  0.00           C  
ATOM   4590  CD1 TYR A 296     -85.268 -33.872  45.067  1.00  0.00           C  
ATOM   4591  CD2 TYR A 296     -86.383 -35.510  43.709  1.00  0.00           C  
ATOM   4592  CE1 TYR A 296     -84.055 -34.244  44.521  1.00  0.00           C  
ATOM   4593  CE2 TYR A 296     -85.170 -35.883  43.163  1.00  0.00           C  
ATOM   4594  CZ  TYR A 296     -84.010 -35.254  43.566  1.00  0.00           C  
ATOM   4595  OH  TYR A 296     -82.802 -35.625  43.022  1.00  0.00           O  
ATOM   4596  H   TYR A 296     -89.926 -33.041  46.090  1.00  0.00           H  
ATOM   4597  HA  TYR A 296     -87.300 -32.052  45.710  1.00  0.00           H  
ATOM   4598 1HB  TYR A 296     -87.768 -34.389  46.311  1.00  0.00           H  
ATOM   4599 2HB  TYR A 296     -88.549 -34.660  44.759  1.00  0.00           H  
ATOM   4600  HD1 TYR A 296     -85.309 -33.081  45.816  1.00  0.00           H  
ATOM   4601  HD2 TYR A 296     -87.300 -36.006  43.390  1.00  0.00           H  
ATOM   4602  HE1 TYR A 296     -83.139 -33.748  44.839  1.00  0.00           H  
ATOM   4603  HE2 TYR A 296     -85.130 -36.673  42.413  1.00  0.00           H  
ATOM   4604  HH  TYR A 296     -82.101 -35.094  43.408  1.00  0.00           H  
ATOM   4605  N   LYS A 297     -88.988 -32.480  42.913  1.00  0.00           N  
ATOM   4606  CA  LYS A 297     -89.024 -32.113  41.503  1.00  0.00           C  
ATOM   4607  C   LYS A 297     -88.915 -30.603  41.325  1.00  0.00           C  
ATOM   4608  O   LYS A 297     -88.285 -30.124  40.381  1.00  0.00           O  
ATOM   4609  CB  LYS A 297     -90.306 -32.630  40.848  1.00  0.00           C  
ATOM   4610  CG  LYS A 297     -90.356 -34.141  40.670  1.00  0.00           C  
ATOM   4611  CD  LYS A 297     -91.547 -34.558  39.819  1.00  0.00           C  
ATOM   4612  CE  LYS A 297     -92.856 -34.389  40.576  1.00  0.00           C  
ATOM   4613  NZ  LYS A 297     -94.017 -34.904  39.801  1.00  0.00           N  
ATOM   4614  H   LYS A 297     -89.761 -32.998  43.306  1.00  0.00           H  
ATOM   4615  HA  LYS A 297     -88.170 -32.572  41.004  1.00  0.00           H  
ATOM   4616 1HB  LYS A 297     -91.166 -32.334  41.449  1.00  0.00           H  
ATOM   4617 2HB  LYS A 297     -90.421 -32.173  39.864  1.00  0.00           H  
ATOM   4618 1HG  LYS A 297     -89.439 -34.482  40.189  1.00  0.00           H  
ATOM   4619 2HG  LYS A 297     -90.433 -34.620  41.646  1.00  0.00           H  
ATOM   4620 1HD  LYS A 297     -91.578 -33.950  38.914  1.00  0.00           H  
ATOM   4621 2HD  LYS A 297     -91.438 -35.604  39.530  1.00  0.00           H  
ATOM   4622 1HE  LYS A 297     -92.800 -34.924  41.523  1.00  0.00           H  
ATOM   4623 2HE  LYS A 297     -93.018 -33.332  40.790  1.00  0.00           H  
ATOM   4624 1HZ  LYS A 297     -94.864 -34.773  40.336  1.00  0.00           H  
ATOM   4625 2HZ  LYS A 297     -94.090 -34.401  38.928  1.00  0.00           H  
ATOM   4626 3HZ  LYS A 297     -93.887 -35.888  39.613  1.00  0.00           H  
ATOM   4627  N   GLU A 298     -89.549 -29.885  42.265  1.00  0.00           N  
ATOM   4628  CA  GLU A 298     -89.575 -28.424  42.322  1.00  0.00           C  
ATOM   4629  C   GLU A 298     -88.232 -27.808  42.720  1.00  0.00           C  
ATOM   4630  O   GLU A 298     -88.013 -26.608  42.549  1.00  0.00           O  
ATOM   4631  CB  GLU A 298     -90.655 -27.964  43.304  1.00  0.00           C  
ATOM   4632  CG  GLU A 298     -92.079 -28.265  42.859  1.00  0.00           C  
ATOM   4633  CD  GLU A 298     -93.111 -27.810  43.854  1.00  0.00           C  
ATOM   4634  OE1 GLU A 298     -92.734 -27.366  44.912  1.00  0.00           O  
ATOM   4635  OE2 GLU A 298     -94.278 -27.907  43.555  1.00  0.00           O  
ATOM   4636  H   GLU A 298     -90.037 -30.414  42.974  1.00  0.00           H  
ATOM   4637  HA  GLU A 298     -89.821 -28.043  41.330  1.00  0.00           H  
ATOM   4638 1HB  GLU A 298     -90.497 -28.446  44.270  1.00  0.00           H  
ATOM   4639 2HB  GLU A 298     -90.572 -26.888  43.458  1.00  0.00           H  
ATOM   4640 1HG  GLU A 298     -92.264 -27.767  41.908  1.00  0.00           H  
ATOM   4641 2HG  GLU A 298     -92.180 -29.338  42.703  1.00  0.00           H  
ATOM   4642  N   GLY A 299     -87.322 -28.621  43.255  1.00  0.00           N  
ATOM   4643  CA  GLY A 299     -86.015 -28.102  43.668  1.00  0.00           C  
ATOM   4644  C   GLY A 299     -85.844 -27.887  45.173  1.00  0.00           C  
ATOM   4645  O   GLY A 299     -84.888 -27.251  45.614  1.00  0.00           O  
ATOM   4646  H   GLY A 299     -87.544 -29.600  43.371  1.00  0.00           H  
ATOM   4647 1HA  GLY A 299     -85.232 -28.786  43.343  1.00  0.00           H  
ATOM   4648 2HA  GLY A 299     -85.831 -27.147  43.177  1.00  0.00           H  
ATOM   4649  N   ALA A 300     -86.760 -28.414  45.975  1.00  0.00           N  
ATOM   4650  CA  ALA A 300     -86.623 -28.309  47.426  1.00  0.00           C  
ATOM   4651  C   ALA A 300     -85.391 -29.072  47.896  1.00  0.00           C  
ATOM   4652  O   ALA A 300     -85.051 -30.120  47.347  1.00  0.00           O  
ATOM   4653  CB  ALA A 300     -87.871 -28.830  48.123  1.00  0.00           C  
ATOM   4654  H   ALA A 300     -87.562 -28.892  45.590  1.00  0.00           H  
ATOM   4655  HA  ALA A 300     -86.490 -27.257  47.679  1.00  0.00           H  
ATOM   4656 1HB  ALA A 300     -87.745 -28.751  49.203  1.00  0.00           H  
ATOM   4657 2HB  ALA A 300     -88.734 -28.238  47.815  1.00  0.00           H  
ATOM   4658 3HB  ALA A 300     -88.031 -29.872  47.852  1.00  0.00           H  
ATOM   4659  N   ASP A 301     -84.710 -28.555  48.917  1.00  0.00           N  
ATOM   4660  CA  ASP A 301     -83.532 -29.235  49.447  1.00  0.00           C  
ATOM   4661  C   ASP A 301     -83.898 -30.669  49.818  1.00  0.00           C  
ATOM   4662  O   ASP A 301     -84.883 -30.907  50.517  1.00  0.00           O  
ATOM   4663  CB  ASP A 301     -82.977 -28.499  50.669  1.00  0.00           C  
ATOM   4664  CG  ASP A 301     -81.660 -29.082  51.164  1.00  0.00           C  
ATOM   4665  OD1 ASP A 301     -80.637 -28.726  50.628  1.00  0.00           O  
ATOM   4666  OD2 ASP A 301     -81.689 -29.877  52.072  1.00  0.00           O  
ATOM   4667  H   ASP A 301     -85.006 -27.685  49.336  1.00  0.00           H  
ATOM   4668  HA  ASP A 301     -82.765 -29.251  48.672  1.00  0.00           H  
ATOM   4669 1HB  ASP A 301     -82.823 -27.448  50.422  1.00  0.00           H  
ATOM   4670 2HB  ASP A 301     -83.704 -28.542  51.481  1.00  0.00           H  
ATOM   4671  N   GLU A 302     -83.097 -31.605  49.340  1.00  0.00           N  
ATOM   4672  CA  GLU A 302     -83.288 -33.029  49.575  1.00  0.00           C  
ATOM   4673  C   GLU A 302     -83.215 -33.417  51.047  1.00  0.00           C  
ATOM   4674  O   GLU A 302     -83.988 -34.250  51.519  1.00  0.00           O  
ATOM   4675  CB  GLU A 302     -82.245 -33.826  48.789  1.00  0.00           C  
ATOM   4676  CG  GLU A 302     -82.444 -33.806  47.280  1.00  0.00           C  
ATOM   4677  CD  GLU A 302     -81.358 -34.533  46.537  1.00  0.00           C  
ATOM   4678  OE1 GLU A 302     -80.708 -35.359  47.131  1.00  0.00           O  
ATOM   4679  OE2 GLU A 302     -81.179 -34.263  45.373  1.00  0.00           O  
ATOM   4680  H   GLU A 302     -82.313 -31.299  48.783  1.00  0.00           H  
ATOM   4681  HA  GLU A 302     -84.281 -33.308  49.221  1.00  0.00           H  
ATOM   4682 1HB  GLU A 302     -81.250 -33.432  49.000  1.00  0.00           H  
ATOM   4683 2HB  GLU A 302     -82.260 -34.866  49.114  1.00  0.00           H  
ATOM   4684 1HG  GLU A 302     -83.402 -34.268  47.044  1.00  0.00           H  
ATOM   4685 2HG  GLU A 302     -82.478 -32.771  46.943  1.00  0.00           H  
ATOM   4686  N   SER A 303     -82.285 -32.821  51.796  1.00  0.00           N  
ATOM   4687  CA  SER A 303     -82.171 -33.156  53.211  1.00  0.00           C  
ATOM   4688  C   SER A 303     -83.447 -32.804  53.965  1.00  0.00           C  
ATOM   4689  O   SER A 303     -83.961 -33.608  54.743  1.00  0.00           O  
ATOM   4690  CB  SER A 303     -80.992 -32.428  53.827  1.00  0.00           C  
ATOM   4691  OG  SER A 303     -80.871 -32.730  55.190  1.00  0.00           O  
ATOM   4692  H   SER A 303     -81.655 -32.138  51.400  1.00  0.00           H  
ATOM   4693  HA  SER A 303     -82.007 -34.231  53.300  1.00  0.00           H  
ATOM   4694 1HB  SER A 303     -80.078 -32.711  53.306  1.00  0.00           H  
ATOM   4695 2HB  SER A 303     -81.122 -31.354  53.700  1.00  0.00           H  
ATOM   4696  HG  SER A 303     -81.517 -32.181  55.641  1.00  0.00           H  
ATOM   4697  N   GLU A 304     -83.953 -31.598  53.730  1.00  0.00           N  
ATOM   4698  CA  GLU A 304     -85.171 -31.137  54.387  1.00  0.00           C  
ATOM   4699  C   GLU A 304     -86.338 -32.074  54.105  1.00  0.00           C  
ATOM   4700  O   GLU A 304     -87.071 -32.459  55.016  1.00  0.00           O  
ATOM   4701  CB  GLU A 304     -85.521 -29.719  53.929  1.00  0.00           C  
ATOM   4702  CG  GLU A 304     -86.756 -29.130  54.595  1.00  0.00           C  
ATOM   4703  CD  GLU A 304     -87.049 -27.725  54.146  1.00  0.00           C  
ATOM   4704  OE1 GLU A 304     -86.301 -27.208  53.352  1.00  0.00           O  
ATOM   4705  OE2 GLU A 304     -88.022 -27.170  54.598  1.00  0.00           O  
ATOM   4706  H   GLU A 304     -83.483 -30.985  53.079  1.00  0.00           H  
ATOM   4707  HA  GLU A 304     -84.999 -31.124  55.465  1.00  0.00           H  
ATOM   4708 1HB  GLU A 304     -84.681 -29.054  54.131  1.00  0.00           H  
ATOM   4709 2HB  GLU A 304     -85.689 -29.716  52.852  1.00  0.00           H  
ATOM   4710 1HG  GLU A 304     -87.615 -29.759  54.366  1.00  0.00           H  
ATOM   4711 2HG  GLU A 304     -86.612 -29.138  55.675  1.00  0.00           H  
ATOM   4712  N   LEU A 305     -86.506 -32.439  52.839  1.00  0.00           N  
ATOM   4713  CA  LEU A 305     -87.585 -33.332  52.434  1.00  0.00           C  
ATOM   4714  C   LEU A 305     -87.410 -34.716  53.046  1.00  0.00           C  
ATOM   4715  O   LEU A 305     -88.377 -35.335  53.490  1.00  0.00           O  
ATOM   4716  CB  LEU A 305     -87.636 -33.444  50.905  1.00  0.00           C  
ATOM   4717  CG  LEU A 305     -88.081 -32.179  50.160  1.00  0.00           C  
ATOM   4718  CD1 LEU A 305     -87.909 -32.386  48.661  1.00  0.00           C  
ATOM   4719  CD2 LEU A 305     -89.530 -31.870  50.506  1.00  0.00           C  
ATOM   4720  H   LEU A 305     -85.869 -32.088  52.137  1.00  0.00           H  
ATOM   4721  HA  LEU A 305     -88.528 -32.916  52.787  1.00  0.00           H  
ATOM   4722 1HB  LEU A 305     -86.643 -33.709  50.543  1.00  0.00           H  
ATOM   4723 2HB  LEU A 305     -88.324 -34.246  50.638  1.00  0.00           H  
ATOM   4724  HG  LEU A 305     -87.450 -31.341  50.456  1.00  0.00           H  
ATOM   4725 1HD1 LEU A 305     -88.225 -31.487  48.131  1.00  0.00           H  
ATOM   4726 2HD1 LEU A 305     -86.860 -32.586  48.439  1.00  0.00           H  
ATOM   4727 3HD1 LEU A 305     -88.517 -33.230  48.338  1.00  0.00           H  
ATOM   4728 1HD2 LEU A 305     -89.846 -30.970  49.977  1.00  0.00           H  
ATOM   4729 2HD2 LEU A 305     -90.162 -32.707  50.209  1.00  0.00           H  
ATOM   4730 3HD2 LEU A 305     -89.621 -31.709  51.581  1.00  0.00           H  
ATOM   4731  N   VAL A 306     -86.174 -35.198  53.067  1.00  0.00           N  
ATOM   4732  CA  VAL A 306     -85.873 -36.511  53.624  1.00  0.00           C  
ATOM   4733  C   VAL A 306     -86.156 -36.553  55.120  1.00  0.00           C  
ATOM   4734  O   VAL A 306     -86.687 -37.537  55.633  1.00  0.00           O  
ATOM   4735  CB  VAL A 306     -84.397 -36.872  53.373  1.00  0.00           C  
ATOM   4736  CG1 VAL A 306     -84.028 -38.149  54.113  1.00  0.00           C  
ATOM   4737  CG2 VAL A 306     -84.147 -37.022  51.881  1.00  0.00           C  
ATOM   4738  H   VAL A 306     -85.422 -34.641  52.687  1.00  0.00           H  
ATOM   4739  HA  VAL A 306     -86.503 -37.250  53.128  1.00  0.00           H  
ATOM   4740  HB  VAL A 306     -83.765 -36.077  53.771  1.00  0.00           H  
ATOM   4741 1HG1 VAL A 306     -82.981 -38.390  53.925  1.00  0.00           H  
ATOM   4742 2HG1 VAL A 306     -84.181 -38.008  55.183  1.00  0.00           H  
ATOM   4743 3HG1 VAL A 306     -84.656 -38.968  53.761  1.00  0.00           H  
ATOM   4744 1HG2 VAL A 306     -83.101 -37.276  51.711  1.00  0.00           H  
ATOM   4745 2HG2 VAL A 306     -84.782 -37.813  51.482  1.00  0.00           H  
ATOM   4746 3HG2 VAL A 306     -84.378 -36.083  51.377  1.00  0.00           H  
ATOM   4747  N   ALA A 307     -85.797 -35.478  55.815  1.00  0.00           N  
ATOM   4748  CA  ALA A 307     -86.011 -35.390  57.255  1.00  0.00           C  
ATOM   4749  C   ALA A 307     -87.497 -35.389  57.590  1.00  0.00           C  
ATOM   4750  O   ALA A 307     -87.927 -36.030  58.549  1.00  0.00           O  
ATOM   4751  CB  ALA A 307     -85.341 -34.144  57.816  1.00  0.00           C  
ATOM   4752  H   ALA A 307     -85.364 -34.703  55.333  1.00  0.00           H  
ATOM   4753  HA  ALA A 307     -85.565 -36.270  57.718  1.00  0.00           H  
ATOM   4754 1HB  ALA A 307     -85.511 -34.092  58.891  1.00  0.00           H  
ATOM   4755 2HB  ALA A 307     -84.270 -34.187  57.619  1.00  0.00           H  
ATOM   4756 3HB  ALA A 307     -85.762 -33.260  57.340  1.00  0.00           H  
ATOM   4757  N   GLU A 308     -88.277 -34.666  56.794  1.00  0.00           N  
ATOM   4758  CA  GLU A 308     -89.717 -34.578  57.008  1.00  0.00           C  
ATOM   4759  C   GLU A 308     -90.386 -35.931  56.807  1.00  0.00           C  
ATOM   4760  O   GLU A 308     -91.282 -36.309  57.561  1.00  0.00           O  
ATOM   4761  CB  GLU A 308     -90.336 -33.547  56.062  1.00  0.00           C  
ATOM   4762  CG  GLU A 308     -89.955 -32.105  56.367  1.00  0.00           C  
ATOM   4763  CD  GLU A 308     -90.457 -31.638  57.705  1.00  0.00           C  
ATOM   4764  OE1 GLU A 308     -91.549 -32.002  58.068  1.00  0.00           O  
ATOM   4765  OE2 GLU A 308     -89.746 -30.917  58.365  1.00  0.00           O  
ATOM   4766  H   GLU A 308     -87.862 -34.164  56.022  1.00  0.00           H  
ATOM   4767  HA  GLU A 308     -89.896 -34.260  58.035  1.00  0.00           H  
ATOM   4768 1HB  GLU A 308     -90.031 -33.764  55.038  1.00  0.00           H  
ATOM   4769 2HB  GLU A 308     -91.422 -33.621  56.102  1.00  0.00           H  
ATOM   4770 1HG  GLU A 308     -88.869 -32.015  56.348  1.00  0.00           H  
ATOM   4771 2HG  GLU A 308     -90.359 -31.461  55.588  1.00  0.00           H  
ATOM   4772  N   ILE A 309     -89.945 -36.659  55.786  1.00  0.00           N  
ATOM   4773  CA  ILE A 309     -90.500 -37.974  55.485  1.00  0.00           C  
ATOM   4774  C   ILE A 309     -90.212 -38.963  56.607  1.00  0.00           C  
ATOM   4775  O   ILE A 309     -91.072 -39.762  56.979  1.00  0.00           O  
ATOM   4776  CB  ILE A 309     -89.934 -38.520  54.161  1.00  0.00           C  
ATOM   4777  CG1 ILE A 309     -90.433 -37.682  52.981  1.00  0.00           C  
ATOM   4778  CG2 ILE A 309     -90.317 -39.980  53.981  1.00  0.00           C  
ATOM   4779  CD1 ILE A 309     -89.722 -37.975  51.680  1.00  0.00           C  
ATOM   4780  H   ILE A 309     -89.207 -36.291  55.202  1.00  0.00           H  
ATOM   4781  HA  ILE A 309     -91.580 -37.879  55.384  1.00  0.00           H  
ATOM   4782  HB  ILE A 309     -88.847 -38.437  54.169  1.00  0.00           H  
ATOM   4783 1HG1 ILE A 309     -91.498 -37.858  52.835  1.00  0.00           H  
ATOM   4784 2HG1 ILE A 309     -90.306 -36.623  53.207  1.00  0.00           H  
ATOM   4785 1HG2 ILE A 309     -89.909 -40.350  53.040  1.00  0.00           H  
ATOM   4786 2HG2 ILE A 309     -89.914 -40.566  54.806  1.00  0.00           H  
ATOM   4787 3HG2 ILE A 309     -91.403 -40.073  53.967  1.00  0.00           H  
ATOM   4788 1HD1 ILE A 309     -90.130 -37.342  50.892  1.00  0.00           H  
ATOM   4789 2HD1 ILE A 309     -88.657 -37.771  51.794  1.00  0.00           H  
ATOM   4790 3HD1 ILE A 309     -89.865 -39.021  51.415  1.00  0.00           H  
ATOM   4791  N   TYR A 310     -88.998 -38.904  57.144  1.00  0.00           N  
ATOM   4792  CA  TYR A 310     -88.596 -39.795  58.226  1.00  0.00           C  
ATOM   4793  C   TYR A 310     -89.412 -39.537  59.485  1.00  0.00           C  
ATOM   4794  O   TYR A 310     -89.814 -40.473  60.177  1.00  0.00           O  
ATOM   4795  CB  TYR A 310     -87.103 -39.639  58.521  1.00  0.00           C  
ATOM   4796  CG  TYR A 310     -86.205 -40.230  57.457  1.00  0.00           C  
ATOM   4797  CD1 TYR A 310     -85.271 -39.430  56.814  1.00  0.00           C  
ATOM   4798  CD2 TYR A 310     -86.315 -41.571  57.124  1.00  0.00           C  
ATOM   4799  CE1 TYR A 310     -84.451 -39.969  55.842  1.00  0.00           C  
ATOM   4800  CE2 TYR A 310     -85.495 -42.111  56.152  1.00  0.00           C  
ATOM   4801  CZ  TYR A 310     -84.566 -41.315  55.512  1.00  0.00           C  
ATOM   4802  OH  TYR A 310     -83.750 -41.853  54.544  1.00  0.00           O  
ATOM   4803  H   TYR A 310     -88.337 -38.225  56.794  1.00  0.00           H  
ATOM   4804  HA  TYR A 310     -88.785 -40.823  57.916  1.00  0.00           H  
ATOM   4805 1HB  TYR A 310     -86.860 -38.580  58.622  1.00  0.00           H  
ATOM   4806 2HB  TYR A 310     -86.867 -40.120  59.470  1.00  0.00           H  
ATOM   4807  HD1 TYR A 310     -85.185 -38.375  57.076  1.00  0.00           H  
ATOM   4808  HD2 TYR A 310     -87.049 -42.200  57.628  1.00  0.00           H  
ATOM   4809  HE1 TYR A 310     -83.718 -39.341  55.337  1.00  0.00           H  
ATOM   4810  HE2 TYR A 310     -85.582 -43.166  55.889  1.00  0.00           H  
ATOM   4811  HH  TYR A 310     -83.954 -42.785  54.436  1.00  0.00           H  
ATOM   4812  N   ARG A 311     -89.653 -38.263  59.779  1.00  0.00           N  
ATOM   4813  CA  ARG A 311     -90.423 -37.881  60.957  1.00  0.00           C  
ATOM   4814  C   ARG A 311     -91.862 -38.365  60.853  1.00  0.00           C  
ATOM   4815  O   ARG A 311     -92.439 -38.840  61.831  1.00  0.00           O  
ATOM   4816  CB  ARG A 311     -90.411 -36.370  61.139  1.00  0.00           C  
ATOM   4817  CG  ARG A 311     -91.147 -35.869  62.371  1.00  0.00           C  
ATOM   4818  CD  ARG A 311     -91.071 -34.390  62.492  1.00  0.00           C  
ATOM   4819  NE  ARG A 311     -91.730 -33.721  61.382  1.00  0.00           N  
ATOM   4820  CZ  ARG A 311     -93.059 -33.528  61.285  1.00  0.00           C  
ATOM   4821  NH1 ARG A 311     -93.857 -33.959  62.237  1.00  0.00           N  
ATOM   4822  NH2 ARG A 311     -93.562 -32.907  60.233  1.00  0.00           N  
ATOM   4823  H   ARG A 311     -89.293 -37.541  59.171  1.00  0.00           H  
ATOM   4824  HA  ARG A 311     -89.964 -38.340  61.833  1.00  0.00           H  
ATOM   4825 1HB  ARG A 311     -89.382 -36.020  61.203  1.00  0.00           H  
ATOM   4826 2HB  ARG A 311     -90.865 -35.896  60.268  1.00  0.00           H  
ATOM   4827 1HG  ARG A 311     -92.197 -36.154  62.310  1.00  0.00           H  
ATOM   4828 2HG  ARG A 311     -90.702 -36.309  63.265  1.00  0.00           H  
ATOM   4829 1HD  ARG A 311     -91.556 -34.076  63.416  1.00  0.00           H  
ATOM   4830 2HD  ARG A 311     -90.027 -34.080  62.507  1.00  0.00           H  
ATOM   4831  HE  ARG A 311     -91.148 -33.375  60.630  1.00  0.00           H  
ATOM   4832 1HH1 ARG A 311     -93.473 -34.435  63.042  1.00  0.00           H  
ATOM   4833 2HH1 ARG A 311     -94.854 -33.815  62.164  1.00  0.00           H  
ATOM   4834 1HH2 ARG A 311     -92.949 -32.576  59.501  1.00  0.00           H  
ATOM   4835 2HH2 ARG A 311     -94.558 -32.763  60.160  1.00  0.00           H  
ATOM   4836  N   ALA A 312     -92.439 -38.241  59.662  1.00  0.00           N  
ATOM   4837  CA  ALA A 312     -93.813 -38.667  59.430  1.00  0.00           C  
ATOM   4838  C   ALA A 312     -93.962 -40.173  59.599  1.00  0.00           C  
ATOM   4839  O   ALA A 312     -94.942 -40.649  60.172  1.00  0.00           O  
ATOM   4840  CB  ALA A 312     -94.271 -38.243  58.042  1.00  0.00           C  
ATOM   4841  H   ALA A 312     -91.912 -37.843  58.898  1.00  0.00           H  
ATOM   4842  HA  ALA A 312     -94.447 -38.184  60.174  1.00  0.00           H  
ATOM   4843 1HB  ALA A 312     -95.299 -38.567  57.883  1.00  0.00           H  
ATOM   4844 2HB  ALA A 312     -94.215 -37.158  57.956  1.00  0.00           H  
ATOM   4845 3HB  ALA A 312     -93.627 -38.700  57.292  1.00  0.00           H  
ATOM   4846  N   THR A 313     -92.983 -40.918  59.097  1.00  0.00           N  
ATOM   4847  CA  THR A 313     -93.004 -42.374  59.191  1.00  0.00           C  
ATOM   4848  C   THR A 313     -92.917 -42.832  60.643  1.00  0.00           C  
ATOM   4849  O   THR A 313     -93.603 -43.769  61.050  1.00  0.00           O  
ATOM   4850  CB  THR A 313     -91.853 -42.999  58.381  1.00  0.00           C  
ATOM   4851  OG1 THR A 313     -91.993 -42.648  56.998  1.00  0.00           O  
ATOM   4852  CG2 THR A 313     -91.864 -44.514  58.519  1.00  0.00           C  
ATOM   4853  H   THR A 313     -92.204 -40.466  58.639  1.00  0.00           H  
ATOM   4854  HA  THR A 313     -93.948 -42.732  58.781  1.00  0.00           H  
ATOM   4855  HB  THR A 313     -90.901 -42.613  58.745  1.00  0.00           H  
ATOM   4856  HG1 THR A 313     -91.966 -41.693  56.907  1.00  0.00           H  
ATOM   4857 1HG2 THR A 313     -91.044 -44.938  57.941  1.00  0.00           H  
ATOM   4858 2HG2 THR A 313     -91.746 -44.784  59.569  1.00  0.00           H  
ATOM   4859 3HG2 THR A 313     -92.810 -44.906  58.148  1.00  0.00           H  
ATOM   4860  N   SER A 314     -92.069 -42.165  61.418  1.00  0.00           N  
ATOM   4861  CA  SER A 314     -91.892 -42.503  62.826  1.00  0.00           C  
ATOM   4862  C   SER A 314     -93.168 -42.254  63.618  1.00  0.00           C  
ATOM   4863  O   SER A 314     -93.540 -43.050  64.479  1.00  0.00           O  
ATOM   4864  CB  SER A 314     -90.754 -41.695  63.418  1.00  0.00           C  
ATOM   4865  OG  SER A 314     -90.566 -42.008  64.771  1.00  0.00           O  
ATOM   4866  H   SER A 314     -91.534 -41.405  61.023  1.00  0.00           H  
ATOM   4867  HA  SER A 314     -91.646 -43.563  62.900  1.00  0.00           H  
ATOM   4868 1HB  SER A 314     -89.838 -41.897  62.864  1.00  0.00           H  
ATOM   4869 2HB  SER A 314     -90.971 -40.632  63.315  1.00  0.00           H  
ATOM   4870  HG  SER A 314     -89.674 -41.725  64.987  1.00  0.00           H  
ATOM   4871  N   GLU A 315     -93.836 -41.144  63.320  1.00  0.00           N  
ATOM   4872  CA  GLU A 315     -95.073 -40.788  64.005  1.00  0.00           C  
ATOM   4873  C   GLU A 315     -96.175 -41.798  63.714  1.00  0.00           C  
ATOM   4874  O   GLU A 315     -96.936 -42.174  64.606  1.00  0.00           O  
ATOM   4875  CB  GLU A 315     -95.529 -39.388  63.589  1.00  0.00           C  
ATOM   4876  CG  GLU A 315     -94.643 -38.260  64.100  1.00  0.00           C  
ATOM   4877  CD  GLU A 315     -95.079 -36.907  63.613  1.00  0.00           C  
ATOM   4878  OE1 GLU A 315     -95.976 -36.847  62.806  1.00  0.00           O  
ATOM   4879  OE2 GLU A 315     -94.515 -35.931  64.048  1.00  0.00           O  
ATOM   4880  H   GLU A 315     -93.477 -40.531  62.602  1.00  0.00           H  
ATOM   4881  HA  GLU A 315     -94.887 -40.789  65.079  1.00  0.00           H  
ATOM   4882 1HB  GLU A 315     -95.559 -39.323  62.501  1.00  0.00           H  
ATOM   4883 2HB  GLU A 315     -96.540 -39.210  63.956  1.00  0.00           H  
ATOM   4884 1HG  GLU A 315     -94.660 -38.264  65.189  1.00  0.00           H  
ATOM   4885 2HG  GLU A 315     -93.618 -38.444  63.779  1.00  0.00           H  
ATOM   4886  N   ALA A 316     -96.255 -42.234  62.461  1.00  0.00           N  
ATOM   4887  CA  ALA A 316     -97.265 -43.203  62.052  1.00  0.00           C  
ATOM   4888  C   ALA A 316     -97.056 -44.544  62.744  1.00  0.00           C  
ATOM   4889  O   ALA A 316     -98.013 -45.190  63.170  1.00  0.00           O  
ATOM   4890  CB  ALA A 316     -97.248 -43.380  60.541  1.00  0.00           C  
ATOM   4891  H   ALA A 316     -95.601 -41.885  61.774  1.00  0.00           H  
ATOM   4892  HA  ALA A 316     -98.242 -42.821  62.352  1.00  0.00           H  
ATOM   4893 1HB  ALA A 316     -98.007 -44.106  60.251  1.00  0.00           H  
ATOM   4894 2HB  ALA A 316     -97.457 -42.424  60.060  1.00  0.00           H  
ATOM   4895 3HB  ALA A 316     -96.268 -43.736  60.228  1.00  0.00           H  
ATOM   4896  N   VAL A 317     -95.798 -44.957  62.853  1.00  0.00           N  
ATOM   4897  CA  VAL A 317     -95.460 -46.223  63.495  1.00  0.00           C  
ATOM   4898  C   VAL A 317     -95.821 -46.204  64.975  1.00  0.00           C  
ATOM   4899  O   VAL A 317     -96.331 -47.188  65.512  1.00  0.00           O  
ATOM   4900  CB  VAL A 317     -93.956 -46.516  63.341  1.00  0.00           C  
ATOM   4901  CG1 VAL A 317     -93.563 -47.732  64.166  1.00  0.00           C  
ATOM   4902  CG2 VAL A 317     -93.618 -46.728  61.873  1.00  0.00           C  
ATOM   4903  H   VAL A 317     -95.056 -44.380  62.481  1.00  0.00           H  
ATOM   4904  HA  VAL A 317     -96.023 -47.019  63.007  1.00  0.00           H  
ATOM   4905  HB  VAL A 317     -93.389 -45.669  63.726  1.00  0.00           H  
ATOM   4906 1HG1 VAL A 317     -92.496 -47.925  64.045  1.00  0.00           H  
ATOM   4907 2HG1 VAL A 317     -93.780 -47.544  65.217  1.00  0.00           H  
ATOM   4908 3HG1 VAL A 317     -94.128 -48.600  63.827  1.00  0.00           H  
ATOM   4909 1HG2 VAL A 317     -92.552 -46.934  61.771  1.00  0.00           H  
ATOM   4910 2HG2 VAL A 317     -94.189 -47.571  61.486  1.00  0.00           H  
ATOM   4911 3HG2 VAL A 317     -93.869 -45.830  61.308  1.00  0.00           H  
ATOM   4912  N   ALA A 318     -95.552 -45.077  65.629  1.00  0.00           N  
ATOM   4913  CA  ALA A 318     -95.848 -44.928  67.049  1.00  0.00           C  
ATOM   4914  C   ALA A 318     -97.349 -44.989  67.308  1.00  0.00           C  
ATOM   4915  O   ALA A 318     -97.797 -45.602  68.277  1.00  0.00           O  
ATOM   4916  CB  ALA A 318     -95.273 -43.621  67.576  1.00  0.00           C  
ATOM   4917  H   ALA A 318     -95.133 -44.306  65.130  1.00  0.00           H  
ATOM   4918  HA  ALA A 318     -95.384 -45.758  67.581  1.00  0.00           H  
ATOM   4919 1HB  ALA A 318     -95.502 -43.525  68.637  1.00  0.00           H  
ATOM   4920 2HB  ALA A 318     -94.192 -43.617  67.436  1.00  0.00           H  
ATOM   4921 3HB  ALA A 318     -95.711 -42.786  67.033  1.00  0.00           H  
ATOM   4922  N   ARG A 319     -98.120 -44.349  66.436  1.00  0.00           N  
ATOM   4923  CA  ARG A 319     -99.573 -44.329  66.570  1.00  0.00           C  
ATOM   4924  C   ARG A 319    -100.160 -45.726  66.410  1.00  0.00           C  
ATOM   4925  O   ARG A 319    -101.074 -46.113  67.138  1.00  0.00           O  
ATOM   4926  CB  ARG A 319    -100.194 -43.400  65.537  1.00  0.00           C  
ATOM   4927  CG  ARG A 319     -99.942 -41.920  65.775  1.00  0.00           C  
ATOM   4928  CD  ARG A 319    -100.529 -41.083  64.697  1.00  0.00           C  
ATOM   4929  NE  ARG A 319    -100.291 -39.666  64.920  1.00  0.00           N
[truncated: 23,901,639 more chars]
