# Supplementary material for: Blueprinting extendable nanomaterials with standardized protein blocks
Source: Nature. 2024 Mar 13;627(8005):898–904. doi: 10.1038/s41586-024-07188-4 (PMC10972742; doi:10.1038/s41586-024-07188-4)
Supplement: Supplementary file 4 — Design models with ideal backbones as well as experimentally determined structures for comparison. For reference to design names, see Supplementary Fig. 1. [file 41586_2024_7188_MOESM4_ESM.zip › cage_O4_33_design.pdb]

HEADER                                            10-JAN-24   XXXX              
EXPDTA    THEORETICAL MODEL                                                     
REMARK 220                                                                      
REMARK 220 EXPERIMENTAL DETAILS                                                 
REMARK 220  EXPERIMENT TYPE                : THEORETICAL MODELLING              
REMARK 220  DATE OF DATA COLLECTION        : 10-JAN-24                          
REMARK 220                                                                      
REMARK 220 REMARK: MODEL GENERATED BY ROSETTA                                   
REMARK 220  VERSION 2024.01+HEAD.00b79147e63                                    
ATOM      1  N   MET A   1     -28.010  -0.505 -82.991  1.00  0.00           N  
ATOM      2  CA  MET A   1     -27.556   0.613 -83.809  1.00  0.00           C  
ATOM      3  C   MET A   1     -26.629   0.140 -84.925  1.00  0.00           C  
ATOM      4  O   MET A   1     -26.708   0.620 -86.056  1.00  0.00           O  
ATOM      5  CB  MET A   1     -26.855   1.653 -82.937  1.00  0.00           C  
ATOM      6  CG  MET A   1     -26.361   2.878 -83.693  1.00  0.00           C  
ATOM      7  SD  MET A   1     -25.503   4.053 -82.626  1.00  0.00           S  
ATOM      8  CE  MET A   1     -23.985   3.164 -82.295  1.00  0.00           C  
ATOM      9 1H   MET A   1     -28.614  -0.167 -82.269  1.00  0.00           H  
ATOM     10 2H   MET A   1     -28.507  -1.157 -83.563  1.00  0.00           H  
ATOM     11 3H   MET A   1     -27.220  -0.959 -82.578  1.00  0.00           H  
ATOM     12  HA  MET A   1     -28.425   1.075 -84.276  1.00  0.00           H  
ATOM     13 1HB  MET A   1     -27.536   1.993 -82.158  1.00  0.00           H  
ATOM     14 2HB  MET A   1     -25.996   1.195 -82.444  1.00  0.00           H  
ATOM     15 1HG  MET A   1     -25.678   2.567 -84.483  1.00  0.00           H  
ATOM     16 2HG  MET A   1     -27.207   3.387 -84.155  1.00  0.00           H  
ATOM     17 1HE  MET A   1     -23.346   3.764 -81.646  1.00  0.00           H  
ATOM     18 2HE  MET A   1     -24.216   2.218 -81.805  1.00  0.00           H  
ATOM     19 3HE  MET A   1     -23.465   2.969 -83.234  1.00  0.00           H  
ATOM     20  N   GLU A   2     -25.752  -0.804 -84.596  1.00  0.00           N  
ATOM     21  CA  GLU A   2     -24.908  -1.451 -85.594  1.00  0.00           C  
ATOM     22  C   GLU A   2     -25.746  -2.117 -86.678  1.00  0.00           C  
ATOM     23  O   GLU A   2     -25.476  -1.961 -87.869  1.00  0.00           O  
ATOM     24  CB  GLU A   2     -23.998  -2.487 -84.931  1.00  0.00           C  
ATOM     25  CG  GLU A   2     -22.939  -1.897 -84.011  1.00  0.00           C  
ATOM     26  CD  GLU A   2     -23.470  -1.564 -82.645  1.00  0.00           C  
ATOM     27  OE1 GLU A   2     -24.632  -1.795 -82.408  1.00  0.00           O  
ATOM     28  OE2 GLU A   2     -22.714  -1.079 -81.837  1.00  0.00           O  
ATOM     29  H   GLU A   2     -25.669  -1.080 -83.628  1.00  0.00           H  
ATOM     30  HA  GLU A   2     -24.285  -0.690 -86.066  1.00  0.00           H  
ATOM     31 1HB  GLU A   2     -24.601  -3.180 -84.345  1.00  0.00           H  
ATOM     32 2HB  GLU A   2     -23.487  -3.068 -85.700  1.00  0.00           H  
ATOM     33 1HG  GLU A   2     -22.123  -2.612 -83.907  1.00  0.00           H  
ATOM     34 2HG  GLU A   2     -22.537  -0.994 -84.469  1.00  0.00           H  
ATOM     35  N   GLU A   3     -26.764  -2.860 -86.258  1.00  0.00           N  
ATOM     36  CA  GLU A   3     -27.644  -3.552 -87.192  1.00  0.00           C  
ATOM     37  C   GLU A   3     -28.298  -2.574 -88.161  1.00  0.00           C  
ATOM     38  O   GLU A   3     -28.326  -2.808 -89.369  1.00  0.00           O  
ATOM     39  CB  GLU A   3     -28.721  -4.330 -86.433  1.00  0.00           C  
ATOM     40  CG  GLU A   3     -28.193  -5.506 -85.623  1.00  0.00           C  
ATOM     41  CD  GLU A   3     -27.626  -5.094 -84.294  1.00  0.00           C  
ATOM     42  OE1 GLU A   3     -27.648  -3.923 -83.997  1.00  0.00           O  
ATOM     43  OE2 GLU A   3     -27.169  -5.950 -83.574  1.00  0.00           O  
ATOM     44  H   GLU A   3     -26.933  -2.948 -85.266  1.00  0.00           H  
ATOM     45  HA  GLU A   3     -27.047  -4.257 -87.772  1.00  0.00           H  
ATOM     46 1HB  GLU A   3     -29.240  -3.659 -85.748  1.00  0.00           H  
ATOM     47 2HB  GLU A   3     -29.458  -4.714 -87.138  1.00  0.00           H  
ATOM     48 1HG  GLU A   3     -29.007  -6.212 -85.455  1.00  0.00           H  
ATOM     49 2HG  GLU A   3     -27.422  -6.014 -86.200  1.00  0.00           H  
ATOM     50  N   ARG A   4     -28.822  -1.479 -87.623  1.00  0.00           N  
ATOM     51  CA  ARG A   4     -29.477  -0.463 -88.438  1.00  0.00           C  
ATOM     52  C   ARG A   4     -28.531   0.083 -89.499  1.00  0.00           C  
ATOM     53  O   ARG A   4     -28.896   0.200 -90.669  1.00  0.00           O  
ATOM     54  CB  ARG A   4     -29.975   0.682 -87.569  1.00  0.00           C  
ATOM     55  CG  ARG A   4     -31.115   0.322 -86.628  1.00  0.00           C  
ATOM     56  CD  ARG A   4     -32.388   0.111 -87.364  1.00  0.00           C  
ATOM     57  NE  ARG A   4     -33.478  -0.245 -86.470  1.00  0.00           N  
ATOM     58  CZ  ARG A   4     -34.275   0.643 -85.844  1.00  0.00           C  
ATOM     59  NH1 ARG A   4     -34.092   1.932 -86.026  1.00  0.00           N  
ATOM     60  NH2 ARG A   4     -35.241   0.218 -85.049  1.00  0.00           N  
ATOM     61  H   ARG A   4     -28.765  -1.347 -86.623  1.00  0.00           H  
ATOM     62  HA  ARG A   4     -30.333  -0.919 -88.937  1.00  0.00           H  
ATOM     63 1HB  ARG A   4     -29.155   1.062 -86.962  1.00  0.00           H  
ATOM     64 2HB  ARG A   4     -30.318   1.499 -88.204  1.00  0.00           H  
ATOM     65 1HG  ARG A   4     -30.870  -0.596 -86.095  1.00  0.00           H  
ATOM     66 2HG  ARG A   4     -31.263   1.130 -85.911  1.00  0.00           H  
ATOM     67 1HD  ARG A   4     -32.662   1.026 -87.888  1.00  0.00           H  
ATOM     68 2HD  ARG A   4     -32.261  -0.696 -88.085  1.00  0.00           H  
ATOM     69  HE  ARG A   4     -33.649  -1.228 -86.305  1.00  0.00           H  
ATOM     70 1HH1 ARG A   4     -33.354   2.257 -86.634  1.00  0.00           H  
ATOM     71 2HH1 ARG A   4     -34.690   2.597 -85.557  1.00  0.00           H  
ATOM     72 1HH2 ARG A   4     -35.382  -0.773 -84.910  1.00  0.00           H  
ATOM     73 2HH2 ARG A   4     -35.839   0.883 -84.581  1.00  0.00           H  
ATOM     74  N   ARG A   5     -27.314   0.416 -89.086  1.00  0.00           N  
ATOM     75  CA  ARG A   5     -26.312   0.951 -90.002  1.00  0.00           C  
ATOM     76  C   ARG A   5     -25.919  -0.080 -91.052  1.00  0.00           C  
ATOM     77  O   ARG A   5     -25.753   0.249 -92.227  1.00  0.00           O  
ATOM     78  CB  ARG A   5     -25.071   1.392 -89.240  1.00  0.00           C  
ATOM     79  CG  ARG A   5     -25.255   2.635 -88.383  1.00  0.00           C  
ATOM     80  CD  ARG A   5     -24.019   2.969 -87.629  1.00  0.00           C  
ATOM     81  NE  ARG A   5     -24.190   4.157 -86.808  1.00  0.00           N  
ATOM     82  CZ  ARG A   5     -23.284   4.611 -85.921  1.00  0.00           C  
ATOM     83  NH1 ARG A   5     -22.150   3.966 -85.752  1.00  0.00           N  
ATOM     84  NH2 ARG A   5     -23.534   5.703 -85.220  1.00  0.00           N  
ATOM     85  H   ARG A   5     -27.076   0.296 -88.112  1.00  0.00           H  
ATOM     86  HA  ARG A   5     -26.735   1.818 -90.509  1.00  0.00           H  
ATOM     87 1HB  ARG A   5     -24.740   0.587 -88.586  1.00  0.00           H  
ATOM     88 2HB  ARG A   5     -24.264   1.594 -89.945  1.00  0.00           H  
ATOM     89 1HG  ARG A   5     -25.507   3.482 -89.021  1.00  0.00           H  
ATOM     90 2HG  ARG A   5     -26.059   2.467 -87.667  1.00  0.00           H  
ATOM     91 1HD  ARG A   5     -23.756   2.138 -86.976  1.00  0.00           H  
ATOM     92 2HD  ARG A   5     -23.205   3.153 -88.328  1.00  0.00           H  
ATOM     93  HE  ARG A   5     -25.050   4.679 -86.910  1.00  0.00           H  
ATOM     94 1HH1 ARG A   5     -21.959   3.131 -86.287  1.00  0.00           H  
ATOM     95 2HH1 ARG A   5     -21.471   4.306 -85.087  1.00  0.00           H  
ATOM     96 1HH2 ARG A   5     -24.405   6.198 -85.350  1.00  0.00           H  
ATOM     97 2HH2 ARG A   5     -22.854   6.043 -84.556  1.00  0.00           H  
ATOM     98  N   TRP A   6     -25.772  -1.329 -90.621  1.00  0.00           N  
ATOM     99  CA  TRP A   6     -25.397  -2.411 -91.524  1.00  0.00           C  
ATOM    100  C   TRP A   6     -26.481  -2.659 -92.565  1.00  0.00           C  
ATOM    101  O   TRP A   6     -26.188  -2.888 -93.738  1.00  0.00           O  
ATOM    102  CB  TRP A   6     -25.137  -3.697 -90.737  1.00  0.00           C  
ATOM    103  CG  TRP A   6     -23.867  -3.665 -89.942  1.00  0.00           C  
ATOM    104  CD1 TRP A   6     -22.808  -2.827 -90.129  1.00  0.00           C  
ATOM    105  CD2 TRP A   6     -23.513  -4.513 -88.823  1.00  0.00           C  
ATOM    106  NE1 TRP A   6     -21.825  -3.094 -89.210  1.00  0.00           N  
ATOM    107  CE2 TRP A   6     -22.240  -4.122 -88.401  1.00  0.00           C  
ATOM    108  CE3 TRP A   6     -24.166  -5.557 -88.155  1.00  0.00           C  
ATOM    109  CZ2 TRP A   6     -21.597  -4.738 -87.339  1.00  0.00           C  
ATOM    110  CZ3 TRP A   6     -23.522  -6.174 -87.089  1.00  0.00           C  
ATOM    111  CH2 TRP A   6     -22.271  -5.774 -86.691  1.00  0.00           C  
ATOM    112  H   TRP A   6     -25.924  -1.534 -89.644  1.00  0.00           H  
ATOM    113  HA  TRP A   6     -24.481  -2.127 -92.042  1.00  0.00           H  
ATOM    114 1HB  TRP A   6     -25.965  -3.878 -90.052  1.00  0.00           H  
ATOM    115 2HB  TRP A   6     -25.090  -4.541 -91.425  1.00  0.00           H  
ATOM    116  HD1 TRP A   6     -22.752  -2.057 -90.897  1.00  0.00           H  
ATOM    117  HE1 TRP A   6     -20.939  -2.614 -89.139  1.00  0.00           H  
ATOM    118  HE3 TRP A   6     -25.160  -5.876 -88.465  1.00  0.00           H  
ATOM    119  HZ2 TRP A   6     -20.604  -4.435 -87.008  1.00  0.00           H  
ATOM    120  HZ3 TRP A   6     -24.037  -6.986 -86.575  1.00  0.00           H  
ATOM    121  HH2 TRP A   6     -21.796  -6.279 -85.851  1.00  0.00           H  
ATOM    122  N   ILE A   7     -27.736  -2.612 -92.131  1.00  0.00           N  
ATOM    123  CA  ILE A   7     -28.866  -2.831 -93.026  1.00  0.00           C  
ATOM    124  C   ILE A   7     -28.951  -1.737 -94.081  1.00  0.00           C  
ATOM    125  O   ILE A   7     -29.225  -2.009 -95.250  1.00  0.00           O  
ATOM    126  CB  ILE A   7     -30.188  -2.890 -92.239  1.00  0.00           C  
ATOM    127  CG1 ILE A   7     -30.229  -4.140 -91.357  1.00  0.00           C  
ATOM    128  CG2 ILE A   7     -31.375  -2.865 -93.190  1.00  0.00           C  
ATOM    129  CD1 ILE A   7     -31.361  -4.144 -90.354  1.00  0.00           C  
ATOM    130  H   ILE A   7     -27.911  -2.419 -91.155  1.00  0.00           H  
ATOM    131  HA  ILE A   7     -28.725  -3.784 -93.534  1.00  0.00           H  
ATOM    132  HB  ILE A   7     -30.252  -2.031 -91.571  1.00  0.00           H  
ATOM    133 1HG1 ILE A   7     -30.327  -5.025 -91.985  1.00  0.00           H  
ATOM    134 2HG1 ILE A   7     -29.290  -4.231 -90.810  1.00  0.00           H  
ATOM    135 1HG2 ILE A   7     -32.301  -2.908 -92.617  1.00  0.00           H  
ATOM    136 2HG2 ILE A   7     -31.353  -1.948 -93.775  1.00  0.00           H  
ATOM    137 3HG2 ILE A   7     -31.322  -3.724 -93.859  1.00  0.00           H  
ATOM    138 1HD1 ILE A   7     -31.323  -5.061 -89.767  1.00  0.00           H  
ATOM    139 2HD1 ILE A   7     -31.262  -3.283 -89.691  1.00  0.00           H  
ATOM    140 3HD1 ILE A   7     -32.313  -4.089 -90.881  1.00  0.00           H  
ATOM    141  N   ALA A   8     -28.715  -0.498 -93.664  1.00  0.00           N  
ATOM    142  CA  ALA A   8     -28.765   0.640 -94.575  1.00  0.00           C  
ATOM    143  C   ALA A   8     -27.675   0.547 -95.633  1.00  0.00           C  
ATOM    144  O   ALA A   8     -27.907   0.845 -96.805  1.00  0.00           O  
ATOM    145  CB  ALA A   8     -28.640   1.945 -93.801  1.00  0.00           C  
ATOM    146  H   ALA A   8     -28.495  -0.340 -92.691  1.00  0.00           H  
ATOM    147  HA  ALA A   8     -29.728   0.623 -95.085  1.00  0.00           H  
ATOM    148 1HB  ALA A   8     -28.678   2.784 -94.496  1.00  0.00           H  
ATOM    149 2HB  ALA A   8     -29.461   2.025 -93.089  1.00  0.00           H  
ATOM    150 3HB  ALA A   8     -27.692   1.960 -93.266  1.00  0.00           H  
ATOM    151  N   ARG A   9     -26.484   0.132 -95.216  1.00  0.00           N  
ATOM    152  CA  ARG A   9     -25.356  -0.001 -96.130  1.00  0.00           C  
ATOM    153  C   ARG A   9     -25.616  -1.079 -97.173  1.00  0.00           C  
ATOM    154  O   ARG A   9     -25.291  -0.910 -98.348  1.00  0.00           O  
ATOM    155  CB  ARG A   9     -24.084  -0.336 -95.365  1.00  0.00           C  
ATOM    156  CG  ARG A   9     -23.531   0.797 -94.515  1.00  0.00           C  
ATOM    157  CD  ARG A   9     -22.325   0.377 -93.758  1.00  0.00           C  
ATOM    158  NE  ARG A   9     -21.792   1.457 -92.943  1.00  0.00           N  
ATOM    159  CZ  ARG A   9     -20.789   1.323 -92.055  1.00  0.00           C  
ATOM    160  NH1 ARG A   9     -20.220   0.151 -91.878  1.00  0.00           N  
ATOM    161  NH2 ARG A   9     -20.376   2.369 -91.360  1.00  0.00           N  
ATOM    162  H   ARG A   9     -26.357  -0.097 -94.241  1.00  0.00           H  
ATOM    163  HA  ARG A   9     -25.213   0.950 -96.643  1.00  0.00           H  
ATOM    164 1HB  ARG A   9     -24.269  -1.183 -94.706  1.00  0.00           H  
ATOM    165 2HB  ARG A   9     -23.304  -0.632 -96.068  1.00  0.00           H  
ATOM    166 1HG  ARG A   9     -23.259   1.634 -95.158  1.00  0.00           H  
ATOM    167 2HG  ARG A   9     -24.290   1.119 -93.801  1.00  0.00           H  
ATOM    168 1HD  ARG A   9     -22.579  -0.453 -93.099  1.00  0.00           H  
ATOM    169 2HD  ARG A   9     -21.549   0.062 -94.455  1.00  0.00           H  
ATOM    170  HE  ARG A   9     -22.205   2.375 -93.051  1.00  0.00           H  
ATOM    171 1HH1 ARG A   9     -20.536  -0.649 -92.409  1.00  0.00           H  
ATOM    172 2HH1 ARG A   9     -19.468   0.050 -91.212  1.00  0.00           H  
ATOM    173 1HH2 ARG A   9     -20.813   3.270 -91.496  1.00  0.00           H  
ATOM    174 2HH2 ARG A   9     -19.624   2.268 -90.695  1.00  0.00           H  
ATOM    175  N   GLU A  10     -26.204  -2.188 -96.737  1.00  0.00           N  
ATOM    176  CA  GLU A  10     -26.511  -3.297 -97.635  1.00  0.00           C  
ATOM    177  C   GLU A  10     -27.541  -2.891 -98.681  1.00  0.00           C  
ATOM    178  O   GLU A  10     -27.427  -3.253 -99.852  1.00  0.00           O  
ATOM    179  CB  GLU A  10     -27.024  -4.500 -96.841  1.00  0.00           C  
ATOM    180  CG  GLU A  10     -25.971  -5.180 -95.978  1.00  0.00           C  
ATOM    181  CD  GLU A  10     -26.527  -6.311 -95.159  1.00  0.00           C  
ATOM    182  OE1 GLU A  10     -27.720  -6.495 -95.167  1.00  0.00           O  
ATOM    183  OE2 GLU A  10     -25.757  -6.992 -94.523  1.00  0.00           O  
ATOM    184  H   GLU A  10     -26.445  -2.266 -95.759  1.00  0.00           H  
ATOM    185  HA  GLU A  10     -25.596  -3.585 -98.154  1.00  0.00           H  
ATOM    186 1HB  GLU A  10     -27.839  -4.185 -96.188  1.00  0.00           H  
ATOM    187 2HB  GLU A  10     -27.426  -5.245 -97.528  1.00  0.00           H  
ATOM    188 1HG  GLU A  10     -25.183  -5.568 -96.624  1.00  0.00           H  
ATOM    189 2HG  GLU A  10     -25.527  -4.440 -95.314  1.00  0.00           H  
ATOM    190  N   ALA A  11     -28.546  -2.137 -98.251  1.00  0.00           N  
ATOM    191  CA  ALA A  11     -29.600  -1.681 -99.149  1.00  0.00           C  
ATOM    192  C   ALA A  11     -29.049  -0.737-100.210  1.00  0.00           C  
ATOM    193  O   ALA A  11     -29.430  -0.811-101.378  1.00  0.00           O  
ATOM    194  CB  ALA A  11     -30.710  -1.001 -98.361  1.00  0.00           C  
ATOM    195  H   ALA A  11     -28.581  -1.873 -97.277  1.00  0.00           H  
ATOM    196  HA  ALA A  11     -30.012  -2.552 -99.658  1.00  0.00           H  
ATOM    197 1HB  ALA A  11     -31.490  -0.666 -99.045  1.00  0.00           H  
ATOM    198 2HB  ALA A  11     -31.134  -1.707 -97.646  1.00  0.00           H  
ATOM    199 3HB  ALA A  11     -30.304  -0.144 -97.827  1.00  0.00           H  
ATOM    200  N   ARG A  12     -28.150   0.150 -99.795  1.00  0.00           N  
ATOM    201  CA  ARG A  12     -27.545   1.111-100.711  1.00  0.00           C  
ATOM    202  C   ARG A  12     -26.698   0.409-101.766  1.00  0.00           C  
ATOM    203  O   ARG A  12     -26.717   0.781-102.939  1.00  0.00           O  
ATOM    204  CB  ARG A  12     -26.680   2.105 -99.950  1.00  0.00           C  
ATOM    205  CG  ARG A  12     -26.060   3.199-100.804  1.00  0.00           C  
ATOM    206  CD  ARG A  12     -25.299   4.173 -99.982  1.00  0.00           C  
ATOM    207  NE  ARG A  12     -24.140   3.562 -99.350  1.00  0.00           N  
ATOM    208  CZ  ARG A  12     -23.450   4.105 -98.328  1.00  0.00           C  
ATOM    209  NH1 ARG A  12     -23.813   5.268 -97.835  1.00  0.00           N  
ATOM    210  NH2 ARG A  12     -22.408   3.468 -97.822  1.00  0.00           N  
ATOM    211  H   ARG A  12     -27.879   0.160 -98.822  1.00  0.00           H  
ATOM    212  HA  ARG A  12     -28.342   1.658-101.215  1.00  0.00           H  
ATOM    213 1HB  ARG A  12     -27.276   2.588 -99.177  1.00  0.00           H  
ATOM    214 2HB  ARG A  12     -25.868   1.575 -99.452  1.00  0.00           H  
ATOM    215 1HG  ARG A  12     -25.377   2.753-101.527  1.00  0.00           H  
ATOM    216 2HG  ARG A  12     -26.847   3.738-101.334  1.00  0.00           H  
ATOM    217 1HD  ARG A  12     -24.951   4.990-100.614  1.00  0.00           H  
ATOM    218 2HD  ARG A  12     -25.944   4.570 -99.199  1.00  0.00           H  
ATOM    219  HE  ARG A  12     -23.831   2.666 -99.703  1.00  0.00           H  
ATOM    220 1HH1 ARG A  12     -24.609   5.755 -98.222  1.00  0.00           H  
ATOM    221 2HH1 ARG A  12     -23.296   5.675 -97.069  1.00  0.00           H  
ATOM    222 1HH2 ARG A  12     -22.129   2.574 -98.202  1.00  0.00           H  
ATOM    223 2HH2 ARG A  12     -21.892   3.875 -97.057  1.00  0.00           H  
ATOM    224  N   GLU A  13     -25.956  -0.607-101.341  1.00  0.00           N  
ATOM    225  CA  GLU A  13     -25.100  -1.362-102.250  1.00  0.00           C  
ATOM    226  C   GLU A  13     -25.926  -2.108-103.291  1.00  0.00           C  
ATOM    227  O   GLU A  13     -25.561  -2.161-104.466  1.00  0.00           O  
ATOM    228  CB  GLU A  13     -24.232  -2.351-101.468  1.00  0.00           C  
ATOM    229  CG  GLU A  13     -23.160  -1.702-100.606  1.00  0.00           C  
ATOM    230  CD  GLU A  13     -22.132  -0.958-101.412  1.00  0.00           C  
ATOM    231  OE1 GLU A  13     -21.773  -1.431-102.463  1.00  0.00           O  
ATOM    232  OE2 GLU A  13     -21.705   0.085-100.976  1.00  0.00           O  
ATOM    233  H   GLU A  13     -25.984  -0.864-100.365  1.00  0.00           H  
ATOM    234  HA  GLU A  13     -24.447  -0.662-102.772  1.00  0.00           H  
ATOM    235 1HB  GLU A  13     -24.865  -2.955-100.817  1.00  0.00           H  
ATOM    236 2HB  GLU A  13     -23.737  -3.029-102.164  1.00  0.00           H  
ATOM    237 1HG  GLU A  13     -23.636  -1.006 -99.915  1.00  0.00           H  
ATOM    238 2HG  GLU A  13     -22.665  -2.473-100.018  1.00  0.00           H  
ATOM    239  N   MET A  14     -27.041  -2.684-102.853  1.00  0.00           N  
ATOM    240  CA  MET A  14     -27.921  -3.427-103.747  1.00  0.00           C  
ATOM    241  C   MET A  14     -28.536  -2.513-104.799  1.00  0.00           C  
ATOM    242  O   MET A  14     -28.645  -2.882-105.968  1.00  0.00           O  
ATOM    243  CB  MET A  14     -29.015  -4.130-102.946  1.00  0.00           C  
ATOM    244  CG  MET A  14     -28.525  -5.297-102.101  1.00  0.00           C  
ATOM    245  SD  MET A  14     -29.877  -6.238-101.365  1.00  0.00           S  
ATOM    246  CE  MET A  14     -30.410  -5.114-100.078  1.00  0.00           C  
ATOM    247  H   MET A  14     -27.285  -2.605-101.876  1.00  0.00           H  
ATOM    248  HA  MET A  14     -27.329  -4.179-104.268  1.00  0.00           H  
ATOM    249 1HB  MET A  14     -29.496  -3.414-102.281  1.00  0.00           H  
ATOM    250 2HB  MET A  14     -29.779  -4.508-103.627  1.00  0.00           H  
ATOM    251 1HG  MET A  14     -27.933  -5.971-102.719  1.00  0.00           H  
ATOM    252 2HG  MET A  14     -27.889  -4.924-101.299  1.00  0.00           H  
ATOM    253 1HE  MET A  14     -31.244  -5.555 -99.531  1.00  0.00           H  
ATOM    254 2HE  MET A  14     -29.583  -4.928 -99.391  1.00  0.00           H  
ATOM    255 3HE  MET A  14     -30.729  -4.172-100.526  1.00  0.00           H  
ATOM    256  N   MET A  15     -28.937  -1.319-104.376  1.00  0.00           N  
ATOM    257  CA  MET A  15     -29.544  -0.350-105.280  1.00  0.00           C  
ATOM    258  C   MET A  15     -28.553   0.108-106.343  1.00  0.00           C  
ATOM    259  O   MET A  15     -28.907   0.256-107.513  1.00  0.00           O  
ATOM    260  CB  MET A  15     -30.072   0.847-104.492  1.00  0.00           C  
ATOM    261  CG  MET A  15     -31.227   0.524-103.554  1.00  0.00           C  
ATOM    262  SD  MET A  15     -32.667  -0.127-104.424  1.00  0.00           S  
ATOM    263  CE  MET A  15     -32.443  -1.887-104.180  1.00  0.00           C  
ATOM    264  H   MET A  15     -28.818  -1.077-103.403  1.00  0.00           H  
ATOM    265  HA  MET A  15     -30.379  -0.830-105.791  1.00  0.00           H  
ATOM    266 1HB  MET A  15     -29.267   1.274-103.896  1.00  0.00           H  
ATOM    267 2HB  MET A  15     -30.411   1.618-105.185  1.00  0.00           H  
ATOM    268 1HG  MET A  15     -30.904  -0.214-102.821  1.00  0.00           H  
ATOM    269 2HG  MET A  15     -31.526   1.426-103.021  1.00  0.00           H  
ATOM    270 1HE  MET A  15     -33.257  -2.428-104.661  1.00  0.00           H  
ATOM    271 2HE  MET A  15     -31.492  -2.197-104.616  1.00  0.00           H  
ATOM    272 3HE  MET A  15     -32.441  -2.109-103.112  1.00  0.00           H  
ATOM    273  N   ARG A  16     -27.310   0.331-105.928  1.00  0.00           N  
ATOM    274  CA  ARG A  16     -26.264   0.771-106.843  1.00  0.00           C  
ATOM    275  C   ARG A  16     -25.966  -0.291-107.893  1.00  0.00           C  
ATOM    276  O   ARG A  16     -25.772   0.021-109.068  1.00  0.00           O  
ATOM    277  CB  ARG A  16     -24.988   1.097-106.080  1.00  0.00           C  
ATOM    278  CG  ARG A  16     -23.845   1.615-106.938  1.00  0.00           C  
ATOM    279  CD  ARG A  16     -22.645   1.932-106.121  1.00  0.00           C  
ATOM    280  NE  ARG A  16     -22.103   0.748-105.473  1.00  0.00           N  
ATOM    281  CZ  ARG A  16     -21.310  -0.158-106.076  1.00  0.00           C  
ATOM    282  NH1 ARG A  16     -20.977  -0.004-107.338  1.00  0.00           N  
ATOM    283  NH2 ARG A  16     -20.867  -1.203-105.399  1.00  0.00           N  
ATOM    284  H   ARG A  16     -27.085   0.192-104.953  1.00  0.00           H  
ATOM    285  HA  ARG A  16     -26.606   1.673-107.351  1.00  0.00           H  
ATOM    286 1HB  ARG A  16     -25.200   1.851-105.323  1.00  0.00           H  
ATOM    287 2HB  ARG A  16     -24.635   0.205-105.564  1.00  0.00           H  
ATOM    288 1HG  ARG A  16     -23.569   0.858-107.673  1.00  0.00           H  
ATOM    289 2HG  ARG A  16     -24.159   2.524-107.453  1.00  0.00           H  
ATOM    290 1HD  ARG A  16     -21.871   2.355-106.761  1.00  0.00           H  
ATOM    291 2HD  ARG A  16     -22.911   2.652-105.349  1.00  0.00           H  
ATOM    292  HE  ARG A  16     -22.337   0.596-104.501  1.00  0.00           H  
ATOM    293 1HH1 ARG A  16     -21.315   0.794-107.856  1.00  0.00           H  
ATOM    294 2HH1 ARG A  16     -20.382  -0.684-107.790  1.00  0.00           H  
ATOM    295 1HH2 ARG A  16     -21.123  -1.322-104.428  1.00  0.00           H  
ATOM    296 2HH2 ARG A  16     -20.273  -1.883-105.850  1.00  0.00           H  
ATOM    297  N   LEU A  17     -25.931  -1.548-107.460  1.00  0.00           N  
ATOM    298  CA  LEU A  17     -25.655  -2.660-108.363  1.00  0.00           C  
ATOM    299  C   LEU A  17     -26.755  -2.811-109.405  1.00  0.00           C  
ATOM    300  O   LEU A  17     -26.482  -3.069-110.577  1.00  0.00           O  
ATOM    301  CB  LEU A  17     -25.513  -3.965-107.569  1.00  0.00           C  
ATOM    302  CG  LEU A  17     -24.269  -4.068-106.677  1.00  0.00           C  
ATOM    303  CD1 LEU A  17     -24.359  -5.327-105.824  1.00  0.00           C  
ATOM    304  CD2 LEU A  17     -23.020  -4.084-107.546  1.00  0.00           C  
ATOM    305  H   LEU A  17     -26.099  -1.738-106.482  1.00  0.00           H  
ATOM    306  HA  LEU A  17     -24.717  -2.460-108.881  1.00  0.00           H  
ATOM    307 1HB  LEU A  17     -26.388  -4.081-106.932  1.00  0.00           H  
ATOM    308 2HB  LEU A  17     -25.487  -4.798-108.271  1.00  0.00           H  
ATOM    309  HG  LEU A  17     -24.232  -3.212-106.003  1.00  0.00           H  
ATOM    310 1HD1 LEU A  17     -23.475  -5.400-105.190  1.00  0.00           H  
ATOM    311 2HD1 LEU A  17     -25.250  -5.280-105.199  1.00  0.00           H  
ATOM    312 3HD1 LEU A  17     -24.414  -6.201-106.472  1.00  0.00           H  
ATOM    313 1HD2 LEU A  17     -22.136  -4.156-106.911  1.00  0.00           H  
ATOM    314 2HD2 LEU A  17     -23.056  -4.941-108.218  1.00  0.00           H  
ATOM    315 3HD2 LEU A  17     -22.973  -3.165-108.130  1.00  0.00           H  
ATOM    316  N   VAL A  18     -28.001  -2.649-108.970  1.00  0.00           N  
ATOM    317  CA  VAL A  18     -29.146  -2.766-109.865  1.00  0.00           C  
ATOM    318  C   VAL A  18     -29.133  -1.670-110.923  1.00  0.00           C  
ATOM    319  O   VAL A  18     -29.432  -1.918-112.091  1.00  0.00           O  
ATOM    320  CB  VAL A  18     -30.460  -2.687-109.065  1.00  0.00           C  
ATOM    321  CG1 VAL A  18     -31.653  -2.618-110.006  1.00  0.00           C  
ATOM    322  CG2 VAL A  18     -30.573  -3.887-108.137  1.00  0.00           C  
ATOM    323  H   VAL A  18     -28.158  -2.440-107.995  1.00  0.00           H  
ATOM    324  HA  VAL A  18     -29.097  -3.734-110.364  1.00  0.00           H  
ATOM    325  HB  VAL A  18     -30.461  -1.770-108.476  1.00  0.00           H  
ATOM    326 1HG1 VAL A  18     -32.573  -2.563-109.423  1.00  0.00           H  
ATOM    327 2HG1 VAL A  18     -31.569  -1.733-110.635  1.00  0.00           H  
ATOM    328 3HG1 VAL A  18     -31.675  -3.510-110.632  1.00  0.00           H  
ATOM    329 1HG2 VAL A  18     -31.504  -3.825-107.574  1.00  0.00           H  
ATOM    330 2HG2 VAL A  18     -30.566  -4.805-108.726  1.00  0.00           H  
ATOM    331 3HG2 VAL A  18     -29.731  -3.893-107.445  1.00  0.00           H  
ATOM    332  N   SER A  19     -28.785  -0.457-110.506  1.00  0.00           N  
ATOM    333  CA  SER A  19     -28.733   0.680-111.416  1.00  0.00           C  
ATOM    334  C   SER A  19     -27.655   0.488-112.476  1.00  0.00           C  
ATOM    335  O   SER A  19     -27.860   0.805-113.648  1.00  0.00           O  
ATOM    336  CB  SER A  19     -28.472   1.957-110.641  1.00  0.00           C  
ATOM    337  OG  SER A  19     -29.548   2.261-109.797  1.00  0.00           O  
ATOM    338  H   SER A  19     -28.551  -0.320-109.533  1.00  0.00           H  
ATOM    339  HA  SER A  19     -29.697   0.765-111.919  1.00  0.00           H  
ATOM    340 1HB  SER A  19     -27.563   1.844-110.050  1.00  0.00           H  
ATOM    341 2HB  SER A  19     -28.310   2.778-111.338  1.00  0.00           H  
ATOM    342  HG  SER A  19     -29.202   2.860-109.132  1.00  0.00           H  
ATOM    343  N   GLU A  20     -26.506  -0.033-112.057  1.00  0.00           N  
ATOM    344  CA  GLU A  20     -25.395  -0.267-112.969  1.00  0.00           C  
ATOM    345  C   GLU A  20     -25.751  -1.318-114.013  1.00  0.00           C  
ATOM    346  O   GLU A  20     -25.412  -1.179-115.188  1.00  0.00           O  
ATOM    347  CB  GLU A  20     -24.152  -0.705-112.192  1.00  0.00           C  
ATOM    348  CG  GLU A  20     -23.528   0.387-111.335  1.00  0.00           C  
ATOM    349  CD  GLU A  20     -22.354  -0.098-110.532  1.00  0.00           C  
ATOM    350  OE1 GLU A  20     -22.095  -1.278-110.546  1.00  0.00           O  
ATOM    351  OE2 GLU A  20     -21.714   0.712-109.903  1.00  0.00           O  
ATOM    352  H   GLU A  20     -26.401  -0.273-111.082  1.00  0.00           H  
ATOM    353  HA  GLU A  20     -25.172   0.665-113.489  1.00  0.00           H  
ATOM    354 1HB  GLU A  20     -24.406  -1.539-111.538  1.00  0.00           H  
ATOM    355 2HB  GLU A  20     -23.392  -1.057-112.890  1.00  0.00           H  
ATOM    356 1HG  GLU A  20     -23.200   1.200-111.982  1.00  0.00           H  
ATOM    357 2HG  GLU A  20     -24.286   0.781-110.659  1.00  0.00           H  
ATOM    358  N   PHE A  21     -26.436  -2.369-113.578  1.00  0.00           N  
ATOM    359  CA  PHE A  21     -26.840  -3.446-114.473  1.00  0.00           C  
ATOM    360  C   PHE A  21     -27.829  -2.950-115.520  1.00  0.00           C  
ATOM    361  O   PHE A  21     -27.747  -3.321-116.691  1.00  0.00           O  
ATOM    362  CB  PHE A  21     -27.464  -4.595-113.679  1.00  0.00           C  
ATOM    363  CG  PHE A  21     -26.465  -5.411-112.908  1.00  0.00           C  
ATOM    364  CD1 PHE A  21     -26.585  -5.562-111.534  1.00  0.00           C  
ATOM    365  CD2 PHE A  21     -25.404  -6.027-113.553  1.00  0.00           C  
ATOM    366  CE1 PHE A  21     -25.667  -6.312-110.824  1.00  0.00           C  
ATOM    367  CE2 PHE A  21     -24.486  -6.778-112.846  1.00  0.00           C  
ATOM    368  CZ  PHE A  21     -24.618  -6.921-111.479  1.00  0.00           C  
ATOM    369  H   PHE A  21     -26.683  -2.423-112.600  1.00  0.00           H  
ATOM    370  HA  PHE A  21     -25.954  -3.819-114.988  1.00  0.00           H  
ATOM    371 1HB  PHE A  21     -28.193  -4.197-112.975  1.00  0.00           H  
ATOM    372 2HB  PHE A  21     -27.994  -5.261-114.358  1.00  0.00           H  
ATOM    373  HD1 PHE A  21     -27.415  -5.082-111.016  1.00  0.00           H  
ATOM    374  HD2 PHE A  21     -25.300  -5.914-114.633  1.00  0.00           H  
ATOM    375  HE1 PHE A  21     -25.773  -6.423-109.745  1.00  0.00           H  
ATOM    376  HE2 PHE A  21     -23.657  -7.258-113.366  1.00  0.00           H  
ATOM    377  HZ  PHE A  21     -23.893  -7.511-110.920  1.00  0.00           H  
ATOM    378  N   ALA A  22     -28.764  -2.109-115.092  1.00  0.00           N  
ATOM    379  CA  ALA A  22     -29.773  -1.559-115.991  1.00  0.00           C  
ATOM    380  C   ALA A  22     -29.138  -0.669-117.052  1.00  0.00           C  
ATOM    381  O   ALA A  22     -29.524  -0.708-118.220  1.00  0.00           O  
ATOM    382  CB  ALA A  22     -30.817  -0.781-115.204  1.00  0.00           C  
ATOM    383  H   ALA A  22     -28.776  -1.844-114.118  1.00  0.00           H  
ATOM    384  HA  ALA A  22     -30.262  -2.390-116.500  1.00  0.00           H  
ATOM    385 1HB  ALA A  22     -31.562  -0.376-115.889  1.00  0.00           H  
ATOM    386 2HB  ALA A  22     -31.304  -1.445-114.489  1.00  0.00           H  
ATOM    387 3HB  ALA A  22     -30.335   0.036-114.669  1.00  0.00           H  
ATOM    388  N   ILE A  23     -28.163   0.132-116.638  1.00  0.00           N  
ATOM    389  CA  ILE A  23     -27.471   1.035-117.552  1.00  0.00           C  
ATOM    390  C   ILE A  23     -26.693   0.258-118.607  1.00  0.00           C  
ATOM    391  O   ILE A  23     -26.682   0.627-119.781  1.00  0.00           O  
ATOM    392  CB  ILE A  23     -26.512   1.964-116.786  1.00  0.00           C  
ATOM    393  CG1 ILE A  23     -27.300   2.938-115.907  1.00  0.00           C  
ATOM    394  CG2 ILE A  23     -25.617   2.721-117.756  1.00  0.00           C  
ATOM    395  CD1 ILE A  23     -26.444   3.702-114.923  1.00  0.00           C  
ATOM    396  H   ILE A  23     -27.894   0.116-115.665  1.00  0.00           H  
ATOM    397  HA  ILE A  23     -28.214   1.649-118.059  1.00  0.00           H  
ATOM    398  HB  ILE A  23     -25.887   1.372-116.118  1.00  0.00           H  
ATOM    399 1HG1 ILE A  23     -27.820   3.658-116.538  1.00  0.00           H  
ATOM    400 2HG1 ILE A  23     -28.057   2.391-115.345  1.00  0.00           H  
ATOM    401 1HG2 ILE A  23     -24.946   3.374-117.198  1.00  0.00           H  
ATOM    402 2HG2 ILE A  23     -25.032   2.012-118.340  1.00  0.00           H  
ATOM    403 3HG2 ILE A  23     -26.233   3.322-118.425  1.00  0.00           H  
ATOM    404 1HD1 ILE A  23     -27.074   4.372-114.336  1.00  0.00           H  
ATOM    405 2HD1 ILE A  23     -25.941   3.001-114.257  1.00  0.00           H  
ATOM    406 3HD1 ILE A  23     -25.701   4.286-115.464  1.00  0.00           H  
ATOM    407  N   LEU A  24     -26.043  -0.819-118.181  1.00  0.00           N  
ATOM    408  CA  LEU A  24     -25.261  -1.650-119.088  1.00  0.00           C  
ATOM    409  C   LEU A  24     -26.149  -2.318-120.130  1.00  0.00           C  
ATOM    410  O   LEU A  24     -25.801  -2.379-121.309  1.00  0.00           O  
ATOM    411  CB  LEU A  24     -24.495  -2.719-118.299  1.00  0.00           C  
ATOM    412  CG  LEU A  24     -23.609  -3.654-119.132  1.00  0.00           C  
ATOM    413  CD1 LEU A  24     -22.560  -2.834-119.871  1.00  0.00           C  
ATOM    414  CD2 LEU A  24     -22.957  -4.682-118.220  1.00  0.00           C  
ATOM    415  H   LEU A  24     -26.092  -1.069-117.204  1.00  0.00           H  
ATOM    416  HA  LEU A  24     -24.543  -1.015-119.606  1.00  0.00           H  
ATOM    417 1HB  LEU A  24     -23.859  -2.223-117.569  1.00  0.00           H  
ATOM    418 2HB  LEU A  24     -25.215  -3.337-117.762  1.00  0.00           H  
ATOM    419  HG  LEU A  24     -24.219  -4.165-119.877  1.00  0.00           H  
ATOM    420 1HD1 LEU A  24     -21.930  -3.498-120.463  1.00  0.00           H  
ATOM    421 2HD1 LEU A  24     -23.054  -2.120-120.530  1.00  0.00           H  
ATOM    422 3HD1 LEU A  24     -21.944  -2.297-119.151  1.00  0.00           H  
ATOM    423 1HD2 LEU A  24     -22.327  -5.347-118.812  1.00  0.00           H  
ATOM    424 2HD2 LEU A  24     -22.345  -4.172-117.475  1.00  0.00           H  
ATOM    425 3HD2 LEU A  24     -23.729  -5.265-117.718  1.00  0.00           H  
ATOM    426  N   PHE A  25     -27.300  -2.818-119.680  1.00  0.00           N  
ATOM    427  CA  PHE A  25     -28.161  -3.648-120.519  1.00  0.00           C  
ATOM    428  C   PHE A  25     -29.324  -2.880-121.134  1.00  0.00           C  
ATOM    429  O   PHE A  25     -29.989  -3.369-122.047  1.00  0.00           O  
ATOM    430  CB  PHE A  25     -28.710  -4.819-119.703  1.00  0.00           C  
ATOM    431  CG  PHE A  25     -27.656  -5.785-119.242  1.00  0.00           C  
ATOM    432  CD1 PHE A  25     -27.460  -6.028-117.891  1.00  0.00           C  
ATOM    433  CD2 PHE A  25     -26.856  -6.451-120.159  1.00  0.00           C  
ATOM    434  CE1 PHE A  25     -26.490  -6.916-117.466  1.00  0.00           C  
ATOM    435  CE2 PHE A  25     -25.887  -7.340-119.738  1.00  0.00           C  
ATOM    436  CZ  PHE A  25     -25.703  -7.572-118.389  1.00  0.00           C  
ATOM    437  H   PHE A  25     -27.584  -2.616-118.732  1.00  0.00           H  
ATOM    438  HA  PHE A  25     -27.564  -4.045-121.341  1.00  0.00           H  
ATOM    439 1HB  PHE A  25     -29.229  -4.439-118.824  1.00  0.00           H  
ATOM    440 2HB  PHE A  25     -29.437  -5.369-120.299  1.00  0.00           H  
ATOM    441  HD1 PHE A  25     -28.083  -5.510-117.161  1.00  0.00           H  
ATOM    442  HD2 PHE A  25     -27.001  -6.267-121.224  1.00  0.00           H  
ATOM    443  HE1 PHE A  25     -26.347  -7.098-116.402  1.00  0.00           H  
ATOM    444  HE2 PHE A  25     -25.265  -7.857-120.469  1.00  0.00           H  
ATOM    445  HZ  PHE A  25     -24.938  -8.271-118.056  1.00  0.00           H  
ATOM    446  N   VAL A  26     -29.579  -1.672-120.640  1.00  0.00           N  
ATOM    447  CA  VAL A  26     -30.749  -0.922-121.083  1.00  0.00           C  
ATOM    448  C   VAL A  26     -30.391   0.050-122.199  1.00  0.00           C  
ATOM    449  O   VAL A  26     -29.706   1.047-121.971  1.00  0.00           O  
ATOM    450  CB  VAL A  26     -31.362  -0.142-119.905  1.00  0.00           C  
ATOM    451  CG1 VAL A  26     -32.569   0.659-120.367  1.00  0.00           C  
ATOM    452  CG2 VAL A  26     -31.747  -1.104-118.791  1.00  0.00           C  
ATOM    453  H   VAL A  26     -28.963  -1.262-119.952  1.00  0.00           H  
ATOM    454  HA  VAL A  26     -31.491  -1.628-121.459  1.00  0.00           H  
ATOM    455  HB  VAL A  26     -30.626   0.571-119.532  1.00  0.00           H  
ATOM    456 1HG1 VAL A  26     -32.990   1.205-119.521  1.00  0.00           H  
ATOM    457 2HG1 VAL A  26     -32.264   1.366-121.138  1.00  0.00           H  
ATOM    458 3HG1 VAL A  26     -33.322  -0.017-120.771  1.00  0.00           H  
ATOM    459 1HG2 VAL A  26     -32.178  -0.546-117.961  1.00  0.00           H  
ATOM    460 2HG2 VAL A  26     -32.477  -1.821-119.166  1.00  0.00           H  
ATOM    461 3HG2 VAL A  26     -30.860  -1.637-118.447  1.00  0.00           H  
ATOM    462  N   GLU A  27     -30.861  -0.250-123.406  1.00  0.00           N  
ATOM    463  CA  GLU A  27     -30.618   0.598-124.564  1.00  0.00           C  
ATOM    464  C   GLU A  27     -31.411   1.897-124.499  1.00  0.00           C  
ATOM    465  O   GLU A  27     -30.964   2.934-124.990  1.00  0.00           O  
ATOM    466  CB  GLU A  27     -30.967  -0.155-125.850  1.00  0.00           C  
ATOM    467  CG  GLU A  27     -30.040  -1.319-126.168  1.00  0.00           C  
ATOM    468  CD  GLU A  27     -30.428  -2.049-127.424  1.00  0.00           C  
ATOM    469  OE1 GLU A  27     -31.454  -1.737-127.977  1.00  0.00           O  
ATOM    470  OE2 GLU A  27     -29.696  -2.922-127.830  1.00  0.00           O  
ATOM    471  H   GLU A  27     -31.404  -1.094-123.520  1.00  0.00           H  
ATOM    472  HA  GLU A  27     -29.559   0.857-124.587  1.00  0.00           H  
ATOM    473 1HB  GLU A  27     -31.982  -0.545-125.779  1.00  0.00           H  
ATOM    474 2HB  GLU A  27     -30.940   0.535-126.694  1.00  0.00           H  
ATOM    475 1HG  GLU A  27     -29.024  -0.941-126.281  1.00  0.00           H  
ATOM    476 2HG  GLU A  27     -30.048  -2.016-125.331  1.00  0.00           H  
ATOM    477  N   ASP A  28     -32.592   1.843-123.892  1.00  0.00           N  
ATOM    478  CA  ASP A  28     -33.494   2.988-123.894  1.00  0.00           C  
ATOM    479  C   ASP A  28     -32.968   4.090-122.990  1.00  0.00           C  
ATOM    480  O   ASP A  28     -32.897   3.926-121.772  1.00  0.00           O  
ATOM    481  CB  ASP A  28     -34.896   2.573-123.442  1.00  0.00           C  
ATOM    482  CG  ASP A  28     -35.605   1.681-124.453  1.00  0.00           C  
ATOM    483  OD1 ASP A  28     -35.563   1.990-125.620  1.00  0.00           O  
ATOM    484  OD2 ASP A  28     -36.182   0.701-124.048  1.00  0.00           O  
ATOM    485  H   ASP A  28     -32.874   0.996-123.420  1.00  0.00           H  
ATOM    486  HA  ASP A  28     -33.557   3.377-124.911  1.00  0.00           H  
ATOM    487 1HB  ASP A  28     -34.830   2.040-122.493  1.00  0.00           H  
ATOM    488 2HB  ASP A  28     -35.503   3.463-123.275  1.00  0.00           H  
ATOM    489  N   PRO A  29     -32.529   5.314-123.302  1.00  0.00           N  
ATOM    490  CA  PRO A  29     -31.901   6.024-122.196  1.00  0.00           C  
ATOM    491  C   PRO A  29     -32.905   6.319-121.094  1.00  0.00           C  
ATOM    492  O   PRO A  29     -32.557   6.340-119.913  1.00  0.00           O  
ATOM    493  CB  PRO A  29     -31.392   7.310-122.855  1.00  0.00           C  
ATOM    494  CG  PRO A  29     -31.229   6.945-124.291  1.00  0.00           C  
ATOM    495  CD  PRO A  29     -32.361   5.992-124.566  1.00  0.00           C  
ATOM    496  HA  PRO A  29     -31.065   5.423-121.808  1.00  0.00           H  
ATOM    497 1HB  PRO A  29     -32.116   8.124-122.701  1.00  0.00           H  
ATOM    498 2HB  PRO A  29     -30.449   7.625-122.385  1.00  0.00           H  
ATOM    499 1HG  PRO A  29     -31.272   7.847-124.919  1.00  0.00           H  
ATOM    500 2HG  PRO A  29     -30.242   6.489-124.458  1.00  0.00           H  
ATOM    501 1HD  PRO A  29     -33.259   6.560-124.852  1.00  0.00           H  
ATOM    502 2HD  PRO A  29     -32.070   5.297-125.368  1.00  0.00           H  
ATOM    503  N   VAL A  30     -34.148   6.545-121.492  1.00  0.00           N  
ATOM    504  CA  VAL A  30     -35.165   7.060-120.582  1.00  0.00           C  
ATOM    505  C   VAL A  30     -35.529   6.026-119.524  1.00  0.00           C  
ATOM    506  O   VAL A  30     -35.706   6.359-118.352  1.00  0.00           O  
ATOM    507  CB  VAL A  30     -36.431   7.458-121.364  1.00  0.00           C  
ATOM    508  CG1 VAL A  30     -37.553   7.831-120.407  1.00  0.00           C  
ATOM    509  CG2 VAL A  30     -36.117   8.612-122.304  1.00  0.00           C  
ATOM    510  H   VAL A  30     -34.398   6.355-122.452  1.00  0.00           H  
ATOM    511  HA  VAL A  30     -34.768   7.946-120.085  1.00  0.00           H  
ATOM    512  HB  VAL A  30     -36.774   6.600-121.943  1.00  0.00           H  
ATOM    513 1HG1 VAL A  30     -38.440   8.109-120.977  1.00  0.00           H  
ATOM    514 2HG1 VAL A  30     -37.785   6.979-119.769  1.00  0.00           H  
ATOM    515 3HG1 VAL A  30     -37.240   8.673-119.790  1.00  0.00           H  
ATOM    516 1HG2 VAL A  30     -37.016   8.888-122.854  1.00  0.00           H  
ATOM    517 2HG2 VAL A  30     -35.769   9.468-121.725  1.00  0.00           H  
ATOM    518 3HG2 VAL A  30     -35.341   8.309-123.006  1.00  0.00           H  
ATOM    519  N   TYR A  31     -35.640   4.770-119.941  1.00  0.00           N  
ATOM    520  CA  TYR A  31     -35.982   3.686-119.027  1.00  0.00           C  
ATOM    521  C   TYR A  31     -34.892   3.480-117.984  1.00  0.00           C  
ATOM    522  O   TYR A  31     -35.179   3.253-116.809  1.00  0.00           O  
ATOM    523  CB  TYR A  31     -36.226   2.389-119.802  1.00  0.00           C  
ATOM    524  CG  TYR A  31     -37.520   2.380-120.585  1.00  0.00           C  
ATOM    525  CD1 TYR A  31     -37.673   3.217-121.681  1.00  0.00           C  
ATOM    526  CD2 TYR A  31     -38.553   1.535-120.209  1.00  0.00           C  
ATOM    527  CE1 TYR A  31     -38.855   3.209-122.397  1.00  0.00           C  
ATOM    528  CE2 TYR A  31     -39.735   1.527-120.924  1.00  0.00           C  
ATOM    529  CZ  TYR A  31     -39.887   2.360-122.014  1.00  0.00           C  
ATOM    530  OH  TYR A  31     -41.064   2.352-122.727  1.00  0.00           O  
ATOM    531  H   TYR A  31     -35.483   4.560-120.916  1.00  0.00           H  
ATOM    532  HA  TYR A  31     -36.898   3.954-118.499  1.00  0.00           H  
ATOM    533 1HB  TYR A  31     -35.404   2.222-120.500  1.00  0.00           H  
ATOM    534 2HB  TYR A  31     -36.243   1.549-119.108  1.00  0.00           H  
ATOM    535  HD1 TYR A  31     -36.861   3.882-121.977  1.00  0.00           H  
ATOM    536  HD2 TYR A  31     -38.433   0.878-119.347  1.00  0.00           H  
ATOM    537  HE1 TYR A  31     -38.975   3.867-123.257  1.00  0.00           H  
ATOM    538  HE2 TYR A  31     -40.547   0.864-120.628  1.00  0.00           H  
ATOM    539  HH  TYR A  31     -41.668   1.716-122.337  1.00  0.00           H  
ATOM    540  N   ALA A  32     -33.640   3.560-118.420  1.00  0.00           N  
ATOM    541  CA  ALA A  32     -32.504   3.383-117.523  1.00  0.00           C  
ATOM    542  C   ALA A  32     -32.450   4.488-116.478  1.00  0.00           C  
ATOM    543  O   ALA A  32     -32.168   4.235-115.307  1.00  0.00           O  
ATOM    544  CB  ALA A  32     -31.205   3.341-118.314  1.00  0.00           C  
ATOM    545  H   ALA A  32     -33.470   3.748-119.398  1.00  0.00           H  
ATOM    546  HA  ALA A  32     -32.630   2.435-117.000  1.00  0.00           H  
ATOM    547 1HB  ALA A  32     -30.366   3.209-117.631  1.00  0.00           H  
ATOM    548 2HB  ALA A  32     -31.234   2.508-119.018  1.00  0.00           H  
ATOM    549 3HB  ALA A  32     -31.083   4.274-118.862  1.00  0.00           H  
ATOM    550  N   VAL A  33     -32.722   5.716-116.907  1.00  0.00           N  
ATOM    551  CA  VAL A  33     -32.705   6.863-116.007  1.00  0.00           C  
ATOM    552  C   VAL A  33     -33.792   6.748-114.947  1.00  0.00           C  
ATOM    553  O   VAL A  33     -33.569   7.063-113.778  1.00  0.00           O  
ATOM    554  CB  VAL A  33     -32.903   8.168-116.801  1.00  0.00           C  
ATOM    555  CG1 VAL A  33     -33.075   9.346-115.854  1.00  0.00           C  
ATOM    556  CG2 VAL A  33     -31.720   8.393-117.731  1.00  0.00           C  
ATOM    557  H   VAL A  33     -32.946   5.859-117.881  1.00  0.00           H  
ATOM    558  HA  VAL A  33     -31.735   6.899-115.510  1.00  0.00           H  
ATOM    559  HB  VAL A  33     -33.818   8.091-117.388  1.00  0.00           H  
ATOM    560 1HG1 VAL A  33     -33.214  10.260-116.432  1.00  0.00           H  
ATOM    561 2HG1 VAL A  33     -33.948   9.181-115.223  1.00  0.00           H  
ATOM    562 3HG1 VAL A  33     -32.188   9.444-115.229  1.00  0.00           H  
ATOM    563 1HG2 VAL A  33     -31.867   9.317-118.289  1.00  0.00           H  
ATOM    564 2HG2 VAL A  33     -30.804   8.464-117.144  1.00  0.00           H  
ATOM    565 3HG2 VAL A  33     -31.641   7.557-118.427  1.00  0.00           H  
ATOM    566  N   ALA A  34     -34.970   6.295-115.360  1.00  0.00           N  
ATOM    567  CA  ALA A  34     -36.095   6.139-114.445  1.00  0.00           C  
ATOM    568  C   ALA A  34     -35.804   5.077-113.392  1.00  0.00           C  
ATOM    569  O   ALA A  34     -36.136   5.245-112.219  1.00  0.00           O  
ATOM    570  CB  ALA A  34     -37.360   5.788-115.215  1.00  0.00           C  
ATOM    571  H   ALA A  34     -35.090   6.052-116.333  1.00  0.00           H  
ATOM    572  HA  ALA A  34     -36.247   7.088-113.930  1.00  0.00           H  
ATOM    573 1HB  ALA A  34     -38.190   5.675-114.518  1.00  0.00           H  
ATOM    574 2HB  ALA A  34     -37.587   6.585-115.923  1.00  0.00           H  
ATOM    575 3HB  ALA A  34     -37.210   4.855-115.755  1.00  0.00           H  
ATOM    576  N   VAL A  35     -35.182   3.981-113.816  1.00  0.00           N  
ATOM    577  CA  VAL A  35     -34.845   2.891-112.909  1.00  0.00           C  
ATOM    578  C   VAL A  35     -33.828   3.337-111.867  1.00  0.00           C  
ATOM    579  O   VAL A  35     -33.933   2.984-110.692  1.00  0.00           O  
ATOM    580  CB  VAL A  35     -34.278   1.696-113.697  1.00  0.00           C  
ATOM    581  CG1 VAL A  35     -33.750   0.632-112.746  1.00  0.00           C  
ATOM    582  CG2 VAL A  35     -35.351   1.120-114.608  1.00  0.00           C  
ATOM    583  H   VAL A  35     -34.937   3.902-114.793  1.00  0.00           H  
ATOM    584  HA  VAL A  35     -35.754   2.573-112.397  1.00  0.00           H  
ATOM    585  HB  VAL A  35     -33.434   2.036-114.299  1.00  0.00           H  
ATOM    586 1HG1 VAL A  35     -33.352  -0.205-113.320  1.00  0.00           H  
ATOM    587 2HG1 VAL A  35     -32.958   1.057-112.129  1.00  0.00           H  
ATOM    588 3HG1 VAL A  35     -34.560   0.281-112.107  1.00  0.00           H  
ATOM    589 1HG2 VAL A  35     -34.943   0.275-115.163  1.00  0.00           H  
ATOM    590 2HG2 VAL A  35     -36.197   0.784-114.007  1.00  0.00           H  
ATOM    591 3HG2 VAL A  35     -35.685   1.886-115.308  1.00  0.00           H  
ATOM    592  N   PHE A  36     -32.843   4.116-112.304  1.00  0.00           N  
ATOM    593  CA  PHE A  36     -31.803   4.612-111.410  1.00  0.00           C  
ATOM    594  C   PHE A  36     -32.382   5.549-110.358  1.00  0.00           C  
ATOM    595  O   PHE A  36     -32.000   5.497-109.189  1.00  0.00           O  
ATOM    596  CB  PHE A  36     -30.717   5.339-112.205  1.00  0.00           C  
ATOM    597  CG  PHE A  36     -29.571   5.822-111.363  1.00  0.00           C  
ATOM    598  CD1 PHE A  36     -29.304   5.244-110.130  1.00  0.00           C  
ATOM    599  CD2 PHE A  36     -28.757   6.856-111.800  1.00  0.00           C  
ATOM    600  CE1 PHE A  36     -28.250   5.688-109.355  1.00  0.00           C  
ATOM    601  CE2 PHE A  36     -27.702   7.302-111.028  1.00  0.00           C  
ATOM    602  CZ  PHE A  36     -27.449   6.717-109.803  1.00  0.00           C  
ATOM    603  H   PHE A  36     -32.815   4.371-113.281  1.00  0.00           H  
ATOM    604  HA  PHE A  36     -31.351   3.761-110.899  1.00  0.00           H  
ATOM    605 1HB  PHE A  36     -30.319   4.673-112.970  1.00  0.00           H  
ATOM    606 2HB  PHE A  36     -31.152   6.199-112.713  1.00  0.00           H  
ATOM    607  HD1 PHE A  36     -29.937   4.430-109.776  1.00  0.00           H  
ATOM    608  HD2 PHE A  36     -28.957   7.319-112.767  1.00  0.00           H  
ATOM    609  HE1 PHE A  36     -28.052   5.225-108.388  1.00  0.00           H  
ATOM    610  HE2 PHE A  36     -27.070   8.115-111.383  1.00  0.00           H  
ATOM    611  HZ  PHE A  36     -26.619   7.068-109.192  1.00  0.00           H  
ATOM    612  N   MET A  37     -33.307   6.406-110.781  1.00  0.00           N  
ATOM    613  CA  MET A  37     -33.941   7.357-109.876  1.00  0.00           C  
ATOM    614  C   MET A  37     -34.765   6.641-108.813  1.00  0.00           C  
ATOM    615  O   MET A  37     -34.754   7.024-107.643  1.00  0.00           O  
ATOM    616  CB  MET A  37     -34.816   8.331-110.663  1.00  0.00           C  
ATOM    617  CG  MET A  37     -34.048   9.251-111.600  1.00  0.00           C  
ATOM    618  SD  MET A  37     -32.862  10.297-110.731  1.00  0.00           S  
ATOM    619  CE  MET A  37     -31.350   9.370-110.976  1.00  0.00           C  
ATOM    620  H   MET A  37     -33.577   6.398-111.754  1.00  0.00           H  
ATOM    621  HA  MET A  37     -33.161   7.921-109.365  1.00  0.00           H  
ATOM    622 1HB  MET A  37     -35.536   7.772-111.259  1.00  0.00           H  
ATOM    623 2HB  MET A  37     -35.380   8.956-109.969  1.00  0.00           H  
ATOM    624 1HG  MET A  37     -33.508   8.654-112.335  1.00  0.00           H  
ATOM    625 2HG  MET A  37     -34.748   9.895-112.133  1.00  0.00           H  
ATOM    626 1HE  MET A  37     -30.522   9.890-110.495  1.00  0.00           H  
ATOM    627 2HE  MET A  37     -31.458   8.375-110.540  1.00  0.00           H  
ATOM    628 3HE  MET A  37     -31.149   9.277-112.044  1.00  0.00           H  
ATOM    629  N   ARG A  38     -35.479   5.599-109.228  1.00  0.00           N  
ATOM    630  CA  ARG A  38     -36.311   4.828-108.314  1.00  0.00           C  
ATOM    631  C   ARG A  38     -35.464   4.119-107.265  1.00  0.00           C  
ATOM    632  O   ARG A  38     -35.827   4.070-106.090  1.00  0.00           O  
ATOM    633  CB  ARG A  38     -37.134   3.801-109.077  1.00  0.00           C  
ATOM    634  CG  ARG A  38     -38.248   4.382-109.933  1.00  0.00           C  
ATOM    635  CD  ARG A  38     -38.968   3.325-110.689  1.00  0.00           C  
ATOM    636  NE  ARG A  38     -40.035   3.876-111.509  1.00  0.00           N  
ATOM    637  CZ  ARG A  38     -40.760   3.169-112.398  1.00  0.00           C  
ATOM    638  NH1 ARG A  38     -40.522   1.888-112.568  1.00  0.00           N  
ATOM    639  NH2 ARG A  38     -41.710   3.764-113.097  1.00  0.00           N  
ATOM    640  H   ARG A  38     -35.444   5.335-110.202  1.00  0.00           H  
ATOM    641  HA  ARG A  38     -36.992   5.511-107.806  1.00  0.00           H  
ATOM    642 1HB  ARG A  38     -36.481   3.225-109.732  1.00  0.00           H  
ATOM    643 2HB  ARG A  38     -37.589   3.103-108.373  1.00  0.00           H  
ATOM    644 1HG  ARG A  38     -38.966   4.897-109.295  1.00  0.00           H  
ATOM    645 2HG  ARG A  38     -37.826   5.088-110.649  1.00  0.00           H  
ATOM    646 1HD  ARG A  38     -38.269   2.805-111.343  1.00  0.00           H  
ATOM    647 2HD  ARG A  38     -39.409   2.615-109.990  1.00  0.00           H  
ATOM    648  HE  ARG A  38     -40.247   4.860-111.406  1.00  0.00           H  
ATOM    649 1HH1 ARG A  38     -39.796   1.433-112.033  1.00  0.00           H  
ATOM    650 2HH1 ARG A  38     -41.066   1.357-113.234  1.00  0.00           H  
ATOM    651 1HH2 ARG A  38     -41.893   4.749-112.966  1.00  0.00           H  
ATOM    652 2HH2 ARG A  38     -42.254   3.234-113.763  1.00  0.00           H  
ATOM    653  N   ALA A  39     -34.333   3.571-107.697  1.00  0.00           N  
ATOM    654  CA  ALA A  39     -33.433   2.861-106.795  1.00  0.00           C  
ATOM    655  C   ALA A  39     -32.844   3.803-105.753  1.00  0.00           C  
ATOM    656  O   ALA A  39     -32.724   3.450-104.580  1.00  0.00           O  
ATOM    657  CB  ALA A  39     -32.322   2.181-107.581  1.00  0.00           C  
ATOM    658  H   ALA A  39     -34.090   3.648-108.674  1.00  0.00           H  
ATOM    659  HA  ALA A  39     -34.011   2.100-106.270  1.00  0.00           H  
ATOM    660 1HB  ALA A  39     -31.658   1.656-106.894  1.00  0.00           H  
ATOM    661 2HB  ALA A  39     -32.756   1.467-108.282  1.00  0.00           H  
ATOM    662 3HB  ALA A  39     -31.755   2.930-108.131  1.00  0.00           H  
ATOM    663  N   GLU A  40     -32.477   5.004-106.188  1.00  0.00           N  
ATOM    664  CA  GLU A  40     -31.899   5.998-105.291  1.00  0.00           C  
ATOM    665  C   GLU A  40     -32.904   6.438-104.234  1.00  0.00           C  
ATOM    666  O   GLU A  40     -32.556   6.610-103.066  1.00  0.00           O  
ATOM    667  CB  GLU A  40     -31.413   7.213-106.084  1.00  0.00           C  
ATOM    668  CG  GLU A  40     -30.202   6.946-106.965  1.00  0.00           C  
ATOM    669  CD  GLU A  40     -28.975   6.580-106.178  1.00  0.00           C  
ATOM    670  OE1 GLU A  40     -28.502   7.405-105.433  1.00  0.00           O  
ATOM    671  OE2 GLU A  40     -28.508   5.474-106.322  1.00  0.00           O  
ATOM    672  H   GLU A  40     -32.601   5.235-107.163  1.00  0.00           H  
ATOM    673  HA  GLU A  40     -31.045   5.550-104.781  1.00  0.00           H  
ATOM    674 1HB  GLU A  40     -32.218   7.576-106.723  1.00  0.00           H  
ATOM    675 2HB  GLU A  40     -31.155   8.018-105.395  1.00  0.00           H  
ATOM    676 1HG  GLU A  40     -30.436   6.131-107.650  1.00  0.00           H  
ATOM    677 2HG  GLU A  40     -29.995   7.835-107.560  1.00  0.00           H  
ATOM    678  N   VAL A  41     -34.154   6.619-104.651  1.00  0.00           N  
ATOM    679  CA  VAL A  41     -35.211   7.039-103.740  1.00  0.00           C  
ATOM    680  C   VAL A  41     -35.480   5.978-102.680  1.00  0.00           C  
ATOM    681  O   VAL A  41     -35.686   6.295-101.509  1.00  0.00           O  
ATOM    682  CB  VAL A  41     -36.508   7.321-104.521  1.00  0.00           C  
ATOM    683  CG1 VAL A  41     -37.662   7.575-103.563  1.00  0.00           C  
ATOM    684  CG2 VAL A  41     -36.306   8.509-105.449  1.00  0.00           C  
ATOM    685  H   VAL A  41     -34.377   6.461-105.624  1.00  0.00           H  
ATOM    686  HA  VAL A  41     -34.895   7.957-103.243  1.00  0.00           H  
ATOM    687  HB  VAL A  41     -36.766   6.439-105.109  1.00  0.00           H  
ATOM    688 1HG1 VAL A  41     -38.571   7.772-104.132  1.00  0.00           H  
ATOM    689 2HG1 VAL A  41     -37.812   6.698-102.933  1.00  0.00           H  
ATOM    690 3HG1 VAL A  41     -37.433   8.437-102.938  1.00  0.00           H  
ATOM    691 1HG2 VAL A  41     -37.227   8.702-105.999  1.00  0.00           H  
ATOM    692 2HG2 VAL A  41     -36.042   9.388-104.862  1.00  0.00           H  
ATOM    693 3HG2 VAL A  41     -35.503   8.288-106.153  1.00  0.00           H  
ATOM    694  N   ARG A  42     -35.477   4.717-103.099  1.00  0.00           N  
ATOM    695  CA  ARG A  42     -35.719   3.606-102.188  1.00  0.00           C  
ATOM    696  C   ARG A  42     -34.615   3.499-101.143  1.00  0.00           C  
ATOM    697  O   ARG A  42     -34.882   3.248 -99.968  1.00  0.00           O  
ATOM    698  CB  ARG A  42     -35.815   2.296-102.956  1.00  0.00           C  
ATOM    699  CG  ARG A  42     -36.082   1.070-102.098  1.00  0.00           C  
ATOM    700  CD  ARG A  42     -37.404   1.147-101.425  1.00  0.00           C  
ATOM    701  NE  ARG A  42     -37.682  -0.044-100.638  1.00  0.00           N  
ATOM    702  CZ  ARG A  42     -38.713  -0.170 -99.780  1.00  0.00           C  
ATOM    703  NH1 ARG A  42     -39.552   0.828 -99.609  1.00  0.00           N  
ATOM    704  NH2 ARG A  42     -38.881  -1.296 -99.109  1.00  0.00           N  
ATOM    705  H   ARG A  42     -35.302   4.524-104.075  1.00  0.00           H  
ATOM    706  HA  ARG A  42     -36.666   3.779-101.675  1.00  0.00           H  
ATOM    707 1HB  ARG A  42     -36.616   2.364-103.692  1.00  0.00           H  
ATOM    708 2HB  ARG A  42     -34.886   2.123-103.499  1.00  0.00           H  
ATOM    709 1HG  ARG A  42     -36.068   0.177-102.724  1.00  0.00           H  
ATOM    710 2HG  ARG A  42     -35.311   0.987-101.331  1.00  0.00           H  
ATOM    711 1HD  ARG A  42     -37.422   2.008-100.758  1.00  0.00           H  
ATOM    712 2HD  ARG A  42     -38.188   1.252-102.174  1.00  0.00           H  
ATOM    713  HE  ARG A  42     -37.058  -0.833-100.743  1.00  0.00           H  
ATOM    714 1HH1 ARG A  42     -39.424   1.689-100.121  1.00  0.00           H  
ATOM    715 2HH1 ARG A  42     -40.324   0.734 -98.966  1.00  0.00           H  
ATOM    716 1HH2 ARG A  42     -38.236  -2.064 -99.241  1.00  0.00           H  
ATOM    717 2HH2 ARG A  42     -39.653  -1.391 -98.467  1.00  0.00           H  
ATOM    718  N   SER A  43     -33.376   3.691-101.580  1.00  0.00           N  
ATOM    719  CA  SER A  43     -32.227   3.616-100.684  1.00  0.00           C  
ATOM    720  C   SER A  43     -32.273   4.721 -99.638  1.00  0.00           C  
ATOM    721  O   SER A  43     -31.968   4.494 -98.467  1.00  0.00           O  
ATOM    722  CB  SER A  43     -30.938   3.712-101.477  1.00  0.00           C  
ATOM    723  OG  SER A  43     -29.822   3.638-100.633  1.00  0.00           O  
ATOM    724  H   SER A  43     -33.225   3.894-102.558  1.00  0.00           H  
ATOM    725  HA  SER A  43     -32.252   2.655-100.169  1.00  0.00           H  
ATOM    726 1HB  SER A  43     -30.899   2.904-102.207  1.00  0.00           H  
ATOM    727 2HB  SER A  43     -30.919   4.652-102.028  1.00  0.00           H  
ATOM    728  HG  SER A  43     -29.053   3.705-101.204  1.00  0.00           H  
ATOM    729  N   ALA A  44     -32.656   5.919-100.066  1.00  0.00           N  
ATOM    730  CA  ALA A  44     -32.741   7.064 -99.167  1.00  0.00           C  
ATOM    731  C   ALA A  44     -33.813   6.850 -98.104  1.00  0.00           C  
ATOM    732  O   ALA A  44     -33.617   7.183 -96.935  1.00  0.00           O  
ATOM    733  CB  ALA A  44     -33.022   8.336 -99.954  1.00  0.00           C  
ATOM    734  H   ALA A  44     -32.895   6.039-101.040  1.00  0.00           H  
ATOM    735  HA  ALA A  44     -31.782   7.168 -98.659  1.00  0.00           H  
ATOM    736 1HB  ALA A  44     -33.082   9.182 -99.269  1.00  0.00           H  
ATOM    737 2HB  ALA A  44     -32.218   8.506-100.670  1.00  0.00           H  
ATOM    738 3HB  ALA A  44     -33.966   8.233-100.487  1.00  0.00           H  
ATOM    739  N   ALA A  45     -34.946   6.292 -98.518  1.00  0.00           N  
ATOM    740  CA  ALA A  45     -36.051   6.033 -97.603  1.00  0.00           C  
ATOM    741  C   ALA A  45     -35.665   5.003 -96.549  1.00  0.00           C  
ATOM    742  O   ALA A  45     -36.009   5.143 -95.375  1.00  0.00           O  
ATOM    743  CB  ALA A  45     -37.278   5.567 -98.373  1.00  0.00           C  
ATOM    744  H   ALA A  45     -35.044   6.041 -99.491  1.00  0.00           H  
ATOM    745  HA  ALA A  45     -36.290   6.964 -97.088  1.00  0.00           H  
ATOM    746 1HB  ALA A  45     -38.095   5.378 -97.677  1.00  0.00           H  
ATOM    747 2HB  ALA A  45     -37.577   6.339 -99.082  1.00  0.00           H  
ATOM    748 3HB  ALA A  45     -37.042   4.651 -98.912  1.00  0.00           H  
ATOM    749  N   VAL A  46     -34.948   3.968 -96.975  1.00  0.00           N  
ATOM    750  CA  VAL A  46     -34.513   2.913 -96.070  1.00  0.00           C  
ATOM    751  C   VAL A  46     -33.539   3.447 -95.028  1.00  0.00           C  
ATOM    752  O   VAL A  46     -33.610   3.084 -93.854  1.00  0.00           O  
ATOM    753  CB  VAL A  46     -33.841   1.775 -96.861  1.00  0.00           C  
ATOM    754  CG1 VAL A  46     -33.218   0.762 -95.912  1.00  0.00           C  
ATOM    755  CG2 VAL A  46     -34.860   1.105 -97.770  1.00  0.00           C  
ATOM    756  H   VAL A  46     -34.698   3.912 -97.952  1.00  0.00           H  
ATOM    757  HA  VAL A  46     -35.389   2.514 -95.557  1.00  0.00           H  
ATOM    758  HB  VAL A  46     -33.034   2.191 -97.463  1.00  0.00           H  
ATOM    759 1HG1 VAL A  46     -32.747  -0.035 -96.488  1.00  0.00           H  
ATOM    760 2HG1 VAL A  46     -32.466   1.256 -95.296  1.00  0.00           H  
ATOM    761 3HG1 VAL A  46     -33.992   0.339 -95.272  1.00  0.00           H  
ATOM    762 1HG2 VAL A  46     -34.378   0.302 -98.327  1.00  0.00           H  
ATOM    763 2HG2 VAL A  46     -35.671   0.694 -97.168  1.00  0.00           H  
ATOM    764 3HG2 VAL A  46     -35.263   1.839 -98.469  1.00  0.00           H  
ATOM    765  N   PHE A  47     -32.628   4.312 -95.465  1.00  0.00           N  
ATOM    766  CA  PHE A  47     -31.638   4.898 -94.571  1.00  0.00           C  
ATOM    767  C   PHE A  47     -32.298   5.779 -93.518  1.00  0.00           C  
ATOM    768  O   PHE A  47     -31.912   5.761 -92.349  1.00  0.00           O  
ATOM    769  CB  PHE A  47     -30.621   5.719 -95.366  1.00  0.00           C  
ATOM    770  CG  PHE A  47     -29.522   6.303 -94.524  1.00  0.00           C  
ATOM    771  CD1 PHE A  47     -28.765   5.494 -93.689  1.00  0.00           C  
ATOM    772  CD2 PHE A  47     -29.244   7.660 -94.564  1.00  0.00           C  
ATOM    773  CE1 PHE A  47     -27.754   6.030 -92.913  1.00  0.00           C  
ATOM    774  CE2 PHE A  47     -28.234   8.199 -93.791  1.00  0.00           C  
ATOM    775  CZ  PHE A  47     -27.488   7.382 -92.964  1.00  0.00           C  
ATOM    776  H   PHE A  47     -32.622   4.569 -96.442  1.00  0.00           H  
ATOM    777  HA  PHE A  47     -31.112   4.090 -94.060  1.00  0.00           H  
ATOM    778 1HB  PHE A  47     -30.166   5.092 -96.131  1.00  0.00           H  
ATOM    779 2HB  PHE A  47     -31.131   6.537 -95.873  1.00  0.00           H  
ATOM    780  HD1 PHE A  47     -28.975   4.425 -93.649  1.00  0.00           H  
ATOM    781  HD2 PHE A  47     -29.833   8.306 -95.217  1.00  0.00           H  
ATOM    782  HE1 PHE A  47     -27.167   5.384 -92.261  1.00  0.00           H  
ATOM    783  HE2 PHE A  47     -28.025   9.267 -93.832  1.00  0.00           H  
ATOM    784  HZ  PHE A  47     -26.693   7.805 -92.353  1.00  0.00           H  
ATOM    785  N   ALA A  48     -33.296   6.550 -93.939  1.00  0.00           N  
ATOM    786  CA  ALA A  48     -34.012   7.440 -93.034  1.00  0.00           C  
ATOM    787  C   ALA A  48     -34.769   6.652 -91.972  1.00  0.00           C  
ATOM    788  O   ALA A  48     -34.794   7.034 -90.802  1.00  0.00           O  
ATOM    789  CB  ALA A  48     -34.968   8.331 -93.814  1.00  0.00           C  
ATOM    790  H   ALA A  48     -33.565   6.518 -94.912  1.00  0.00           H  
ATOM    791  HA  ALA A  48     -33.279   8.067 -92.526  1.00  0.00           H  
ATOM    792 1HB  ALA A  48     -35.495   8.990 -93.124  1.00  0.00           H  
ATOM    793 2HB  ALA A  48     -34.405   8.930 -94.529  1.00  0.00           H  
ATOM    794 3HB  ALA A  48     -35.688   7.713 -94.347  1.00  0.00           H  
ATOM    795  N   LEU A  49     -35.386   5.550 -92.385  1.00  0.00           N  
ATOM    796  CA  LEU A  49     -36.145   4.707 -91.472  1.00  0.00           C  
ATOM    797  C   LEU A  49     -35.272   4.212 -90.325  1.00  0.00           C  
ATOM    798  O   LEU A  49     -35.667   4.273 -89.161  1.00  0.00           O  
ATOM    799  CB  LEU A  49     -36.738   3.510 -92.226  1.00  0.00           C  
ATOM    800  CG  LEU A  49     -37.538   2.517 -91.374  1.00  0.00           C  
ATOM    801  CD1 LEU A  49     -38.734   3.227 -90.754  1.00  0.00           C  
ATOM    802  CD2 LEU A  49     -37.985   1.349 -92.240  1.00  0.00           C  
ATOM    803  H   LEU A  49     -35.326   5.291 -93.359  1.00  0.00           H  
ATOM    804  HA  LEU A  49     -36.960   5.297 -91.054  1.00  0.00           H  
ATOM    805 1HB  LEU A  49     -37.399   3.884 -93.006  1.00  0.00           H  
ATOM    806 2HB  LEU A  49     -35.925   2.960 -92.700  1.00  0.00           H  
ATOM    807  HG  LEU A  49     -36.912   2.148 -90.561  1.00  0.00           H  
ATOM    808 1HD1 LEU A  49     -39.303   2.521 -90.148  1.00  0.00           H  
ATOM    809 2HD1 LEU A  49     -38.385   4.046 -90.124  1.00  0.00           H  
ATOM    810 3HD1 LEU A  49     -39.372   3.623 -91.544  1.00  0.00           H  
ATOM    811 1HD2 LEU A  49     -38.553   0.642 -91.634  1.00  0.00           H  
ATOM    812 2HD2 LEU A  49     -38.612   1.717 -93.052  1.00  0.00           H  
ATOM    813 3HD2 LEU A  49     -37.110   0.849 -92.656  1.00  0.00           H  
ATOM    814  N   GLY A  50     -34.084   3.722 -90.662  1.00  0.00           N  
ATOM    815  CA  GLY A  50     -33.152   3.217 -89.660  1.00  0.00           C  
ATOM    816  C   GLY A  50     -32.815   4.287 -88.632  1.00  0.00           C  
ATOM    817  O   GLY A  50     -32.746   4.011 -87.434  1.00  0.00           O  
ATOM    818  H   GLY A  50     -33.819   3.698 -91.636  1.00  0.00           H  
ATOM    819 1HA  GLY A  50     -33.588   2.352 -89.160  1.00  0.00           H  
ATOM    820 2HA  GLY A  50     -32.240   2.878 -90.150  1.00  0.00           H  
ATOM    821  N   VAL A  51     -32.607   5.515 -89.127  1.00  0.00           N  
ATOM    822  CA  VAL A  51     -32.385   6.709 -88.302  1.00  0.00           C  
ATOM    823  C   VAL A  51     -33.632   7.171 -87.543  1.00  0.00           C  
ATOM    824  O   VAL A  51     -33.535   7.715 -86.443  1.00  0.00           O  
ATOM    825  CB  VAL A  51     -31.889   7.867 -89.189  1.00  0.00           C  
ATOM    826  CG1 VAL A  51     -31.811   9.157 -88.386  1.00  0.00           C  
ATOM    827  CG2 VAL A  51     -30.533   7.519 -89.784  1.00  0.00           C  
ATOM    828  H   VAL A  51     -32.606   5.605 -90.133  1.00  0.00           H  
ATOM    829  HA  VAL A  51     -31.617   6.481 -87.562  1.00  0.00           H  
ATOM    830  HB  VAL A  51     -32.608   8.031 -89.991  1.00  0.00           H  
ATOM    831 1HG1 VAL A  51     -31.459   9.964 -89.028  1.00  0.00           H  
ATOM    832 2HG1 VAL A  51     -32.799   9.405 -88.000  1.00  0.00           H  
ATOM    833 3HG1 VAL A  51     -31.117   9.027 -87.555  1.00  0.00           H  
ATOM    834 1HG2 VAL A  51     -30.189   8.341 -90.411  1.00  0.00           H  
ATOM    835 2HG2 VAL A  51     -29.816   7.349 -88.981  1.00  0.00           H  
ATOM    836 3HG2 VAL A  51     -30.622   6.615 -90.388  1.00  0.00           H  
ATOM    837  N   GLY A  52     -34.808   6.957 -88.126  1.00  0.00           N  
ATOM    838  CA  GLY A  52     -36.062   7.436 -87.536  1.00  0.00           C  
ATOM    839  C   GLY A  52     -36.557   8.733 -88.176  1.00  0.00           C  
ATOM    840  O   GLY A  52     -36.939   9.674 -87.480  1.00  0.00           O  
ATOM    841  H   GLY A  52     -34.841   6.450 -88.999  1.00  0.00           H  
ATOM    842 1HA  GLY A  52     -36.831   6.671 -87.645  1.00  0.00           H  
ATOM    843 2HA  GLY A  52     -35.922   7.599 -86.468  1.00  0.00           H  
ATOM    844  N   GLY A  53     -36.547   8.769 -89.508  1.00  0.00           N  
ATOM    845  CA  GLY A  53     -37.267   9.788 -90.273  1.00  0.00           C  
ATOM    846  C   GLY A  53     -38.733   9.408 -90.434  1.00  0.00           C  
ATOM    847  O   GLY A  53     -39.059   8.251 -90.698  1.00  0.00           O  
ATOM    848  H   GLY A  53     -36.020   8.063 -90.003  1.00  0.00           H  
ATOM    849 1HA  GLY A  53     -37.186  10.749 -89.765  1.00  0.00           H  
ATOM    850 2HA  GLY A  53     -36.804   9.902 -91.252  1.00  0.00           H  
ATOM    851  N   ASP A  54     -39.624  10.383 -90.275  1.00  0.00           N  
ATOM    852  CA  ASP A  54     -41.059  10.105 -90.289  1.00  0.00           C  
ATOM    853  C   ASP A  54     -41.500   9.570 -91.649  1.00  0.00           C  
ATOM    854  O   ASP A  54     -41.263  10.199 -92.681  1.00  0.00           O  
ATOM    855  CB  ASP A  54     -41.855  11.367 -89.947  1.00  0.00           C  
ATOM    856  CG  ASP A  54     -41.698  11.791 -88.493  1.00  0.00           C  
ATOM    857  OD1 ASP A  54     -41.238  10.994 -87.709  1.00  0.00           O  
ATOM    858  OD2 ASP A  54     -42.039  12.906 -88.180  1.00  0.00           O  
ATOM    859  H   ASP A  54     -39.308  11.333 -90.142  1.00  0.00           H  
ATOM    860  HA  ASP A  54     -41.271   9.345 -89.537  1.00  0.00           H  
ATOM    861 1HB  ASP A  54     -41.529  12.187 -90.586  1.00  0.00           H  
ATOM    862 2HB  ASP A  54     -42.913  11.196 -90.148  1.00  0.00           H  
ATOM    863  N   PRO A  55     -42.128   8.406 -91.511  1.00  0.00           N  
ATOM    864  CA  PRO A  55     -42.367   7.438 -92.579  1.00  0.00           C  
ATOM    865  C   PRO A  55     -43.272   8.030 -93.657  1.00  0.00           C  
ATOM    866  O   PRO A  55     -43.235   7.608 -94.813  1.00  0.00           O  
ATOM    867  CB  PRO A  55     -43.044   6.274 -91.847  1.00  0.00           C  
ATOM    868  CG  PRO A  55     -43.617   6.898 -90.621  1.00  0.00           C  
ATOM    869  CD  PRO A  55     -42.639   7.984 -90.260  1.00  0.00           C  
ATOM    870  HA  PRO A  55     -41.403   7.126 -93.007  1.00  0.00           H  
ATOM    871 1HB  PRO A  55     -43.809   5.819 -92.492  1.00  0.00           H  
ATOM    872 2HB  PRO A  55     -42.305   5.491 -91.622  1.00  0.00           H  
ATOM    873 1HG  PRO A  55     -44.625   7.287 -90.829  1.00  0.00           H  
ATOM    874 2HG  PRO A  55     -43.725   6.144 -89.827  1.00  0.00           H  
ATOM    875 1HD  PRO A  55     -43.171   8.806 -89.760  1.00  0.00           H  
ATOM    876 2HD  PRO A  55     -41.858   7.571 -89.604  1.00  0.00           H  
ATOM    877  N   GLU A  56     -44.075   9.006 -93.254  1.00  0.00           N  
ATOM    878  CA  GLU A  56     -44.950   9.747 -94.157  1.00  0.00           C  
ATOM    879  C   GLU A  56     -44.147  10.488 -95.217  1.00  0.00           C  
ATOM    880  O   GLU A  56     -44.531  10.527 -96.386  1.00  0.00           O  
ATOM    881  CB  GLU A  56     -45.812  10.738 -93.372  1.00  0.00           C  
ATOM    882  CG  GLU A  56     -46.834  10.090 -92.449  1.00  0.00           C  
ATOM    883  CD  GLU A  56     -46.241   9.640 -91.143  1.00  0.00           C  
ATOM    884  OE1 GLU A  56     -45.066   9.838 -90.946  1.00  0.00           O  
ATOM    885  OE2 GLU A  56     -46.963   9.097 -90.341  1.00  0.00           O  
ATOM    886  H   GLU A  56     -44.072   9.239 -92.271  1.00  0.00           H  
ATOM    887  HA  GLU A  56     -45.606   9.038 -94.663  1.00  0.00           H  
ATOM    888 1HB  GLU A  56     -45.170  11.377 -92.764  1.00  0.00           H  
ATOM    889 2HB  GLU A  56     -46.350  11.382 -94.067  1.00  0.00           H  
ATOM    890 1HG  GLU A  56     -47.630  10.805 -92.246  1.00  0.00           H  
ATOM    891 2HG  GLU A  56     -47.274   9.233 -92.957  1.00  0.00           H  
ATOM    892  N   VAL A  57     -43.031  11.076 -94.805  1.00  0.00           N  
ATOM    893  CA  VAL A  57     -42.171  11.817 -95.719  1.00  0.00           C  
ATOM    894  C   VAL A  57     -41.565  10.897 -96.771  1.00  0.00           C  
ATOM    895  O   VAL A  57     -41.476  11.255 -97.945  1.00  0.00           O  
ATOM    896  CB  VAL A  57     -41.041  12.517 -94.941  1.00  0.00           C  
ATOM    897  CG1 VAL A  57     -40.035  13.133 -95.901  1.00  0.00           C  
ATOM    898  CG2 VAL A  57     -41.627  13.577 -94.020  1.00  0.00           C  
ATOM    899  H   VAL A  57     -42.771  11.008 -93.831  1.00  0.00           H  
ATOM    900  HA  VAL A  57     -42.772  12.575 -96.222  1.00  0.00           H  
ATOM    901  HB  VAL A  57     -40.507  11.775 -94.348  1.00  0.00           H  
ATOM    902 1HG1 VAL A  57     -39.243  13.624 -95.334  1.00  0.00           H  
ATOM    903 2HG1 VAL A  57     -39.603  12.351 -96.526  1.00  0.00           H  
ATOM    904 3HG1 VAL A  57     -40.536  13.867 -96.532  1.00  0.00           H  
ATOM    905 1HG2 VAL A  57     -40.822  14.068 -93.472  1.00  0.00           H  
ATOM    906 2HG2 VAL A  57     -42.166  14.316 -94.613  1.00  0.00           H  
ATOM    907 3HG2 VAL A  57     -42.312  13.108 -93.314  1.00  0.00           H  
ATOM    908  N   LEU A  58     -41.150   9.712 -96.343  1.00  0.00           N  
ATOM    909  CA  LEU A  58     -40.550   8.736 -97.249  1.00  0.00           C  
ATOM    910  C   LEU A  58     -41.555   8.262 -98.290  1.00  0.00           C  
ATOM    911  O   LEU A  58     -41.219   8.102 -99.464  1.00  0.00           O  
ATOM    912  CB  LEU A  58     -40.019   7.533 -96.459  1.00  0.00           C  
ATOM    913  CG  LEU A  58     -38.572   7.650 -95.964  1.00  0.00           C  
ATOM    914  CD1 LEU A  58     -38.437   8.874 -95.069  1.00  0.00           C  
ATOM    915  CD2 LEU A  58     -38.187   6.381 -95.216  1.00  0.00           C  
ATOM    916  H   LEU A  58     -41.251   9.479 -95.366  1.00  0.00           H  
ATOM    917  HA  LEU A  58     -39.717   9.211 -97.766  1.00  0.00           H  
ATOM    918 1HB  LEU A  58     -40.655   7.381 -95.589  1.00  0.00           H  
ATOM    919 2HB  LEU A  58     -40.083   6.647 -97.090  1.00  0.00           H  
ATOM    920  HG  LEU A  58     -37.905   7.784 -96.816  1.00  0.00           H  
ATOM    921 1HD1 LEU A  58     -37.409   8.957 -94.717  1.00  0.00           H  
ATOM    922 2HD1 LEU A  58     -38.699   9.769 -95.634  1.00  0.00           H  
ATOM    923 3HD1 LEU A  58     -39.106   8.776 -94.214  1.00  0.00           H  
ATOM    924 1HD2 LEU A  58     -37.158   6.464 -94.865  1.00  0.00           H  
ATOM    925 2HD2 LEU A  58     -38.852   6.246 -94.363  1.00  0.00           H  
ATOM    926 3HD2 LEU A  58     -38.275   5.524 -95.884  1.00  0.00           H  
ATOM    927  N   GLU A  59     -42.789   8.033 -97.854  1.00  0.00           N  
ATOM    928  CA  GLU A  59     -43.845   7.577 -98.748  1.00  0.00           C  
ATOM    929  C   GLU A  59     -44.169   8.628 -99.801  1.00  0.00           C  
ATOM    930  O   GLU A  59     -44.381   8.305-100.970  1.00  0.00           O  
ATOM    931  CB  GLU A  59     -45.106   7.233 -97.952  1.00  0.00           C  
ATOM    932  CG  GLU A  59     -44.981   5.991 -97.081  1.00  0.00           C  
ATOM    933  CD  GLU A  59     -46.211   5.726 -96.259  1.00  0.00           C  
ATOM    934  OE1 GLU A  59     -47.099   6.545 -96.273  1.00  0.00           O  
ATOM    935  OE2 GLU A  59     -46.264   4.704 -95.617  1.00  0.00           O  
ATOM    936  H   GLU A  59     -43.000   8.179 -96.877  1.00  0.00           H  
ATOM    937  HA  GLU A  59     -43.500   6.679 -99.261  1.00  0.00           H  
ATOM    938 1HB  GLU A  59     -45.367   8.071 -97.304  1.00  0.00           H  
ATOM    939 2HB  GLU A  59     -45.939   7.078 -98.638  1.00  0.00           H  
ATOM    940 1HG  GLU A  59     -44.792   5.129 -97.721  1.00  0.00           H  
ATOM    941 2HG  GLU A  59     -44.125   6.110 -96.417  1.00  0.00           H  
ATOM    942  N   GLU A  60     -44.206   9.887 -99.382  1.00  0.00           N  
ATOM    943  CA  GLU A  60     -44.504  10.989-100.291  1.00  0.00           C  
ATOM    944  C   GLU A  60     -43.420  11.136-101.351  1.00  0.00           C  
ATOM    945  O   GLU A  60     -43.712  11.377-102.522  1.00  0.00           O  
ATOM    946  CB  GLU A  60     -44.651  12.299 -99.513  1.00  0.00           C  
ATOM    947  CG  GLU A  60     -45.893  12.373 -98.636  1.00  0.00           C  
ATOM    948  CD  GLU A  60     -45.966  13.642 -97.833  1.00  0.00           C  
ATOM    949  OE1 GLU A  60     -45.024  14.397 -97.863  1.00  0.00           O  
ATOM    950  OE2 GLU A  60     -46.966  13.856 -97.188  1.00  0.00           O  
ATOM    951  H   GLU A  60     -44.023  10.087 -98.409  1.00  0.00           H  
ATOM    952  HA  GLU A  60     -45.446  10.776-100.796  1.00  0.00           H  
ATOM    953 1HB  GLU A  60     -43.780  12.441 -98.872  1.00  0.00           H  
ATOM    954 2HB  GLU A  60     -44.683  13.135-100.211  1.00  0.00           H  
ATOM    955 1HG  GLU A  60     -46.777  12.307 -99.270  1.00  0.00           H  
ATOM    956 2HG  GLU A  60     -45.899  11.520 -97.960  1.00  0.00           H  
ATOM    957  N   ALA A  61     -42.166  10.989-100.934  1.00  0.00           N  
ATOM    958  CA  ALA A  61     -41.037  11.105-101.850  1.00  0.00           C  
ATOM    959  C   ALA A  61     -41.059   9.998-102.897  1.00  0.00           C  
ATOM    960  O   ALA A  61     -40.780  10.236-104.072  1.00  0.00           O  
ATOM    961  CB  ALA A  61     -39.725  11.078-101.079  1.00  0.00           C  
ATOM    962  H   ALA A  61     -41.990  10.792 -99.959  1.00  0.00           H  
ATOM    963  HA  ALA A  61     -41.120  12.059-102.371  1.00  0.00           H  
ATOM    964 1HB  ALA A  61     -38.892  11.166-101.776  1.00  0.00           H  
ATOM    965 2HB  ALA A  61     -39.699  11.910-100.376  1.00  0.00           H  
ATOM    966 3HB  ALA A  61     -39.644  10.139-100.534  1.00  0.00           H  
ATOM    967  N   GLU A  62     -41.392   8.788-102.461  1.00  0.00           N  
ATOM    968  CA  GLU A  62     -41.450   7.640-103.360  1.00  0.00           C  
ATOM    969  C   GLU A  62     -42.547   7.814-104.405  1.00  0.00           C  
ATOM    970  O   GLU A  62     -42.359   7.487-105.577  1.00  0.00           O  
ATOM    971  CB  GLU A  62     -41.687   6.353-102.567  1.00  0.00           C  
ATOM    972  CG  GLU A  62     -40.509   5.919-101.706  1.00  0.00           C  
ATOM    973  CD  GLU A  62     -40.802   4.693-100.887  1.00  0.00           C  
ATOM    974  OE1 GLU A  62     -41.927   4.252-100.895  1.00  0.00           O  
ATOM    975  OE2 GLU A  62     -39.901   4.197-100.253  1.00  0.00           O  
ATOM    976  H   GLU A  62     -41.610   8.659-101.483  1.00  0.00           H  
ATOM    977  HA  GLU A  62     -40.495   7.559-103.880  1.00  0.00           H  
ATOM    978 1HB  GLU A  62     -42.549   6.481-101.913  1.00  0.00           H  
ATOM    979 2HB  GLU A  62     -41.916   5.539-103.255  1.00  0.00           H  
ATOM    980 1HG  GLU A  62     -39.655   5.715-102.352  1.00  0.00           H  
ATOM    981 2HG  GLU A  62     -40.238   6.738-101.041  1.00  0.00           H  
ATOM    982  N   GLU A  63     -43.691   8.331-103.972  1.00  0.00           N  
ATOM    983  CA  GLU A  63     -44.819   8.549-104.868  1.00  0.00           C  
ATOM    984  C   GLU A  63     -44.488   9.592-105.929  1.00  0.00           C  
ATOM    985  O   GLU A  63     -44.846   9.439-107.097  1.00  0.00           O  
ATOM    986  CB  GLU A  63     -46.052   8.987-104.075  1.00  0.00           C  
ATOM    987  CG  GLU A  63     -46.654   7.899-103.196  1.00  0.00           C  
ATOM    988  CD  GLU A  63     -47.818   8.385-102.378  1.00  0.00           C  
ATOM    989  OE1 GLU A  63     -48.084   9.563-102.400  1.00  0.00           O  
ATOM    990  OE2 GLU A  63     -48.441   7.577-101.731  1.00  0.00           O  
ATOM    991  H   GLU A  63     -43.782   8.579-102.997  1.00  0.00           H  
ATOM    992  HA  GLU A  63     -45.045   7.610-105.375  1.00  0.00           H  
ATOM    993 1HB  GLU A  63     -45.792   9.829-103.433  1.00  0.00           H  
ATOM    994 2HB  GLU A  63     -46.826   9.327-104.763  1.00  0.00           H  
ATOM    995 1HG  GLU A  63     -46.988   7.078-103.830  1.00  0.00           H  
ATOM    996 2HG  GLU A  63     -45.882   7.517-102.530  1.00  0.00           H  
ATOM    997  N   ARG A  64     -43.803  10.652-105.514  1.00  0.00           N  
ATOM    998  CA  ARG A  64     -43.423  11.723-106.428  1.00  0.00           C  
ATOM    999  C   ARG A  64     -42.445  11.223-107.484  1.00  0.00           C  
ATOM   1000  O   ARG A  64     -42.546  11.582-108.657  1.00  0.00           O  
ATOM   1001  CB  ARG A  64     -42.794  12.880-105.666  1.00  0.00           C  
ATOM   1002  CG  ARG A  64     -43.750  13.646-104.765  1.00  0.00           C  
ATOM   1003  CD  ARG A  64     -44.812  14.330-105.546  1.00  0.00           C  
ATOM   1004  NE  ARG A  64     -44.272  15.382-106.392  1.00  0.00           N  
ATOM   1005  CZ  ARG A  64     -44.926  15.940-107.429  1.00  0.00           C  
ATOM   1006  NH1 ARG A  64     -46.139  15.538-107.735  1.00  0.00           N  
ATOM   1007  NH2 ARG A  64     -44.347  16.893-108.139  1.00  0.00           N  
ATOM   1008  H   ARG A  64     -43.539  10.718-104.541  1.00  0.00           H  
ATOM   1009  HA  ARG A  64     -44.321  12.084-106.930  1.00  0.00           H  
ATOM   1010 1HB  ARG A  64     -41.982  12.507-105.043  1.00  0.00           H  
ATOM   1011 2HB  ARG A  64     -42.365  13.591-106.372  1.00  0.00           H  
ATOM   1012 1HG  ARG A  64     -44.226  12.956-104.068  1.00  0.00           H  
ATOM   1013 2HG  ARG A  64     -43.196  14.401-104.205  1.00  0.00           H  
ATOM   1014 1HD  ARG A  64     -45.318  13.605-106.184  1.00  0.00           H  
ATOM   1015 2HD  ARG A  64     -45.534  14.778-104.864  1.00  0.00           H  
ATOM   1016  HE  ARG A  64     -43.340  15.718-106.187  1.00  0.00           H  
ATOM   1017 1HH1 ARG A  64     -46.582  14.810-107.193  1.00  0.00           H  
ATOM   1018 2HH1 ARG A  64     -46.629  15.957-108.513  1.00  0.00           H  
ATOM   1019 1HH2 ARG A  64     -43.413  17.202-107.904  1.00  0.00           H  
ATOM   1020 2HH2 ARG A  64     -44.836  17.311-108.916  1.00  0.00           H  
ATOM   1021  N   VAL A  65     -41.499  10.393-107.063  1.00  0.00           N  
ATOM   1022  CA  VAL A  65     -40.500   9.841-107.972  1.00  0.00           C  
ATOM   1023  C   VAL A  65     -41.146   8.937-109.015  1.00  0.00           C  
ATOM   1024  O   VAL A  65     -40.781   8.969-110.190  1.00  0.00           O  
ATOM   1025  CB  VAL A  65     -39.445   9.041-107.185  1.00  0.00           C  
ATOM   1026  CG1 VAL A  65     -38.513   8.308-108.138  1.00  0.00           C  
ATOM   1027  CG2 VAL A  65     -38.661   9.973-106.274  1.00  0.00           C  
ATOM   1028  H   VAL A  65     -41.470  10.137-106.086  1.00  0.00           H  
ATOM   1029  HA  VAL A  65     -40.004  10.667-108.483  1.00  0.00           H  
ATOM   1030  HB  VAL A  65     -39.950   8.284-106.585  1.00  0.00           H  
ATOM   1031 1HG1 VAL A  65     -37.774   7.747-107.565  1.00  0.00           H  
ATOM   1032 2HG1 VAL A  65     -39.091   7.620-108.756  1.00  0.00           H  
ATOM   1033 3HG1 VAL A  65     -38.004   9.030-108.777  1.00  0.00           H  
ATOM   1034 1HG2 VAL A  65     -37.918   9.400-105.721  1.00  0.00           H  
ATOM   1035 2HG2 VAL A  65     -38.161  10.733-106.875  1.00  0.00           H  
ATOM   1036 3HG2 VAL A  65     -39.343  10.455-105.573  1.00  0.00           H  
ATOM   1037  N   GLU A  66     -42.108   8.131-108.577  1.00  0.00           N  
ATOM   1038  CA  GLU A  66     -42.806   7.217-109.472  1.00  0.00           C  
ATOM   1039  C   GLU A  66     -43.608   7.976-110.521  1.00  0.00           C  
ATOM   1040  O   GLU A  66     -43.638   7.593-111.691  1.00  0.00           O  
ATOM   1041  CB  GLU A  66     -43.733   6.296-108.676  1.00  0.00           C  
ATOM   1042  CG  GLU A  66     -43.011   5.273-107.810  1.00  0.00           C  
ATOM   1043  CD  GLU A  66     -43.950   4.435-106.988  1.00  0.00           C  
ATOM   1044  OE1 GLU A  66     -45.125   4.711-106.998  1.00  0.00           O  
ATOM   1045  OE2 GLU A  66     -43.491   3.517-106.350  1.00  0.00           O  
ATOM   1046  H   GLU A  66     -42.362   8.152-107.600  1.00  0.00           H  
ATOM   1047  HA  GLU A  66     -42.065   6.606-109.989  1.00  0.00           H  
ATOM   1048 1HB  GLU A  66     -44.370   6.895-108.025  1.00  0.00           H  
ATOM   1049 2HB  GLU A  66     -44.383   5.753-109.362  1.00  0.00           H  
ATOM   1050 1HG  GLU A  66     -42.424   4.617-108.453  1.00  0.00           H  
ATOM   1051 2HG  GLU A  66     -42.323   5.796-107.146  1.00  0.00           H  
ATOM   1052  N   GLU A  67     -44.258   9.055-110.095  1.00  0.00           N  
ATOM   1053  CA  GLU A  67     -45.061   9.870-110.998  1.00  0.00           C  
ATOM   1054  C   GLU A  67     -44.195  10.535-112.060  1.00  0.00           C  
ATOM   1055  O   GLU A  67     -44.575  10.607-113.229  1.00  0.00           O  
ATOM   1056  CB  GLU A  67     -45.830  10.935-110.213  1.00  0.00           C  
ATOM   1057  CG  GLU A  67     -46.760  11.792-111.060  1.00  0.00           C  
ATOM   1058  CD  GLU A  67     -47.564  12.765-110.244  1.00  0.00           C  
ATOM   1059  OE1 GLU A  67     -47.849  12.467-109.109  1.00  0.00           O  
ATOM   1060  OE2 GLU A  67     -47.894  13.809-110.757  1.00  0.00           O  
ATOM   1061  H   GLU A  67     -44.194   9.317-109.122  1.00  0.00           H  
ATOM   1062  HA  GLU A  67     -45.779   9.222-111.503  1.00  0.00           H  
ATOM   1063 1HB  GLU A  67     -46.429  10.455-109.439  1.00  0.00           H  
ATOM   1064 2HB  GLU A  67     -45.124  11.600-109.715  1.00  0.00           H  
ATOM   1065 1HG  GLU A  67     -46.165  12.347-111.785  1.00  0.00           H  
ATOM   1066 2HG  GLU A  67     -47.437  11.140-111.610  1.00  0.00           H  
ATOM   1067  N   ALA A  68     -43.029  11.020-111.646  1.00  0.00           N  
ATOM   1068  CA  ALA A  68     -42.105  11.680-112.561  1.00  0.00           C  
ATOM   1069  C   ALA A  68     -41.584  10.709-113.613  1.00  0.00           C  
ATOM   1070  O   ALA A  68     -41.462  11.058-114.787  1.00  0.00           O  
ATOM   1071  CB  ALA A  68     -40.947  12.297-111.791  1.00  0.00           C  
ATOM   1072  H   ALA A  68     -42.776  10.929-110.672  1.00  0.00           H  
ATOM   1073  HA  ALA A  68     -42.647  12.472-113.077  1.00  0.00           H  
ATOM   1074 1HB  ALA A  68     -40.266  12.786-112.488  1.00  0.00           H  
ATOM   1075 2HB  ALA A  68     -41.331  13.032-111.083  1.00  0.00           H  
ATOM   1076 3HB  ALA A  68     -40.413  11.517-111.250  1.00  0.00           H  
ATOM   1077  N   ALA A  69     -41.278   9.489-113.184  1.00  0.00           N  
ATOM   1078  CA  ALA A  69     -40.768   8.464-114.087  1.00  0.00           C  
ATOM   1079  C   ALA A  69     -41.811   8.081-115.129  1.00  0.00           C  
ATOM   1080  O   ALA A  69     -41.490   7.894-116.303  1.00  0.00           O  
ATOM   1081  CB  ALA A  69     -40.329   7.237-113.302  1.00  0.00           C  
ATOM   1082  H   ALA A  69     -41.402   9.266-112.207  1.00  0.00           H  
ATOM   1083  HA  ALA A  69     -39.905   8.874-114.612  1.00  0.00           H  
ATOM   1084 1HB  ALA A  69     -39.951   6.480-113.990  1.00  0.00           H  
ATOM   1085 2HB  ALA A  69     -39.542   7.515-112.601  1.00  0.00           H  
ATOM   1086 3HB  ALA A  69     -41.178   6.834-112.752  1.00  0.00           H  
ATOM   1087  N   ARG A  70     -43.061   7.966-114.693  1.00  0.00           N  
ATOM   1088  CA  ARG A  70     -44.155   7.605-115.587  1.00  0.00           C  
ATOM   1089  C   ARG A  70     -44.382   8.680-116.642  1.00  0.00           C  
ATOM   1090  O   ARG A  70     -44.622   8.376-117.810  1.00  0.00           O  
ATOM   1091  CB  ARG A  70     -45.440   7.391-114.801  1.00  0.00           C  
ATOM   1092  CG  ARG A  70     -45.459   6.142-113.934  1.00  0.00           C  
ATOM   1093  CD  ARG A  70     -46.720   6.032-113.157  1.00  0.00           C  
ATOM   1094  NE  ARG A  70     -46.742   4.839-112.325  1.00  0.00           N  
ATOM   1095  CZ  ARG A  70     -47.698   4.556-111.419  1.00  0.00           C  
ATOM   1096  NH1 ARG A  70     -48.700   5.387-111.239  1.00  0.00           N  
ATOM   1097  NH2 ARG A  70     -47.628   3.442-110.711  1.00  0.00           N  
ATOM   1098  H   ARG A  70     -43.258   8.133-113.717  1.00  0.00           H  
ATOM   1099  HA  ARG A  70     -43.897   6.673-116.091  1.00  0.00           H  
ATOM   1100 1HB  ARG A  70     -45.615   8.246-114.151  1.00  0.00           H  
ATOM   1101 2HB  ARG A  70     -46.282   7.326-115.491  1.00  0.00           H  
ATOM   1102 1HG  ARG A  70     -45.367   5.258-114.566  1.00  0.00           H  
ATOM   1103 2HG  ARG A  70     -44.625   6.174-113.232  1.00  0.00           H  
ATOM   1104 1HD  ARG A  70     -46.824   6.901-112.508  1.00  0.00           H  
ATOM   1105 2HD  ARG A  70     -47.566   5.986-113.841  1.00  0.00           H  
ATOM   1106  HE  ARG A  70     -45.987   4.175-112.435  1.00  0.00           H  
ATOM   1107 1HH1 ARG A  70     -48.754   6.239-111.781  1.00  0.00           H  
ATOM   1108 2HH1 ARG A  70     -49.417   5.175-110.560  1.00  0.00           H  
ATOM   1109 1HH2 ARG A  70     -46.857   2.803-110.849  1.00  0.00           H  
ATOM   1110 2HH2 ARG A  70     -48.344   3.230-110.032  1.00  0.00           H  
ATOM   1111  N   ARG A  71     -44.305   9.938-116.225  1.00  0.00           N  
ATOM   1112  CA  ARG A  71     -44.502  11.062-117.132  1.00  0.00           C  
ATOM   1113  C   ARG A  71     -43.410  11.110-118.193  1.00  0.00           C  
ATOM   1114  O   ARG A  71     -43.680  11.376-119.364  1.00  0.00           O  
ATOM   1115  CB  ARG A  71     -44.516  12.375-116.363  1.00  0.00           C  
ATOM   1116  CG  ARG A  71     -45.746  12.595-115.496  1.00  0.00           C  
ATOM   1117  CD  ARG A  71     -45.700  13.907-114.801  1.00  0.00           C  
ATOM   1118  NE  ARG A  71     -46.834  14.087-113.908  1.00  0.00           N  
ATOM   1119  CZ  ARG A  71     -48.046  14.533-114.290  1.00  0.00           C  
ATOM   1120  NH1 ARG A  71     -48.266  14.840-115.550  1.00  0.00           N  
ATOM   1121  NH2 ARG A  71     -49.014  14.663-113.400  1.00  0.00           N  
ATOM   1122  H   ARG A  71     -44.104  10.120-115.252  1.00  0.00           H  
ATOM   1123  HA  ARG A  71     -45.465  10.940-117.630  1.00  0.00           H  
ATOM   1124 1HB  ARG A  71     -43.643  12.426-115.714  1.00  0.00           H  
ATOM   1125 2HB  ARG A  71     -44.453  13.208-117.063  1.00  0.00           H  
ATOM   1126 1HG  ARG A  71     -46.640  12.568-116.120  1.00  0.00           H  
ATOM   1127 2HG  ARG A  71     -45.806  11.809-114.742  1.00  0.00           H  
ATOM   1128 1HD  ARG A  71     -44.787  13.974-114.211  1.00  0.00           H  
ATOM   1129 2HD  ARG A  71     -45.716  14.709-115.537  1.00  0.00           H  
ATOM   1130  HE  ARG A  71     -46.703  13.861-112.931  1.00  0.00           H  
ATOM   1131 1HH1 ARG A  71     -47.526  14.741-116.230  1.00  0.00           H  
ATOM   1132 2HH1 ARG A  71     -49.174  15.175-115.836  1.00  0.00           H  
ATOM   1133 1HH2 ARG A  71     -48.844  14.427-112.431  1.00  0.00           H  
ATOM   1134 2HH2 ARG A  71     -49.921  14.998-113.686  1.00  0.00           H  
ATOM   1135  N   ALA A  72     -42.176  10.851-117.778  1.00  0.00           N  
ATOM   1136  CA  ALA A  72     -41.039  10.864-118.690  1.00  0.00           C  
ATOM   1137  C   ALA A  72     -41.159   9.762-119.736  1.00  0.00           C  
ATOM   1138  O   ALA A  72     -40.857   9.972-120.911  1.00  0.00           O  
ATOM   1139  CB  ALA A  72     -39.737  10.719-117.915  1.00  0.00           C  
ATOM   1140  H   ALA A  72     -42.022  10.639-116.803  1.00  0.00           H  
ATOM   1141  HA  ALA A  72     -41.034  11.821-119.212  1.00  0.00           H  
ATOM   1142 1HB  ALA A  72     -38.897  10.731-118.610  1.00  0.00           H  
ATOM   1143 2HB  ALA A  72     -39.638  11.546-117.212  1.00  0.00           H  
ATOM   1144 3HB  ALA A  72     -39.742   9.777-117.369  1.00  0.00           H  
ATOM   1145  N   LEU A  73     -41.601   8.587-119.302  1.00  0.00           N  
ATOM   1146  CA  LEU A  73     -41.762   7.449-120.199  1.00  0.00           C  
ATOM   1147  C   LEU A  73     -42.838   7.722-121.244  1.00  0.00           C  
ATOM   1148  O   LEU A  73     -42.679   7.381-122.416  1.00  0.00           O  
ATOM   1149  CB  LEU A  73     -42.123   6.191-119.400  1.00  0.00           C  
ATOM   1150  CG  LEU A  73     -41.011   5.631-118.502  1.00  0.00           C  
ATOM   1151  CD1 LEU A  73     -41.570   4.503-117.645  1.00  0.00           C  
ATOM   1152  CD2 LEU A  73     -39.859   5.142-119.367  1.00  0.00           C  
ATOM   1153  H   LEU A  73     -41.832   8.479-118.325  1.00  0.00           H  
ATOM   1154  HA  LEU A  73     -40.817   7.278-120.714  1.00  0.00           H  
ATOM   1155 1HB  LEU A  73     -42.979   6.416-118.765  1.00  0.00           H  
ATOM   1156 2HB  LEU A  73     -42.411   5.406-120.099  1.00  0.00           H  
ATOM   1157  HG  LEU A  73     -40.655   6.414-117.833  1.00  0.00           H  
ATOM   1158 1HD1 LEU A  73     -40.780   4.106-117.007  1.00  0.00           H  
ATOM   1159 2HD1 LEU A  73     -42.379   4.886-117.023  1.00  0.00           H  
ATOM   1160 3HD1 LEU A  73     -41.949   3.711-118.289  1.00  0.00           H  
ATOM   1161 1HD2 LEU A  73     -39.069   4.745-118.729  1.00  0.00           H  
ATOM   1162 2HD2 LEU A  73     -40.213   4.357-120.036  1.00  0.00           H  
ATOM   1163 3HD2 LEU A  73     -39.468   5.972-119.956  1.00  0.00           H  
ATOM   1164  N   GLU A  74     -43.931   8.338-120.813  1.00  0.00           N  
ATOM   1165  CA  GLU A  74     -45.036   8.656-121.710  1.00  0.00           C  
ATOM   1166  C   GLU A  74     -44.611   9.665-122.770  1.00  0.00           C  
ATOM   1167  O   GLU A  74     -44.980   9.545-123.938  1.00  0.00           O  
ATOM   1168  CB  GLU A  74     -46.226   9.203-120.918  1.00  0.00           C  
ATOM   1169  CG  GLU A  74     -46.923   8.175-120.040  1.00  0.00           C  
ATOM   1170  CD  GLU A  74     -48.039   8.763-119.223  1.00  0.00           C  
ATOM   1171  OE1 GLU A  74     -48.199   9.960-119.246  1.00  0.00           O  
ATOM   1172  OE2 GLU A  74     -48.733   8.015-118.575  1.00  0.00           O  
ATOM   1173  H   GLU A  74     -44.000   8.593-119.838  1.00  0.00           H  
ATOM   1174  HA  GLU A  74     -45.345   7.741-122.216  1.00  0.00           H  
ATOM   1175 1HB  GLU A  74     -45.891  10.019-120.277  1.00  0.00           H  
ATOM   1176 2HB  GLU A  74     -46.965   9.611-121.608  1.00  0.00           H  
ATOM   1177 1HG  GLU A  74     -47.329   7.386-120.673  1.00  0.00           H  
ATOM   1178 2HG  GLU A  74     -46.189   7.725-119.372  1.00  0.00           H  
ATOM   1179  N   LYS A  75     -43.833  10.660-122.356  1.00  0.00           N  
ATOM   1180  CA  LYS A  75     -43.356  11.692-123.269  1.00  0.00           C  
ATOM   1181  C   LYS A  75     -42.428  11.104-124.326  1.00  0.00           C  
ATOM   1182  O   LYS A  75     -42.498  11.469-125.500  1.00  0.00           O  
ATOM   1183  CB  LYS A  75     -42.639  12.801-122.497  1.00  0.00           C  
ATOM   1184  CG  LYS A  75     -43.557  13.671-121.648  1.00  0.00           C  
ATOM   1185  CD  LYS A  75     -42.771  14.735-120.897  1.00  0.00           C  
ATOM   1186  CE  LYS A  75     -43.686  15.598-120.041  1.00  0.00           C  
ATOM   1187  NZ  LYS A  75     -42.926  16.620-119.270  1.00  0.00           N  
ATOM   1188  H   LYS A  75     -43.565  10.702-121.383  1.00  0.00           H  
ATOM   1189  HA  LYS A  75     -44.216  12.124-123.782  1.00  0.00           H  
ATOM   1190 1HB  LYS A  75     -41.892  12.360-121.837  1.00  0.00           H  
ATOM   1191 2HB  LYS A  75     -42.115  13.452-123.197  1.00  0.00           H  
ATOM   1192 1HG  LYS A  75     -44.292  14.159-122.290  1.00  0.00           H  
ATOM   1193 2HG  LYS A  75     -44.087  13.047-120.929  1.00  0.00           H  
ATOM   1194 1HD  LYS A  75     -42.031  14.256-120.255  1.00  0.00           H  
ATOM   1195 2HD  LYS A  75     -42.249  15.373-121.611  1.00  0.00           H  
ATOM   1196 1HE  LYS A  75     -44.409  16.105-120.678  1.00  0.00           H  
ATOM   1197 2HE  LYS A  75     -44.232  14.966-119.340  1.00  0.00           H  
ATOM   1198 1HZ  LYS A  75     -43.567  17.170-118.716  1.00  0.00           H  
ATOM   1199 2HZ  LYS A  75     -42.264  16.159-118.661  1.00  0.00           H  
ATOM   1200 3HZ  LYS A  75     -42.430  17.224-119.910  1.00  0.00           H  
ATOM   1201  N   TYR A  76     -41.560  10.193-123.903  1.00  0.00           N  
ATOM   1202  CA  TYR A  76     -40.617   9.554-124.812  1.00  0.00           C  
ATOM   1203  C   TYR A  76     -41.340   8.851-125.953  1.00  0.00           C  
ATOM   1204  O   TYR A  76     -40.971   8.997-127.118  1.00  0.00           O  
ATOM   1205  CB  TYR A  76     -39.732   8.562-124.054  1.00  0.00           C  
ATOM   1206  CG  TYR A  76     -38.747   7.826-124.935  1.00  0.00           C  
ATOM   1207  CD1 TYR A  76     -37.880   8.537-125.751  1.00  0.00           C  
ATOM   1208  CD2 TYR A  76     -38.711   6.439-124.926  1.00  0.00           C  
ATOM   1209  CE1 TYR A  76     -36.981   7.865-126.556  1.00  0.00           C  
ATOM   1210  CE2 TYR A  76     -37.812   5.767-125.731  1.00  0.00           C  
ATOM   1211  CZ  TYR A  76     -36.949   6.475-126.543  1.00  0.00           C  
ATOM   1212  OH  TYR A  76     -36.054   5.805-127.345  1.00  0.00           O  
ATOM   1213  H   TYR A  76     -41.553   9.936-122.926  1.00  0.00           H  
ATOM   1214  HA  TYR A  76     -39.982  10.325-125.249  1.00  0.00           H  
ATOM   1215 1HB  TYR A  76     -39.170   9.091-123.283  1.00  0.00           H  
ATOM   1216 2HB  TYR A  76     -40.359   7.824-123.554  1.00  0.00           H  
ATOM   1217  HD1 TYR A  76     -37.909   9.627-125.758  1.00  0.00           H  
ATOM   1218  HD2 TYR A  76     -39.393   5.880-124.286  1.00  0.00           H  
ATOM   1219  HE1 TYR A  76     -36.300   8.423-127.198  1.00  0.00           H  
ATOM   1220  HE2 TYR A  76     -37.784   4.677-125.725  1.00  0.00           H  
ATOM   1221  HH  TYR A  76     -36.159   4.859-127.219  1.00  0.00           H  
ATOM   1222  N   ARG A  77     -42.371   8.088-125.613  1.00  0.00           N  
ATOM   1223  CA  ARG A  77     -43.150   7.361-126.608  1.00  0.00           C  
ATOM   1224  C   ARG A  77     -43.738   8.308-127.645  1.00  0.00           C  
ATOM   1225  O   ARG A  77     -43.820   7.976-128.827  1.00  0.00           O  
ATOM   1226  CB  ARG A  77     -44.274   6.581-125.943  1.00  0.00           C  
ATOM   1227  CG  ARG A  77     -45.177   5.818-126.900  1.00  0.00           C  
ATOM   1228  CD  ARG A  77     -44.445   4.727-127.592  1.00  0.00           C  
ATOM   1229  NE  ARG A  77     -45.291   4.024-128.543  1.00  0.00           N  
ATOM   1230  CZ  ARG A  77     -45.508   4.420-129.812  1.00  0.00           C  
ATOM   1231  NH1 ARG A  77     -44.935   5.512-130.268  1.00  0.00           N  
ATOM   1232  NH2 ARG A  77     -46.297   3.710-130.600  1.00  0.00           N  
ATOM   1233  H   ARG A  77     -42.622   8.009-124.638  1.00  0.00           H  
ATOM   1234  HA  ARG A  77     -42.491   6.656-127.116  1.00  0.00           H  
ATOM   1235 1HB  ARG A  77     -43.853   5.861-125.243  1.00  0.00           H  
ATOM   1236 2HB  ARG A  77     -44.902   7.264-125.371  1.00  0.00           H  
ATOM   1237 1HG  ARG A  77     -46.005   5.377-126.345  1.00  0.00           H  
ATOM   1238 2HG  ARG A  77     -45.568   6.501-127.654  1.00  0.00           H  
ATOM   1239 1HD  ARG A  77     -43.597   5.144-128.135  1.00  0.00           H  
ATOM   1240 2HD  ARG A  77     -44.086   4.006-126.858  1.00  0.00           H  
ATOM   1241  HE  ARG A  77     -45.750   3.179-128.229  1.00  0.00           H  
ATOM   1242 1HH1 ARG A  77     -44.332   6.054-129.666  1.00  0.00           H  
ATOM   1243 2HH1 ARG A  77     -45.098   5.808-131.219  1.00  0.00           H  
ATOM   1244 1HH2 ARG A  77     -46.738   2.870-130.250  1.00  0.00           H  
ATOM   1245 2HH2 ARG A  77     -46.460   4.006-131.551  1.00  0.00           H  
ATOM   1246  N   LYS A  78     -44.139   9.490-127.154  1.00  0.00           N  
ATOM   1247  CA  LYS A  78     -44.721  10.571-127.949  1.00  0.00           C  
ATOM   1248  C   LYS A  78     -43.705  11.266-128.861  1.00  0.00           C  
ATOM   1249  O   LYS A  78     -44.078  11.996-129.779  1.00  0.00           O  
ATOM   1250  CB  LYS A  78     -45.373  11.602-127.026  1.00  0.00           C  
ATOM   1251  CG  LYS A  78     -46.614  11.100-126.300  1.00  0.00           C  
ATOM   1252  CD  LYS A  78     -47.199  12.176-125.397  1.00  0.00           C  
ATOM   1253  CE  LYS A  78     -48.443  11.678-124.676  1.00  0.00           C  
ATOM   1254  NZ  LYS A  78     -49.006  12.709-123.762  1.00  0.00           N  
ATOM   1255  H   LYS A  78     -44.020   9.620-126.159  1.00  0.00           H  
ATOM   1256  HA  LYS A  78     -45.489  10.149-128.597  1.00  0.00           H  
ATOM   1257 1HB  LYS A  78     -44.652  11.923-126.273  1.00  0.00           H  
ATOM   1258 2HB  LYS A  78     -45.656  12.481-127.604  1.00  0.00           H  
ATOM   1259 1HG  LYS A  78     -47.367  10.801-127.030  1.00  0.00           H  
ATOM   1260 2HG  LYS A  78     -46.355  10.231-125.695  1.00  0.00           H  
ATOM   1261 1HD  LYS A  78     -46.455  12.475-124.657  1.00  0.00           H  
ATOM   1262 2HD  LYS A  78     -47.462  13.048-125.995  1.00  0.00           H  
ATOM   1263 1HE  LYS A  78     -49.202  11.404-125.407  1.00  0.00           H  
ATOM   1264 2HE  LYS A  78     -48.195  10.791-124.092  1.00  0.00           H  
ATOM   1265 1HZ  LYS A  78     -49.828  12.341-123.304  1.00  0.00           H  
ATOM   1266 2HZ  LYS A  78     -48.316  12.958-123.067  1.00  0.00           H  
ATOM   1267 3HZ  LYS A  78     -49.258  13.529-124.295  1.00  0.00           H  
ATOM   1268  N   GLY A  79     -42.414  11.046-128.617  1.00  0.00           N  
ATOM   1269  CA  GLY A  79     -41.384  11.682-129.444  1.00  0.00           C  
ATOM   1270  C   GLY A  79     -40.690  12.887-128.809  1.00  0.00           C  
ATOM   1271  O   GLY A  79     -39.980  13.634-129.484  1.00  0.00           O  
ATOM   1272  H   GLY A  79     -42.153  10.434-127.857  1.00  0.00           H  
ATOM   1273 1HA  GLY A  79     -40.614  10.952-129.692  1.00  0.00           H  
ATOM   1274 2HA  GLY A  79     -41.826  12.015-130.382  1.00  0.00           H  
ATOM   1275  N   GLU A  80     -40.882  13.092-127.511  1.00  0.00           N  
ATOM   1276  CA  GLU A  80     -40.194  14.182-126.824  1.00  0.00           C  
ATOM   1277  C   GLU A  80     -38.688  13.946-126.835  1.00  0.00           C  
ATOM   1278  O   GLU A  80     -38.228  12.808-126.744  1.00  0.00           O  
ATOM   1279  CB  GLU A  80     -40.694  14.314-125.384  1.00  0.00           C  
ATOM   1280  CG  GLU A  80     -40.119  15.502-124.625  1.00  0.00           C  
ATOM   1281  CD  GLU A  80     -40.609  16.823-125.150  1.00  0.00           C  
ATOM   1282  OE1 GLU A  80     -41.627  16.843-125.799  1.00  0.00           O  
ATOM   1283  OE2 GLU A  80     -39.963  17.815-124.901  1.00  0.00           O  
ATOM   1284  H   GLU A  80     -41.506  12.496-126.986  1.00  0.00           H  
ATOM   1285  HA  GLU A  80     -40.404  15.112-127.354  1.00  0.00           H  
ATOM   1286 1HB  GLU A  80     -41.780  14.411-125.383  1.00  0.00           H  
ATOM   1287 2HB  GLU A  80     -40.445  13.410-124.828  1.00  0.00           H  
ATOM   1288 1HG  GLU A  80     -40.395  15.417-123.575  1.00  0.00           H  
ATOM   1289 2HG  GLU A  80     -39.033  15.471-124.691  1.00  0.00           H  
ATOM   1290  N   ASP A  81     -37.907  15.018-126.947  1.00  0.00           N  
ATOM   1291  CA  ASP A  81     -36.454  14.885-126.940  1.00  0.00           C  
ATOM   1292  C   ASP A  81     -36.021  14.130-125.689  1.00  0.00           C  
ATOM   1293  O   ASP A  81     -36.427  14.468-124.577  1.00  0.00           O  
ATOM   1294  CB  ASP A  81     -35.776  16.257-126.989  1.00  0.00           C  
ATOM   1295  CG  ASP A  81     -34.264  16.165-127.140  1.00  0.00           C  
ATOM   1296  OD1 ASP A  81     -33.804  16.026-128.249  1.00  0.00           O  
ATOM   1297  OD2 ASP A  81     -33.583  16.236-126.145  1.00  0.00           O  
ATOM   1298  H   ASP A  81     -38.316  15.937-127.038  1.00  0.00           H  
ATOM   1299  HA  ASP A  81     -36.154  14.317-127.821  1.00  0.00           H  
ATOM   1300 1HB  ASP A  81     -36.176  16.830-127.826  1.00  0.00           H  
ATOM   1301 2HB  ASP A  81     -36.003  16.808-126.076  1.00  0.00           H  
ATOM   1302  N   VAL A  82     -35.200  13.114-125.887  1.00  0.00           N  
ATOM   1303  CA  VAL A  82     -34.685  12.268-124.819  1.00  0.00           C  
ATOM   1304  C   VAL A  82     -33.843  13.025-123.798  1.00  0.00           C  
ATOM   1305  O   VAL A  82     -33.937  12.777-122.596  1.00  0.00           O  
ATOM   1306  CB  VAL A  82     -33.835  11.134-125.422  1.00  0.00           C  
ATOM   1307  CG1 VAL A  82     -33.124  10.359-124.322  1.00  0.00           C  
ATOM   1308  CG2 VAL A  82     -34.716  10.210-126.249  1.00  0.00           C  
ATOM   1309  H   VAL A  82     -34.923  12.926-126.840  1.00  0.00           H  
ATOM   1310  HA  VAL A  82     -35.530  11.828-124.288  1.00  0.00           H  
ATOM   1311  HB  VAL A  82     -33.065  11.569-126.059  1.00  0.00           H  
ATOM   1312 1HG1 VAL A  82     -32.527   9.562-124.766  1.00  0.00           H  
ATOM   1313 2HG1 VAL A  82     -32.471  11.033-123.767  1.00  0.00           H  
ATOM   1314 3HG1 VAL A  82     -33.861   9.927-123.647  1.00  0.00           H  
ATOM   1315 1HG2 VAL A  82     -34.108   9.411-126.673  1.00  0.00           H  
ATOM   1316 2HG2 VAL A  82     -35.490   9.780-125.613  1.00  0.00           H  
ATOM   1317 3HG2 VAL A  82     -35.182  10.777-127.055  1.00  0.00           H  
ATOM   1318  N   SER A  83     -33.008  13.958-124.256  1.00  0.00           N  
ATOM   1319  CA  SER A  83     -32.178  14.708-123.321  1.00  0.00           C  
ATOM   1320  C   SER A  83     -33.034  15.512-122.349  1.00  0.00           C  
ATOM   1321  O   SER A  83     -32.800  15.496-121.141  1.00  0.00           O  
ATOM   1322  CB  SER A  83     -31.247  15.636-124.077  1.00  0.00           C  
ATOM   1323  OG  SER A  83     -30.447  16.373-123.195  1.00  0.00           O  
ATOM   1324  H   SER A  83     -32.939  14.157-125.244  1.00  0.00           H  
ATOM   1325  HA  SER A  83     -31.579  14.001-122.746  1.00  0.00           H  
ATOM   1326 1HB  SER A  83     -30.615  15.052-124.745  1.00  0.00           H  
ATOM   1327 2HB  SER A  83     -31.834  16.316-124.694  1.00  0.00           H  
ATOM   1328  HG  SER A  83     -30.996  17.093-122.877  1.00  0.00           H  
ATOM   1329  N   GLU A  84     -34.026  16.214-122.885  1.00  0.00           N  
ATOM   1330  CA  GLU A  84     -34.918  17.026-122.065  1.00  0.00           C  
ATOM   1331  C   GLU A  84     -35.612  16.181-121.004  1.00  0.00           C  
ATOM   1332  O   GLU A  84     -35.666  16.559-119.834  1.00  0.00           O  
ATOM   1333  CB  GLU A  84     -35.963  17.721-122.941  1.00  0.00           C  
ATOM   1334  CG  GLU A  84     -36.932  18.612-122.176  1.00  0.00           C  
ATOM   1335  CD  GLU A  84     -36.270  19.828-121.590  1.00  0.00           C  
ATOM   1336  OE1 GLU A  84     -35.531  20.476-122.292  1.00  0.00           O  
ATOM   1337  OE2 GLU A  84     -36.503  20.109-120.438  1.00  0.00           O  
ATOM   1338  H   GLU A  84     -34.167  16.185-123.885  1.00  0.00           H  
ATOM   1339  HA  GLU A  84     -34.324  17.787-121.558  1.00  0.00           H  
ATOM   1340 1HB  GLU A  84     -35.460  18.337-123.687  1.00  0.00           H  
ATOM   1341 2HB  GLU A  84     -36.547  16.972-123.474  1.00  0.00           H  
ATOM   1342 1HG  GLU A  84     -37.723  18.934-122.852  1.00  0.00           H  
ATOM   1343 2HG  GLU A  84     -37.389  18.031-121.376  1.00  0.00           H  
ATOM   1344  N   LEU A  85     -36.141  15.037-121.419  1.00  0.00           N  
ATOM   1345  CA  LEU A  85     -36.834  14.136-120.505  1.00  0.00           C  
ATOM   1346  C   LEU A  85     -35.880  13.576-119.457  1.00  0.00           C  
ATOM   1347  O   LEU A  85     -36.230  13.464-118.282  1.00  0.00           O  
ATOM   1348  CB  LEU A  85     -37.481  12.984-121.284  1.00  0.00           C  
ATOM   1349  CG  LEU A  85     -38.664  13.370-122.181  1.00  0.00           C  
ATOM   1350  CD1 LEU A  85     -39.080  12.168-123.019  1.00  0.00           C  
ATOM   1351  CD2 LEU A  85     -39.817  13.860-121.318  1.00  0.00           C  
ATOM   1352  H   LEU A  85     -36.062  14.784-122.393  1.00  0.00           H  
ATOM   1353  HA  LEU A  85     -37.616  14.696-119.994  1.00  0.00           H  
ATOM   1354 1HB  LEU A  85     -36.723  12.524-121.916  1.00  0.00           H  
ATOM   1355 2HB  LEU A  85     -37.834  12.238-120.573  1.00  0.00           H  
ATOM   1356  HG  LEU A  85     -38.360  14.163-122.864  1.00  0.00           H  
ATOM   1357 1HD1 LEU A  85     -39.921  12.443-123.656  1.00  0.00           H  
ATOM   1358 2HD1 LEU A  85     -38.243  11.851-123.641  1.00  0.00           H  
ATOM   1359 3HD1 LEU A  85     -39.375  11.351-122.361  1.00  0.00           H  
ATOM   1360 1HD2 LEU A  85     -40.658  14.135-121.955  1.00  0.00           H  
ATOM   1361 2HD2 LEU A  85     -40.123  13.067-120.635  1.00  0.00           H  
ATOM   1362 3HD2 LEU A  85     -39.498  14.730-120.743  1.00  0.00           H  
ATOM   1363  N   VAL A  86     -34.673  13.225-119.889  1.00  0.00           N  
ATOM   1364  CA  VAL A  86     -33.666  12.675-118.988  1.00  0.00           C  
ATOM   1365  C   VAL A  86     -33.243  13.700-117.945  1.00  0.00           C  
ATOM   1366  O   VAL A  86     -33.063  13.369-116.773  1.00  0.00           O  
ATOM   1367  CB  VAL A  86     -32.429  12.217-119.783  1.00  0.00           C  
ATOM   1368  CG1 VAL A  86     -31.305  11.820-118.838  1.00  0.00           C  
ATOM   1369  CG2 VAL A  86     -32.801  11.058-120.696  1.00  0.00           C  
ATOM   1370  H   VAL A  86     -34.447  13.342-120.866  1.00  0.00           H  
ATOM   1371  HA  VAL A  86     -34.094  11.812-118.477  1.00  0.00           H  
ATOM   1372  HB  VAL A  86     -32.065  13.051-120.383  1.00  0.00           H  
ATOM   1373 1HG1 VAL A  86     -30.439  11.498-119.417  1.00  0.00           H  
ATOM   1374 2HG1 VAL A  86     -31.031  12.674-118.220  1.00  0.00           H  
ATOM   1375 3HG1 VAL A  86     -31.638  11.001-118.201  1.00  0.00           H  
ATOM   1376 1HG2 VAL A  86     -31.922  10.740-121.256  1.00  0.00           H  
ATOM   1377 2HG2 VAL A  86     -33.171  10.226-120.096  1.00  0.00           H  
ATOM   1378 3HG2 VAL A  86     -33.578  11.377-121.391  1.00  0.00           H  
ATOM   1379  N   ALA A  87     -33.085  14.946-118.377  1.00  0.00           N  
ATOM   1380  CA  ALA A  87     -32.680  16.023-117.481  1.00  0.00           C  
ATOM   1381  C   ALA A  87     -33.744  16.287-116.424  1.00  0.00           C  
ATOM   1382  O   ALA A  87     -33.429  16.512-115.255  1.00  0.00           O  
ATOM   1383  CB  ALA A  87     -32.393  17.291-118.271  1.00  0.00           C  
ATOM   1384  H   ALA A  87     -33.250  15.153-119.352  1.00  0.00           H  
ATOM   1385  HA  ALA A  87     -31.769  15.713-116.969  1.00  0.00           H  
ATOM   1386 1HB  ALA A  87     -32.093  18.086-117.588  1.00  0.00           H  
ATOM   1387 2HB  ALA A  87     -31.590  17.103-118.984  1.00  0.00           H  
ATOM   1388 3HB  ALA A  87     -33.290  17.595-118.809  1.00  0.00           H  
ATOM   1389  N   GLU A  88     -35.005  16.258-116.840  1.00  0.00           N  
ATOM   1390  CA  GLU A  88     -36.117  16.495-115.928  1.00  0.00           C  
ATOM   1391  C   GLU A  88     -36.206  15.402-114.871  1.00  0.00           C  
ATOM   1392  O   GLU A  88     -36.463  15.678-113.699  1.00  0.00           O  
ATOM   1393  CB  GLU A  88     -37.434  16.577-116.703  1.00  0.00           C  
ATOM   1394  CG  GLU A  88     -38.649  16.900-115.845  1.00  0.00           C  
ATOM   1395  CD  GLU A  88     -39.908  17.061-116.651  1.00  0.00           C  
ATOM   1396  OE1 GLU A  88     -40.268  16.142-117.346  1.00  0.00           O  
ATOM   1397  OE2 GLU A  88     -40.510  18.106-116.572  1.00  0.00           O  
ATOM   1398  H   GLU A  88     -35.199  16.067-117.813  1.00  0.00           H  
ATOM   1399  HA  GLU A  88     -35.951  17.445-115.420  1.00  0.00           H  
ATOM   1400 1HB  GLU A  88     -37.355  17.344-117.474  1.00  0.00           H  
ATOM   1401 2HB  GLU A  88     -37.621  15.627-117.204  1.00  0.00           H  
ATOM   1402 1HG  GLU A  88     -38.795  16.097-115.123  1.00  0.00           H  
ATOM   1403 2HG  GLU A  88     -38.457  17.818-115.292  1.00  0.00           H  
ATOM   1404  N   LEU A  89     -35.992  14.160-115.291  1.00  0.00           N  
ATOM   1405  CA  LEU A  89     -36.047  13.024-114.381  1.00  0.00           C  
ATOM   1406  C   LEU A  89     -34.939  13.100-113.337  1.00  0.00           C  
ATOM   1407  O   LEU A  89     -35.159  12.805-112.162  1.00  0.00           O  
ATOM   1408  CB  LEU A  89     -35.931  11.711-115.166  1.00  0.00           C  
ATOM   1409  CG  LEU A  89     -37.129  11.361-116.058  1.00  0.00           C  
ATOM   1410  CD1 LEU A  89     -36.794  10.139-116.901  1.00  0.00           C  
ATOM   1411  CD2 LEU A  89     -38.352  11.108-115.189  1.00  0.00           C  
ATOM   1412  H   LEU A  89     -35.786  13.999-116.267  1.00  0.00           H  
ATOM   1413  HA  LEU A  89     -37.007  13.040-113.865  1.00  0.00           H  
ATOM   1414 1HB  LEU A  89     -35.048  11.764-115.802  1.00  0.00           H  
ATOM   1415 2HB  LEU A  89     -35.795  10.894-114.458  1.00  0.00           H  
ATOM   1416  HG  LEU A  89     -37.331  12.190-116.737  1.00  0.00           H  
ATOM   1417 1HD1 LEU A  89     -37.645   9.890-117.536  1.00  0.00           H  
ATOM   1418 2HD1 LEU A  89     -35.927  10.354-117.527  1.00  0.00           H  
ATOM   1419 3HD1 LEU A  89     -36.570   9.296-116.248  1.00  0.00           H  
ATOM   1420 1HD2 LEU A  89     -39.203  10.860-115.823  1.00  0.00           H  
ATOM   1421 2HD2 LEU A  89     -38.151  10.279-114.511  1.00  0.00           H  
ATOM   1422 3HD2 LEU A  89     -38.579  12.003-114.611  1.00  0.00           H  
ATOM   1423  N   ILE A  90     -33.749  13.497-113.772  1.00  0.00           N  
ATOM   1424  CA  ILE A  90     -32.606  13.615-112.876  1.00  0.00           C  
ATOM   1425  C   ILE A  90     -32.835  14.696-111.829  1.00  0.00           C  
ATOM   1426  O   ILE A  90     -32.495  14.522-110.659  1.00  0.00           O  
ATOM   1427  CB  ILE A  90     -31.321  13.927-113.664  1.00  0.00           C  
ATOM   1428  CG1 ILE A  90     -30.978  12.771-114.607  1.00  0.00           C  
ATOM   1429  CG2 ILE A  90     -30.167  14.202-112.712  1.00  0.00           C  
ATOM   1430  CD1 ILE A  90     -30.736  11.457-113.899  1.00  0.00           C  
ATOM   1431  H   ILE A  90     -33.633  13.723-114.750  1.00  0.00           H  
ATOM   1432  HA  ILE A  90     -32.472  12.665-112.360  1.00  0.00           H  
ATOM   1433  HB  ILE A  90     -31.481  14.806-114.288  1.00  0.00           H  
ATOM   1434 1HG1 ILE A  90     -31.790  12.630-115.319  1.00  0.00           H  
ATOM   1435 2HG1 ILE A  90     -30.083  13.019-115.178  1.00  0.00           H  
ATOM   1436 1HG2 ILE A  90     -29.266  14.420-113.286  1.00  0.00           H  
ATOM   1437 2HG2 ILE A  90     -30.411  15.056-112.082  1.00  0.00           H  
ATOM   1438 3HG2 ILE A  90     -29.995  13.326-112.086  1.00  0.00           H  
ATOM   1439 1HD1 ILE A  90     -30.498  10.687-114.633  1.00  0.00           H  
ATOM   1440 2HD1 ILE A  90     -29.902  11.566-113.205  1.00  0.00           H  
ATOM   1441 3HD1 ILE A  90     -31.631  11.170-113.349  1.00  0.00           H  
ATOM   1442  N   ARG A  91     -33.413  15.813-112.255  1.00  0.00           N  
ATOM   1443  CA  ARG A  91     -33.688  16.926-111.355  1.00  0.00           C  
ATOM   1444  C   ARG A  91     -34.709  16.536-110.294  1.00  0.00           C  
ATOM   1445  O   ARG A  91     -34.572  16.896-109.125  1.00  0.00           O  
ATOM   1446  CB  ARG A  91     -34.202  18.129-112.132  1.00  0.00           C  
ATOM   1447  CG  ARG A  91     -34.452  19.373-111.294  1.00  0.00           C  
ATOM   1448  CD  ARG A  91     -34.879  20.522-112.132  1.00  0.00           C  
ATOM   1449  NE  ARG A  91     -36.172  20.289-112.756  1.00  0.00           N  
ATOM   1450  CZ  ARG A  91     -36.664  21.003-113.786  1.00  0.00           C  
ATOM   1451  NH1 ARG A  91     -35.962  21.991-114.297  1.00  0.00           N  
ATOM   1452  NH2 ARG A  91     -37.853  20.712-114.284  1.00  0.00           N  
ATOM   1453  H   ARG A  91     -33.669  15.893-113.229  1.00  0.00           H  
ATOM   1454  HA  ARG A  91     -32.759  17.206-110.857  1.00  0.00           H  
ATOM   1455 1HB  ARG A  91     -33.486  18.393-112.909  1.00  0.00           H  
ATOM   1456 2HB  ARG A  91     -35.139  17.869-112.625  1.00  0.00           H  
ATOM   1457 1HG  ARG A  91     -35.237  19.169-110.566  1.00  0.00           H  
ATOM   1458 2HG  ARG A  91     -33.536  19.650-110.772  1.00  0.00           H  
ATOM   1459 1HD  ARG A  91     -34.956  21.415-111.512  1.00  0.00           H  
ATOM   1460 2HD  ARG A  91     -34.146  20.690-112.920  1.00  0.00           H  
ATOM   1461  HE  ARG A  91     -36.741  19.537-112.390  1.00  0.00           H  
ATOM   1462 1HH1 ARG A  91     -35.053  22.214-113.916  1.00  0.00           H  
ATOM   1463 2HH1 ARG A  91     -36.331  22.526-115.069  1.00  0.00           H  
ATOM   1464 1HH2 ARG A  91     -38.393  19.953-113.892  1.00  0.00           H  
ATOM   1465 2HH2 ARG A  91     -38.222  21.247-115.056  1.00  0.00           H  
ATOM   1466  N   GLU A  92     -35.732  15.799-110.709  1.00  0.00           N  
ATOM   1467  CA  GLU A  92     -36.778  15.357-109.793  1.00  0.00           C  
ATOM   1468  C   GLU A  92     -36.226  14.405-108.740  1.00  0.00           C  
ATOM   1469  O   GLU A  92     -36.589  14.484-107.566  1.00  0.00           O  
ATOM   1470  CB  GLU A  92     -37.910  14.676-110.565  1.00  0.00           C  
ATOM   1471  CG  GLU A  92     -38.730  15.616-111.438  1.00  0.00           C  
ATOM   1472  CD  GLU A  92     -39.478  16.649-110.642  1.00  0.00           C  
ATOM   1473  OE1 GLU A  92     -39.965  16.321-109.587  1.00  0.00           O  
ATOM   1474  OE2 GLU A  92     -39.563  17.768-111.090  1.00  0.00           O  
ATOM   1475  H   GLU A  92     -35.788  15.537-111.683  1.00  0.00           H  
ATOM   1476  HA  GLU A  92     -37.181  16.231-109.281  1.00  0.00           H  
ATOM   1477 1HB  GLU A  92     -37.496  13.899-111.208  1.00  0.00           H  
ATOM   1478 2HB  GLU A  92     -38.590  14.192-109.864  1.00  0.00           H  
ATOM   1479 1HG  GLU A  92     -38.063  16.123-112.134  1.00  0.00           H  
ATOM   1480 2HG  GLU A  92     -39.439  15.028-112.019  1.00  0.00           H  
ATOM   1481  N   THR A  93     -35.347  13.506-109.168  1.00  0.00           N  
ATOM   1482  CA  THR A  93     -34.741  12.535-108.262  1.00  0.00           C  
ATOM   1483  C   THR A  93     -33.871  13.225-107.219  1.00  0.00           C  
ATOM   1484  O   THR A  93     -33.882  12.856-106.045  1.00  0.00           O  
ATOM   1485  CB  THR A  93     -33.900  11.503-109.036  1.00  0.00           C  
ATOM   1486  OG1 THR A  93     -34.741  10.784-109.947  1.00  0.00           O  
ATOM   1487  CG2 THR A  93     -33.244  10.522-108.076  1.00  0.00           C  
ATOM   1488  H   THR A  93     -35.091  13.494-110.145  1.00  0.00           H  
ATOM   1489  HA  THR A  93     -35.538  12.006-107.739  1.00  0.00           H  
ATOM   1490  HB  THR A  93     -33.127  12.018-109.606  1.00  0.00           H  
ATOM   1491  HG1 THR A  93     -35.141  11.400-110.566  1.00  0.00           H  
ATOM   1492 1HG2 THR A  93     -32.653   9.801-108.641  1.00  0.00           H  
ATOM   1493 2HG2 THR A  93     -32.595  11.065-107.389  1.00  0.00           H  
ATOM   1494 3HG2 THR A  93     -34.013   9.998-107.510  1.00  0.00           H  
ATOM   1495  N   SER A  94     -33.118  14.229-107.656  1.00  0.00           N  
ATOM   1496  CA  SER A  94     -32.238  14.973-106.761  1.00  0.00           C  
ATOM   1497  C   SER A  94     -33.036  15.730-105.707  1.00  0.00           C  
ATOM   1498  O   SER A  94     -32.652  15.776-104.538  1.00  0.00           O  
ATOM   1499  CB  SER A  94     -31.385  15.943-107.555  1.00  0.00           C  
ATOM   1500  OG  SER A  94     -30.529  16.665-106.712  1.00  0.00           O  
ATOM   1501  H   SER A  94     -33.156  14.484-108.633  1.00  0.00           H  
ATOM   1502  HA  SER A  94     -31.583  14.265-106.251  1.00  0.00           H  
ATOM   1503 1HB  SER A  94     -30.797  15.393-108.290  1.00  0.00           H  
ATOM   1504 2HB  SER A  94     -32.029  16.632-108.100  1.00  0.00           H  
ATOM   1505  HG  SER A  94     -30.028  17.251-107.284  1.00  0.00           H  
ATOM   1506  N   ARG A  95     -34.149  16.323-106.129  1.00  0.00           N  
ATOM   1507  CA  ARG A  95     -35.003  17.079-105.222  1.00  0.00           C  
ATOM   1508  C   ARG A  95     -35.619  16.175-104.160  1.00  0.00           C  
ATOM   1509  O   ARG A  95     -35.707  16.547-102.990  1.00  0.00           O  
ATOM   1510  CB  ARG A  95     -36.112  17.780-105.993  1.00  0.00           C  
ATOM   1511  CG  ARG A  95     -35.650  18.932-106.872  1.00  0.00           C  
ATOM   1512  CD  ARG A  95     -36.777  19.525-107.636  1.00  0.00           C  
ATOM   1513  NE  ARG A  95     -37.743  20.173-106.763  1.00  0.00           N  
ATOM   1514  CZ  ARG A  95     -38.978  20.558-107.141  1.00  0.00           C  
ATOM   1515  NH1 ARG A  95     -39.381  20.354-108.375  1.00  0.00           N  
ATOM   1516  NH2 ARG A  95     -39.783  21.141-106.270  1.00  0.00           N  
ATOM   1517  H   ARG A  95     -34.409  16.248-107.102  1.00  0.00           H  
ATOM   1518  HA  ARG A  95     -34.395  17.834-104.723  1.00  0.00           H  
ATOM   1519 1HB  ARG A  95     -36.621  17.061-106.632  1.00  0.00           H  
ATOM   1520 2HB  ARG A  95     -36.848  18.175-105.292  1.00  0.00           H  
ATOM   1521 1HG  ARG A  95     -35.210  19.711-106.249  1.00  0.00           H  
ATOM   1522 2HG  ARG A  95     -34.906  18.571-107.583  1.00  0.00           H  
ATOM   1523 1HD  ARG A  95     -36.392  20.270-108.332  1.00  0.00           H  
ATOM   1524 2HD  ARG A  95     -37.292  18.742-108.192  1.00  0.00           H  
ATOM   1525  HE  ARG A  95     -37.469  20.347-105.806  1.00  0.00           H  
ATOM   1526 1HH1 ARG A  95     -38.765  19.909-109.041  1.00  0.00           H  
ATOM   1527 2HH1 ARG A  95     -40.306  20.643-108.658  1.00  0.00           H  
ATOM   1528 1HH2 ARG A  95     -39.473  21.298-105.321  1.00  0.00           H  
ATOM   1529 2HH2 ARG A  95     -40.708  21.429-106.553  1.00  0.00           H  
ATOM   1530  N   GLN A  96     -36.043  14.987-104.578  1.00  0.00           N  
ATOM   1531  CA  GLN A  96     -36.651  14.027-103.664  1.00  0.00           C  
ATOM   1532  C   GLN A  96     -35.652  13.554-102.615  1.00  0.00           C  
ATOM   1533  O   GLN A  96     -35.992  13.410-101.441  1.00  0.00           O  
ATOM   1534  CB  GLN A  96     -37.204  12.827-104.438  1.00  0.00           C  
ATOM   1535  CG  GLN A  96     -38.390  13.154-105.329  1.00  0.00           C  
ATOM   1536  CD  GLN A  96     -39.594  13.630-104.539  1.00  0.00           C  
ATOM   1537  OE1 GLN A  96     -39.746  13.307-103.358  1.00  0.00           O  
ATOM   1538  NE2 GLN A  96     -40.457  14.403-105.187  1.00  0.00           N  
ATOM   1539  H   GLN A  96     -35.942  14.742-105.553  1.00  0.00           H  
ATOM   1540  HA  GLN A  96     -37.475  14.517-103.146  1.00  0.00           H  
ATOM   1541 1HB  GLN A  96     -36.418  12.405-105.064  1.00  0.00           H  
ATOM   1542 2HB  GLN A  96     -37.514  12.053-103.736  1.00  0.00           H  
ATOM   1543 1HG  GLN A  96     -38.102  13.943-106.024  1.00  0.00           H  
ATOM   1544 2HG  GLN A  96     -38.675  12.257-105.880  1.00  0.00           H  
ATOM   1545 1HE2 GLN A  96     -41.271  14.748-104.717  1.00  0.00           H  
ATOM   1546 2HE2 GLN A  96     -40.295  14.641-106.145  1.00  0.00           H  
ATOM   1547  N   ILE A  97     -34.418  13.314-103.049  1.00  0.00           N  
ATOM   1548  CA  ILE A  97     -33.365  12.857-102.149  1.00  0.00           C  
ATOM   1549  C   ILE A  97     -33.035  13.916-101.104  1.00  0.00           C  
ATOM   1550  O   ILE A  97     -32.827  13.602 -99.932  1.00  0.00           O  
ATOM   1551  CB  ILE A  97     -32.091  12.495-102.934  1.00  0.00           C  
ATOM   1552  CG1 ILE A  97     -32.360  11.316-103.873  1.00  0.00           C  
ATOM   1553  CG2 ILE A  97     -30.953  12.169-101.979  1.00  0.00           C  
ATOM   1554  CD1 ILE A  97     -32.796  10.056-103.163  1.00  0.00           C  
ATOM   1555  H   ILE A  97     -34.204  13.452-104.027  1.00  0.00           H  
ATOM   1556  HA  ILE A  97     -33.716  11.965-101.631  1.00  0.00           H  
ATOM   1557  HB  ILE A  97     -31.798  13.337-103.560  1.00  0.00           H  
ATOM   1558 1HG1 ILE A  97     -33.134  11.591-104.588  1.00  0.00           H  
ATOM   1559 2HG1 ILE A  97     -31.457  11.091-104.442  1.00  0.00           H  
ATOM   1560 1HG2 ILE A  97     -30.060  11.915-102.550  1.00  0.00           H  
ATOM   1561 2HG2 ILE A  97     -30.747  13.035-101.350  1.00  0.00           H  
ATOM   1562 3HG2 ILE A  97     -31.235  11.324-101.351  1.00  0.00           H  
ATOM   1563 1HD1 ILE A  97     -32.967   9.266-103.895  1.00  0.00           H  
ATOM   1564 2HD1 ILE A  97     -32.017   9.743-102.466  1.00  0.00           H  
ATOM   1565 3HD1 ILE A  97     -33.718  10.247-102.615  1.00  0.00           H  
ATOM   1566  N   ALA A  98     -32.989  15.171-101.538  1.00  0.00           N  
ATOM   1567  CA  ALA A  98     -32.682  16.279-100.640  1.00  0.00           C  
ATOM   1568  C   ALA A  98     -33.764  16.446 -99.581  1.00  0.00           C  
ATOM   1569  O   ALA A  98     -33.469  16.698 -98.413  1.00  0.00           O  
ATOM   1570  CB  ALA A  98     -32.511  17.569-101.429  1.00  0.00           C  
ATOM   1571  H   ALA A  98     -33.171  15.364-102.513  1.00  0.00           H  
ATOM   1572  HA  ALA A  98     -31.747  16.051-100.129  1.00  0.00           H  
ATOM   1573 1HB  ALA A  98     -32.283  18.386-100.745  1.00  0.00           H  
ATOM   1574 2HB  ALA A  98     -31.695  17.454-102.142  1.00  0.00           H  
ATOM   1575 3HB  ALA A  98     -33.432  17.792-101.965  1.00  0.00           H  
ATOM   1576  N   GLU A  99     -35.019  16.303 -99.999  1.00  0.00           N  
ATOM   1577  CA  GLU A  99     -36.148  16.438 -99.087  1.00  0.00           C  
ATOM   1578  C   GLU A  99     -36.137  15.341 -98.029  1.00  0.00           C  
ATOM   1579  O   GLU A  99     -36.417  15.593 -96.857  1.00  0.00           O  
ATOM   1580  CB  GLU A  99     -37.467  16.399 -99.862  1.00  0.00           C  
ATOM   1581  CG  GLU A  99     -37.719  17.621-100.735  1.00  0.00           C  
ATOM   1582  CD  GLU A  99     -38.987  17.516-101.535  1.00  0.00           C  
ATOM   1583  OE1 GLU A  99     -39.601  16.476-101.507  1.00  0.00           O  
ATOM   1584  OE2 GLU A  99     -39.343  18.477-102.176  1.00  0.00           O  
ATOM   1585  H   GLU A  99     -35.194  16.096-100.972  1.00  0.00           H  
ATOM   1586  HA  GLU A  99     -36.069  17.400 -98.579  1.00  0.00           H  
ATOM   1587 1HB  GLU A  99     -37.485  15.520-100.506  1.00  0.00           H  
ATOM   1588 2HB  GLU A  99     -38.298  16.310 -99.163  1.00  0.00           H  
ATOM   1589 1HG  GLU A  99     -37.777  18.503-100.098  1.00  0.00           H  
ATOM   1590 2HG  GLU A  99     -36.877  17.751-101.412  1.00  0.00           H  
ATOM   1591  N   ILE A 100     -35.812  14.124 -98.451  1.00  0.00           N  
ATOM   1592  CA  ILE A 100     -35.763  12.985 -97.541  1.00  0.00           C  
ATOM   1593  C   ILE A 100     -34.668  13.162 -96.497  1.00  0.00           C  
ATOM   1594  O   ILE A 100     -34.860  12.848 -95.322  1.00  0.00           O  
ATOM   1595  CB  ILE A 100     -35.530  11.674 -98.313  1.00  0.00           C  
ATOM   1596  CG1 ILE A 100     -36.747  11.341 -99.180  1.00  0.00           C  
ATOM   1597  CG2 ILE A 100     -35.230  10.535 -97.350  1.00  0.00           C  
ATOM   1598  CD1 ILE A 100     -36.504  10.225-100.170  1.00  0.00           C  
ATOM   1599  H   ILE A 100     -35.593  13.984 -99.427  1.00  0.00           H  
ATOM   1600  HA  ILE A 100     -36.719  12.915 -97.024  1.00  0.00           H  
ATOM   1601  HB  ILE A 100     -34.685  11.796 -98.990  1.00  0.00           H  
ATOM   1602 1HG1 ILE A 100     -37.581  11.055 -98.541  1.00  0.00           H  
ATOM   1603 2HG1 ILE A 100     -37.051  12.228 -99.736  1.00  0.00           H  
ATOM   1604 1HG2 ILE A 100     -35.069   9.616 -97.913  1.00  0.00           H  
ATOM   1605 2HG2 ILE A 100     -34.336  10.771 -96.776  1.00  0.00           H  
ATOM   1606 3HG2 ILE A 100     -36.073  10.402 -96.672  1.00  0.00           H  
ATOM   1607 1HD1 ILE A 100     -37.412  10.047-100.748  1.00  0.00           H  
ATOM   1608 2HD1 ILE A 100     -35.694  10.505-100.845  1.00  0.00           H  
ATOM   1609 3HD1 ILE A 100     -36.232   9.316 -99.635  1.00  0.00           H  
ATOM   1610  N   ALA A 101     -33.517  13.667 -96.932  1.00  0.00           N  
ATOM   1611  CA  ALA A 101     -32.389  13.883 -96.037  1.00  0.00           C  
ATOM   1612  C   ALA A 101     -32.713  14.939 -94.988  1.00  0.00           C  
ATOM   1613  O   ALA A 101     -32.357  14.796 -93.818  1.00  0.00           O  
ATOM   1614  CB  ALA A 101     -31.154  14.285 -96.830  1.00  0.00           C  
ATOM   1615  H   ALA A 101     -33.423  13.907 -97.909  1.00  0.00           H  
ATOM   1616  HA  ALA A 101     -32.185  12.947 -95.517  1.00  0.00           H  
ATOM   1617 1HB  ALA A 101     -30.319  14.443 -96.147  1.00  0.00           H  
ATOM   1618 2HB  ALA A 101     -30.901  13.494 -97.536  1.00  0.00           H  
ATOM   1619 3HB  ALA A 101     -31.356  15.206 -97.374  1.00  0.00           H  
ATOM   1620  N   GLU A 102     -33.391  16.001 -95.414  1.00  0.00           N  
ATOM   1621  CA  GLU A 102     -33.764  17.084 -94.513  1.00  0.00           C  
ATOM   1622  C   GLU A 102     -34.746  16.603 -93.452  1.00  0.00           C  
ATOM   1623  O   GLU A 102     -34.642  16.974 -92.283  1.00  0.00           O  
ATOM   1624  CB  GLU A 102     -34.375  18.246 -95.300  1.00  0.00           C  
ATOM   1625  CG  GLU A 102     -33.387  18.999 -96.179  1.00  0.00           C  
ATOM   1626  CD  GLU A 102     -34.036  20.085 -96.990  1.00  0.00           C  
ATOM   1627  OE1 GLU A 102     -35.240  20.182 -96.964  1.00  0.00           O  
ATOM   1628  OE2 GLU A 102     -33.327  20.820 -97.637  1.00  0.00           O  
ATOM   1629  H   GLU A 102     -33.654  16.058 -96.387  1.00  0.00           H  
ATOM   1630  HA  GLU A 102     -32.865  17.439 -94.008  1.00  0.00           H  
ATOM   1631 1HB  GLU A 102     -35.174  17.871 -95.940  1.00  0.00           H  
ATOM   1632 2HB  GLU A 102     -34.819  18.961 -94.607  1.00  0.00           H  
ATOM   1633 1HG  GLU A 102     -32.619  19.443 -95.546  1.00  0.00           H  
ATOM   1634 2HG  GLU A 102     -32.902  18.292 -96.850  1.00  0.00           H  
ATOM   1635  N   ALA A 103     -35.700  15.775 -93.866  1.00  0.00           N  
ATOM   1636  CA  ALA A 103     -36.702  15.242 -92.952  1.00  0.00           C  
ATOM   1637  C   ALA A 103     -36.063  14.343 -91.900  1.00  0.00           C  
ATOM   1638  O   ALA A 103     -36.429  14.389 -90.725  1.00  0.00           O  
ATOM   1639  CB  ALA A 103     -37.770  14.480 -93.723  1.00  0.00           C  
ATOM   1640  H   ALA A 103     -35.731  15.508 -94.840  1.00  0.00           H  
ATOM   1641  HA  ALA A 103     -37.170  16.081 -92.436  1.00  0.00           H  
ATOM   1642 1HB  ALA A 103     -38.511  14.088 -93.026  1.00  0.00           H  
ATOM   1643 2HB  ALA A 103     -38.256  15.151 -94.431  1.00  0.00           H  
ATOM   1644 3HB  ALA A 103     -37.309  13.655 -94.263  1.00  0.00           H  
ATOM   1645  N   THR A 104     -35.107  13.526 -92.327  1.00  0.00           N  
ATOM   1646  CA  THR A 104     -34.418  12.615 -91.424  1.00  0.00           C  
ATOM   1647  C   THR A 104     -33.611  13.378 -90.380  1.00  0.00           C  
ATOM   1648  O   THR A 104     -33.587  13.006 -89.207  1.00  0.00           O  
ATOM   1649  CB  THR A 104     -33.491  11.662 -92.201  1.00  0.00           C  
ATOM   1650  OG1 THR A 104     -34.267  10.873 -93.111  1.00  0.00           O  
ATOM   1651  CG2 THR A 104     -32.748  10.742 -91.244  1.00  0.00           C  
ATOM   1652  H   THR A 104     -34.851  13.537 -93.304  1.00  0.00           H  
ATOM   1653  HA  THR A 104     -35.164  12.017 -90.901  1.00  0.00           H  
ATOM   1654  HB  THR A 104     -32.767  12.244 -92.772  1.00  0.00           H  
ATOM   1655  HG1 THR A 104     -34.462  11.390 -93.897  1.00  0.00           H  
ATOM   1656 1HG2 THR A 104     -32.098  10.077 -91.811  1.00  0.00           H  
ATOM   1657 2HG2 THR A 104     -32.148  11.339 -90.558  1.00  0.00           H  
ATOM   1658 3HG2 THR A 104     -33.466  10.151 -90.677  1.00  0.00           H  
ATOM   1659  N   ILE A 105     -32.952  14.447 -90.816  1.00  0.00           N  
ATOM   1660  CA  ILE A 105     -32.144  15.265 -89.922  1.00  0.00           C  
ATOM   1661  C   ILE A 105     -32.976  15.808 -88.767  1.00  0.00           C  
ATOM   1662  O   ILE A 105     -32.566  15.739 -87.608  1.00  0.00           O  
ATOM   1663  CB  ILE A 105     -31.497  16.436 -90.685  1.00  0.00           C  
ATOM   1664  CG1 ILE A 105     -30.445  15.916 -91.668  1.00  0.00           C  
ATOM   1665  CG2 ILE A 105     -30.877  17.427 -89.712  1.00  0.00           C  
ATOM   1666  CD1 ILE A 105     -29.966  16.955 -92.656  1.00  0.00           C  
ATOM   1667  H   ILE A 105     -33.013  14.698 -91.792  1.00  0.00           H  
ATOM   1668  HA  ILE A 105     -31.351  14.644 -89.507  1.00  0.00           H  
ATOM   1669  HB  ILE A 105     -32.255  16.948 -91.276  1.00  0.00           H  
ATOM   1670 1HG1 ILE A 105     -29.582  15.546 -91.115  1.00  0.00           H  
ATOM   1671 2HG1 ILE A 105     -30.856  15.076 -92.230  1.00  0.00           H  
ATOM   1672 1HG2 ILE A 105     -30.424  18.247 -90.267  1.00  0.00           H  
ATOM   1673 2HG2 ILE A 105     -31.649  17.819 -89.051  1.00  0.00           H  
ATOM   1674 3HG2 ILE A 105     -30.113  16.924 -89.118  1.00  0.00           H  
ATOM   1675 1HD1 ILE A 105     -29.223  16.512 -93.319  1.00  0.00           H  
ATOM   1676 2HD1 ILE A 105     -30.811  17.314 -93.245  1.00  0.00           H  
ATOM   1677 3HD1 ILE A 105     -29.519  17.789 -92.117  1.00  0.00           H  
ATOM   1678  N   LYS A 106     -34.147  16.348 -89.091  1.00  0.00           N  
ATOM   1679  CA  LYS A 106     -35.039  16.903 -88.082  1.00  0.00           C  
ATOM   1680  C   LYS A 106     -35.409  15.858 -87.037  1.00  0.00           C  
ATOM   1681  O   LYS A 106     -35.440  16.146 -85.841  1.00  0.00           O  
ATOM   1682  CB  LYS A 106     -36.303  17.464 -88.736  1.00  0.00           C  
ATOM   1683  CG  LYS A 106     -37.279  18.113 -87.764  1.00  0.00           C  
ATOM   1684  CD  LYS A 106     -38.476  18.703 -88.494  1.00  0.00           C  
ATOM   1685  CE  LYS A 106     -39.469  19.321 -87.521  1.00  0.00           C  
ATOM   1686  NZ  LYS A 106     -40.646  19.903 -88.222  1.00  0.00           N  
ATOM   1687  H   LYS A 106     -34.425  16.374 -90.062  1.00  0.00           H  
ATOM   1688  HA  LYS A 106     -34.521  17.716 -87.571  1.00  0.00           H  
ATOM   1689 1HB  LYS A 106     -36.027  18.210 -89.481  1.00  0.00           H  
ATOM   1690 2HB  LYS A 106     -36.830  16.663 -89.255  1.00  0.00           H  
ATOM   1691 1HG  LYS A 106     -37.631  17.368 -87.050  1.00  0.00           H  
ATOM   1692 2HG  LYS A 106     -36.772  18.906 -87.215  1.00  0.00           H  
ATOM   1693 1HD  LYS A 106     -38.135  19.471 -89.190  1.00  0.00           H  
ATOM   1694 2HD  LYS A 106     -38.978  17.920 -89.062  1.00  0.00           H  
ATOM   1695 1HE  LYS A 106     -39.817  18.560 -86.824  1.00  0.00           H  
ATOM   1696 2HE  LYS A 106     -38.977  20.109 -86.950  1.00  0.00           H  
ATOM   1697 1HZ  LYS A 106     -41.279  20.302 -87.544  1.00  0.00           H  
ATOM   1698 2HZ  LYS A 106     -40.337  20.625 -88.859  1.00  0.00           H  
ATOM   1699 3HZ  LYS A 106     -41.122  19.179 -88.741  1.00  0.00           H  
ATOM   1700  N   ALA A 107     -35.691  14.642 -87.474  1.00  0.00           N  
ATOM   1701  CA  ALA A 107     -36.074  13.584 -86.540  1.00  0.00           C  
ATOM   1702  C   ALA A 107     -34.964  13.222 -85.554  1.00  0.00           C  
ATOM   1703  O   ALA A 107     -35.226  12.943 -84.384  1.00  0.00           O  
ATOM   1704  CB  ALA A 107     -36.503  12.345 -87.312  1.00  0.00           C  
ATOM   1705  H   ALA A 107     -35.644  14.433 -88.461  1.00  0.00           H  
ATOM   1706  HA  ALA A 107     -36.918  13.942 -85.950  1.00  0.00           H  
ATOM   1707 1HB  ALA A 107     -36.804  11.566 -86.612  1.00  0.00           H  
ATOM   1708 2HB  ALA A 107     -37.344  12.594 -87.961  1.00  0.00           H  
ATOM   1709 3HB  ALA A 107     -35.672  11.988 -87.918  1.00  0.00           H  
ATOM   1710  N   THR A 108     -33.721  13.225 -86.021  1.00  0.00           N  
ATOM   1711  CA  THR A 108     -32.593  12.784 -85.198  1.00  0.00           C  
ATOM   1712  C   THR A 108     -31.545  13.881 -85.075  1.00  0.00           C  
ATOM   1713  O   THR A 108     -31.141  14.482 -86.071  1.00  0.00           O  
ATOM   1714  CB  THR A 108     -31.943  11.513 -85.776  1.00  0.00           C  
ATOM   1715  OG1 THR A 108     -32.911  10.456 -85.820  1.00  0.00           O  
ATOM   1716  CG2 THR A 108     -30.764  11.080 -84.919  1.00  0.00           C  
ATOM   1717  H   THR A 108     -33.548  13.538 -86.965  1.00  0.00           H  
ATOM   1718  HA  THR A 108     -32.963  12.556 -84.198  1.00  0.00           H  
ATOM   1719  HB  THR A 108     -31.595  11.711 -86.789  1.00  0.00           H  
ATOM   1720  HG1 THR A 108     -33.647  10.720 -86.377  1.00  0.00           H  
ATOM   1721 1HG2 THR A 108     -30.317  10.181 -85.342  1.00  0.00           H  
ATOM   1722 2HG2 THR A 108     -30.021  11.877 -84.893  1.00  0.00           H  
ATOM   1723 3HG2 THR A 108     -31.107  10.871 -83.906  1.00  0.00           H  
ATOM   1724  N   ASP A 109     -31.107  14.139 -83.849  1.00  0.00           N  
ATOM   1725  CA  ASP A 109     -30.126  15.190 -83.594  1.00  0.00           C  
ATOM   1726  C   ASP A 109     -28.795  14.614 -83.124  1.00  0.00           C  
ATOM   1727  O   ASP A 109     -27.945  15.336 -82.603  1.00  0.00           O  
ATOM   1728  CB  ASP A 109     -30.657  16.174 -82.549  1.00  0.00           C  
ATOM   1729  CG  ASP A 109     -30.901  15.524 -81.193  1.00  0.00           C  
ATOM   1730  OD1 ASP A 109     -31.081  14.330 -81.153  1.00  0.00           O  
ATOM   1731  OD2 ASP A 109     -30.906  16.228 -80.212  1.00  0.00           O  
ATOM   1732  H   ASP A 109     -31.460  13.596 -83.073  1.00  0.00           H  
ATOM   1733  HA  ASP A 109     -29.949  15.731 -84.524  1.00  0.00           H  
ATOM   1734 1HB  ASP A 109     -29.945  16.989 -82.421  1.00  0.00           H  
ATOM   1735 2HB  ASP A 109     -31.593  16.609 -82.901  1.00  0.00           H  
ATOM   1736  N   ASP A 110     -28.617  13.310 -83.310  1.00  0.00           N  
ATOM   1737  CA  ASP A 110     -27.425  12.630 -82.813  1.00  0.00           C  
ATOM   1738  C   ASP A 110     -26.186  13.034 -83.600  1.00  0.00           C  
ATOM   1739  O   ASP A 110     -26.169  12.964 -84.829  1.00  0.00           O  
ATOM   1740  CB  ASP A 110     -27.606  11.112 -82.883  1.00  0.00           C  
ATOM   1741  CG  ASP A 110     -26.445  10.347 -82.261  1.00  0.00           C  
ATOM   1742  OD1 ASP A 110     -26.440  10.183 -81.064  1.00  0.00           O  
ATOM   1743  OD2 ASP A 110     -25.574   9.935 -82.989  1.00  0.00           O  
ATOM   1744  H   ASP A 110     -29.318  12.776 -83.804  1.00  0.00           H  
ATOM   1745  HA  ASP A 110     -27.273  12.915 -81.772  1.00  0.00           H  
ATOM   1746 1HB  ASP A 110     -28.524  10.830 -82.367  1.00  0.00           H  
ATOM   1747 2HB  ASP A 110     -27.708  10.805 -83.924  1.00  0.00           H  
ATOM   1748  N   PRO A 111     -25.043  13.484 -83.073  1.00  0.00           N  
ATOM   1749  CA  PRO A 111     -24.091  14.223 -83.892  1.00  0.00           C  
ATOM   1750  C   PRO A 111     -23.520  13.346 -85.001  1.00  0.00           C  
ATOM   1751  O   PRO A 111     -23.344  13.796 -86.133  1.00  0.00           O  
ATOM   1752  CB  PRO A 111     -23.013  14.631 -82.882  1.00  0.00           C  
ATOM   1753  CG  PRO A 111     -23.734  14.679 -81.578  1.00  0.00           C  
ATOM   1754  CD  PRO A 111     -24.706  13.532 -81.645  1.00  0.00           C  
ATOM   1755  HA  PRO A 111     -24.589  15.107 -84.316  1.00  0.00           H  
ATOM   1756 1HB  PRO A 111     -22.193  13.898 -82.891  1.00  0.00           H  
ATOM   1757 2HB  PRO A 111     -22.580  15.602 -83.167  1.00  0.00           H  
ATOM   1758 1HG  PRO A 111     -23.020  14.582 -80.747  1.00  0.00           H  
ATOM   1759 2HG  PRO A 111     -24.234  15.651 -81.456  1.00  0.00           H  
ATOM   1760 1HD  PRO A 111     -24.209  12.609 -81.309  1.00  0.00           H  
ATOM   1761 2HD  PRO A 111     -25.580  13.753 -81.015  1.00  0.00           H  
ATOM   1762  N   GLU A 112     -23.232  12.090 -84.666  1.00  0.00           N  
ATOM   1763  CA  GLU A 112     -22.820  11.103 -85.659  1.00  0.00           C  
ATOM   1764  C   GLU A 112     -23.877  10.941 -86.743  1.00  0.00           C  
ATOM   1765  O   GLU A 112     -23.564  10.939 -87.934  1.00  0.00           O  
ATOM   1766  CB  GLU A 112     -22.550   9.753 -84.991  1.00  0.00           C  
ATOM   1767  CG  GLU A 112     -21.298   9.719 -84.126  1.00  0.00           C  
ATOM   1768  CD  GLU A 112     -21.113   8.407 -83.416  1.00  0.00           C  
ATOM   1769  OE1 GLU A 112     -21.990   7.580 -83.497  1.00  0.00           O  
ATOM   1770  OE2 GLU A 112     -20.094   8.230 -82.791  1.00  0.00           O  
ATOM   1771  H   GLU A 112     -23.301  11.814 -83.697  1.00  0.00           H  
ATOM   1772  HA  GLU A 112     -21.900  11.450 -86.130  1.00  0.00           H  
ATOM   1773 1HB  GLU A 112     -23.398   9.482 -84.362  1.00  0.00           H  
ATOM   1774 2HB  GLU A 112     -22.450   8.982 -85.755  1.00  0.00           H  
ATOM   1775 1HG  GLU A 112     -20.428   9.903 -84.757  1.00  0.00           H  
ATOM   1776 2HG  GLU A 112     -21.355  10.520 -83.391  1.00  0.00           H  
ATOM   1777  N   VAL A 113     -25.130  10.805 -86.326  1.00  0.00           N  
ATOM   1778  CA  VAL A 113     -26.236  10.639 -87.262  1.00  0.00           C  
ATOM   1779  C   VAL A 113     -26.311  11.810 -88.236  1.00  0.00           C  
ATOM   1780  O   VAL A 113     -26.447  11.617 -89.444  1.00  0.00           O  
ATOM   1781  CB  VAL A 113     -27.569  10.522 -86.499  1.00  0.00           C  
ATOM   1782  CG1 VAL A 113     -28.742  10.565 -87.467  1.00  0.00           C  
ATOM   1783  CG2 VAL A 113     -27.588   9.237 -85.685  1.00  0.00           C  
ATOM   1784  H   VAL A 113     -25.322  10.817 -85.335  1.00  0.00           H  
ATOM   1785  HA  VAL A 113     -26.075   9.721 -87.829  1.00  0.00           H  
ATOM   1786  HB  VAL A 113     -27.671  11.377 -85.832  1.00  0.00           H  
ATOM   1787 1HG1 VAL A 113     -29.676  10.481 -86.911  1.00  0.00           H  
ATOM   1788 2HG1 VAL A 113     -28.729  11.509 -88.013  1.00  0.00           H  
ATOM   1789 3HG1 VAL A 113     -28.664   9.737 -88.171  1.00  0.00           H  
ATOM   1790 1HG2 VAL A 113     -28.533   9.161 -85.148  1.00  0.00           H  
ATOM   1791 2HG2 VAL A 113     -27.480   8.382 -86.353  1.00  0.00           H  
ATOM   1792 3HG2 VAL A 113     -26.765   9.246 -84.971  1.00  0.00           H  
ATOM   1793  N   LEU A 114     -26.222  13.023 -87.704  1.00  0.00           N  
ATOM   1794  CA  LEU A 114     -26.280  14.225 -88.526  1.00  0.00           C  
ATOM   1795  C   LEU A 114     -25.186  14.223 -89.585  1.00  0.00           C  
ATOM   1796  O   LEU A 114     -25.442  14.503 -90.756  1.00  0.00           O  
ATOM   1797  CB  LEU A 114     -26.146  15.475 -87.647  1.00  0.00           C  
ATOM   1798  CG  LEU A 114     -27.344  15.781 -86.739  1.00  0.00           C  
ATOM   1799  CD1 LEU A 114     -26.987  16.919 -85.792  1.00  0.00           C  
ATOM   1800  CD2 LEU A 114     -28.551  16.138 -87.593  1.00  0.00           C  
ATOM   1801  H   LEU A 114     -26.111  13.115 -86.704  1.00  0.00           H  
ATOM   1802  HA  LEU A 114     -27.245  14.253 -89.030  1.00  0.00           H  
ATOM   1803 1HB  LEU A 114     -25.270  15.360 -87.011  1.00  0.00           H  
ATOM   1804 2HB  LEU A 114     -25.991  16.339 -88.292  1.00  0.00           H  
ATOM   1805  HG  LEU A 114     -27.575  14.904 -86.133  1.00  0.00           H  
ATOM   1806 1HD1 LEU A 114     -27.839  17.136 -85.147  1.00  0.00           H  
ATOM   1807 2HD1 LEU A 114     -26.134  16.628 -85.180  1.00  0.00           H  
ATOM   1808 3HD1 LEU A 114     -26.735  17.807 -86.371  1.00  0.00           H  
ATOM   1809 1HD2 LEU A 114     -29.403  16.355 -86.948  1.00  0.00           H  
ATOM   1810 2HD2 LEU A 114     -28.322  17.016 -88.198  1.00  0.00           H  
ATOM   1811 3HD2 LEU A 114     -28.795  15.301 -88.247  1.00  0.00           H  
ATOM   1812  N   GLU A 115     -23.965  13.906 -89.167  1.00  0.00           N  
ATOM   1813  CA  GLU A 115     -22.829  13.865 -90.080  1.00  0.00           C  
ATOM   1814  C   GLU A 115     -23.000  12.769 -91.124  1.00  0.00           C  
ATOM   1815  O   GLU A 115     -22.689  12.964 -92.299  1.00  0.00           O  
ATOM   1816  CB  GLU A 115     -21.529  13.645 -89.304  1.00  0.00           C  
ATOM   1817  CG  GLU A 115     -20.273  13.663 -90.163  1.00  0.00           C  
ATOM   1818  CD  GLU A 115     -19.010  13.534 -89.357  1.00  0.00           C  
ATOM   1819  OE1 GLU A 115     -19.101  13.454 -88.156  1.00  0.00           O  
ATOM   1820  OE2 GLU A 115     -17.954  13.514 -89.944  1.00  0.00           O  
ATOM   1821  H   GLU A 115     -23.820  13.688 -88.192  1.00  0.00           H  
ATOM   1822  HA  GLU A 115     -22.768  14.822 -90.600  1.00  0.00           H  
ATOM   1823 1HB  GLU A 115     -21.424  14.418 -88.542  1.00  0.00           H  
ATOM   1824 2HB  GLU A 115     -21.569  12.684 -88.791  1.00  0.00           H  
ATOM   1825 1HG  GLU A 115     -20.321  12.840 -90.876  1.00  0.00           H  
ATOM   1826 2HG  GLU A 115     -20.244  14.594 -90.727  1.00  0.00           H  
ATOM   1827  N   GLU A 116     -23.496  11.617 -90.689  1.00  0.00           N  
ATOM   1828  CA  GLU A 116     -23.710  10.487 -91.587  1.00  0.00           C  
ATOM   1829  C   GLU A 116     -24.770  10.807 -92.633  1.00  0.00           C  
ATOM   1830  O   GLU A 116     -24.627  10.454 -93.804  1.00  0.00           O  
ATOM   1831  CB  GLU A 116     -24.122   9.245 -90.793  1.00  0.00           C  
ATOM   1832  CG  GLU A 116     -23.016   8.655 -89.930  1.00  0.00           C  
ATOM   1833  CD  GLU A 116     -23.476   7.481 -89.111  1.00  0.00           C  
ATOM   1834  OE1 GLU A 116     -24.650   7.199 -89.120  1.00  0.00           O  
ATOM   1835  OE2 GLU A 116     -22.653   6.866 -88.476  1.00  0.00           O  
ATOM   1836  H   GLU A 116     -23.731  11.520 -89.712  1.00  0.00           H  
ATOM   1837  HA  GLU A 116     -22.774  10.275 -92.106  1.00  0.00           H  
ATOM   1838 1HB  GLU A 116     -24.960   9.492 -90.141  1.00  0.00           H  
ATOM   1839 2HB  GLU A 116     -24.460   8.470 -91.481  1.00  0.00           H  
ATOM   1840 1HG  GLU A 116     -22.198   8.335 -90.575  1.00  0.00           H  
ATOM   1841 2HG  GLU A 116     -22.636   9.429 -89.265  1.00  0.00           H  
ATOM   1842  N   ILE A 117     -25.833  11.477 -92.204  1.00  0.00           N  
ATOM   1843  CA  ILE A 117     -26.921  11.846 -93.103  1.00  0.00           C  
ATOM   1844  C   ILE A 117     -26.446  12.833 -94.162  1.00  0.00           C  
ATOM   1845  O   ILE A 117     -26.817  12.730 -95.331  1.00  0.00           O  
ATOM   1846  CB  ILE A 117     -28.098  12.457 -92.321  1.00  0.00           C  
ATOM   1847  CG1 ILE A 117     -28.758  11.398 -91.435  1.00  0.00           C  
ATOM   1848  CG2 ILE A 117     -29.113  13.065 -93.276  1.00  0.00           C  
ATOM   1849  CD1 ILE A 117     -29.743  11.963 -90.437  1.00  0.00           C  
ATOM   1850  H   ILE A 117     -25.890  11.738 -91.230  1.00  0.00           H  
ATOM   1851  HA  ILE A 117     -27.273  10.947 -93.607  1.00  0.00           H  
ATOM   1852  HB  ILE A 117     -27.727  13.237 -91.656  1.00  0.00           H  
ATOM   1853 1HG1 ILE A 117     -29.282  10.676 -92.060  1.00  0.00           H  
ATOM   1854 2HG1 ILE A 117     -27.990  10.854 -90.884  1.00  0.00           H  
ATOM   1855 1HG2 ILE A 117     -29.939  13.491 -92.707  1.00  0.00           H  
ATOM   1856 2HG2 ILE A 117     -28.636  13.847 -93.865  1.00  0.00           H  
ATOM   1857 3HG2 ILE A 117     -29.494  12.290 -93.942  1.00  0.00           H  
ATOM   1858 1HD1 ILE A 117     -30.168  11.152 -89.846  1.00  0.00           H  
ATOM   1859 2HD1 ILE A 117     -29.230  12.663 -89.776  1.00  0.00           H  
ATOM   1860 3HD1 ILE A 117     -30.540  12.482 -90.967  1.00  0.00           H  
ATOM   1861  N   SER A 118     -25.624  13.790 -93.749  1.00  0.00           N  
ATOM   1862  CA  SER A 118     -25.099  14.796 -94.662  1.00  0.00           C  
ATOM   1863  C   SER A 118     -24.198  14.167 -95.716  1.00  0.00           C  
ATOM   1864  O   SER A 118     -24.247  14.536 -96.889  1.00  0.00           O  
ATOM   1865  CB  SER A 118     -24.330  15.850 -93.890  1.00  0.00           C  
ATOM   1866  OG  SER A 118     -25.183  16.581 -93.052  1.00  0.00           O  
ATOM   1867  H   SER A 118     -25.356  13.821 -92.776  1.00  0.00           H  
ATOM   1868  HA  SER A 118     -25.938  15.274 -95.170  1.00  0.00           H  
ATOM   1869 1HB  SER A 118     -23.553  15.371 -93.295  1.00  0.00           H  
ATOM   1870 2HB  SER A 118     -23.837  16.525 -94.589  1.00  0.00           H  
ATOM   1871  HG  SER A 118     -25.573  15.942 -92.450  1.00  0.00           H  
ATOM   1872  N   GLU A 119     -23.375  13.215 -95.292  1.00  0.00           N  
ATOM   1873  CA  GLU A 119     -22.461  12.531 -96.200  1.00  0.00           C  
ATOM   1874  C   GLU A 119     -23.221  11.723 -97.241  1.00  0.00           C  
ATOM   1875  O   GLU A 119     -22.852  11.702 -98.415  1.00  0.00           O  
ATOM   1876  CB  GLU A 119     -21.518  11.613 -95.418  1.00  0.00           C  
ATOM   1877  CG  GLU A 119     -20.473  10.910 -96.273  1.00  0.00           C  
ATOM   1878  CD  GLU A 119     -19.511  10.088 -95.461  1.00  0.00           C  
ATOM   1879  OE1 GLU A 119     -19.633  10.079 -94.260  1.00  0.00           O  
ATOM   1880  OE2 GLU A 119     -18.652   9.469 -96.044  1.00  0.00           O  
ATOM   1881  H   GLU A 119     -23.382  12.958 -94.315  1.00  0.00           H  
ATOM   1882  HA  GLU A 119     -21.865  13.281 -96.721  1.00  0.00           H  
ATOM   1883 1HB  GLU A 119     -20.994  12.193 -94.658  1.00  0.00           H  
ATOM   1884 2HB  GLU A 119     -22.100  10.848 -94.904  1.00  0.00           H  
ATOM   1885 1HG  GLU A 119     -20.980  10.259 -96.984  1.00  0.00           H  
ATOM   1886 2HG  GLU A 119     -19.919  11.658 -96.838  1.00  0.00           H  
ATOM   1887  N   PHE A 120     -24.285  11.057 -96.805  1.00  0.00           N  
ATOM   1888  CA  PHE A 120     -25.100  10.244 -97.701  1.00  0.00           C  
ATOM   1889  C   PHE A 120     -25.790  11.105 -98.752  1.00  0.00           C  
ATOM   1890  O   PHE A 120     -25.871  10.728 -99.921  1.00  0.00           O  
ATOM   1891  CB  PHE A 120     -26.148   9.461 -96.908  1.00  0.00           C  
ATOM   1892  CG  PHE A 120     -25.583   8.305 -96.133  1.00  0.00           C  
ATOM   1893  CD1 PHE A 120     -24.310   8.375 -95.586  1.00  0.00           C  
ATOM   1894  CD2 PHE A 120     -26.322   7.147 -95.949  1.00  0.00           C  
ATOM   1895  CE1 PHE A 120     -23.788   7.312 -94.873  1.00  0.00           C  
ATOM   1896  CE2 PHE A 120     -25.804   6.083 -95.235  1.00  0.00           C  
ATOM   1897  CZ  PHE A 120     -24.535   6.166 -94.697  1.00  0.00           C  
ATOM   1898  H   PHE A 120     -24.536  11.115 -95.828  1.00  0.00           H  
ATOM   1899  HA  PHE A 120     -24.449   9.535 -98.213  1.00  0.00           H  
ATOM   1900 1HB  PHE A 120     -26.647  10.129 -96.207  1.00  0.00           H  
ATOM   1901 2HB  PHE A 120     -26.906   9.076 -97.588  1.00  0.00           H  
ATOM   1902  HD1 PHE A 120     -23.720   9.281 -95.724  1.00  0.00           H  
ATOM   1903  HD2 PHE A 120     -27.324   7.081 -96.374  1.00  0.00           H  
ATOM   1904  HE1 PHE A 120     -22.787   7.379 -94.449  1.00  0.00           H  
ATOM   1905  HE2 PHE A 120     -26.395   5.178 -95.098  1.00  0.00           H  
ATOM   1906  HZ  PHE A 120     -24.125   5.328 -94.136  1.00  0.00           H  
ATOM   1907  N   ALA A 121     -26.286  12.262 -98.329  1.00  0.00           N  
ATOM   1908  CA  ALA A 121     -26.969  13.179 -99.233  1.00  0.00           C  
ATOM   1909  C   ALA A 121     -26.018  13.717-100.295  1.00  0.00           C  
ATOM   1910  O   ALA A 121     -26.382  13.837-101.465  1.00  0.00           O  
ATOM   1911  CB  ALA A 121     -27.593  14.326 -98.452  1.00  0.00           C  
ATOM   1912  H   ALA A 121     -26.187  12.513 -97.356  1.00  0.00           H  
ATOM   1913  HA  ALA A 121     -27.760  12.627 -99.742  1.00  0.00           H  
ATOM   1914 1HB  ALA A 121     -28.100  15.002 -99.140  1.00  0.00           H  
ATOM   1915 2HB  ALA A 121     -28.313  13.929 -97.736  1.00  0.00           H  
ATOM   1916 3HB  ALA A 121     -26.814  14.869 -97.918  1.00  0.00           H  
ATOM   1917  N   GLU A 122     -24.798  14.040 -99.879  1.00  0.00           N  
ATOM   1918  CA  GLU A 122     -23.791  14.566-100.794  1.00  0.00           C  
ATOM   1919  C   GLU A 122     -23.405  13.530-101.843  1.00  0.00           C  
ATOM   1920  O   GLU A 122     -23.233  13.856-103.018  1.00  0.00           O  
ATOM   1921  CB  GLU A 122     -22.548  15.011-100.021  1.00  0.00           C  
ATOM   1922  CG  GLU A 122     -21.466  15.647-100.882  1.00  0.00           C  
ATOM   1923  CD  GLU A 122     -20.300  16.152-100.078  1.00  0.00           C  
ATOM   1924  OE1 GLU A 122     -20.055  15.619 -99.022  1.00  0.00           O  
ATOM   1925  OE2 GLU A 122     -19.653  17.071-100.520  1.00  0.00           O  
ATOM   1926  H   GLU A 122     -24.562  13.918 -98.905  1.00  0.00           H  
ATOM   1927  HA  GLU A 122     -24.210  15.431-101.309  1.00  0.00           H  
ATOM   1928 1HB  GLU A 122     -22.834  15.733 -99.256  1.00  0.00           H  
ATOM   1929 2HB  GLU A 122     -22.109  14.152 -99.512  1.00  0.00           H  
ATOM   1930 1HG  GLU A 122     -21.106  14.909-101.598  1.00  0.00           H  
ATOM   1931 2HG  GLU A 122     -21.901  16.474-101.441  1.00  0.00           H  
ATOM   1932  N   GLU A 123     -23.270  12.281-101.412  1.00  0.00           N  
ATOM   1933  CA  GLU A 123     -22.904  11.195-102.314  1.00  0.00           C  
ATOM   1934  C   GLU A 123     -23.988  10.956-103.358  1.00  0.00           C  
ATOM   1935  O   GLU A 123     -23.694  10.724-104.531  1.00  0.00           O  
ATOM   1936  CB  GLU A 123     -22.650   9.909-101.525  1.00  0.00           C  
ATOM   1937  CG  GLU A 123     -21.399   9.939-100.658  1.00  0.00           C  
ATOM   1938  CD  GLU A 123     -20.134  10.063-101.462  1.00  0.00           C  
ATOM   1939  OE1 GLU A 123     -20.058   9.467-102.509  1.00  0.00           O  
ATOM   1940  OE2 GLU A 123     -19.243  10.754-101.027  1.00  0.00           O  
ATOM   1941  H   GLU A 123     -23.425  12.078-100.435  1.00  0.00           H  
ATOM   1942  HA  GLU A 123     -21.987  11.472-102.835  1.00  0.00           H  
ATOM   1943 1HB  GLU A 123     -23.502   9.707-100.875  1.00  0.00           H  
ATOM   1944 2HB  GLU A 123     -22.559   9.070-102.215  1.00  0.00           H  
ATOM   1945 1HG  GLU A 123     -21.465  10.784 -99.973  1.00  0.00           H  
ATOM   1946 2HG  GLU A 123     -21.359   9.027-100.064  1.00  0.00           H  
ATOM   1947  N   ARG A 124     -25.241  11.015-102.922  1.00  0.00           N  
ATOM   1948  CA  ARG A 124     -26.374  10.804-103.818  1.00  0.00           C  
ATOM   1949  C   ARG A 124     -26.448  11.899-104.875  1.00  0.00           C  
ATOM   1950  O   ARG A 124     -26.723  11.629-106.044  1.00  0.00           O  
ATOM   1951  CB  ARG A 124     -27.678  10.770-103.035  1.00  0.00           C  
ATOM   1952  CG  ARG A 124     -27.859   9.549-102.147  1.00  0.00           C  
ATOM   1953  CD  ARG A 124     -29.194   9.537-101.495  1.00  0.00           C  
ATOM   1954  NE  ARG A 124     -29.366   8.378-100.633  1.00  0.00           N  
ATOM   1955  CZ  ARG A 124     -29.095   8.359 -99.314  1.00  0.00           C  
ATOM   1956  NH1 ARG A 124     -28.640   9.440 -98.721  1.00  0.00           N  
ATOM   1957  NH2 ARG A 124     -29.285   7.253 -98.616  1.00  0.00           N  
ATOM   1958  H   ARG A 124     -25.415  11.211-101.947  1.00  0.00           H  
ATOM   1959  HA  ARG A 124     -26.244   9.845-104.320  1.00  0.00           H  
ATOM   1960 1HB  ARG A 124     -27.744  11.652-102.400  1.00  0.00           H  
ATOM   1961 2HB  ARG A 124     -28.519  10.801-103.728  1.00  0.00           H  
ATOM   1962 1HG  ARG A 124     -27.763   8.644-102.748  1.00  0.00           H  
ATOM   1963 2HG  ARG A 124     -27.097   9.550-101.367  1.00  0.00           H  
ATOM   1964 1HD  ARG A 124     -29.310  10.434-100.887  1.00  0.00           H  
ATOM   1965 2HD  ARG A 124     -29.971   9.513-102.258  1.00  0.00           H  
ATOM   1966  HE  ARG A 124     -29.714   7.527-101.054  1.00  0.00           H  
ATOM   1967 1HH1 ARG A 124     -28.494  10.286 -99.254  1.00  0.00           H  
ATOM   1968 2HH1 ARG A 124     -28.437   9.426 -97.732  1.00  0.00           H  
ATOM   1969 1HH2 ARG A 124     -29.635   6.421 -99.072  1.00  0.00           H  
ATOM   1970 2HH2 ARG A 124     -29.082   7.239 -97.628  1.00  0.00           H  
ATOM   1971  N   SER A 125     -26.201  13.136-104.457  1.00  0.00           N  
ATOM   1972  CA  SER A 125     -26.241  14.274-105.368  1.00  0.00           C  
ATOM   1973  C   SER A 125     -25.152  14.171-106.428  1.00  0.00           C  
ATOM   1974  O   SER A 125     -25.383  14.469-107.600  1.00  0.00           O  
ATOM   1975  CB  SER A 125     -26.084  15.568-104.594  1.00  0.00           C  
ATOM   1976  OG  SER A 125     -27.181  15.784-103.749  1.00  0.00           O  
ATOM   1977  H   SER A 125     -25.980  13.292-103.484  1.00  0.00           H  
ATOM   1978  HA  SER A 125     -27.209  14.281-105.871  1.00  0.00           H  
ATOM   1979 1HB  SER A 125     -25.169  15.530-104.003  1.00  0.00           H  
ATOM   1980 2HB  SER A 125     -25.989  16.400-105.291  1.00  0.00           H  
ATOM   1981  HG  SER A 125     -27.009  16.614-103.299  1.00  0.00           H  
ATOM   1982  N   ARG A 126     -23.964  13.747-106.007  1.00  0.00           N  
ATOM   1983  CA  ARG A 126     -22.836  13.602-106.919  1.00  0.00           C  
ATOM   1984  C   ARG A 126     -23.104  12.526-107.964  1.00  0.00           C  
ATOM   1985  O   ARG A 126     -22.775  12.692-109.139  1.00  0.00           O  
ATOM   1986  CB  ARG A 126     -21.569  13.254-106.151  1.00  0.00           C  
ATOM   1987  CG  ARG A 126     -20.318  13.129-107.005  1.00  0.00           C  
ATOM   1988  CD  ARG A 126     -19.121  12.813-106.184  1.00  0.00           C  
ATOM   1989  NE  ARG A 126     -19.240  11.522-105.527  1.00  0.00           N  
ATOM   1990  CZ  ARG A 126     -19.001  10.336-106.121  1.00  0.00           C  
ATOM   1991  NH1 ARG A 126     -18.631  10.296-107.382  1.00  0.00           N  
ATOM   1992  NH2 ARG A 126     -19.137   9.214-105.436  1.00  0.00           N  
ATOM   1993  H   ARG A 126     -23.840  13.520-105.031  1.00  0.00           H  
ATOM   1994  HA  ARG A 126     -22.682  14.552-107.432  1.00  0.00           H  
ATOM   1995 1HB  ARG A 126     -21.379  14.018-105.398  1.00  0.00           H  
ATOM   1996 2HB  ARG A 126     -21.708  12.307-105.629  1.00  0.00           H  
ATOM   1997 1HG  ARG A 126     -20.453  12.330-107.735  1.00  0.00           H  
ATOM   1998 2HG  ARG A 126     -20.137  14.070-107.527  1.00  0.00           H  
ATOM   1999 1HD  ARG A 126     -18.238  12.792-106.821  1.00  0.00           H  
ATOM   2000 2HD  ARG A 126     -18.996  13.576-105.416  1.00  0.00           H  
ATOM   2001  HE  ARG A 126     -19.522  11.512-104.556  1.00  0.00           H  
ATOM   2002 1HH1 ARG A 126     -18.527  11.153-107.905  1.00  0.00           H  
ATOM   2003 2HH1 ARG A 126     -18.452   9.408-107.827  1.00  0.00           H  
ATOM   2004 1HH2 ARG A 126     -19.421   9.246-104.466  1.00  0.00           H  
ATOM   2005 2HH2 ARG A 126     -18.958   8.327-105.881  1.00  0.00           H  
ATOM   2006  N   ARG A 127     -23.703  11.423-107.529  1.00  0.00           N  
ATOM   2007  CA  ARG A 127     -24.017  10.317-108.425  1.00  0.00           C  
ATOM   2008  C   ARG A 127     -25.044  10.730-109.472  1.00  0.00           C  
ATOM   2009  O   ARG A 127     -24.933  10.365-110.642  1.00  0.00           O  
ATOM   2010  CB  ARG A 127     -24.548   9.127-107.640  1.00  0.00           C  
ATOM   2011  CG  ARG A 127     -23.514   8.414-106.782  1.00  0.00           C  
ATOM   2012  CD  ARG A 127     -24.118   7.302-106.005  1.00  0.00           C  
ATOM   2013  NE  ARG A 127     -23.134   6.617-105.183  1.00  0.00           N  
ATOM   2014  CZ  ARG A 127     -23.423   5.661-104.278  1.00  0.00           C  
ATOM   2015  NH1 ARG A 127     -24.671   5.289-104.092  1.00  0.00           N  
ATOM   2016  NH2 ARG A 127     -22.454   5.098-103.579  1.00  0.00           N  
ATOM   2017  H   ARG A 127     -23.947  11.349-106.552  1.00  0.00           H  
ATOM   2018  HA  ARG A 127     -23.102  10.016-108.937  1.00  0.00           H  
ATOM   2019 1HB  ARG A 127     -25.352   9.454-106.983  1.00  0.00           H  
ATOM   2020 2HB  ARG A 127     -24.967   8.393-108.329  1.00  0.00           H  
ATOM   2021 1HG  ARG A 127     -22.733   8.001-107.421  1.00  0.00           H  
ATOM   2022 2HG  ARG A 127     -23.073   9.122-106.080  1.00  0.00           H  
ATOM   2023 1HD  ARG A 127     -24.895   7.695-105.350  1.00  0.00           H  
ATOM   2024 2HD  ARG A 127     -24.555   6.575-106.689  1.00  0.00           H  
ATOM   2025  HE  ARG A 127     -22.163   6.876-105.298  1.00  0.00           H  
ATOM   2026 1HH1 ARG A 127     -25.412   5.720-104.627  1.00  0.00           H  
ATOM   2027 2HH1 ARG A 127     -24.888   4.573-103.414  1.00  0.00           H  
ATOM   2028 1HH2 ARG A 127     -21.495   5.384-103.722  1.00  0.00           H  
ATOM   2029 2HH2 ARG A 127     -22.671   4.382-102.901  1.00  0.00           H  
ATOM   2030  N   LEU A 128     -26.043  11.493-109.043  1.00  0.00           N  
ATOM   2031  CA  LEU A 128     -27.091  11.958-109.944  1.00  0.00           C  
ATOM   2032  C   LEU A 128     -26.530  12.897-111.005  1.00  0.00           C  
ATOM   2033  O   LEU A 128     -26.909  12.825-112.174  1.00  0.00           O  
ATOM   2034  CB  LEU A 128     -28.193  12.672-109.151  1.00  0.00           C  
ATOM   2035  CG  LEU A 128     -29.042  11.778-108.239  1.00  0.00           C  
ATOM   2036  CD1 LEU A 128     -29.962  12.646-107.391  1.00  0.00           C  
ATOM   2037  CD2 LEU A 128     -29.841  10.800-109.087  1.00  0.00           C  
ATOM   2038  H   LEU A 128     -26.078  11.758-108.069  1.00  0.00           H  
ATOM   2039  HA  LEU A 128     -27.524  11.093-110.445  1.00  0.00           H  
ATOM   2040 1HB  LEU A 128     -27.732  13.438-108.529  1.00  0.00           H  
ATOM   2041 2HB  LEU A 128     -28.866  13.162-109.855  1.00  0.00           H  
ATOM   2042  HG  LEU A 128     -28.390  11.224-107.563  1.00  0.00           H  
ATOM   2043 1HD1 LEU A 128     -30.566  12.010-106.742  1.00  0.00           H  
ATOM   2044 2HD1 LEU A 128     -29.364  13.322-106.780  1.00  0.00           H  
ATOM   2045 3HD1 LEU A 128     -30.616  13.226-108.041  1.00  0.00           H  
ATOM   2046 1HD2 LEU A 128     -30.444  10.164-108.439  1.00  0.00           H  
ATOM   2047 2HD2 LEU A 128     -30.494  11.354-109.762  1.00  0.00           H  
ATOM   2048 3HD2 LEU A 128     -29.158  10.181-109.669  1.00  0.00           H  
ATOM   2049  N   SER A 129     -25.627  13.776-110.591  1.00  0.00           N  
ATOM   2050  CA  SER A 129     -25.011  14.732-111.504  1.00  0.00           C  
ATOM   2051  C   SER A 129     -24.170  14.023-112.558  1.00  0.00           C  
ATOM   2052  O   SER A 129     -24.187  14.394-113.732  1.00  0.00           O  
ATOM   2053  CB  SER A 129     -24.149  15.711-110.731  1.00  0.00           C  
ATOM   2054  OG  SER A 129     -24.932  16.516-109.893  1.00  0.00           O  
ATOM   2055  H   SER A 129     -25.359  13.783-109.617  1.00  0.00           H  
ATOM   2056  HA  SER A 129     -25.802  15.285-112.012  1.00  0.00           H  
ATOM   2057 1HB  SER A 129     -23.419  15.163-110.136  1.00  0.00           H  
ATOM   2058 2HB  SER A 129     -23.597  16.339-111.429  1.00  0.00           H  
ATOM   2059  HG  SER A 129     -24.320  17.103-109.442  1.00  0.00           H  
ATOM   2060  N   GLU A 130     -23.434  13.000-112.132  1.00  0.00           N  
ATOM   2061  CA  GLU A 130     -22.587  12.238-113.039  1.00  0.00           C  
ATOM   2062  C   GLU A 130     -23.417  11.500-114.082  1.00  0.00           C  
ATOM   2063  O   GLU A 130     -23.051  11.447-115.256  1.00  0.00           O  
ATOM   2064  CB  GLU A 130     -21.730  11.241-112.256  1.00  0.00           C  
ATOM   2065  CG  GLU A 130     -20.752  10.446-113.109  1.00  0.00           C  
ATOM   2066  CD  GLU A 130     -19.868   9.542-112.296  1.00  0.00           C  
ATOM   2067  OE1 GLU A 130     -19.589   9.872-111.168  1.00  0.00           O  
ATOM   2068  OE2 GLU A 130     -19.469   8.520-112.804  1.00  0.00           O  
ATOM   2069  H   GLU A 130     -23.463  12.745-111.155  1.00  0.00           H  
ATOM   2070  HA  GLU A 130     -21.927  12.932-113.561  1.00  0.00           H  
ATOM   2071 1HB  GLU A 130     -21.156  11.772-111.496  1.00  0.00           H  
ATOM   2072 2HB  GLU A 130     -22.378  10.531-111.740  1.00  0.00           H  
ATOM   2073 1HG  GLU A 130     -21.315   9.841-113.820  1.00  0.00           H  
ATOM   2074 2HG  GLU A 130     -20.133  11.140-113.675  1.00  0.00           H  
ATOM   2075  N   TYR A 131     -24.536  10.932-113.646  1.00  0.00           N  
ATOM   2076  CA  TYR A 131     -25.421  10.196-114.539  1.00  0.00           C  
ATOM   2077  C   TYR A 131     -26.030  11.116-115.591  1.00  0.00           C  
ATOM   2078  O   TYR A 131     -26.144  10.748-116.760  1.00  0.00           O  
ATOM   2079  CB  TYR A 131     -26.524   9.496-113.742  1.00  0.00           C  
ATOM   2080  CG  TYR A 131     -27.453   8.658-114.591  1.00  0.00           C  
ATOM   2081  CD1 TYR A 131     -26.934   7.690-115.439  1.00  0.00           C  
ATOM   2082  CD2 TYR A 131     -28.824   8.857-114.523  1.00  0.00           C  
ATOM   2083  CE1 TYR A 131     -27.783   6.924-116.215  1.00  0.00           C  
ATOM   2084  CE2 TYR A 131     -29.673   8.091-115.299  1.00  0.00           C  
ATOM   2085  CZ  TYR A 131     -29.156   7.128-116.142  1.00  0.00           C  
ATOM   2086  OH  TYR A 131     -30.002   6.366-116.914  1.00  0.00           O  
ATOM   2087  H   TYR A 131     -24.779  11.013-112.669  1.00  0.00           H  
ATOM   2088  HA  TYR A 131     -24.835   9.439-115.061  1.00  0.00           H  
ATOM   2089 1HB  TYR A 131     -26.074   8.848-112.988  1.00  0.00           H  
ATOM   2090 2HB  TYR A 131     -27.122  10.241-113.217  1.00  0.00           H  
ATOM   2091  HD1 TYR A 131     -25.857   7.534-115.492  1.00  0.00           H  
ATOM   2092  HD2 TYR A 131     -29.232   9.618-113.858  1.00  0.00           H  
ATOM   2093  HE1 TYR A 131     -27.375   6.164-116.880  1.00  0.00           H  
ATOM   2094  HE2 TYR A 131     -30.750   8.248-115.245  1.00  0.00           H  
ATOM   2095  HH  TYR A 131     -29.485   5.749-117.439  1.00  0.00           H  
ATOM   2096  N   ALA A 132     -26.420  12.313-115.171  1.00  0.00           N  
ATOM   2097  CA  ALA A 132     -27.018  13.287-116.076  1.00  0.00           C  
ATOM   2098  C   ALA A 132     -26.020  13.735-117.136  1.00  0.00           C  
ATOM   2099  O   ALA A 132     -26.369  13.887-118.307  1.00  0.00           O  
ATOM   2100  CB  ALA A 132     -27.537  14.487-115.297  1.00  0.00           C  
ATOM   2101  H   ALA A 132     -26.299  12.555-114.198  1.00  0.00           H  
ATOM   2102  HA  ALA A 132     -27.854  12.808-116.585  1.00  0.00           H  
ATOM   2103 1HB  ALA A 132     -27.980  15.205-115.987  1.00  0.00           H  
ATOM   2104 2HB  ALA A 132     -28.292  14.157-114.582  1.00  0.00           H  
ATOM   2105 3HB  ALA A 132     -26.713  14.957-114.763  1.00  0.00           H  
ATOM   2106  N   GLU A 133     -24.777  13.946-116.722  1.00  0.00           N  
ATOM   2107  CA  GLU A 133     -23.725  14.380-117.635  1.00  0.00           C  
ATOM   2108  C   GLU A 133     -23.436  13.313-118.684  1.00  0.00           C  
ATOM   2109  O   GLU A 133     -23.239  13.622-119.859  1.00  0.00           O  
ATOM   2110  CB  GLU A 133     -22.447  14.708-116.860  1.00  0.00           C  
ATOM   2111  CG  GLU A 133     -22.538  15.958-115.996  1.00  0.00           C  
ATOM   2112  CD  GLU A 133     -21.291  16.208-115.195  1.00  0.00           C  
ATOM   2113  OE1 GLU A 133     -20.376  16.792-115.723  1.00  0.00           O  
ATOM   2114  OE2 GLU A 133     -21.253  15.813-114.053  1.00  0.00           O  
ATOM   2115  H   GLU A 133     -24.554  13.802-115.748  1.00  0.00           H  
ATOM   2116  HA  GLU A 133     -24.063  15.280-118.149  1.00  0.00           H  
ATOM   2117 1HB  GLU A 133     -22.189  13.871-116.212  1.00  0.00           H  
ATOM   2118 2HB  GLU A 133     -21.622  14.845-117.560  1.00  0.00           H  
ATOM   2119 1HG  GLU A 133     -22.723  16.818-116.638  1.00  0.00           H  
ATOM   2120 2HG  GLU A 133     -23.385  15.857-115.319  1.00  0.00           H  
ATOM   2121  N   ARG A 134     -23.412  12.058-118.253  1.00  0.00           N  
ATOM   2122  CA  ARG A 134     -23.146  10.942-119.152  1.00  0.00           C  
ATOM   2123  C   ARG A 134     -24.246  10.802-120.197  1.00  0.00           C  
ATOM   2124  O   ARG A 134     -23.971  10.573-121.375  1.00  0.00           O  
ATOM   2125  CB  ARG A 134     -23.025   9.642-118.370  1.00  0.00           C  
ATOM   2126  CG  ARG A 134     -21.769   9.522-117.520  1.00  0.00           C  
ATOM   2127  CD  ARG A 134     -21.709   8.218-116.811  1.00  0.00           C  
ATOM   2128  NE  ARG A 134     -20.552   8.131-115.935  1.00  0.00           N  
ATOM   2129  CZ  ARG A 134     -19.317   7.768-116.333  1.00  0.00           C  
ATOM   2130  NH1 ARG A 134     -19.095   7.464-117.592  1.00  0.00           N  
ATOM   2131  NH2 ARG A 134     -18.329   7.719-115.456  1.00  0.00           N  
ATOM   2132  H   ARG A 134     -23.583  11.872-117.275  1.00  0.00           H  
ATOM   2133  HA  ARG A 134     -22.202  11.128-119.665  1.00  0.00           H  
ATOM   2134 1HB  ARG A 134     -23.882   9.535-117.708  1.00  0.00           H  
ATOM   2135 2HB  ARG A 134     -23.037   8.799-119.061  1.00  0.00           H  
ATOM   2136 1HG  ARG A 134     -20.889   9.607-118.158  1.00  0.00           H  
ATOM   2137 2HG  ARG A 134     -21.756  10.319-116.775  1.00  0.00           H  
ATOM   2138 1HD  ARG A 134     -22.606   8.092-116.206  1.00  0.00           H  
ATOM   2139 2HD  ARG A 134     -21.647   7.411-117.540  1.00  0.00           H  
ATOM   2140  HE  ARG A 134     -20.684   8.357-114.958  1.00  0.00           H  
ATOM   2141 1HH1 ARG A 134     -19.850   7.502-118.262  1.00  0.00           H  
ATOM   2142 2HH1 ARG A 134     -18.169   7.193-117.890  1.00  0.00           H  
ATOM   2143 1HH2 ARG A 134     -18.500   7.953-114.488  1.00  0.00           H  
ATOM   2144 2HH2 ARG A 134     -17.403   7.448-115.754  1.00  0.00           H  
ATOM   2145  N   HIS A 135     -25.495  10.943-119.751  1.00  0.00           N  
ATOM   2146  CA  HIS A 135     -26.652  10.650-120.589  1.00  0.00           C  
ATOM   2147  C   HIS A 135     -27.275  11.893-121.213  1.00  0.00           C  
ATOM   2148  O   HIS A 135     -28.092  11.797-122.129  1.00  0.00           O  
ATOM   2149  CB  HIS A 135     -27.717   9.908-119.775  1.00  0.00           C  
ATOM   2150  CG  HIS A 135     -27.279   8.557-119.301  1.00  0.00           C  
ATOM   2151  ND1 HIS A 135     -26.110   8.358-118.598  1.00  0.00           N  
ATOM   2152  CD2 HIS A 135     -27.853   7.338-119.431  1.00  0.00           C  
ATOM   2153  CE1 HIS A 135     -25.984   7.073-118.314  1.00  0.00           C  
ATOM   2154  NE2 HIS A 135     -27.028   6.433-118.809  1.00  0.00           N  
ATOM   2155  H   HIS A 135     -25.642  11.262-118.804  1.00  0.00           H  
ATOM   2156  HA  HIS A 135     -26.350  10.006-121.415  1.00  0.00           H  
ATOM   2157 1HB  HIS A 135     -27.989  10.504-118.903  1.00  0.00           H  
ATOM   2158 2HB  HIS A 135     -28.615   9.784-120.379  1.00  0.00           H  
ATOM   2159  HD1 HIS A 135     -25.488   9.070-118.271  1.00  0.00           H  
ATOM   2160  HD2 HIS A 135     -28.774   7.000-119.906  1.00  0.00           H  
ATOM   2161  HE1 HIS A 135     -25.120   6.710-117.758  1.00  0.00           H  
ATOM   2162  N   VAL A 136     -26.896  13.071-120.724  1.00  0.00           N  
ATOM   2163  CA  VAL A 136     -27.533  14.302-121.174  1.00  0.00           C  
ATOM   2164  C   VAL A 136     -26.736  14.959-122.292  1.00  0.00           C  
ATOM   2165  O   VAL A 136     -25.645  15.481-122.065  1.00  0.00           O  
ATOM   2166  CB  VAL A 136     -27.675  15.290-120.001  1.00  0.00           C  
ATOM   2167  CG1 VAL A 136     -28.320  16.585-120.470  1.00  0.00           C  
ATOM   2168  CG2 VAL A 136     -28.491  14.655-118.885  1.00  0.00           C  
ATOM   2169  H   VAL A 136     -26.160  13.122-120.034  1.00  0.00           H  
ATOM   2170  HA  VAL A 136     -28.528  14.060-121.550  1.00  0.00           H  
ATOM   2171  HB  VAL A 136     -26.682  15.541-119.627  1.00  0.00           H  
ATOM   2172 1HG1 VAL A 136     -28.412  17.272-119.628  1.00  0.00           H  
ATOM   2173 2HG1 VAL A 136     -27.700  17.041-121.243  1.00  0.00           H  
ATOM   2174 3HG1 VAL A 136     -29.309  16.374-120.875  1.00  0.00           H  
ATOM   2175 1HG2 VAL A 136     -28.587  15.358-118.059  1.00  0.00           H  
ATOM   2176 2HG2 VAL A 136     -29.482  14.398-119.260  1.00  0.00           H  
ATOM   2177 3HG2 VAL A 136     -27.990  13.751-118.536  1.00  0.00           H  
ATOM   2178  N   THR A 137     -27.291  14.928-123.499  1.00  0.00           N  
ATOM   2179  CA  THR A 137     -26.652  15.537-124.659  1.00  0.00           C  
ATOM   2180  C   THR A 137     -26.692  17.059-124.602  1.00  0.00           C  
ATOM   2181  O   THR A 137     -25.786  17.732-125.094  1.00  0.00           O  
ATOM   2182  CB  THR A 137     -27.313  15.056-125.964  1.00  0.00           C  
ATOM   2183  OG1 THR A 137     -28.703  15.407-125.956  1.00  0.00           O  
ATOM   2184  CG2 THR A 137     -27.175  13.548-126.108  1.00  0.00           C  
ATOM   2185  H   THR A 137     -28.183  14.468-123.614  1.00  0.00           H  
ATOM   2186  HA  THR A 137     -25.604  15.236-124.674  1.00  0.00           H  
ATOM   2187  HB  THR A 137     -26.835  15.542-126.814  1.00  0.00           H  
ATOM   2188  HG1 THR A 137     -29.040  15.400-126.855  1.00  0.00           H  
ATOM   2189 1HG2 THR A 137     -27.648  13.227-127.036  1.00  0.00           H  
ATOM   2190 2HG2 THR A 137     -26.119  13.280-126.126  1.00  0.00           H  
ATOM   2191 3HG2 THR A 137     -27.660  13.057-125.265  1.00  0.00           H  
ATOM   2192  N   ASN A 138     -27.745  17.603-124.000  1.00  0.00           N  
ATOM   2193  CA  ASN A 138     -27.956  19.046-124.010  1.00  0.00           C  
ATOM   2194  C   ASN A 138     -26.953  19.742-123.106  1.00  0.00           C  
ATOM   2195  O   ASN A 138     -26.976  19.569-121.887  1.00  0.00           O  
ATOM   2196  CB  ASN A 138     -29.376  19.386-123.596  1.00  0.00           C  
ATOM   2197  CG  ASN A 138     -29.670  20.857-123.697  1.00  0.00           C  
ATOM   2198  OD1 ASN A 138     -28.767  21.693-123.580  1.00  0.00           O  
ATOM   2199  ND2 ASN A 138     -30.918  21.190-123.911  1.00  0.00           N  
ATOM   2200  H   ASN A 138     -28.413  17.011-123.527  1.00  0.00           H  
ATOM   2201  HA  ASN A 138     -27.792  19.413-125.024  1.00  0.00           H  
ATOM   2202 1HB  ASN A 138     -30.080  18.843-124.228  1.00  0.00           H  
ATOM   2203 2HB  ASN A 138     -29.543  19.064-122.568  1.00  0.00           H  
ATOM   2204 1HD2 ASN A 138     -31.173  22.154-123.987  1.00  0.00           H  
ATOM   2205 2HD2 ASN A 138     -31.616  20.480-123.999  1.00  0.00           H  
ATOM   2206  N   PRO A 139     -25.962  20.583-123.422  1.00  0.00           N  
ATOM   2207  CA  PRO A 139     -25.065  20.891-122.314  1.00  0.00           C  
ATOM   2208  C   PRO A 139     -25.792  21.652-121.218  1.00  0.00           C  
ATOM   2209  O   PRO A 139     -25.485  21.501-120.036  1.00  0.00           O  
ATOM   2210  CB  PRO A 139     -23.981  21.749-122.973  1.00  0.00           C  
ATOM   2211  CG  PRO A 139     -24.017  21.346-124.408  1.00  0.00           C  
ATOM   2212  CD  PRO A 139     -25.473  21.083-124.686  1.00  0.00           C  
ATOM   2213  HA  PRO A 139     -24.641  19.955-121.921  1.00  0.00           H  
ATOM   2214 1HB  PRO A 139     -24.204  22.816-122.825  1.00  0.00           H  
ATOM   2215 2HB  PRO A 139     -23.007  21.555-122.500  1.00  0.00           H  
ATOM   2216 1HG  PRO A 139     -23.603  22.147-125.038  1.00  0.00           H  
ATOM   2217 2HG  PRO A 139     -23.388  20.458-124.569  1.00  0.00           H  
ATOM   2218 1HD  PRO A 139     -25.967  22.022-124.977  1.00  0.00           H  
ATOM   2219 2HD  PRO A 139     -25.564  20.332-125.485  1.00  0.00           H  
ATOM   2220  N   ILE A 140     -26.755  22.467-121.623  1.00  0.00           N  
ATOM   2221  CA  ILE A 140     -27.381  23.424-120.718  1.00  0.00           C  
ATOM   2222  C   ILE A 140     -28.214  22.715-119.657  1.00  0.00           C  
ATOM   2223  O   ILE A 140     -28.203  23.098-118.487  1.00  0.00           O  
ATOM   2224  CB  ILE A 140     -28.270  24.413-121.494  1.00  0.00           C  
ATOM   2225  CG1 ILE A 140     -27.420  25.532-122.101  1.00  0.00           C  
ATOM   2226  CG2 ILE A 140     -29.344  24.990-120.584  1.00  0.00           C  
ATOM   2227  CD1 ILE A 140     -26.248  25.035-122.916  1.00  0.00           C  
ATOM   2228  H   ILE A 140     -27.063  22.424-122.584  1.00  0.00           H  
ATOM   2229  HA  ILE A 140     -26.597  23.988-120.215  1.00  0.00           H  
ATOM   2230  HB  ILE A 140     -28.750  23.896-122.324  1.00  0.00           H  
ATOM   2231 1HG1 ILE A 140     -28.043  26.154-122.743  1.00  0.00           H  
ATOM   2232 2HG1 ILE A 140     -27.035  26.169-121.305  1.00  0.00           H  
ATOM   2233 1HG2 ILE A 140     -29.962  25.687-121.148  1.00  0.00           H  
ATOM   2234 2HG2 ILE A 140     -29.965  24.183-120.198  1.00  0.00           H  
ATOM   2235 3HG2 ILE A 140     -28.872  25.514-119.752  1.00  0.00           H  
ATOM   2236 1HD1 ILE A 140     -25.694  25.885-123.313  1.00  0.00           H  
ATOM   2237 2HD1 ILE A 140     -25.591  24.437-122.282  1.00  0.00           H  
ATOM   2238 3HD1 ILE A 140     -26.612  24.423-123.740  1.00  0.00           H  
ATOM   2239  N   LEU A 141     -28.936  21.680-120.072  1.00  0.00           N  
ATOM   2240  CA  LEU A 141     -29.775  20.916-119.157  1.00  0.00           C  
ATOM   2241  C   LEU A 141     -28.935  20.199-118.108  1.00  0.00           C  
ATOM   2242  O   LEU A 141     -29.299  20.152-116.933  1.00  0.00           O  
ATOM   2243  CB  LEU A 141     -30.614  19.894-119.935  1.00  0.00           C  
ATOM   2244  CG  LEU A 141     -31.712  20.480-120.832  1.00  0.00           C  
ATOM   2245  CD1 LEU A 141     -32.332  19.369-121.668  1.00  0.00           C  
ATOM   2246  CD2 LEU A 141     -32.761  21.165-119.969  1.00  0.00           C  
ATOM   2247  H   LEU A 141     -28.903  21.416-121.046  1.00  0.00           H  
ATOM   2248  HA  LEU A 141     -30.447  21.605-118.647  1.00  0.00           H  
ATOM   2249 1HB  LEU A 141     -29.949  19.308-120.566  1.00  0.00           H  
ATOM   2250 2HB  LEU A 141     -31.092  19.222-119.222  1.00  0.00           H  
ATOM   2251  HG  LEU A 141     -31.274  21.207-121.516  1.00  0.00           H  
ATOM   2252 1HD1 LEU A 141     -33.112  19.786-122.306  1.00  0.00           H  
ATOM   2253 2HD1 LEU A 141     -31.563  18.910-122.290  1.00  0.00           H  
ATOM   2254 3HD1 LEU A 141     -32.765  18.617-121.010  1.00  0.00           H  
ATOM   2255 1HD2 LEU A 141     -33.541  21.583-120.607  1.00  0.00           H  
ATOM   2256 2HD2 LEU A 141     -33.201  20.439-119.285  1.00  0.00           H  
ATOM   2257 3HD2 LEU A 141     -32.294  21.966-119.396  1.00  0.00           H  
ATOM   2258  N   ALA A 142     -27.809  19.641-118.538  1.00  0.00           N  
ATOM   2259  CA  ALA A 142     -26.916  18.924-117.635  1.00  0.00           C  
ATOM   2260  C   ALA A 142     -26.319  19.861-116.593  1.00  0.00           C  
ATOM   2261  O   ALA A 142     -26.201  19.506-115.420  1.00  0.00           O  
ATOM   2262  CB  ALA A 142     -25.811  18.233-118.420  1.00  0.00           C  
ATOM   2263  H   ALA A 142     -27.565  19.715-119.515  1.00  0.00           H  
ATOM   2264  HA  ALA A 142     -27.501  18.169-117.110  1.00  0.00           H  
ATOM   2265 1HB  ALA A 142     -25.152  17.703-117.732  1.00  0.00           H  
ATOM   2266 2HB  ALA A 142     -26.251  17.524-119.121  1.00  0.00           H  
ATOM   2267 3HB  ALA A 142     -25.236  18.977-118.971  1.00  0.00           H  
ATOM   2268  N   ALA A 143     -25.944  21.059-117.027  1.00  0.00           N  
ATOM   2269  CA  ALA A 143     -25.357  22.050-116.131  1.00  0.00           C  
ATOM   2270  C   ALA A 143     -26.359  22.497-115.076  1.00  0.00           C  
ATOM   2271  O   ALA A 143     -26.011  22.664-113.907  1.00  0.00           O  
ATOM   2272  CB  ALA A 143     -24.852  23.248-116.922  1.00  0.00           C  
ATOM   2273  H   ALA A 143     -26.068  21.290-118.002  1.00  0.00           H  
ATOM   2274  HA  ALA A 143     -24.515  21.586-115.618  1.00  0.00           H  
ATOM   2275 1HB  ALA A 143     -24.419  23.979-116.238  1.00  0.00           H  
ATOM   2276 2HB  ALA A 143     -24.093  22.921-117.632  1.00  0.00           H  
ATOM   2277 3HB  ALA A 143     -25.681  23.703-117.461  1.00  0.00           H  
ATOM   2278  N   THR A 144     -27.606  22.690-115.494  1.00  0.00           N  
ATOM   2279  CA  THR A 144     -28.661  23.120-114.583  1.00  0.00           C  
ATOM   2280  C   THR A 144     -28.940  22.060-113.524  1.00  0.00           C  
ATOM   2281  O   THR A 144     -29.144  22.378-112.352  1.00  0.00           O  
ATOM   2282  CB  THR A 144     -29.958  23.440-115.349  1.00  0.00           C  
ATOM   2283  OG1 THR A 144     -30.389  22.280-116.071  1.00  0.00           O  
ATOM   2284  CG2 THR A 144     -29.733  24.585-116.324  1.00  0.00           C  
ATOM   2285  H   THR A 144     -27.829  22.535-116.467  1.00  0.00           H  
ATOM   2286  HA  THR A 144     -28.330  24.026-114.074  1.00  0.00           H  
ATOM   2287  HB  THR A 144     -30.738  23.722-114.641  1.00  0.00           H  
ATOM   2288  HG1 THR A 144     -30.842  21.681-115.472  1.00  0.00           H  
ATOM   2289 1HG2 THR A 144     -30.660  24.798-116.856  1.00  0.00           H  
ATOM   2290 2HG2 THR A 144     -29.416  25.473-115.777  1.00  0.00           H  
ATOM   2291 3HG2 THR A 144     -28.960  24.306-117.040  1.00  0.00           H  
ATOM   2292  N   VAL A 145     -28.948  20.800-113.942  1.00  0.00           N  
ATOM   2293  CA  VAL A 145     -29.200  19.690-113.031  1.00  0.00           C  
ATOM   2294  C   VAL A 145     -28.099  19.574-111.986  1.00  0.00           C  
ATOM   2295  O   VAL A 145     -28.369  19.326-110.811  1.00  0.00           O  
ATOM   2296  CB  VAL A 145     -29.301  18.368-113.815  1.00  0.00           C  
ATOM   2297  CG1 VAL A 145     -29.373  17.186-112.859  1.00  0.00           C  
ATOM   2298  CG2 VAL A 145     -30.517  18.398-114.727  1.00  0.00           C  
ATOM   2299  H   VAL A 145     -28.775  20.606-114.918  1.00  0.00           H  
ATOM   2300  HA  VAL A 145     -30.148  19.869-112.522  1.00  0.00           H  
ATOM   2301  HB  VAL A 145     -28.399  18.241-114.414  1.00  0.00           H  
ATOM   2302 1HG1 VAL A 145     -29.444  16.260-113.429  1.00  0.00           H  
ATOM   2303 2HG1 VAL A 145     -28.476  17.163-112.240  1.00  0.00           H  
ATOM   2304 3HG1 VAL A 145     -30.252  17.287-112.222  1.00  0.00           H  
ATOM   2305 1HG2 VAL A 145     -30.582  17.461-115.279  1.00  0.00           H  
ATOM   2306 2HG2 VAL A 145     -31.418  18.531-114.128  1.00  0.00           H  
ATOM   2307 3HG2 VAL A 145     -30.424  19.227-115.430  1.00  0.00           H  
ATOM   2308  N   VAL A 146     -26.856  19.755-112.421  1.00  0.00           N  
ATOM   2309  CA  VAL A 146     -25.711  19.671-111.524  1.00  0.00           C  
ATOM   2310  C   VAL A 146     -25.746  20.778-110.477  1.00  0.00           C  
ATOM   2311  O   VAL A 146     -25.442  20.548-109.306  1.00  0.00           O  
ATOM   2312  CB  VAL A 146     -24.399  19.767-112.325  1.00  0.00           C  
ATOM   2313  CG1 VAL A 146     -23.207  19.870-111.384  1.00  0.00           C  
ATOM   2314  CG2 VAL A 146     -24.260  18.559-113.238  1.00  0.00           C  
ATOM   2315  H   VAL A 146     -26.701  19.956-113.399  1.00  0.00           H  
ATOM   2316  HA  VAL A 146     -25.741  18.707-111.014  1.00  0.00           H  
ATOM   2317  HB  VAL A 146     -24.415  20.677-112.924  1.00  0.00           H  
ATOM   2318 1HG1 VAL A 146     -22.288  19.937-111.967  1.00  0.00           H  
ATOM   2319 2HG1 VAL A 146     -23.309  20.761-110.765  1.00  0.00           H  
ATOM   2320 3HG1 VAL A 146     -23.169  18.987-110.747  1.00  0.00           H  
ATOM   2321 1HG2 VAL A 146     -23.331  18.633-113.802  1.00  0.00           H  
ATOM   2322 2HG2 VAL A 146     -24.250  17.648-112.639  1.00  0.00           H  
ATOM   2323 3HG2 VAL A 146     -25.102  18.528-113.930  1.00  0.00           H  
ATOM   2324  N   ALA A 147     -26.119  21.979-110.907  1.00  0.00           N  
ATOM   2325  CA  ALA A 147     -26.195  23.123-110.007  1.00  0.00           C  
ATOM   2326  C   ALA A 147     -27.270  22.920-108.946  1.00  0.00           C  
ATOM   2327  O   ALA A 147     -27.073  23.253-107.777  1.00  0.00           O  
ATOM   2328  CB  ALA A 147     -26.462  24.398-110.793  1.00  0.00           C  
ATOM   2329  H   ALA A 147     -26.356  22.103-111.881  1.00  0.00           H  
ATOM   2330  HA  ALA A 147     -25.236  23.217-109.497  1.00  0.00           H  
ATOM   2331 1HB  ALA A 147     -26.515  25.244-110.108  1.00  0.00           H  
ATOM   2332 2HB  ALA A 147     -25.655  24.561-111.508  1.00  0.00           H  
ATOM   2333 3HB  ALA A 147     -27.406  24.305-111.328  1.00  0.00           H  
ATOM   2334  N   LEU A 148     -28.407  22.371-109.361  1.00  0.00           N  
ATOM   2335  CA  LEU A 148     -29.517  22.122-108.448  1.00  0.00           C  
ATOM   2336  C   LEU A 148     -29.140  21.092-107.393  1.00  0.00           C  
ATOM   2337  O   LEU A 148     -29.483  21.237-106.220  1.00  0.00           O  
ATOM   2338  CB  LEU A 148     -30.747  21.638-109.227  1.00  0.00           C  
ATOM   2339  CG  LEU A 148     -31.414  22.682-110.132  1.00  0.00           C  
ATOM   2340  CD1 LEU A 148     -32.496  22.012-110.968  1.00  0.00           C  
ATOM   2341  CD2 LEU A 148     -31.995  23.798-109.278  1.00  0.00           C  
ATOM   2342  H   LEU A 148     -28.505  22.120-110.334  1.00  0.00           H  
ATOM   2343  HA  LEU A 148     -29.766  23.055-107.944  1.00  0.00           H  
ATOM   2344 1HB  LEU A 148     -30.453  20.797-109.852  1.00  0.00           H  
ATOM   2345 2HB  LEU A 148     -31.495  21.291-108.514  1.00  0.00           H  
ATOM   2346  HG  LEU A 148     -30.673  23.096-110.816  1.00  0.00           H  
ATOM   2347 1HD1 LEU A 148     -32.970  22.753-111.611  1.00  0.00           H  
ATOM   2348 2HD1 LEU A 148     -32.050  21.231-111.583  1.00  0.00           H  
ATOM   2349 3HD1 LEU A 148     -33.244  21.573-110.309  1.00  0.00           H  
ATOM   2350 1HD2 LEU A 148     -32.468  24.540-109.921  1.00  0.00           H  
ATOM   2351 2HD2 LEU A 148     -32.737  23.385-108.594  1.00  0.00           H  
ATOM   2352 3HD2 LEU A 148     -31.197  24.271-108.705  1.00  0.00           H  
ATOM   2353  N   ALA A 149     -28.430  20.049-107.818  1.00  0.00           N  
ATOM   2354  CA  ALA A 149     -28.007  18.990-106.911  1.00  0.00           C  
ATOM   2355  C   ALA A 149     -27.029  19.517-105.869  1.00  0.00           C  
ATOM   2356  O   ALA A 149     -27.104  19.156-104.695  1.00  0.00           O  
ATOM   2357  CB  ALA A 149     -27.382  17.842-107.691  1.00  0.00           C  
ATOM   2358  H   ALA A 149     -28.178  19.990-108.794  1.00  0.00           H  
ATOM   2359  HA  ALA A 149     -28.888  18.621-106.386  1.00  0.00           H  
ATOM   2360 1HB  ALA A 149     -27.071  17.059-107.000  1.00  0.00           H  
ATOM   2361 2HB  ALA A 149     -28.113  17.439-108.392  1.00  0.00           H  
ATOM   2362 3HB  ALA A 149     -26.515  18.206-108.241  1.00  0.00           H  
ATOM   2363  N   GLU A 150     -26.112  20.373-106.305  1.00  0.00           N  
ATOM   2364  CA  GLU A 150     -25.117  20.951-105.410  1.00  0.00           C  
ATOM   2365  C   GLU A 150     -25.771  21.838-104.358  1.00  0.00           C  
ATOM   2366  O   GLU A 150     -25.387  21.817-103.189  1.00  0.00           O  
ATOM   2367  CB  GLU A 150     -24.090  21.759-106.206  1.00  0.00           C  
ATOM   2368  CG  GLU A 150     -23.166  20.919-107.075  1.00  0.00           C  
ATOM   2369  CD  GLU A 150     -22.219  21.750-107.896  1.00  0.00           C  
ATOM   2370  OE1 GLU A 150     -22.348  22.950-107.883  1.00  0.00           O  
ATOM   2371  OE2 GLU A 150     -21.366  21.183-108.537  1.00  0.00           O  
ATOM   2372  H   GLU A 150     -26.104  20.630-107.282  1.00  0.00           H  
ATOM   2373  HA  GLU A 150     -24.601  20.139-104.896  1.00  0.00           H  
ATOM   2374 1HB  GLU A 150     -24.607  22.467-106.854  1.00  0.00           H  
ATOM   2375 2HB  GLU A 150     -23.470  22.336-105.519  1.00  0.00           H  
ATOM   2376 1HG  GLU A 150     -22.586  20.254-106.435  1.00  0.00           H  
ATOM   2377 2HG  GLU A 150     -23.770  20.302-107.739  1.00  0.00           H  
ATOM   2378  N   VAL A 151     -26.762  22.617-104.781  1.00  0.00           N  
ATOM   2379  CA  VAL A 151     -27.469  23.512-103.877  1.00  0.00           C  
ATOM   2380  C   VAL A 151     -28.234  22.732-102.815  1.00  0.00           C  
ATOM   2381  O   VAL A 151     -28.255  23.114-101.645  1.00  0.00           O  
ATOM   2382  CB  VAL A 151     -28.450  24.400-104.665  1.00  0.00           C  
ATOM   2383  CG1 VAL A 151     -29.325  25.202-103.713  1.00  0.00           C  
ATOM   2384  CG2 VAL A 151     -27.679  25.324-105.596  1.00  0.00           C  
ATOM   2385  H   VAL A 151     -27.031  22.587-105.754  1.00  0.00           H  
ATOM   2386  HA  VAL A 151     -26.738  24.152-103.382  1.00  0.00           H  
ATOM   2387  HB  VAL A 151     -29.112  23.763-105.251  1.00  0.00           H  
ATOM   2388 1HG1 VAL A 151     -30.013  25.823-104.288  1.00  0.00           H  
ATOM   2389 2HG1 VAL A 151     -29.895  24.520-103.082  1.00  0.00           H  
ATOM   2390 3HG1 VAL A 151     -28.697  25.837-103.090  1.00  0.00           H  
ATOM   2391 1HG2 VAL A 151     -28.379  25.948-106.151  1.00  0.00           H  
ATOM   2392 2HG2 VAL A 151     -27.013  25.957-105.010  1.00  0.00           H  
ATOM   2393 3HG2 VAL A 151     -27.092  24.728-106.295  1.00  0.00           H  
ATOM   2394  N   LEU A 152     -28.862  21.636-103.230  1.00  0.00           N  
ATOM   2395  CA  LEU A 152     -29.628  20.799-102.315  1.00  0.00           C  
ATOM   2396  C   LEU A 152     -28.727  20.160-101.266  1.00  0.00           C  
ATOM   2397  O   LEU A 152     -29.086  20.080-100.091  1.00  0.00           O  
ATOM   2398  CB  LEU A 152     -30.371  19.706-103.093  1.00  0.00           C  
ATOM   2399  CG  LEU A 152     -31.518  20.191-103.989  1.00  0.00           C  
ATOM   2400  CD1 LEU A 152     -32.036  19.029-104.826  1.00  0.00           C  
ATOM   2401  CD2 LEU A 152     -32.625  20.778-103.125  1.00  0.00           C  
ATOM   2402  H   LEU A 152     -28.807  21.377-104.205  1.00  0.00           H  
ATOM   2403  HA  LEU A 152     -30.359  21.425-101.804  1.00  0.00           H  
ATOM   2404 1HB  LEU A 152     -29.656  19.182-103.726  1.00  0.00           H  
ATOM   2405 2HB  LEU A 152     -30.786  18.993-102.381  1.00  0.00           H  
ATOM   2406  HG  LEU A 152     -31.148  20.955-104.673  1.00  0.00           H  
ATOM   2407 1HD1 LEU A 152     -32.850  19.373-105.463  1.00  0.00           H  
ATOM   2408 2HD1 LEU A 152     -31.229  18.641-105.449  1.00  0.00           H  
ATOM   2409 3HD1 LEU A 152     -32.398  18.240-104.168  1.00  0.00           H  
ATOM   2410 1HD2 LEU A 152     -33.440  21.123-103.762  1.00  0.00           H  
ATOM   2411 2HD2 LEU A 152     -32.997  20.014-102.442  1.00  0.00           H  
ATOM   2412 3HD2 LEU A 152     -32.232  21.617-102.552  1.00  0.00           H  
ATOM   2413  N   SER A 153     -27.555  19.706-101.698  1.00  0.00           N  
ATOM   2414  CA  SER A 153     -26.600  19.073-100.796  1.00  0.00           C  
ATOM   2415  C   SER A 153     -26.091  20.058 -99.753  1.00  0.00           C  
ATOM   2416  O   SER A 153     -25.944  19.714 -98.580  1.00  0.00           O  
ATOM   2417  CB  SER A 153     -25.433  18.509-101.583  1.00  0.00           C  
ATOM   2418  OG  SER A 153     -25.848  17.458-102.412  1.00  0.00           O  
ATOM   2419  H   SER A 153     -27.320  19.802-102.676  1.00  0.00           H  
ATOM   2420  HA  SER A 153     -27.103  18.255-100.278  1.00  0.00           H  
ATOM   2421 1HB  SER A 153     -24.986  19.298-102.187  1.00  0.00           H  
ATOM   2422 2HB  SER A 153     -24.669  18.152-100.894  1.00  0.00           H  
ATOM   2423  HG  SER A 153     -25.060  17.158-102.872  1.00  0.00           H  
ATOM   2424  N   ALA A 154     -25.823  21.285-100.188  1.00  0.00           N  
ATOM   2425  CA  ALA A 154     -25.329  22.325 -99.291  1.00  0.00           C  
ATOM   2426  C   ALA A 154     -26.367  22.680 -98.234  1.00  0.00           C  
ATOM   2427  O   ALA A 154     -26.034  22.879 -97.066  1.00  0.00           O  
ATOM   2428  CB  ALA A 154     -24.935  23.564-100.082  1.00  0.00           C  
ATOM   2429  H   ALA A 154     -25.965  21.504-101.164  1.00  0.00           H  
ATOM   2430  HA  ALA A 154     -24.448  21.939 -98.778  1.00  0.00           H  
ATOM   2431 1HB  ALA A 154     -24.569  24.331 -99.399  1.00  0.00           H  
ATOM   2432 2HB  ALA A 154     -24.150  23.307-100.793  1.00  0.00           H  
ATOM   2433 3HB  ALA A 154     -25.803  23.943-100.620  1.00  0.00           H  
ATOM   2434  N   VAL A 155     -27.626  22.758 -98.650  1.00  0.00           N  
ATOM   2435  CA  VAL A 155     -28.713  23.091 -97.741  1.00  0.00           C  
ATOM   2436  C   VAL A 155     -28.896  22.011 -96.682  1.00  0.00           C  
ATOM   2437  O   VAL A 155     -29.128  22.310 -95.511  1.00  0.00           O  
ATOM   2438  CB  VAL A 155     -30.028  23.268 -98.524  1.00  0.00           C  
ATOM   2439  CG1 VAL A 155     -31.200  23.429 -97.567  1.00  0.00           C  
ATOM   2440  CG2 VAL A 155     -29.920  24.468 -99.452  1.00  0.00           C  
ATOM   2441  H   VAL A 155     -27.834  22.582 -99.622  1.00  0.00           H  
ATOM   2442  HA  VAL A 155     -28.472  24.031 -97.244  1.00  0.00           H  
ATOM   2443  HB  VAL A 155     -30.214  22.369 -99.111  1.00  0.00           H  
ATOM   2444 1HG1 VAL A 155     -32.121  23.552 -98.137  1.00  0.00           H  
ATOM   2445 2HG1 VAL A 155     -31.279  22.543 -96.937  1.00  0.00           H  
ATOM   2446 3HG1 VAL A 155     -31.041  24.307 -96.942  1.00  0.00           H  
ATOM   2447 1HG2 VAL A 155     -30.853  24.587-100.003  1.00  0.00           H  
ATOM   2448 2HG2 VAL A 155     -29.728  25.366 -98.864  1.00  0.00           H  
ATOM   2449 3HG2 VAL A 155     -29.101  24.313-100.155  1.00  0.00           H  
ATOM   2450  N   VAL A 156     -28.790  20.754 -97.101  1.00  0.00           N  
ATOM   2451  CA  VAL A 156     -28.942  19.626 -96.190  1.00  0.00           C  
ATOM   2452  C   VAL A 156     -27.833  19.609 -95.146  1.00  0.00           C  
ATOM   2453  O   VAL A 156     -28.078  19.335 -93.971  1.00  0.00           O  
ATOM   2454  CB  VAL A 156     -28.926  18.300 -96.974  1.00  0.00           C  
ATOM   2455  CG1 VAL A 156     -28.894  17.117 -96.018  1.00  0.00           C  
ATOM   2456  CG2 VAL A 156     -30.141  18.223 -97.886  1.00  0.00           C  
ATOM   2457  H   VAL A 156     -28.599  20.576 -98.077  1.00  0.00           H  
ATOM   2458  HA  VAL A 156     -29.901  19.720 -95.680  1.00  0.00           H  
ATOM   2459  HB  VAL A 156     -28.017  18.254 -97.573  1.00  0.00           H  
ATOM   2460 1HG1 VAL A 156     -28.882  16.188 -96.589  1.00  0.00           H  
ATOM   2461 2HG1 VAL A 156     -27.998  17.173 -95.400  1.00  0.00           H  
ATOM   2462 3HG1 VAL A 156     -29.777  17.140 -95.381  1.00  0.00           H  
ATOM   2463 1HG2 VAL A 156     -30.123  17.284 -98.437  1.00  0.00           H  
ATOM   2464 2HG2 VAL A 156     -31.050  18.275 -97.286  1.00  0.00           H  
ATOM   2465 3HG2 VAL A 156     -30.121  19.056 -98.589  1.00  0.00           H  
ATOM   2466  N   ARG A 157     -26.612  19.903 -95.581  1.00  0.00           N  
ATOM   2467  CA  ARG A 157     -25.465  19.921 -94.686  1.00  0.00           C  
ATOM   2468  C   ARG A 157     -25.600  21.018 -93.639  1.00  0.00           C  
ATOM   2469  O   ARG A 157     -25.278  20.815 -92.468  1.00  0.00           O  
ATOM   2470  CB  ARG A 157     -24.178  20.128 -95.471  1.00  0.00           C  
ATOM   2471  CG  ARG A 157     -23.749  18.942 -96.320  1.00  0.00           C  
ATOM   2472  CD  ARG A 157     -22.358  19.096 -96.816  1.00  0.00           C  
ATOM   2473  NE  ARG A 157     -22.225  20.233 -97.713  1.00  0.00           N  
ATOM   2474  CZ  ARG A 157     -22.438  20.189 -99.042  1.00  0.00           C  
ATOM   2475  NH1 ARG A 157     -22.793  19.059 -99.613  1.00  0.00           N  
ATOM   2476  NH2 ARG A 157     -22.291  21.280 -99.773  1.00  0.00           N  
ATOM   2477  H   ARG A 157     -26.477  20.120 -96.558  1.00  0.00           H  
ATOM   2478  HA  ARG A 157     -25.410  18.959 -94.175  1.00  0.00           H  
ATOM   2479 1HB  ARG A 157     -24.290  20.984 -96.134  1.00  0.00           H  
ATOM   2480 2HB  ARG A 157     -23.364  20.352 -94.782  1.00  0.00           H  
ATOM   2481 1HG  ARG A 157     -23.801  18.030 -95.724  1.00  0.00           H  
ATOM   2482 2HG  ARG A 157     -24.412  18.851 -97.181  1.00  0.00           H  
ATOM   2483 1HD  ARG A 157     -21.685  19.247 -95.973  1.00  0.00           H  
ATOM   2484 2HD  ARG A 157     -22.063  18.199 -97.359  1.00  0.00           H  
ATOM   2485  HE  ARG A 157     -21.954  21.120 -97.310  1.00  0.00           H  
ATOM   2486 1HH1 ARG A 157     -22.905  18.224 -99.055  1.00  0.00           H  
ATOM   2487 2HH1 ARG A 157     -22.953  19.025-100.610  1.00  0.00           H  
ATOM   2488 1HH2 ARG A 157     -22.018  22.149 -99.333  1.00  0.00           H  
ATOM   2489 2HH2 ARG A 157     -22.451  21.247-100.768  1.00  0.00           H  
ATOM   2490  N   ALA A 158     -26.078  22.182 -94.065  1.00  0.00           N  
ATOM   2491  CA  ALA A 158     -26.258  23.315 -93.166  1.00  0.00           C  
ATOM   2492  C   ALA A 158     -27.309  23.014 -92.104  1.00  0.00           C  
ATOM   2493  O   ALA A 158     -27.141  23.362 -90.935  1.00  0.00           O  
ATOM   2494  CB  ALA A 158     -26.642  24.560 -93.953  1.00  0.00           C  
ATOM   2495  H   ALA A 158     -26.323  22.283 -95.040  1.00  0.00           H  
ATOM   2496  HA  ALA A 158     -25.311  23.497 -92.657  1.00  0.00           H  
ATOM   2497 1HB  ALA A 158     -26.772  25.397 -93.268  1.00  0.00           H  
ATOM   2498 2HB  ALA A 158     -25.854  24.795 -94.669  1.00  0.00           H  
ATOM   2499 3HB  ALA A 158     -27.574  24.379 -94.487  1.00  0.00           H  
ATOM   2500  N   ARG A 159     -28.392  22.366 -92.519  1.00  0.00           N  
ATOM   2501  CA  ARG A 159     -29.472  22.018 -91.605  1.00  0.00           C  
ATOM   2502  C   ARG A 159     -28.966  21.160 -90.454  1.00  0.00           C  
ATOM   2503  O   ARG A 159     -29.280  21.416 -89.292  1.00  0.00           O  
ATOM   2504  CB  ARG A 159     -30.576  21.274 -92.341  1.00  0.00           C  
ATOM   2505  CG  ARG A 159     -31.795  20.939 -91.495  1.00  0.00           C  
ATOM   2506  CD  ARG A 159     -32.815  20.190 -92.274  1.00  0.00           C  
ATOM   2507  NE  ARG A 159     -33.337  20.975 -93.381  1.00  0.00           N  
ATOM   2508  CZ  ARG A 159     -34.312  21.898 -93.271  1.00  0.00           C  
ATOM   2509  NH1 ARG A 159     -34.860  22.139 -92.101  1.00  0.00           N  
ATOM   2510  NH2 ARG A 159     -34.718  22.560 -94.340  1.00  0.00           N  
ATOM   2511  H   ARG A 159     -28.469  22.108 -93.492  1.00  0.00           H  
ATOM   2512  HA  ARG A 159     -29.888  22.939 -91.194  1.00  0.00           H  
ATOM   2513 1HB  ARG A 159     -30.916  21.870 -93.187  1.00  0.00           H  
ATOM   2514 2HB  ARG A 159     -30.183  20.337 -92.737  1.00  0.00           H  
ATOM   2515 1HG  ARG A 159     -31.492  20.325 -90.647  1.00  0.00           H  
ATOM   2516 2HG  ARG A 159     -32.250  21.861 -91.132  1.00  0.00           H  
ATOM   2517 1HD  ARG A 159     -32.368  19.283 -92.680  1.00  0.00           H  
ATOM   2518 2HD  ARG A 159     -33.646  19.924 -91.622  1.00  0.00           H  
ATOM   2519  HE  ARG A 159     -32.940  20.817 -94.297  1.00  0.00           H  
ATOM   2520 1HH1 ARG A 159     -34.550  21.633 -91.283  1.00  0.00           H  
ATOM   2521 2HH1 ARG A 159     -35.591  22.831 -92.018  1.00  0.00           H  
ATOM   2522 1HH2 ARG A 159     -34.297  22.375 -95.240  1.00  0.00           H  
ATOM   2523 2HH2 ARG A 159     -35.449  23.251 -94.258  1.00  0.00           H  
ATOM   2524  N   SER A 160     -28.180  20.140 -90.783  1.00  0.00           N  
ATOM   2525  CA  SER A 160     -27.627  19.243 -89.776  1.00  0.00           C  
ATOM   2526  C   SER A 160     -26.803  20.006 -88.749  1.00  0.00           C  
ATOM   2527  O   SER A 160     -26.882  19.735 -87.551  1.00  0.00           O  
ATOM   2528  CB  SER A 160     -26.769  18.182 -90.437  1.00  0.00           C  
ATOM   2529  OG  SER A 160     -25.653  18.755 -91.061  1.00  0.00           O  
ATOM   2530  H   SER A 160     -27.960  19.982 -91.756  1.00  0.00           H  
ATOM   2531  HA  SER A 160     -28.453  18.754 -89.257  1.00  0.00           H  
ATOM   2532 1HB  SER A 160     -26.440  17.462 -89.689  1.00  0.00           H  
ATOM   2533 2HB  SER A 160     -27.363  17.641 -91.173  1.00  0.00           H  
ATOM   2534  HG  SER A 160     -25.348  18.110 -91.703  1.00  0.00           H  
ATOM   2535  N   TYR A 161     -26.010  20.967 -89.247  1.00  0.00           N  
ATOM   2536  CA  TYR A 161     -25.222  21.893 -88.425  1.00  0.00           C  
ATOM   2537  C   TYR A 161     -26.076  22.918 -87.673  1.00  0.00           C  
ATOM   2538  O   TYR A 161     -25.725  23.345 -86.573  1.00  0.00           O  
ATOM   2539  CB  TYR A 161     -24.196  22.618 -89.298  1.00  0.00           C  
ATOM   2540  CG  TYR A 161     -23.056  21.738 -89.760  1.00  0.00           C  
ATOM   2541  CD1 TYR A 161     -22.814  21.570 -91.116  1.00  0.00           C  
ATOM   2542  CD2 TYR A 161     -22.252  21.098 -88.828  1.00  0.00           C  
ATOM   2543  CE1 TYR A 161     -21.773  20.766 -91.537  1.00  0.00           C  
ATOM   2544  CE2 TYR A 161     -21.211  20.294 -89.250  1.00  0.00           C  
ATOM   2545  CZ  TYR A 161     -20.971  20.127 -90.598  1.00  0.00           C  
ATOM   2546  OH  TYR A 161     -19.934  19.326 -91.018  1.00  0.00           O  
ATOM   2547  H   TYR A 161     -25.965  21.043 -90.253  1.00  0.00           H  
ATOM   2548  HA  TYR A 161     -24.690  21.316 -87.668  1.00  0.00           H  
ATOM   2549 1HB  TYR A 161     -24.691  23.025 -90.181  1.00  0.00           H  
ATOM   2550 2HB  TYR A 161     -23.775  23.457 -88.744  1.00  0.00           H  
ATOM   2551  HD1 TYR A 161     -23.446  22.073 -91.848  1.00  0.00           H  
ATOM   2552  HD2 TYR A 161     -22.443  21.230 -87.763  1.00  0.00           H  
ATOM   2553  HE1 TYR A 161     -21.584  20.634 -92.602  1.00  0.00           H  
ATOM   2554  HE2 TYR A 161     -20.580  19.791 -88.517  1.00  0.00           H  
ATOM   2555  HH  TYR A 161     -19.482  18.963 -90.253  1.00  0.00           H  
ATOM   2556  N   GLY A 162     -27.200  23.318 -88.261  1.00  0.00           N  
ATOM   2557  CA  GLY A 162     -28.049  24.361 -87.677  1.00  0.00           C  
ATOM   2558  C   GLY A 162     -27.830  25.730 -88.324  1.00  0.00           C  
ATOM   2559  O   GLY A 162     -27.693  26.739 -87.633  1.00  0.00           O  
ATOM   2560  H   GLY A 162     -27.477  22.891 -89.132  1.00  0.00           H  
ATOM   2561 1HA  GLY A 162     -29.097  24.081 -87.787  1.00  0.00           H  
ATOM   2562 2HA  GLY A 162     -27.848  24.439 -86.609  1.00  0.00           H  
ATOM   2563  N   ALA A 163     -27.799  25.749 -89.656  1.00  0.00           N  
ATOM   2564  CA  ALA A 163     -27.912  26.987 -90.428  1.00  0.00           C  
ATOM   2565  C   ALA A 163     -29.373  27.391 -90.593  1.00  0.00           C  
ATOM   2566  O   ALA A 163     -30.234  26.550 -90.853  1.00  0.00           O  
ATOM   2567  CB  ALA A 163     -27.249  26.830 -91.789  1.00  0.00           C  
ATOM   2568  H   ALA A 163     -27.693  24.872 -90.145  1.00  0.00           H  
ATOM   2569  HA  ALA A 163     -27.404  27.778 -89.876  1.00  0.00           H  
ATOM   2570 1HB  ALA A 163     -27.347  27.759 -92.350  1.00  0.00           H  
ATOM   2571 2HB  ALA A 163     -26.192  26.598 -91.654  1.00  0.00           H  
ATOM   2572 3HB  ALA A 163     -27.730  26.022 -92.337  1.00  0.00           H  
ATOM   2573  N   PRO A 164     -29.659  28.681 -90.442  1.00  0.00           N  
ATOM   2574  CA  PRO A 164     -31.041  29.153 -90.462  1.00  0.00           C  
ATOM   2575  C   PRO A 164     -31.687  28.904 -91.822  1.00  0.00           C  
ATOM   2576  O   PRO A 164     -31.166  29.326 -92.854  1.00  0.00           O  
ATOM   2577  CB  PRO A 164     -30.899  30.650 -90.169  1.00  0.00           C  
ATOM   2578  CG  PRO A 164     -29.586  30.763 -89.472  1.00  0.00           C  
ATOM   2579  CD  PRO A 164     -28.719  29.728 -90.136  1.00  0.00           C  
ATOM   2580  HA  PRO A 164     -31.607  28.648 -89.666  1.00  0.00           H  
ATOM   2581 1HB  PRO A 164     -30.934  31.222 -91.108  1.00  0.00           H  
ATOM   2582 2HB  PRO A 164     -31.741  30.994 -89.551  1.00  0.00           H  
ATOM   2583 1HG  PRO A 164     -29.186  31.782 -89.578  1.00  0.00           H  
ATOM   2584 2HG  PRO A 164     -29.712  30.582 -88.394  1.00  0.00           H  
ATOM   2585 1HD  PRO A 164     -28.262  30.157 -91.040  1.00  0.00           H  
ATOM   2586 2HD  PRO A 164     -27.944  29.391 -89.432  1.00  0.00           H  
ATOM   2587  N   GLU A 165     -32.813  28.209 -91.682  1.00  0.00           N  
ATOM   2588  CA  GLU A 165     -33.499  27.483 -92.749  1.00  0.00           C  
ATOM   2589  C   GLU A 165     -33.986  28.444 -93.833  1.00  0.00           C  
ATOM   2590  O   GLU A 165     -34.160  28.055 -94.988  1.00  0.00           O  
ATOM   2591  CB  GLU A 165     -34.680  26.690 -92.184  1.00  0.00           C  
ATOM   2592  CG  GLU A 165     -34.288  25.576 -91.225  1.00  0.00           C  
ATOM   2593  CD  GLU A 165     -34.066  26.064 -89.820  1.00  0.00           C  
ATOM   2594  OE1 GLU A 165     -34.218  27.239 -89.589  1.00  0.00           O  
ATOM   2595  OE2 GLU A 165     -33.744  25.260 -88.977  1.00  0.00           O  
ATOM   2596  H   GLU A 165     -33.204  28.200 -90.751  1.00  0.00           H  
ATOM   2597  HA  GLU A 165     -32.794  26.785 -93.201  1.00  0.00           H  
ATOM   2598 1HB  GLU A 165     -35.352  27.366 -91.655  1.00  0.00           H  
ATOM   2599 2HB  GLU A 165     -35.243  26.243 -93.004  1.00  0.00           H  
ATOM   2600 1HG  GLU A 165     -35.076  24.824 -91.216  1.00  0.00           H  
ATOM   2601 2HG  GLU A 165     -33.376  25.102 -91.588  1.00  0.00           H  
ATOM   2602  N   GLU A 166     -34.198  29.691 -93.437  1.00  0.00           N  
ATOM   2603  CA  GLU A 166     -34.583  30.766 -94.345  1.00  0.00           C  
ATOM   2604  C   GLU A 166     -33.515  31.001 -95.405  1.00  0.00           C  
ATOM   2605  O   GLU A 166     -33.826  31.219 -96.576  1.00  0.00           O  
ATOM   2606  CB  GLU A 166     -34.834  32.059 -93.566  1.00  0.00           C  
ATOM   2607  CG  GLU A 166     -36.085  32.037 -92.698  1.00  0.00           C  
ATOM   2608  CD  GLU A 166     -36.256  33.291 -91.887  1.00  0.00           C  
ATOM   2609  OE1 GLU A 166     -35.371  34.113 -91.905  1.00  0.00           O  
ATOM   2610  OE2 GLU A 166     -37.273  33.428 -91.249  1.00  0.00           O  
ATOM   2611  H   GLU A 166     -34.084  29.894 -92.454  1.00  0.00           H  
ATOM   2612  HA  GLU A 166     -35.505  30.478 -94.851  1.00  0.00           H  
ATOM   2613 1HB  GLU A 166     -33.982  32.265 -92.918  1.00  0.00           H  
ATOM   2614 2HB  GLU A 166     -34.925  32.892 -94.262  1.00  0.00           H  
ATOM   2615 1HG  GLU A 166     -36.957  31.911 -93.339  1.00  0.00           H  
ATOM   2616 2HG  GLU A 166     -36.034  31.180 -92.028  1.00  0.00           H  
ATOM   2617  N   VAL A 167     -32.254  30.956 -94.989  1.00  0.00           N  
ATOM   2618  CA  VAL A 167     -31.138  31.166 -95.903  1.00  0.00           C  
ATOM   2619  C   VAL A 167     -31.069  30.060 -96.949  1.00  0.00           C  
ATOM   2620  O   VAL A 167     -30.811  30.319 -98.124  1.00  0.00           O  
ATOM   2621  CB  VAL A 167     -29.811  31.216 -95.123  1.00  0.00           C  
ATOM   2622  CG1 VAL A 167     -28.630  31.245 -96.083  1.00  0.00           C  
ATOM   2623  CG2 VAL A 167     -29.792  32.431 -94.209  1.00  0.00           C  
ATOM   2624  H   VAL A 167     -32.064  30.772 -94.014  1.00  0.00           H  
ATOM   2625  HA  VAL A 167     -31.282  32.120 -96.411  1.00  0.00           H  
ATOM   2626  HB  VAL A 167     -29.717  30.309 -94.526  1.00  0.00           H  
ATOM   2627 1HG1 VAL A 167     -27.700  31.279 -95.515  1.00  0.00           H  
ATOM   2628 2HG1 VAL A 167     -28.643  30.348 -96.702  1.00  0.00           H  
ATOM   2629 3HG1 VAL A 167     -28.699  32.127 -96.718  1.00  0.00           H  
ATOM   2630 1HG2 VAL A 167     -28.851  32.460 -93.660  1.00  0.00           H  
ATOM   2631 2HG2 VAL A 167     -29.892  33.338 -94.807  1.00  0.00           H  
ATOM   2632 3HG2 VAL A 167     -30.622  32.369 -93.504  1.00  0.00           H  
ATOM   2633  N   GLY A 168     -31.301  28.827 -96.516  1.00  0.00           N  
ATOM   2634  CA  GLY A 168     -31.264  27.680 -97.415  1.00  0.00           C  
ATOM   2635  C   GLY A 168     -32.372  27.763 -98.458  1.00  0.00           C  
ATOM   2636  O   GLY A 168     -32.157  27.452 -99.630  1.00  0.00           O  
ATOM   2637  H   GLY A 168     -31.510  28.680 -95.538  1.00  0.00           H  
ATOM   2638 1HA  GLY A 168     -30.294  27.636 -97.911  1.00  0.00           H  
ATOM   2639 2HA  GLY A 168     -31.371  26.762 -96.837  1.00  0.00           H  
ATOM   2640  N   GLU A 169     -33.556  28.184 -98.028  1.00  0.00           N  
ATOM   2641  CA  GLU A 169     -34.697  28.311 -98.926  1.00  0.00           C  
ATOM   2642  C   GLU A 169     -34.451  29.377 -99.983  1.00  0.00           C  
ATOM   2643  O   GLU A 169     -34.793  29.197-101.152  1.00  0.00           O  
ATOM   2644  CB  GLU A 169     -35.963  28.647 -98.135  1.00  0.00           C  
ATOM   2645  CG  GLU A 169     -36.477  27.513 -97.260  1.00  0.00           C  
ATOM   2646  CD  GLU A 169     -37.679  27.902 -96.444  1.00  0.00           C  
ATOM   2647  OE1 GLU A 169     -38.040  29.054 -96.465  1.00  0.00           O  
ATOM   2648  OE2 GLU A 169     -38.236  27.046 -95.799  1.00  0.00           O  
ATOM   2649  H   GLU A 169     -33.668  28.422 -97.053  1.00  0.00           H  
ATOM   2650  HA  GLU A 169     -34.845  27.358 -99.434  1.00  0.00           H  
ATOM   2651 1HB  GLU A 169     -35.774  29.507 -97.492  1.00  0.00           H  
ATOM   2652 2HB  GLU A 169     -36.760  28.924 -98.825  1.00  0.00           H  
ATOM   2653 1HG  GLU A 169     -36.742  26.668 -97.895  1.00  0.00           H  
ATOM   2654 2HG  GLU A 169     -35.679  27.193 -96.592  1.00  0.00           H  
ATOM   2655  N   LYS A 170     -33.856  30.490 -99.569  1.00  0.00           N  
ATOM   2656  CA  LYS A 170     -33.563  31.587-100.482  1.00  0.00           C  
ATOM   2657  C   LYS A 170     -32.547  31.171-101.538  1.00  0.00           C  
ATOM   2658  O   LYS A 170     -32.676  31.523-102.710  1.00  0.00           O  
ATOM   2659  CB  LYS A 170     -33.050  32.803 -99.709  1.00  0.00           C  
ATOM   2660  CG  LYS A 170     -34.106  33.502 -98.863  1.00  0.00           C  
ATOM   2661  CD  LYS A 170     -33.517  34.686 -98.111  1.00  0.00           C  
ATOM   2662  CE  LYS A 170     -34.569  35.379 -97.257  1.00  0.00           C  
ATOM   2663  NZ  LYS A 170     -33.998  36.517 -96.486  1.00  0.00           N  
ATOM   2664  H   LYS A 170     -33.600  30.578 -98.596  1.00  0.00           H  
ATOM   2665  HA  LYS A 170     -34.484  31.864-100.997  1.00  0.00           H  
ATOM   2666 1HB  LYS A 170     -32.239  32.499 -99.048  1.00  0.00           H  
ATOM   2667 2HB  LYS A 170     -32.645  33.535-100.409  1.00  0.00           H  
ATOM   2668 1HG  LYS A 170     -34.913  33.855 -99.506  1.00  0.00           H  
ATOM   2669 2HG  LYS A 170     -34.521  32.796 -98.144  1.00  0.00           H  
ATOM   2670 1HD  LYS A 170     -32.707  34.342 -97.467  1.00  0.00           H  
ATOM   2671 2HD  LYS A 170     -33.112  35.404 -98.824  1.00  0.00           H  
ATOM   2672 1HE  LYS A 170     -35.367  35.753 -97.896  1.00  0.00           H  
ATOM   2673 2HE  LYS A 170     -34.999  34.662 -96.558  1.00  0.00           H  
ATOM   2674 1HZ  LYS A 170     -34.725  36.948 -95.933  1.00  0.00           H  
ATOM   2675 2HZ  LYS A 170     -33.268  36.178 -95.875  1.00  0.00           H  
ATOM   2676 3HZ  LYS A 170     -33.613  37.197 -97.125  1.00  0.00           H  
ATOM   2677  N   ALA A 171     -31.536  30.420-101.116  1.00  0.00           N  
ATOM   2678  CA  ALA A 171     -30.496  29.952-102.025  1.00  0.00           C  
ATOM   2679  C   ALA A 171     -31.064  28.999-103.069  1.00  0.00           C  
ATOM   2680  O   ALA A 171     -30.700  29.061-104.243  1.00  0.00           O  
ATOM   2681  CB  ALA A 171     -29.376  29.277-101.246  1.00  0.00           C  
ATOM   2682  H   ALA A 171     -31.487  30.167-100.140  1.00  0.00           H  
ATOM   2683  HA  ALA A 171     -30.090  30.817-102.549  1.00  0.00           H  
ATOM   2684 1HB  ALA A 171     -28.608  28.933-101.939  1.00  0.00           H  
ATOM   2685 2HB  ALA A 171     -28.941  29.988-100.545  1.00  0.00           H  
ATOM   2686 3HB  ALA A 171     -29.777  28.426-100.698  1.00  0.00           H  
ATOM   2687  N   VAL A 172     -31.958  28.118-102.631  1.00  0.00           N  
ATOM   2688  CA  VAL A 172     -32.578  27.148-103.526  1.00  0.00           C  
ATOM   2689  C   VAL A 172     -33.439  27.842-104.577  1.00  0.00           C  
ATOM   2690  O   VAL A 172     -33.435  27.460-105.747  1.00  0.00           O  
ATOM   2691  CB  VAL A 172     -33.446  26.160-102.724  1.00  0.00           C  
ATOM   2692  CG1 VAL A 172     -34.243  25.267-103.664  1.00  0.00           C  
ATOM   2693  CG2 VAL A 172     -32.567  25.327-101.804  1.00  0.00           C  
ATOM   2694  H   VAL A 172     -32.214  28.120-101.654  1.00  0.00           H  
ATOM   2695  HA  VAL A 172     -31.789  26.590-104.032  1.00  0.00           H  
ATOM   2696  HB  VAL A 172     -34.165  26.723-102.129  1.00  0.00           H  
ATOM   2697 1HG1 VAL A 172     -34.851  24.575-103.080  1.00  0.00           H  
ATOM   2698 2HG1 VAL A 172     -34.891  25.882-104.288  1.00  0.00           H  
ATOM   2699 3HG1 VAL A 172     -33.558  24.702-104.296  1.00  0.00           H  
ATOM   2700 1HG2 VAL A 172     -33.187  24.631-101.240  1.00  0.00           H  
ATOM   2701 2HG2 VAL A 172     -31.844  24.769-102.399  1.00  0.00           H  
ATOM   2702 3HG2 VAL A 172     -32.038  25.983-101.113  1.00  0.00           H  
ATOM   2703  N   LYS A 173     -34.174  28.861-104.152  1.00  0.00           N  
ATOM   2704  CA  LYS A 173     -35.043  29.609-105.053  1.00  0.00           C  
ATOM   2705  C   LYS A 173     -34.233  30.343-106.116  1.00  0.00           C  
ATOM   2706  O   LYS A 173     -34.617  30.384-107.285  1.00  0.00           O  
ATOM   2707  CB  LYS A 173     -35.902  30.601-104.267  1.00  0.00           C  
ATOM   2708  CG  LYS A 173     -36.983  29.956-103.410  1.00  0.00           C  
ATOM   2709  CD  LYS A 173     -37.781  31.002-102.646  1.00  0.00           C  
ATOM   2710  CE  LYS A 173     -38.854  30.359-101.781  1.00  0.00           C  
ATOM   2711  NZ  LYS A 173     -39.617  31.368-100.998  1.00  0.00           N  
ATOM   2712  H   LYS A 173     -34.130  29.126-103.178  1.00  0.00           H  
ATOM   2713  HA  LYS A 173     -35.702  28.905-105.562  1.00  0.00           H  
ATOM   2714 1HB  LYS A 173     -35.265  31.195-103.611  1.00  0.00           H  
ATOM   2715 2HB  LYS A 173     -36.390  31.288-104.959  1.00  0.00           H  
ATOM   2716 1HG  LYS A 173     -37.662  29.388-104.047  1.00  0.00           H  
ATOM   2717 2HG  LYS A 173     -36.523  29.271-102.699  1.00  0.00           H  
ATOM   2718 1HD  LYS A 173     -37.108  31.578-102.009  1.00  0.00           H  
ATOM   2719 2HD  LYS A 173     -38.256  31.684-103.352  1.00  0.00           H  
ATOM   2720 1HE  LYS A 173     -39.548  29.807-102.414  1.00  0.00           H  
ATOM   2721 2HE  LYS A 173     -38.391  29.656-101.089  1.00  0.00           H  
ATOM   2722 1HZ  LYS A 173     -40.318  30.902-100.439  1.00  0.00           H  
ATOM   2723 2HZ  LYS A 173     -38.985  31.874-100.393  1.00  0.00           H  
ATOM   2724 3HZ  LYS A 173     -40.068  32.015-101.630  1.00  0.00           H  
ATOM   2725  N   GLU A 174     -33.110  30.921-105.699  1.00  0.00           N  
ATOM   2726  CA  GLU A 174     -32.244  31.655-106.615  1.00  0.00           C  
ATOM   2727  C   GLU A 174     -31.644  30.729-107.667  1.00  0.00           C  
ATOM   2728  O   GLU A 174     -31.552  31.085-108.842  1.00  0.00           O  
ATOM   2729  CB  GLU A 174     -31.126  32.359-105.843  1.00  0.00           C  
ATOM   2730  CG  GLU A 174     -31.594  33.520-104.978  1.00  0.00           C  
ATOM   2731  CD  GLU A 174     -30.481  34.141-104.180  1.00  0.00           C  
ATOM   2732  OE1 GLU A 174     -29.394  33.616-104.204  1.00  0.00           O  
ATOM   2733  OE2 GLU A 174     -30.718  35.142-103.545  1.00  0.00           O  
ATOM   2734  H   GLU A 174     -32.850  30.851-104.726  1.00  0.00           H  
ATOM   2735  HA  GLU A 174     -32.842  32.409-107.128  1.00  0.00           H  
ATOM   2736 1HB  GLU A 174     -30.623  31.641-105.195  1.00  0.00           H  
ATOM   2737 2HB  GLU A 174     -30.384  32.742-106.545  1.00  0.00           H  
ATOM   2738 1HG  GLU A 174     -32.034  34.283-105.619  1.00  0.00           H  
ATOM   2739 2HG  GLU A 174     -32.367  33.165-104.298  1.00  0.00           H  
ATOM   2740  N   VAL A 175     -31.237  29.540-107.238  1.00  0.00           N  
ATOM   2741  CA  VAL A 175     -30.647  28.559-108.141  1.00  0.00           C  
ATOM   2742  C   VAL A 175     -31.654  28.093-109.184  1.00  0.00           C  
ATOM   2743  O   VAL A 175     -31.318  27.933-110.357  1.00  0.00           O  
ATOM   2744  CB  VAL A 175     -30.135  27.342-107.347  1.00  0.00           C  
ATOM   2745  CG1 VAL A 175     -29.693  26.236-108.294  1.00  0.00           C  
ATOM   2746  CG2 VAL A 175     -28.991  27.762-106.437  1.00  0.00           C  
ATOM   2747  H   VAL A 175     -31.339  29.310-106.260  1.00  0.00           H  
ATOM   2748  HA  VAL A 175     -29.803  29.023-108.653  1.00  0.00           H  
ATOM   2749  HB  VAL A 175     -30.951  26.943-106.745  1.00  0.00           H  
ATOM   2750 1HG1 VAL A 175     -29.335  25.384-107.716  1.00  0.00           H  
ATOM   2751 2HG1 VAL A 175     -30.537  25.927-108.910  1.00  0.00           H  
ATOM   2752 3HG1 VAL A 175     -28.891  26.604-108.933  1.00  0.00           H  
ATOM   2753 1HG2 VAL A 175     -28.634  26.897-105.879  1.00  0.00           H  
ATOM   2754 2HG2 VAL A 175     -28.177  28.167-107.039  1.00  0.00           H  
ATOM   2755 3HG2 VAL A 175     -29.341  28.525-105.741  1.00  0.00           H  
ATOM   2756  N   ARG A 176     -32.891  27.877-108.748  1.00  0.00           N  
ATOM   2757  CA  ARG A 176     -33.951  27.428-109.643  1.00  0.00           C  
ATOM   2758  C   ARG A 176     -34.264  28.480-110.698  1.00  0.00           C  
ATOM   2759  O   ARG A 176     -34.477  28.157-111.867  1.00  0.00           O  
ATOM   2760  CB  ARG A 176     -35.215  27.110-108.858  1.00  0.00           C  
ATOM   2761  CG  ARG A 176     -35.133  25.864-107.991  1.00  0.00           C  
ATOM   2762  CD  ARG A 176     -36.382  25.651-107.215  1.00  0.00           C  
ATOM   2763  NE  ARG A 176     -36.308  24.461-106.384  1.00  0.00           N  
ATOM   2764  CZ  ARG A 176     -37.238  24.101-105.479  1.00  0.00           C  
ATOM   2765  NH1 ARG A 176     -38.305  24.848-105.300  1.00  0.00           N  
ATOM   2766  NH2 ARG A 176     -37.079  22.996-104.770  1.00  0.00           N  
ATOM   2767  H   ARG A 176     -33.102  28.028-107.772  1.00  0.00           H  
ATOM   2768  HA  ARG A 176     -33.617  26.521-110.147  1.00  0.00           H  
ATOM   2769 1HB  ARG A 176     -35.460  27.948-108.208  1.00  0.00           H  
ATOM   2770 2HB  ARG A 176     -36.048  26.977-109.549  1.00  0.00           H  
ATOM   2771 1HG  ARG A 176     -34.969  24.991-108.623  1.00  0.00           H  
ATOM   2772 2HG  ARG A 176     -34.305  25.964-107.288  1.00  0.00           H  
ATOM   2773 1HD  ARG A 176     -36.558  26.509-106.567  1.00  0.00           H  
ATOM   2774 2HD  ARG A 176     -37.221  25.537-107.901  1.00  0.00           H  
ATOM   2775  HE  ARG A 176     -35.501  23.861-106.493  1.00  0.00           H  
ATOM   2776 1HH1 ARG A 176     -38.427  25.692-105.841  1.00  0.00           H  
ATOM   2777 2HH1 ARG A 176     -39.003  24.578-104.621  1.00  0.00           H  
ATOM   2778 1HH2 ARG A 176     -36.258  22.422-104.907  1.00  0.00           H  
ATOM   2779 2HH2 ARG A 176     -37.776  22.727-104.092  1.00  0.00           H  
ATOM   2780  N   GLU A 177     -34.290  29.741-110.279  1.00  0.00           N  
ATOM   2781  CA  GLU A 177     -34.578  30.845-111.188  1.00  0.00           C  
ATOM   2782  C   GLU A 177     -33.492  30.983-112.248  1.00  0.00           C  
ATOM   2783  O   GLU A 177     -33.782  31.228-113.419  1.00  0.00           O  
ATOM   2784  CB  GLU A 177     -34.714  32.156-110.410  1.00  0.00           C  
ATOM   2785  CG  GLU A 177     -35.956  32.240-109.534  1.00  0.00           C  
ATOM   2786  CD  GLU A 177     -36.019  33.509-108.730  1.00  0.00           C  
ATOM   2787  OE1 GLU A 177     -35.071  34.257-108.759  1.00  0.00           O  
ATOM   2788  OE2 GLU A 177     -37.018  33.732-108.086  1.00  0.00           O  
ATOM   2789  H   GLU A 177     -34.106  29.940-109.306  1.00  0.00           H  
ATOM   2790  HA  GLU A 177     -35.522  30.639-111.694  1.00  0.00           H  
ATOM   2791 1HB  GLU A 177     -33.843  32.290-109.769  1.00  0.00           H  
ATOM   2792 2HB  GLU A 177     -34.739  32.992-111.108  1.00  0.00           H  
ATOM   2793 1HG  GLU A 177     -36.840  32.181-110.168  1.00  0.00           H  
ATOM   2794 2HG  GLU A 177     -35.970  31.387-108.858  1.00  0.00           H  
ATOM   2795  N   ALA A 178     -32.242  30.824-111.830  1.00  0.00           N  
ATOM   2796  CA  ALA A 178     -31.110  30.930-112.743  1.00  0.00           C  
ATOM   2797  C   ALA A 178     -31.139  29.824-113.789  1.00  0.00           C  
ATOM   2798  O   ALA A 178     -30.855  30.060-114.963  1.00  0.00           O  
ATOM   2799  CB  ALA A 178     -29.800  30.891-111.969  1.00  0.00           C  
ATOM   2800  H   ALA A 178     -32.071  30.625-110.855  1.00  0.00           H  
ATOM   2801  HA  ALA A 178     -31.184  31.884-113.265  1.00  0.00           H  
ATOM   2802 1HB  ALA A 178     -28.964  30.971-112.665  1.00  0.00           H  
ATOM   2803 2HB  ALA A 178     -29.768  31.723-111.266  1.00  0.00           H  
ATOM   2804 3HB  ALA A 178     -29.728  29.952-111.423  1.00  0.00           H  
ATOM   2805  N   SER A 179     -31.484  28.616-113.354  1.00  0.00           N  
ATOM   2806  CA  SER A 179     -31.551  27.469-114.253  1.00  0.00           C  
ATOM   2807  C   SER A 179     -32.643  27.653-115.298  1.00  0.00           C  
ATOM   2808  O   SER A 179     -32.456  27.326-116.470  1.00  0.00           O  
ATOM   2809  CB  SER A 179     -31.804  26.200-113.463  1.00  0.00           C  
ATOM   2810  OG  SER A 179     -30.716  25.901-112.631  1.00  0.00           O  
ATOM   2811  H   SER A 179     -31.705  28.489-112.377  1.00  0.00           H  
ATOM   2812  HA  SER A 179     -30.594  27.377-114.769  1.00  0.00           H  
ATOM   2813 1HB  SER A 179     -32.704  26.319-112.861  1.00  0.00           H  
ATOM   2814 2HB  SER A 179     -31.977  25.372-114.150  1.00  0.00           H  
ATOM   2815  HG  SER A 179     -30.951  25.093-112.169  1.00  0.00           H  
ATOM   2816  N   GLU A 180     -33.784  28.178-114.868  1.00  0.00           N  
ATOM   2817  CA  GLU A 180     -34.911  28.406-115.766  1.00  0.00           C  
ATOM   2818  C   GLU A 180     -34.570  29.447-116.826  1.00  0.00           C  
ATOM   2819  O   GLU A 180     -34.929  29.298-117.994  1.00  0.00           O  
ATOM   2820  CB  GLU A 180     -36.141  28.854-114.974  1.00  0.00           C  
ATOM   2821  CG  GLU A 180     -36.754  27.772-114.097  1.00  0.00           C  
ATOM   2822  CD  GLU A 180     -37.915  28.267-113.281  1.00  0.00           C  
ATOM   2823  OE1 GLU A 180     -38.171  29.447-113.302  1.00  0.00           O  
ATOM   2824  OE2 GLU A 180     -38.546  27.464-112.634  1.00  0.00           O  
ATOM   2825  H   GLU A 180     -33.874  28.426-113.893  1.00  0.00           H  
ATOM   2826  HA  GLU A 180     -35.144  27.469-116.273  1.00  0.00           H  
ATOM   2827 1HB  GLU A 180     -35.875  29.694-114.332  1.00  0.00           H  
ATOM   2828 2HB  GLU A 180     -36.911  29.201-115.664  1.00  0.00           H  
ATOM   2829 1HG  GLU A 180     -37.093  26.953-114.732  1.00  0.00           H  
ATOM   2830 2HG  GLU A 180     -35.986  27.382-113.430  1.00  0.00           H  
ATOM   2831  N   GLU A 181     -33.875  30.501-116.411  1.00  0.00           N  
ATOM   2832  CA  GLU A 181     -33.483  31.569-117.323  1.00  0.00           C  
ATOM   2833  C   GLU A 181     -32.511  31.059-118.379  1.00  0.00           C  
ATOM   2834  O   GLU A 181     -32.611  31.417-119.553  1.00  0.00           O  
ATOM   2835  CB  GLU A 181     -32.849  32.727-116.549  1.00  0.00           C  
ATOM   2836  CG  GLU A 181     -33.823  33.507-115.677  1.00  0.00           C  
ATOM   2837  CD  GLU A 181     -33.153  34.589-114.876  1.00  0.00           C  
ATOM   2838  OE1 GLU A 181     -31.948  34.664-114.904  1.00  0.00           O  
ATOM   2839  OE2 GLU A 181     -33.848  35.343-114.236  1.00  0.00           O  
ATOM   2840  H   GLU A 181     -33.612  30.564-115.438  1.00  0.00           H  
ATOM   2841  HA  GLU A 181     -34.376  31.935-117.831  1.00  0.00           H  
ATOM   2842 1HB  GLU A 181     -32.057  32.344-115.905  1.00  0.00           H  
ATOM   2843 2HB  GLU A 181     -32.393  33.427-117.249  1.00  0.00           H  
ATOM   2844 1HG  GLU A 181     -34.583  33.960-116.313  1.00  0.00           H  
ATOM   2845 2HG  GLU A 181     -34.321  32.816-114.998  1.00  0.00           H  
ATOM   2846  N   ALA A 182     -31.570  30.221-117.957  1.00  0.00           N  
ATOM   2847  CA  ALA A 182     -30.577  29.661-118.864  1.00  0.00           C  
ATOM   2848  C   ALA A 182     -31.228  28.762-119.908  1.00  0.00           C  
ATOM   2849  O   ALA A 182     -30.859  28.790-121.082  1.00  0.00           O  
ATOM   2850  CB  ALA A 182     -29.523  28.889-118.083  1.00  0.00           C  
ATOM   2851  H   ALA A 182     -31.543  29.966-116.980  1.00  0.00           H  
ATOM   2852  HA  ALA A 182     -30.094  30.486-119.388  1.00  0.00           H  
ATOM   2853 1HB  ALA A 182     -28.788  28.477-118.774  1.00  0.00           H  
ATOM   2854 2HB  ALA A 182     -29.027  29.559-117.381  1.00  0.00           H  
ATOM   2855 3HB  ALA A 182     -30.000  28.077-117.535  1.00  0.00           H  
ATOM   2856  N   LEU A 183     -32.198  27.966-119.471  1.00  0.00           N  
ATOM   2857  CA  LEU A 183     -32.903  27.056-120.367  1.00  0.00           C  
ATOM   2858  C   LEU A 183     -33.698  27.822-121.416  1.00  0.00           C  
ATOM   2859  O   LEU A 183     -33.730  27.440-122.586  1.00  0.00           O  
ATOM   2860  CB  LEU A 183     -33.844  26.147-119.567  1.00  0.00           C  
ATOM   2861  CG  LEU A 183     -34.622  25.109-120.386  1.00  0.00           C  
ATOM   2862  CD1 LEU A 183     -33.642  24.192-121.106  1.00  0.00           C  
ATOM   2863  CD2 LEU A 183     -35.536  24.316-119.464  1.00  0.00           C  
ATOM   2864  H   LEU A 183     -32.454  27.991-118.494  1.00  0.00           H  
ATOM   2865  HA  LEU A 183     -32.168  26.436-120.878  1.00  0.00           H  
ATOM   2866 1HB  LEU A 183     -33.259  25.610-118.822  1.00  0.00           H  
ATOM   2867 2HB  LEU A 183     -34.571  26.771-119.047  1.00  0.00           H  
ATOM   2868  HG  LEU A 183     -35.221  25.616-121.142  1.00  0.00           H  
ATOM   2869 1HD1 LEU A 183     -34.195  23.455-121.688  1.00  0.00           H  
ATOM   2870 2HD1 LEU A 183     -33.015  24.783-121.773  1.00  0.00           H  
ATOM   2871 3HD1 LEU A 183     -33.017  23.682-120.375  1.00  0.00           H  
ATOM   2872 1HD2 LEU A 183     -36.089  23.578-120.046  1.00  0.00           H  
ATOM   2873 2HD2 LEU A 183     -34.937  23.806-118.708  1.00  0.00           H  
ATOM   2874 3HD2 LEU A 183     -36.237  24.993-118.975  1.00  0.00           H  
ATOM   2875  N   GLU A 184     -34.339  28.905-120.992  1.00  0.00           N  
ATOM   2876  CA  GLU A 184     -35.135  29.726-121.895  1.00  0.00           C  
ATOM   2877  C   GLU A 184     -34.260  30.384-122.957  1.00  0.00           C  
ATOM   2878  O   GLU A 184     -34.637  30.458-124.127  1.00  0.00           O  
ATOM   2879  CB  GLU A 184     -35.896  30.797-121.110  1.00  0.00           C  
ATOM   2880  CG  GLU A 184     -37.015  30.256-120.232  1.00  0.00           C  
ATOM   2881  CD  GLU A 184     -37.692  31.327-119.422  1.00  0.00           C  
ATOM   2882  OE1 GLU A 184     -37.235  32.444-119.449  1.00  0.00           O  
ATOM   2883  OE2 GLU A 184     -38.669  31.027-118.776  1.00  0.00           O  
ATOM   2884  H   GLU A 184     -34.273  29.166-120.019  1.00  0.00           H  
ATOM   2885  HA  GLU A 184     -35.857  29.084-122.400  1.00  0.00           H  
ATOM   2886 1HB  GLU A 184     -35.201  31.341-120.469  1.00  0.00           H  
ATOM   2887 2HB  GLU A 184     -36.332  31.516-121.804  1.00  0.00           H  
ATOM   2888 1HG  GLU A 184     -37.758  29.772-120.865  1.00  0.00           H  
ATOM   2889 2HG  GLU A 184     -36.605  29.504-119.560  1.00  0.00           H  
ATOM   2890  N   ARG A 185     -33.092  30.860-122.543  1.00  0.00           N  
ATOM   2891  CA  ARG A 185     -32.161  31.512-123.457  1.00  0.00           C  
ATOM   2892  C   ARG A 185     -31.648  30.536-124.507  1.00  0.00           C  
ATOM   2893  O   ARG A 185     -31.523  30.882-125.682  1.00  0.00           O  
ATOM   2894  CB  ARG A 185     -30.982  32.097-122.694  1.00  0.00           C  
ATOM   2895  CG  ARG A 185     -31.316  33.297-121.822  1.00  0.00           C  
ATOM   2896  CD  ARG A 185     -31.653  34.492-122.637  1.00  0.00           C  
ATOM   2897  NE  ARG A 185     -30.543  34.901-123.483  1.00  0.00           N  
ATOM   2898  CZ  ARG A 185     -29.527  35.691-123.084  1.00  0.00           C  
ATOM   2899  NH1 ARG A 185     -29.495  36.148-121.852  1.00  0.00           N  
ATOM   2900  NH2 ARG A 185     -28.564  36.006-123.932  1.00  0.00           N  
ATOM   2901  H   ARG A 185     -32.842  30.768-121.569  1.00  0.00           H  
ATOM   2902  HA  ARG A 185     -32.684  32.323-123.964  1.00  0.00           H  
ATOM   2903 1HB  ARG A 185     -30.549  31.332-122.051  1.00  0.00           H  
ATOM   2904 2HB  ARG A 185     -30.210  32.407-123.399  1.00  0.00           H  
ATOM   2905 1HG  ARG A 185     -32.173  33.060-121.191  1.00  0.00           H  
ATOM   2906 2HG  ARG A 185     -30.459  33.540-121.193  1.00  0.00           H  
ATOM   2907 1HD  ARG A 185     -32.505  34.267-123.277  1.00  0.00           H  
ATOM   2908 2HD  ARG A 185     -31.903  35.323-121.978  1.00  0.00           H  
ATOM   2909  HE  ARG A 185     -30.534  34.569-124.439  1.00  0.00           H  
ATOM   2910 1HH1 ARG A 185     -30.232  35.907-121.204  1.00  0.00           H  
ATOM   2911 2HH1 ARG A 185     -28.734  36.740-121.553  1.00  0.00           H  
ATOM   2912 1HH2 ARG A 185     -28.589  35.655-124.879  1.00  0.00           H  
ATOM   2913 2HH2 ARG A 185     -27.803  36.598-123.633  1.00  0.00           H  
ATOM   2914  N   TYR A 186     -31.352  29.314-124.078  1.00  0.00           N  
ATOM   2915  CA  TYR A 186     -30.850  28.285-124.981  1.00  0.00           C  
ATOM   2916  C   TYR A 186     -31.824  28.031-126.123  1.00  0.00           C  
ATOM   2917  O   TYR A 186     -31.428  27.968-127.287  1.00  0.00           O  
ATOM   2918  CB  TYR A 186     -30.580  26.987-124.217  1.00  0.00           C  
ATOM   2919  CG  TYR A 186     -30.090  25.854-125.091  1.00  0.00           C  
ATOM   2920  CD1 TYR A 186     -28.982  26.035-125.905  1.00  0.00           C  
ATOM   2921  CD2 TYR A 186     -30.750  24.634-125.079  1.00  0.00           C  
ATOM   2922  CE1 TYR A 186     -28.535  25.001-126.704  1.00  0.00           C  
ATOM   2923  CE2 TYR A 186     -30.303  23.600-125.878  1.00  0.00           C  
ATOM   2924  CZ  TYR A 186     -29.200  23.780-126.688  1.00  0.00           C  
ATOM   2925  OH  TYR A 186     -28.755  22.749-127.483  1.00  0.00           O  
ATOM   2926  H   TYR A 186     -31.478  29.092-123.101  1.00  0.00           H  
ATOM   2927  HA  TYR A 186     -29.914  28.634-125.417  1.00  0.00           H  
ATOM   2928 1HB  TYR A 186     -29.831  27.169-123.444  1.00  0.00           H  
ATOM   2929 2HB  TYR A 186     -31.492  26.662-123.718  1.00  0.00           H  
ATOM   2930  HD1 TYR A 186     -28.463  26.994-125.914  1.00  0.00           H  
ATOM   2931  HD2 TYR A 186     -31.622  24.492-124.441  1.00  0.00           H  
ATOM   2932  HE1 TYR A 186     -27.664  25.143-127.343  1.00  0.00           H  
ATOM   2933  HE2 TYR A 186     -30.822  22.641-125.869  1.00  0.00           H  
ATOM   2934  HH  TYR A 186     -27.985  23.039-127.979  1.00  0.00           H  
ATOM   2935  N   LYS A 187     -33.101  27.885-125.785  1.00  0.00           N  
ATOM   2936  CA  LYS A 187     -34.135  27.638-126.781  1.00  0.00           C  
ATOM   2937  C   LYS A 187     -34.171  28.749-127.824  1.00  0.00           C  
ATOM   2938  O   LYS A 187     -34.407  28.497-129.006  1.00  0.00           O  
ATOM   2939  CB  LYS A 187     -35.503  27.501-126.110  1.00  0.00           C  
ATOM   2940  CG  LYS A 187     -35.680  26.224-125.298  1.00  0.00           C  
ATOM   2941  CD  LYS A 187     -37.054  26.169-124.648  1.00  0.00           C  
ATOM   2942  CE  LYS A 187     -37.228  24.899-123.828  1.00  0.00           C  
ATOM   2943  NZ  LYS A 187     -38.554  24.850-123.154  1.00  0.00           N  
ATOM   2944  H   LYS A 187     -33.361  27.947-124.811  1.00  0.00           H  
ATOM   2945  HA  LYS A 187     -33.904  26.705-127.295  1.00  0.00           H  
ATOM   2946 1HB  LYS A 187     -35.667  28.347-125.442  1.00  0.00           H  
ATOM   2947 2HB  LYS A 187     -36.285  27.526-126.869  1.00  0.00           H  
ATOM   2948 1HG  LYS A 187     -35.561  25.358-125.951  1.00  0.00           H  
ATOM   2949 2HG  LYS A 187     -34.917  26.178-124.522  1.00  0.00           H  
ATOM   2950 1HD  LYS A 187     -37.182  27.034-123.995  1.00  0.00           H  
ATOM   2951 2HD  LYS A 187     -37.823  26.201-125.419  1.00  0.00           H  
ATOM   2952 1HE  LYS A 187     -37.132  24.031-124.478  1.00  0.00           H  
ATOM   2953 2HE  LYS A 187     -36.448  24.846-123.069  1.00  0.00           H  
ATOM   2954 1HZ  LYS A 187     -38.630  23.995-122.622  1.00  0.00           H  
ATOM   2955 2HZ  LYS A 187     -38.647  25.642-122.533  1.00  0.00           H  
ATOM   2956 3HZ  LYS A 187     -39.287  24.880-123.849  1.00  0.00           H  
ATOM   2957  N   GLU A 188     -33.929  29.976-127.337  1.00  0.00           N  
ATOM   2958  CA  GLU A 188     -33.891  31.199-128.139  1.00  0.00           C  
ATOM   2959  C   GLU A 188     -32.663  31.290-129.049  1.00  0.00           C  
ATOM   2960  O   GLU A 188     -32.620  32.105-129.970  1.00  0.00           O  
ATOM   2961  CB  GLU A 188     -33.933  32.422-127.220  1.00  0.00           C  
ATOM   2962  CG  GLU A 188     -35.247  32.602-126.473  1.00  0.00           C  
ATOM   2963  CD  GLU A 188     -35.246  33.805-125.571  1.00  0.00           C  
ATOM   2964  OE1 GLU A 188     -34.220  34.429-125.444  1.00  0.00           O  
ATOM   2965  OE2 GLU A 188     -36.274  34.101-125.009  1.00  0.00           O  
ATOM   2966  H   GLU A 188     -33.764  30.035-126.342  1.00  0.00           H  
ATOM   2967  HA  GLU A 188     -34.770  31.217-128.784  1.00  0.00           H  
ATOM   2968 1HB  GLU A 188     -33.135  32.348-126.480  1.00  0.00           H  
ATOM   2969 2HB  GLU A 188     -33.754  33.324-127.805  1.00  0.00           H  
ATOM   2970 1HG  GLU A 188     -36.053  32.706-127.198  1.00  0.00           H  
ATOM   2971 2HG  GLU A 188     -35.441  31.710-125.880  1.00  0.00           H  
ATOM   2972  N   GLY A 189     -31.655  30.455-128.799  1.00  0.00           N  
ATOM   2973  CA  GLY A 189     -30.443  30.490-129.623  1.00  0.00           C  
ATOM   2974  C   GLY A 189     -29.242  31.191-128.988  1.00  0.00           C  
ATOM   2975  O   GLY A 189     -28.252  31.479-129.661  1.00  0.00           O  
ATOM   2976  H   GLY A 189     -31.736  29.799-128.034  1.00  0.00           H  
ATOM   2977 1HA  GLY A 189     -30.139  29.471-129.865  1.00  0.00           H  
ATOM   2978 2HA  GLY A 189     -30.658  30.993-130.565  1.00  0.00           H  
ATOM   2979  N   ALA A 190     -29.308  31.470-127.693  1.00  0.00           N  
ATOM   2980  CA  ALA A 190     -28.170  32.075-127.005  1.00  0.00           C  
ATOM   2981  C   ALA A 190     -26.983  31.119-127.007  1.00  0.00           C  
ATOM   2982  O   ALA A 190     -27.152  29.904-126.908  1.00  0.00           O  
ATOM   2983  CB  ALA A 190     -28.545  32.458-125.581  1.00  0.00           C  
ATOM   2984  H   ALA A 190     -30.148  31.266-127.170  1.00  0.00           H  
ATOM   2985  HA  ALA A 190     -27.885  32.975-127.549  1.00  0.00           H  
ATOM   2986 1HB  ALA A 190     -27.681  32.899-125.083  1.00  0.00           H  
ATOM   2987 2HB  ALA A 190     -29.360  33.181-125.601  1.00  0.00           H  
ATOM   2988 3HB  ALA A 190     -28.862  31.570-125.037  1.00  0.00           H  
ATOM   2989  N   ASP A 191     -25.770  31.658-127.120  1.00  0.00           N  
ATOM   2990  CA  ASP A 191     -24.578  30.818-127.106  1.00  0.00           C  
ATOM   2991  C   ASP A 191     -24.582  29.953-125.849  1.00  0.00           C  
ATOM   2992  O   ASP A 191     -24.767  30.454-124.740  1.00  0.00           O  
ATOM   2993  CB  ASP A 191     -23.307  31.669-127.158  1.00  0.00           C  
ATOM   2994  CG  ASP A 191     -22.041  30.835-127.301  1.00  0.00           C  
ATOM   2995  OD1 ASP A 191     -21.710  30.479-128.407  1.00  0.00           O  
ATOM   2996  OD2 ASP A 191     -21.417  30.562-126.304  1.00  0.00           O  
ATOM   2997  H   ASP A 191     -25.666  32.658-127.217  1.00  0.00           H  
ATOM   2998  HA  ASP A 191     -24.600  30.171-127.984  1.00  0.00           H  
ATOM   2999 1HB  ASP A 191     -23.366  32.361-127.998  1.00  0.00           H  
ATOM   3000 2HB  ASP A 191     -23.231  32.265-126.248  1.00  0.00           H  
ATOM   3001  N   GLU A 192     -24.377  28.662-126.041  1.00  0.00           N  
ATOM   3002  CA  GLU A 192     -24.357  27.678-124.969  1.00  0.00           C  
ATOM   3003  C   GLU A 192     -23.252  27.918-123.946  1.00  0.00           C  
ATOM   3004  O   GLU A 192     -23.460  27.756-122.744  1.00  0.00           O  
ATOM   3005  CB  GLU A 192     -24.205  26.275-125.560  1.00  0.00           C  
ATOM   3006  CG  GLU A 192     -25.427  25.776-126.318  1.00  0.00           C  
ATOM   3007  CD  GLU A 192     -25.215  24.428-126.949  1.00  0.00           C  
ATOM   3008  OE1 GLU A 192     -24.345  23.717-126.507  1.00  0.00           O  
ATOM   3009  OE2 GLU A 192     -25.923  24.109-127.875  1.00  0.00           O  
ATOM   3010  H   GLU A 192     -24.227  28.357-126.992  1.00  0.00           H  
ATOM   3011  HA  GLU A 192     -25.305  27.731-124.433  1.00  0.00           H  
ATOM   3012 1HB  GLU A 192     -23.357  26.258-126.245  1.00  0.00           H  
ATOM   3013 2HB  GLU A 192     -23.994  25.564-124.761  1.00  0.00           H  
ATOM   3014 1HG  GLU A 192     -26.269  25.712-125.628  1.00  0.00           H  
ATOM   3015 2HG  GLU A 192     -25.681  26.498-127.092  1.00  0.00           H  
ATOM   3016  N   SER A 193     -22.061  28.307-124.404  1.00  0.00           N  
ATOM   3017  CA  SER A 193     -20.970  28.550-123.468  1.00  0.00           C  
ATOM   3018  C   SER A 193     -21.312  29.677-122.502  1.00  0.00           C  
ATOM   3019  O   SER A 193     -21.120  29.551-121.293  1.00  0.00           O  
ATOM   3020  CB  SER A 193     -19.700  28.888-124.224  1.00  0.00           C  
ATOM   3021  OG  SER A 193     -18.640  29.134-123.341  1.00  0.00           O  
ATOM   3022  H   SER A 193     -21.899  28.437-125.392  1.00  0.00           H  
ATOM   3023  HA  SER A 193     -20.803  27.641-122.888  1.00  0.00           H  
ATOM   3024 1HB  SER A 193     -19.440  28.063-124.887  1.00  0.00           H  
ATOM   3025 2HB  SER A 193     -19.870  29.766-124.846  1.00  0.00           H  
ATOM   3026  HG  SER A 193     -18.760  30.034-123.028  1.00  0.00           H  
ATOM   3027  N   GLU A 194     -21.820  30.778-123.044  1.00  0.00           N  
ATOM   3028  CA  GLU A 194     -22.190  31.931-122.230  1.00  0.00           C  
ATOM   3029  C   GLU A 194     -23.215  31.551-121.170  1.00  0.00           C  
ATOM   3030  O   GLU A 194     -23.076  31.912-120.001  1.00  0.00           O  
ATOM   3031  CB  GLU A 194     -22.746  33.051-123.112  1.00  0.00           C  
ATOM   3032  CG  GLU A 194     -21.708  33.736-123.989  1.00  0.00           C  
ATOM   3033  CD  GLU A 194     -22.304  34.768-124.905  1.00  0.00           C  
ATOM   3034  OE1 GLU A 194     -23.506  34.875-124.946  1.00  0.00           O  
ATOM   3035  OE2 GLU A 194     -21.556  35.450-125.565  1.00  0.00           O  
ATOM   3036  H   GLU A 194     -21.954  30.819-124.044  1.00  0.00           H  
ATOM   3037  HA  GLU A 194     -21.297  32.297-121.722  1.00  0.00           H  
ATOM   3038 1HB  GLU A 194     -23.522  32.649-123.764  1.00  0.00           H  
ATOM   3039 2HB  GLU A 194     -23.209  33.813-122.484  1.00  0.00           H  
ATOM   3040 1HG  GLU A 194     -20.968  34.218-123.349  1.00  0.00           H  
ATOM   3041 2HG  GLU A 194     -21.196  32.981-124.584  1.00  0.00           H  
ATOM   3042  N   LEU A 195     -24.245  30.821-121.583  1.00  0.00           N  
ATOM   3043  CA  LEU A 195     -25.296  30.390-120.669  1.00  0.00           C  
ATOM   3044  C   LEU A 195     -24.751  29.434-119.617  1.00  0.00           C  
ATOM   3045  O   LEU A 195     -25.112  29.516-118.443  1.00  0.00           O  
ATOM   3046  CB  LEU A 195     -26.430  29.711-121.447  1.00  0.00           C  
ATOM   3047  CG  LEU A 195     -27.262  30.632-122.349  1.00  0.00           C  
ATOM   3048  CD1 LEU A 195     -28.221  29.795-123.184  1.00  0.00           C  
ATOM   3049  CD2 LEU A 195     -28.018  31.636-121.491  1.00  0.00           C  
ATOM   3050  H   LEU A 195     -24.301  30.558-122.556  1.00  0.00           H  
ATOM   3051  HA  LEU A 195     -25.695  31.268-120.162  1.00  0.00           H  
ATOM   3052 1HB  LEU A 195     -26.003  28.931-122.075  1.00  0.00           H  
ATOM   3053 2HB  LEU A 195     -27.110  29.244-120.734  1.00  0.00           H  
ATOM   3054  HG  LEU A 195     -26.602  31.165-123.033  1.00  0.00           H  
ATOM   3055 1HD1 LEU A 195     -28.812  30.449-123.825  1.00  0.00           H  
ATOM   3056 2HD1 LEU A 195     -27.653  29.099-123.802  1.00  0.00           H  
ATOM   3057 3HD1 LEU A 195     -28.885  29.236-122.525  1.00  0.00           H  
ATOM   3058 1HD2 LEU A 195     -28.609  32.291-122.132  1.00  0.00           H  
ATOM   3059 2HD2 LEU A 195     -28.680  31.104-120.807  1.00  0.00           H  
ATOM   3060 3HD2 LEU A 195     -27.308  32.233-120.918  1.00  0.00           H  
ATOM   3061  N   ILE A 196     -23.880  28.526-120.042  1.00  0.00           N  
ATOM   3062  CA  ILE A 196     -23.285  27.552-119.135  1.00  0.00           C  
ATOM   3063  C   ILE A 196     -22.408  28.234-118.093  1.00  0.00           C  
ATOM   3064  O   ILE A 196     -22.420  27.863-116.919  1.00  0.00           O  
ATOM   3065  CB  ILE A 196     -22.451  26.517-119.911  1.00  0.00           C  
ATOM   3066  CG1 ILE A 196     -23.359  25.639-120.776  1.00  0.00           C  
ATOM   3067  CG2 ILE A 196     -21.636  25.663-118.952  1.00  0.00           C  
ATOM   3068  CD1 ILE A 196     -22.611  24.778-121.769  1.00  0.00           C  
ATOM   3069  H   ILE A 196     -23.623  28.510-121.019  1.00  0.00           H  
ATOM   3070  HA  ILE A 196     -24.087  27.029-118.615  1.00  0.00           H  
ATOM   3071  HB  ILE A 196     -21.772  27.032-120.590  1.00  0.00           H  
ATOM   3072 1HG1 ILE A 196     -23.950  24.985-120.135  1.00  0.00           H  
ATOM   3073 2HG1 ILE A 196     -24.056  26.269-121.329  1.00  0.00           H  
ATOM   3074 1HG2 ILE A 196     -21.053  24.936-119.517  1.00  0.00           H  
ATOM   3075 2HG2 ILE A 196     -20.964  26.301-118.379  1.00  0.00           H  
ATOM   3076 3HG2 ILE A 196     -22.307  25.139-118.271  1.00  0.00           H  
ATOM   3077 1HD1 ILE A 196     -23.323  24.185-122.344  1.00  0.00           H  
ATOM   3078 2HD1 ILE A 196     -22.040  25.416-122.444  1.00  0.00           H  
ATOM   3079 3HD1 ILE A 196     -21.933  24.113-121.236  1.00  0.00           H  
ATOM   3080  N   ALA A 197     -21.648  29.233-118.529  1.00  0.00           N  
ATOM   3081  CA  ALA A 197     -20.761  29.968-117.634  1.00  0.00           C  
ATOM   3082  C   ALA A 197     -21.555  30.733-116.582  1.00  0.00           C  
ATOM   3083  O   ALA A 197     -21.173  30.778-115.413  1.00  0.00           O  
ATOM   3084  CB  ALA A 197     -19.877  30.920-118.427  1.00  0.00           C  
ATOM   3085  H   ALA A 197     -21.685  29.490-119.505  1.00  0.00           H  
ATOM   3086  HA  ALA A 197     -20.128  29.247-117.117  1.00  0.00           H  
ATOM   3087 1HB  ALA A 197     -19.222  31.462-117.744  1.00  0.00           H  
ATOM   3088 2HB  ALA A 197     -19.274  30.352-119.135  1.00  0.00           H  
ATOM   3089 3HB  ALA A 197     -20.501  31.629-118.969  1.00  0.00           H  
ATOM   3090  N   GLU A 198     -22.662  31.334-117.004  1.00  0.00           N  
ATOM   3091  CA  GLU A 198     -23.509  32.101-116.098  1.00  0.00           C  
ATOM   3092  C   GLU A 198     -24.133  31.203-115.038  1.00  0.00           C  
ATOM   3093  O   GLU A 198     -24.219  31.575-113.868  1.00  0.00           O  
ATOM   3094  CB  GLU A 198     -24.608  32.825-116.879  1.00  0.00           C  
ATOM   3095  CG  GLU A 198     -24.109  33.964-117.757  1.00  0.00           C  
ATOM   3096  CD  GLU A 198     -25.205  34.604-118.562  1.00  0.00           C  
ATOM   3097  OE1 GLU A 198     -26.306  34.109-118.532  1.00  0.00           O  
ATOM   3098  OE2 GLU A 198     -24.941  35.591-119.209  1.00  0.00           O  
ATOM   3099  H   GLU A 198     -22.924  31.258-117.976  1.00  0.00           H  
ATOM   3100  HA  GLU A 198     -22.891  32.845-115.593  1.00  0.00           H  
ATOM   3101 1HB  GLU A 198     -25.130  32.113-117.518  1.00  0.00           H  
ATOM   3102 2HB  GLU A 198     -25.339  33.236-116.182  1.00  0.00           H  
ATOM   3103 1HG  GLU A 198     -23.648  34.722-117.125  1.00  0.00           H  
ATOM   3104 2HG  GLU A 198     -23.346  33.580-118.432  1.00  0.00           H  
ATOM   3105  N   ILE A 199     -24.568  30.017-115.454  1.00  0.00           N  
ATOM   3106  CA  ILE A 199     -25.184  29.063-114.539  1.00  0.00           C  
ATOM   3107  C   ILE A 199     -24.189  28.583-113.490  1.00  0.00           C  
ATOM   3108  O   ILE A 199     -24.529  28.444-112.315  1.00  0.00           O  
ATOM   3109  CB  ILE A 199     -25.747  27.852-115.305  1.00  0.00           C  
ATOM   3110  CG1 ILE A 199     -26.933  28.275-116.176  1.00  0.00           C  
ATOM   3111  CG2 ILE A 199     -26.158  26.754-114.337  1.00  0.00           C  
ATOM   3112  CD1 ILE A 199     -27.376  27.217-117.161  1.00  0.00           C  
ATOM   3113  H   ILE A 199     -24.469  29.771-116.429  1.00  0.00           H  
ATOM   3114  HA  ILE A 199     -26.007  29.559-114.026  1.00  0.00           H  
ATOM   3115  HB  ILE A 199     -24.985  27.462-115.979  1.00  0.00           H  
ATOM   3116 1HG1 ILE A 199     -27.781  28.525-115.539  1.00  0.00           H  
ATOM   3117 2HG1 ILE A 199     -26.671  29.173-116.736  1.00  0.00           H  
ATOM   3118 1HG2 ILE A 199     -26.554  25.906-114.895  1.00  0.00           H  
ATOM   3119 2HG2 ILE A 199     -25.291  26.435-113.759  1.00  0.00           H  
ATOM   3120 3HG2 ILE A 199     -26.925  27.133-113.661  1.00  0.00           H  
ATOM   3121 1HD1 ILE A 199     -28.220  27.591-117.741  1.00  0.00           H  
ATOM   3122 2HD1 ILE A 199     -26.551  26.977-117.833  1.00  0.00           H  
ATOM   3123 3HD1 ILE A 199     -27.677  26.321-116.620  1.00  0.00           H  
ATOM   3124  N   ALA A 200     -22.958  28.331-113.923  1.00  0.00           N  
ATOM   3125  CA  ALA A 200     -21.911  27.866-113.020  1.00  0.00           C  
ATOM   3126  C   ALA A 200     -21.571  28.923-111.978  1.00  0.00           C  
ATOM   3127  O   ALA A 200     -21.365  28.609-110.806  1.00  0.00           O  
ATOM   3128  CB  ALA A 200     -20.666  27.480-113.806  1.00  0.00           C  
ATOM   3129  H   ALA A 200     -22.741  28.464-114.900  1.00  0.00           H  
ATOM   3130  HA  ALA A 200     -22.283  26.987-112.494  1.00  0.00           H  
ATOM   3131 1HB  ALA A 200     -19.894  27.135-113.118  1.00  0.00           H  
ATOM   3132 2HB  ALA A 200     -20.912  26.681-114.506  1.00  0.00           H  
ATOM   3133 3HB  ALA A 200     -20.301  28.345-114.357  1.00  0.00           H  
ATOM   3134  N   ARG A 201     -21.514  30.178-112.412  1.00  0.00           N  
ATOM   3135  CA  ARG A 201     -21.200  31.285-111.515  1.00  0.00           C  
ATOM   3136  C   ARG A 201     -22.281  31.459-110.458  1.00  0.00           C  
ATOM   3137  O   ARG A 201     -21.985  31.705-109.289  1.00  0.00           O  
ATOM   3138  CB  ARG A 201     -21.046  32.582-112.296  1.00  0.00           C  
ATOM   3139  CG  ARG A 201     -20.635  33.785-111.463  1.00  0.00           C  
ATOM   3140  CD  ARG A 201     -20.386  34.980-112.310  1.00  0.00           C  
ATOM   3141  NE  ARG A 201     -20.035  36.145-111.514  1.00  0.00           N  
ATOM   3142  CZ  ARG A 201     -19.789  37.370-112.019  1.00  0.00           C  
ATOM   3143  NH1 ARG A 201     -19.859  37.573-113.316  1.00  0.00           N  
ATOM   3144  NH2 ARG A 201     -19.477  38.367-111.209  1.00  0.00           N  
ATOM   3145  H   ARG A 201     -21.693  30.371-113.387  1.00  0.00           H  
ATOM   3146  HA  ARG A 201     -20.256  31.067-111.014  1.00  0.00           H  
ATOM   3147 1HB  ARG A 201     -20.298  32.449-113.076  1.00  0.00           H  
ATOM   3148 2HB  ARG A 201     -21.989  32.826-112.785  1.00  0.00           H  
ATOM   3149 1HG  ARG A 201     -21.428  34.026-110.755  1.00  0.00           H  
ATOM   3150 2HG  ARG A 201     -19.719  33.555-110.918  1.00  0.00           H  
ATOM   3151 1HD  ARG A 201     -19.564  34.775-112.995  1.00  0.00           H  
ATOM   3152 2HD  ARG A 201     -21.283  35.215-112.881  1.00  0.00           H  
ATOM   3153  HE  ARG A 201     -19.971  36.028-110.512  1.00  0.00           H  
ATOM   3154 1HH1 ARG A 201     -20.098  36.811-113.934  1.00  0.00           H  
ATOM   3155 2HH1 ARG A 201     -19.675  38.491-113.693  1.00  0.00           H  
ATOM   3156 1HH2 ARG A 201     -19.423  38.211-110.212  1.00  0.00           H  
ATOM   3157 2HH2 ARG A 201     -19.293  39.285-111.587  1.00  0.00           H  
ATOM   3158  N   ARG A 202     -23.536  31.330-110.875  1.00  0.00           N  
ATOM   3159  CA  ARG A 202     -24.664  31.473-109.962  1.00  0.00           C  
ATOM   3160  C   ARG A 202     -24.662  30.378-108.905  1.00  0.00           C  
ATOM   3161  O   ARG A 202     -24.938  30.633-107.733  1.00  0.00           O  
ATOM   3162  CB  ARG A 202     -25.979  31.432-110.726  1.00  0.00           C  
ATOM   3163  CG  ARG A 202     -26.219  32.616-111.649  1.00  0.00           C  
ATOM   3164  CD  ARG A 202     -26.503  33.859-110.887  1.00  0.00           C  
ATOM   3165  NE  ARG A 202     -26.722  34.996-111.766  1.00  0.00           N  
ATOM   3166  CZ  ARG A 202     -27.914  35.339-112.291  1.00  0.00           C  
ATOM   3167  NH1 ARG A 202     -28.983  34.624-112.017  1.00  0.00           N  
ATOM   3168  NH2 ARG A 202     -28.010  36.394-113.081  1.00  0.00           N  
ATOM   3169  H   ARG A 202     -23.714  31.128-111.849  1.00  0.00           H  
ATOM   3170  HA  ARG A 202     -24.583  32.438-109.461  1.00  0.00           H  
ATOM   3171 1HB  ARG A 202     -26.020  30.528-111.332  1.00  0.00           H  
ATOM   3172 2HB  ARG A 202     -26.809  31.391-110.020  1.00  0.00           H  
ATOM   3173 1HG  ARG A 202     -25.334  32.785-112.263  1.00  0.00           H  
ATOM   3174 2HG  ARG A 202     -27.074  32.407-112.295  1.00  0.00           H  
ATOM   3175 1HD  ARG A 202     -27.398  33.718-110.282  1.00  0.00           H  
ATOM   3176 2HD  ARG A 202     -25.659  34.088-110.237  1.00  0.00           H  
ATOM   3177  HE  ARG A 202     -25.923  35.570-112.000  1.00  0.00           H  
ATOM   3178 1HH1 ARG A 202     -28.910  33.818-111.413  1.00  0.00           H  
ATOM   3179 2HH1 ARG A 202     -29.877  34.881-112.410  1.00  0.00           H  
ATOM   3180 1HH2 ARG A 202     -27.188  36.944-113.292  1.00  0.00           H  
ATOM   3181 2HH2 ARG A 202     -28.903  36.651-113.474  1.00  0.00           H  
ATOM   3182  N   THR A 203     -24.349  29.157-109.326  1.00  0.00           N  
ATOM   3183  CA  THR A 203     -24.312  28.019-108.413  1.00  0.00           C  
ATOM   3184  C   THR A 203     -23.214  28.188-107.369  1.00  0.00           C  
ATOM   3185  O   THR A 203     -23.409  27.879-106.193  1.00  0.00           O  
ATOM   3186  CB  THR A 203     -24.100  26.700-109.179  1.00  0.00           C  
ATOM   3187  OG1 THR A 203     -25.187  26.493-110.090  1.00  0.00           O  
ATOM   3188  CG2 THR A 203     -24.025  25.528-108.212  1.00  0.00           C  
ATOM   3189  H   THR A 203     -24.131  29.012-110.302  1.00  0.00           H  
ATOM   3190  HA  THR A 203     -25.268  27.963-107.891  1.00  0.00           H  
ATOM   3191  HB  THR A 203     -23.172  26.754-109.747  1.00  0.00           H  
ATOM   3192  HG1 THR A 203     -25.046  27.022-110.880  1.00  0.00           H  
ATOM   3193 1HG2 THR A 203     -23.874  24.605-108.770  1.00  0.00           H  
ATOM   3194 2HG2 THR A 203     -23.192  25.677-107.524  1.00  0.00           H  
ATOM   3195 3HG2 THR A 203     -24.954  25.463-107.647  1.00  0.00           H  
ATOM   3196  N   ALA A 204     -22.060  28.680-107.806  1.00  0.00           N  
ATOM   3197  CA  ALA A 204     -20.930  28.891-106.909  1.00  0.00           C  
ATOM   3198  C   ALA A 204     -21.246  29.949-105.862  1.00  0.00           C  
ATOM   3199  O   ALA A 204     -20.894  29.803-104.692  1.00  0.00           O  
ATOM   3200  CB  ALA A 204     -19.692  29.285-107.701  1.00  0.00           C  
ATOM   3201  H   ALA A 204     -21.962  28.914-108.784  1.00  0.00           H  
ATOM   3202  HA  ALA A 204     -20.732  27.954-106.387  1.00  0.00           H  
ATOM   3203 1HB  ALA A 204     -18.857  29.439-107.017  1.00  0.00           H  
ATOM   3204 2HB  ALA A 204     -19.442  28.492-108.405  1.00  0.00           H  
ATOM   3205 3HB  ALA A 204     -19.887  30.206-108.247  1.00  0.00           H  
ATOM   3206  N   GLU A 205     -21.913  31.016-106.290  1.00  0.00           N  
ATOM   3207  CA  GLU A 205     -22.279  32.103-105.388  1.00  0.00           C  
ATOM   3208  C   GLU A 205     -23.265  31.632-104.328  1.00  0.00           C  
ATOM   3209  O   GLU A 205     -23.159  32.003-103.159  1.00  0.00           O  
ATOM   3210  CB  GLU A 205     -22.881  33.270-106.174  1.00  0.00           C  
ATOM   3211  CG  GLU A 205     -23.249  34.478-105.325  1.00  0.00           C  
ATOM   3212  CD  GLU A 205     -22.053  35.131-104.689  1.00  0.00           C  
ATOM   3213  OE1 GLU A 205     -20.964  34.930-105.170  1.00  0.00           O  
ATOM   3214  OE2 GLU A 205     -22.230  35.834-103.721  1.00  0.00           O  
ATOM   3215  H   GLU A 205     -22.173  31.076-107.264  1.00  0.00           H  
ATOM   3216  HA  GLU A 205     -21.378  32.451-104.882  1.00  0.00           H  
ATOM   3217 1HB  GLU A 205     -22.173  33.599-106.936  1.00  0.00           H  
ATOM   3218 2HB  GLU A 205     -23.782  32.935-106.688  1.00  0.00           H  
ATOM   3219 1HG  GLU A 205     -23.758  35.209-105.952  1.00  0.00           H  
ATOM   3220 2HG  GLU A 205     -23.942  34.163-104.546  1.00  0.00           H  
ATOM   3221  N   ALA A 206     -24.225  30.812-104.743  1.00  0.00           N  
ATOM   3222  CA  ALA A 206     -25.232  30.289-103.827  1.00  0.00           C  
ATOM   3223  C   ALA A 206     -24.603  29.384-102.774  1.00  0.00           C  
ATOM   3224  O   ALA A 206     -24.970  29.433-101.600  1.00  0.00           O  
ATOM   3225  CB  ALA A 206     -26.308  29.537-104.597  1.00  0.00           C  
ATOM   3226  H   ALA A 206     -24.259  30.544-105.716  1.00  0.00           H  
ATOM   3227  HA  ALA A 206     -25.691  31.132-103.311  1.00  0.00           H  
ATOM   3228 1HB  ALA A 206     -27.053  29.153-103.899  1.00  0.00           H  
ATOM   3229 2HB  ALA A 206     -26.788  30.212-105.305  1.00  0.00           H  
ATOM   3230 3HB  ALA A 206     -25.855  28.707-105.137  1.00  0.00           H  
ATOM   3231  N   ILE A 207     -23.655  28.559-103.202  1.00  0.00           N  
ATOM   3232  CA  ILE A 207     -22.972  27.642-102.296  1.00  0.00           C  
ATOM   3233  C   ILE A 207     -22.160  28.399-101.252  1.00  0.00           C  
ATOM   3234  O   ILE A 207     -22.140  28.028-100.078  1.00  0.00           O  
ATOM   3235  CB  ILE A 207     -22.047  26.689-103.074  1.00  0.00           C  
ATOM   3236  CG1 ILE A 207     -22.865  25.797-104.012  1.00  0.00           C  
ATOM   3237  CG2 ILE A 207     -21.224  25.844-102.114  1.00  0.00           C  
ATOM   3238  CD1 ILE A 207     -23.872  24.924-103.298  1.00  0.00           C  
ATOM   3239  H   ILE A 207     -23.400  28.566-104.179  1.00  0.00           H  
ATOM   3240  HA  ILE A 207     -23.722  27.046-101.777  1.00  0.00           H  
ATOM   3241  HB  ILE A 207     -21.371  27.270-103.702  1.00  0.00           H  
ATOM   3242 1HG1 ILE A 207     -23.399  26.418-104.730  1.00  0.00           H  
ATOM   3243 2HG1 ILE A 207     -22.194  25.149-104.576  1.00  0.00           H  
ATOM   3244 1HG2 ILE A 207     -20.576  25.176-102.681  1.00  0.00           H  
ATOM   3245 2HG2 ILE A 207     -20.615  26.495-101.488  1.00  0.00           H  
ATOM   3246 3HG2 ILE A 207     -21.891  25.255-101.485  1.00  0.00           H  
ATOM   3247 1HD1 ILE A 207     -24.413  24.321-104.029  1.00  0.00           H  
ATOM   3248 2HD1 ILE A 207     -23.355  24.268-102.598  1.00  0.00           H  
ATOM   3249 3HD1 ILE A 207     -24.577  25.552-102.755  1.00  0.00           H  
ATOM   3250  N   GLY A 208     -21.491  29.463-101.690  1.00  0.00           N  
ATOM   3251  CA  GLY A 208     -20.676  30.275-100.794  1.00  0.00           C  
ATOM   3252  C   GLY A 208     -21.535  30.965 -99.741  1.00  0.00           C  
ATOM   3253  O   GLY A 208     -21.158  31.042 -98.572  1.00  0.00           O  
ATOM   3254  H   GLY A 208     -21.549  29.715-102.666  1.00  0.00           H  
ATOM   3255 1HA  GLY A 208     -19.933  29.644-100.306  1.00  0.00           H  
ATOM   3256 2HA  GLY A 208     -20.134  31.022-101.372  1.00  0.00           H  
ATOM   3257  N   GLU A 209     -22.691  31.465-100.164  1.00  0.00           N  
ATOM   3258  CA  GLU A 209     -23.605  32.149 -99.256  1.00  0.00           C  
ATOM   3259  C   GLU A 209     -24.144  31.197 -98.195  1.00  0.00           C  
ATOM   3260  O   GLU A 209     -24.261  31.559 -97.024  1.00  0.00           O  
ATOM   3261  CB  GLU A 209     -24.767  32.769-100.036  1.00  0.00           C  
ATOM   3262  CG  GLU A 209     -25.752  33.552 -99.180  1.00  0.00           C  
ATOM   3263  CD  GLU A 209     -25.137  34.768 -98.544  1.00  0.00           C  
ATOM   3264  OE1 GLU A 209     -24.128  35.222 -99.028  1.00  0.00           O  
ATOM   3265  OE2 GLU A 209     -25.677  35.243 -97.572  1.00  0.00           O  
ATOM   3266  H   GLU A 209     -22.944  31.370-101.137  1.00  0.00           H  
ATOM   3267  HA  GLU A 209     -23.059  32.946 -98.750  1.00  0.00           H  
ATOM   3268 1HB  GLU A 209     -24.375  33.444-100.797  1.00  0.00           H  
ATOM   3269 2HB  GLU A 209     -25.321  31.984-100.549  1.00  0.00           H  
ATOM   3270 1HG  GLU A 209     -26.589  33.866 -99.802  1.00  0.00           H  
ATOM   3271 2HG  GLU A 209     -26.140  32.898 -98.401  1.00  0.00           H  
ATOM   3272  N   ILE A 210     -24.470  29.980 -98.612  1.00  0.00           N  
ATOM   3273  CA  ILE A 210     -24.998  28.973 -97.697  1.00  0.00           C  
ATOM   3274  C   ILE A 210     -23.962  28.584 -96.649  1.00  0.00           C  
ATOM   3275  O   ILE A 210     -24.287  28.415 -95.474  1.00  0.00           O  
ATOM   3276  CB  ILE A 210     -25.450  27.717 -98.464  1.00  0.00           C  
ATOM   3277  CG1 ILE A 210     -26.670  28.032 -99.334  1.00  0.00           C  
ATOM   3278  CG2 ILE A 210     -25.761  26.586 -97.495  1.00  0.00           C  
ATOM   3279  CD1 ILE A 210     -27.016  26.939-100.319  1.00  0.00           C  
ATOM   3280  H   ILE A 210     -24.350  29.744 -99.587  1.00  0.00           H  
ATOM   3281  HA  ILE A 210     -25.862  29.392 -97.183  1.00  0.00           H  
ATOM   3282  HB  ILE A 210     -24.656  27.397 -99.138  1.00  0.00           H  
ATOM   3283 1HG1 ILE A 210     -27.536  28.204 -98.696  1.00  0.00           H  
ATOM   3284 2HG1 ILE A 210     -26.490  28.950 -99.894  1.00  0.00           H  
ATOM   3285 1HG2 ILE A 210     -26.079  25.706 -98.054  1.00  0.00           H  
ATOM   3286 2HG2 ILE A 210     -24.869  26.346 -96.918  1.00  0.00           H  
ATOM   3287 3HG2 ILE A 210     -26.558  26.895 -96.819  1.00  0.00           H  
ATOM   3288 1HD1 ILE A 210     -27.891  27.236-100.899  1.00  0.00           H  
ATOM   3289 2HD1 ILE A 210     -26.174  26.775-100.991  1.00  0.00           H  
ATOM   3290 3HD1 ILE A 210     -27.235  26.019 -99.779  1.00  0.00           H  
ATOM   3291  N   ALA A 211     -22.714  28.444 -97.082  1.00  0.00           N  
ATOM   3292  CA  ALA A 211     -21.628  28.075 -96.182  1.00  0.00           C  
ATOM   3293  C   ALA A 211     -21.385  29.157 -95.139  1.00  0.00           C  
ATOM   3294  O   ALA A 211     -21.151  28.862 -93.967  1.00  0.00           O  
ATOM   3295  CB  ALA A 211     -20.355  27.806 -96.970  1.00  0.00           C  
ATOM   3296  H   ALA A 211     -22.512  28.597 -98.060  1.00  0.00           H  
ATOM   3297  HA  ALA A 211     -21.918  27.164 -95.657  1.00  0.00           H  
ATOM   3298 1HB  ALA A 211     -19.553  27.531 -96.285  1.00  0.00           H  
ATOM   3299 2HB  ALA A 211     -20.527  26.989 -97.672  1.00  0.00           H  
ATOM   3300 3HB  ALA A 211     -20.071  28.702 -97.520  1.00  0.00           H  
ATOM   3301  N   GLU A 212     -21.441  30.412 -95.570  1.00  0.00           N  
ATOM   3302  CA  GLU A 212     -21.227  31.542 -94.674  1.00  0.00           C  
ATOM   3303  C   GLU A 212     -22.321  31.620 -93.617  1.00  0.00           C  
ATOM   3304  O   GLU A 212     -22.050  31.896 -92.448  1.00  0.00           O  
ATOM   3305  CB  GLU A 212     -21.176  32.850 -95.467  1.00  0.00           C  
ATOM   3306  CG  GLU A 212     -19.941  33.006 -96.343  1.00  0.00           C  
ATOM   3307  CD  GLU A 212     -19.960  34.267 -97.161  1.00  0.00           C  
ATOM   3308  OE1 GLU A 212     -20.955  34.951 -97.141  1.00  0.00           O  
ATOM   3309  OE2 GLU A 212     -18.977  34.547 -97.807  1.00  0.00           O  
ATOM   3310  H   GLU A 212     -21.637  30.588 -96.545  1.00  0.00           H  
ATOM   3311  HA  GLU A 212     -20.272  31.404 -94.165  1.00  0.00           H  
ATOM   3312 1HB  GLU A 212     -22.053  32.920 -96.110  1.00  0.00           H  
ATOM   3313 2HB  GLU A 212     -21.206  33.694 -94.778  1.00  0.00           H  
ATOM   3314 1HG  GLU A 212     -19.056  33.012 -95.708  1.00  0.00           H  
ATOM   3315 2HG  GLU A 212     -19.871  32.147 -97.010  1.00  0.00           H  
ATOM   3316  N   ALA A 213     -23.558  31.376 -94.032  1.00  0.00           N  
ATOM   3317  CA  ALA A 213     -24.695  31.416 -93.121  1.00  0.00           C  
ATOM   3318  C   ALA A 213     -24.593  30.326 -92.063  1.00  0.00           C  
ATOM   3319  O   ALA A 213     -24.890  30.556 -90.891  1.00  0.00           O  
ATOM   3320  CB  ALA A 213     -25.998  31.281 -93.895  1.00  0.00           C  
ATOM   3321  H   ALA A 213     -23.715  31.157 -95.005  1.00  0.00           H  
ATOM   3322  HA  ALA A 213     -24.686  32.379 -92.610  1.00  0.00           H  
ATOM   3323 1HB  ALA A 213     -26.838  31.313 -93.201  1.00  0.00           H  
ATOM   3324 2HB  ALA A 213     -26.085  32.101 -94.607  1.00  0.00           H  
ATOM   3325 3HB  ALA A 213     -26.007  30.333 -94.430  1.00  0.00           H  
ATOM   3326  N   ALA A 214     -24.171  29.139 -92.483  1.00  0.00           N  
ATOM   3327  CA  ALA A 214     -24.031  28.010 -91.573  1.00  0.00           C  
ATOM   3328  C   ALA A 214     -22.953  28.274 -90.529  1.00  0.00           C  
ATOM   3329  O   ALA A 214     -23.119  27.945 -89.354  1.00  0.00           O  
ATOM   3330  CB  ALA A 214     -23.716  26.740 -92.350  1.00  0.00           C  
ATOM   3331  H   ALA A 214     -23.941  29.016 -93.459  1.00  0.00           H  
ATOM   3332  HA  ALA A 214     -24.978  27.878 -91.049  1.00  0.00           H  
ATOM   3333 1HB  ALA A 214     -23.615  25.905 -91.657  1.00  0.00           H  
ATOM   3334 2HB  ALA A 214     -24.524  26.533 -93.052  1.00  0.00           H  
ATOM   3335 3HB  ALA A 214     -22.784  26.871 -92.898  1.00  0.00           H  
ATOM   3336  N   ILE A 215     -21.849  28.869 -90.965  1.00  0.00           N  
ATOM   3337  CA  ILE A 215     -20.742  29.180 -90.070  1.00  0.00           C  
ATOM   3338  C   ILE A 215     -21.194  30.072 -88.922  1.00  0.00           C  
ATOM   3339  O   ILE A 215     -20.876  29.815 -87.761  1.00  0.00           O  
ATOM   3340  CB  ILE A 215     -19.595  29.867 -90.834  1.00  0.00           C  
ATOM   3341  CG1 ILE A 215     -18.941  28.886 -91.810  1.00  0.00           C  
ATOM   3342  CG2 ILE A 215     -18.566  30.422 -89.861  1.00  0.00           C  
ATOM   3343  CD1 ILE A 215     -18.004  29.542 -92.799  1.00  0.00           C  
ATOM   3344  H   ILE A 215     -21.775  29.112 -91.942  1.00  0.00           H  
ATOM   3345  HA  ILE A 215     -20.366  28.248 -89.649  1.00  0.00           H  
ATOM   3346  HB  ILE A 215     -19.995  30.686 -91.431  1.00  0.00           H  
ATOM   3347 1HG1 ILE A 215     -18.378  28.139 -91.252  1.00  0.00           H  
ATOM   3348 2HG1 ILE A 215     -19.714  28.361 -92.371  1.00  0.00           H  
ATOM   3349 1HG2 ILE A 215     -17.762  30.904 -90.418  1.00  0.00           H  
ATOM   3350 2HG2 ILE A 215     -19.041  31.151 -89.206  1.00  0.00           H  
ATOM   3351 3HG2 ILE A 215     -18.156  29.609 -89.262  1.00  0.00           H  
ATOM   3352 1HD1 ILE A 215     -17.580  28.784 -93.457  1.00  0.00           H  
ATOM   3353 2HD1 ILE A 215     -18.556  30.271 -93.394  1.00  0.00           H  
ATOM   3354 3HD1 ILE A 215     -17.202  30.045 -92.261  1.00  0.00           H  
ATOM   3355  N   GLU A 216     -21.938  31.122 -89.252  1.00  0.00           N  
ATOM   3356  CA  GLU A 216     -22.438  32.053 -88.249  1.00  0.00           C  
ATOM   3357  C   GLU A 216     -23.281  31.337 -87.202  1.00  0.00           C  
ATOM   3358  O   GLU A 216     -23.164  31.607 -86.007  1.00  0.00           O  
ATOM   3359  CB  GLU A 216     -23.262  33.159 -88.912  1.00  0.00           C  
ATOM   3360  CG  GLU A 216     -22.445  34.145 -89.735  1.00  0.00           C  
ATOM   3361  CD  GLU A 216     -23.295  35.166 -90.437  1.00  0.00           C  
ATOM   3362  OE1 GLU A 216     -24.496  35.050 -90.384  1.00  0.00           O  
ATOM   3363  OE2 GLU A 216     -22.743  36.065 -91.028  1.00  0.00           O  
ATOM   3364  H   GLU A 216     -22.163  31.279 -90.224  1.00  0.00           H  
ATOM   3365  HA  GLU A 216     -21.585  32.508 -87.744  1.00  0.00           H  
ATOM   3366 1HB  GLU A 216     -24.008  32.712 -89.570  1.00  0.00           H  
ATOM   3367 2HB  GLU A 216     -23.797  33.723 -88.148  1.00  0.00           H  
ATOM   3368 1HG  GLU A 216     -21.747  34.661 -89.076  1.00  0.00           H  
ATOM   3369 2HG  GLU A 216     -21.865  33.593 -90.473  1.00  0.00           H  
ATOM   3370  N   ALA A 217     -24.134  30.422 -87.638  1.00  0.00           N  
ATOM   3371  CA  ALA A 217     -24.994  29.702 -86.701  1.00  0.00           C  
ATOM   3372  C   ALA A 217     -24.215  28.836 -85.708  1.00  0.00           C  
ATOM   3373  O   ALA A 217     -24.586  28.728 -84.539  1.00  0.00           O  
ATOM   3374  CB  ALA A 217     -25.985  28.842 -87.471  1.00  0.00           C  
ATOM   3375  H   ALA A 217     -24.198  30.213 -88.624  1.00  0.00           H  
ATOM   3376  HA  ALA A 217     -25.546  30.437 -86.114  1.00  0.00           H  
ATOM   3377 1HB  ALA A 217     -26.637  28.321 -86.770  1.00  0.00           H  
ATOM   3378 2HB  ALA A 217     -26.586  29.475 -88.124  1.00  0.00           H  
ATOM   3379 3HB  ALA A 217     -25.443  28.113 -88.072  1.00  0.00           H  
ATOM   3380  N   THR A 218     -23.134  28.217 -86.170  1.00  0.00           N  
ATOM   3381  CA  THR A 218     -22.379  27.277 -85.341  1.00  0.00           C  
ATOM   3382  C   THR A 218     -20.924  27.704 -85.216  1.00  0.00           C  
ATOM   3383  O   THR A 218     -20.271  28.016 -86.212  1.00  0.00           O  
ATOM   3384  CB  THR A 218     -22.450  25.849 -85.912  1.00  0.00           C  
ATOM   3385  OG1 THR A 218     -21.719  24.955 -85.062  1.00  0.00           O  
ATOM   3386  CG2 THR A 218     -21.860  25.804 -87.313  1.00  0.00           C  
ATOM   3387  H   THR A 218     -22.825  28.398 -87.114  1.00  0.00           H  
ATOM   3388  HA  THR A 218     -22.815  27.269 -84.342  1.00  0.00           H  
ATOM   3389  HB  THR A 218     -23.489  25.523 -85.950  1.00  0.00           H  
ATOM   3390  HG1 THR A 218     -22.198  24.127 -84.982  1.00  0.00           H  
ATOM   3391 1HG2 THR A 218     -21.919  24.788 -87.701  1.00  0.00           H  
ATOM   3392 2HG2 THR A 218     -22.421  26.474 -87.965  1.00  0.00           H  
ATOM   3393 3HG2 THR A 218     -20.818  26.120 -87.280  1.00  0.00           H  
ATOM   3394  N   LYS A 219     -20.419  27.717 -83.988  1.00  0.00           N  
ATOM   3395  CA  LYS A 219     -19.046  28.138 -83.733  1.00  0.00           C  
ATOM   3396  C   LYS A 219     -18.181  26.980 -83.255  1.00  0.00           C  
ATOM   3397  O   LYS A 219     -17.086  27.185 -82.732  1.00  0.00           O  
ATOM   3398  CB  LYS A 219     -19.018  29.270 -82.704  1.00  0.00           C  
ATOM   3399  CG  LYS A 219     -19.702  30.552 -83.161  1.00  0.00           C  
ATOM   3400  CD  LYS A 219     -19.594  31.641 -82.105  1.00  0.00           C  
ATOM   3401  CE  LYS A 219     -20.272  32.925 -82.562  1.00  0.00           C  
ATOM   3402  NZ  LYS A 219     -20.200  33.991 -81.526  1.00  0.00           N  
ATOM   3403  H   LYS A 219     -20.998  27.429 -83.212  1.00  0.00           H  
ATOM   3404  HA  LYS A 219     -18.618  28.505 -84.666  1.00  0.00           H  
ATOM   3405 1HB  LYS A 219     -19.506  28.939 -81.787  1.00  0.00           H  
ATOM   3406 2HB  LYS A 219     -17.985  29.511 -82.457  1.00  0.00           H  
ATOM   3407 1HG  LYS A 219     -19.237  30.903 -84.083  1.00  0.00           H  
ATOM   3408 2HG  LYS A 219     -20.755  30.352 -83.359  1.00  0.00           H  
ATOM   3409 1HD  LYS A 219     -20.065  31.301 -81.181  1.00  0.00           H  
ATOM   3410 2HD  LYS A 219     -18.544  31.849 -81.902  1.00  0.00           H  
ATOM   3411 1HE  LYS A 219     -19.792  33.286 -83.471  1.00  0.00           H  
ATOM   3412 2HE  LYS A 219     -21.319  32.724 -82.786  1.00  0.00           H  
ATOM   3413 1HZ  LYS A 219     -20.660  34.824 -81.867  1.00  0.00           H  
ATOM   3414 2HZ  LYS A 219     -20.659  33.675 -80.684  1.00  0.00           H  
ATOM   3415 3HZ  LYS A 219     -19.233  34.200 -81.324  1.00  0.00           H  
ATOM   3416  N   ASP A 220     -18.675  25.758 -83.436  1.00  0.00           N  
ATOM   3417  CA  ASP A 220     -17.985  24.577 -82.932  1.00  0.00           C  
ATOM   3418  C   ASP A 220     -16.705  24.306 -83.715  1.00  0.00           C  
ATOM   3419  O   ASP A 220     -16.721  24.233 -84.944  1.00  0.00           O  
ATOM   3420  CB  ASP A 220     -18.901  23.352 -83.000  1.00  0.00           C  
ATOM   3421  CG  ASP A 220     -20.048  23.414 -82.001  1.00  0.00           C  
ATOM   3422  OD1 ASP A 220     -19.976  24.206 -81.092  1.00  0.00           O  
ATOM   3423  OD2 ASP A 220     -20.985  22.668 -82.157  1.00  0.00           O  
ATOM   3424  H   ASP A 220     -19.547  25.644 -83.933  1.00  0.00           H  
ATOM   3425  HA  ASP A 220     -17.715  24.752 -81.890  1.00  0.00           H  
ATOM   3426 1HB  ASP A 220     -19.317  23.265 -84.004  1.00  0.00           H  
ATOM   3427 2HB  ASP A 220     -18.318  22.451 -82.808  1.00  0.00           H  
ATOM   3428  N   PRO A 221     -15.493  24.128 -83.182  1.00  0.00           N  
ATOM   3429  CA  PRO A 221     -14.296  24.289 -84.000  1.00  0.00           C  
ATOM   3430  C   PRO A 221     -14.236  23.237 -85.104  1.00  0.00           C  
ATOM   3431  O   PRO A 221     -13.856  23.533 -86.237  1.00  0.00           O  
ATOM   3432  CB  PRO A 221     -13.161  24.111 -82.987  1.00  0.00           C  
ATOM   3433  CG  PRO A 221     -13.764  24.519 -81.686  1.00  0.00           C  
ATOM   3434  CD  PRO A 221     -15.179  24.009 -81.754  1.00  0.00           C  
ATOM   3435  HA  PRO A 221     -14.285  25.301 -84.430  1.00  0.00           H  
ATOM   3436 1HB  PRO A 221     -12.816  23.066 -82.988  1.00  0.00           H  
ATOM   3437 2HB  PRO A 221     -12.300  24.734 -83.272  1.00  0.00           H  
ATOM   3438 1HG  PRO A 221     -13.196  24.083 -80.851  1.00  0.00           H  
ATOM   3439 2HG  PRO A 221     -13.712  25.611 -81.570  1.00  0.00           H  
ATOM   3440 1HD  PRO A 221     -15.209  22.964 -81.412  1.00  0.00           H  
ATOM   3441 2HD  PRO A 221     -15.827  24.641 -81.128  1.00  0.00           H  
ATOM   3442  N   GLU A 222     -14.613  22.009 -84.765  1.00  0.00           N  
ATOM   3443  CA  GLU A 222     -14.747  20.942 -85.752  1.00  0.00           C  
ATOM   3444  C   GLU A 222     -15.742  21.323 -86.841  1.00  0.00           C  
ATOM   3445  O   GLU A 222     -15.469  21.158 -88.030  1.00  0.00           O  
ATOM   3446  CB  GLU A 222     -15.188  19.642 -85.077  1.00  0.00           C  
ATOM   3447  CG  GLU A 222     -14.149  19.032 -84.147  1.00  0.00           C  
ATOM   3448  CD  GLU A 222     -14.131  19.673 -82.788  1.00  0.00           C  
ATOM   3449  OE1 GLU A 222     -14.914  20.565 -82.562  1.00  0.00           O  
ATOM   3450  OE2 GLU A 222     -13.334  19.271 -81.973  1.00  0.00           O  
ATOM   3451  H   GLU A 222     -14.812  21.810 -83.795  1.00  0.00           H  
ATOM   3452  HA  GLU A 222     -13.776  20.780 -86.221  1.00  0.00           H  
ATOM   3453 1HB  GLU A 222     -16.092  19.822 -84.495  1.00  0.00           H  
ATOM   3454 2HB  GLU A 222     -15.432  18.901 -85.838  1.00  0.00           H  
ATOM   3455 1HG  GLU A 222     -14.359  17.969 -84.032  1.00  0.00           H  
ATOM   3456 2HG  GLU A 222     -13.165  19.132 -84.604  1.00  0.00           H  
ATOM   3457  N   LYS A 223     -16.897  21.834 -86.428  1.00  0.00           N  
ATOM   3458  CA  LYS A 223     -17.936  22.237 -87.369  1.00  0.00           C  
ATOM   3459  C   LYS A 223     -17.415  23.284 -88.348  1.00  0.00           C  
ATOM   3460  O   LYS A 223     -17.627  23.178 -89.556  1.00  0.00           O  
ATOM   3461  CB  LYS A 223     -19.156  22.776 -86.621  1.00  0.00           C  
ATOM   3462  CG  LYS A 223     -20.186  21.717 -86.252  1.00  0.00           C  
ATOM   3463  CD  LYS A 223     -19.624  20.728 -85.242  1.00  0.00           C  
ATOM   3464  CE  LYS A 223     -20.637  19.643 -84.905  1.00  0.00           C  
ATOM   3465  NZ  LYS A 223     -21.801  20.183 -84.152  1.00  0.00           N  
ATOM   3466  H   LYS A 223     -17.060  21.946 -85.438  1.00  0.00           H  
ATOM   3467  HA  LYS A 223     -18.239  21.362 -87.945  1.00  0.00           H  
ATOM   3468 1HB  LYS A 223     -18.833  23.264 -85.701  1.00  0.00           H  
ATOM   3469 2HB  LYS A 223     -19.655  23.529 -87.233  1.00  0.00           H  
ATOM   3470 1HG  LYS A 223     -21.066  22.199 -85.824  1.00  0.00           H  
ATOM   3471 2HG  LYS A 223     -20.489  21.176 -87.148  1.00  0.00           H  
ATOM   3472 1HD  LYS A 223     -18.726  20.261 -85.651  1.00  0.00           H  
ATOM   3473 2HD  LYS A 223     -19.353  21.255 -84.327  1.00  0.00           H  
ATOM   3474 1HE  LYS A 223     -20.996  19.183 -85.824  1.00  0.00           H  
ATOM   3475 2HE  LYS A 223     -20.157  18.872 -84.303  1.00  0.00           H  
ATOM   3476 1HZ  LYS A 223     -22.447  19.435 -83.948  1.00  0.00           H  
ATOM   3477 2HZ  LYS A 223     -21.481  20.597 -83.287  1.00  0.00           H  
ATOM   3478 3HZ  LYS A 223     -22.265  20.886 -84.709  1.00  0.00           H  
ATOM   3479  N   ARG A 224     -16.733  24.293 -87.819  1.00  0.00           N  
ATOM   3480  CA  ARG A 224     -16.181  25.361 -88.645  1.00  0.00           C  
ATOM   3481  C   ARG A 224     -15.233  24.806 -89.699  1.00  0.00           C  
ATOM   3482  O   ARG A 224     -15.314  25.168 -90.873  1.00  0.00           O  
ATOM   3483  CB  ARG A 224     -15.441  26.375 -87.786  1.00  0.00           C  
ATOM   3484  CG  ARG A 224     -16.333  27.257 -86.926  1.00  0.00           C  
ATOM   3485  CD  ARG A 224     -15.544  28.256 -86.160  1.00  0.00           C  
ATOM   3486  NE  ARG A 224     -14.758  27.634 -85.107  1.00  0.00           N  
ATOM   3487  CZ  ARG A 224     -13.778  28.251 -84.418  1.00  0.00           C  
ATOM   3488  NH1 ARG A 224     -13.476  29.503 -84.682  1.00  0.00           N  
ATOM   3489  NH2 ARG A 224     -13.120  27.597 -83.476  1.00  0.00           N  
ATOM   3490  H   ARG A 224     -16.593  24.322 -86.819  1.00  0.00           H  
ATOM   3491  HA  ARG A 224     -17.004  25.868 -89.150  1.00  0.00           H  
ATOM   3492 1HB  ARG A 224     -14.752  25.856 -87.121  1.00  0.00           H  
ATOM   3493 2HB  ARG A 224     -14.848  27.030 -88.425  1.00  0.00           H  
ATOM   3494 1HG  ARG A 224     -17.038  27.792 -87.563  1.00  0.00           H  
ATOM   3495 2HG  ARG A 224     -16.882  26.637 -86.217  1.00  0.00           H  
ATOM   3496 1HD  ARG A 224     -14.862  28.774 -86.834  1.00  0.00           H  
ATOM   3497 2HD  ARG A 224     -16.218  28.978 -85.701  1.00  0.00           H  
ATOM   3498  HE  ARG A 224     -14.961  26.671 -84.875  1.00  0.00           H  
ATOM   3499 1HH1 ARG A 224     -13.979  30.002 -85.402  1.00  0.00           H  
ATOM   3500 2HH1 ARG A 224     -12.742  29.965 -84.165  1.00  0.00           H  
ATOM   3501 1HH2 ARG A 224     -13.353  26.634 -83.273  1.00  0.00           H  
ATOM   3502 2HH2 ARG A 224     -12.387  28.059 -82.960  1.00  0.00           H  
ATOM   3503  N   ARG A 225     -14.335  23.925 -89.274  1.00  0.00           N  
ATOM   3504  CA  ARG A 225     -13.367  23.318 -90.182  1.00  0.00           C  
ATOM   3505  C   ARG A 225     -14.059  22.449 -91.223  1.00  0.00           C  
ATOM   3506  O   ARG A 225     -13.689  22.456 -92.397  1.00  0.00           O  
ATOM   3507  CB  ARG A 225     -12.363  22.475 -89.410  1.00  0.00           C  
ATOM   3508  CG  ARG A 225     -11.390  23.267 -88.550  1.00  0.00           C  
ATOM   3509  CD  ARG A 225     -10.484  22.375 -87.783  1.00  0.00           C  
ATOM   3510  NE  ARG A 225      -9.588  21.632 -88.654  1.00  0.00           N  
ATOM   3511  CZ  ARG A 225      -8.853  20.571 -88.270  1.00  0.00           C  
ATOM   3512  NH1 ARG A 225      -8.917  20.141 -87.029  1.00  0.00           N  
ATOM   3513  NH2 ARG A 225      -8.067  19.961 -89.140  1.00  0.00           N  
ATOM   3514  H   ARG A 225     -14.321  23.668 -88.297  1.00  0.00           H  
ATOM   3515  HA  ARG A 225     -12.829  24.114 -90.697  1.00  0.00           H  
ATOM   3516 1HB  ARG A 225     -12.894  21.785 -88.756  1.00  0.00           H  
ATOM   3517 2HB  ARG A 225     -11.775  21.879 -90.108  1.00  0.00           H  
ATOM   3518 1HG  ARG A 225     -10.781  23.909 -89.187  1.00  0.00           H  
ATOM   3519 2HG  ARG A 225     -11.947  23.881 -87.842  1.00  0.00           H  
ATOM   3520 1HD  ARG A 225      -9.878  22.971 -87.101  1.00  0.00           H  
ATOM   3521 2HD  ARG A 225     -11.075  21.660 -87.212  1.00  0.00           H  
ATOM   3522  HE  ARG A 225      -9.512  21.933 -89.617  1.00  0.00           H  
ATOM   3523 1HH1 ARG A 225      -9.518  20.607 -86.364  1.00  0.00           H  
ATOM   3524 2HH1 ARG A 225      -8.365  19.346 -86.741  1.00  0.00           H  
ATOM   3525 1HH2 ARG A 225      -8.017  20.291 -90.094  1.00  0.00           H  
ATOM   3526 2HH2 ARG A 225      -7.516  19.166 -88.852  1.00  0.00           H  
ATOM   3527  N   GLU A 226     -15.066  21.700 -90.787  1.00  0.00           N  
ATOM   3528  CA  GLU A 226     -15.811  20.823 -91.682  1.00  0.00           C  
ATOM   3529  C   GLU A 226     -16.567  21.623 -92.734  1.00  0.00           C  
ATOM   3530  O   GLU A 226     -16.615  21.240 -93.903  1.00  0.00           O  
ATOM   3531  CB  GLU A 226     -16.789  19.956 -90.887  1.00  0.00           C  
ATOM   3532  CG  GLU A 226     -16.127  18.898 -90.016  1.00  0.00           C  
ATOM   3533  CD  GLU A 226     -17.113  18.113 -89.196  1.00  0.00           C  
ATOM   3534  OE1 GLU A 226     -18.272  18.453 -89.210  1.00  0.00           O  
ATOM   3535  OE2 GLU A 226     -16.707  17.173 -88.554  1.00  0.00           O  
ATOM   3536  H   GLU A 226     -15.322  21.739 -89.811  1.00  0.00           H  
ATOM   3537  HA  GLU A 226     -15.104  20.171 -92.195  1.00  0.00           H  
ATOM   3538 1HB  GLU A 226     -17.395  20.590 -90.240  1.00  0.00           H  
ATOM   3539 2HB  GLU A 226     -17.466  19.448 -91.574  1.00  0.00           H  
ATOM   3540 1HG  GLU A 226     -15.575  18.209 -90.655  1.00  0.00           H  
ATOM   3541 2HG  GLU A 226     -15.414  19.383 -89.351  1.00  0.00           H  
ATOM   3542  N   ILE A 227     -17.157  22.737 -92.311  1.00  0.00           N  
ATOM   3543  CA  ILE A 227     -17.912  23.596 -93.217  1.00  0.00           C  
ATOM   3544  C   ILE A 227     -17.008  24.208 -94.277  1.00  0.00           C  
ATOM   3545  O   ILE A 227     -17.379  24.297 -95.447  1.00  0.00           O  
ATOM   3546  CB  ILE A 227     -18.627  24.718 -92.443  1.00  0.00           C  
ATOM   3547  CG1 ILE A 227     -19.732  24.136 -91.557  1.00  0.00           C  
ATOM   3548  CG2 ILE A 227     -19.200  25.747 -93.405  1.00  0.00           C  
ATOM   3549  CD1 ILE A 227     -20.304  25.123 -90.566  1.00  0.00           C  
ATOM   3550  H   ILE A 227     -17.081  22.995 -91.338  1.00  0.00           H  
ATOM   3551  HA  ILE A 227     -18.665  22.991 -93.720  1.00  0.00           H  
ATOM   3552  HB  ILE A 227     -17.918  25.211 -91.779  1.00  0.00           H  
ATOM   3553 1HG1 ILE A 227     -20.545  23.770 -92.183  1.00  0.00           H  
ATOM   3554 2HG1 ILE A 227     -19.340  23.284 -91.000  1.00  0.00           H  
ATOM   3555 1HG2 ILE A 227     -19.702  26.533 -92.842  1.00  0.00           H  
ATOM   3556 2HG2 ILE A 227     -18.393  26.182 -93.994  1.00  0.00           H  
ATOM   3557 3HG2 ILE A 227     -19.915  25.264 -94.071  1.00  0.00           H  
ATOM   3558 1HD1 ILE A 227     -21.080  24.637 -89.974  1.00  0.00           H  
ATOM   3559 2HD1 ILE A 227     -19.512  25.476 -89.905  1.00  0.00           H  
ATOM   3560 3HD1 ILE A 227     -20.733  25.969 -91.102  1.00  0.00           H  
ATOM   3561  N   ALA A 228     -15.818  24.630 -93.862  1.00  0.00           N  
ATOM   3562  CA  ALA A 228     -14.859  25.236 -94.777  1.00  0.00           C  
ATOM   3563  C   ALA A 228     -14.389  24.236 -95.824  1.00  0.00           C  
ATOM   3564  O   ALA A 228     -14.244  24.574 -96.999  1.00  0.00           O  
ATOM   3565  CB  ALA A 228     -13.671  25.793 -94.007  1.00  0.00           C  
ATOM   3566  H   ALA A 228     -15.572  24.528 -92.888  1.00  0.00           H  
ATOM   3567  HA  ALA A 228     -15.357  26.054 -95.297  1.00  0.00           H  
ATOM   3568 1HB  ALA A 228     -12.963  26.242 -94.704  1.00  0.00           H  
ATOM   3569 2HB  ALA A 228     -14.016  26.549 -93.302  1.00  0.00           H  
ATOM   3570 3HB  ALA A 228     -13.181  24.987 -93.462  1.00  0.00           H  
ATOM   3571  N   GLU A 229     -14.151  23.001 -95.393  1.00  0.00           N  
ATOM   3572  CA  GLU A 229     -13.697  21.949 -96.295  1.00  0.00           C  
ATOM   3573  C   GLU A 229     -14.758  21.622 -97.337  1.00  0.00           C  
ATOM   3574  O   GLU A 229     -14.447  21.413 -98.510  1.00  0.00           O  
ATOM   3575  CB  GLU A 229     -13.337  20.688 -95.506  1.00  0.00           C  
ATOM   3576  CG  GLU A 229     -12.088  20.819 -94.647  1.00  0.00           C  
ATOM   3577  CD  GLU A 229     -11.806  19.587 -93.833  1.00  0.00           C  
ATOM   3578  OE1 GLU A 229     -12.619  18.693 -93.841  1.00  0.00           O  
ATOM   3579  OE2 GLU A 229     -10.777  19.539 -93.201  1.00  0.00           O  
ATOM   3580  H   GLU A 229     -14.288  22.786 -94.416  1.00  0.00           H  
ATOM   3581  HA  GLU A 229     -12.806  22.301 -96.816  1.00  0.00           H  
ATOM   3582 1HB  GLU A 229     -14.167  20.419 -94.852  1.00  0.00           H  
ATOM   3583 2HB  GLU A 229     -13.184  19.858 -96.197  1.00  0.00           H  
ATOM   3584 1HG  GLU A 229     -11.233  21.015 -95.295  1.00  0.00           H  
ATOM   3585 2HG  GLU A 229     -12.206  21.671 -93.980  1.00  0.00           H  
ATOM   3586  N   PHE A 230     -16.014  21.578 -96.905  1.00  0.00           N  
ATOM   3587  CA  PHE A 230     -17.123  21.276 -97.801  1.00  0.00           C  
ATOM   3588  C   PHE A 230     -17.289  22.360 -98.858  1.00  0.00           C  
ATOM   3589  O   PHE A 230     -17.545  22.068-100.026  1.00  0.00           O  
ATOM   3590  CB  PHE A 230     -18.423  21.125 -97.009  1.00  0.00           C  
ATOM   3591  CG  PHE A 230     -18.512  19.846 -96.228  1.00  0.00           C  
ATOM   3592  CD1 PHE A 230     -18.709  19.867 -94.855  1.00  0.00           C  
ATOM   3593  CD2 PHE A 230     -18.398  18.618 -96.863  1.00  0.00           C  
ATOM   3594  CE1 PHE A 230     -18.790  18.690 -94.135  1.00  0.00           C  
ATOM   3595  CE2 PHE A 230     -18.480  17.440 -96.146  1.00  0.00           C  
ATOM   3596  CZ  PHE A 230     -18.677  17.477 -94.780  1.00  0.00           C  
ATOM   3597  H   PHE A 230     -16.205  21.759 -95.930  1.00  0.00           H  
ATOM   3598  HA  PHE A 230     -16.912  20.333 -98.308  1.00  0.00           H  
ATOM   3599 1HB  PHE A 230     -18.523  21.957 -96.313  1.00  0.00           H  
ATOM   3600 2HB  PHE A 230     -19.271  21.166 -97.692  1.00  0.00           H  
ATOM   3601  HD1 PHE A 230     -18.800  20.826 -94.345  1.00  0.00           H  
ATOM   3602  HD2 PHE A 230     -18.243  18.589 -97.942  1.00  0.00           H  
ATOM   3603  HE1 PHE A 230     -18.945  18.721 -93.056  1.00  0.00           H  
ATOM   3604  HE2 PHE A 230     -18.390  16.482 -96.657  1.00  0.00           H  
ATOM   3605  HZ  PHE A 230     -18.740  16.549 -94.213  1.00  0.00           H  
ATOM   3606  N   ALA A 231     -17.142  23.613 -98.441  1.00  0.00           N  
ATOM   3607  CA  ALA A 231     -17.275  24.745 -99.352  1.00  0.00           C  
ATOM   3608  C   ALA A 231     -16.180  24.729-100.411  1.00  0.00           C  
ATOM   3609  O   ALA A 231     -16.433  25.006-101.583  1.00  0.00           O  
ATOM   3610  CB  ALA A 231     -17.244  26.055 -98.579  1.00  0.00           C  
ATOM   3611  H   ALA A 231     -16.933  23.786 -97.468  1.00  0.00           H  
ATOM   3612  HA  ALA A 231     -18.235  24.659 -99.862  1.00  0.00           H  
ATOM   3613 1HB  ALA A 231     -17.343  26.890 -99.273  1.00  0.00           H  
ATOM   3614 2HB  ALA A 231     -18.068  26.076 -97.865  1.00  0.00           H  
ATOM   3615 3HB  ALA A 231     -16.299  26.139 -98.044  1.00  0.00           H  
ATOM   3616  N   ARG A 232     -14.962  24.403 -99.991  1.00  0.00           N  
ATOM   3617  CA  ARG A 232     -13.826  24.352-100.901  1.00  0.00           C  
ATOM   3618  C   ARG A 232     -14.006  23.257-101.947  1.00  0.00           C  
ATOM   3619  O   ARG A 232     -13.694  23.450-103.122  1.00  0.00           O  
ATOM   3620  CB  ARG A 232     -12.536  24.109-100.132  1.00  0.00           C  
ATOM   3621  CG  ARG A 232     -11.274  24.122-100.979  1.00  0.00           C  
ATOM   3622  CD  ARG A 232     -10.051  24.001-100.145  1.00  0.00           C  
ATOM   3623  NE  ARG A 232      -8.843  23.969-100.955  1.00  0.00           N  
ATOM   3624  CZ  ARG A 232      -7.596  23.832-100.463  1.00  0.00           C  
ATOM   3625  NH1 ARG A 232      -7.409  23.717 -99.167  1.00  0.00           N  
ATOM   3626  NH2 ARG A 232      -6.561  23.814-101.284  1.00  0.00           N  
ATOM   3627  H   ARG A 232     -14.821  24.185 -99.015  1.00  0.00           H  
ATOM   3628  HA  ARG A 232     -13.750  25.312-101.413  1.00  0.00           H  
ATOM   3629 1HB  ARG A 232     -12.423  24.870 -99.361  1.00  0.00           H  
ATOM   3630 2HB  ARG A 232     -12.587  23.142 -99.631  1.00  0.00           H  
ATOM   3631 1HG  ARG A 232     -11.296  23.285-101.678  1.00  0.00           H  
ATOM   3632 2HG  ARG A 232     -11.219  25.058-101.536  1.00  0.00           H  
ATOM   3633 1HD  ARG A 232      -9.985  24.854 -99.470  1.00  0.00           H  
ATOM   3634 2HD  ARG A 232     -10.096  23.081 -99.564  1.00  0.00           H  
ATOM   3635  HE  ARG A 232      -8.947  24.055-101.957  1.00  0.00           H  
ATOM   3636 1HH1 ARG A 232      -8.201  23.731 -98.539  1.00  0.00           H  
ATOM   3637 2HH1 ARG A 232      -6.475  23.615 -98.799  1.00  0.00           H  
ATOM   3638 1HH2 ARG A 232      -6.704  23.903-102.281  1.00  0.00           H  
ATOM   3639 2HH2 ARG A 232      -5.627  23.712-100.916  1.00  0.00           H  
ATOM   3640  N   GLU A 233     -14.511  22.109-101.511  1.00  0.00           N  
ATOM   3641  CA  GLU A 233     -14.734  20.981-102.408  1.00  0.00           C  
ATOM   3642  C   GLU A 233     -15.791  21.311-103.455  1.00  0.00           C  
ATOM   3643  O   GLU A 233     -15.650  20.958-104.626  1.00  0.00           O  
ATOM   3644  CB  GLU A 233     -15.157  19.743-101.614  1.00  0.00           C  
ATOM   3645  CG  GLU A 233     -15.342  18.489-102.456  1.00  0.00           C  
ATOM   3646  CD  GLU A 233     -15.670  17.275-101.632  1.00  0.00           C  
ATOM   3647  OE1 GLU A 233     -15.247  17.214-100.503  1.00  0.00           O  
ATOM   3648  OE2 GLU A 233     -16.346  16.407-102.133  1.00  0.00           O  
ATOM   3649  H   GLU A 233     -14.747  22.014-100.533  1.00  0.00           H  
ATOM   3650  HA  GLU A 233     -13.800  20.761-102.926  1.00  0.00           H  
ATOM   3651 1HB  GLU A 233     -14.410  19.527-100.851  1.00  0.00           H  
ATOM   3652 2HB  GLU A 233     -16.099  19.944-101.102  1.00  0.00           H  
ATOM   3653 1HG  GLU A 233     -16.147  18.658-103.170  1.00  0.00           H  
ATOM   3654 2HG  GLU A 233     -14.427  18.304-103.018  1.00  0.00           H  
ATOM   3655  N   GLN A 234     -16.849  21.989-103.026  1.00  0.00           N  
ATOM   3656  CA  GLN A 234     -17.933  22.366-103.926  1.00  0.00           C  
ATOM   3657  C   GLN A 234     -17.450  23.348-104.988  1.00  0.00           C  
ATOM   3658  O   GLN A 234     -17.823  23.246-106.157  1.00  0.00           O  
ATOM   3659  CB  GLN A 234     -19.095  22.977-103.139  1.00  0.00           C  
ATOM   3660  CG  GLN A 234     -19.816  21.995-102.230  1.00  0.00           C  
ATOM   3661  CD  GLN A 234     -20.483  20.873-103.003  1.00  0.00           C  
ATOM   3662  OE1 GLN A 234     -21.238  21.116-103.949  1.00  0.00           O  
ATOM   3663  NE2 GLN A 234     -20.208  19.636-102.605  1.00  0.00           N  
ATOM   3664  H   GLN A 234     -16.905  22.250-102.052  1.00  0.00           H  
ATOM   3665  HA  GLN A 234     -18.289  21.469-104.433  1.00  0.00           H  
ATOM   3666 1HB  GLN A 234     -18.727  23.797-102.523  1.00  0.00           H  
ATOM   3667 2HB  GLN A 234     -19.827  23.391-103.832  1.00  0.00           H  
ATOM   3668 1HG  GLN A 234     -19.093  21.554-101.543  1.00  0.00           H  
ATOM   3669 2HG  GLN A 234     -20.584  22.529-101.671  1.00  0.00           H  
ATOM   3670 1HE2 GLN A 234     -20.619  18.855-103.077  1.00  0.00           H  
ATOM   3671 2HE2 GLN A 234     -19.590  19.484-101.833  1.00  0.00           H  
ATOM   3672  N   MET A 235     -16.619  24.297-104.572  1.00  0.00           N  
ATOM   3673  CA  MET A 235     -16.084  25.300-105.486  1.00  0.00           C  
ATOM   3674  C   MET A 235     -15.188  24.663-106.540  1.00  0.00           C  
ATOM   3675  O   MET A 235     -15.235  25.032-107.713  1.00  0.00           O  
ATOM   3676  CB  MET A 235     -15.316  26.367-104.708  1.00  0.00           C  
ATOM   3677  CG  MET A 235     -16.182  27.232-103.804  1.00  0.00           C  
ATOM   3678  SD  MET A 235     -17.379  28.219-104.724  1.00  0.00           S  
ATOM   3679  CE  MET A 235     -18.354  28.902-103.386  1.00  0.00           C  
ATOM   3680  H   MET A 235     -16.351  24.325-103.599  1.00  0.00           H  
ATOM   3681  HA  MET A 235     -16.917  25.775-106.004  1.00  0.00           H  
ATOM   3682 1HB  MET A 235     -14.558  25.890-104.088  1.00  0.00           H  
ATOM   3683 2HB  MET A 235     -14.800  27.026-105.407  1.00  0.00           H  
ATOM   3684 1HG  MET A 235     -16.724  26.598-103.103  1.00  0.00           H  
ATOM   3685 2HG  MET A 235     -15.547  27.908-103.230  1.00  0.00           H  
ATOM   3686 1HE  MET A 235     -19.139  29.538-103.796  1.00  0.00           H  
ATOM   3687 2HE  MET A 235     -18.805  28.091-102.813  1.00  0.00           H  
ATOM   3688 3HE  MET A 235     -17.711  29.494-102.733  1.00  0.00           H  
ATOM   3689  N   ARG A 236     -14.372  23.704-106.114  1.00  0.00           N  
ATOM   3690  CA  ARG A 236     -13.464  23.011-107.020  1.00  0.00           C  
ATOM   3691  C   ARG A 236     -14.231  22.207-108.063  1.00  0.00           C  
ATOM   3692  O   ARG A 236     -13.861  22.182-109.237  1.00  0.00           O  
ATOM   3693  CB  ARG A 236     -12.542  22.081-106.245  1.00  0.00           C  
ATOM   3694  CG  ARG A 236     -11.541  21.317-107.097  1.00  0.00           C  
ATOM   3695  CD  ARG A 236     -10.584  22.231-107.773  1.00  0.00           C  
ATOM   3696  NE  ARG A 236      -9.598  21.502-108.554  1.00  0.00           N  
ATOM   3697  CZ  ARG A 236      -8.730  22.071-109.413  1.00  0.00           C  
ATOM   3698  NH1 ARG A 236      -8.740  23.374-109.591  1.00  0.00           N  
ATOM   3699  NH2 ARG A 236      -7.870  21.320-110.078  1.00  0.00           N  
ATOM   3700  H   ARG A 236     -14.382  23.449-105.137  1.00  0.00           H  
ATOM   3701  HA  ARG A 236     -12.855  23.754-107.535  1.00  0.00           H  
ATOM   3702 1HB  ARG A 236     -11.979  22.657-105.511  1.00  0.00           H  
ATOM   3703 2HB  ARG A 236     -13.138  21.349-105.700  1.00  0.00           H  
ATOM   3704 1HG  ARG A 236     -10.974  20.633-106.466  1.00  0.00           H  
ATOM   3705 2HG  ARG A 236     -12.072  20.750-107.862  1.00  0.00           H  
ATOM   3706 1HD  ARG A 236     -11.128  22.894-108.445  1.00  0.00           H  
ATOM   3707 2HD  ARG A 236     -10.058  22.823-107.026  1.00  0.00           H  
ATOM   3708  HE  ARG A 236      -9.560  20.497-108.444  1.00  0.00           H  
ATOM   3709 1HH1 ARG A 236      -9.398  23.948-109.083  1.00  0.00           H  
ATOM   3710 2HH1 ARG A 236      -8.090  23.800-110.235  1.00  0.00           H  
ATOM   3711 1HH2 ARG A 236      -7.862  20.318-109.941  1.00  0.00           H  
ATOM   3712 2HH2 ARG A 236      -7.220  21.746-110.722  1.00  0.00           H  
ATOM   3713  N   ARG A 237     -15.300  21.552-107.626  1.00  0.00           N  
ATOM   3714  CA  ARG A 237     -16.123  20.746-108.522  1.00  0.00           C  
ATOM   3715  C   ARG A 237     -16.804  21.611-109.574  1.00  0.00           C  
ATOM   3716  O   ARG A 237     -16.888  21.233-110.743  1.00  0.00           O  
ATOM   3717  CB  ARG A 237     -17.180  19.983-107.737  1.00  0.00           C  
ATOM   3718  CG  ARG A 237     -16.644  18.849-106.878  1.00  0.00           C  
ATOM   3719  CD  ARG A 237     -17.735  18.135-106.167  1.00  0.00           C  
ATOM   3720  NE  ARG A 237     -17.221  17.103-105.281  1.00  0.00           N  
ATOM   3721  CZ  ARG A 237     -16.899  15.854-105.668  1.00  0.00           C  
ATOM   3722  NH1 ARG A 237     -17.043  15.497-106.925  1.00  0.00           N  
ATOM   3723  NH2 ARG A 237     -16.438  14.986-104.784  1.00  0.00           N  
ATOM   3724  H   ARG A 237     -15.550  21.613-106.649  1.00  0.00           H  
ATOM   3725  HA  ARG A 237     -15.480  20.026-109.029  1.00  0.00           H  
ATOM   3726 1HB  ARG A 237     -17.712  20.670-107.081  1.00  0.00           H  
ATOM   3727 2HB  ARG A 237     -17.909  19.558-108.427  1.00  0.00           H  
ATOM   3728 1HG  ARG A 237     -16.119  18.131-107.509  1.00  0.00           H  
ATOM   3729 2HG  ARG A 237     -15.954  19.250-106.134  1.00  0.00           H  
ATOM   3730 1HD  ARG A 237     -18.305  18.846-105.568  1.00  0.00           H  
ATOM   3731 2HD  ARG A 237     -18.395  17.663-106.894  1.00  0.00           H  
ATOM   3732  HE  ARG A 237     -17.097  17.340-104.306  1.00  0.00           H  
ATOM   3733 1HH1 ARG A 237     -17.395  16.160-107.601  1.00  0.00           H  
ATOM   3734 2HH1 ARG A 237     -16.801  14.561-107.215  1.00  0.00           H  
ATOM   3735 1HH2 ARG A 237     -16.328  15.260-103.817  1.00  0.00           H  
ATOM   3736 2HH2 ARG A 237     -16.197  14.050-105.074  1.00  0.00           H  
ATOM   3737  N   ILE A 238     -17.290  22.774-109.152  1.00  0.00           N  
ATOM   3738  CA  ILE A 238     -17.964  23.695-110.059  1.00  0.00           C  
ATOM   3739  C   ILE A 238     -17.008  24.224-111.120  1.00  0.00           C  
ATOM   3740  O   ILE A 238     -17.370  24.346-112.290  1.00  0.00           O  
ATOM   3741  CB  ILE A 238     -18.577  24.876-109.286  1.00  0.00           C  
ATOM   3742  CG1 ILE A 238     -19.730  24.394-108.401  1.00  0.00           C  
ATOM   3743  CG2 ILE A 238     -19.056  25.952-110.249  1.00  0.00           C  
ATOM   3744  CD1 ILE A 238     -20.213  25.429-107.410  1.00  0.00           C  
ATOM   3745  H   ILE A 238     -17.190  23.026-108.179  1.00  0.00           H  
ATOM   3746  HA  ILE A 238     -18.767  23.158-110.562  1.00  0.00           H  
ATOM   3747  HB  ILE A 238     -17.828  25.305-108.621  1.00  0.00           H  
ATOM   3748 1HG1 ILE A 238     -20.572  24.102-109.027  1.00  0.00           H  
ATOM   3749 2HG1 ILE A 238     -19.416  23.511-107.843  1.00  0.00           H  
ATOM   3750 1HG2 ILE A 238     -19.487  26.779-109.686  1.00  0.00           H  
ATOM   3751 2HG2 ILE A 238     -18.213  26.314-110.837  1.00  0.00           H  
ATOM   3752 3HG2 ILE A 238     -19.811  25.534-110.915  1.00  0.00           H  
ATOM   3753 1HD1 ILE A 238     -21.030  25.014-106.819  1.00  0.00           H  
ATOM   3754 2HD1 ILE A 238     -19.394  25.711-106.749  1.00  0.00           H  
ATOM   3755 3HD1 ILE A 238     -20.566  26.309-107.947  1.00  0.00           H  
ATOM   3756  N   SER A 239     -15.787  24.536-110.704  1.00  0.00           N  
ATOM   3757  CA  SER A 239     -14.773  25.052-111.617  1.00  0.00           C  
ATOM   3758  C   SER A 239     -14.397  24.013-112.667  1.00  0.00           C  
ATOM   3759  O   SER A 239     -14.225  24.338-113.842  1.00  0.00           O  
ATOM   3760  CB  SER A 239     -13.539  25.472-110.843  1.00  0.00           C  
ATOM   3761  OG  SER A 239     -13.816  26.563-110.009  1.00  0.00           O  
ATOM   3762  H   SER A 239     -15.554  24.413-109.729  1.00  0.00           H  
ATOM   3763  HA  SER A 239     -15.180  25.925-112.129  1.00  0.00           H  
ATOM   3764 1HB  SER A 239     -13.183  24.634-110.244  1.00  0.00           H  
ATOM   3765 2HB  SER A 239     -12.745  25.736-111.540  1.00  0.00           H  
ATOM   3766  HG  SER A 239     -14.247  26.200-109.232  1.00  0.00           H  
ATOM   3767  N   LEU A 240     -14.271  22.763-112.235  1.00  0.00           N  
ATOM   3768  CA  LEU A 240     -13.913  21.674-113.134  1.00  0.00           C  
ATOM   3769  C   LEU A 240     -14.999  21.443-114.178  1.00  0.00           C  
ATOM   3770  O   LEU A 240     -14.706  21.207-115.350  1.00  0.00           O  
ATOM   3771  CB  LEU A 240     -13.678  20.385-112.337  1.00  0.00           C  
ATOM   3772  CG  LEU A 240     -12.432  20.374-111.442  1.00  0.00           C  
ATOM   3773  CD1 LEU A 240     -12.431  19.115-110.586  1.00  0.00           C  
ATOM   3774  CD2 LEU A 240     -11.183  20.448-112.308  1.00  0.00           C  
ATOM   3775  H   LEU A 240     -14.428  22.563-111.258  1.00  0.00           H  
ATOM   3776  HA  LEU A 240     -12.991  21.940-113.650  1.00  0.00           H  
ATOM   3777 1HB  LEU A 240     -14.543  20.207-111.701  1.00  0.00           H  
ATOM   3778 2HB  LEU A 240     -13.589  19.554-113.037  1.00  0.00           H  
ATOM   3779  HG  LEU A 240     -12.459  21.233-110.771  1.00  0.00           H  
ATOM   3780 1HD1 LEU A 240     -11.546  19.107-109.950  1.00  0.00           H  
ATOM   3781 2HD1 LEU A 240     -13.325  19.098-109.963  1.00  0.00           H  
ATOM   3782 3HD1 LEU A 240     -12.421  18.237-111.232  1.00  0.00           H  
ATOM   3783 1HD2 LEU A 240     -10.298  20.441-111.672  1.00  0.00           H  
ATOM   3784 2HD2 LEU A 240     -11.155  19.589-112.979  1.00  0.00           H  
ATOM   3785 3HD2 LEU A 240     -11.201  21.366-112.895  1.00  0.00           H  
ATOM   3786  N   ARG A 241     -16.253  21.512-113.745  1.00  0.00           N  
ATOM   3787  CA  ARG A 241     -17.385  21.312-114.641  1.00  0.00           C  
ATOM   3788  C   ARG A 241     -17.452  22.406-115.699  1.00  0.00           C  
ATOM   3789  O   ARG A 241     -17.732  22.137-116.867  1.00  0.00           O  
ATOM   3790  CB  ARG A 241     -18.689  21.288-113.858  1.00  0.00           C  
ATOM   3791  CG  ARG A 241     -18.833  20.124-112.890  1.00  0.00           C  
ATOM   3792  CD  ARG A 241     -18.943  18.826-113.605  1.00  0.00           C  
ATOM   3793  NE  ARG A 241     -19.130  17.715-112.686  1.00  0.00           N  
ATOM   3794  CZ  ARG A 241     -18.130  16.982-112.159  1.00  0.00           C  
ATOM   3795  NH1 ARG A 241     -16.882  17.254-112.469  1.00  0.00           N  
ATOM   3796  NH2 ARG A 241     -18.404  15.989-111.331  1.00  0.00           N  
ATOM   3797  H   ARG A 241     -16.426  21.708-112.770  1.00  0.00           H  
ATOM   3798  HA  ARG A 241     -17.263  20.352-115.143  1.00  0.00           H  
ATOM   3799 1HB  ARG A 241     -18.785  22.208-113.283  1.00  0.00           H  
ATOM   3800 2HB  ARG A 241     -19.529  21.246-114.551  1.00  0.00           H  
ATOM   3801 1HG  ARG A 241     -17.960  20.082-112.238  1.00  0.00           H  
ATOM   3802 2HG  ARG A 241     -19.731  20.260-112.287  1.00  0.00           H  
ATOM   3803 1HD  ARG A 241     -19.796  18.855-114.282  1.00  0.00           H  
ATOM   3804 2HD  ARG A 241     -18.033  18.647-114.176  1.00  0.00           H  
ATOM   3805  HE  ARG A 241     -20.077  17.475-112.424  1.00  0.00           H  
ATOM   3806 1HH1 ARG A 241     -16.672  18.012-113.102  1.00  0.00           H  
ATOM   3807 2HH1 ARG A 241     -16.132  16.704-112.074  1.00  0.00           H  
ATOM   3808 1HH2 ARG A 241     -19.364  15.780-111.092  1.00  0.00           H  
ATOM   3809 2HH2 ARG A 241     -17.655  15.440-110.936  1.00  0.00           H  
ATOM   3810  N   VAL A 242     -17.193  23.641-115.283  1.00  0.00           N  
ATOM   3811  CA  VAL A 242     -17.223  24.779-116.194  1.00  0.00           C  
ATOM   3812  C   VAL A 242     -16.132  24.665-117.251  1.00  0.00           C  
ATOM   3813  O   VAL A 242     -16.356  24.966-118.423  1.00  0.00           O  
ATOM   3814  CB  VAL A 242     -17.042  26.094-115.413  1.00  0.00           C  
ATOM   3815  CG1 VAL A 242     -16.884  27.265-116.371  1.00  0.00           C  
ATOM   3816  CG2 VAL A 242     -18.228  26.313-114.486  1.00  0.00           C  
ATOM   3817  H   VAL A 242     -16.970  23.795-114.310  1.00  0.00           H  
ATOM   3818  HA  VAL A 242     -18.193  24.798-116.692  1.00  0.00           H  
ATOM   3819  HB  VAL A 242     -16.127  26.034-114.825  1.00  0.00           H  
ATOM   3820 1HG1 VAL A 242     -16.757  28.187-115.802  1.00  0.00           H  
ATOM   3821 2HG1 VAL A 242     -16.008  27.104-117.000  1.00  0.00           H  
ATOM   3822 3HG1 VAL A 242     -17.772  27.346-116.998  1.00  0.00           H  
ATOM   3823 1HG2 VAL A 242     -18.094  27.244-113.937  1.00  0.00           H  
ATOM   3824 2HG2 VAL A 242     -19.145  26.367-115.074  1.00  0.00           H  
ATOM   3825 3HG2 VAL A 242     -18.298  25.483-113.782  1.00  0.00           H  
ATOM   3826  N   ILE A 243     -14.950  24.229-116.832  1.00  0.00           N  
ATOM   3827  CA  ILE A 243     -13.821  24.076-117.742  1.00  0.00           C  
ATOM   3828  C   ILE A 243     -14.099  23.001-118.786  1.00  0.00           C  
ATOM   3829  O   ILE A 243     -13.770  23.163-119.961  1.00  0.00           O  
ATOM   3830  CB  ILE A 243     -12.536  23.724-116.970  1.00  0.00           C  
ATOM   3831  CG1 ILE A 243     -12.094  24.905-116.103  1.00  0.00           C  
ATOM   3832  CG2 ILE A 243     -11.430  23.322-117.933  1.00  0.00           C  
ATOM   3833  CD1 ILE A 243     -11.004  24.562-115.113  1.00  0.00           C  
ATOM   3834  H   ILE A 243     -14.830  23.997-115.856  1.00  0.00           H  
ATOM   3835  HA  ILE A 243     -13.664  25.022-118.259  1.00  0.00           H  
ATOM   3836  HB  ILE A 243     -12.735  22.893-116.293  1.00  0.00           H  
ATOM   3837 1HG1 ILE A 243     -11.733  25.710-116.742  1.00  0.00           H  
ATOM   3838 2HG1 ILE A 243     -12.949  25.290-115.547  1.00  0.00           H  
ATOM   3839 1HG2 ILE A 243     -10.530  23.077-117.371  1.00  0.00           H  
ATOM   3840 2HG2 ILE A 243     -11.747  22.452-118.508  1.00  0.00           H  
ATOM   3841 3HG2 ILE A 243     -11.220  24.149-118.612  1.00  0.00           H  
ATOM   3842 1HD1 ILE A 243     -10.744  25.449-114.535  1.00  0.00           H  
ATOM   3843 2HD1 ILE A 243     -11.358  23.781-114.439  1.00  0.00           H  
ATOM   3844 3HD1 ILE A 243     -10.124  24.208-115.649  1.00  0.00           H  
ATOM   3845  N   ARG A 244     -14.706  21.904-118.351  1.00  0.00           N  
ATOM   3846  CA  ARG A 244     -15.030  20.800-119.246  1.00  0.00           C  
ATOM   3847  C   ARG A 244     -16.052  21.221-120.294  1.00  0.00           C  
ATOM   3848  O   ARG A 244     -15.928  20.876-121.469  1.00  0.00           O  
ATOM   3849  CB  ARG A 244     -15.573  19.616-118.460  1.00  0.00           C  
ATOM   3850  CG  ARG A 244     -15.873  18.379-119.292  1.00  0.00           C  
ATOM   3851  CD  ARG A 244     -16.280  17.231-118.443  1.00  0.00           C  
ATOM   3852  NE  ARG A 244     -16.611  16.059-119.237  1.00  0.00           N  
ATOM   3853  CZ  ARG A 244     -17.042  14.888-118.730  1.00  0.00           C  
ATOM   3854  NH1 ARG A 244     -17.190  14.748-117.431  1.00  0.00           N  
ATOM   3855  NH2 ARG A 244     -17.317  13.879-119.538  1.00  0.00           N  
ATOM   3856  H   ARG A 244     -14.950  21.833-117.373  1.00  0.00           H  
ATOM   3857  HA  ARG A 244     -14.118  20.490-119.757  1.00  0.00           H  
ATOM   3858 1HB  ARG A 244     -14.856  19.330-117.692  1.00  0.00           H  
ATOM   3859 2HB  ARG A 244     -16.495  19.905-117.956  1.00  0.00           H  
ATOM   3860 1HG  ARG A 244     -16.684  18.596-119.988  1.00  0.00           H  
ATOM   3861 2HG  ARG A 244     -14.982  18.092-119.852  1.00  0.00           H  
ATOM   3862 1HD  ARG A 244     -15.464  16.968-117.770  1.00  0.00           H  
ATOM   3863 2HD  ARG A 244     -17.158  17.505-117.858  1.00  0.00           H  
ATOM   3864  HE  ARG A 244     -16.510  16.128-120.241  1.00  0.00           H  
ATOM   3865 1HH1 ARG A 244     -16.980  15.520-116.813  1.00  0.00           H  
ATOM   3866 2HH1 ARG A 244     -17.513  13.871-117.051  1.00  0.00           H  
ATOM   3867 1HH2 ARG A 244     -17.204  13.986-120.537  1.00  0.00           H  
ATOM   3868 2HH2 ARG A 244     -17.640  13.001-119.158  1.00  0.00           H  
ATOM   3869  N   TRP A 245     -17.064  21.971-119.855  1.00  0.00           N  
ATOM   3870  CA  TRP A 245     -18.212  22.289-120.698  1.00  0.00           C  
ATOM   3871  C   TRP A 245     -18.130  23.674-121.328  1.00  0.00           C  
ATOM   3872  O   TRP A 245     -18.884  23.994-122.247  1.00  0.00           O  
ATOM   3873  CB  TRP A 245     -19.501  22.187-119.880  1.00  0.00           C  
ATOM   3874  CG  TRP A 245     -19.811  20.793-119.424  1.00  0.00           C  
ATOM   3875  CD1 TRP A 245     -19.617  20.282-118.176  1.00  0.00           C  
ATOM   3876  CD2 TRP A 245     -20.377  19.719-120.215  1.00  0.00           C  
ATOM   3877  NE1 TRP A 245     -20.020  18.970-118.135  1.00  0.00           N  
ATOM   3878  CE2 TRP A 245     -20.489  18.609-119.373  1.00  0.00           C  
ATOM   3879  CE3 TRP A 245     -20.791  19.614-121.548  1.00  0.00           C  
ATOM   3880  CZ2 TRP A 245     -20.997  17.400-119.819  1.00  0.00           C  
ATOM   3881  CZ3 TRP A 245     -21.303  18.401-121.994  1.00  0.00           C  
ATOM   3882  CH2 TRP A 245     -21.403  17.323-121.151  1.00  0.00           C  
ATOM   3883  H   TRP A 245     -17.033  22.328-118.911  1.00  0.00           H  
ATOM   3884  HA  TRP A 245     -18.256  21.564-121.511  1.00  0.00           H  
ATOM   3885 1HB  TRP A 245     -19.425  22.826-119.000  1.00  0.00           H  
ATOM   3886 2HB  TRP A 245     -20.339  22.547-120.476  1.00  0.00           H  
ATOM   3887  HD1 TRP A 245     -19.203  20.834-117.334  1.00  0.00           H  
ATOM   3888  HE1 TRP A 245     -19.977  18.366-117.326  1.00  0.00           H  
ATOM   3889  HE3 TRP A 245     -20.716  20.467-122.221  1.00  0.00           H  
ATOM   3890  HZ2 TRP A 245     -21.085  16.532-119.164  1.00  0.00           H  
ATOM   3891  HZ3 TRP A 245     -21.622  18.326-123.034  1.00  0.00           H  
ATOM   3892  HH2 TRP A 245     -21.810  16.386-121.534  1.00  0.00           H  
ATOM   3893  N   VAL A 246     -17.215  24.506-120.841  1.00  0.00           N  
ATOM   3894  CA  VAL A 246     -17.152  25.890-121.298  1.00  0.00           C  
ATOM   3895  C   VAL A 246     -16.130  26.056-122.415  1.00  0.00           C  
ATOM   3896  O   VAL A 246     -14.924  25.964-122.185  1.00  0.00           O  
ATOM   3897  CB  VAL A 246     -16.785  26.823-120.129  1.00  0.00           C  
ATOM   3898  CG1 VAL A 246     -16.697  28.265-120.605  1.00  0.00           C  
ATOM   3899  CG2 VAL A 246     -17.812  26.685-119.015  1.00  0.00           C  
ATOM   3900  H   VAL A 246     -16.553  24.186-120.148  1.00  0.00           H  
ATOM   3901  HA  VAL A 246     -18.134  26.174-121.678  1.00  0.00           H  
ATOM   3902  HB  VAL A 246     -15.800  26.548-119.752  1.00  0.00           H  
ATOM   3903 1HG1 VAL A 246     -16.436  28.910-119.766  1.00  0.00           H  
ATOM   3904 2HG1 VAL A 246     -15.931  28.347-121.376  1.00  0.00           H  
ATOM   3905 3HG1 VAL A 246     -17.659  28.573-121.014  1.00  0.00           H  
ATOM   3906 1HG2 VAL A 246     -17.546  27.347-118.191  1.00  0.00           H  
ATOM   3907 2HG2 VAL A 246     -18.798  26.955-119.394  1.00  0.00           H  
ATOM   3908 3HG2 VAL A 246     -17.829  25.654-118.661  1.00  0.00           H  
ATOM   3909  N   ARG A 247     -16.623  26.301-123.624  1.00  0.00           N  
ATOM   3910  CA  ARG A 247     -15.764  26.504-124.783  1.00  0.00           C  
ATOM   3911  C   ARG A 247     -15.040  27.842-124.731  1.00  0.00           C  
ATOM   3912  O   ARG A 247     -13.918  27.971-125.221  1.00  0.00           O  
ATOM   3913  CB  ARG A 247     -16.579  26.427-126.066  1.00  0.00           C  
ATOM   3914  CG  ARG A 247     -17.112  25.044-126.403  1.00  0.00           C  
ATOM   3915  CD  ARG A 247     -17.848  25.039-127.693  1.00  0.00           C  
ATOM   3916  NE  ARG A 247     -18.357  23.717-128.022  1.00  0.00           N  
ATOM   3917  CZ  ARG A 247     -19.565  23.248-127.652  1.00  0.00           C  
ATOM   3918  NH1 ARG A 247     -20.374  24.004-126.943  1.00  0.00           N  
ATOM   3919  NH2 ARG A 247     -19.936  22.029-128.001  1.00  0.00           N  
ATOM   3920  H   ARG A 247     -17.625  26.347-123.740  1.00  0.00           H  
ATOM   3921  HA  ARG A 247     -15.014  25.713-124.800  1.00  0.00           H  
ATOM   3922 1HB  ARG A 247     -17.432  27.101-125.995  1.00  0.00           H  
ATOM   3923 2HB  ARG A 247     -15.968  26.759-126.905  1.00  0.00           H  
ATOM   3924 1HG  ARG A 247     -16.281  24.342-126.479  1.00  0.00           H  
ATOM   3925 2HG  ARG A 247     -17.794  24.716-125.618  1.00  0.00           H  
ATOM   3926 1HD  ARG A 247     -18.693  25.724-127.633  1.00  0.00           H  
ATOM   3927 2HD  ARG A 247     -17.180  25.355-128.494  1.00  0.00           H  
ATOM   3928  HE  ARG A 247     -17.763  23.106-128.566  1.00  0.00           H  
ATOM   3929 1HH1 ARG A 247     -20.090  24.936-126.676  1.00  0.00           H  
ATOM   3930 2HH1 ARG A 247     -21.279  23.653-126.665  1.00  0.00           H  
ATOM   3931 1HH2 ARG A 247     -19.314  21.448-128.546  1.00  0.00           H  
ATOM   3932 2HH2 ARG A 247     -20.841  21.678-127.724  1.00  0.00           H  
ATOM   3933  N   ASP A 248     -15.681  28.842-124.136  1.00  0.00           N  
ATOM   3934  CA  ASP A 248     -15.144  30.199-124.151  1.00  0.00           C  
ATOM   3935  C   ASP A 248     -13.929  30.307-123.245  1.00  0.00           C  
ATOM   3936  O   ASP A 248     -14.038  30.176-122.026  1.00  0.00           O  
ATOM   3937  CB  ASP A 248     -16.208  31.208-123.711  1.00  0.00           C  
ATOM   3938  CG  ASP A 248     -15.730  32.650-123.800  1.00  0.00           C  
ATOM   3939  OD1 ASP A 248     -14.810  32.995-123.097  1.00  0.00           O  
ATOM   3940  OD2 ASP A 248     -16.289  33.394-124.571  1.00  0.00           O  
ATOM   3941  H   ASP A 248     -16.556  28.664-123.664  1.00  0.00           H  
ATOM   3942  HA  ASP A 248     -14.837  30.438-125.170  1.00  0.00           H  
ATOM   3943 1HB  ASP A 248     -17.096  31.095-124.335  1.00  0.00           H  
ATOM   3944 2HB  ASP A 248     -16.503  31.000-122.682  1.00  0.00           H  
ATOM   3945  N   PRO A 249     -12.650  30.539-123.558  1.00  0.00           N  
ATOM   3946  CA  PRO A 249     -11.722  30.363-122.447  1.00  0.00           C  
ATOM   3947  C   PRO A 249     -11.975  31.391-121.356  1.00  0.00           C  
ATOM   3948  O   PRO A 249     -11.785  31.113-120.172  1.00  0.00           O  
ATOM   3949  CB  PRO A 249     -10.353  30.562-123.104  1.00  0.00           C  
ATOM   3950  CG  PRO A 249     -10.582  30.225-124.538  1.00  0.00           C  
ATOM   3951  CD  PRO A 249     -11.974  30.722-124.821  1.00  0.00           C  
ATOM   3952  HA  PRO A 249     -11.823  29.342-122.049  1.00  0.00           H  
ATOM   3953 1HB  PRO A 249     -10.013  31.598-122.959  1.00  0.00           H  
ATOM   3954 2HB  PRO A 249      -9.607  29.910-122.626  1.00  0.00           H  
ATOM   3955 1HG  PRO A 249      -9.822  30.709-125.169  1.00  0.00           H  
ATOM   3956 2HG  PRO A 249     -10.480  29.140-124.693  1.00  0.00           H  
ATOM   3957 1HD  PRO A 249     -11.933  31.781-125.117  1.00  0.00           H  
ATOM   3958 2HD  PRO A 249     -12.426  30.114-125.619  1.00  0.00           H  
ATOM   3959  N   VAL A 250     -12.403  32.575-121.767  1.00  0.00           N  
ATOM   3960  CA  VAL A 250     -12.469  33.723-120.868  1.00  0.00           C  
ATOM   3961  C   VAL A 250     -13.548  33.528-119.810  1.00  0.00           C  
ATOM   3962  O   VAL A 250     -13.351  33.859-118.641  1.00  0.00           O  
ATOM   3963  CB  VAL A 250     -12.759  35.010-121.663  1.00  0.00           C  
ATOM   3964  CG1 VAL A 250     -13.001  36.177-120.717  1.00  0.00           C  
ATOM   3965  CG2 VAL A 250     -11.603  35.309-122.604  1.00  0.00           C  
ATOM   3966  H   VAL A 250     -12.691  32.686-122.729  1.00  0.00           H  
ATOM   3967  HA  VAL A 250     -11.504  33.829-120.370  1.00  0.00           H  
ATOM   3968  HB  VAL A 250     -13.673  34.871-122.241  1.00  0.00           H  
ATOM   3969 1HG1 VAL A 250     -13.204  37.078-121.295  1.00  0.00           H  
ATOM   3970 2HG1 VAL A 250     -13.855  35.956-120.077  1.00  0.00           H  
ATOM   3971 3HG1 VAL A 250     -12.116  36.335-120.101  1.00  0.00           H  
ATOM   3972 1HG2 VAL A 250     -11.815  36.220-123.163  1.00  0.00           H  
ATOM   3973 2HG2 VAL A 250     -10.688  35.443-122.026  1.00  0.00           H  
ATOM   3974 3HG2 VAL A 250     -11.475  34.479-123.299  1.00  0.00           H  
ATOM   3975  N   LEU A 251     -14.688  32.990-120.225  1.00  0.00           N  
ATOM   3976  CA  LEU A 251     -15.800  32.751-119.312  1.00  0.00           C  
ATOM   3977  C   LEU A 251     -15.432  31.716-118.256  1.00  0.00           C  
ATOM   3978  O   LEU A 251     -15.773  31.864-117.083  1.00  0.00           O  
ATOM   3979  CB  LEU A 251     -17.034  32.279-120.091  1.00  0.00           C  
ATOM   3980  CG  LEU A 251     -17.691  33.329-120.996  1.00  0.00           C  
ATOM   3981  CD1 LEU A 251     -18.779  32.670-121.833  1.00  0.00           C  
ATOM   3982  CD2 LEU A 251     -18.262  34.451-120.141  1.00  0.00           C  
ATOM   3983  H   LEU A 251     -14.788  32.740-121.198  1.00  0.00           H  
ATOM   3984  HA  LEU A 251     -16.040  33.686-118.808  1.00  0.00           H  
ATOM   3985 1HB  LEU A 251     -16.748  31.435-120.717  1.00  0.00           H  
ATOM   3986 2HB  LEU A 251     -17.786  31.939-119.379  1.00  0.00           H  
ATOM   3987  HG  LEU A 251     -16.946  33.738-121.680  1.00  0.00           H  
ATOM   3988 1HD1 LEU A 251     -19.246  33.417-122.476  1.00  0.00           H  
ATOM   3989 2HD1 LEU A 251     -18.340  31.886-122.448  1.00  0.00           H  
ATOM   3990 3HD1 LEU A 251     -19.532  32.238-121.174  1.00  0.00           H  
ATOM   3991 1HD2 LEU A 251     -18.728  35.198-120.784  1.00  0.00           H  
ATOM   3992 2HD2 LEU A 251     -19.008  34.044-119.458  1.00  0.00           H  
ATOM   3993 3HD2 LEU A 251     -17.460  34.916-119.568  1.00  0.00           H  
ATOM   3994  N   ALA A 252     -14.734  30.668-118.680  1.00  0.00           N  
ATOM   3995  CA  ALA A 252     -14.319  29.606-117.770  1.00  0.00           C  
ATOM   3996  C   ALA A 252     -13.337  30.125-116.729  1.00  0.00           C  
ATOM   3997  O   ALA A 252     -13.414  29.764-115.555  1.00  0.00           O  
ATOM   3998  CB  ALA A 252     -13.703  28.452-118.548  1.00  0.00           C  
ATOM   3999  H   ALA A 252     -14.484  30.605-119.657  1.00  0.00           H  
ATOM   4000  HA  ALA A 252     -15.203  29.246-117.244  1.00  0.00           H  
ATOM   4001 1HB  ALA A 252     -13.398  27.668-117.854  1.00  0.00           H  
ATOM   4002 2HB  ALA A 252     -14.437  28.052-119.247  1.00  0.00           H  
ATOM   4003 3HB  ALA A 252     -12.834  28.807-119.098  1.00  0.00           H  
ATOM   4004  N   THR A 253     -12.413  30.974-117.165  1.00  0.00           N  
ATOM   4005  CA  THR A 253     -11.412  31.544-116.270  1.00  0.00           C  
ATOM   4006  C   THR A 253     -12.059  32.438-115.220  1.00  0.00           C  
ATOM   4007  O   THR A 253     -11.675  32.416-114.051  1.00  0.00           O  
ATOM   4008  CB  THR A 253     -10.359  32.347-117.055  1.00  0.00           C  
ATOM   4009  OG1 THR A 253      -9.681  31.481-117.974  1.00  0.00           O  
ATOM   4010  CG2 THR A 253      -9.344  32.967-116.106  1.00  0.00           C  
ATOM   4011  H   THR A 253     -12.403  31.231-118.142  1.00  0.00           H  
ATOM   4012  HA  THR A 253     -10.906  30.729-115.753  1.00  0.00           H  
ATOM   4013  HB  THR A 253     -10.851  33.139-117.619  1.00  0.00           H  
ATOM   4014  HG1 THR A 253     -10.226  31.354-118.755  1.00  0.00           H  
ATOM   4015 1HG2 THR A 253      -8.608  33.531-116.679  1.00  0.00           H  
ATOM   4016 2HG2 THR A 253      -9.855  33.635-115.413  1.00  0.00           H  
ATOM   4017 3HG2 THR A 253      -8.842  32.179-115.546  1.00  0.00           H  
ATOM   4018  N   THR A 254     -13.043  33.224-115.644  1.00  0.00           N  
ATOM   4019  CA  THR A 254     -13.746  34.127-114.740  1.00  0.00           C  
ATOM   4020  C   THR A 254     -14.518  33.354-113.679  1.00  0.00           C  
ATOM   4021  O   THR A 254     -14.538  33.738-112.509  1.00  0.00           O  
ATOM   4022  CB  THR A 254     -14.710  35.046-115.513  1.00  0.00           C  
ATOM   4023  OG1 THR A 254     -15.659  34.250-116.234  1.00  0.00           O  
ATOM   4024  CG2 THR A 254     -13.942  35.922-116.492  1.00  0.00           C  
ATOM   4025  H   THR A 254     -13.311  33.195-116.617  1.00  0.00           H  
ATOM   4026  HA  THR A 254     -13.010  34.751-114.232  1.00  0.00           H  
ATOM   4027  HB  THR A 254     -15.248  35.682-114.811  1.00  0.00           H  
ATOM   4028  HG1 THR A 254     -16.351  33.959-115.635  1.00  0.00           H  
ATOM   4029 1HG2 THR A 254     -14.639  36.565-117.029  1.00  0.00           H  
ATOM   4030 2HG2 THR A 254     -13.227  36.537-115.946  1.00  0.00           H  
ATOM   4031 3HG2 THR A 254     -13.409  35.292-117.203  1.00  0.00           H  
ATOM   4032  N   VAL A 255     -15.153  32.263-114.094  1.00  0.00           N  
ATOM   4033  CA  VAL A 255     -15.927  31.433-113.179  1.00  0.00           C  
ATOM   4034  C   VAL A 255     -15.033  30.786-112.129  1.00  0.00           C  
ATOM   4035  O   VAL A 255     -15.394  30.708-110.955  1.00  0.00           O  
ATOM   4036  CB  VAL A 255     -16.676  30.335-113.958  1.00  0.00           C  
ATOM   4037  CG1 VAL A 255     -17.331  29.354-112.998  1.00  0.00           C  
ATOM   4038  CG2 VAL A 255     -17.713  30.966-114.875  1.00  0.00           C  
ATOM   4039  H   VAL A 255     -15.098  32.002-115.068  1.00  0.00           H  
ATOM   4040  HA  VAL A 255     -16.658  32.065-112.673  1.00  0.00           H  
ATOM   4041  HB  VAL A 255     -15.958  29.771-114.554  1.00  0.00           H  
ATOM   4042 1HG1 VAL A 255     -17.855  28.584-113.565  1.00  0.00           H  
ATOM   4043 2HG1 VAL A 255     -16.567  28.887-112.376  1.00  0.00           H  
ATOM   4044 3HG1 VAL A 255     -18.042  29.884-112.364  1.00  0.00           H  
ATOM   4045 1HG2 VAL A 255     -18.238  30.185-115.423  1.00  0.00           H  
ATOM   4046 2HG2 VAL A 255     -18.427  31.535-114.279  1.00  0.00           H  
ATOM   4047 3HG2 VAL A 255     -17.217  31.633-115.580  1.00  0.00           H  
ATOM   4048  N   PHE A 256     -13.865  30.323-112.559  1.00  0.00           N  
ATOM   4049  CA  PHE A 256     -12.916  29.681-111.656  1.00  0.00           C  
ATOM   4050  C   PHE A 256     -12.397  30.665-110.613  1.00  0.00           C  
ATOM   4051  O   PHE A 256     -12.250  30.321-109.440  1.00  0.00           O  
ATOM   4052  CB  PHE A 256     -11.741  29.096-112.443  1.00  0.00           C  
ATOM   4053  CG  PHE A 256     -10.752  28.354-111.591  1.00  0.00           C  
ATOM   4054  CD1 PHE A 256     -11.122  27.845-110.355  1.00  0.00           C  
ATOM   4055  CD2 PHE A 256      -9.448  28.162-112.024  1.00  0.00           C  
ATOM   4056  CE1 PHE A 256     -10.212  27.162-109.571  1.00  0.00           C  
ATOM   4057  CE2 PHE A 256      -8.537  27.478-111.243  1.00  0.00           C  
ATOM   4058  CZ  PHE A 256      -8.920  26.978-110.014  1.00  0.00           C  
ATOM   4059  H   PHE A 256     -13.627  30.418-113.536  1.00  0.00           H  
ATOM   4060  HA  PHE A 256     -13.427  28.869-111.137  1.00  0.00           H  
ATOM   4061 1HB  PHE A 256     -12.117  28.412-113.202  1.00  0.00           H  
ATOM   4062 2HB  PHE A 256     -11.213  29.898-112.957  1.00  0.00           H  
ATOM   4063  HD1 PHE A 256     -12.144  27.990-110.005  1.00  0.00           H  
ATOM   4064  HD2 PHE A 256      -9.146  28.558-112.994  1.00  0.00           H  
ATOM   4065  HE1 PHE A 256     -10.517  26.768-108.601  1.00  0.00           H  
ATOM   4066  HE2 PHE A 256      -7.516  27.334-111.595  1.00  0.00           H  
ATOM   4067  HZ  PHE A 256      -8.202  26.441-109.396  1.00  0.00           H  
ATOM   4068  N   GLY A 257     -12.121  31.889-111.048  1.00  0.00           N  
ATOM   4069  CA  GLY A 257     -11.618  32.925-110.152  1.00  0.00           C  
ATOM   4070  C   GLY A 257     -12.653  33.288-109.096  1.00  0.00           C  
ATOM   4071  O   GLY A 257     -12.319  33.482-107.927  1.00  0.00           O  
ATOM   4072  H   GLY A 257     -12.263  32.109-112.024  1.00  0.00           H  
ATOM   4073 1HA  GLY A 257     -10.705  32.576-109.668  1.00  0.00           H  
ATOM   4074 2HA  GLY A 257     -11.357  33.810-110.730  1.00  0.00           H  
ATOM   4075  N   HIS A 258     -13.911  33.378-109.515  1.00  0.00           N  
ATOM   4076  CA  HIS A 258     -14.998  33.719-108.605  1.00  0.00           C  
ATOM   4077  C   HIS A 258     -15.190  32.644-107.545  1.00  0.00           C  
ATOM   4078  O   HIS A 258     -15.420  32.947-106.374  1.00  0.00           O  
ATOM   4079  CB  HIS A 258     -16.306  33.921-109.377  1.00  0.00           C  
ATOM   4080  CG  HIS A 258     -17.454  34.346-108.514  1.00  0.00           C  
ATOM   4081  ND1 HIS A 258     -17.530  35.598-107.940  1.00  0.00           N  
ATOM   4082  CD2 HIS A 258     -18.570  33.685-108.127  1.00  0.00           C  
ATOM   4083  CE1 HIS A 258     -18.646  35.689-107.238  1.00  0.00           C  
ATOM   4084  NE2 HIS A 258     -19.294  34.542-107.334  1.00  0.00           N  
ATOM   4085  H   HIS A 258     -14.120  33.206-110.488  1.00  0.00           H  
ATOM   4086  HA  HIS A 258     -14.763  34.650-108.090  1.00  0.00           H  
ATOM   4087 1HB  HIS A 258     -16.161  34.678-110.148  1.00  0.00           H  
ATOM   4088 2HB  HIS A 258     -16.581  32.993-109.877  1.00  0.00           H  
ATOM   4089  HD2 HIS A 258     -18.844  32.664-108.393  1.00  0.00           H  
ATOM   4090  HE1 HIS A 258     -18.975  36.562-106.674  1.00  0.00           H  
ATOM   4091  HE2 HIS A 258     -20.179  34.325-106.898  1.00  0.00           H  
ATOM   4092  N   ALA A 259     -15.094  31.386-107.964  1.00  0.00           N  
ATOM   4093  CA  ALA A 259     -15.258  30.261-107.051  1.00  0.00           C  
ATOM   4094  C   ALA A 259     -14.148  30.233-106.007  1.00  0.00           C  
ATOM   4095  O   ALA A 259     -14.394  29.961-104.832  1.00  0.00           O  
ATOM   4096  CB  ALA A 259     -15.290  28.951-107.825  1.00  0.00           C  
ATOM   4097  H   ALA A 259     -14.903  31.205-108.939  1.00  0.00           H  
ATOM   4098  HA  ALA A 259     -16.206  30.385-106.528  1.00  0.00           H  
ATOM   4099 1HB  ALA A 259     -15.413  28.121-107.130  1.00  0.00           H  
ATOM   4100 2HB  ALA A 259     -16.124  28.963-108.527  1.00  0.00           H  
ATOM   4101 3HB  ALA A 259     -14.357  28.830-108.373  1.00  0.00           H  
ATOM   4102  N   MET A 260     -12.925  30.516-106.441  1.00  0.00           N  
ATOM   4103  CA  MET A 260     -11.778  30.526-105.545  1.00  0.00           C  
ATOM   4104  C   MET A 260     -11.903  31.626-104.498  1.00  0.00           C  
ATOM   4105  O   MET A 260     -11.580  31.422-103.328  1.00  0.00           O  
ATOM   4106  CB  MET A 260     -10.488  30.695-106.345  1.00  0.00           C  
ATOM   4107  CG  MET A 260     -10.118  29.494-107.204  1.00  0.00           C  
ATOM   4108  SD  MET A 260      -9.865  27.995-106.232  1.00  0.00           S  
ATOM   4109  CE  MET A 260      -8.382  28.426-105.326  1.00  0.00           C  
ATOM   4110  H   MET A 260     -12.788  30.730-107.418  1.00  0.00           H  
ATOM   4111  HA  MET A 260     -11.742  29.573-105.018  1.00  0.00           H  
ATOM   4112 1HB  MET A 260     -10.577  31.559-107.000  1.00  0.00           H  
ATOM   4113 2HB  MET A 260      -9.659  30.885-105.662  1.00  0.00           H  
ATOM   4114 1HG  MET A 260     -10.911  29.306-107.927  1.00  0.00           H  
ATOM   4115 2HG  MET A 260      -9.200  29.707-107.752  1.00  0.00           H  
ATOM   4116 1HE  MET A 260      -8.098  27.597-104.678  1.00  0.00           H  
ATOM   4117 2HE  MET A 260      -7.573  28.633-106.027  1.00  0.00           H  
ATOM   4118 3HE  MET A 260      -8.571  29.312-104.718  1.00  0.00           H  
ATOM   4119  N   VAL A 261     -12.374  32.792-104.927  1.00  0.00           N  
ATOM   4120  CA  VAL A 261     -12.542  33.926-104.027  1.00  0.00           C  
ATOM   4121  C   VAL A 261     -13.597  33.637-102.968  1.00  0.00           C  
ATOM   4122  O   VAL A 261     -13.429  33.985-101.799  1.00  0.00           O  
ATOM   4123  CB  VAL A 261     -12.946  35.183-104.821  1.00  0.00           C  
ATOM   4124  CG1 VAL A 261     -13.306  36.318-103.873  1.00  0.00           C  
ATOM   4125  CG2 VAL A 261     -11.815  35.594-105.751  1.00  0.00           C  
ATOM   4126  H   VAL A 261     -12.622  32.896-105.901  1.00  0.00           H  
ATOM   4127  HA  VAL A 261     -11.590  34.117-103.530  1.00  0.00           H  
ATOM   4128  HB  VAL A 261     -13.837  34.960-105.407  1.00  0.00           H  
ATOM   4129 1HG1 VAL A 261     -13.589  37.198-104.451  1.00  0.00           H  
ATOM   4130 2HG1 VAL A 261     -14.141  36.014-103.242  1.00  0.00           H  
ATOM   4131 3HG1 VAL A 261     -12.445  36.557-103.249  1.00  0.00           H  
ATOM   4132 1HG2 VAL A 261     -12.108  36.482-106.309  1.00  0.00           H  
ATOM   4133 2HG2 VAL A 261     -10.922  35.811-105.164  1.00  0.00           H  
ATOM   4134 3HG2 VAL A 261     -11.603  34.782-106.447  1.00  0.00           H  
ATOM   4135  N   LEU A 262     -14.686  32.998-103.382  1.00  0.00           N  
ATOM   4136  CA  LEU A 262     -15.771  32.659-102.470  1.00  0.00           C  
ATOM   4137  C   LEU A 262     -15.310  31.662-101.415  1.00  0.00           C  
ATOM   4138  O   LEU A 262     -15.662  31.779-100.241  1.00  0.00           O  
ATOM   4139  CB  LEU A 262     -16.957  32.077-103.250  1.00  0.00           C  
ATOM   4140  CG  LEU A 262     -17.707  33.064-104.154  1.00  0.00           C  
ATOM   4141  CD1 LEU A 262     -18.730  32.308-104.991  1.00  0.00           C  
ATOM   4142  CD2 LEU A 262     -18.378  34.128-103.299  1.00  0.00           C  
ATOM   4143  H   LEU A 262     -14.763  32.741-104.356  1.00  0.00           H  
ATOM   4144  HA  LEU A 262     -16.095  33.568-101.966  1.00  0.00           H  
ATOM   4145 1HB  LEU A 262     -16.595  31.263-103.876  1.00  0.00           H  
ATOM   4146 2HB  LEU A 262     -17.674  31.669-102.538  1.00  0.00           H  
ATOM   4147  HG  LEU A 262     -17.002  33.538-104.838  1.00  0.00           H  
ATOM   4148 1HD1 LEU A 262     -19.263  33.009-105.634  1.00  0.00           H  
ATOM   4149 2HD1 LEU A 262     -18.221  31.567-105.607  1.00  0.00           H  
ATOM   4150 3HD1 LEU A 262     -19.440  31.809-104.333  1.00  0.00           H  
ATOM   4151 1HD2 LEU A 262     -18.910  34.829-103.942  1.00  0.00           H  
ATOM   4152 2HD2 LEU A 262     -19.083  33.654-102.616  1.00  0.00           H  
ATOM   4153 3HD2 LEU A 262     -17.621  34.664-102.725  1.00  0.00           H  
ATOM   4154  N   SER A 263     -14.521  30.681-101.839  1.00  0.00           N  
ATOM   4155  CA  SER A 263     -14.010  29.659-100.932  1.00  0.00           C  
ATOM   4156  C   SER A 263     -13.079  30.265 -99.890  1.00  0.00           C  
ATOM   4157  O   SER A 263     -13.124  29.899 -98.716  1.00  0.00           O  
ATOM   4158  CB  SER A 263     -13.278  28.585-101.713  1.00  0.00           C  
ATOM   4159  OG  SER A 263     -12.783  27.592-100.858  1.00  0.00           O  
ATOM   4160  H   SER A 263     -14.268  30.642-102.816  1.00  0.00           H  
ATOM   4161  HA  SER A 263     -14.854  29.203-100.413  1.00  0.00           H  
ATOM   4162 1HB  SER A 263     -13.956  28.138-102.440  1.00  0.00           H  
ATOM   4163 2HB  SER A 263     -12.456  29.035-102.267  1.00  0.00           H  
ATOM   4164  HG  SER A 263     -12.337  26.955-101.423  1.00  0.00           H  
ATOM   4165  N   ALA A 264     -12.236  31.193-100.324  1.00  0.00           N  
ATOM   4166  CA  ALA A 264     -11.291  31.852 -99.431  1.00  0.00           C  
ATOM   4167  C   ALA A 264     -12.017  32.683 -98.379  1.00  0.00           C  
ATOM   4168  O   ALA A 264     -11.633  32.695 -97.210  1.00  0.00           O  
ATOM   4169  CB  ALA A 264     -10.331  32.725-100.226  1.00  0.00           C  
ATOM   4170  H   ALA A 264     -12.250  31.449-101.301  1.00  0.00           H  
ATOM   4171  HA  ALA A 264     -10.720  31.081 -98.913  1.00  0.00           H  
ATOM   4172 1HB  ALA A 264      -9.632  33.210 -99.546  1.00  0.00           H  
ATOM   4173 2HB  ALA A 264      -9.779  32.107-100.934  1.00  0.00           H  
ATOM   4174 3HB  ALA A 264     -10.894  33.483-100.769  1.00  0.00           H  
ATOM   4175  N   ALA A 265     -13.066  33.376 -98.801  1.00  0.00           N  
ATOM   4176  CA  ALA A 265     -13.846  34.212 -97.897  1.00  0.00           C  
ATOM   4177  C   ALA A 265     -14.545  33.372 -96.836  1.00  0.00           C  
ATOM   4178  O   ALA A 265     -14.600  33.752 -95.666  1.00  0.00           O  
ATOM   4179  CB  ALA A 265     -14.863  35.031 -98.678  1.00  0.00           C  
ATOM   4180  H   ALA A 265     -13.331  33.323 -99.774  1.00  0.00           H  
ATOM   4181  HA  ALA A 265     -13.162  34.891 -97.388  1.00  0.00           H  
ATOM   4182 1HB  ALA A 265     -15.438  35.650 -97.989  1.00  0.00           H  
ATOM   4183 2HB  ALA A 265     -14.344  35.670 -99.393  1.00  0.00           H  
ATOM   4184 3HB  ALA A 265     -15.536  34.362 -99.212  1.00  0.00           H  
ATOM   4185  N   VAL A 266     -15.079  32.228 -97.251  1.00  0.00           N  
ATOM   4186  CA  VAL A 266     -15.775  31.331 -96.338  1.00  0.00           C  
ATOM   4187  C   VAL A 266     -14.826  30.768 -95.288  1.00  0.00           C  
ATOM   4188  O   VAL A 266     -15.178  30.660 -94.113  1.00  0.00           O  
ATOM   4189  CB  VAL A 266     -16.420  30.170 -97.118  1.00  0.00           C  
ATOM   4190  CG1 VAL A 266     -16.984  29.132 -96.159  1.00  0.00           C  
ATOM   4191  CG2 VAL A 266     -17.509  30.705 -98.036  1.00  0.00           C  
ATOM   4192  H   VAL A 266     -15.000  31.974 -98.225  1.00  0.00           H  
ATOM   4193  HA  VAL A 266     -16.561  31.893 -95.833  1.00  0.00           H  
ATOM   4194  HB  VAL A 266     -15.653  29.674 -97.714  1.00  0.00           H  
ATOM   4195 1HG1 VAL A 266     -17.436  28.319 -96.728  1.00  0.00           H  
ATOM   4196 2HG1 VAL A 266     -16.181  28.737 -95.537  1.00  0.00           H  
ATOM   4197 3HG1 VAL A 266     -17.741  29.595 -95.526  1.00  0.00           H  
ATOM   4198 1HG2 VAL A 266     -17.960  29.879 -98.585  1.00  0.00           H  
ATOM   4199 2HG2 VAL A 266     -18.273  31.206 -97.441  1.00  0.00           H  
ATOM   4200 3HG2 VAL A 266     -17.075  31.415 -98.740  1.00  0.00           H  
ATOM   4201  N   SER A 267     -13.621  30.411 -95.719  1.00  0.00           N  
ATOM   4202  CA  SER A 267     -12.618  29.858 -94.818  1.00  0.00           C  
ATOM   4203  C   SER A 267     -12.190  30.882 -93.773  1.00  0.00           C  
ATOM   4204  O   SER A 267     -12.014  30.550 -92.601  1.00  0.00           O  
ATOM   4205  CB  SER A 267     -11.410  29.391 -95.607  1.00  0.00           C  
ATOM   4206  OG  SER A 267     -10.434  28.852 -94.758  1.00  0.00           O  
ATOM   4207  H   SER A 267     -13.394  30.526 -96.697  1.00  0.00           H  
ATOM   4208  HA  SER A 267     -13.052  29.002 -94.300  1.00  0.00           H  
ATOM   4209 1HB  SER A 267     -11.718  28.640 -96.334  1.00  0.00           H  
ATOM   4210 2HB  SER A 267     -10.991  30.230 -96.160  1.00  0.00           H  
ATOM   4211  HG  SER A 267      -9.709  28.582 -95.326  1.00  0.00           H  
ATOM   4212  N   ALA A 268     -12.024  32.128 -94.208  1.00  0.00           N  
ATOM   4213  CA  ALA A 268     -11.615  33.204 -93.312  1.00  0.00           C  
ATOM   4214  C   ALA A 268     -12.680  33.474 -92.255  1.00  0.00           C  
ATOM   4215  O   ALA A 268     -12.365  33.699 -91.086  1.00  0.00           O  
ATOM   4216  CB  ALA A 268     -11.322  34.470 -94.104  1.00  0.00           C  
ATOM   4217  H   ALA A 268     -12.185  32.335 -95.183  1.00  0.00           H  
ATOM   4218  HA  ALA A 268     -10.706  32.890 -92.799  1.00  0.00           H  
ATOM   4219 1HB  ALA A 268     -11.018  35.264 -93.421  1.00  0.00           H  
ATOM   4220 2HB  ALA A 268     -10.519  34.277 -94.815  1.00  0.00           H  
ATOM   4221 3HB  ALA A 268     -12.217  34.778 -94.642  1.00  0.00           H  
ATOM   4222  N   LEU A 269     -13.941  33.450 -92.672  1.00  0.00           N  
ATOM   4223  CA  LEU A 269     -15.052  33.690 -91.764  1.00  0.00           C  
ATOM   4224  C   LEU A 269     -15.045  32.699 -90.605  1.00  0.00           C  
ATOM   4225  O   LEU A 269     -15.194  33.084 -89.445  1.00  0.00           O  
ATOM   4226  CB  LEU A 269     -16.382  33.593 -92.521  1.00  0.00           C  
ATOM   4227  CG  LEU A 269     -17.646  33.792 -91.675  1.00  0.00           C  
ATOM   4228  CD1 LEU A 269     -17.636  35.189 -91.068  1.00  0.00           C  
ATOM   4229  CD2 LEU A 269     -18.877  33.581 -92.543  1.00  0.00           C  
ATOM   4230  H   LEU A 269     -14.133  33.260 -93.645  1.00  0.00           H  
ATOM   4231  HA  LEU A 269     -14.954  34.695 -91.356  1.00  0.00           H  
ATOM   4232 1HB  LEU A 269     -16.389  34.345 -93.309  1.00  0.00           H  
ATOM   4233 2HB  LEU A 269     -16.447  32.609 -92.986  1.00  0.00           H  
ATOM   4234  HG  LEU A 269     -17.652  33.073 -90.855  1.00  0.00           H  
ATOM   4235 1HD1 LEU A 269     -18.534  35.331 -90.467  1.00  0.00           H  
ATOM   4236 2HD1 LEU A 269     -16.755  35.306 -90.437  1.00  0.00           H  
ATOM   4237 3HD1 LEU A 269     -17.613  35.931 -91.866  1.00  0.00           H  
ATOM   4238 1HD2 LEU A 269     -19.776  33.722 -91.941  1.00  0.00           H  
ATOM   4239 2HD2 LEU A 269     -18.873  34.301 -93.362  1.00  0.00           H  
ATOM   4240 3HD2 LEU A 269     -18.868  32.570 -92.948  1.00  0.00           H  
ATOM   4241  N   ALA A 270     -14.871  31.423 -90.928  1.00  0.00           N  
ATOM   4242  CA  ALA A 270     -14.842  30.374 -89.916  1.00  0.00           C  
ATOM   4243  C   ALA A 270     -13.750  30.631 -88.888  1.00  0.00           C  
ATOM   4244  O   ALA A 270     -13.957  30.445 -87.689  1.00  0.00           O  
ATOM   4245  CB  ALA A 270     -14.644  29.013 -90.568  1.00  0.00           C  
ATOM   4246  H   ALA A 270     -14.756  31.173 -91.900  1.00  0.00           H  
ATOM   4247  HA  ALA A 270     -15.799  30.380 -89.395  1.00  0.00           H  
ATOM   4248 1HB  ALA A 270     -14.624  28.241 -89.799  1.00  0.00           H  
ATOM   4249 2HB  ALA A 270     -15.465  28.818 -91.258  1.00  0.00           H  
ATOM   4250 3HB  ALA A 270     -13.702  29.006 -91.114  1.00  0.00           H  
ATOM   4251  N   VAL A 271     -12.581  31.064 -89.385  1.00  0.00           N  
ATOM   4252  CA  VAL A 271     -11.439  31.477 -88.561  1.00  0.00           C  
ATOM   4253  C   VAL A 271     -11.669  32.797 -87.817  1.00  0.00           C  
ATOM   4254  O   VAL A 271     -11.153  32.999 -86.718  1.00  0.00           O  
ATOM   4255  CB  VAL A 271     -10.186  31.618 -89.445  1.00  0.00           C  
ATOM   4256  CG1 VAL A 271      -9.032  32.203 -88.644  1.00  0.00           C  
ATOM   4257  CG2 VAL A 271      -9.807  30.264 -90.026  1.00  0.00           C  
ATOM   4258  H   VAL A 271     -12.501  31.101 -90.391  1.00  0.00           H  
ATOM   4259  HA  VAL A 271     -11.255  30.705 -87.813  1.00  0.00           H  
ATOM   4260  HB  VAL A 271     -10.400  32.315 -90.255  1.00  0.00           H  
ATOM   4261 1HG1 VAL A 271      -8.154  32.296 -89.285  1.00  0.00           H  
ATOM   4262 2HG1 VAL A 271      -9.312  33.187 -88.268  1.00  0.00           H  
ATOM   4263 3HG1 VAL A 271      -8.801  31.545 -87.806  1.00  0.00           H  
ATOM   4264 1HG2 VAL A 271      -8.921  30.371 -90.651  1.00  0.00           H  
ATOM   4265 2HG2 VAL A 271      -9.598  29.566 -89.216  1.00  0.00           H  
ATOM   4266 3HG2 VAL A 271     -10.632  29.884 -90.629  1.00  0.00           H  
ATOM   4267  N   GLY A 272     -12.443  33.700 -88.411  1.00  0.00           N  
ATOM   4268  CA  GLY A 272     -12.660  35.031 -87.835  1.00  0.00           C  
ATOM   4269  C   GLY A 272     -11.785  36.105 -88.485  1.00  0.00           C  
ATOM   4270  O   GLY A 272     -11.165  36.915 -87.796  1.00  0.00           O  
ATOM   4271  H   GLY A 272     -12.895  33.464 -89.282  1.00  0.00           H  
ATOM   4272 1HA  GLY A 272     -13.707  35.310 -87.951  1.00  0.00           H  
ATOM   4273 2HA  GLY A 272     -12.451  35.003 -86.767  1.00  0.00           H  
ATOM   4274  N   GLY A 273     -11.746  36.100 -89.817  1.00  0.00           N  
ATOM   4275  CA  GLY A 273     -11.224  37.225 -90.593  1.00  0.00           C  
ATOM   4276  C   GLY A 273     -12.289  38.301 -90.767  1.00  0.00           C  
ATOM   4277  O   GLY A 273     -13.453  37.999 -91.030  1.00  0.00           O  
ATOM   4278  H   GLY A 273     -12.092  35.285 -90.303  1.00  0.00           H  
ATOM   4279 1HA  GLY A 273     -10.353  37.642 -90.088  1.00  0.00           H  
ATOM   4280 2HA  GLY A 273     -10.891  36.871 -91.568  1.00  0.00           H  
ATOM   4281  N   PRO A 274     -11.894  39.564 -90.621  1.00  0.00           N  
ATOM   4282  CA  PRO A 274     -12.855  40.663 -90.648  1.00  0.00           C  
ATOM   4283  C   PRO A 274     -13.536  40.762 -92.010  1.00  0.00           C  
ATOM   4284  O   PRO A 274     -12.871  40.862 -93.041  1.00  0.00           O  
ATOM   4285  CB  PRO A 274     -11.985  41.890 -90.360  1.00  0.00           C  
ATOM   4286  CG  PRO A 274     -10.614  41.471 -90.769  1.00  0.00           C  
ATOM   4287  CD  PRO A 274     -10.572  39.994 -90.478  1.00  0.00           C  
ATOM   4288  HA  PRO A 274     -13.599  40.513 -89.852  1.00  0.00           H  
ATOM   4289 1HB  PRO A 274     -12.354  42.756 -90.930  1.00  0.00           H  
ATOM   4290 2HB  PRO A 274     -12.049  42.156 -89.295  1.00  0.00           H  
ATOM   4291 1HG  PRO A 274     -10.449  41.697 -91.833  1.00  0.00           H  
ATOM   4292 2HG  PRO A 274      -9.859  42.036 -90.204  1.00  0.00           H  
ATOM   4293 1HD  PRO A 274      -9.931  39.492 -91.217  1.00  0.00           H  
ATOM   4294 2HD  PRO A 274     -10.190  39.832 -89.459  1.00  0.00           H  
ATOM   4295  N   ARG A 275     -14.860  40.723 -91.873  1.00  0.00           N  
ATOM   4296  CA  ARG A 275     -15.813  40.431 -92.941  1.00  0.00           C  
ATOM   4297  C   ARG A 275     -15.754  41.502 -94.030  1.00  0.00           C  
ATOM   4298  O   ARG A 275     -16.099  41.247 -95.184  1.00  0.00           O  
ATOM   4299  CB  ARG A 275     -17.228  40.346 -92.389  1.00  0.00           C  
ATOM   4300  CG  ARG A 275     -18.301  40.045 -93.424  1.00  0.00           C  
ATOM   4301  CD  ARG A 275     -18.134  38.691 -94.010  1.00  0.00           C  
ATOM   4302  NE  ARG A 275     -19.136  38.412 -95.027  1.00  0.00           N  
ATOM   4303  CZ  ARG A 275     -20.351  37.885 -94.779  1.00  0.00           C  
ATOM   4304  NH1 ARG A 275     -20.699  37.586 -93.547  1.00  0.00           N  
ATOM   4305  NH2 ARG A 275     -21.193  37.669 -95.775  1.00  0.00           N  
ATOM   4306  H   ARG A 275     -15.206  40.915 -90.944  1.00  0.00           H  
ATOM   4307  HA  ARG A 275     -15.554  39.468 -93.383  1.00  0.00           H  
ATOM   4308 1HB  ARG A 275     -17.276  39.567 -91.629  1.00  0.00           H  
ATOM   4309 2HB  ARG A 275     -17.489  41.289 -91.909  1.00  0.00           H  
ATOM   4310 1HG  ARG A 275     -19.284  40.097 -92.955  1.00  0.00           H  
ATOM   4311 2HG  ARG A 275     -18.245  40.777 -94.230  1.00  0.00           H  
ATOM   4312 1HD  ARG A 275     -17.150  38.613 -94.472  1.00  0.00           H  
ATOM   4313 2HD  ARG A 275     -18.227  37.941 -93.226  1.00  0.00           H  
ATOM   4314  HE  ARG A 275     -18.904  38.629 -95.987  1.00  0.00           H  
ATOM   4315 1HH1 ARG A 275     -20.055  37.751 -92.786  1.00  0.00           H  
ATOM   4316 2HH1 ARG A 275     -21.610  37.191 -93.362  1.00  0.00           H  
ATOM   4317 1HH2 ARG A 275     -20.925  37.900 -96.722  1.00  0.00           H  
ATOM   4318 2HH2 ARG A 275     -22.103  37.275 -95.590  1.00  0.00           H  
ATOM   4319  N   VAL A 276     -15.315  42.689 -93.641  1.00  0.00           N  
ATOM   4320  CA  VAL A 276     -15.112  43.809 -94.552  1.00  0.00           C  
ATOM   4321  C   VAL A 276     -14.066  43.476 -95.609  1.00  0.00           C  
ATOM   4322  O   VAL A 276     -14.225  43.815 -96.782  1.00  0.00           O  
ATOM   4323  CB  VAL A 276     -14.668  45.060 -93.770  1.00  0.00           C  
ATOM   4324  CG1 VAL A 276     -13.272  44.863 -93.199  1.00  0.00           C  
ATOM   4325  CG2 VAL A 276     -14.713  46.280 -94.678  1.00  0.00           C  
ATOM   4326  H   VAL A 276     -15.114  42.811 -92.659  1.00  0.00           H  
ATOM   4327  HA  VAL A 276     -16.057  44.025 -95.051  1.00  0.00           H  
ATOM   4328  HB  VAL A 276     -15.343  45.208 -92.927  1.00  0.00           H  
ATOM   4329 1HG1 VAL A 276     -12.975  45.757 -92.649  1.00  0.00           H  
ATOM   4330 2HG1 VAL A 276     -13.273  44.007 -92.525  1.00  0.00           H  
ATOM   4331 3HG1 VAL A 276     -12.568  44.687 -94.011  1.00  0.00           H  
ATOM   4332 1HG2 VAL A 276     -14.399  47.161 -94.118  1.00  0.00           H  
ATOM   4333 2HG2 VAL A 276     -14.042  46.129 -95.524  1.00  0.00           H  
ATOM   4334 3HG2 VAL A 276     -15.730  46.426 -95.042  1.00  0.00           H  
ATOM   4335  N   ILE A 277     -12.997  42.810 -95.185  1.00  0.00           N  
ATOM   4336  CA  ILE A 277     -11.923  42.429 -96.096  1.00  0.00           C  
ATOM   4337  C   ILE A 277     -12.412  41.431 -97.138  1.00  0.00           C  
ATOM   4338  O   ILE A 277     -12.056  41.521 -98.313  1.00  0.00           O  
ATOM   4339  CB  ILE A 277     -10.736  41.825 -95.324  1.00  0.00           C  
ATOM   4340  CG1 ILE A 277     -10.121  42.869 -94.388  1.00  0.00           C  
ATOM   4341  CG2 ILE A 277      -9.690  41.290 -96.290  1.00  0.00           C  
ATOM   4342  CD1 ILE A 277      -9.589  44.091 -95.101  1.00  0.00           C  
ATOM   4343  H   ILE A 277     -12.925  42.561 -94.209  1.00  0.00           H  
ATOM   4344  HA  ILE A 277     -11.578  43.322 -96.616  1.00  0.00           H  
ATOM   4345  HB  ILE A 277     -11.089  41.007 -94.696  1.00  0.00           H  
ATOM   4346 1HG1 ILE A 277     -10.869  43.194 -93.665  1.00  0.00           H  
ATOM   4347 2HG1 ILE A 277      -9.301  42.418 -93.828  1.00  0.00           H  
ATOM   4348 1HG2 ILE A 277      -8.858  40.868 -95.727  1.00  0.00           H  
ATOM   4349 2HG2 ILE A 277     -10.134  40.517 -96.915  1.00  0.00           H  
ATOM   4350 3HG2 ILE A 277      -9.327  42.103 -96.919  1.00  0.00           H  
ATOM   4351 1HD1 ILE A 277      -9.170  44.784 -94.371  1.00  0.00           H  
ATOM   4352 2HD1 ILE A 277      -8.813  43.792 -95.806  1.00  0.00           H  
ATOM   4353 3HD1 ILE A 277     -10.400  44.579 -95.639  1.00  0.00           H  
ATOM   4354  N   LEU A 278     -13.229  40.480 -96.702  1.00  0.00           N  
ATOM   4355  CA  LEU A 278     -13.769  39.464 -97.597  1.00  0.00           C  
ATOM   4356  C   LEU A 278     -14.683  40.083 -98.647  1.00  0.00           C  
ATOM   4357  O   LEU A 278     -14.650  39.700 -99.816  1.00  0.00           O  
ATOM   4358  CB  LEU A 278     -14.542  38.409 -96.796  1.00  0.00           C  
ATOM   4359  CG  LEU A 278     -13.714  37.222 -96.287  1.00  0.00           C  
ATOM   4360  CD1 LEU A 278     -12.588  37.731 -95.398  1.00  0.00           C  
ATOM   4361  CD2 LEU A 278     -14.617  36.260 -95.530  1.00  0.00           C  
ATOM   4362  H   LEU A 278     -13.483  40.460 -95.725  1.00  0.00           H  
ATOM   4363  HA  LEU A 278     -12.939  38.977 -98.108  1.00  0.00           H  
ATOM   4364 1HB  LEU A 278     -14.993  38.892 -95.931  1.00  0.00           H  
ATOM   4365 2HB  LEU A 278     -15.340  38.012 -97.422  1.00  0.00           H  
ATOM   4366  HG  LEU A 278     -13.262  36.704 -97.134  1.00  0.00           H  
ATOM   4367 1HD1 LEU A 278     -11.999  36.887 -95.037  1.00  0.00           H  
ATOM   4368 2HD1 LEU A 278     -11.946  38.401 -95.971  1.00  0.00           H  
ATOM   4369 3HD1 LEU A 278     -13.009  38.268 -94.549  1.00  0.00           H  
ATOM   4370 1HD2 LEU A 278     -14.029  35.416 -95.169  1.00  0.00           H  
ATOM   4371 2HD2 LEU A 278     -15.068  36.776 -94.682  1.00  0.00           H  
ATOM   4372 3HD2 LEU A 278     -15.402  35.898 -96.194  1.00  0.00           H  
ATOM   4373  N   GLU A 279     -15.500  41.041 -98.222  1.00  0.00           N  
ATOM   4374  CA  GLU A 279     -16.423  41.714 -99.125  1.00  0.00           C  
ATOM   4375  C   GLU A 279     -15.676  42.512-100.186  1.00  0.00           C  
ATOM   4376  O   GLU A 279     -16.062  42.522-101.355  1.00  0.00           O  
ATOM   4377  CB  GLU A 279     -17.356  42.639 -98.340  1.00  0.00           C  
ATOM   4378  CG  GLU A 279     -18.362  41.914 -97.456  1.00  0.00           C  
ATOM   4379  CD  GLU A 279     -19.338  41.084 -98.241  1.00  0.00           C  
ATOM   4380  OE1 GLU A 279     -20.099  41.646 -98.992  1.00  0.00           O  
ATOM   4381  OE2 GLU A 279     -19.324  39.885 -98.090  1.00  0.00           O  
ATOM   4382  H   GLU A 279     -15.481  41.309 -97.248  1.00  0.00           H  
ATOM   4383  HA  GLU A 279     -17.025  40.958 -99.631  1.00  0.00           H  
ATOM   4384 1HB  GLU A 279     -16.765  43.297 -97.703  1.00  0.00           H  
ATOM   4385 2HB  GLU A 279     -17.913  43.268 -99.034  1.00  0.00           H  
ATOM   4386 1HG  GLU A 279     -17.823  41.266 -96.767  1.00  0.00           H  
ATOM   4387 2HG  GLU A 279     -18.908  42.650 -96.868  1.00  0.00           H  
ATOM   4388  N   ASN A 280     -14.606  43.180 -99.772  1.00  0.00           N  
ATOM   4389  CA  ASN A 280     -13.802  43.981-100.686  1.00  0.00           C  
ATOM   4390  C   ASN A 280     -13.127  43.109-101.736  1.00  0.00           C  
ATOM   4391  O   ASN A 280     -13.061  43.473-102.910  1.00  0.00           O  
ATOM   4392  CB  ASN A 280     -12.771  44.790 -99.921  1.00  0.00           C  
ATOM   4393  CG  ASN A 280     -13.381  45.941 -99.170  1.00  0.00           C  
ATOM   4394  OD1 ASN A 280     -14.452  46.438 -99.535  1.00  0.00           O  
ATOM   4395  ND2 ASN A 280     -12.719  46.374 -98.127  1.00  0.00           N  
ATOM   4396  H   ASN A 280     -14.342  43.132 -98.798  1.00  0.00           H  
ATOM   4397  HA  ASN A 280     -14.462  44.670-101.215  1.00  0.00           H  
ATOM   4398 1HB  ASN A 280     -12.253  44.142 -99.212  1.00  0.00           H  
ATOM   4399 2HB  ASN A 280     -12.025  45.178-100.614  1.00  0.00           H  
ATOM   4400 1HD2 ASN A 280     -13.077  47.138 -97.590  1.00  0.00           H  
ATOM   4401 2HD2 ASN A 280     -11.856  45.942 -97.869  1.00  0.00           H  
ATOM   4402  N   ALA A 281     -12.625  41.954-101.307  1.00  0.00           N  
ATOM   4403  CA  ALA A 281     -11.956  41.026-102.212  1.00  0.00           C  
ATOM   4404  C   ALA A 281     -12.923  40.478-103.254  1.00  0.00           C  
ATOM   4405  O   ALA A 281     -12.575  40.343-104.427  1.00  0.00           O  
ATOM   4406  CB  ALA A 281     -11.322  39.886-101.428  1.00  0.00           C  
ATOM   4407  H   ALA A 281     -12.709  41.713-100.330  1.00  0.00           H  
ATOM   4408  HA  ALA A 281     -11.172  41.572-102.738  1.00  0.00           H  
ATOM   4409 1HB  ALA A 281     -10.826  39.202-102.117  1.00  0.00           H  
ATOM   4410 2HB  ALA A 281     -10.590  40.289-100.728  1.00  0.00           H  
ATOM   4411 3HB  ALA A 281     -12.093  39.350-100.878  1.00  0.00           H  
ATOM   4412  N   ARG A 282     -14.138  40.164-102.818  1.00  0.00           N  
ATOM   4413  CA  ARG A 282     -15.156  39.629-103.714  1.00  0.00           C  
ATOM   4414  C   ARG A 282     -15.555  40.653-104.769  1.00  0.00           C  
ATOM   4415  O   ARG A 282     -15.741  40.314-105.938  1.00  0.00           O  
ATOM   4416  CB  ARG A 282     -16.390  39.206-102.930  1.00  0.00           C  
ATOM   4417  CG  ARG A 282     -17.496  38.584-103.767  1.00  0.00           C  
ATOM   4418  CD  ARG A 282     -18.652  38.172-102.930  1.00  0.00           C  
ATOM   4419  NE  ARG A 282     -19.285  39.310-102.283  1.00  0.00           N  
ATOM   4420  CZ  ARG A 282     -20.163  40.139-102.880  1.00  0.00           C  
ATOM   4421  NH1 ARG A 282     -20.501  39.945-104.136  1.00  0.00           N  
ATOM   4422  NH2 ARG A 282     -20.685  41.148-102.204  1.00  0.00           N  
ATOM   4423  H   ARG A 282     -14.363  40.299-101.843  1.00  0.00           H  
ATOM   4424  HA  ARG A 282     -14.747  38.753-104.218  1.00  0.00           H  
ATOM   4425 1HB  ARG A 282     -16.105  38.481-102.169  1.00  0.00           H  
ATOM   4426 2HB  ARG A 282     -16.810  40.071-102.418  1.00  0.00           H  
ATOM   4427 1HG  ARG A 282     -17.847  39.307-104.503  1.00  0.00           H  
ATOM   4428 2HG  ARG A 282     -17.113  37.701-104.280  1.00  0.00           H  
ATOM   4429 1HD  ARG A 282     -19.396  37.678-103.554  1.00  0.00           H  
ATOM   4430 2HD  ARG A 282     -18.314  37.485-102.156  1.00  0.00           H  
ATOM   4431  HE  ARG A 282     -19.050  39.492-101.316  1.00  0.00           H  
ATOM   4432 1HH1 ARG A 282     -20.103  39.173-104.652  1.00  0.00           H  
ATOM   4433 2HH1 ARG A 282     -21.159  40.566-104.583  1.00  0.00           H  
ATOM   4434 1HH2 ARG A 282     -20.425  41.298-101.239  1.00  0.00           H  
ATOM   4435 2HH2 ARG A 282     -21.343  41.769-102.652  1.00  0.00           H  
ATOM   4436  N   GLU A 283     -15.685  41.906-104.349  1.00  0.00           N  
ATOM   4437  CA  GLU A 283     -16.061  42.982-105.259  1.00  0.00           C  
ATOM   4438  C   GLU A 283     -14.991  43.208-106.319  1.00  0.00           C  
ATOM   4439  O   GLU A 283     -15.300  43.428-107.490  1.00  0.00           O  
ATOM   4440  CB  GLU A 283     -16.303  44.278-104.482  1.00  0.00           C  
ATOM   4441  CG  GLU A 283     -16.776  45.445-105.337  1.00  0.00           C  
ATOM   4442  CD  GLU A 283     -17.089  46.673-104.528  1.00  0.00           C  
ATOM   4443  OE1 GLU A 283     -16.965  46.619-103.328  1.00  0.00           O  
ATOM   4444  OE2 GLU A 283     -17.452  47.667-105.112  1.00  0.00           O  
ATOM   4445  H   GLU A 283     -15.520  42.120-103.376  1.00  0.00           H  
ATOM   4446  HA  GLU A 283     -16.985  42.700-105.765  1.00  0.00           H  
ATOM   4447 1HB  GLU A 283     -17.053  44.104-103.709  1.00  0.00           H  
ATOM   4448 2HB  GLU A 283     -15.383  44.580-103.982  1.00  0.00           H  
ATOM   4449 1HG  GLU A 283     -15.999  45.689-106.061  1.00  0.00           H  
ATOM   4450 2HG  GLU A 283     -17.665  45.142-105.887  1.00  0.00           H  
ATOM   4451  N   ALA A 284     -13.729  43.152-105.901  1.00  0.00           N  
ATOM   4452  CA  ALA A 284     -12.611  43.352-106.814  1.00  0.00           C  
ATOM   4453  C   ALA A 284     -12.550  42.245-107.860  1.00  0.00           C  
ATOM   4454  O   ALA A 284     -12.288  42.502-109.035  1.00  0.00           O  
ATOM   4455  CB  ALA A 284     -11.302  43.423-106.041  1.00  0.00           C  
ATOM   4456  H   ALA A 284     -13.541  42.966-104.926  1.00  0.00           H  
ATOM   4457  HA  ALA A 284     -12.765  44.297-107.336  1.00  0.00           H  
ATOM   4458 1HB  ALA A 284     -10.476  43.573-106.736  1.00  0.00           H  
ATOM   4459 2HB  ALA A 284     -11.340  44.255-105.337  1.00  0.00           H  
ATOM   4460 3HB  ALA A 284     -11.152  42.493-105.495  1.00  0.00           H  
ATOM   4461  N   VAL A 285     -12.794  41.014-107.424  1.00  0.00           N  
ATOM   4462  CA  VAL A 285     -12.768  39.866-108.323  1.00  0.00           C  
ATOM   4463  C   VAL A 285     -13.871  39.958-109.370  1.00  0.00           C  
ATOM   4464  O   VAL A 285     -13.656  39.645-110.541  1.00  0.00           O  
ATOM   4465  CB  VAL A 285     -12.931  38.559-107.524  1.00  0.00           C  
ATOM   4466  CG1 VAL A 285     -13.095  37.376-108.467  1.00  0.00           C  
ATOM   4467  CG2 VAL A 285     -11.732  38.358-106.610  1.00  0.00           C  
ATOM   4468  H   VAL A 285     -13.003  40.869-106.447  1.00  0.00           H  
ATOM   4469  HA  VAL A 285     -11.804  39.847-108.833  1.00  0.00           H  
ATOM   4470  HB  VAL A 285     -13.839  38.621-106.925  1.00  0.00           H  
ATOM   4471 1HG1 VAL A 285     -13.209  36.461-107.886  1.00  0.00           H  
ATOM   4472 2HG1 VAL A 285     -13.979  37.524-109.086  1.00  0.00           H  
ATOM   4473 3HG1 VAL A 285     -12.214  37.293-109.104  1.00  0.00           H  
ATOM   4474 1HG2 VAL A 285     -11.854  37.433-106.048  1.00  0.00           H  
ATOM   4475 2HG2 VAL A 285     -10.823  38.302-107.209  1.00  0.00           H  
ATOM   4476 3HG2 VAL A 285     -11.658  39.196-105.917  1.00  0.00           H  
ATOM   4477  N   GLU A 286     -15.052  40.390-108.938  1.00  0.00           N  
ATOM   4478  CA  GLU A 286     -16.192  40.524-109.837  1.00  0.00           C  
ATOM   4479  C   GLU A 286     -15.937  41.589-110.897  1.00  0.00           C  
ATOM   4480  O   GLU A 286     -16.283  41.411-112.065  1.00  0.00           O  
ATOM   4481  CB  GLU A 286     -17.456  40.869-109.047  1.00  0.00           C  
ATOM   4482  CG  GLU A 286     -17.977  39.740-108.170  1.00  0.00           C  
ATOM   4483  CD  GLU A 286     -19.177  40.138-107.355  1.00  0.00           C  
ATOM   4484  OE1 GLU A 286     -19.530  41.292-107.377  1.00  0.00           O  
ATOM   4485  OE2 GLU A 286     -19.740  39.286-106.709  1.00  0.00           O  
ATOM   4486  H   GLU A 286     -15.163  40.631-107.964  1.00  0.00           H  
ATOM   4487  HA  GLU A 286     -16.347  39.571-110.344  1.00  0.00           H  
ATOM   4488 1HB  GLU A 286     -17.261  41.729-108.405  1.00  0.00           H  
ATOM   4489 2HB  GLU A 286     -18.251  41.151-109.737  1.00  0.00           H  
ATOM   4490 1HG  GLU A 286     -18.248  38.896-108.804  1.00  0.00           H  
ATOM   4491 2HG  GLU A 286     -17.181  39.416-107.501  1.00  0.00           H  
ATOM   4492  N   VAL A 287     -15.330  42.696-110.481  1.00  0.00           N  
ATOM   4493  CA  VAL A 287     -15.027  43.792-111.394  1.00  0.00           C  
ATOM   4494  C   VAL A 287     -14.016  43.364-112.451  1.00  0.00           C  
ATOM   4495  O   VAL A 287     -14.144  43.714-113.624  1.00  0.00           O  
ATOM   4496  CB  VAL A 287     -14.471  44.999-110.615  1.00  0.00           C  
ATOM   4497  CG1 VAL A 287     -13.978  46.071-111.574  1.00  0.00           C  
ATOM   4498  CG2 VAL A 287     -15.543  45.555-109.689  1.00  0.00           C  
ATOM   4499  H   VAL A 287     -15.072  42.780-109.508  1.00  0.00           H  
ATOM   4500  HA  VAL A 287     -15.949  44.092-111.893  1.00  0.00           H  
ATOM   4501  HB  VAL A 287     -13.613  44.675-110.026  1.00  0.00           H  
ATOM   4502 1HG1 VAL A 287     -13.588  46.917-111.007  1.00  0.00           H  
ATOM   4503 2HG1 VAL A 287     -13.187  45.661-112.202  1.00  0.00           H  
ATOM   4504 3HG1 VAL A 287     -14.804  46.406-112.202  1.00  0.00           H  
ATOM   4505 1HG2 VAL A 287     -15.143  46.407-109.141  1.00  0.00           H  
ATOM   4506 2HG2 VAL A 287     -16.403  45.873-110.278  1.00  0.00           H  
ATOM   4507 3HG2 VAL A 287     -15.851  44.783-108.984  1.00  0.00           H  
ATOM   4508  N   MET A 288     -13.011  42.604-112.026  1.00  0.00           N  
ATOM   4509  CA  MET A 288     -11.974  42.127-112.935  1.00  0.00           C  
ATOM   4510  C   MET A 288     -12.551  41.178-113.978  1.00  0.00           C  
ATOM   4511  O   MET A 288     -12.187  41.236-115.153  1.00  0.00           O  
ATOM   4512  CB  MET A 288     -10.858  41.441-112.150  1.00  0.00           C  
ATOM   4513  CG  MET A 288     -10.072  42.368-111.233  1.00  0.00           C  
ATOM   4514  SD  MET A 288      -9.252  43.701-112.130  1.00  0.00           S  
ATOM   4515  CE  MET A 288     -10.420  45.037-111.891  1.00  0.00           C  
ATOM   4516  H   MET A 288     -12.964  42.350-111.050  1.00  0.00           H  
ATOM   4517  HA  MET A 288     -11.556  42.984-113.463  1.00  0.00           H  
ATOM   4518 1HB  MET A 288     -11.280  40.645-111.538  1.00  0.00           H  
ATOM   4519 2HB  MET A 288     -10.153  40.981-112.844  1.00  0.00           H  
ATOM   4520 1HG  MET A 288     -10.744  42.809-110.498  1.00  0.00           H  
ATOM   4521 2HG  MET A 288      -9.313  41.794-110.700  1.00  0.00           H  
ATOM   4522 1HE  MET A 288     -10.052  45.935-112.389  1.00  0.00           H  
ATOM   4523 2HE  MET A 288     -11.385  44.756-112.314  1.00  0.00           H  
ATOM   4524 3HE  MET A 288     -10.534  45.235-110.825  1.00  0.00           H  
ATOM   4525  N   ALA A 289     -13.453  40.304-113.541  1.00  0.00           N  
ATOM   4526  CA  ALA A 289     -14.080  39.340-114.436  1.00  0.00           C  
ATOM   4527  C   ALA A 289     -14.934  40.039-115.487  1.00  0.00           C  
ATOM   4528  O   ALA A 289     -14.934  39.655-116.657  1.00  0.00           O  
ATOM   4529  CB  ALA A 289     -14.921  38.350-113.643  1.00  0.00           C  
ATOM   4530  H   ALA A 289     -13.710  40.308-112.564  1.00  0.00           H  
ATOM   4531  HA  ALA A 289     -13.290  38.796-114.955  1.00  0.00           H  
ATOM   4532 1HB  ALA A 289     -15.383  37.636-114.325  1.00  0.00           H  
ATOM   4533 2HB  ALA A 289     -14.285  37.818-112.935  1.00  0.00           H  
ATOM   4534 3HB  ALA A 289     -15.697  38.887-113.100  1.00  0.00           H  
ATOM   4535  N   GLU A 290     -15.662  41.067-115.064  1.00  0.00           N  
ATOM   4536  CA  GLU A 290     -16.520  41.822-115.967  1.00  0.00           C  
ATOM   4537  C   GLU A 290     -15.703  42.546-117.028  1.00  0.00           C  
ATOM   4538  O   GLU A 290     -16.085  42.588-118.198  1.00  0.00           O  
ATOM   4539  CB  GLU A 290     -17.363  42.830-115.183  1.00  0.00           C  
ATOM   4540  CG  GLU A 290     -18.431  42.203-114.298  1.00  0.00           C  
ATOM   4541  CD  GLU A 290     -19.482  41.467-115.082  1.00  0.00           C  
ATOM   4542  OE1 GLU A 290     -20.187  42.098-115.832  1.00  0.00           O  
ATOM   4543  OE2 GLU A 290     -19.579  40.272-114.930  1.00  0.00           O  
ATOM   4544  H   GLU A 290     -15.619  41.332-114.090  1.00  0.00           H  
ATOM   4545  HA  GLU A 290     -17.189  41.125-116.472  1.00  0.00           H  
ATOM   4546 1HB  GLU A 290     -16.713  43.432-114.547  1.00  0.00           H  
ATOM   4547 2HB  GLU A 290     -17.859  43.508-115.877  1.00  0.00           H  
ATOM   4548 1HG  GLU A 290     -17.954  41.507-113.609  1.00  0.00           H  
ATOM   4549 2HG  GLU A 290     -18.906  42.987-113.709  1.00  0.00           H  
ATOM   4550  N   ASN A 291     -14.578  43.115-116.614  1.00  0.00           N  
ATOM   4551  CA  ASN A 291     -13.704  43.841-117.527  1.00  0.00           C  
ATOM   4552  C   ASN A 291     -13.111  42.910-118.577  1.00  0.00           C  
ATOM   4553  O   ASN A 291     -13.013  43.266-119.751  1.00  0.00           O  
ATOM   4554  CB  ASN A 291     -12.604  44.553-116.761  1.00  0.00           C  
ATOM   4555  CG  ASN A 291     -13.107  45.753-116.009  1.00  0.00           C  
ATOM   4556  OD1 ASN A 291     -14.129  46.346-116.374  1.00  0.00           O  
ATOM   4557  ND2 ASN A 291     -12.409  46.124-114.966  1.00  0.00           N  
ATOM   4558  H   ASN A 291     -14.321  43.043-115.640  1.00  0.00           H  
ATOM   4559  HA  ASN A 291     -14.299  44.588-118.055  1.00  0.00           H  
ATOM   4560 1HB  ASN A 291     -12.147  43.860-116.053  1.00  0.00           H  
ATOM   4561 2HB  ASN A 291     -11.826  44.872-117.454  1.00  0.00           H  
ATOM   4562 1HD2 ASN A 291     -12.696  46.917-114.428  1.00  0.00           H  
ATOM   4563 2HD2 ASN A 291     -11.588  45.616-114.708  1.00  0.00           H  
ATOM   4564  N   ALA A 292     -12.716  41.716-118.148  1.00  0.00           N  
ATOM   4565  CA  ALA A 292     -12.132  40.732-119.050  1.00  0.00           C  
ATOM   4566  C   ALA A 292     -13.143  40.272-120.093  1.00  0.00           C  
ATOM   4567  O   ALA A 292     -12.807  40.106-121.266  1.00  0.00           O  
ATOM   4568  CB  ALA A 292     -11.604  39.541-118.264  1.00  0.00           C  
ATOM   4569  H   ALA A 292     -12.824  41.485-117.171  1.00  0.00           H  
ATOM   4570  HA  ALA A 292     -11.302  41.205-119.575  1.00  0.00           H  
ATOM   4571 1HB  ALA A 292     -11.170  38.815-118.951  1.00  0.00           H  
ATOM   4572 2HB  ALA A 292     -10.840  39.878-117.562  1.00  0.00           H  
ATOM   4573 3HB  ALA A 292     -12.421  39.077-117.714  1.00  0.00           H  
ATOM   4574  N   LEU A 293     -14.382  40.068-119.659  1.00  0.00           N  
ATOM   4575  CA  LEU A 293     -15.445  39.626-120.554  1.00  0.00           C  
ATOM   4576  C   LEU A 293     -15.748  40.682-121.610  1.00  0.00           C  
ATOM   4577  O   LEU A 293     -15.963  40.361-122.779  1.00  0.00           O  
ATOM   4578  CB  LEU A 293     -16.716  39.313-119.754  1.00  0.00           C  
ATOM   4579  CG  LEU A 293     -17.907  38.798-120.572  1.00  0.00           C  
ATOM   4580  CD1 LEU A 293     -17.515  37.510-121.284  1.00  0.00           C  
ATOM   4581  CD2 LEU A 293     -19.097  38.573-119.651  1.00  0.00           C  
ATOM   4582  H   LEU A 293     -14.593  40.223-118.684  1.00  0.00           H  
ATOM   4583  HA  LEU A 293     -15.116  38.718-121.059  1.00  0.00           H  
ATOM   4584 1HB  LEU A 293     -16.478  38.560-119.005  1.00  0.00           H  
ATOM   4585 2HB  LEU A 293     -17.035  40.220-119.240  1.00  0.00           H  
ATOM   4586  HG  LEU A 293     -18.171  39.532-121.334  1.00  0.00           H  
ATOM   4587 1HD1 LEU A 293     -18.361  37.144-121.866  1.00  0.00           H  
ATOM   4588 2HD1 LEU A 293     -16.674  37.704-121.951  1.00  0.00           H  
ATOM   4589 3HD1 LEU A 293     -17.229  36.760-120.548  1.00  0.00           H  
ATOM   4590 1HD2 LEU A 293     -19.943  38.207-120.233  1.00  0.00           H  
ATOM   4591 2HD2 LEU A 293     -18.834  37.837-118.891  1.00  0.00           H  
ATOM   4592 3HD2 LEU A 293     -19.366  39.512-119.169  1.00  0.00           H  
ATOM   4593  N   ARG A 294     -15.764  41.943-121.192  1.00  0.00           N  
ATOM   4594  CA  ARG A 294     -16.042  43.047-122.101  1.00  0.00           C  
ATOM   4595  C   ARG A 294     -14.955  43.176-123.160  1.00  0.00           C  
ATOM   4596  O   ARG A 294     -15.242  43.424-124.331  1.00  0.00           O  
ATOM   4597  CB  ARG A 294     -16.157  44.356-121.334  1.00  0.00           C  
ATOM   4598  CG  ARG A 294     -17.402  44.484-120.470  1.00  0.00           C  
ATOM   4599  CD  ARG A 294     -17.456  45.797-119.777  1.00  0.00           C  
ATOM   4600  NE  ARG A 294     -18.602  45.893-118.887  1.00  0.00           N  
ATOM   4601  CZ  ARG A 294     -19.843  46.246-119.273  1.00  0.00           C  
ATOM   4602  NH1 ARG A 294     -20.082  46.534-120.533  1.00  0.00           N  
ATOM   4603  NH2 ARG A 294     -20.820  46.304-118.385  1.00  0.00           N  
ATOM   4604  H   ARG A 294     -15.579  42.141-120.219  1.00  0.00           H  
ATOM   4605  HA  ARG A 294     -16.992  42.853-122.601  1.00  0.00           H  
ATOM   4606 1HB  ARG A 294     -15.291  44.473-120.683  1.00  0.00           H  
ATOM   4607 2HB  ARG A 294     -16.154  45.190-122.035  1.00  0.00           H  
ATOM   4608 1HG  ARG A 294     -18.289  44.390-121.096  1.00  0.00           H  
ATOM   4609 2HG  ARG A 294     -17.404  43.697-119.716  1.00  0.00           H  
ATOM   4610 1HD  ARG A 294     -16.552  45.933-119.184  1.00  0.00           H  
ATOM   4611 2HD  ARG A 294     -17.530  46.595-120.514  1.00  0.00           H  
ATOM   4612  HE  ARG A 294     -18.457  45.678-117.909  1.00  0.00           H  
ATOM   4613 1HH1 ARG A 294     -19.336  46.490-121.212  1.00  0.00           H  
ATOM   4614 2HH1 ARG A 294     -21.013  46.800-120.822  1.00  0.00           H  
ATOM   4615 1HH2 ARG A 294     -20.636  46.083-117.415  1.00  0.00           H  
ATOM   4616 2HH2 ARG A 294     -21.750  46.569-118.674  1.00  0.00           H  
ATOM   4617  N   ALA A 295     -13.706  43.007-122.743  1.00  0.00           N  
ATOM   4618  CA  ALA A 295     -12.572  43.102-123.654  1.00  0.00           C  
ATOM   4619  C   ALA A 295     -12.612  41.995-124.700  1.00  0.00           C  
ATOM   4620  O   ALA A 295     -12.328  42.228-125.875  1.00  0.00           O  
ATOM   4621  CB  ALA A 295     -11.264  43.050-122.878  1.00  0.00           C  
ATOM   4622  H   ALA A 295     -13.538  42.807-121.767  1.00  0.00           H  
ATOM   4623  HA  ALA A 295     -12.636  44.057-124.176  1.00  0.00           H  
ATOM   4624 1HB  ALA A 295     -10.426  43.122-123.572  1.00  0.00           H  
ATOM   4625 2HB  ALA A 295     -11.225  43.882-122.175  1.00  0.00           H  
ATOM   4626 3HB  ALA A 295     -11.202  42.110-122.332  1.00  0.00           H  
ATOM   4627  N   ARG A 296     -12.966  40.790-124.265  1.00  0.00           N  
ATOM   4628  CA  ARG A 296     -13.041  39.645-125.162  1.00  0.00           C  
ATOM   4629  C   ARG A 296     -14.010  39.905-126.309  1.00  0.00           C  
ATOM   4630  O   ARG A 296     -13.695  39.647-127.471  1.00  0.00           O  
ATOM   4631  CB  ARG A 296     -13.478  38.400-124.404  1.00  0.00           C  
ATOM   4632  CG  ARG A 296     -13.559  37.135-125.244  1.00  0.00           C  
ATOM   4633  CD  ARG A 296     -14.925  36.923-125.788  1.00  0.00           C  
ATOM   4634  NE  ARG A 296     -14.995  35.741-126.632  1.00  0.00           N  
ATOM   4635  CZ  ARG A 296     -14.667  35.714-127.938  1.00  0.00           C  
ATOM   4636  NH1 ARG A 296     -14.250  36.809-128.535  1.00  0.00           N  
ATOM   4637  NH2 ARG A 296     -14.766  34.586-128.621  1.00  0.00           N  
ATOM   4638  H   ARG A 296     -13.189  40.665-123.288  1.00  0.00           H  
ATOM   4639  HA  ARG A 296     -12.050  39.467-125.580  1.00  0.00           H  
ATOM   4640 1HB  ARG A 296     -12.784  38.210-123.587  1.00  0.00           H  
ATOM   4641 2HB  ARG A 296     -14.462  38.568-123.965  1.00  0.00           H  
ATOM   4642 1HG  ARG A 296     -12.864  37.209-126.081  1.00  0.00           H  
ATOM   4643 2HG  ARG A 296     -13.296  36.273-124.630  1.00  0.00           H  
ATOM   4644 1HD  ARG A 296     -15.628  36.797-124.965  1.00  0.00           H  
ATOM   4645 2HD  ARG A 296     -15.217  37.786-126.385  1.00  0.00           H  
ATOM   4646  HE  ARG A 296     -15.312  34.879-126.208  1.00  0.00           H  
ATOM   4647 1HH1 ARG A 296     -14.175  37.670-128.013  1.00  0.00           H  
ATOM   4648 2HH1 ARG A 296     -14.004  36.788-129.514  1.00  0.00           H  
ATOM   4649 1HH2 ARG A 296     -15.087  33.744-128.162  1.00  0.00           H  
ATOM   4650 2HH2 ARG A 296     -14.520  34.566-129.599  1.00  0.00           H  
ATOM   4651  N   GLU A 297     -15.189  40.417-125.975  1.00  0.00           N  
ATOM   4652  CA  GLU A 297     -16.205  40.714-126.977  1.00  0.00           C  
ATOM   4653  C   GLU A 297     -15.681  41.689-128.023  1.00  0.00           C  
ATOM   4654  O   GLU A 297     -16.008  41.582-129.205  1.00  0.00           O  
ATOM   4655  CB  GLU A 297     -17.457  41.290-126.312  1.00  0.00           C  
ATOM   4656  CG  GLU A 297     -18.246  40.286-125.483  1.00  0.00           C  
ATOM   4657  CD  GLU A 297     -19.430  40.902-124.790  1.00  0.00           C  
ATOM   4658  OE1 GLU A 297     -19.575  42.099-124.854  1.00  0.00           O  
ATOM   4659  OE2 GLU A 297     -20.189  40.174-124.195  1.00  0.00           O  
ATOM   4660  H   GLU A 297     -15.387  40.605-125.003  1.00  0.00           H  
ATOM   4661  HA  GLU A 297     -16.473  39.786-127.483  1.00  0.00           H  
ATOM   4662 1HB  GLU A 297     -17.175  42.115-125.658  1.00  0.00           H  
ATOM   4663 2HB  GLU A 297     -18.124  41.690-127.076  1.00  0.00           H  
ATOM   4664 1HG  GLU A 297     -18.597  39.487-126.135  1.00  0.00           H  
ATOM   4665 2HG  GLU A 297     -17.584  39.845-124.739  1.00  0.00           H  
ATOM   4666  N   GLU A 298     -14.860  42.636-127.539  1.00  0.00           N  
ATOM   4667  CA  GLU A 298     -14.214  43.672-128.343  1.00  0.00           C  
ATOM   4668  C   GLU A 298     -13.103  43.132-129.248  1.00  0.00           C  
ATOM   4669  O   GLU A 298     -12.658  43.811-130.173  1.00  0.00           O  
ATOM   4670  CB  GLU A 298     -13.641  44.755-127.426  1.00  0.00           C  
ATOM   4671  CG  GLU A 298     -13.056  45.954-128.159  1.00  0.00           C  
ATOM   4672  CD  GLU A 298     -14.089  46.732-128.926  1.00  0.00           C  
ATOM   4673  OE1 GLU A 298     -15.124  47.015-128.373  1.00  0.00           O  
ATOM   4674  OE2 GLU A 298     -13.842  47.043-130.068  1.00  0.00           O  
ATOM   4675  H   GLU A 298     -14.692  42.610-126.543  1.00  0.00           H  
ATOM   4676  HA  GLU A 298     -14.964  44.125-128.992  1.00  0.00           H  
ATOM   4677 1HB  GLU A 298     -14.423  45.119-126.760  1.00  0.00           H  
ATOM   4678 2HB  GLU A 298     -12.855  44.327-126.804  1.00  0.00           H  
ATOM   4679 1HG  GLU A 298     -12.585  46.616-127.433  1.00  0.00           H  
ATOM   4680 2HG  GLU A 298     -12.286  45.606-128.846  1.00  0.00           H  
ATOM   4681  N   GLY A 299     -12.646  41.908-128.991  1.00  0.00           N  
ATOM   4682  CA  GLY A 299     -11.577  41.330-129.809  1.00  0.00           C  
ATOM   4683  C   GLY A 299     -10.187  41.341-129.171  1.00  0.00           C  
ATOM   4684  O   GLY A 299      -9.185  41.094-129.841  1.00  0.00           O  
ATOM   4685  H   GLY A 299     -13.045  41.385-128.225  1.00  0.00           H  
ATOM   4686 1HA  GLY A 299     -11.821  40.294-130.047  1.00  0.00           H  
ATOM   4687 2HA  GLY A 299     -11.509  41.869-130.753  1.00  0.00           H  
ATOM   4688  N   ALA A 300     -10.109  41.622-127.878  1.00  0.00           N  
ATOM   4689  CA  ALA A 300      -8.822  41.582-127.186  1.00  0.00           C  
ATOM   4690  C   ALA A 300      -8.271  40.161-127.181  1.00  0.00           C  
ATOM   4691  O   ALA A 300      -9.025  39.193-127.081  1.00  0.00           O  
ATOM   4692  CB  ALA A 300      -8.959  42.107-125.764  1.00  0.00           C  
ATOM   4693  H   ALA A 300     -10.940  41.867-127.358  1.00  0.00           H  
ATOM   4694  HA  ALA A 300      -8.124  42.218-127.731  1.00  0.00           H  
ATOM   4695 1HB  ALA A 300      -7.992  42.059-125.264  1.00  0.00           H  
ATOM   4696 2HB  ALA A 300      -9.304  43.140-125.789  1.00  0.00           H  
ATOM   4697 3HB  ALA A 300      -9.679  41.498-125.220  1.00  0.00           H  
ATOM   4698  N   ASP A 301      -6.951  40.025-127.289  1.00  0.00           N  
ATOM   4699  CA  ASP A 301      -6.336  38.700-127.267  1.00  0.00           C  
ATOM   4700  C   ASP A 301      -6.775  37.959-126.009  1.00  0.00           C  
ATOM   4701  O   ASP A 301      -6.689  38.491-124.902  1.00  0.00           O  
ATOM   4702  CB  ASP A 301      -4.809  38.802-127.313  1.00  0.00           C  
ATOM   4703  CG  ASP A 301      -4.129  37.446-127.448  1.00  0.00           C  
ATOM   4704  OD1 ASP A 301      -4.610  36.501-126.869  1.00  0.00           O  
ATOM   4705  OD2 ASP A 301      -3.135  37.368-128.130  1.00  0.00           O  
ATOM   4706  H   ASP A 301      -6.362  40.839-127.387  1.00  0.00           H  
ATOM   4707  HA  ASP A 301      -6.675  38.147-128.143  1.00  0.00           H  
ATOM   4708 1HB  ASP A 301      -4.512  39.427-128.155  1.00  0.00           H  
ATOM   4709 2HB  ASP A 301      -4.449  39.283-126.404  1.00  0.00           H  
ATOM   4710  N   VAL A 302      -7.241  36.738-126.195  1.00  0.00           N  
ATOM   4711  CA  VAL A 302      -7.716  35.878-125.120  1.00  0.00           C  
ATOM   4712  C   VAL A 302      -6.642  35.541-124.092  1.00  0.00           C  
ATOM   4713  O   VAL A 302      -6.907  35.511-122.890  1.00  0.00           O  
ATOM   4714  CB  VAL A 302      -8.267  34.567-125.712  1.00  0.00           C  
ATOM   4715  CG1 VAL A 302      -8.581  33.573-124.604  1.00  0.00           C  
ATOM   4716  CG2 VAL A 302      -9.506  34.855-126.545  1.00  0.00           C  
ATOM   4717  H   VAL A 302      -7.262  36.396-127.145  1.00  0.00           H  
ATOM   4718  HA  VAL A 302      -8.523  36.392-124.597  1.00  0.00           H  
ATOM   4719  HB  VAL A 302      -7.501  34.114-126.342  1.00  0.00           H  
ATOM   4720 1HG1 VAL A 302      -8.969  32.652-125.040  1.00  0.00           H  
ATOM   4721 2HG1 VAL A 302      -7.672  33.354-124.043  1.00  0.00           H  
ATOM   4722 3HG1 VAL A 302      -9.328  33.999-123.934  1.00  0.00           H  
ATOM   4723 1HG2 VAL A 302      -9.890  33.924-126.961  1.00  0.00           H  
ATOM   4724 2HG2 VAL A 302     -10.269  35.314-125.915  1.00  0.00           H  
ATOM   4725 3HG2 VAL A 302      -9.249  35.536-127.357  1.00  0.00           H  
ATOM   4726  N   SER A 303      -5.416  35.283-124.546  1.00  0.00           N  
ATOM   4727  CA  SER A 303      -4.350  34.951-123.606  1.00  0.00           C  
ATOM   4728  C   SER A 303      -4.086  36.105-122.645  1.00  0.00           C  
ATOM   4729  O   SER A 303      -3.984  35.906-121.434  1.00  0.00           O  
ATOM   4730  CB  SER A 303      -3.079  34.606-124.358  1.00  0.00           C  
ATOM   4731  OG  SER A 303      -2.041  34.292-123.471  1.00  0.00           O  
ATOM   4732  H   SER A 303      -5.209  35.313-125.534  1.00  0.00           H  
ATOM   4733  HA  SER A 303      -4.661  34.083-123.023  1.00  0.00           H  
ATOM   4734 1HB  SER A 303      -3.266  33.759-125.018  1.00  0.00           H  
ATOM   4735 2HB  SER A 303      -2.786  35.448-124.982  1.00  0.00           H  
ATOM   4736  HG  SER A 303      -1.249  34.692-123.839  1.00  0.00           H  
ATOM   4737  N   ARG A 304      -3.976  37.311-123.192  1.00  0.00           N  
ATOM   4738  CA  ARG A 304      -3.722  38.499-122.385  1.00  0.00           C  
ATOM   4739  C   ARG A 304      -4.804  38.685-121.328  1.00  0.00           C  
ATOM   4740  O   ARG A 304      -4.507  38.933-120.159  1.00  0.00           O  
ATOM   4741  CB  ARG A 304      -3.655  39.740-123.263  1.00  0.00           C  
ATOM   4742  CG  ARG A 304      -2.460  39.796-124.201  1.00  0.00           C  
ATOM   4743  CD  ARG A 304      -1.196  40.051-123.464  1.00  0.00           C  
ATOM   4744  NE  ARG A 304      -0.047  40.094-124.355  1.00  0.00           N  
ATOM   4745  CZ  ARG A 304       0.389  41.201-124.987  1.00  0.00           C  
ATOM   4746  NH1 ARG A 304      -0.236  42.345-124.817  1.00  0.00           N  
ATOM   4747  NH2 ARG A 304       1.445  41.137-125.779  1.00  0.00           N  
ATOM   4748  H   ARG A 304      -4.071  37.407-124.193  1.00  0.00           H  
ATOM   4749  HA  ARG A 304      -2.762  38.377-121.882  1.00  0.00           H  
ATOM   4750 1HB  ARG A 304      -4.556  39.802-123.873  1.00  0.00           H  
ATOM   4751 2HB  ARG A 304      -3.624  40.629-122.634  1.00  0.00           H  
ATOM   4752 1HG  ARG A 304      -2.364  38.846-124.727  1.00  0.00           H  
ATOM   4753 2HG  ARG A 304      -2.602  40.599-124.925  1.00  0.00           H  
ATOM   4754 1HD  ARG A 304      -1.262  41.008-122.947  1.00  0.00           H  
ATOM   4755 2HD  ARG A 304      -1.032  39.257-122.736  1.00  0.00           H  
ATOM   4756  HE  ARG A 304       0.459  39.233-124.511  1.00  0.00           H  
ATOM   4757 1HH1 ARG A 304      -1.043  42.394-124.211  1.00  0.00           H  
ATOM   4758 2HH1 ARG A 304       0.091  43.174-125.291  1.00  0.00           H  
ATOM   4759 1HH2 ARG A 304       1.926  40.257-125.910  1.00  0.00           H  
ATOM   4760 2HH2 ARG A 304       1.772  41.966-126.253  1.00  0.00           H  
ATOM   4761  N   LEU A 305      -6.059  38.564-121.744  1.00  0.00           N  
ATOM   4762  CA  LEU A 305      -7.188  38.720-120.833  1.00  0.00           C  
ATOM   4763  C   LEU A 305      -7.195  37.624-119.775  1.00  0.00           C  
ATOM   4764  O   LEU A 305      -7.470  37.881-118.603  1.00  0.00           O  
ATOM   4765  CB  LEU A 305      -8.508  38.694-121.614  1.00  0.00           C  
ATOM   4766  CG  LEU A 305      -8.767  39.902-122.523  1.00  0.00           C  
ATOM   4767  CD1 LEU A 305     -10.014  39.651-123.360  1.00  0.00           C  
ATOM   4768  CD2 LEU A 305      -8.923  41.154-121.672  1.00  0.00           C  
ATOM   4769  H   LEU A 305      -6.237  38.359-122.717  1.00  0.00           H  
ATOM   4770  HA  LEU A 305      -7.097  39.682-120.331  1.00  0.00           H  
ATOM   4771 1HB  LEU A 305      -8.525  37.801-122.237  1.00  0.00           H  
ATOM   4772 2HB  LEU A 305      -9.331  38.632-120.903  1.00  0.00           H  
ATOM   4773  HG  LEU A 305      -7.927  40.031-123.206  1.00  0.00           H  
ATOM   4774 1HD1 LEU A 305     -10.198  40.509-124.006  1.00  0.00           H  
ATOM   4775 2HD1 LEU A 305      -9.868  38.761-123.973  1.00  0.00           H  
ATOM   4776 3HD1 LEU A 305     -10.870  39.502-122.702  1.00  0.00           H  
ATOM   4777 1HD2 LEU A 305      -9.106  42.013-122.318  1.00  0.00           H  
ATOM   4778 2HD2 LEU A 305      -9.763  41.027-120.989  1.00  0.00           H  
ATOM   4779 3HD2 LEU A 305      -8.011  41.320-121.098  1.00  0.00           H  
ATOM   4780  N   VAL A 306      -6.892  36.401-120.193  1.00  0.00           N  
ATOM   4781  CA  VAL A 306      -6.864  35.264-119.281  1.00  0.00           C  
ATOM   4782  C   VAL A 306      -5.767  35.423-118.237  1.00  0.00           C  
ATOM   4783  O   VAL A 306      -5.966  35.115-117.062  1.00  0.00           O  
ATOM   4784  CB  VAL A 306      -6.638  33.957-120.063  1.00  0.00           C  
ATOM   4785  CG1 VAL A 306      -6.419  32.794-119.106  1.00  0.00           C  
ATOM   4786  CG2 VAL A 306      -7.826  33.688-120.976  1.00  0.00           C  
ATOM   4787  H   VAL A 306      -6.675  36.255-121.169  1.00  0.00           H  
ATOM   4788  HA  VAL A 306      -7.826  35.206-118.771  1.00  0.00           H  
ATOM   4789  HB  VAL A 306      -5.733  34.054-120.663  1.00  0.00           H  
ATOM   4790 1HG1 VAL A 306      -6.261  31.878-119.676  1.00  0.00           H  
ATOM   4791 2HG1 VAL A 306      -5.544  32.992-118.488  1.00  0.00           H  
ATOM   4792 3HG1 VAL A 306      -7.296  32.677-118.469  1.00  0.00           H  
ATOM   4793 1HG2 VAL A 306      -7.659  32.762-121.526  1.00  0.00           H  
ATOM   4794 2HG2 VAL A 306      -8.732  33.596-120.376  1.00  0.00           H  
ATOM   4795 3HG2 VAL A 306      -7.938  34.513-121.679  1.00  0.00           H  
ATOM   4796  N   ALA A 307      -4.609  35.906-118.672  1.00  0.00           N  
ATOM   4797  CA  ALA A 307      -3.476  36.106-117.776  1.00  0.00           C  
ATOM   4798  C   ALA A 307      -3.784  37.170-116.730  1.00  0.00           C  
ATOM   4799  O   ALA A 307      -3.434  37.023-115.559  1.00  0.00           O  
ATOM   4800  CB  ALA A 307      -2.234  36.487-118.569  1.00  0.00           C  
ATOM   4801  H   ALA A 307      -4.511  36.141-119.649  1.00  0.00           H  
ATOM   4802  HA  ALA A 307      -3.288  35.168-117.254  1.00  0.00           H  
ATOM   4803 1HB  ALA A 307      -1.397  36.633-117.885  1.00  0.00           H  
ATOM   4804 2HB  ALA A 307      -1.993  35.690-119.272  1.00  0.00           H  
ATOM   4805 3HB  ALA A 307      -2.421  37.409-119.116  1.00  0.00           H  
ATOM   4806  N   VAL A 308      -4.441  38.242-117.159  1.00  0.00           N  
ATOM   4807  CA  VAL A 308      -4.797  39.334-116.259  1.00  0.00           C  
ATOM   4808  C   VAL A 308      -5.788  38.871-115.199  1.00  0.00           C  
ATOM   4809  O   VAL A 308      -5.680  39.241-114.030  1.00  0.00           O  
ATOM   4810  CB  VAL A 308      -5.408  40.504-117.053  1.00  0.00           C  
ATOM   4811  CG1 VAL A 308      -5.953  41.563-116.106  1.00  0.00           C  
ATOM   4812  CG2 VAL A 308      -4.363  41.100-117.984  1.00  0.00           C  
ATOM   4813  H   VAL A 308      -4.701  38.303-118.133  1.00  0.00           H  
ATOM   4814  HA  VAL A 308      -3.891  39.683-115.763  1.00  0.00           H  
ATOM   4815  HB  VAL A 308      -6.249  40.134-117.639  1.00  0.00           H  
ATOM   4816 1HG1 VAL A 308      -6.381  42.382-116.683  1.00  0.00           H  
ATOM   4817 2HG1 VAL A 308      -6.724  41.123-115.473  1.00  0.00           H  
ATOM   4818 3HG1 VAL A 308      -5.144  41.944-115.482  1.00  0.00           H  
ATOM   4819 1HG2 VAL A 308      -4.802  41.926-118.542  1.00  0.00           H  
ATOM   4820 2HG2 VAL A 308      -3.519  41.465-117.398  1.00  0.00           H  
ATOM   4821 3HG2 VAL A 308      -4.018  40.335-118.680  1.00  0.00           H  
ATOM   4822  N   VAL A 309      -6.755  38.059-115.612  1.00  0.00           N  
ATOM   4823  CA  VAL A 309      -7.767  37.544-114.698  1.00  0.00           C  
ATOM   4824  C   VAL A 309      -7.146  36.636-113.644  1.00  0.00           C  
ATOM   4825  O   VAL A 309      -7.512  36.691-112.470  1.00  0.00           O  
ATOM   4826  CB  VAL A 309      -8.842  36.762-115.476  1.00  0.00           C  
ATOM   4827  CG1 VAL A 309      -9.793  36.065-114.516  1.00  0.00           C  
ATOM   4828  CG2 VAL A 309      -9.601  37.704-116.399  1.00  0.00           C  
ATOM   4829  H   VAL A 309      -6.789  37.792-116.585  1.00  0.00           H  
ATOM   4830  HA  VAL A 309      -8.242  38.388-114.197  1.00  0.00           H  
ATOM   4831  HB  VAL A 309      -8.356  35.986-116.068  1.00  0.00           H  
ATOM   4832 1HG1 VAL A 309     -10.546  35.517-115.083  1.00  0.00           H  
ATOM   4833 2HG1 VAL A 309      -9.234  35.369-113.891  1.00  0.00           H  
ATOM   4834 3HG1 VAL A 309     -10.284  36.807-113.886  1.00  0.00           H  
ATOM   4835 1HG2 VAL A 309     -10.359  37.145-116.946  1.00  0.00           H  
ATOM   4836 2HG2 VAL A 309     -10.082  38.484-115.807  1.00  0.00           H  
ATOM   4837 3HG2 VAL A 309      -8.906  38.161-117.104  1.00  0.00           H  
ATOM   4838  N   MET A 310      -6.205  35.802-114.069  1.00  0.00           N  
ATOM   4839  CA  MET A 310      -5.530  34.881-113.161  1.00  0.00           C  
ATOM   4840  C   MET A 310      -4.712  35.633-112.121  1.00  0.00           C  
ATOM   4841  O   MET A 310      -4.693  35.264-110.947  1.00  0.00           O  
ATOM   4842  CB  MET A 310      -4.638  33.922-113.948  1.00  0.00           C  
ATOM   4843  CG  MET A 310      -5.396  32.914-114.800  1.00  0.00           C  
ATOM   4844  SD  MET A 310      -6.470  31.844-113.821  1.00  0.00           S  
ATOM   4845  CE  MET A 310      -5.259  30.899-112.901  1.00  0.00           C  
ATOM   4846  H   MET A 310      -5.950  35.805-115.046  1.00  0.00           H  
ATOM   4847  HA  MET A 310      -6.286  34.302-112.631  1.00  0.00           H  
ATOM   4848 1HB  MET A 310      -3.985  34.492-114.607  1.00  0.00           H  
ATOM   4849 2HB  MET A 310      -4.003  33.366-113.257  1.00  0.00           H  
ATOM   4850 1HG  MET A 310      -6.008  33.442-115.530  1.00  0.00           H  
ATOM   4851 2HG  MET A 310      -4.686  32.287-115.339  1.00  0.00           H  
ATOM   4852 1HE  MET A 310      -5.770  30.191-112.248  1.00  0.00           H  
ATOM   4853 2HE  MET A 310      -4.617  30.356-113.596  1.00  0.00           H  
ATOM   4854 3HE  MET A 310      -4.651  31.575-112.299  1.00  0.00           H  
ATOM   4855  N   ASP A 311      -4.036  36.689-112.557  1.00  0.00           N  
ATOM   4856  CA  ASP A 311      -3.213  37.495-111.663  1.00  0.00           C  
ATOM   4857  C   ASP A 311      -4.065  38.193-110.611  1.00  0.00           C  
ATOM   4858  O   ASP A 311      -3.687  38.268-109.442  1.00  0.00           O  
ATOM   4859  CB  ASP A 311      -2.418  38.535-112.457  1.00  0.00           C  
ATOM   4860  CG  ASP A 311      -1.416  39.295-111.599  1.00  0.00           C  
ATOM   4861  OD1 ASP A 311      -0.366  38.760-111.331  1.00  0.00           O  
ATOM   4862  OD2 ASP A 311      -1.709  40.404-111.220  1.00  0.00           O  
ATOM   4863  H   ASP A 311      -4.093  36.941-113.533  1.00  0.00           H  
ATOM   4864  HA  ASP A 311      -2.511  36.836-111.151  1.00  0.00           H  
ATOM   4865 1HB  ASP A 311      -1.881  38.041-113.267  1.00  0.00           H  
ATOM   4866 2HB  ASP A 311      -3.105  39.251-112.908  1.00  0.00           H  
ATOM   4867  N   MET A 312      -5.216  38.703-111.033  1.00  0.00           N  
ATOM   4868  CA  MET A 312      -6.124  39.397-110.127  1.00  0.00           C  
ATOM   4869  C   MET A 312      -6.672  38.452-109.065  1.00  0.00           C  
ATOM   4870  O   MET A 312      -6.787  38.817-107.895  1.00  0.00           O  
ATOM   4871  CB  MET A 312      -7.267  40.036-110.913  1.00  0.00           C  
ATOM   4872  CG  MET A 312      -6.838  41.157-111.849  1.00  0.00           C  
ATOM   4873  SD  MET A 312      -6.055  42.529-110.979  1.00  0.00           S  
ATOM   4874  CE  MET A 312      -4.324  42.141-111.225  1.00  0.00           C  
ATOM   4875  H   MET A 312      -5.469  38.608-112.006  1.00  0.00           H  
ATOM   4876  HA  MET A 312      -5.568  40.182-109.615  1.00  0.00           H  
ATOM   4877 1HB  MET A 312      -7.768  39.275-111.510  1.00  0.00           H  
ATOM   4878 2HB  MET A 312      -8.003  40.444-110.219  1.00  0.00           H  
ATOM   4879 1HG  MET A 312      -6.134  40.767-112.584  1.00  0.00           H  
ATOM   4880 2HG  MET A 312      -7.709  41.539-112.382  1.00  0.00           H  
ATOM   4881 1HE  MET A 312      -3.709  42.901-110.743  1.00  0.00           H  
ATOM   4882 2HE  MET A 312      -4.104  41.165-110.790  1.00  0.00           H  
ATOM   4883 3HE  MET A 312      -4.104  42.120-112.293  1.00  0.00           H  
ATOM   4884  N   THR A 313      -7.009  37.235-109.480  1.00  0.00           N  
ATOM   4885  CA  THR A 313      -7.546  36.234-108.565  1.00  0.00           C  
ATOM   4886  C   THR A 313      -6.515  35.838-107.517  1.00  0.00           C  
ATOM   4887  O   THR A 313      -6.842  35.673-106.342  1.00  0.00           O  
ATOM   4888  CB  THR A 313      -8.016  34.981-109.327  1.00  0.00           C  
ATOM   4889  OG1 THR A 313      -9.059  35.339-110.243  1.00  0.00           O  
ATOM   4890  CG2 THR A 313      -8.537  33.931-108.357  1.00  0.00           C  
ATOM   4891  H   THR A 313      -6.890  36.997-110.454  1.00  0.00           H  
ATOM   4892  HA  THR A 313      -8.404  36.663-108.048  1.00  0.00           H  
ATOM   4893  HB  THR A 313      -7.183  34.564-109.891  1.00  0.00           H  
ATOM   4894  HG1 THR A 313      -8.672  35.724-111.033  1.00  0.00           H  
ATOM   4895 1HG2 THR A 313      -8.865  33.053-108.913  1.00  0.00           H  
ATOM   4896 2HG2 THR A 313      -7.743  33.649-107.666  1.00  0.00           H  
ATOM   4897 3HG2 THR A 313      -9.377  34.339-107.796  1.00  0.00           H  
ATOM   4898  N   SER A 314      -5.267  35.686-107.949  1.00  0.00           N  
ATOM   4899  CA  SER A 314      -4.183  35.310-107.048  1.00  0.00           C  
ATOM   4900  C   SER A 314      -3.933  36.390-106.005  1.00  0.00           C  
ATOM   4901  O   SER A 314      -3.706  36.093-104.832  1.00  0.00           O  
ATOM   4902  CB  SER A 314      -2.913  35.054-107.836  1.00  0.00           C  
ATOM   4903  OG  SER A 314      -1.860  34.688-106.988  1.00  0.00           O  
ATOM   4904  H   SER A 314      -5.064  35.835-108.927  1.00  0.00           H  
ATOM   4905  HA  SER A 314      -4.466  34.393-106.530  1.00  0.00           H  
ATOM   4906 1HB  SER A 314      -3.090  34.262-108.563  1.00  0.00           H  
ATOM   4907 2HB  SER A 314      -2.642  35.951-108.390  1.00  0.00           H  
ATOM   4908  HG  SER A 314      -1.100  34.544-107.556  1.00  0.00           H  
ATOM   4909  N   ARG A 315      -3.976  37.645-106.439  1.00  0.00           N  
ATOM   4910  CA  ARG A 315      -3.755  38.774-105.543  1.00  0.00           C  
ATOM   4911  C   ARG A 315      -4.847  38.863-104.486  1.00  0.00           C  
ATOM   4912  O   ARG A 315      -4.573  39.137-103.318  1.00  0.00           O  
ATOM   4913  CB  ARG A 315      -3.706  40.077-106.327  1.00  0.00           C  
ATOM   4914  CG  ARG A 315      -2.479  40.247-107.209  1.00  0.00           C  
ATOM   4915  CD  ARG A 315      -1.246  40.440-106.403  1.00  0.00           C  
ATOM   4916  NE  ARG A 315      -1.320  41.633-105.575  1.00  0.00           N  
ATOM   4917  CZ  ARG A 315      -1.016  42.876-105.995  1.00  0.00           C  
ATOM   4918  NH1 ARG A 315      -0.619  43.073-107.233  1.00  0.00           N  
ATOM   4919  NH2 ARG A 315      -1.116  43.898-105.163  1.00  0.00           N  
ATOM   4920  H   ARG A 315      -4.167  37.821-107.415  1.00  0.00           H  
ATOM   4921  HA  ARG A 315      -2.798  38.634-105.040  1.00  0.00           H  
ATOM   4922 1HB  ARG A 315      -4.584  40.150-106.966  1.00  0.00           H  
ATOM   4923 2HB  ARG A 315      -3.734  40.919-105.635  1.00  0.00           H  
ATOM   4924 1HG  ARG A 315      -2.349  39.359-107.827  1.00  0.00           H  
ATOM   4925 2HG  ARG A 315      -2.610  41.120-107.850  1.00  0.00           H  
ATOM   4926 1HD  ARG A 315      -1.100  39.580-105.750  1.00  0.00           H  
ATOM   4927 2HD  ARG A 315      -0.389  40.540-107.069  1.00  0.00           H  
ATOM   4928  HE  ARG A 315      -1.622  41.521-104.616  1.00  0.00           H  
ATOM   4929 1HH1 ARG A 315      -0.542  42.292-107.869  1.00  0.00           H
[truncated: 24,606,771 more chars]
