# Supplementary material for: Blueprinting extendable nanomaterials with standardized protein blocks
Source: Nature. 2024 Mar 13;627(8005):898–904. doi: 10.1038/s41586-024-07188-4 (PMC10972742; doi:10.1038/s41586-024-07188-4)
Supplement: Supplementary file 4 — Design models with ideal backbones as well as experimentally determined structures for comparison. For reference to design names, see Supplementary Fig. 1. [file 41586_2024_7188_MOESM4_ESM.zip › cage_O4_34_+4_cryo_fit.pdb]

SEQRES   1 A  650  MET GLU GLU LYS ARG GLU ILE ALA GLU PHE ALA ARG GLU
SEQRES   2 A  650  MET MET GLU GLU ILE SER GLU ARG VAL GLU ARG TYR VAL
SEQRES   3 A  650  GLU ASP PRO VAL LEU ALA THR ALA VAL ARG GLY ARG ALA
SEQRES   4 A  650  ILE VAL GLU SER ALA ALA VAL PHE ALA LYS THR ILE GLY
SEQRES   5 A  650  GLY ASP ILE GLU LYS LEU ASP GLU ALA ARG GLU GLU VAL
SEQRES   6 A  650  GLU ARG ALA ALA GLU GLU ALA LEU ARG ARG ARG GLU GLU
SEQRES   7 A  650  GLY ALA ASP VAL SER GLU LEU VAL ALA GLU LEU ILE ARG
SEQRES   8 A  650  GLU THR SER ARG GLN ILE ALA GLU ILE ALA GLU ALA THR
SEQRES   9 A  650  ILE LYS ALA THR ASP ASP PRO GLU VAL LEU GLU GLU ILE
SEQRES  10 A  650  SER GLU PHE ALA GLU GLU ARG SER ARG ARG LEU SER GLU
SEQRES  11 A  650  TYR ALA GLU ARG HIS VAL THR ASN PRO ILE LEU ALA ALA
SEQRES  12 A  650  THR VAL VAL ALA LEU ALA GLU VAL LEU SER ALA VAL VAL
SEQRES  13 A  650  ARG ALA ARG SER TYR GLY ALA PRO GLU GLU VAL GLY GLU
SEQRES  14 A  650  LYS ALA VAL LYS GLU VAL ARG GLU ALA SER GLU GLU ALA
SEQRES  15 A  650  LEU GLU ARG TYR LYS GLU GLY ALA ASP GLU SER GLU LEU
SEQRES  16 A  650  ILE ALA GLU ILE MET GLU ALA THR ALA GLU ALA VAL GLY
SEQRES  17 A  650  LYS ILE ALA GLU ALA ALA ILE GLU ALA THR ASP ASP PRO
SEQRES  18 A  650  GLU LYS ARG ARG ARG ILE ALA ARG TRP ALA ARG GLU GLN
SEQRES  19 A  650  MET ARG ARG LEU SER ARG ARG ALA GLU GLU LEU VAL GLU
SEQRES  20 A  650  ASP PRO VAL LEU ALA MET THR VAL PHE ALA ARG ALA GLN
SEQRES  21 A  650  ILE LEU ALA ALA ALA VAL PHE GLY LYS ALA VAL GLY MET
SEQRES  22 A  650  PRO GLU ILE VAL SER GLU HIS ALA ARG ARG MET VAL ARG
SEQRES  23 A  650  LEU ALA GLY GLU ALA ALA LEU ALA LEU LYS LYS GLU GLY
SEQRES  24 A  650  ALA ASP VAL SER ARG LEU VAL ALA MET VAL GLY ARG VAL
SEQRES  25 A  650  THR SER ILE ALA VAL GLY MET ILE ALA LYS ALA THR VAL
SEQRES  26 A  650  SER ASP SER TRP LYS GLU ARG THR ARG GLU MET ILE ARG
SEQRES  27 A  650  ALA TYR LYS GLU ILE VAL ARG GLU MET ILE ARG ALA GLY
SEQRES  28 A  650  ALA PRO GLY LYS PHE LEU ASN GLU MET VAL LYS LEU GLY
SEQRES  29 A  650  ALA GLU ALA ILE VAL GLU LEU VAL GLU GLU ALA VAL LYS
SEQRES  30 A  650  GLU GLY VAL PRO PRO GLU GLU VAL THR GLU MET GLY ILE
SEQRES  31 A  650  GLU GLY LEU LYS ALA VAL THR GLU MET ALA ILE GLU GLY
SEQRES  32 A  650  MET LYS ALA GLY GLY ASP PRO LYS GLU PHE LEU ASP ILE
SEQRES  33 A  650  ILE SER GLU THR GLY LYS ALA VAL LEU GLU VAL VAL ALA
SEQRES  34 A  650  ARG THR GLY ALA PRO PRO GLU LEU LEU LYS GLU ALA ALA
SEQRES  35 A  650  ASP ALA VAL SER LYS ALA MET LYS GLU ALA VAL GLU ALA
SEQRES  36 A  650  ALA ILE LYS ALA GLY ALA PRO PRO GLU VAL LEU THR GLU
SEQRES  37 A  650  ALA VAL LYS LYS GLY SER GLU ILE MET VAL GLU ALA VAL
SEQRES  38 A  650  GLU LEU ALA ALA ARG LEU GLY ALA PRO PRO GLU LEU VAL
SEQRES  39 A  650  THR GLU SER ALA ILE LYS GLY LEU GLU ALA VAL THR GLU
SEQRES  40 A  650  MET ALA ILE GLU ALA MET LYS ALA GLY GLY ASP PRO LEU
SEQRES  41 A  650  GLU MET ALA ARG ILE VAL ALA GLU LEU ALA GLU LYS ALA
SEQRES  42 A  650  ILE ASP VAL VAL ALA LYS MET GLY ALA PRO GLY THR TYR
SEQRES  43 A  650  MET LEU ALA MET ILE MET ALA ALA SER VAL ALA HIS ARG
SEQRES  44 A  650  ARG ILE VAL GLU ALA ALA ILE LYS ALA GLY ALA PRO GLY
SEQRES  45 A  650  GLU VAL LEU GLU GLU ALA VAL ARG LEU ALA GLY ARG VAL
SEQRES  46 A  650  GLN VAL ARG GLY VAL GLU LYS ALA ALA GLU LEU GLY THR
SEQRES  47 A  650  PRO LYS THR LEU VAL GLU ALA ALA GLY GLU LEU GLY LEU
SEQRES  48 A  650  ALA THR VAL ARG ARG MET ALA GLU LEU ALA ILE GLU ALA
SEQRES  49 A  650  GLY GLY ASP ARG GLU ARG MET GLU GLU ILE ILE ARG GLU
SEQRES  50 A  650  VAL GLU GLU ALA MET GLU ARG VAL ILE GLU ARG ILE GLU
SEQRES   1 B  650  MET GLU GLU LYS ARG GLU ILE ALA GLU PHE ALA ARG GLU
SEQRES   2 B  650  MET MET GLU GLU ILE SER GLU ARG VAL GLU ARG TYR VAL
SEQRES   3 B  650  GLU ASP PRO VAL LEU ALA THR ALA VAL ARG GLY ARG ALA
SEQRES   4 B  650  ILE VAL GLU SER ALA ALA VAL PHE ALA LYS THR ILE GLY
SEQRES   5 B  650  GLY ASP ILE GLU LYS LEU ASP GLU ALA ARG GLU GLU VAL
SEQRES   6 B  650  GLU ARG ALA ALA GLU GLU ALA LEU ARG ARG ARG GLU GLU
SEQRES   7 B  650  GLY ALA ASP VAL SER GLU LEU VAL ALA GLU LEU ILE ARG
SEQRES   8 B  650  GLU THR SER ARG GLN ILE ALA GLU ILE ALA GLU ALA THR
SEQRES   9 B  650  ILE LYS ALA THR ASP ASP PRO GLU VAL LEU GLU GLU ILE
SEQRES  10 B  650  SER GLU PHE ALA GLU GLU ARG SER ARG ARG LEU SER GLU
SEQRES  11 B  650  TYR ALA GLU ARG HIS VAL THR ASN PRO ILE LEU ALA ALA
SEQRES  12 B  650  THR VAL VAL ALA LEU ALA GLU VAL LEU SER ALA VAL VAL
SEQRES  13 B  650  ARG ALA ARG SER TYR GLY ALA PRO GLU GLU VAL GLY GLU
SEQRES  14 B  650  LYS ALA VAL LYS GLU VAL ARG GLU ALA SER GLU GLU ALA
SEQRES  15 B  650  LEU GLU ARG TYR LYS GLU GLY ALA ASP GLU SER GLU LEU
SEQRES  16 B  650  ILE ALA GLU ILE MET GLU ALA THR ALA GLU ALA VAL GLY
SEQRES  17 B  650  LYS ILE ALA GLU ALA ALA ILE GLU ALA THR ASP ASP PRO
SEQRES  18 B  650  GLU LYS ARG ARG ARG ILE ALA ARG TRP ALA ARG GLU GLN
SEQRES  19 B  650  MET ARG ARG LEU SER ARG ARG ALA GLU GLU LEU VAL GLU
SEQRES  20 B  650  ASP PRO VAL LEU ALA MET THR VAL PHE ALA ARG ALA GLN
SEQRES  21 B  650  ILE LEU ALA ALA ALA VAL PHE GLY LYS ALA VAL GLY MET
SEQRES  22 B  650  PRO GLU ILE VAL SER GLU HIS ALA ARG ARG MET VAL ARG
SEQRES  23 B  650  LEU ALA GLY GLU ALA ALA LEU ALA LEU LYS LYS GLU GLY
SEQRES  24 B  650  ALA ASP VAL SER ARG LEU VAL ALA MET VAL GLY ARG VAL
SEQRES  25 B  650  THR SER ILE ALA VAL GLY MET ILE ALA LYS ALA THR VAL
SEQRES  26 B  650  SER ASP SER TRP LYS GLU ARG THR ARG GLU MET ILE ARG
SEQRES  27 B  650  ALA TYR LYS GLU ILE VAL ARG GLU MET ILE ARG ALA GLY
SEQRES  28 B  650  ALA PRO GLY LYS PHE LEU ASN GLU MET VAL LYS LEU GLY
SEQRES  29 B  650  ALA GLU ALA ILE VAL GLU LEU VAL GLU GLU ALA VAL LYS
SEQRES  30 B  650  GLU GLY VAL PRO PRO GLU GLU VAL THR GLU MET GLY ILE
SEQRES  31 B  650  GLU GLY LEU LYS ALA VAL THR GLU MET ALA ILE GLU GLY
SEQRES  32 B  650  MET LYS ALA GLY GLY ASP PRO LYS GLU PHE LEU ASP ILE
SEQRES  33 B  650  ILE SER GLU THR GLY LYS ALA VAL LEU GLU VAL VAL ALA
SEQRES  34 B  650  ARG THR GLY ALA PRO PRO GLU LEU LEU LYS GLU ALA ALA
SEQRES  35 B  650  ASP ALA VAL SER LYS ALA MET LYS GLU ALA VAL GLU ALA
SEQRES  36 B  650  ALA ILE LYS ALA GLY ALA PRO PRO GLU VAL LEU THR GLU
SEQRES  37 B  650  ALA VAL LYS LYS GLY SER GLU ILE MET VAL GLU ALA VAL
SEQRES  38 B  650  GLU LEU ALA ALA ARG LEU GLY ALA PRO PRO GLU LEU VAL
SEQRES  39 B  650  THR GLU SER ALA ILE LYS GLY LEU GLU ALA VAL THR GLU
SEQRES  40 B  650  MET ALA ILE GLU ALA MET LYS ALA GLY GLY ASP PRO LEU
SEQRES  41 B  650  GLU MET ALA ARG ILE VAL ALA GLU LEU ALA GLU LYS ALA
SEQRES  42 B  650  ILE ASP VAL VAL ALA LYS MET GLY ALA PRO GLY THR TYR
SEQRES  43 B  650  MET LEU ALA MET ILE MET ALA ALA SER VAL ALA HIS ARG
SEQRES  44 B  650  ARG ILE VAL GLU ALA ALA ILE LYS ALA GLY ALA PRO GLY
SEQRES  45 B  650  GLU VAL LEU GLU GLU ALA VAL ARG LEU ALA GLY ARG VAL
SEQRES  46 B  650  GLN VAL ARG GLY VAL GLU LYS ALA ALA GLU LEU GLY THR
SEQRES  47 B  650  PRO LYS THR LEU VAL GLU ALA ALA GLY GLU LEU GLY LEU
SEQRES  48 B  650  ALA THR VAL ARG ARG MET ALA GLU LEU ALA ILE GLU ALA
SEQRES  49 B  650  GLY GLY ASP ARG GLU ARG MET GLU GLU ILE ILE ARG GLU
SEQRES  50 B  650  VAL GLU GLU ALA MET GLU ARG VAL ILE GLU ARG ILE GLU
SEQRES   1 C  650  MET GLU GLU LYS ARG GLU ILE ALA GLU PHE ALA ARG GLU
SEQRES   2 C  650  MET MET GLU GLU ILE SER GLU ARG VAL GLU ARG TYR VAL
SEQRES   3 C  650  GLU ASP PRO VAL LEU ALA THR ALA VAL ARG GLY ARG ALA
SEQRES   4 C  650  ILE VAL GLU SER ALA ALA VAL PHE ALA LYS THR ILE GLY
SEQRES   5 C  650  GLY ASP ILE GLU LYS LEU ASP GLU ALA ARG GLU GLU VAL
SEQRES   6 C  650  GLU ARG ALA ALA GLU GLU ALA LEU ARG ARG ARG GLU GLU
SEQRES   7 C  650  GLY ALA ASP VAL SER GLU LEU VAL ALA GLU LEU ILE ARG
SEQRES   8 C  650  GLU THR SER ARG GLN ILE ALA GLU ILE ALA GLU ALA THR
SEQRES   9 C  650  ILE LYS ALA THR ASP ASP PRO GLU VAL LEU GLU GLU ILE
SEQRES  10 C  650  SER GLU PHE ALA GLU GLU ARG SER ARG ARG LEU SER GLU
SEQRES  11 C  650  TYR ALA GLU ARG HIS VAL THR ASN PRO ILE LEU ALA ALA
SEQRES  12 C  650  THR VAL VAL ALA LEU ALA GLU VAL LEU SER ALA VAL VAL
SEQRES  13 C  650  ARG ALA ARG SER TYR GLY ALA PRO GLU GLU VAL GLY GLU
SEQRES  14 C  650  LYS ALA VAL LYS GLU VAL ARG GLU ALA SER GLU GLU ALA
SEQRES  15 C  650  LEU GLU ARG TYR LYS GLU GLY ALA ASP GLU SER GLU LEU
SEQRES  16 C  650  ILE ALA GLU ILE MET GLU ALA THR ALA GLU ALA VAL GLY
SEQRES  17 C  650  LYS ILE ALA GLU ALA ALA ILE GLU ALA THR ASP ASP PRO
SEQRES  18 C  650  GLU LYS ARG ARG ARG ILE ALA ARG TRP ALA ARG GLU GLN
SEQRES  19 C  650  MET ARG ARG LEU SER ARG ARG ALA GLU GLU LEU VAL GLU
SEQRES  20 C  650  ASP PRO VAL LEU ALA MET THR VAL PHE ALA ARG ALA GLN
SEQRES  21 C  650  ILE LEU ALA ALA ALA VAL PHE GLY LYS ALA VAL GLY MET
SEQRES  22 C  650  PRO GLU ILE VAL SER GLU HIS ALA ARG ARG MET VAL ARG
SEQRES  23 C  650  LEU ALA GLY GLU ALA ALA LEU ALA LEU LYS LYS GLU GLY
SEQRES  24 C  650  ALA ASP VAL SER ARG LEU VAL ALA MET VAL GLY ARG VAL
SEQRES  25 C  650  THR SER ILE ALA VAL GLY MET ILE ALA LYS ALA THR VAL
SEQRES  26 C  650  SER ASP SER TRP LYS GLU ARG THR ARG GLU MET ILE ARG
SEQRES  27 C  650  ALA TYR LYS GLU ILE VAL ARG GLU MET ILE ARG ALA GLY
SEQRES  28 C  650  ALA PRO GLY LYS PHE LEU ASN GLU MET VAL LYS LEU GLY
SEQRES  29 C  650  ALA GLU ALA ILE VAL GLU LEU VAL GLU GLU ALA VAL LYS
SEQRES  30 C  650  GLU GLY VAL PRO PRO GLU GLU VAL THR GLU MET GLY ILE
SEQRES  31 C  650  GLU GLY LEU LYS ALA VAL THR GLU MET ALA ILE GLU GLY
SEQRES  32 C  650  MET LYS ALA GLY GLY ASP PRO LYS GLU PHE LEU ASP ILE
SEQRES  33 C  650  ILE SER GLU THR GLY LYS ALA VAL LEU GLU VAL VAL ALA
SEQRES  34 C  650  ARG THR GLY ALA PRO PRO GLU LEU LEU LYS GLU ALA ALA
SEQRES  35 C  650  ASP ALA VAL SER LYS ALA MET LYS GLU ALA VAL GLU ALA
SEQRES  36 C  650  ALA ILE LYS ALA GLY ALA PRO PRO GLU VAL LEU THR GLU
SEQRES  37 C  650  ALA VAL LYS LYS GLY SER GLU ILE MET VAL GLU ALA VAL
SEQRES  38 C  650  GLU LEU ALA ALA ARG LEU GLY ALA PRO PRO GLU LEU VAL
SEQRES  39 C  650  THR GLU SER ALA ILE LYS GLY LEU GLU ALA VAL THR GLU
SEQRES  40 C  650  MET ALA ILE GLU ALA MET LYS ALA GLY GLY ASP PRO LEU
SEQRES  41 C  650  GLU MET ALA ARG ILE VAL ALA GLU LEU ALA GLU LYS ALA
SEQRES  42 C  650  ILE ASP VAL VAL ALA LYS MET GLY ALA PRO GLY THR TYR
SEQRES  43 C  650  MET LEU ALA MET ILE MET ALA ALA SER VAL ALA HIS ARG
SEQRES  44 C  650  ARG ILE VAL GLU ALA ALA ILE LYS ALA GLY ALA PRO GLY
SEQRES  45 C  650  GLU VAL LEU GLU GLU ALA VAL ARG LEU ALA GLY ARG VAL
SEQRES  46 C  650  GLN VAL ARG GLY VAL GLU LYS ALA ALA GLU LEU GLY THR
SEQRES  47 C  650  PRO LYS THR LEU VAL GLU ALA ALA GLY GLU LEU GLY LEU
SEQRES  48 C  650  ALA THR VAL ARG ARG MET ALA GLU LEU ALA ILE GLU ALA
SEQRES  49 C  650  GLY GLY ASP ARG GLU ARG MET GLU GLU ILE ILE ARG GLU
SEQRES  50 C  650  VAL GLU GLU ALA MET GLU ARG VAL ILE GLU ARG ILE GLU
SEQRES   1 D  650  MET GLU GLU LYS ARG GLU ILE ALA GLU PHE ALA ARG GLU
SEQRES   2 D  650  MET MET GLU GLU ILE SER GLU ARG VAL GLU ARG TYR VAL
SEQRES   3 D  650  GLU ASP PRO VAL LEU ALA THR ALA VAL ARG GLY ARG ALA
SEQRES   4 D  650  ILE VAL GLU SER ALA ALA VAL PHE ALA LYS THR ILE GLY
SEQRES   5 D  650  GLY ASP ILE GLU LYS LEU ASP GLU ALA ARG GLU GLU VAL
SEQRES   6 D  650  GLU ARG ALA ALA GLU GLU ALA LEU ARG ARG ARG GLU GLU
SEQRES   7 D  650  GLY ALA ASP VAL SER GLU LEU VAL ALA GLU LEU ILE ARG
SEQRES   8 D  650  GLU THR SER ARG GLN ILE ALA GLU ILE ALA GLU ALA THR
SEQRES   9 D  650  ILE LYS ALA THR ASP ASP PRO GLU VAL LEU GLU GLU ILE
SEQRES  10 D  650  SER GLU PHE ALA GLU GLU ARG SER ARG ARG LEU SER GLU
SEQRES  11 D  650  TYR ALA GLU ARG HIS VAL THR ASN PRO ILE LEU ALA ALA
SEQRES  12 D  650  THR VAL VAL ALA LEU ALA GLU VAL LEU SER ALA VAL VAL
SEQRES  13 D  650  ARG ALA ARG SER TYR GLY ALA PRO GLU GLU VAL GLY GLU
SEQRES  14 D  650  LYS ALA VAL LYS GLU VAL ARG GLU ALA SER GLU GLU ALA
SEQRES  15 D  650  LEU GLU ARG TYR LYS GLU GLY ALA ASP GLU SER GLU LEU
SEQRES  16 D  650  ILE ALA GLU ILE MET GLU ALA THR ALA GLU ALA VAL GLY
SEQRES  17 D  650  LYS ILE ALA GLU ALA ALA ILE GLU ALA THR ASP ASP PRO
SEQRES  18 D  650  GLU LYS ARG ARG ARG ILE ALA ARG TRP ALA ARG GLU GLN
SEQRES  19 D  650  MET ARG ARG LEU SER ARG ARG ALA GLU GLU LEU VAL GLU
SEQRES  20 D  650  ASP PRO VAL LEU ALA MET THR VAL PHE ALA ARG ALA GLN
SEQRES  21 D  650  ILE LEU ALA ALA ALA VAL PHE GLY LYS ALA VAL GLY MET
SEQRES  22 D  650  PRO GLU ILE VAL SER GLU HIS ALA ARG ARG MET VAL ARG
SEQRES  23 D  650  LEU ALA GLY GLU ALA ALA LEU ALA LEU LYS LYS GLU GLY
SEQRES  24 D  650  ALA ASP VAL SER ARG LEU VAL ALA MET VAL GLY ARG VAL
SEQRES  25 D  650  THR SER ILE ALA VAL GLY MET ILE ALA LYS ALA THR VAL
SEQRES  26 D  650  SER ASP SER TRP LYS GLU ARG THR ARG GLU MET ILE ARG
SEQRES  27 D  650  ALA TYR LYS GLU ILE VAL ARG GLU MET ILE ARG ALA GLY
SEQRES  28 D  650  ALA PRO GLY LYS PHE LEU ASN GLU MET VAL LYS LEU GLY
SEQRES  29 D  650  ALA GLU ALA ILE VAL GLU LEU VAL GLU GLU ALA VAL LYS
SEQRES  30 D  650  GLU GLY VAL PRO PRO GLU GLU VAL THR GLU MET GLY ILE
SEQRES  31 D  650  GLU GLY LEU LYS ALA VAL THR GLU MET ALA ILE GLU GLY
SEQRES  32 D  650  MET LYS ALA GLY GLY ASP PRO LYS GLU PHE LEU ASP ILE
SEQRES  33 D  650  ILE SER GLU THR GLY LYS ALA VAL LEU GLU VAL VAL ALA
SEQRES  34 D  650  ARG THR GLY ALA PRO PRO GLU LEU LEU LYS GLU ALA ALA
SEQRES  35 D  650  ASP ALA VAL SER LYS ALA MET LYS GLU ALA VAL GLU ALA
SEQRES  36 D  650  ALA ILE LYS ALA GLY ALA PRO PRO GLU VAL LEU THR GLU
SEQRES  37 D  650  ALA VAL LYS LYS GLY SER GLU ILE MET VAL GLU ALA VAL
SEQRES  38 D  650  GLU LEU ALA ALA ARG LEU GLY ALA PRO PRO GLU LEU VAL
SEQRES  39 D  650  THR GLU SER ALA ILE LYS GLY LEU GLU ALA VAL THR GLU
SEQRES  40 D  650  MET ALA ILE GLU ALA MET LYS ALA GLY GLY ASP PRO LEU
SEQRES  41 D  650  GLU MET ALA ARG ILE VAL ALA GLU LEU ALA GLU LYS ALA
SEQRES  42 D  650  ILE ASP VAL VAL ALA LYS MET GLY ALA PRO GLY THR TYR
SEQRES  43 D  650  MET LEU ALA MET ILE MET ALA ALA SER VAL ALA HIS ARG
SEQRES  44 D  650  ARG ILE VAL GLU ALA ALA ILE LYS ALA GLY ALA PRO GLY
SEQRES  45 D  650  GLU VAL LEU GLU GLU ALA VAL ARG LEU ALA GLY ARG VAL
SEQRES  46 D  650  GLN VAL ARG GLY VAL GLU LYS ALA ALA GLU LEU GLY THR
SEQRES  47 D  650  PRO LYS THR LEU VAL GLU ALA ALA GLY GLU LEU GLY LEU
SEQRES  48 D  650  ALA THR VAL ARG ARG MET ALA GLU LEU ALA ILE GLU ALA
SEQRES  49 D  650  GLY GLY ASP ARG GLU ARG MET GLU GLU ILE ILE ARG GLU
SEQRES  50 D  650  VAL GLU GLU ALA MET GLU ARG VAL ILE GLU ARG ILE GLU
SEQRES   1 E  650  MET GLU GLU LYS ARG GLU ILE ALA GLU PHE ALA ARG GLU
SEQRES   2 E  650  MET MET GLU GLU ILE SER GLU ARG VAL GLU ARG TYR VAL
SEQRES   3 E  650  GLU ASP PRO VAL LEU ALA THR ALA VAL ARG GLY ARG ALA
SEQRES   4 E  650  ILE VAL GLU SER ALA ALA VAL PHE ALA LYS THR ILE GLY
SEQRES   5 E  650  GLY ASP ILE GLU LYS LEU ASP GLU ALA ARG GLU GLU VAL
SEQRES   6 E  650  GLU ARG ALA ALA GLU GLU ALA LEU ARG ARG ARG GLU GLU
SEQRES   7 E  650  GLY ALA ASP VAL SER GLU LEU VAL ALA GLU LEU ILE ARG
SEQRES   8 E  650  GLU THR SER ARG GLN ILE ALA GLU ILE ALA GLU ALA THR
SEQRES   9 E  650  ILE LYS ALA THR ASP ASP PRO GLU VAL LEU GLU GLU ILE
SEQRES  10 E  650  SER GLU PHE ALA GLU GLU ARG SER ARG ARG LEU SER GLU
SEQRES  11 E  650  TYR ALA GLU ARG HIS VAL THR ASN PRO ILE LEU ALA ALA
SEQRES  12 E  650  THR VAL VAL ALA LEU ALA GLU VAL LEU SER ALA VAL VAL
SEQRES  13 E  650  ARG ALA ARG SER TYR GLY ALA PRO GLU GLU VAL GLY GLU
SEQRES  14 E  650  LYS ALA VAL LYS GLU VAL ARG GLU ALA SER GLU GLU ALA
SEQRES  15 E  650  LEU GLU ARG TYR LYS GLU GLY ALA ASP GLU SER GLU LEU
SEQRES  16 E  650  ILE ALA GLU ILE MET GLU ALA THR ALA GLU ALA VAL GLY
SEQRES  17 E  650  LYS ILE ALA GLU ALA ALA ILE GLU ALA THR ASP ASP PRO
SEQRES  18 E  650  GLU LYS ARG ARG ARG ILE ALA ARG TRP ALA ARG GLU GLN
SEQRES  19 E  650  MET ARG ARG LEU SER ARG ARG ALA GLU GLU LEU VAL GLU
SEQRES  20 E  650  ASP PRO VAL LEU ALA MET THR VAL PHE ALA ARG ALA GLN
SEQRES  21 E  650  ILE LEU ALA ALA ALA VAL PHE GLY LYS ALA VAL GLY MET
SEQRES  22 E  650  PRO GLU ILE VAL SER GLU HIS ALA ARG ARG MET VAL ARG
SEQRES  23 E  650  LEU ALA GLY GLU ALA ALA LEU ALA LEU LYS LYS GLU GLY
SEQRES  24 E  650  ALA ASP VAL SER ARG LEU VAL ALA MET VAL GLY ARG VAL
SEQRES  25 E  650  THR SER ILE ALA VAL GLY MET ILE ALA LYS ALA THR VAL
SEQRES  26 E  650  SER ASP SER TRP LYS GLU ARG THR ARG GLU MET ILE ARG
SEQRES  27 E  650  ALA TYR LYS GLU ILE VAL ARG GLU MET ILE ARG ALA GLY
SEQRES  28 E  650  ALA PRO GLY LYS PHE LEU ASN GLU MET VAL LYS LEU GLY
SEQRES  29 E  650  ALA GLU ALA ILE VAL GLU LEU VAL GLU GLU ALA VAL LYS
SEQRES  30 E  650  GLU GLY VAL PRO PRO GLU GLU VAL THR GLU MET GLY ILE
SEQRES  31 E  650  GLU GLY LEU LYS ALA VAL THR GLU MET ALA ILE GLU GLY
SEQRES  32 E  650  MET LYS ALA GLY GLY ASP PRO LYS GLU PHE LEU ASP ILE
SEQRES  33 E  650  ILE SER GLU THR GLY LYS ALA VAL LEU GLU VAL VAL ALA
SEQRES  34 E  650  ARG THR GLY ALA PRO PRO GLU LEU LEU LYS GLU ALA ALA
SEQRES  35 E  650  ASP ALA VAL SER LYS ALA MET LYS GLU ALA VAL GLU ALA
SEQRES  36 E  650  ALA ILE LYS ALA GLY ALA PRO PRO GLU VAL LEU THR GLU
SEQRES  37 E  650  ALA VAL LYS LYS GLY SER GLU ILE MET VAL GLU ALA VAL
SEQRES  38 E  650  GLU LEU ALA ALA ARG LEU GLY ALA PRO PRO GLU LEU VAL
SEQRES  39 E  650  THR GLU SER ALA ILE LYS GLY LEU GLU ALA VAL THR GLU
SEQRES  40 E  650  MET ALA ILE GLU ALA MET LYS ALA GLY GLY ASP PRO LEU
SEQRES  41 E  650  GLU MET ALA ARG ILE VAL ALA GLU LEU ALA GLU LYS ALA
SEQRES  42 E  650  ILE ASP VAL VAL ALA LYS MET GLY ALA PRO GLY THR TYR
SEQRES  43 E  650  MET LEU ALA MET ILE MET ALA ALA SER VAL ALA HIS ARG
SEQRES  44 E  650  ARG ILE VAL GLU ALA ALA ILE LYS ALA GLY ALA PRO GLY
SEQRES  45 E  650  GLU VAL LEU GLU GLU ALA VAL ARG LEU ALA GLY ARG VAL
SEQRES  46 E  650  GLN VAL ARG GLY VAL GLU LYS ALA ALA GLU LEU GLY THR
SEQRES  47 E  650  PRO LYS THR LEU VAL GLU ALA ALA GLY GLU LEU GLY LEU
SEQRES  48 E  650  ALA THR VAL ARG ARG MET ALA GLU LEU ALA ILE GLU ALA
SEQRES  49 E  650  GLY GLY ASP ARG GLU ARG MET GLU GLU ILE ILE ARG GLU
SEQRES  50 E  650  VAL GLU GLU ALA MET GLU ARG VAL ILE GLU ARG ILE GLU
SEQRES   1 F  650  MET GLU GLU LYS ARG GLU ILE ALA GLU PHE ALA ARG GLU
SEQRES   2 F  650  MET MET GLU GLU ILE SER GLU ARG VAL GLU ARG TYR VAL
SEQRES   3 F  650  GLU ASP PRO VAL LEU ALA THR ALA VAL ARG GLY ARG ALA
SEQRES   4 F  650  ILE VAL GLU SER ALA ALA VAL PHE ALA LYS THR ILE GLY
SEQRES   5 F  650  GLY ASP ILE GLU LYS LEU ASP GLU ALA ARG GLU GLU VAL
SEQRES   6 F  650  GLU ARG ALA ALA GLU GLU ALA LEU ARG ARG ARG GLU GLU
SEQRES   7 F  650  GLY ALA ASP VAL SER GLU LEU VAL ALA GLU LEU ILE ARG
SEQRES   8 F  650  GLU THR SER ARG GLN ILE ALA GLU ILE ALA GLU ALA THR
SEQRES   9 F  650  ILE LYS ALA THR ASP ASP PRO GLU VAL LEU GLU GLU ILE
SEQRES  10 F  650  SER GLU PHE ALA GLU GLU ARG SER ARG ARG LEU SER GLU
SEQRES  11 F  650  TYR ALA GLU ARG HIS VAL THR ASN PRO ILE LEU ALA ALA
SEQRES  12 F  650  THR VAL VAL ALA LEU ALA GLU VAL LEU SER ALA VAL VAL
SEQRES  13 F  650  ARG ALA ARG SER TYR GLY ALA PRO GLU GLU VAL GLY GLU
SEQRES  14 F  650  LYS ALA VAL LYS GLU VAL ARG GLU ALA SER GLU GLU ALA
SEQRES  15 F  650  LEU GLU ARG TYR LYS GLU GLY ALA ASP GLU SER GLU LEU
SEQRES  16 F  650  ILE ALA GLU ILE MET GLU ALA THR ALA GLU ALA VAL GLY
SEQRES  17 F  650  LYS ILE ALA GLU ALA ALA ILE GLU ALA THR ASP ASP PRO
SEQRES  18 F  650  GLU LYS ARG ARG ARG ILE ALA ARG TRP ALA ARG GLU GLN
SEQRES  19 F  650  MET ARG ARG LEU SER ARG ARG ALA GLU GLU LEU VAL GLU
SEQRES  20 F  650  ASP PRO VAL LEU ALA MET THR VAL PHE ALA ARG ALA GLN
SEQRES  21 F  650  ILE LEU ALA ALA ALA VAL PHE GLY LYS ALA VAL GLY MET
SEQRES  22 F  650  PRO GLU ILE VAL SER GLU HIS ALA ARG ARG MET VAL ARG
SEQRES  23 F  650  LEU ALA GLY GLU ALA ALA LEU ALA LEU LYS LYS GLU GLY
SEQRES  24 F  650  ALA ASP VAL SER ARG LEU VAL ALA MET VAL GLY ARG VAL
SEQRES  25 F  650  THR SER ILE ALA VAL GLY MET ILE ALA LYS ALA THR VAL
SEQRES  26 F  650  SER ASP SER TRP LYS GLU ARG THR ARG GLU MET ILE ARG
SEQRES  27 F  650  ALA TYR LYS GLU ILE VAL ARG GLU MET ILE ARG ALA GLY
SEQRES  28 F  650  ALA PRO GLY LYS PHE LEU ASN GLU MET VAL LYS LEU GLY
SEQRES  29 F  650  ALA GLU ALA ILE VAL GLU LEU VAL GLU GLU ALA VAL LYS
SEQRES  30 F  650  GLU GLY VAL PRO PRO GLU GLU VAL THR GLU MET GLY ILE
SEQRES  31 F  650  GLU GLY LEU LYS ALA VAL THR GLU MET ALA ILE GLU GLY
SEQRES  32 F  650  MET LYS ALA GLY GLY ASP PRO LYS GLU PHE LEU ASP ILE
SEQRES  33 F  650  ILE SER GLU THR GLY LYS ALA VAL LEU GLU VAL VAL ALA
SEQRES  34 F  650  ARG THR GLY ALA PRO PRO GLU LEU LEU LYS GLU ALA ALA
SEQRES  35 F  650  ASP ALA VAL SER LYS ALA MET LYS GLU ALA VAL GLU ALA
SEQRES  36 F  650  ALA ILE LYS ALA GLY ALA PRO PRO GLU VAL LEU THR GLU
SEQRES  37 F  650  ALA VAL LYS LYS GLY SER GLU ILE MET VAL GLU ALA VAL
SEQRES  38 F  650  GLU LEU ALA ALA ARG LEU GLY ALA PRO PRO GLU LEU VAL
SEQRES  39 F  650  THR GLU SER ALA ILE LYS GLY LEU GLU ALA VAL THR GLU
SEQRES  40 F  650  MET ALA ILE GLU ALA MET LYS ALA GLY GLY ASP PRO LEU
SEQRES  41 F  650  GLU MET ALA ARG ILE VAL ALA GLU LEU ALA GLU LYS ALA
SEQRES  42 F  650  ILE ASP VAL VAL ALA LYS MET GLY ALA PRO GLY THR TYR
SEQRES  43 F  650  MET LEU ALA MET ILE MET ALA ALA SER VAL ALA HIS ARG
SEQRES  44 F  650  ARG ILE VAL GLU ALA ALA ILE LYS ALA GLY ALA PRO GLY
SEQRES  45 F  650  GLU VAL LEU GLU GLU ALA VAL ARG LEU ALA GLY ARG VAL
SEQRES  46 F  650  GLN VAL ARG GLY VAL GLU LYS ALA ALA GLU LEU GLY THR
SEQRES  47 F  650  PRO LYS THR LEU VAL GLU ALA ALA GLY GLU LEU GLY LEU
SEQRES  48 F  650  ALA THR VAL ARG ARG MET ALA GLU LEU ALA ILE GLU ALA
SEQRES  49 F  650  GLY GLY ASP ARG GLU ARG MET GLU GLU ILE ILE ARG GLU
SEQRES  50 F  650  VAL GLU GLU ALA MET GLU ARG VAL ILE GLU ARG ILE GLU
SEQRES   1 G  650  MET GLU GLU LYS ARG GLU ILE ALA GLU PHE ALA ARG GLU
SEQRES   2 G  650  MET MET GLU GLU ILE SER GLU ARG VAL GLU ARG TYR VAL
SEQRES   3 G  650  GLU ASP PRO VAL LEU ALA THR ALA VAL ARG GLY ARG ALA
SEQRES   4 G  650  ILE VAL GLU SER ALA ALA VAL PHE ALA LYS THR ILE GLY
SEQRES   5 G  650  GLY ASP ILE GLU LYS LEU ASP GLU ALA ARG GLU GLU VAL
SEQRES   6 G  650  GLU ARG ALA ALA GLU GLU ALA LEU ARG ARG ARG GLU GLU
SEQRES   7 G  650  GLY ALA ASP VAL SER GLU LEU VAL ALA GLU LEU ILE ARG
SEQRES   8 G  650  GLU THR SER ARG GLN ILE ALA GLU ILE ALA GLU ALA THR
SEQRES   9 G  650  ILE LYS ALA THR ASP ASP PRO GLU VAL LEU GLU GLU ILE
SEQRES  10 G  650  SER GLU PHE ALA GLU GLU ARG SER ARG ARG LEU SER GLU
SEQRES  11 G  650  TYR ALA GLU ARG HIS VAL THR ASN PRO ILE LEU ALA ALA
SEQRES  12 G  650  THR VAL VAL ALA LEU ALA GLU VAL LEU SER ALA VAL VAL
SEQRES  13 G  650  ARG ALA ARG SER TYR GLY ALA PRO GLU GLU VAL GLY GLU
SEQRES  14 G  650  LYS ALA VAL LYS GLU VAL ARG GLU ALA SER GLU GLU ALA
SEQRES  15 G  650  LEU GLU ARG TYR LYS GLU GLY ALA ASP GLU SER GLU LEU
SEQRES  16 G  650  ILE ALA GLU ILE MET GLU ALA THR ALA GLU ALA VAL GLY
SEQRES  17 G  650  LYS ILE ALA GLU ALA ALA ILE GLU ALA THR ASP ASP PRO
SEQRES  18 G  650  GLU LYS ARG ARG ARG ILE ALA ARG TRP ALA ARG GLU GLN
SEQRES  19 G  650  MET ARG ARG LEU SER ARG ARG ALA GLU GLU LEU VAL GLU
SEQRES  20 G  650  ASP PRO VAL LEU ALA MET THR VAL PHE ALA ARG ALA GLN
SEQRES  21 G  650  ILE LEU ALA ALA ALA VAL PHE GLY LYS ALA VAL GLY MET
SEQRES  22 G  650  PRO GLU ILE VAL SER GLU HIS ALA ARG ARG MET VAL ARG
SEQRES  23 G  650  LEU ALA GLY GLU ALA ALA LEU ALA LEU LYS LYS GLU GLY
SEQRES  24 G  650  ALA ASP VAL SER ARG LEU VAL ALA MET VAL GLY ARG VAL
SEQRES  25 G  650  THR SER ILE ALA VAL GLY MET ILE ALA LYS ALA THR VAL
SEQRES  26 G  650  SER ASP SER TRP LYS GLU ARG THR ARG GLU MET ILE ARG
SEQRES  27 G  650  ALA TYR LYS GLU ILE VAL ARG GLU MET ILE ARG ALA GLY
SEQRES  28 G  650  ALA PRO GLY LYS PHE LEU ASN GLU MET VAL LYS LEU GLY
SEQRES  29 G  650  ALA GLU ALA ILE VAL GLU LEU VAL GLU GLU ALA VAL LYS
SEQRES  30 G  650  GLU GLY VAL PRO PRO GLU GLU VAL THR GLU MET GLY ILE
SEQRES  31 G  650  GLU GLY LEU LYS ALA VAL THR GLU MET ALA ILE GLU GLY
SEQRES  32 G  650  MET LYS ALA GLY GLY ASP PRO LYS GLU PHE LEU ASP ILE
SEQRES  33 G  650  ILE SER GLU THR GLY LYS ALA VAL LEU GLU VAL VAL ALA
SEQRES  34 G  650  ARG THR GLY ALA PRO PRO GLU LEU LEU LYS GLU ALA ALA
SEQRES  35 G  650  ASP ALA VAL SER LYS ALA MET LYS GLU ALA VAL GLU ALA
SEQRES  36 G  650  ALA ILE LYS ALA GLY ALA PRO PRO GLU VAL LEU THR GLU
SEQRES  37 G  650  ALA VAL LYS LYS GLY SER GLU ILE MET VAL GLU ALA VAL
SEQRES  38 G  650  GLU LEU ALA ALA ARG LEU GLY ALA PRO PRO GLU LEU VAL
SEQRES  39 G  650  THR GLU SER ALA ILE LYS GLY LEU GLU ALA VAL THR GLU
SEQRES  40 G  650  MET ALA ILE GLU ALA MET LYS ALA GLY GLY ASP PRO LEU
SEQRES  41 G  650  GLU MET ALA ARG ILE VAL ALA GLU LEU ALA GLU LYS ALA
SEQRES  42 G  650  ILE ASP VAL VAL ALA LYS MET GLY ALA PRO GLY THR TYR
SEQRES  43 G  650  MET LEU ALA MET ILE MET ALA ALA SER VAL ALA HIS ARG
SEQRES  44 G  650  ARG ILE VAL GLU ALA ALA ILE LYS ALA GLY ALA PRO GLY
SEQRES  45 G  650  GLU VAL LEU GLU GLU ALA VAL ARG LEU ALA GLY ARG VAL
SEQRES  46 G  650  GLN VAL ARG GLY VAL GLU LYS ALA ALA GLU LEU GLY THR
SEQRES  47 G  650  PRO LYS THR LEU VAL GLU ALA ALA GLY GLU LEU GLY LEU
SEQRES  48 G  650  ALA THR VAL ARG ARG MET ALA GLU LEU ALA ILE GLU ALA
SEQRES  49 G  650  GLY GLY ASP ARG GLU ARG MET GLU GLU ILE ILE ARG GLU
SEQRES  50 G  650  VAL GLU GLU ALA MET GLU ARG VAL ILE GLU ARG ILE GLU
SEQRES   1 H  650  MET GLU GLU LYS ARG GLU ILE ALA GLU PHE ALA ARG GLU
SEQRES   2 H  650  MET MET GLU GLU ILE SER GLU ARG VAL GLU ARG TYR VAL
SEQRES   3 H  650  GLU ASP PRO VAL LEU ALA THR ALA VAL ARG GLY ARG ALA
SEQRES   4 H  650  ILE VAL GLU SER ALA ALA VAL PHE ALA LYS THR ILE GLY
SEQRES   5 H  650  GLY ASP ILE GLU LYS LEU ASP GLU ALA ARG GLU GLU VAL
SEQRES   6 H  650  GLU ARG ALA ALA GLU GLU ALA LEU ARG ARG ARG GLU GLU
SEQRES   7 H  650  GLY ALA ASP VAL SER GLU LEU VAL ALA GLU LEU ILE ARG
SEQRES   8 H  650  GLU THR SER ARG GLN ILE ALA GLU ILE ALA GLU ALA THR
SEQRES   9 H  650  ILE LYS ALA THR ASP ASP PRO GLU VAL LEU GLU GLU ILE
SEQRES  10 H  650  SER GLU PHE ALA GLU GLU ARG SER ARG ARG LEU SER GLU
SEQRES  11 H  650  TYR ALA GLU ARG HIS VAL THR ASN PRO ILE LEU ALA ALA
SEQRES  12 H  650  THR VAL VAL ALA LEU ALA GLU VAL LEU SER ALA VAL VAL
SEQRES  13 H  650  ARG ALA ARG SER TYR GLY ALA PRO GLU GLU VAL GLY GLU
SEQRES  14 H  650  LYS ALA VAL LYS GLU VAL ARG GLU ALA SER GLU GLU ALA
SEQRES  15 H  650  LEU GLU ARG TYR LYS GLU GLY ALA ASP GLU SER GLU LEU
SEQRES  16 H  650  ILE ALA GLU ILE MET GLU ALA THR ALA GLU ALA VAL GLY
SEQRES  17 H  650  LYS ILE ALA GLU ALA ALA ILE GLU ALA THR ASP ASP PRO
SEQRES  18 H  650  GLU LYS ARG ARG ARG ILE ALA ARG TRP ALA ARG GLU GLN
SEQRES  19 H  650  MET ARG ARG LEU SER ARG ARG ALA GLU GLU LEU VAL GLU
SEQRES  20 H  650  ASP PRO VAL LEU ALA MET THR VAL PHE ALA ARG ALA GLN
SEQRES  21 H  650  ILE LEU ALA ALA ALA VAL PHE GLY LYS ALA VAL GLY MET
SEQRES  22 H  650  PRO GLU ILE VAL SER GLU HIS ALA ARG ARG MET VAL ARG
SEQRES  23 H  650  LEU ALA GLY GLU ALA ALA LEU ALA LEU LYS LYS GLU GLY
SEQRES  24 H  650  ALA ASP VAL SER ARG LEU VAL ALA MET VAL GLY ARG VAL
SEQRES  25 H  650  THR SER ILE ALA VAL GLY MET ILE ALA LYS ALA THR VAL
SEQRES  26 H  650  SER ASP SER TRP LYS GLU ARG THR ARG GLU MET ILE ARG
SEQRES  27 H  650  ALA TYR LYS GLU ILE VAL ARG GLU MET ILE ARG ALA GLY
SEQRES  28 H  650  ALA PRO GLY LYS PHE LEU ASN GLU MET VAL LYS LEU GLY
SEQRES  29 H  650  ALA GLU ALA ILE VAL GLU LEU VAL GLU GLU ALA VAL LYS
SEQRES  30 H  650  GLU GLY VAL PRO PRO GLU GLU VAL THR GLU MET GLY ILE
SEQRES  31 H  650  GLU GLY LEU LYS ALA VAL THR GLU MET ALA ILE GLU GLY
SEQRES  32 H  650  MET LYS ALA GLY GLY ASP PRO LYS GLU PHE LEU ASP ILE
SEQRES  33 H  650  ILE SER GLU THR GLY LYS ALA VAL LEU GLU VAL VAL ALA
SEQRES  34 H  650  ARG THR GLY ALA PRO PRO GLU LEU LEU LYS GLU ALA ALA
SEQRES  35 H  650  ASP ALA VAL SER LYS ALA MET LYS GLU ALA VAL GLU ALA
SEQRES  36 H  650  ALA ILE LYS ALA GLY ALA PRO PRO GLU VAL LEU THR GLU
SEQRES  37 H  650  ALA VAL LYS LYS GLY SER GLU ILE MET VAL GLU ALA VAL
SEQRES  38 H  650  GLU LEU ALA ALA ARG LEU GLY ALA PRO PRO GLU LEU VAL
SEQRES  39 H  650  THR GLU SER ALA ILE LYS GLY LEU GLU ALA VAL THR GLU
SEQRES  40 H  650  MET ALA ILE GLU ALA MET LYS ALA GLY GLY ASP PRO LEU
SEQRES  41 H  650  GLU MET ALA ARG ILE VAL ALA GLU LEU ALA GLU LYS ALA
SEQRES  42 H  650  ILE ASP VAL VAL ALA LYS MET GLY ALA PRO GLY THR TYR
SEQRES  43 H  650  MET LEU ALA MET ILE MET ALA ALA SER VAL ALA HIS ARG
SEQRES  44 H  650  ARG ILE VAL GLU ALA ALA ILE LYS ALA GLY ALA PRO GLY
SEQRES  45 H  650  GLU VAL LEU GLU GLU ALA VAL ARG LEU ALA GLY ARG VAL
SEQRES  46 H  650  GLN VAL ARG GLY VAL GLU LYS ALA ALA GLU LEU GLY THR
SEQRES  47 H  650  PRO LYS THR LEU VAL GLU ALA ALA GLY GLU LEU GLY LEU
SEQRES  48 H  650  ALA THR VAL ARG ARG MET ALA GLU LEU ALA ILE GLU ALA
SEQRES  49 H  650  GLY GLY ASP ARG GLU ARG MET GLU GLU ILE ILE ARG GLU
SEQRES  50 H  650  VAL GLU GLU ALA MET GLU ARG VAL ILE GLU ARG ILE GLU
SEQRES   1 I  650  MET GLU GLU LYS ARG GLU ILE ALA GLU PHE ALA ARG GLU
SEQRES   2 I  650  MET MET GLU GLU ILE SER GLU ARG VAL GLU ARG TYR VAL
SEQRES   3 I  650  GLU ASP PRO VAL LEU ALA THR ALA VAL ARG GLY ARG ALA
SEQRES   4 I  650  ILE VAL GLU SER ALA ALA VAL PHE ALA LYS THR ILE GLY
SEQRES   5 I  650  GLY ASP ILE GLU LYS LEU ASP GLU ALA ARG GLU GLU VAL
SEQRES   6 I  650  GLU ARG ALA ALA GLU GLU ALA LEU ARG ARG ARG GLU GLU
SEQRES   7 I  650  GLY ALA ASP VAL SER GLU LEU VAL ALA GLU LEU ILE ARG
SEQRES   8 I  650  GLU THR SER ARG GLN ILE ALA GLU ILE ALA GLU ALA THR
SEQRES   9 I  650  ILE LYS ALA THR ASP ASP PRO GLU VAL LEU GLU GLU ILE
SEQRES  10 I  650  SER GLU PHE ALA GLU GLU ARG SER ARG ARG LEU SER GLU
SEQRES  11 I  650  TYR ALA GLU ARG HIS VAL THR ASN PRO ILE LEU ALA ALA
SEQRES  12 I  650  THR VAL VAL ALA LEU ALA GLU VAL LEU SER ALA VAL VAL
SEQRES  13 I  650  ARG ALA ARG SER TYR GLY ALA PRO GLU GLU VAL GLY GLU
SEQRES  14 I  650  LYS ALA VAL LYS GLU VAL ARG GLU ALA SER GLU GLU ALA
SEQRES  15 I  650  LEU GLU ARG TYR LYS GLU GLY ALA ASP GLU SER GLU LEU
SEQRES  16 I  650  ILE ALA GLU ILE MET GLU ALA THR ALA GLU ALA VAL GLY
SEQRES  17 I  650  LYS ILE ALA GLU ALA ALA ILE GLU ALA THR ASP ASP PRO
SEQRES  18 I  650  GLU LYS ARG ARG ARG ILE ALA ARG TRP ALA ARG GLU GLN
SEQRES  19 I  650  MET ARG ARG LEU SER ARG ARG ALA GLU GLU LEU VAL GLU
SEQRES  20 I  650  ASP PRO VAL LEU ALA MET THR VAL PHE ALA ARG ALA GLN
SEQRES  21 I  650  ILE LEU ALA ALA ALA VAL PHE GLY LYS ALA VAL GLY MET
SEQRES  22 I  650  PRO GLU ILE VAL SER GLU HIS ALA ARG ARG MET VAL ARG
SEQRES  23 I  650  LEU ALA GLY GLU ALA ALA LEU ALA LEU LYS LYS GLU GLY
SEQRES  24 I  650  ALA ASP VAL SER ARG LEU VAL ALA MET VAL GLY ARG VAL
SEQRES  25 I  650  THR SER ILE ALA VAL GLY MET ILE ALA LYS ALA THR VAL
SEQRES  26 I  650  SER ASP SER TRP LYS GLU ARG THR ARG GLU MET ILE ARG
SEQRES  27 I  650  ALA TYR LYS GLU ILE VAL ARG GLU MET ILE ARG ALA GLY
SEQRES  28 I  650  ALA PRO GLY LYS PHE LEU ASN GLU MET VAL LYS LEU GLY
SEQRES  29 I  650  ALA GLU ALA ILE VAL GLU LEU VAL GLU GLU ALA VAL LYS
SEQRES  30 I  650  GLU GLY VAL PRO PRO GLU GLU VAL THR GLU MET GLY ILE
SEQRES  31 I  650  GLU GLY LEU LYS ALA VAL THR GLU MET ALA ILE GLU GLY
SEQRES  32 I  650  MET LYS ALA GLY GLY ASP PRO LYS GLU PHE LEU ASP ILE
SEQRES  33 I  650  ILE SER GLU THR GLY LYS ALA VAL LEU GLU VAL VAL ALA
SEQRES  34 I  650  ARG THR GLY ALA PRO PRO GLU LEU LEU LYS GLU ALA ALA
SEQRES  35 I  650  ASP ALA VAL SER LYS ALA MET LYS GLU ALA VAL GLU ALA
SEQRES  36 I  650  ALA ILE LYS ALA GLY ALA PRO PRO GLU VAL LEU THR GLU
SEQRES  37 I  650  ALA VAL LYS LYS GLY SER GLU ILE MET VAL GLU ALA VAL
SEQRES  38 I  650  GLU LEU ALA ALA ARG LEU GLY ALA PRO PRO GLU LEU VAL
SEQRES  39 I  650  THR GLU SER ALA ILE LYS GLY LEU GLU ALA VAL THR GLU
SEQRES  40 I  650  MET ALA ILE GLU ALA MET LYS ALA GLY GLY ASP PRO LEU
SEQRES  41 I  650  GLU MET ALA ARG ILE VAL ALA GLU LEU ALA GLU LYS ALA
SEQRES  42 I  650  ILE ASP VAL VAL ALA LYS MET GLY ALA PRO GLY THR TYR
SEQRES  43 I  650  MET LEU ALA MET ILE MET ALA ALA SER VAL ALA HIS ARG
SEQRES  44 I  650  ARG ILE VAL GLU ALA ALA ILE LYS ALA GLY ALA PRO GLY
SEQRES  45 I  650  GLU VAL LEU GLU GLU ALA VAL ARG LEU ALA GLY ARG VAL
SEQRES  46 I  650  GLN VAL ARG GLY VAL GLU LYS ALA ALA GLU LEU GLY THR
SEQRES  47 I  650  PRO LYS THR LEU VAL GLU ALA ALA GLY GLU LEU GLY LEU
SEQRES  48 I  650  ALA THR VAL ARG ARG MET ALA GLU LEU ALA ILE GLU ALA
SEQRES  49 I  650  GLY GLY ASP ARG GLU ARG MET GLU GLU ILE ILE ARG GLU
SEQRES  50 I  650  VAL GLU GLU ALA MET GLU ARG VAL ILE GLU ARG ILE GLU
SEQRES   1 J  650  MET GLU GLU LYS ARG GLU ILE ALA GLU PHE ALA ARG GLU
SEQRES   2 J  650  MET MET GLU GLU ILE SER GLU ARG VAL GLU ARG TYR VAL
SEQRES   3 J  650  GLU ASP PRO VAL LEU ALA THR ALA VAL ARG GLY ARG ALA
SEQRES   4 J  650  ILE VAL GLU SER ALA ALA VAL PHE ALA LYS THR ILE GLY
SEQRES   5 J  650  GLY ASP ILE GLU LYS LEU ASP GLU ALA ARG GLU GLU VAL
SEQRES   6 J  650  GLU ARG ALA ALA GLU GLU ALA LEU ARG ARG ARG GLU GLU
SEQRES   7 J  650  GLY ALA ASP VAL SER GLU LEU VAL ALA GLU LEU ILE ARG
SEQRES   8 J  650  GLU THR SER ARG GLN ILE ALA GLU ILE ALA GLU ALA THR
SEQRES   9 J  650  ILE LYS ALA THR ASP ASP PRO GLU VAL LEU GLU GLU ILE
SEQRES  10 J  650  SER GLU PHE ALA GLU GLU ARG SER ARG ARG LEU SER GLU
SEQRES  11 J  650  TYR ALA GLU ARG HIS VAL THR ASN PRO ILE LEU ALA ALA
SEQRES  12 J  650  THR VAL VAL ALA LEU ALA GLU VAL LEU SER ALA VAL VAL
SEQRES  13 J  650  ARG ALA ARG SER TYR GLY ALA PRO GLU GLU VAL GLY GLU
SEQRES  14 J  650  LYS ALA VAL LYS GLU VAL ARG GLU ALA SER GLU GLU ALA
SEQRES  15 J  650  LEU GLU ARG TYR LYS GLU GLY ALA ASP GLU SER GLU LEU
SEQRES  16 J  650  ILE ALA GLU ILE MET GLU ALA THR ALA GLU ALA VAL GLY
SEQRES  17 J  650  LYS ILE ALA GLU ALA ALA ILE GLU ALA THR ASP ASP PRO
SEQRES  18 J  650  GLU LYS ARG ARG ARG ILE ALA ARG TRP ALA ARG GLU GLN
SEQRES  19 J  650  MET ARG ARG LEU SER ARG ARG ALA GLU GLU LEU VAL GLU
SEQRES  20 J  650  ASP PRO VAL LEU ALA MET THR VAL PHE ALA ARG ALA GLN
SEQRES  21 J  650  ILE LEU ALA ALA ALA VAL PHE GLY LYS ALA VAL GLY MET
SEQRES  22 J  650  PRO GLU ILE VAL SER GLU HIS ALA ARG ARG MET VAL ARG
SEQRES  23 J  650  LEU ALA GLY GLU ALA ALA LEU ALA LEU LYS LYS GLU GLY
SEQRES  24 J  650  ALA ASP VAL SER ARG LEU VAL ALA MET VAL GLY ARG VAL
SEQRES  25 J  650  THR SER ILE ALA VAL GLY MET ILE ALA LYS ALA THR VAL
SEQRES  26 J  650  SER ASP SER TRP LYS GLU ARG THR ARG GLU MET ILE ARG
SEQRES  27 J  650  ALA TYR LYS GLU ILE VAL ARG GLU MET ILE ARG ALA GLY
SEQRES  28 J  650  ALA PRO GLY LYS PHE LEU ASN GLU MET VAL LYS LEU GLY
SEQRES  29 J  650  ALA GLU ALA ILE VAL GLU LEU VAL GLU GLU ALA VAL LYS
SEQRES  30 J  650  GLU GLY VAL PRO PRO GLU GLU VAL THR GLU MET GLY ILE
SEQRES  31 J  650  GLU GLY LEU LYS ALA VAL THR GLU MET ALA ILE GLU GLY
SEQRES  32 J  650  MET LYS ALA GLY GLY ASP PRO LYS GLU PHE LEU ASP ILE
SEQRES  33 J  650  ILE SER GLU THR GLY LYS ALA VAL LEU GLU VAL VAL ALA
SEQRES  34 J  650  ARG THR GLY ALA PRO PRO GLU LEU LEU LYS GLU ALA ALA
SEQRES  35 J  650  ASP ALA VAL SER LYS ALA MET LYS GLU ALA VAL GLU ALA
SEQRES  36 J  650  ALA ILE LYS ALA GLY ALA PRO PRO GLU VAL LEU THR GLU
SEQRES  37 J  650  ALA VAL LYS LYS GLY SER GLU ILE MET VAL GLU ALA VAL
SEQRES  38 J  650  GLU LEU ALA ALA ARG LEU GLY ALA PRO PRO GLU LEU VAL
SEQRES  39 J  650  THR GLU SER ALA ILE LYS GLY LEU GLU ALA VAL THR GLU
SEQRES  40 J  650  MET ALA ILE GLU ALA MET LYS ALA GLY GLY ASP PRO LEU
SEQRES  41 J  650  GLU MET ALA ARG ILE VAL ALA GLU LEU ALA GLU LYS ALA
SEQRES  42 J  650  ILE ASP VAL VAL ALA LYS MET GLY ALA PRO GLY THR TYR
SEQRES  43 J  650  MET LEU ALA MET ILE MET ALA ALA SER VAL ALA HIS ARG
SEQRES  44 J  650  ARG ILE VAL GLU ALA ALA ILE LYS ALA GLY ALA PRO GLY
SEQRES  45 J  650  GLU VAL LEU GLU GLU ALA VAL ARG LEU ALA GLY ARG VAL
SEQRES  46 J  650  GLN VAL ARG GLY VAL GLU LYS ALA ALA GLU LEU GLY THR
SEQRES  47 J  650  PRO LYS THR LEU VAL GLU ALA ALA GLY GLU LEU GLY LEU
SEQRES  48 J  650  ALA THR VAL ARG ARG MET ALA GLU LEU ALA ILE GLU ALA
SEQRES  49 J  650  GLY GLY ASP ARG GLU ARG MET GLU GLU ILE ILE ARG GLU
SEQRES  50 J  650  VAL GLU GLU ALA MET GLU ARG VAL ILE GLU ARG ILE GLU
SEQRES   1 K  650  MET GLU GLU LYS ARG GLU ILE ALA GLU PHE ALA ARG GLU
SEQRES   2 K  650  MET MET GLU GLU ILE SER GLU ARG VAL GLU ARG TYR VAL
SEQRES   3 K  650  GLU ASP PRO VAL LEU ALA THR ALA VAL ARG GLY ARG ALA
SEQRES   4 K  650  ILE VAL GLU SER ALA ALA VAL PHE ALA LYS THR ILE GLY
SEQRES   5 K  650  GLY ASP ILE GLU LYS LEU ASP GLU ALA ARG GLU GLU VAL
SEQRES   6 K  650  GLU ARG ALA ALA GLU GLU ALA LEU ARG ARG ARG GLU GLU
SEQRES   7 K  650  GLY ALA ASP VAL SER GLU LEU VAL ALA GLU LEU ILE ARG
SEQRES   8 K  650  GLU THR SER ARG GLN ILE ALA GLU ILE ALA GLU ALA THR
SEQRES   9 K  650  ILE LYS ALA THR ASP ASP PRO GLU VAL LEU GLU GLU ILE
SEQRES  10 K  650  SER GLU PHE ALA GLU GLU ARG SER ARG ARG LEU SER GLU
SEQRES  11 K  650  TYR ALA GLU ARG HIS VAL THR ASN PRO ILE LEU ALA ALA
SEQRES  12 K  650  THR VAL VAL ALA LEU ALA GLU VAL LEU SER ALA VAL VAL
SEQRES  13 K  650  ARG ALA ARG SER TYR GLY ALA PRO GLU GLU VAL GLY GLU
SEQRES  14 K  650  LYS ALA VAL LYS GLU VAL ARG GLU ALA SER GLU GLU ALA
SEQRES  15 K  650  LEU GLU ARG TYR LYS GLU GLY ALA ASP GLU SER GLU LEU
SEQRES  16 K  650  ILE ALA GLU ILE MET GLU ALA THR ALA GLU ALA VAL GLY
SEQRES  17 K  650  LYS ILE ALA GLU ALA ALA ILE GLU ALA THR ASP ASP PRO
SEQRES  18 K  650  GLU LYS ARG ARG ARG ILE ALA ARG TRP ALA ARG GLU GLN
SEQRES  19 K  650  MET ARG ARG LEU SER ARG ARG ALA GLU GLU LEU VAL GLU
SEQRES  20 K  650  ASP PRO VAL LEU ALA MET THR VAL PHE ALA ARG ALA GLN
SEQRES  21 K  650  ILE LEU ALA ALA ALA VAL PHE GLY LYS ALA VAL GLY MET
SEQRES  22 K  650  PRO GLU ILE VAL SER GLU HIS ALA ARG ARG MET VAL ARG
SEQRES  23 K  650  LEU ALA GLY GLU ALA ALA LEU ALA LEU LYS LYS GLU GLY
SEQRES  24 K  650  ALA ASP VAL SER ARG LEU VAL ALA MET VAL GLY ARG VAL
SEQRES  25 K  650  THR SER ILE ALA VAL GLY MET ILE ALA LYS ALA THR VAL
SEQRES  26 K  650  SER ASP SER TRP LYS GLU ARG THR ARG GLU MET ILE ARG
SEQRES  27 K  650  ALA TYR LYS GLU ILE VAL ARG GLU MET ILE ARG ALA GLY
SEQRES  28 K  650  ALA PRO GLY LYS PHE LEU ASN GLU MET VAL LYS LEU GLY
SEQRES  29 K  650  ALA GLU ALA ILE VAL GLU LEU VAL GLU GLU ALA VAL LYS
SEQRES  30 K  650  GLU GLY VAL PRO PRO GLU GLU VAL THR GLU MET GLY ILE
SEQRES  31 K  650  GLU GLY LEU LYS ALA VAL THR GLU MET ALA ILE GLU GLY
SEQRES  32 K  650  MET LYS ALA GLY GLY ASP PRO LYS GLU PHE LEU ASP ILE
SEQRES  33 K  650  ILE SER GLU THR GLY LYS ALA VAL LEU GLU VAL VAL ALA
SEQRES  34 K  650  ARG THR GLY ALA PRO PRO GLU LEU LEU LYS GLU ALA ALA
SEQRES  35 K  650  ASP ALA VAL SER LYS ALA MET LYS GLU ALA VAL GLU ALA
SEQRES  36 K  650  ALA ILE LYS ALA GLY ALA PRO PRO GLU VAL LEU THR GLU
SEQRES  37 K  650  ALA VAL LYS LYS GLY SER GLU ILE MET VAL GLU ALA VAL
SEQRES  38 K  650  GLU LEU ALA ALA ARG LEU GLY ALA PRO PRO GLU LEU VAL
SEQRES  39 K  650  THR GLU SER ALA ILE LYS GLY LEU GLU ALA VAL THR GLU
SEQRES  40 K  650  MET ALA ILE GLU ALA MET LYS ALA GLY GLY ASP PRO LEU
SEQRES  41 K  650  GLU MET ALA ARG ILE VAL ALA GLU LEU ALA GLU LYS ALA
SEQRES  42 K  650  ILE ASP VAL VAL ALA LYS MET GLY ALA PRO GLY THR TYR
SEQRES  43 K  650  MET LEU ALA MET ILE MET ALA ALA SER VAL ALA HIS ARG
SEQRES  44 K  650  ARG ILE VAL GLU ALA ALA ILE LYS ALA GLY ALA PRO GLY
SEQRES  45 K  650  GLU VAL LEU GLU GLU ALA VAL ARG LEU ALA GLY ARG VAL
SEQRES  46 K  650  GLN VAL ARG GLY VAL GLU LYS ALA ALA GLU LEU GLY THR
SEQRES  47 K  650  PRO LYS THR LEU VAL GLU ALA ALA GLY GLU LEU GLY LEU
SEQRES  48 K  650  ALA THR VAL ARG ARG MET ALA GLU LEU ALA ILE GLU ALA
SEQRES  49 K  650  GLY GLY ASP ARG GLU ARG MET GLU GLU ILE ILE ARG GLU
SEQRES  50 K  650  VAL GLU GLU ALA MET GLU ARG VAL ILE GLU ARG ILE GLU
SEQRES   1 L  650  MET GLU GLU LYS ARG GLU ILE ALA GLU PHE ALA ARG GLU
SEQRES   2 L  650  MET MET GLU GLU ILE SER GLU ARG VAL GLU ARG TYR VAL
SEQRES   3 L  650  GLU ASP PRO VAL LEU ALA THR ALA VAL ARG GLY ARG ALA
SEQRES   4 L  650  ILE VAL GLU SER ALA ALA VAL PHE ALA LYS THR ILE GLY
SEQRES   5 L  650  GLY ASP ILE GLU LYS LEU ASP GLU ALA ARG GLU GLU VAL
SEQRES   6 L  650  GLU ARG ALA ALA GLU GLU ALA LEU ARG ARG ARG GLU GLU
SEQRES   7 L  650  GLY ALA ASP VAL SER GLU LEU VAL ALA GLU LEU ILE ARG
SEQRES   8 L  650  GLU THR SER ARG GLN ILE ALA GLU ILE ALA GLU ALA THR
SEQRES   9 L  650  ILE LYS ALA THR ASP ASP PRO GLU VAL LEU GLU GLU ILE
SEQRES  10 L  650  SER GLU PHE ALA GLU GLU ARG SER ARG ARG LEU SER GLU
SEQRES  11 L  650  TYR ALA GLU ARG HIS VAL THR ASN PRO ILE LEU ALA ALA
SEQRES  12 L  650  THR VAL VAL ALA LEU ALA GLU VAL LEU SER ALA VAL VAL
SEQRES  13 L  650  ARG ALA ARG SER TYR GLY ALA PRO GLU GLU VAL GLY GLU
SEQRES  14 L  650  LYS ALA VAL LYS GLU VAL ARG GLU ALA SER GLU GLU ALA
SEQRES  15 L  650  LEU GLU ARG TYR LYS GLU GLY ALA ASP GLU SER GLU LEU
SEQRES  16 L  650  ILE ALA GLU ILE MET GLU ALA THR ALA GLU ALA VAL GLY
SEQRES  17 L  650  LYS ILE ALA GLU ALA ALA ILE GLU ALA THR ASP ASP PRO
SEQRES  18 L  650  GLU LYS ARG ARG ARG ILE ALA ARG TRP ALA ARG GLU GLN
SEQRES  19 L  650  MET ARG ARG LEU SER ARG ARG ALA GLU GLU LEU VAL GLU
SEQRES  20 L  650  ASP PRO VAL LEU ALA MET THR VAL PHE ALA ARG ALA GLN
SEQRES  21 L  650  ILE LEU ALA ALA ALA VAL PHE GLY LYS ALA VAL GLY MET
SEQRES  22 L  650  PRO GLU ILE VAL SER GLU HIS ALA ARG ARG MET VAL ARG
SEQRES  23 L  650  LEU ALA GLY GLU ALA ALA LEU ALA LEU LYS LYS GLU GLY
SEQRES  24 L  650  ALA ASP VAL SER ARG LEU VAL ALA MET VAL GLY ARG VAL
SEQRES  25 L  650  THR SER ILE ALA VAL GLY MET ILE ALA LYS ALA THR VAL
SEQRES  26 L  650  SER ASP SER TRP LYS GLU ARG THR ARG GLU MET ILE ARG
SEQRES  27 L  650  ALA TYR LYS GLU ILE VAL ARG GLU MET ILE ARG ALA GLY
SEQRES  28 L  650  ALA PRO GLY LYS PHE LEU ASN GLU MET VAL LYS LEU GLY
SEQRES  29 L  650  ALA GLU ALA ILE VAL GLU LEU VAL GLU GLU ALA VAL LYS
SEQRES  30 L  650  GLU GLY VAL PRO PRO GLU GLU VAL THR GLU MET GLY ILE
SEQRES  31 L  650  GLU GLY LEU LYS ALA VAL THR GLU MET ALA ILE GLU GLY
SEQRES  32 L  650  MET LYS ALA GLY GLY ASP PRO LYS GLU PHE LEU ASP ILE
SEQRES  33 L  650  ILE SER GLU THR GLY LYS ALA VAL LEU GLU VAL VAL ALA
SEQRES  34 L  650  ARG THR GLY ALA PRO PRO GLU LEU LEU LYS GLU ALA ALA
SEQRES  35 L  650  ASP ALA VAL SER LYS ALA MET LYS GLU ALA VAL GLU ALA
SEQRES  36 L  650  ALA ILE LYS ALA GLY ALA PRO PRO GLU VAL LEU THR GLU
SEQRES  37 L  650  ALA VAL LYS LYS GLY SER GLU ILE MET VAL GLU ALA VAL
SEQRES  38 L  650  GLU LEU ALA ALA ARG LEU GLY ALA PRO PRO GLU LEU VAL
SEQRES  39 L  650  THR GLU SER ALA ILE LYS GLY LEU GLU ALA VAL THR GLU
SEQRES  40 L  650  MET ALA ILE GLU ALA MET LYS ALA GLY GLY ASP PRO LEU
SEQRES  41 L  650  GLU MET ALA ARG ILE VAL ALA GLU LEU ALA GLU LYS ALA
SEQRES  42 L  650  ILE ASP VAL VAL ALA LYS MET GLY ALA PRO GLY THR TYR
SEQRES  43 L  650  MET LEU ALA MET ILE MET ALA ALA SER VAL ALA HIS ARG
SEQRES  44 L  650  ARG ILE VAL GLU ALA ALA ILE LYS ALA GLY ALA PRO GLY
SEQRES  45 L  650  GLU VAL LEU GLU GLU ALA VAL ARG LEU ALA GLY ARG VAL
SEQRES  46 L  650  GLN VAL ARG GLY VAL GLU LYS ALA ALA GLU LEU GLY THR
SEQRES  47 L  650  PRO LYS THR LEU VAL GLU ALA ALA GLY GLU LEU GLY LEU
SEQRES  48 L  650  ALA THR VAL ARG ARG MET ALA GLU LEU ALA ILE GLU ALA
SEQRES  49 L  650  GLY GLY ASP ARG GLU ARG MET GLU GLU ILE ILE ARG GLU
SEQRES  50 L  650  VAL GLU GLU ALA MET GLU ARG VAL ILE GLU ARG ILE GLU
SEQRES   1 M  650  MET GLU GLU LYS ARG GLU ILE ALA GLU PHE ALA ARG GLU
SEQRES   2 M  650  MET MET GLU GLU ILE SER GLU ARG VAL GLU ARG TYR VAL
SEQRES   3 M  650  GLU ASP PRO VAL LEU ALA THR ALA VAL ARG GLY ARG ALA
SEQRES   4 M  650  ILE VAL GLU SER ALA ALA VAL PHE ALA LYS THR ILE GLY
SEQRES   5 M  650  GLY ASP ILE GLU LYS LEU ASP GLU ALA ARG GLU GLU VAL
SEQRES   6 M  650  GLU ARG ALA ALA GLU GLU ALA LEU ARG ARG ARG GLU GLU
SEQRES   7 M  650  GLY ALA ASP VAL SER GLU LEU VAL ALA GLU LEU ILE ARG
SEQRES   8 M  650  GLU THR SER ARG GLN ILE ALA GLU ILE ALA GLU ALA THR
SEQRES   9 M  650  ILE LYS ALA THR ASP ASP PRO GLU VAL LEU GLU GLU ILE
SEQRES  10 M  650  SER GLU PHE ALA GLU GLU ARG SER ARG ARG LEU SER GLU
SEQRES  11 M  650  TYR ALA GLU ARG HIS VAL THR ASN PRO ILE LEU ALA ALA
SEQRES  12 M  650  THR VAL VAL ALA LEU ALA GLU VAL LEU SER ALA VAL VAL
SEQRES  13 M  650  ARG ALA ARG SER TYR GLY ALA PRO GLU GLU VAL GLY GLU
SEQRES  14 M  650  LYS ALA VAL LYS GLU VAL ARG GLU ALA SER GLU GLU ALA
SEQRES  15 M  650  LEU GLU ARG TYR LYS GLU GLY ALA ASP GLU SER GLU LEU
SEQRES  16 M  650  ILE ALA GLU ILE MET GLU ALA THR ALA GLU ALA VAL GLY
SEQRES  17 M  650  LYS ILE ALA GLU ALA ALA ILE GLU ALA THR ASP ASP PRO
SEQRES  18 M  650  GLU LYS ARG ARG ARG ILE ALA ARG TRP ALA ARG GLU GLN
SEQRES  19 M  650  MET ARG ARG LEU SER ARG ARG ALA GLU GLU LEU VAL GLU
SEQRES  20 M  650  ASP PRO VAL LEU ALA MET THR VAL PHE ALA ARG ALA GLN
SEQRES  21 M  650  ILE LEU ALA ALA ALA VAL PHE GLY LYS ALA VAL GLY MET
SEQRES  22 M  650  PRO GLU ILE VAL SER GLU HIS ALA ARG ARG MET VAL ARG
SEQRES  23 M  650  LEU ALA GLY GLU ALA ALA LEU ALA LEU LYS LYS GLU GLY
SEQRES  24 M  650  ALA ASP VAL SER ARG LEU VAL ALA MET VAL GLY ARG VAL
SEQRES  25 M  650  THR SER ILE ALA VAL GLY MET ILE ALA LYS ALA THR VAL
SEQRES  26 M  650  SER ASP SER TRP LYS GLU ARG THR ARG GLU MET ILE ARG
SEQRES  27 M  650  ALA TYR LYS GLU ILE VAL ARG GLU MET ILE ARG ALA GLY
SEQRES  28 M  650  ALA PRO GLY LYS PHE LEU ASN GLU MET VAL LYS LEU GLY
SEQRES  29 M  650  ALA GLU ALA ILE VAL GLU LEU VAL GLU GLU ALA VAL LYS
SEQRES  30 M  650  GLU GLY VAL PRO PRO GLU GLU VAL THR GLU MET GLY ILE
SEQRES  31 M  650  GLU GLY LEU LYS ALA VAL THR GLU MET ALA ILE GLU GLY
SEQRES  32 M  650  MET LYS ALA GLY GLY ASP PRO LYS GLU PHE LEU ASP ILE
SEQRES  33 M  650  ILE SER GLU THR GLY LYS ALA VAL LEU GLU VAL VAL ALA
SEQRES  34 M  650  ARG THR GLY ALA PRO PRO GLU LEU LEU LYS GLU ALA ALA
SEQRES  35 M  650  ASP ALA VAL SER LYS ALA MET LYS GLU ALA VAL GLU ALA
SEQRES  36 M  650  ALA ILE LYS ALA GLY ALA PRO PRO GLU VAL LEU THR GLU
SEQRES  37 M  650  ALA VAL LYS LYS GLY SER GLU ILE MET VAL GLU ALA VAL
SEQRES  38 M  650  GLU LEU ALA ALA ARG LEU GLY ALA PRO PRO GLU LEU VAL
SEQRES  39 M  650  THR GLU SER ALA ILE LYS GLY LEU GLU ALA VAL THR GLU
SEQRES  40 M  650  MET ALA ILE GLU ALA MET LYS ALA GLY GLY ASP PRO LEU
SEQRES  41 M  650  GLU MET ALA ARG ILE VAL ALA GLU LEU ALA GLU LYS ALA
SEQRES  42 M  650  ILE ASP VAL VAL ALA LYS MET GLY ALA PRO GLY THR TYR
SEQRES  43 M  650  MET LEU ALA MET ILE MET ALA ALA SER VAL ALA HIS ARG
SEQRES  44 M  650  ARG ILE VAL GLU ALA ALA ILE LYS ALA GLY ALA PRO GLY
SEQRES  45 M  650  GLU VAL LEU GLU GLU ALA VAL ARG LEU ALA GLY ARG VAL
SEQRES  46 M  650  GLN VAL ARG GLY VAL GLU LYS ALA ALA GLU LEU GLY THR
SEQRES  47 M  650  PRO LYS THR LEU VAL GLU ALA ALA GLY GLU LEU GLY LEU
SEQRES  48 M  650  ALA THR VAL ARG ARG MET ALA GLU LEU ALA ILE GLU ALA
SEQRES  49 M  650  GLY GLY ASP ARG GLU ARG MET GLU GLU ILE ILE ARG GLU
SEQRES  50 M  650  VAL GLU GLU ALA MET GLU ARG VAL ILE GLU ARG ILE GLU
SEQRES   1 N  650  MET GLU GLU LYS ARG GLU ILE ALA GLU PHE ALA ARG GLU
SEQRES   2 N  650  MET MET GLU GLU ILE SER GLU ARG VAL GLU ARG TYR VAL
SEQRES   3 N  650  GLU ASP PRO VAL LEU ALA THR ALA VAL ARG GLY ARG ALA
SEQRES   4 N  650  ILE VAL GLU SER ALA ALA VAL PHE ALA LYS THR ILE GLY
SEQRES   5 N  650  GLY ASP ILE GLU LYS LEU ASP GLU ALA ARG GLU GLU VAL
SEQRES   6 N  650  GLU ARG ALA ALA GLU GLU ALA LEU ARG ARG ARG GLU GLU
SEQRES   7 N  650  GLY ALA ASP VAL SER GLU LEU VAL ALA GLU LEU ILE ARG
SEQRES   8 N  650  GLU THR SER ARG GLN ILE ALA GLU ILE ALA GLU ALA THR
SEQRES   9 N  650  ILE LYS ALA THR ASP ASP PRO GLU VAL LEU GLU GLU ILE
SEQRES  10 N  650  SER GLU PHE ALA GLU GLU ARG SER ARG ARG LEU SER GLU
SEQRES  11 N  650  TYR ALA GLU ARG HIS VAL THR ASN PRO ILE LEU ALA ALA
SEQRES  12 N  650  THR VAL VAL ALA LEU ALA GLU VAL LEU SER ALA VAL VAL
SEQRES  13 N  650  ARG ALA ARG SER TYR GLY ALA PRO GLU GLU VAL GLY GLU
SEQRES  14 N  650  LYS ALA VAL LYS GLU VAL ARG GLU ALA SER GLU GLU ALA
SEQRES  15 N  650  LEU GLU ARG TYR LYS GLU GLY ALA ASP GLU SER GLU LEU
SEQRES  16 N  650  ILE ALA GLU ILE MET GLU ALA THR ALA GLU ALA VAL GLY
SEQRES  17 N  650  LYS ILE ALA GLU ALA ALA ILE GLU ALA THR ASP ASP PRO
SEQRES  18 N  650  GLU LYS ARG ARG ARG ILE ALA ARG TRP ALA ARG GLU GLN
SEQRES  19 N  650  MET ARG ARG LEU SER ARG ARG ALA GLU GLU LEU VAL GLU
SEQRES  20 N  650  ASP PRO VAL LEU ALA MET THR VAL PHE ALA ARG ALA GLN
SEQRES  21 N  650  ILE LEU ALA ALA ALA VAL PHE GLY LYS ALA VAL GLY MET
SEQRES  22 N  650  PRO GLU ILE VAL SER GLU HIS ALA ARG ARG MET VAL ARG
SEQRES  23 N  650  LEU ALA GLY GLU ALA ALA LEU ALA LEU LYS LYS GLU GLY
SEQRES  24 N  650  ALA ASP VAL SER ARG LEU VAL ALA MET VAL GLY ARG VAL
SEQRES  25 N  650  THR SER ILE ALA VAL GLY MET ILE ALA LYS ALA THR VAL
SEQRES  26 N  650  SER ASP SER TRP LYS GLU ARG THR ARG GLU MET ILE ARG
SEQRES  27 N  650  ALA TYR LYS GLU ILE VAL ARG GLU MET ILE ARG ALA GLY
SEQRES  28 N  650  ALA PRO GLY LYS PHE LEU ASN GLU MET VAL LYS LEU GLY
SEQRES  29 N  650  ALA GLU ALA ILE VAL GLU LEU VAL GLU GLU ALA VAL LYS
SEQRES  30 N  650  GLU GLY VAL PRO PRO GLU GLU VAL THR GLU MET GLY ILE
SEQRES  31 N  650  GLU GLY LEU LYS ALA VAL THR GLU MET ALA ILE GLU GLY
SEQRES  32 N  650  MET LYS ALA GLY GLY ASP PRO LYS GLU PHE LEU ASP ILE
SEQRES  33 N  650  ILE SER GLU THR GLY LYS ALA VAL LEU GLU VAL VAL ALA
SEQRES  34 N  650  ARG THR GLY ALA PRO PRO GLU LEU LEU LYS GLU ALA ALA
SEQRES  35 N  650  ASP ALA VAL SER LYS ALA MET LYS GLU ALA VAL GLU ALA
SEQRES  36 N  650  ALA ILE LYS ALA GLY ALA PRO PRO GLU VAL LEU THR GLU
SEQRES  37 N  650  ALA VAL LYS LYS GLY SER GLU ILE MET VAL GLU ALA VAL
SEQRES  38 N  650  GLU LEU ALA ALA ARG LEU GLY ALA PRO PRO GLU LEU VAL
SEQRES  39 N  650  THR GLU SER ALA ILE LYS GLY LEU GLU ALA VAL THR GLU
SEQRES  40 N  650  MET ALA ILE GLU ALA MET LYS ALA GLY GLY ASP PRO LEU
SEQRES  41 N  650  GLU MET ALA ARG ILE VAL ALA GLU LEU ALA GLU LYS ALA
SEQRES  42 N  650  ILE ASP VAL VAL ALA LYS MET GLY ALA PRO GLY THR TYR
SEQRES  43 N  650  MET LEU ALA MET ILE MET ALA ALA SER VAL ALA HIS ARG
SEQRES  44 N  650  ARG ILE VAL GLU ALA ALA ILE LYS ALA GLY ALA PRO GLY
SEQRES  45 N  650  GLU VAL LEU GLU GLU ALA VAL ARG LEU ALA GLY ARG VAL
SEQRES  46 N  650  GLN VAL ARG GLY VAL GLU LYS ALA ALA GLU LEU GLY THR
SEQRES  47 N  650  PRO LYS THR LEU VAL GLU ALA ALA GLY GLU LEU GLY LEU
SEQRES  48 N  650  ALA THR VAL ARG ARG MET ALA GLU LEU ALA ILE GLU ALA
SEQRES  49 N  650  GLY GLY ASP ARG GLU ARG MET GLU GLU ILE ILE ARG GLU
SEQRES  50 N  650  VAL GLU GLU ALA MET GLU ARG VAL ILE GLU ARG ILE GLU
SEQRES   1 O  650  MET GLU GLU LYS ARG GLU ILE ALA GLU PHE ALA ARG GLU
SEQRES   2 O  650  MET MET GLU GLU ILE SER GLU ARG VAL GLU ARG TYR VAL
SEQRES   3 O  650  GLU ASP PRO VAL LEU ALA THR ALA VAL ARG GLY ARG ALA
SEQRES   4 O  650  ILE VAL GLU SER ALA ALA VAL PHE ALA LYS THR ILE GLY
SEQRES   5 O  650  GLY ASP ILE GLU LYS LEU ASP GLU ALA ARG GLU GLU VAL
SEQRES   6 O  650  GLU ARG ALA ALA GLU GLU ALA LEU ARG ARG ARG GLU GLU
SEQRES   7 O  650  GLY ALA ASP VAL SER GLU LEU VAL ALA GLU LEU ILE ARG
SEQRES   8 O  650  GLU THR SER ARG GLN ILE ALA GLU ILE ALA GLU ALA THR
SEQRES   9 O  650  ILE LYS ALA THR ASP ASP PRO GLU VAL LEU GLU GLU ILE
SEQRES  10 O  650  SER GLU PHE ALA GLU GLU ARG SER ARG ARG LEU SER GLU
SEQRES  11 O  650  TYR ALA GLU ARG HIS VAL THR ASN PRO ILE LEU ALA ALA
SEQRES  12 O  650  THR VAL VAL ALA LEU ALA GLU VAL LEU SER ALA VAL VAL
SEQRES  13 O  650  ARG ALA ARG SER TYR GLY ALA PRO GLU GLU VAL GLY GLU
SEQRES  14 O  650  LYS ALA VAL LYS GLU VAL ARG GLU ALA SER GLU GLU ALA
SEQRES  15 O  650  LEU GLU ARG TYR LYS GLU GLY ALA ASP GLU SER GLU LEU
SEQRES  16 O  650  ILE ALA GLU ILE MET GLU ALA THR ALA GLU ALA VAL GLY
SEQRES  17 O  650  LYS ILE ALA GLU ALA ALA ILE GLU ALA THR ASP ASP PRO
SEQRES  18 O  650  GLU LYS ARG ARG ARG ILE ALA ARG TRP ALA ARG GLU GLN
SEQRES  19 O  650  MET ARG ARG LEU SER ARG ARG ALA GLU GLU LEU VAL GLU
SEQRES  20 O  650  ASP PRO VAL LEU ALA MET THR VAL PHE ALA ARG ALA GLN
SEQRES  21 O  650  ILE LEU ALA ALA ALA VAL PHE GLY LYS ALA VAL GLY MET
SEQRES  22 O  650  PRO GLU ILE VAL SER GLU HIS ALA ARG ARG MET VAL ARG
SEQRES  23 O  650  LEU ALA GLY GLU ALA ALA LEU ALA LEU LYS LYS GLU GLY
SEQRES  24 O  650  ALA ASP VAL SER ARG LEU VAL ALA MET VAL GLY ARG VAL
SEQRES  25 O  650  THR SER ILE ALA VAL GLY MET ILE ALA LYS ALA THR VAL
SEQRES  26 O  650  SER ASP SER TRP LYS GLU ARG THR ARG GLU MET ILE ARG
SEQRES  27 O  650  ALA TYR LYS GLU ILE VAL ARG GLU MET ILE ARG ALA GLY
SEQRES  28 O  650  ALA PRO GLY LYS PHE LEU ASN GLU MET VAL LYS LEU GLY
SEQRES  29 O  650  ALA GLU ALA ILE VAL GLU LEU VAL GLU GLU ALA VAL LYS
SEQRES  30 O  650  GLU GLY VAL PRO PRO GLU GLU VAL THR GLU MET GLY ILE
SEQRES  31 O  650  GLU GLY LEU LYS ALA VAL THR GLU MET ALA ILE GLU GLY
SEQRES  32 O  650  MET LYS ALA GLY GLY ASP PRO LYS GLU PHE LEU ASP ILE
SEQRES  33 O  650  ILE SER GLU THR GLY LYS ALA VAL LEU GLU VAL VAL ALA
SEQRES  34 O  650  ARG THR GLY ALA PRO PRO GLU LEU LEU LYS GLU ALA ALA
SEQRES  35 O  650  ASP ALA VAL SER LYS ALA MET LYS GLU ALA VAL GLU ALA
SEQRES  36 O  650  ALA ILE LYS ALA GLY ALA PRO PRO GLU VAL LEU THR GLU
SEQRES  37 O  650  ALA VAL LYS LYS GLY SER GLU ILE MET VAL GLU ALA VAL
SEQRES  38 O  650  GLU LEU ALA ALA ARG LEU GLY ALA PRO PRO GLU LEU VAL
SEQRES  39 O  650  THR GLU SER ALA ILE LYS GLY LEU GLU ALA VAL THR GLU
SEQRES  40 O  650  MET ALA ILE GLU ALA MET LYS ALA GLY GLY ASP PRO LEU
SEQRES  41 O  650  GLU MET ALA ARG ILE VAL ALA GLU LEU ALA GLU LYS ALA
SEQRES  42 O  650  ILE ASP VAL VAL ALA LYS MET GLY ALA PRO GLY THR TYR
SEQRES  43 O  650  MET LEU ALA MET ILE MET ALA ALA SER VAL ALA HIS ARG
SEQRES  44 O  650  ARG ILE VAL GLU ALA ALA ILE LYS ALA GLY ALA PRO GLY
SEQRES  45 O  650  GLU VAL LEU GLU GLU ALA VAL ARG LEU ALA GLY ARG VAL
SEQRES  46 O  650  GLN VAL ARG GLY VAL GLU LYS ALA ALA GLU LEU GLY THR
SEQRES  47 O  650  PRO LYS THR LEU VAL GLU ALA ALA GLY GLU LEU GLY LEU
SEQRES  48 O  650  ALA THR VAL ARG ARG MET ALA GLU LEU ALA ILE GLU ALA
SEQRES  49 O  650  GLY GLY ASP ARG GLU ARG MET GLU GLU ILE ILE ARG GLU
SEQRES  50 O  650  VAL GLU GLU ALA MET GLU ARG VAL ILE GLU ARG ILE GLU
SEQRES   1 P  650  MET GLU GLU LYS ARG GLU ILE ALA GLU PHE ALA ARG GLU
SEQRES   2 P  650  MET MET GLU GLU ILE SER GLU ARG VAL GLU ARG TYR VAL
SEQRES   3 P  650  GLU ASP PRO VAL LEU ALA THR ALA VAL ARG GLY ARG ALA
SEQRES   4 P  650  ILE VAL GLU SER ALA ALA VAL PHE ALA LYS THR ILE GLY
SEQRES   5 P  650  GLY ASP ILE GLU LYS LEU ASP GLU ALA ARG GLU GLU VAL
SEQRES   6 P  650  GLU ARG ALA ALA GLU GLU ALA LEU ARG ARG ARG GLU GLU
SEQRES   7 P  650  GLY ALA ASP VAL SER GLU LEU VAL ALA GLU LEU ILE ARG
SEQRES   8 P  650  GLU THR SER ARG GLN ILE ALA GLU ILE ALA GLU ALA THR
SEQRES   9 P  650  ILE LYS ALA THR ASP ASP PRO GLU VAL LEU GLU GLU ILE
SEQRES  10 P  650  SER GLU PHE ALA GLU GLU ARG SER ARG ARG LEU SER GLU
SEQRES  11 P  650  TYR ALA GLU ARG HIS VAL THR ASN PRO ILE LEU ALA ALA
SEQRES  12 P  650  THR VAL VAL ALA LEU ALA GLU VAL LEU SER ALA VAL VAL
SEQRES  13 P  650  ARG ALA ARG SER TYR GLY ALA PRO GLU GLU VAL GLY GLU
SEQRES  14 P  650  LYS ALA VAL LYS GLU VAL ARG GLU ALA SER GLU GLU ALA
SEQRES  15 P  650  LEU GLU ARG TYR LYS GLU GLY ALA ASP GLU SER GLU LEU
SEQRES  16 P  650  ILE ALA GLU ILE MET GLU ALA THR ALA GLU ALA VAL GLY
SEQRES  17 P  650  LYS ILE ALA GLU ALA ALA ILE GLU ALA THR ASP ASP PRO
SEQRES  18 P  650  GLU LYS ARG ARG ARG ILE ALA ARG TRP ALA ARG GLU GLN
SEQRES  19 P  650  MET ARG ARG LEU SER ARG ARG ALA GLU GLU LEU VAL GLU
SEQRES  20 P  650  ASP PRO VAL LEU ALA MET THR VAL PHE ALA ARG ALA GLN
SEQRES  21 P  650  ILE LEU ALA ALA ALA VAL PHE GLY LYS ALA VAL GLY MET
SEQRES  22 P  650  PRO GLU ILE VAL SER GLU HIS ALA ARG ARG MET VAL ARG
SEQRES  23 P  650  LEU ALA GLY GLU ALA ALA LEU ALA LEU LYS LYS GLU GLY
SEQRES  24 P  650  ALA ASP VAL SER ARG LEU VAL ALA MET VAL GLY ARG VAL
SEQRES  25 P  650  THR SER ILE ALA VAL GLY MET ILE ALA LYS ALA THR VAL
SEQRES  26 P  650  SER ASP SER TRP LYS GLU ARG THR ARG GLU MET ILE ARG
SEQRES  27 P  650  ALA TYR LYS GLU ILE VAL ARG GLU MET ILE ARG ALA GLY
SEQRES  28 P  650  ALA PRO GLY LYS PHE LEU ASN GLU MET VAL LYS LEU GLY
SEQRES  29 P  650  ALA GLU ALA ILE VAL GLU LEU VAL GLU GLU ALA VAL LYS
SEQRES  30 P  650  GLU GLY VAL PRO PRO GLU GLU VAL THR GLU MET GLY ILE
SEQRES  31 P  650  GLU GLY LEU LYS ALA VAL THR GLU MET ALA ILE GLU GLY
SEQRES  32 P  650  MET LYS ALA GLY GLY ASP PRO LYS GLU PHE LEU ASP ILE
SEQRES  33 P  650  ILE SER GLU THR GLY LYS ALA VAL LEU GLU VAL VAL ALA
SEQRES  34 P  650  ARG THR GLY ALA PRO PRO GLU LEU LEU LYS GLU ALA ALA
SEQRES  35 P  650  ASP ALA VAL SER LYS ALA MET LYS GLU ALA VAL GLU ALA
SEQRES  36 P  650  ALA ILE LYS ALA GLY ALA PRO PRO GLU VAL LEU THR GLU
SEQRES  37 P  650  ALA VAL LYS LYS GLY SER GLU ILE MET VAL GLU ALA VAL
SEQRES  38 P  650  GLU LEU ALA ALA ARG LEU GLY ALA PRO PRO GLU LEU VAL
SEQRES  39 P  650  THR GLU SER ALA ILE LYS GLY LEU GLU ALA VAL THR GLU
SEQRES  40 P  650  MET ALA ILE GLU ALA MET LYS ALA GLY GLY ASP PRO LEU
SEQRES  41 P  650  GLU MET ALA ARG ILE VAL ALA GLU LEU ALA GLU LYS ALA
SEQRES  42 P  650  ILE ASP VAL VAL ALA LYS MET GLY ALA PRO GLY THR TYR
SEQRES  43 P  650  MET LEU ALA MET ILE MET ALA ALA SER VAL ALA HIS ARG
SEQRES  44 P  650  ARG ILE VAL GLU ALA ALA ILE LYS ALA GLY ALA PRO GLY
SEQRES  45 P  650  GLU VAL LEU GLU GLU ALA VAL ARG LEU ALA GLY ARG VAL
SEQRES  46 P  650  GLN VAL ARG GLY VAL GLU LYS ALA ALA GLU LEU GLY THR
SEQRES  47 P  650  PRO LYS THR LEU VAL GLU ALA ALA GLY GLU LEU GLY LEU
SEQRES  48 P  650  ALA THR VAL ARG ARG MET ALA GLU LEU ALA ILE GLU ALA
SEQRES  49 P  650  GLY GLY ASP ARG GLU ARG MET GLU GLU ILE ILE ARG GLU
SEQRES  50 P  650  VAL GLU GLU ALA MET GLU ARG VAL ILE GLU ARG ILE GLU
SEQRES   1 Q  650  MET GLU GLU LYS ARG GLU ILE ALA GLU PHE ALA ARG GLU
SEQRES   2 Q  650  MET MET GLU GLU ILE SER GLU ARG VAL GLU ARG TYR VAL
SEQRES   3 Q  650  GLU ASP PRO VAL LEU ALA THR ALA VAL ARG GLY ARG ALA
SEQRES   4 Q  650  ILE VAL GLU SER ALA ALA VAL PHE ALA LYS THR ILE GLY
SEQRES   5 Q  650  GLY ASP ILE GLU LYS LEU ASP GLU ALA ARG GLU GLU VAL
SEQRES   6 Q  650  GLU ARG ALA ALA GLU GLU ALA LEU ARG ARG ARG GLU GLU
SEQRES   7 Q  650  GLY ALA ASP VAL SER GLU LEU VAL ALA GLU LEU ILE ARG
SEQRES   8 Q  650  GLU THR SER ARG GLN ILE ALA GLU ILE ALA GLU ALA THR
SEQRES   9 Q  650  ILE LYS ALA THR ASP ASP PRO GLU VAL LEU GLU GLU ILE
SEQRES  10 Q  650  SER GLU PHE ALA GLU GLU ARG SER ARG ARG LEU SER GLU
SEQRES  11 Q  650  TYR ALA GLU ARG HIS VAL THR ASN PRO ILE LEU ALA ALA
SEQRES  12 Q  650  THR VAL VAL ALA LEU ALA GLU VAL LEU SER ALA VAL VAL
SEQRES  13 Q  650  ARG ALA ARG SER TYR GLY ALA PRO GLU GLU VAL GLY GLU
SEQRES  14 Q  650  LYS ALA VAL LYS GLU VAL ARG GLU ALA SER GLU GLU ALA
SEQRES  15 Q  650  LEU GLU ARG TYR LYS GLU GLY ALA ASP GLU SER GLU LEU
SEQRES  16 Q  650  ILE ALA GLU ILE MET GLU ALA THR ALA GLU ALA VAL GLY
SEQRES  17 Q  650  LYS ILE ALA GLU ALA ALA ILE GLU ALA THR ASP ASP PRO
SEQRES  18 Q  650  GLU LYS ARG ARG ARG ILE ALA ARG TRP ALA ARG GLU GLN
SEQRES  19 Q  650  MET ARG ARG LEU SER ARG ARG ALA GLU GLU LEU VAL GLU
SEQRES  20 Q  650  ASP PRO VAL LEU ALA MET THR VAL PHE ALA ARG ALA GLN
SEQRES  21 Q  650  ILE LEU ALA ALA ALA VAL PHE GLY LYS ALA VAL GLY MET
SEQRES  22 Q  650  PRO GLU ILE VAL SER GLU HIS ALA ARG ARG MET VAL ARG
SEQRES  23 Q  650  LEU ALA GLY GLU ALA ALA LEU ALA LEU LYS LYS GLU GLY
SEQRES  24 Q  650  ALA ASP VAL SER ARG LEU VAL ALA MET VAL GLY ARG VAL
SEQRES  25 Q  650  THR SER ILE ALA VAL GLY MET ILE ALA LYS ALA THR VAL
SEQRES  26 Q  650  SER ASP SER TRP LYS GLU ARG THR ARG GLU MET ILE ARG
SEQRES  27 Q  650  ALA TYR LYS GLU ILE VAL ARG GLU MET ILE ARG ALA GLY
SEQRES  28 Q  650  ALA PRO GLY LYS PHE LEU ASN GLU MET VAL LYS LEU GLY
SEQRES  29 Q  650  ALA GLU ALA ILE VAL GLU LEU VAL GLU GLU ALA VAL LYS
SEQRES  30 Q  650  GLU GLY VAL PRO PRO GLU GLU VAL THR GLU MET GLY ILE
SEQRES  31 Q  650  GLU GLY LEU LYS ALA VAL THR GLU MET ALA ILE GLU GLY
SEQRES  32 Q  650  MET LYS ALA GLY GLY ASP PRO LYS GLU PHE LEU ASP ILE
SEQRES  33 Q  650  ILE SER GLU THR GLY LYS ALA VAL LEU GLU VAL VAL ALA
SEQRES  34 Q  650  ARG THR GLY ALA PRO PRO GLU LEU LEU LYS GLU ALA ALA
SEQRES  35 Q  650  ASP ALA VAL SER LYS ALA MET LYS GLU ALA VAL GLU ALA
SEQRES  36 Q  650  ALA ILE LYS ALA GLY ALA PRO PRO GLU VAL LEU THR GLU
SEQRES  37 Q  650  ALA VAL LYS LYS GLY SER GLU ILE MET VAL GLU ALA VAL
SEQRES  38 Q  650  GLU LEU ALA ALA ARG LEU GLY ALA PRO PRO GLU LEU VAL
SEQRES  39 Q  650  THR GLU SER ALA ILE LYS GLY LEU GLU ALA VAL THR GLU
SEQRES  40 Q  650  MET ALA ILE GLU ALA MET LYS ALA GLY GLY ASP PRO LEU
SEQRES  41 Q  650  GLU MET ALA ARG ILE VAL ALA GLU LEU ALA GLU LYS ALA
SEQRES  42 Q  650  ILE ASP VAL VAL ALA LYS MET GLY ALA PRO GLY THR TYR
SEQRES  43 Q  650  MET LEU ALA MET ILE MET ALA ALA SER VAL ALA HIS ARG
SEQRES  44 Q  650  ARG ILE VAL GLU ALA ALA ILE LYS ALA GLY ALA PRO GLY
SEQRES  45 Q  650  GLU VAL LEU GLU GLU ALA VAL ARG LEU ALA GLY ARG VAL
SEQRES  46 Q  650  GLN VAL ARG GLY VAL GLU LYS ALA ALA GLU LEU GLY THR
SEQRES  47 Q  650  PRO LYS THR LEU VAL GLU ALA ALA GLY GLU LEU GLY LEU
SEQRES  48 Q  650  ALA THR VAL ARG ARG MET ALA GLU LEU ALA ILE GLU ALA
SEQRES  49 Q  650  GLY GLY ASP ARG GLU ARG MET GLU GLU ILE ILE ARG GLU
SEQRES  50 Q  650  VAL GLU GLU ALA MET GLU ARG VAL ILE GLU ARG ILE GLU
SEQRES   1 R  650  MET GLU GLU LYS ARG GLU ILE ALA GLU PHE ALA ARG GLU
SEQRES   2 R  650  MET MET GLU GLU ILE SER GLU ARG VAL GLU ARG TYR VAL
SEQRES   3 R  650  GLU ASP PRO VAL LEU ALA THR ALA VAL ARG GLY ARG ALA
SEQRES   4 R  650  ILE VAL GLU SER ALA ALA VAL PHE ALA LYS THR ILE GLY
SEQRES   5 R  650  GLY ASP ILE GLU LYS LEU ASP GLU ALA ARG GLU GLU VAL
SEQRES   6 R  650  GLU ARG ALA ALA GLU GLU ALA LEU ARG ARG ARG GLU GLU
SEQRES   7 R  650  GLY ALA ASP VAL SER GLU LEU VAL ALA GLU LEU ILE ARG
SEQRES   8 R  650  GLU THR SER ARG GLN ILE ALA GLU ILE ALA GLU ALA THR
SEQRES   9 R  650  ILE LYS ALA THR ASP ASP PRO GLU VAL LEU GLU GLU ILE
SEQRES  10 R  650  SER GLU PHE ALA GLU GLU ARG SER ARG ARG LEU SER GLU
SEQRES  11 R  650  TYR ALA GLU ARG HIS VAL THR ASN PRO ILE LEU ALA ALA
SEQRES  12 R  650  THR VAL VAL ALA LEU ALA GLU VAL LEU SER ALA VAL VAL
SEQRES  13 R  650  ARG ALA ARG SER TYR GLY ALA PRO GLU GLU VAL GLY GLU
SEQRES  14 R  650  LYS ALA VAL LYS GLU VAL ARG GLU ALA SER GLU GLU ALA
SEQRES  15 R  650  LEU GLU ARG TYR LYS GLU GLY ALA ASP GLU SER GLU LEU
SEQRES  16 R  650  ILE ALA GLU ILE MET GLU ALA THR ALA GLU ALA VAL GLY
SEQRES  17 R  650  LYS ILE ALA GLU ALA ALA ILE GLU ALA THR ASP ASP PRO
SEQRES  18 R  650  GLU LYS ARG ARG ARG ILE ALA ARG TRP ALA ARG GLU GLN
SEQRES  19 R  650  MET ARG ARG LEU SER ARG ARG ALA GLU GLU LEU VAL GLU
SEQRES  20 R  650  ASP PRO VAL LEU ALA MET THR VAL PHE ALA ARG ALA GLN
SEQRES  21 R  650  ILE LEU ALA ALA ALA VAL PHE GLY LYS ALA VAL GLY MET
SEQRES  22 R  650  PRO GLU ILE VAL SER GLU HIS ALA ARG ARG MET VAL ARG
SEQRES  23 R  650  LEU ALA GLY GLU ALA ALA LEU ALA LEU LYS LYS GLU GLY
SEQRES  24 R  650  ALA ASP VAL SER ARG LEU VAL ALA MET VAL GLY ARG VAL
SEQRES  25 R  650  THR SER ILE ALA VAL GLY MET ILE ALA LYS ALA THR VAL
SEQRES  26 R  650  SER ASP SER TRP LYS GLU ARG THR ARG GLU MET ILE ARG
SEQRES  27 R  650  ALA TYR LYS GLU ILE VAL ARG GLU MET ILE ARG ALA GLY
SEQRES  28 R  650  ALA PRO GLY LYS PHE LEU ASN GLU MET VAL LYS LEU GLY
SEQRES  29 R  650  ALA GLU ALA ILE VAL GLU LEU VAL GLU GLU ALA VAL LYS
SEQRES  30 R  650  GLU GLY VAL PRO PRO GLU GLU VAL THR GLU MET GLY ILE
SEQRES  31 R  650  GLU GLY LEU LYS ALA VAL THR GLU MET ALA ILE GLU GLY
SEQRES  32 R  650  MET LYS ALA GLY GLY ASP PRO LYS GLU PHE LEU ASP ILE
SEQRES  33 R  650  ILE SER GLU THR GLY LYS ALA VAL LEU GLU VAL VAL ALA
SEQRES  34 R  650  ARG THR GLY ALA PRO PRO GLU LEU LEU LYS GLU ALA ALA
SEQRES  35 R  650  ASP ALA VAL SER LYS ALA MET LYS GLU ALA VAL GLU ALA
SEQRES  36 R  650  ALA ILE LYS ALA GLY ALA PRO PRO GLU VAL LEU THR GLU
SEQRES  37 R  650  ALA VAL LYS LYS GLY SER GLU ILE MET VAL GLU ALA VAL
SEQRES  38 R  650  GLU LEU ALA ALA ARG LEU GLY ALA PRO PRO GLU LEU VAL
SEQRES  39 R  650  THR GLU SER ALA ILE LYS GLY LEU GLU ALA VAL THR GLU
SEQRES  40 R  650  MET ALA ILE GLU ALA MET LYS ALA GLY GLY ASP PRO LEU
SEQRES  41 R  650  GLU MET ALA ARG ILE VAL ALA GLU LEU ALA GLU LYS ALA
SEQRES  42 R  650  ILE ASP VAL VAL ALA LYS MET GLY ALA PRO GLY THR TYR
SEQRES  43 R  650  MET LEU ALA MET ILE MET ALA ALA SER VAL ALA HIS ARG
SEQRES  44 R  650  ARG ILE VAL GLU ALA ALA ILE LYS ALA GLY ALA PRO GLY
SEQRES  45 R  650  GLU VAL LEU GLU GLU ALA VAL ARG LEU ALA GLY ARG VAL
SEQRES  46 R  650  GLN VAL ARG GLY VAL GLU LYS ALA ALA GLU LEU GLY THR
SEQRES  47 R  650  PRO LYS THR LEU VAL GLU ALA ALA GLY GLU LEU GLY LEU
SEQRES  48 R  650  ALA THR VAL ARG ARG MET ALA GLU LEU ALA ILE GLU ALA
SEQRES  49 R  650  GLY GLY ASP ARG GLU ARG MET GLU GLU ILE ILE ARG GLU
SEQRES  50 R  650  VAL GLU GLU ALA MET GLU ARG VAL ILE GLU ARG ILE GLU
SEQRES   1 S  650  MET GLU GLU LYS ARG GLU ILE ALA GLU PHE ALA ARG GLU
SEQRES   2 S  650  MET MET GLU GLU ILE SER GLU ARG VAL GLU ARG TYR VAL
SEQRES   3 S  650  GLU ASP PRO VAL LEU ALA THR ALA VAL ARG GLY ARG ALA
SEQRES   4 S  650  ILE VAL GLU SER ALA ALA VAL PHE ALA LYS THR ILE GLY
SEQRES   5 S  650  GLY ASP ILE GLU LYS LEU ASP GLU ALA ARG GLU GLU VAL
SEQRES   6 S  650  GLU ARG ALA ALA GLU GLU ALA LEU ARG ARG ARG GLU GLU
SEQRES   7 S  650  GLY ALA ASP VAL SER GLU LEU VAL ALA GLU LEU ILE ARG
SEQRES   8 S  650  GLU THR SER ARG GLN ILE ALA GLU ILE ALA GLU ALA THR
SEQRES   9 S  650  ILE LYS ALA THR ASP ASP PRO GLU VAL LEU GLU GLU ILE
SEQRES  10 S  650  SER GLU PHE ALA GLU GLU ARG SER ARG ARG LEU SER GLU
SEQRES  11 S  650  TYR ALA GLU ARG HIS VAL THR ASN PRO ILE LEU ALA ALA
SEQRES  12 S  650  THR VAL VAL ALA LEU ALA GLU VAL LEU SER ALA VAL VAL
SEQRES  13 S  650  ARG ALA ARG SER TYR GLY ALA PRO GLU GLU VAL GLY GLU
SEQRES  14 S  650  LYS ALA VAL LYS GLU VAL ARG GLU ALA SER GLU GLU ALA
SEQRES  15 S  650  LEU GLU ARG TYR LYS GLU GLY ALA ASP GLU SER GLU LEU
SEQRES  16 S  650  ILE ALA GLU ILE MET GLU ALA THR ALA GLU ALA VAL GLY
SEQRES  17 S  650  LYS ILE ALA GLU ALA ALA ILE GLU ALA THR ASP ASP PRO
SEQRES  18 S  650  GLU LYS ARG ARG ARG ILE ALA ARG TRP ALA ARG GLU GLN
SEQRES  19 S  650  MET ARG ARG LEU SER ARG ARG ALA GLU GLU LEU VAL GLU
SEQRES  20 S  650  ASP PRO VAL LEU ALA MET THR VAL PHE ALA ARG ALA GLN
SEQRES  21 S  650  ILE LEU ALA ALA ALA VAL PHE GLY LYS ALA VAL GLY MET
SEQRES  22 S  650  PRO GLU ILE VAL SER GLU HIS ALA ARG ARG MET VAL ARG
SEQRES  23 S  650  LEU ALA GLY GLU ALA ALA LEU ALA LEU LYS LYS GLU GLY
SEQRES  24 S  650  ALA ASP VAL SER ARG LEU VAL ALA MET VAL GLY ARG VAL
SEQRES  25 S  650  THR SER ILE ALA VAL GLY MET ILE ALA LYS ALA THR VAL
SEQRES  26 S  650  SER ASP SER TRP LYS GLU ARG THR ARG GLU MET ILE ARG
SEQRES  27 S  650  ALA TYR LYS GLU ILE VAL ARG GLU MET ILE ARG ALA GLY
SEQRES  28 S  650  ALA PRO GLY LYS PHE LEU ASN GLU MET VAL LYS LEU GLY
SEQRES  29 S  650  ALA GLU ALA ILE VAL GLU LEU VAL GLU GLU ALA VAL LYS
SEQRES  30 S  650  GLU GLY VAL PRO PRO GLU GLU VAL THR GLU MET GLY ILE
SEQRES  31 S  650  GLU GLY LEU LYS ALA VAL THR GLU MET ALA ILE GLU GLY
SEQRES  32 S  650  MET LYS ALA GLY GLY ASP PRO LYS GLU PHE LEU ASP ILE
SEQRES  33 S  650  ILE SER GLU THR GLY LYS ALA VAL LEU GLU VAL VAL ALA
SEQRES  34 S  650  ARG THR GLY ALA PRO PRO GLU LEU LEU LYS GLU ALA ALA
SEQRES  35 S  650  ASP ALA VAL SER LYS ALA MET LYS GLU ALA VAL GLU ALA
SEQRES  36 S  650  ALA ILE LYS ALA GLY ALA PRO PRO GLU VAL LEU THR GLU
SEQRES  37 S  650  ALA VAL LYS LYS GLY SER GLU ILE MET VAL GLU ALA VAL
SEQRES  38 S  650  GLU LEU ALA ALA ARG LEU GLY ALA PRO PRO GLU LEU VAL
SEQRES  39 S  650  THR GLU SER ALA ILE LYS GLY LEU GLU ALA VAL THR GLU
SEQRES  40 S  650  MET ALA ILE GLU ALA MET LYS ALA GLY GLY ASP PRO LEU
SEQRES  41 S  650  GLU MET ALA ARG ILE VAL ALA GLU LEU ALA GLU LYS ALA
SEQRES  42 S  650  ILE ASP VAL VAL ALA LYS MET GLY ALA PRO GLY THR TYR
SEQRES  43 S  650  MET LEU ALA MET ILE MET ALA ALA SER VAL ALA HIS ARG
SEQRES  44 S  650  ARG ILE VAL GLU ALA ALA ILE LYS ALA GLY ALA PRO GLY
SEQRES  45 S  650  GLU VAL LEU GLU GLU ALA VAL ARG LEU ALA GLY ARG VAL
SEQRES  46 S  650  GLN VAL ARG GLY VAL GLU LYS ALA ALA GLU LEU GLY THR
SEQRES  47 S  650  PRO LYS THR LEU VAL GLU ALA ALA GLY GLU LEU GLY LEU
SEQRES  48 S  650  ALA THR VAL ARG ARG MET ALA GLU LEU ALA ILE GLU ALA
SEQRES  49 S  650  GLY GLY ASP ARG GLU ARG MET GLU GLU ILE ILE ARG GLU
SEQRES  50 S  650  VAL GLU GLU ALA MET GLU ARG VAL ILE GLU ARG ILE GLU
SEQRES   1 T  650  MET GLU GLU LYS ARG GLU ILE ALA GLU PHE ALA ARG GLU
SEQRES   2 T  650  MET MET GLU GLU ILE SER GLU ARG VAL GLU ARG TYR VAL
SEQRES   3 T  650  GLU ASP PRO VAL LEU ALA THR ALA VAL ARG GLY ARG ALA
SEQRES   4 T  650  ILE VAL GLU SER ALA ALA VAL PHE ALA LYS THR ILE GLY
SEQRES   5 T  650  GLY ASP ILE GLU LYS LEU ASP GLU ALA ARG GLU GLU VAL
SEQRES   6 T  650  GLU ARG ALA ALA GLU GLU ALA LEU ARG ARG ARG GLU GLU
SEQRES   7 T  650  GLY ALA ASP VAL SER GLU LEU VAL ALA GLU LEU ILE ARG
SEQRES   8 T  650  GLU THR SER ARG GLN ILE ALA GLU ILE ALA GLU ALA THR
SEQRES   9 T  650  ILE LYS ALA THR ASP ASP PRO GLU VAL LEU GLU GLU ILE
SEQRES  10 T  650  SER GLU PHE ALA GLU GLU ARG SER ARG ARG LEU SER GLU
SEQRES  11 T  650  TYR ALA GLU ARG HIS VAL THR ASN PRO ILE LEU ALA ALA
SEQRES  12 T  650  THR VAL VAL ALA LEU ALA GLU VAL LEU SER ALA VAL VAL
SEQRES  13 T  650  ARG ALA ARG SER TYR GLY ALA PRO GLU GLU VAL GLY GLU
SEQRES  14 T  650  LYS ALA VAL LYS GLU VAL ARG GLU ALA SER GLU GLU ALA
SEQRES  15 T  650  LEU GLU ARG TYR LYS GLU GLY ALA ASP GLU SER GLU LEU
SEQRES  16 T  650  ILE ALA GLU ILE MET GLU ALA THR ALA GLU ALA VAL GLY
SEQRES  17 T  650  LYS ILE ALA GLU ALA ALA ILE GLU ALA THR ASP ASP PRO
SEQRES  18 T  650  GLU LYS ARG ARG ARG ILE ALA ARG TRP ALA ARG GLU GLN
SEQRES  19 T  650  MET ARG ARG LEU SER ARG ARG ALA GLU GLU LEU VAL GLU
SEQRES  20 T  650  ASP PRO VAL LEU ALA MET THR VAL PHE ALA ARG ALA GLN
SEQRES  21 T  650  ILE LEU ALA ALA ALA VAL PHE GLY LYS ALA VAL GLY MET
SEQRES  22 T  650  PRO GLU ILE VAL SER GLU HIS ALA ARG ARG MET VAL ARG
SEQRES  23 T  650  LEU ALA GLY GLU ALA ALA LEU ALA LEU LYS LYS GLU GLY
SEQRES  24 T  650  ALA ASP VAL SER ARG LEU VAL ALA MET VAL GLY ARG VAL
SEQRES  25 T  650  THR SER ILE ALA VAL GLY MET ILE ALA LYS ALA THR VAL
SEQRES  26 T  650  SER ASP SER TRP LYS GLU ARG THR ARG GLU MET ILE ARG
SEQRES  27 T  650  ALA TYR LYS GLU ILE VAL ARG GLU MET ILE ARG ALA GLY
SEQRES  28 T  650  ALA PRO GLY LYS PHE LEU ASN GLU MET VAL LYS LEU GLY
SEQRES  29 T  650  ALA GLU ALA ILE VAL GLU LEU VAL GLU GLU ALA VAL LYS
SEQRES  30 T  650  GLU GLY VAL PRO PRO GLU GLU VAL THR GLU MET GLY ILE
SEQRES  31 T  650  GLU GLY LEU LYS ALA VAL THR GLU MET ALA ILE GLU GLY
SEQRES  32 T  650  MET LYS ALA GLY GLY ASP PRO LYS GLU PHE LEU ASP ILE
SEQRES  33 T  650  ILE SER GLU THR GLY LYS ALA VAL LEU GLU VAL VAL ALA
SEQRES  34 T  650  ARG THR GLY ALA PRO PRO GLU LEU LEU LYS GLU ALA ALA
SEQRES  35 T  650  ASP ALA VAL SER LYS ALA MET LYS GLU ALA VAL GLU ALA
SEQRES  36 T  650  ALA ILE LYS ALA GLY ALA PRO PRO GLU VAL LEU THR GLU
SEQRES  37 T  650  ALA VAL LYS LYS GLY SER GLU ILE MET VAL GLU ALA VAL
SEQRES  38 T  650  GLU LEU ALA ALA ARG LEU GLY ALA PRO PRO GLU LEU VAL
SEQRES  39 T  650  THR GLU SER ALA ILE LYS GLY LEU GLU ALA VAL THR GLU
SEQRES  40 T  650  MET ALA ILE GLU ALA MET LYS ALA GLY GLY ASP PRO LEU
SEQRES  41 T  650  GLU MET ALA ARG ILE VAL ALA GLU LEU ALA GLU LYS ALA
SEQRES  42 T  650  ILE ASP VAL VAL ALA LYS MET GLY ALA PRO GLY THR TYR
SEQRES  43 T  650  MET LEU ALA MET ILE MET ALA ALA SER VAL ALA HIS ARG
SEQRES  44 T  650  ARG ILE VAL GLU ALA ALA ILE LYS ALA GLY ALA PRO GLY
SEQRES  45 T  650  GLU VAL LEU GLU GLU ALA VAL ARG LEU ALA GLY ARG VAL
SEQRES  46 T  650  GLN VAL ARG GLY VAL GLU LYS ALA ALA GLU LEU GLY THR
SEQRES  47 T  650  PRO LYS THR LEU VAL GLU ALA ALA GLY GLU LEU GLY LEU
SEQRES  48 T  650  ALA THR VAL ARG ARG MET ALA GLU LEU ALA ILE GLU ALA
SEQRES  49 T  650  GLY GLY ASP ARG GLU ARG MET GLU GLU ILE ILE ARG GLU
SEQRES  50 T  650  VAL GLU GLU ALA MET GLU ARG VAL ILE GLU ARG ILE GLU
SEQRES   1 U  650  MET GLU GLU LYS ARG GLU ILE ALA GLU PHE ALA ARG GLU
SEQRES   2 U  650  MET MET GLU GLU ILE SER GLU ARG VAL GLU ARG TYR VAL
SEQRES   3 U  650  GLU ASP PRO VAL LEU ALA THR ALA VAL ARG GLY ARG ALA
SEQRES   4 U  650  ILE VAL GLU SER ALA ALA VAL PHE ALA LYS THR ILE GLY
SEQRES   5 U  650  GLY ASP ILE GLU LYS LEU ASP GLU ALA ARG GLU GLU VAL
SEQRES   6 U  650  GLU ARG ALA ALA GLU GLU ALA LEU ARG ARG ARG GLU GLU
SEQRES   7 U  650  GLY ALA ASP VAL SER GLU LEU VAL ALA GLU LEU ILE ARG
SEQRES   8 U  650  GLU THR SER ARG GLN ILE ALA GLU ILE ALA GLU ALA THR
SEQRES   9 U  650  ILE LYS ALA THR ASP ASP PRO GLU VAL LEU GLU GLU ILE
SEQRES  10 U  650  SER GLU PHE ALA GLU GLU ARG SER ARG ARG LEU SER GLU
SEQRES  11 U  650  TYR ALA GLU ARG HIS VAL THR ASN PRO ILE LEU ALA ALA
SEQRES  12 U  650  THR VAL VAL ALA LEU ALA GLU VAL LEU SER ALA VAL VAL
SEQRES  13 U  650  ARG ALA ARG SER TYR GLY ALA PRO GLU GLU VAL GLY GLU
SEQRES  14 U  650  LYS ALA VAL LYS GLU VAL ARG GLU ALA SER GLU GLU ALA
SEQRES  15 U  650  LEU GLU ARG TYR LYS GLU GLY ALA ASP GLU SER GLU LEU
SEQRES  16 U  650  ILE ALA GLU ILE MET GLU ALA THR ALA GLU ALA VAL GLY
SEQRES  17 U  650  LYS ILE ALA GLU ALA ALA ILE GLU ALA THR ASP ASP PRO
SEQRES  18 U  650  GLU LYS ARG ARG ARG ILE ALA ARG TRP ALA ARG GLU GLN
SEQRES  19 U  650  MET ARG ARG LEU SER ARG ARG ALA GLU GLU LEU VAL GLU
SEQRES  20 U  650  ASP PRO VAL LEU ALA MET THR VAL PHE ALA ARG ALA GLN
SEQRES  21 U  650  ILE LEU ALA ALA ALA VAL PHE GLY LYS ALA VAL GLY MET
SEQRES  22 U  650  PRO GLU ILE VAL SER GLU HIS ALA ARG ARG MET VAL ARG
SEQRES  23 U  650  LEU ALA GLY GLU ALA ALA LEU ALA LEU LYS LYS GLU GLY
SEQRES  24 U  650  ALA ASP VAL SER ARG LEU VAL ALA MET VAL GLY ARG VAL
SEQRES  25 U  650  THR SER ILE ALA VAL GLY MET ILE ALA LYS ALA THR VAL
SEQRES  26 U  650  SER ASP SER TRP LYS GLU ARG THR ARG GLU MET ILE ARG
SEQRES  27 U  650  ALA TYR LYS GLU ILE VAL ARG GLU MET ILE ARG ALA GLY
SEQRES  28 U  650  ALA PRO GLY LYS PHE LEU ASN GLU MET VAL LYS LEU GLY
SEQRES  29 U  650  ALA GLU ALA ILE VAL GLU LEU VAL GLU GLU ALA VAL LYS
SEQRES  30 U  650  GLU GLY VAL PRO PRO GLU GLU VAL THR GLU MET GLY ILE
SEQRES  31 U  650  GLU GLY LEU LYS ALA VAL THR GLU MET ALA ILE GLU GLY
SEQRES  32 U  650  MET LYS ALA GLY GLY ASP PRO LYS GLU PHE LEU ASP ILE
SEQRES  33 U  650  ILE SER GLU THR GLY LYS ALA VAL LEU GLU VAL VAL ALA
SEQRES  34 U  650  ARG THR GLY ALA PRO PRO GLU LEU LEU LYS GLU ALA ALA
SEQRES  35 U  650  ASP ALA VAL SER LYS ALA MET LYS GLU ALA VAL GLU ALA
SEQRES  36 U  650  ALA ILE LYS ALA GLY ALA PRO PRO GLU VAL LEU THR GLU
SEQRES  37 U  650  ALA VAL LYS LYS GLY SER GLU ILE MET VAL GLU ALA VAL
SEQRES  38 U  650  GLU LEU ALA ALA ARG LEU GLY ALA PRO PRO GLU LEU VAL
SEQRES  39 U  650  THR GLU SER ALA ILE LYS GLY LEU GLU ALA VAL THR GLU
SEQRES  40 U  650  MET ALA ILE GLU ALA MET LYS ALA GLY GLY ASP PRO LEU
SEQRES  41 U  650  GLU MET ALA ARG ILE VAL ALA GLU LEU ALA GLU LYS ALA
SEQRES  42 U  650  ILE ASP VAL VAL ALA LYS MET GLY ALA PRO GLY THR TYR
SEQRES  43 U  650  MET LEU ALA MET ILE MET ALA ALA SER VAL ALA HIS ARG
SEQRES  44 U  650  ARG ILE VAL GLU ALA ALA ILE LYS ALA GLY ALA PRO GLY
SEQRES  45 U  650  GLU VAL LEU GLU GLU ALA VAL ARG LEU ALA GLY ARG VAL
SEQRES  46 U  650  GLN VAL ARG GLY VAL GLU LYS ALA ALA GLU LEU GLY THR
SEQRES  47 U  650  PRO LYS THR LEU VAL GLU ALA ALA GLY GLU LEU GLY LEU
SEQRES  48 U  650  ALA THR VAL ARG ARG MET ALA GLU LEU ALA ILE GLU ALA
SEQRES  49 U  650  GLY GLY ASP ARG GLU ARG MET GLU GLU ILE ILE ARG GLU
SEQRES  50 U  650  VAL GLU GLU ALA MET GLU ARG VAL ILE GLU ARG ILE GLU
SEQRES   1 V  650  MET GLU GLU LYS ARG GLU ILE ALA GLU PHE ALA ARG GLU
SEQRES   2 V  650  MET MET GLU GLU ILE SER GLU ARG VAL GLU ARG TYR VAL
SEQRES   3 V  650  GLU ASP PRO VAL LEU ALA THR ALA VAL ARG GLY ARG ALA
SEQRES   4 V  650  ILE VAL GLU SER ALA ALA VAL PHE ALA LYS THR ILE GLY
SEQRES   5 V  650  GLY ASP ILE GLU LYS LEU ASP GLU ALA ARG GLU GLU VAL
SEQRES   6 V  650  GLU ARG ALA ALA GLU GLU ALA LEU ARG ARG ARG GLU GLU
SEQRES   7 V  650  GLY ALA ASP VAL SER GLU LEU VAL ALA GLU LEU ILE ARG
SEQRES   8 V  650  GLU THR SER ARG GLN ILE ALA GLU ILE ALA GLU ALA THR
SEQRES   9 V  650  ILE LYS ALA THR ASP ASP PRO GLU VAL LEU GLU GLU ILE
SEQRES  10 V  650  SER GLU PHE ALA GLU GLU ARG SER ARG ARG LEU SER GLU
SEQRES  11 V  650  TYR ALA GLU ARG HIS VAL THR ASN PRO ILE LEU ALA ALA
SEQRES  12 V  650  THR VAL VAL ALA LEU ALA GLU VAL LEU SER ALA VAL VAL
SEQRES  13 V  650  ARG ALA ARG SER TYR GLY ALA PRO GLU GLU VAL GLY GLU
SEQRES  14 V  650  LYS ALA VAL LYS GLU VAL ARG GLU ALA SER GLU GLU ALA
SEQRES  15 V  650  LEU GLU ARG TYR LYS GLU GLY ALA ASP GLU SER GLU LEU
SEQRES  16 V  650  ILE ALA GLU ILE MET GLU ALA THR ALA GLU ALA VAL GLY
SEQRES  17 V  650  LYS ILE ALA GLU ALA ALA ILE GLU ALA THR ASP ASP PRO
SEQRES  18 V  650  GLU LYS ARG ARG ARG ILE ALA ARG TRP ALA ARG GLU GLN
SEQRES  19 V  650  MET ARG ARG LEU SER ARG ARG ALA GLU GLU LEU VAL GLU
SEQRES  20 V  650  ASP PRO VAL LEU ALA MET THR VAL PHE ALA ARG ALA GLN
SEQRES  21 V  650  ILE LEU ALA ALA ALA VAL PHE GLY LYS ALA VAL GLY MET
SEQRES  22 V  650  PRO GLU ILE VAL SER GLU HIS ALA ARG ARG MET VAL ARG
SEQRES  23 V  650  LEU ALA GLY GLU ALA ALA LEU ALA LEU LYS LYS GLU GLY
SEQRES  24 V  650  ALA ASP VAL SER ARG LEU VAL ALA MET VAL GLY ARG VAL
SEQRES  25 V  650  THR SER ILE ALA VAL GLY MET ILE ALA LYS ALA THR VAL
SEQRES  26 V  650  SER ASP SER TRP LYS GLU ARG THR ARG GLU MET ILE ARG
SEQRES  27 V  650  ALA TYR LYS GLU ILE VAL ARG GLU MET ILE ARG ALA GLY
SEQRES  28 V  650  ALA PRO GLY LYS PHE LEU ASN GLU MET VAL LYS LEU GLY
SEQRES  29 V  650  ALA GLU ALA ILE VAL GLU LEU VAL GLU GLU ALA VAL LYS
SEQRES  30 V  650  GLU GLY VAL PRO PRO GLU GLU VAL THR GLU MET GLY ILE
SEQRES  31 V  650  GLU GLY LEU LYS ALA VAL THR GLU MET ALA ILE GLU GLY
SEQRES  32 V  650  MET LYS ALA GLY GLY ASP PRO LYS GLU PHE LEU ASP ILE
SEQRES  33 V  650  ILE SER GLU THR GLY LYS ALA VAL LEU GLU VAL VAL ALA
SEQRES  34 V  650  ARG THR GLY ALA PRO PRO GLU LEU LEU LYS GLU ALA ALA
SEQRES  35 V  650  ASP ALA VAL SER LYS ALA MET LYS GLU ALA VAL GLU ALA
SEQRES  36 V  650  ALA ILE LYS ALA GLY ALA PRO PRO GLU VAL LEU THR GLU
SEQRES  37 V  650  ALA VAL LYS LYS GLY SER GLU ILE MET VAL GLU ALA VAL
SEQRES  38 V  650  GLU LEU ALA ALA ARG LEU GLY ALA PRO PRO GLU LEU VAL
SEQRES  39 V  650  THR GLU SER ALA ILE LYS GLY LEU GLU ALA VAL THR GLU
SEQRES  40 V  650  MET ALA ILE GLU ALA MET LYS ALA GLY GLY ASP PRO LEU
SEQRES  41 V  650  GLU MET ALA ARG ILE VAL ALA GLU LEU ALA GLU LYS ALA
SEQRES  42 V  650  ILE ASP VAL VAL ALA LYS MET GLY ALA PRO GLY THR TYR
SEQRES  43 V  650  MET LEU ALA MET ILE MET ALA ALA SER VAL ALA HIS ARG
SEQRES  44 V  650  ARG ILE VAL GLU ALA ALA ILE LYS ALA GLY ALA PRO GLY
SEQRES  45 V  650  GLU VAL LEU GLU GLU ALA VAL ARG LEU ALA GLY ARG VAL
SEQRES  46 V  650  GLN VAL ARG GLY VAL GLU LYS ALA ALA GLU LEU GLY THR
SEQRES  47 V  650  PRO LYS THR LEU VAL GLU ALA ALA GLY GLU LEU GLY LEU
SEQRES  48 V  650  ALA THR VAL ARG ARG MET ALA GLU LEU ALA ILE GLU ALA
SEQRES  49 V  650  GLY GLY ASP ARG GLU ARG MET GLU GLU ILE ILE ARG GLU
SEQRES  50 V  650  VAL GLU GLU ALA MET GLU ARG VAL ILE GLU ARG ILE GLU
SEQRES   1 W  650  MET GLU GLU LYS ARG GLU ILE ALA GLU PHE ALA ARG GLU
SEQRES   2 W  650  MET MET GLU GLU ILE SER GLU ARG VAL GLU ARG TYR VAL
SEQRES   3 W  650  GLU ASP PRO VAL LEU ALA THR ALA VAL ARG GLY ARG ALA
SEQRES   4 W  650  ILE VAL GLU SER ALA ALA VAL PHE ALA LYS THR ILE GLY
SEQRES   5 W  650  GLY ASP ILE GLU LYS LEU ASP GLU ALA ARG GLU GLU VAL
SEQRES   6 W  650  GLU ARG ALA ALA GLU GLU ALA LEU ARG ARG ARG GLU GLU
SEQRES   7 W  650  GLY ALA ASP VAL SER GLU LEU VAL ALA GLU LEU ILE ARG
SEQRES   8 W  650  GLU THR SER ARG GLN ILE ALA GLU ILE ALA GLU ALA THR
SEQRES   9 W  650  ILE LYS ALA THR ASP ASP PRO GLU VAL LEU GLU GLU ILE
SEQRES  10 W  650  SER GLU PHE ALA GLU GLU ARG SER ARG ARG LEU SER GLU
SEQRES  11 W  650  TYR ALA GLU ARG HIS VAL THR ASN PRO ILE LEU ALA ALA
SEQRES  12 W  650  THR VAL VAL ALA LEU ALA GLU VAL LEU SER ALA VAL VAL
SEQRES  13 W  650  ARG ALA ARG SER TYR GLY ALA PRO GLU GLU VAL GLY GLU
SEQRES  14 W  650  LYS ALA VAL LYS GLU VAL ARG GLU ALA SER GLU GLU ALA
SEQRES  15 W  650  LEU GLU ARG TYR LYS GLU GLY ALA ASP GLU SER GLU LEU
SEQRES  16 W  650  ILE ALA GLU ILE MET GLU ALA THR ALA GLU ALA VAL GLY
SEQRES  17 W  650  LYS ILE ALA GLU ALA ALA ILE GLU ALA THR ASP ASP PRO
SEQRES  18 W  650  GLU LYS ARG ARG ARG ILE ALA ARG TRP ALA ARG GLU GLN
SEQRES  19 W  650  MET ARG ARG LEU SER ARG ARG ALA GLU GLU LEU VAL GLU
SEQRES  20 W  650  ASP PRO VAL LEU ALA MET THR VAL PHE ALA ARG ALA GLN
SEQRES  21 W  650  ILE LEU ALA ALA ALA VAL PHE GLY LYS ALA VAL GLY MET
SEQRES  22 W  650  PRO GLU ILE VAL SER GLU HIS ALA ARG ARG MET VAL ARG
SEQRES  23 W  650  LEU ALA GLY GLU ALA ALA LEU ALA LEU LYS LYS GLU GLY
SEQRES  24 W  650  ALA ASP VAL SER ARG LEU VAL ALA MET VAL GLY ARG VAL
SEQRES  25 W  650  THR SER ILE ALA VAL GLY MET ILE ALA LYS ALA THR VAL
SEQRES  26 W  650  SER ASP SER TRP LYS GLU ARG THR ARG GLU MET ILE ARG
SEQRES  27 W  650  ALA TYR LYS GLU ILE VAL ARG GLU MET ILE ARG ALA GLY
SEQRES  28 W  650  ALA PRO GLY LYS PHE LEU ASN GLU MET VAL LYS LEU GLY
SEQRES  29 W  650  ALA GLU ALA ILE VAL GLU LEU VAL GLU GLU ALA VAL LYS
SEQRES  30 W  650  GLU GLY VAL PRO PRO GLU GLU VAL THR GLU MET GLY ILE
SEQRES  31 W  650  GLU GLY LEU LYS ALA VAL THR GLU MET ALA ILE GLU GLY
SEQRES  32 W  650  MET LYS ALA GLY GLY ASP PRO LYS GLU PHE LEU ASP ILE
SEQRES  33 W  650  ILE SER GLU THR GLY LYS ALA VAL LEU GLU VAL VAL ALA
SEQRES  34 W  650  ARG THR GLY ALA PRO PRO GLU LEU LEU LYS GLU ALA ALA
SEQRES  35 W  650  ASP ALA VAL SER LYS ALA MET LYS GLU ALA VAL GLU ALA
SEQRES  36 W  650  ALA ILE LYS ALA GLY ALA PRO PRO GLU VAL LEU THR GLU
SEQRES  37 W  650  ALA VAL LYS LYS GLY SER GLU ILE MET VAL GLU ALA VAL
SEQRES  38 W  650  GLU LEU ALA ALA ARG LEU GLY ALA PRO PRO GLU LEU VAL
SEQRES  39 W  650  THR GLU SER ALA ILE LYS GLY LEU GLU ALA VAL THR GLU
SEQRES  40 W  650  MET ALA ILE GLU ALA MET LYS ALA GLY GLY ASP PRO LEU
SEQRES  41 W  650  GLU MET ALA ARG ILE VAL ALA GLU LEU ALA GLU LYS ALA
SEQRES  42 W  650  ILE ASP VAL VAL ALA LYS MET GLY ALA PRO GLY THR TYR
SEQRES  43 W  650  MET LEU ALA MET ILE MET ALA ALA SER VAL ALA HIS ARG
SEQRES  44 W  650  ARG ILE VAL GLU ALA ALA ILE LYS ALA GLY ALA PRO GLY
SEQRES  45 W  650  GLU VAL LEU GLU GLU ALA VAL ARG LEU ALA GLY ARG VAL
SEQRES  46 W  650  GLN VAL ARG GLY VAL GLU LYS ALA ALA GLU LEU GLY THR
SEQRES  47 W  650  PRO LYS THR LEU VAL GLU ALA ALA GLY GLU LEU GLY LEU
SEQRES  48 W  650  ALA THR VAL ARG ARG MET ALA GLU LEU ALA ILE GLU ALA
SEQRES  49 W  650  GLY GLY ASP ARG GLU ARG MET GLU GLU ILE ILE ARG GLU
SEQRES  50 W  650  VAL GLU GLU ALA MET GLU ARG VAL ILE GLU ARG ILE GLU
SEQRES   1 X  650  MET GLU GLU LYS ARG GLU ILE ALA GLU PHE ALA ARG GLU
SEQRES   2 X  650  MET MET GLU GLU ILE SER GLU ARG VAL GLU ARG TYR VAL
SEQRES   3 X  650  GLU ASP PRO VAL LEU ALA THR ALA VAL ARG GLY ARG ALA
SEQRES   4 X  650  ILE VAL GLU SER ALA ALA VAL PHE ALA LYS THR ILE GLY
SEQRES   5 X  650  GLY ASP ILE GLU LYS LEU ASP GLU ALA ARG GLU GLU VAL
SEQRES   6 X  650  GLU ARG ALA ALA GLU GLU ALA LEU ARG ARG ARG GLU GLU
SEQRES   7 X  650  GLY ALA ASP VAL SER GLU LEU VAL ALA GLU LEU ILE ARG
SEQRES   8 X  650  GLU THR SER ARG GLN ILE ALA GLU ILE ALA GLU ALA THR
SEQRES   9 X  650  ILE LYS ALA THR ASP ASP PRO GLU VAL LEU GLU GLU ILE
SEQRES  10 X  650  SER GLU PHE ALA GLU GLU ARG SER ARG ARG LEU SER GLU
SEQRES  11 X  650  TYR ALA GLU ARG HIS VAL THR ASN PRO ILE LEU ALA ALA
SEQRES  12 X  650  THR VAL VAL ALA LEU ALA GLU VAL LEU SER ALA VAL VAL
SEQRES  13 X  650  ARG ALA ARG SER TYR GLY ALA PRO GLU GLU VAL GLY GLU
SEQRES  14 X  650  LYS ALA VAL LYS GLU VAL ARG GLU ALA SER GLU GLU ALA
SEQRES  15 X  650  LEU GLU ARG TYR LYS GLU GLY ALA ASP GLU SER GLU LEU
SEQRES  16 X  650  ILE ALA GLU ILE MET GLU ALA THR ALA GLU ALA VAL GLY
SEQRES  17 X  650  LYS ILE ALA GLU ALA ALA ILE GLU ALA THR ASP ASP PRO
SEQRES  18 X  650  GLU LYS ARG ARG ARG ILE ALA ARG TRP ALA ARG GLU GLN
SEQRES  19 X  650  MET ARG ARG LEU SER ARG ARG ALA GLU GLU LEU VAL GLU
SEQRES  20 X  650  ASP PRO VAL LEU ALA MET THR VAL PHE ALA ARG ALA GLN
SEQRES  21 X  650  ILE LEU ALA ALA ALA VAL PHE GLY LYS ALA VAL GLY MET
SEQRES  22 X  650  PRO GLU ILE VAL SER GLU HIS ALA ARG ARG MET VAL ARG
SEQRES  23 X  650  LEU ALA GLY GLU ALA ALA LEU ALA LEU LYS LYS GLU GLY
SEQRES  24 X  650  ALA ASP VAL SER ARG LEU VAL ALA MET VAL GLY ARG VAL
SEQRES  25 X  650  THR SER ILE ALA VAL GLY MET ILE ALA LYS ALA THR VAL
SEQRES  26 X  650  SER ASP SER TRP LYS GLU ARG THR ARG GLU MET ILE ARG
SEQRES  27 X  650  ALA TYR LYS GLU ILE VAL ARG GLU MET ILE ARG ALA GLY
SEQRES  28 X  650  ALA PRO GLY LYS PHE LEU ASN GLU MET VAL LYS LEU GLY
SEQRES  29 X  650  ALA GLU ALA ILE VAL GLU LEU VAL GLU GLU ALA VAL LYS
SEQRES  30 X  650  GLU GLY VAL PRO PRO GLU GLU VAL THR GLU MET GLY ILE
SEQRES  31 X  650  GLU GLY LEU LYS ALA VAL THR GLU MET ALA ILE GLU GLY
SEQRES  32 X  650  MET LYS ALA GLY GLY ASP PRO LYS GLU PHE LEU ASP ILE
SEQRES  33 X  650  ILE SER GLU THR GLY LYS ALA VAL LEU GLU VAL VAL ALA
SEQRES  34 X  650  ARG THR GLY ALA PRO PRO GLU LEU LEU LYS GLU ALA ALA
SEQRES  35 X  650  ASP ALA VAL SER LYS ALA MET LYS GLU ALA VAL GLU ALA
SEQRES  36 X  650  ALA ILE LYS ALA GLY ALA PRO PRO GLU VAL LEU THR GLU
SEQRES  37 X  650  ALA VAL LYS LYS GLY SER GLU ILE MET VAL GLU ALA VAL
SEQRES  38 X  650  GLU LEU ALA ALA ARG LEU GLY ALA PRO PRO GLU LEU VAL
SEQRES  39 X  650  THR GLU SER ALA ILE LYS GLY LEU GLU ALA VAL THR GLU
SEQRES  40 X  650  MET ALA ILE GLU ALA MET LYS ALA GLY GLY ASP PRO LEU
SEQRES  41 X  650  GLU MET ALA ARG ILE VAL ALA GLU LEU ALA GLU LYS ALA
SEQRES  42 X  650  ILE ASP VAL VAL ALA LYS MET GLY ALA PRO GLY THR TYR
SEQRES  43 X  650  MET LEU ALA MET ILE MET ALA ALA SER VAL ALA HIS ARG
SEQRES  44 X  650  ARG ILE VAL GLU ALA ALA ILE LYS ALA GLY ALA PRO GLY
SEQRES  45 X  650  GLU VAL LEU GLU GLU ALA VAL ARG LEU ALA GLY ARG VAL
SEQRES  46 X  650  GLN VAL ARG GLY VAL GLU LYS ALA ALA GLU LEU GLY THR
SEQRES  47 X  650  PRO LYS THR LEU VAL GLU ALA ALA GLY GLU LEU GLY LEU
SEQRES  48 X  650  ALA THR VAL ARG ARG MET ALA GLU LEU ALA ILE GLU ALA
SEQRES  49 X  650  GLY GLY ASP ARG GLU ARG MET GLU GLU ILE ILE ARG GLU
SEQRES  50 X  650  VAL GLU GLU ALA MET GLU ARG VAL ILE GLU ARG ILE GLU
HELIX    1   1 GLU B    2  TYR B   25  1                                  24
HELIX    2   2 PRO B   29  ILE B   51  1                                  23
HELIX    3   3 ILE B   55  GLU B   77  1                                  23
HELIX    4   4 VAL B   82  ALA B  107  1                                  26
HELIX    5   5 PRO B  111  ARG B  134  1                                  24
HELIX    6   6 PRO B  139  ARG B  159  1                                  21
HELIX    7   7 GLU B  165  GLU B  188  1                                  24
HELIX    8   8 ASP B  191  ALA B  217  1                                  27
HELIX    9   9 PRO B  221  GLU B  244  1                                  24
HELIX   10  10 PRO B  249  VAL B  271  1                                  23
HELIX   11  11 GLU B  275  LYS B  297  1                                  23
HELIX   12  12 VAL B  302  THR B  324  1                                  23
HELIX   13  13 TRP B  329  ALA B  350  1                                  22
HELIX   14  14 GLY B  354  LYS B  377  1                                  24
HELIX   15  15 PRO B  382  LYS B  405  1                                  24
HELIX   16  16 PRO B  410  THR B  431  1                                  22
HELIX   17  17 PRO B  435  LYS B  458  1                                  24
HELIX   18  18 PRO B  463  ARG B  486  1                                  24
HELIX   19  19 PRO B  491  LYS B  514  1                                  24
HELIX   20  20 PRO B  519  MET B  540  1                                  22
HELIX   21  21 GLY B  544  LYS B  567  1                                  24
HELIX   22  22 GLY B  572  GLU B  595  1                                  24
HELIX   23  23 LYS B  600  GLU B  623  1                                  24
HELIX   24  24 ARG B  628  ILE B  646  1                                  19
HELIX   25  25 GLU A    2  TYR A   25  1                                  24
HELIX   26  26 PRO A   29  ILE A   51  1                                  23
HELIX   27  27 ILE A   55  GLU A   77  1                                  23
HELIX   28  28 VAL A   82  ALA A  107  1                                  26
HELIX   29  29 PRO A  111  ARG A  134  1                                  24
HELIX   30  30 PRO A  139  ARG A  159  1                                  21
HELIX   31  31 GLU A  165  GLU A  188  1                                  24
HELIX   32  32 ASP A  191  ALA A  217  1                                  27
HELIX   33  33 PRO A  221  GLU A  244  1                                  24
HELIX   34  34 PRO A  249  VAL A  271  1                                  23
HELIX   35  35 GLU A  275  LYS A  297  1                                  23
HELIX   36  36 VAL A  302  THR A  324  1                                  23
HELIX   37  37 TRP A  329  ALA A  350  1                                  22
HELIX   38  38 GLY A  354  LYS A  377  1                                  24
HELIX   39  39 PRO A  382  LYS A  405  1                                  24
HELIX   40  40 PRO A  410  THR A  431  1                                  22
HELIX   41  41 PRO A  435  LYS A  458  1                                  24
HELIX   42  42 PRO A  463  ARG A  486  1                                  24
HELIX   43  43 PRO A  491  LYS A  514  1                                  24
HELIX   44  44 PRO A  519  MET A  540  1                                  22
HELIX   45  45 GLY A  544  LYS A  567  1                                  24
HELIX   46  46 GLY A  572  GLU A  595  1                                  24
HELIX   47  47 LYS A  600  GLU A  623  1                                  24
HELIX   48  48 ARG A  628  ILE A  646  1                                  19
HELIX   49  49 GLU C    2  TYR C   25  1                                  24
HELIX   50  50 PRO C   29  ILE C   51  1                                  23
HELIX   51  51 ILE C   55  GLU C   77  1                                  23
HELIX   52  52 VAL C   82  ALA C  107  1                                  26
HELIX   53  53 PRO C  111  ARG C  134  1                                  24
HELIX   54  54 PRO C  139  ARG C  159  1                                  21
HELIX   55  55 GLU C  165  GLU C  188  1                                  24
HELIX   56  56 ASP C  191  ALA C  217  1                                  27
HELIX   57  57 PRO C  221  GLU C  244  1                                  24
HELIX   58  58 PRO C  249  VAL C  271  1                                  23
HELIX   59  59 GLU C  275  LYS C  297  1                                  23
HELIX   60  60 VAL C  302  THR C  324  1                                  23
HELIX   61  61 TRP C  329  ALA C  350  1                                  22
HELIX   62  62 GLY C  354  LYS C  377  1                                  24
HELIX   63  63 PRO C  382  LYS C  405  1                                  24
HELIX   64  64 PRO C  410  THR C  431  1                                  22
HELIX   65  65 PRO C  435  LYS C  458  1                                  24
HELIX   66  66 PRO C  463  ARG C  486  1                                  24
HELIX   67  67 PRO C  491  LYS C  514  1                                  24
HELIX   68  68 PRO C  519  MET C  540  1                                  22
HELIX   69  69 GLY C  544  LYS C  567  1                                  24
HELIX   70  70 GLY C  572  GLU C  595  1                                  24
HELIX   71  71 LYS C  600  GLU C  623  1                                  24
HELIX   72  72 ARG C  628  ILE C  646  1                                  19
HELIX   73  73 GLU D    2  TYR D   25  1                                  24
HELIX   74  74 PRO D   29  ILE D   51  1                                  23
HELIX   75  75 ILE D   55  GLU D   77  1                                  23
HELIX   76  76 VAL D   82  ALA D  107  1                                  26
HELIX   77  77 PRO D  111  ARG D  134  1                                  24
HELIX   78  78 PRO D  139  ARG D  159  1                                  21
HELIX   79  79 GLU D  165  GLU D  188  1                                  24
HELIX   80  80 ASP D  191  ALA D  217  1                                  27
HELIX   81  81 PRO D  221  GLU D  244  1                                  24
HELIX   82  82 PRO D  249  VAL D  271  1                                  23
HELIX   83  83 GLU D  275  LYS D  297  1                                  23
HELIX   84  84 VAL D  302  THR D  324  1                                  23
HELIX   85  85 TRP D  329  ALA D  350  1                                  22
HELIX   86  86 GLY D  354  LYS D  377  1                                  24
HELIX   87  87 PRO D  382  LYS D  405  1                                  24
HELIX   88  88 PRO D  410  THR D  431  1                                  22
HELIX   89  89 PRO D  435  LYS D  458  1                                  24
HELIX   90  90 PRO D  463  ARG D  486  1                                  24
HELIX   91  91 PRO D  491  LYS D  514  1                                  24
HELIX   92  92 PRO D  519  MET D  540  1                                  22
HELIX   93  93 GLY D  544  LYS D  567  1                                  24
HELIX   94  94 GLY D  572  GLU D  595  1                                  24
HELIX   95  95 LYS D  600  GLU D  623  1                                  24
HELIX   96  96 ARG D  628  ILE D  646  1                                  19
HELIX   97  97 GLU E    2  TYR E   25  1                                  24
HELIX   98  98 PRO E   29  ILE E   51  1                                  23
HELIX   99  99 ILE E   55  GLU E   77  1                                  23
HELIX  100 100 VAL E   82  ALA E  107  1                                  26
HELIX  101 101 PRO E  111  ARG E  134  1                                  24
HELIX  102 102 PRO E  139  ARG E  159  1                                  21
HELIX  103 103 GLU E  165  GLU E  188  1                                  24
HELIX  104 104 ASP E  191  ALA E  217  1                                  27
HELIX  105 105 PRO E  221  GLU E  244  1                                  24
HELIX  106 106 PRO E  249  VAL E  271  1                                  23
HELIX  107 107 GLU E  275  LYS E  297  1                                  23
HELIX  108 108 VAL E  302  THR E  324  1                                  23
HELIX  109 109 TRP E  329  ALA E  350  1                                  22
HELIX  110 110 GLY E  354  LYS E  377  1                                  24
HELIX  111 111 PRO E  382  LYS E  405  1                                  24
HELIX  112 112 PRO E  410  THR E  431  1                                  22
HELIX  113 113 PRO E  435  LYS E  458  1                                  24
HELIX  114 114 PRO E  463  ARG E  486  1                                  24
HELIX  115 115 PRO E  491  LYS E  514  1                                  24
HELIX  116 116 PRO E  519  MET E  540  1                                  22
HELIX  117 117 GLY E  544  LYS E  567  1                                  24
HELIX  118 118 GLY E  572  GLU E  595  1                                  24
HELIX  119 119 LYS E  600  GLU E  623  1                                  24
HELIX  120 120 ARG E  628  ILE E  646  1                                  19
HELIX  121 121 GLU F    2  TYR F   25  1                                  24
HELIX  122 122 PRO F   29  ILE F   51  1                                  23
HELIX  123 123 ILE F   55  GLU F   77  1                                  23
HELIX  124 124 VAL F   82  ALA F  107  1                                  26
HELIX  125 125 PRO F  111  ARG F  134  1                                  24
HELIX  126 126 PRO F  139  ARG F  159  1                                  21
HELIX  127 127 GLU F  165  GLU F  188  1                                  24
HELIX  128 128 ASP F  191  ALA F  217  1                                  27
HELIX  129 129 PRO F  221  GLU F  244  1                                  24
HELIX  130 130 PRO F  249  VAL F  271  1                                  23
HELIX  131 131 GLU F  275  LYS F  297  1                                  23
HELIX  132 132 VAL F  302  THR F  324  1                                  23
HELIX  133 133 TRP F  329  ALA F  350  1                                  22
HELIX  134 134 GLY F  354  LYS F  377  1                                  24
HELIX  135 135 PRO F  382  LYS F  405  1                                  24
HELIX  136 136 PRO F  410  THR F  431  1                                  22
HELIX  137 137 PRO F  435  LYS F  458  1                                  24
HELIX  138 138 PRO F  463  ARG F  486  1                                  24
HELIX  139 139 PRO F  491  LYS F  514  1                                  24
HELIX  140 140 PRO F  519  MET F  540  1                                  22
HELIX  141 141 GLY F  544  LYS F  567  1                                  24
HELIX  142 142 GLY F  572  GLU F  595  1                                  24
HELIX  143 143 LYS F  600  GLU F  623  1                                  24
HELIX  144 144 ARG F  628  ILE F  646  1                                  19
HELIX  145 145 GLU G    2  TYR G   25  1                                  24
HELIX  146 146 PRO G   29  ILE G   51  1                                  23
HELIX  147 147 ILE G   55  GLU G   77  1                                  23
HELIX  148 148 VAL G   82  ALA G  107  1                                  26
HELIX  149 149 PRO G  111  ARG G  134  1                                  24
HELIX  150 150 PRO G  139  ARG G  159  1                                  21
HELIX  151 151 GLU G  165  GLU G  188  1                                  24
HELIX  152 152 ASP G  191  ALA G  217  1                                  27
HELIX  153 153 PRO G  221  GLU G  244  1                                  24
HELIX  154 154 PRO G  249  VAL G  271  1                                  23
HELIX  155 155 GLU G  275  LYS G  297  1                                  23
HELIX  156 156 VAL G  302  THR G  324  1                                  23
HELIX  157 157 TRP G  329  ALA G  350  1                                  22
HELIX  158 158 GLY G  354  LYS G  377  1                                  24
HELIX  159 159 PRO G  382  LYS G  405  1                                  24
HELIX  160 160 PRO G  410  THR G  431  1                                  22
HELIX  161 161 PRO G  435  LYS G  458  1                                  24
HELIX  162 162 PRO G  463  ARG G  486  1                                  24
HELIX  163 163 PRO G  491  LYS G  514  1                                  24
HELIX  164 164 PRO G  519  MET G  540  1                                  22
HELIX  165 165 GLY G  544  LYS G  567  1                                  24
HELIX  166 166 GLY G  572  GLU G  595  1                                  24
HELIX  167 167 LYS G  600  GLU G  623  1                                  24
HELIX  168 168 ARG G  628  ILE G  646  1                                  19
HELIX  169 169 GLU H    2  TYR H   25  1                                  24
HELIX  170 170 PRO H   29  ILE H   51  1                                  23
HELIX  171 171 ILE H   55  GLU H   77  1                                  23
HELIX  172 172 VAL H   82  ALA H  107  1                                  26
HELIX  173 173 PRO H  111  ARG H  134  1                                  24
HELIX  174 174 PRO H  139  ARG H  159  1                                  21
HELIX  175 175 GLU H  165  GLU H  188  1                                  24
HELIX  176 176 ASP H  191  ALA H  217  1                                  27
HELIX  177 177 PRO H  221  GLU H  244  1                                  24
HELIX  178 178 PRO H  249  VAL H  271  1                                  23
HELIX  179 179 GLU H  275  LYS H  297  1                                  23
HELIX  180 180 VAL H  302  THR H  324  1                                  23
HELIX  181 181 TRP H  329  ALA H  350  1                                  22
HELIX  182 182 GLY H  354  LYS H  377  1                                  24
HELIX  183 183 PRO H  382  LYS H  405  1                                  24
HELIX  184 184 PRO H  410  THR H  431  1                                  22
HELIX  185 185 PRO H  435  LYS H  458  1                                  24
HELIX  186 186 PRO H  463  ARG H  486  1                                  24
HELIX  187 187 PRO H  491  LYS H  514  1                                  24
HELIX  188 188 PRO H  519  MET H  540  1                                  22
HELIX  189 189 GLY H  544  LYS H  567  1                                  24
HELIX  190 190 GLY H  572  GLU H  595  1                                  24
HELIX  191 191 LYS H  600  GLU H  623  1                                  24
HELIX  192 192 ARG H  628  ILE H  646  1                                  19
HELIX  193 193 GLU I    2  TYR I   25  1                                  24
HELIX  194 194 PRO I   29  ILE I   51  1                                  23
HELIX  195 195 ILE I   55  GLU I   77  1                                  23
HELIX  196 196 VAL I   82  ALA I  107  1                                  26
HELIX  197 197 PRO I  111  ARG I  134  1                                  24
HELIX  198 198 PRO I  139  ARG I  159  1                                  21
HELIX  199 199 GLU I  165  GLU I  188  1                                  24
HELIX  200 200 ASP I  191  ALA I  217  1                                  27
HELIX  201 201 PRO I  221  GLU I  244  1                                  24
HELIX  202 202 PRO I  249  VAL I  271  1                                  23
HELIX  203 203 GLU I  275  LYS I  297  1                                  23
HELIX  204 204 VAL I  302  THR I  324  1                                  23
HELIX  205 205 TRP I  329  ALA I  350  1                                  22
HELIX  206 206 GLY I  354  LYS I  377  1                                  24
HELIX  207 207 PRO I  382  LYS I  405  1                                  24
HELIX  208 208 PRO I  410  THR I  431  1                                  22
HELIX  209 209 PRO I  435  LYS I  458  1                                  24
HELIX  210 210 PRO I  463  ARG I  486  1                                  24
HELIX  211 211 PRO I  491  LYS I  514  1                                  24
HELIX  212 212 PRO I  519  MET I  540  1                                  22
HELIX  213 213 GLY I  544  LYS I  567  1                                  24
HELIX  214 214 GLY I  572  GLU I  595  1                                  24
HELIX  215 215 LYS I  600  GLU I  623  1                                  24
HELIX  216 216 ARG I  628  ILE I  646  1                                  19
HELIX  217 217 GLU J    2  TYR J   25  1                                  24
HELIX  218 218 PRO J   29  ILE J   51  1                                  23
HELIX  219 219 ILE J   55  GLU J   77  1                                  23
HELIX  220 220 VAL J   82  ALA J  107  1                                  26
HELIX  221 221 PRO J  111  ARG J  134  1                                  24
HELIX  222 222 PRO J  139  ARG J  159  1                                  21
HELIX  223 223 GLU J  165  GLU J  188  1                                  24
HELIX  224 224 ASP J  191  ALA J  217  1                                  27
HELIX  225 225 PRO J  221  GLU J  244  1                                  24
HELIX  226 226 PRO J  249  VAL J  271  1                                  23
HELIX  227 227 GLU J  275  LYS J  297  1                                  23
HELIX  228 228 VAL J  302  THR J  324  1                                  23
HELIX  229 229 TRP J  329  ALA J  350  1                                  22
HELIX  230 230 GLY J  354  LYS J  377  1                                  24
HELIX  231 231 PRO J  382  LYS J  405  1                                  24
HELIX  232 232 PRO J  410  THR J  431  1                                  22
HELIX  233 233 PRO J  435  LYS J  458  1                                  24
HELIX  234 234 PRO J  463  ARG J  486  1                                  24
HELIX  235 235 PRO J  491  LYS J  514  1                                  24
HELIX  236 236 PRO J  519  MET J  540  1                                  22
HELIX  237 237 GLY J  544  LYS J  567  1                                  24
HELIX  238 238 GLY J  572  GLU J  595  1                                  24
HELIX  239 239 LYS J  600  GLU J  623  1                                  24
HELIX  240 240 ARG J  628  ILE J  646  1                                  19
HELIX  241 241 GLU K    2  TYR K   25  1                                  24
HELIX  242 242 PRO K   29  ILE K   51  1                                  23
HELIX  243 243 ILE K   55  GLU K   77  1                                  23
HELIX  244 244 VAL K   82  ALA K  107  1                                  26
HELIX  245 245 PRO K  111  ARG K  134  1                                  24
HELIX  246 246 PRO K  139  ARG K  159  1                                  21
HELIX  247 247 GLU K  165  GLU K  188  1                                  24
HELIX  248 248 ASP K  191  ALA K  217  1                                  27
HELIX  249 249 PRO K  221  GLU K  244  1                                  24
HELIX  250 250 PRO K  249  VAL K  271  1                                  23
HELIX  251 251 GLU K  275  LYS K  297  1                                  23
HELIX  252 252 VAL K  302  THR K  324  1                                  23
HELIX  253 253 TRP K  329  ALA K  350  1                                  22
HELIX  254 254 GLY K  354  LYS K  377  1                                  24
HELIX  255 255 PRO K  382  LYS K  405  1                                  24
HELIX  256 256 PRO K  410  THR K  431  1                                  22
HELIX  257 257 PRO K  435  LYS K  458  1                                  24
HELIX  258 258 PRO K  463  ARG K  486  1                                  24
HELIX  259 259 PRO K  491  LYS K  514  1                                  24
HELIX  260 260 PRO K  519  MET K  540  1                                  22
HELIX  261 261 GLY K  544  LYS K  567  1                                  24
HELIX  262 262 GLY K  572  GLU K  595  1                                  24
HELIX  263 263 LYS K  600  GLU K  623  1                                  24
HELIX  264 264 ARG K  628  ILE K  646  1                                  19
HELIX  265 265 GLU L    2  TYR L   25  1                                  24
HELIX  266 266 PRO L   29  ILE L   51  1                                  23
HELIX  267 267 ILE L   55  GLU L   77  1                                  23
HELIX  268 268 VAL L   82  ALA L  107  1                                  26
HELIX  269 269 PRO L  111  ARG L  134  1                                  24
HELIX  270 270 PRO L  139  ARG L  159  1                                  21
HELIX  271 271 GLU L  165  GLU L  188  1                                  24
HELIX  272 272 ASP L  191  ALA L  217  1                                  27
HELIX  273 273 PRO L  221  GLU L  244  1                                  24
HELIX  274 274 PRO L  249  VAL L  271  1                                  23
HELIX  275 275 GLU L  275  LYS L  297  1                                  23
HELIX  276 276 VAL L  302  THR L  324  1                                  23
HELIX  277 277 TRP L  329  ALA L  350  1                                  22
HELIX  278 278 GLY L  354  LYS L  377  1                                  24
HELIX  279 279 PRO L  382  LYS L  405  1                                  24
HELIX  280 280 PRO L  410  THR L  431  1                                  22
HELIX  281 281 PRO L  435  LYS L  458  1                                  24
HELIX  282 282 PRO L  463  ARG L  486  1                                  24
HELIX  283 283 PRO L  491  LYS L  514  1                                  24
HELIX  284 284 PRO L  519  MET L  540  1                                  22
HELIX  285 285 GLY L  544  LYS L  567  1                                  24
HELIX  286 286 GLY L  572  GLU L  595  1                                  24
HELIX  287 287 LYS L  600  GLU L  623  1                                  24
HELIX  288 288 ARG L  628  ILE L  646  1                                  19
HELIX  289 289 GLU M    2  TYR M   25  1                                  24
HELIX  290 290 PRO M   29  ILE M   51  1                                  23
HELIX  291 291 ILE M   55  GLU M   77  1                                  23
HELIX  292 292 VAL M   82  ALA M  107  1                                  26
HELIX  293 293 PRO M  111  ARG M  134  1                                  24
HELIX  294 294 PRO M  139  ARG M  159  1                                  21
HELIX  295 295 GLU M  165  GLU M  188  1                                  24
HELIX  296 296 ASP M  191  ALA M  217  1                                  27
HELIX  297 297 PRO M  221  GLU M  244  1                                  24
HELIX  298 298 PRO M  249  VAL M  271  1                                  23
HELIX  299 299 GLU M  275  LYS M  297  1                                  23
HELIX  300 300 VAL M  302  THR M  324  1                                  23
HELIX  301 301 TRP M  329  ALA M  350  1                                  22
HELIX  302 302 GLY M  354  LYS M  377  1                                  24
HELIX  303 303 PRO M  382  LYS M  405  1                                  24
HELIX  304 304 PRO M  410  THR M  431  1                                  22
HELIX  305 305 PRO M  435  LYS M  458  1                                  24
HELIX  306 306 PRO M  463  ARG M  486  1                                  24
HELIX  307 307 PRO M  491  LYS M  514  1                                  24
HELIX  308 308 PRO M  519  MET M  540  1                                  22
HELIX  309 309 GLY M  544  LYS M  567  1                                  24
HELIX  310 310 GLY M  572  GLU M  595  1                                  24
HELIX  311 311 LYS M  600  GLU M  623  1                                  24
HELIX  312 312 ARG M  628  ILE M  646  1                                  19
HELIX  313 313 GLU N    2  TYR N   25  1                                  24
HELIX  314 314 PRO N   29  ILE N   51  1                                  23
HELIX  315 315 ILE N   55  GLU N   77  1                                  23
HELIX  316 316 VAL N   82  ALA N  107  1                                  26
HELIX  317 317 PRO N  111  ARG N  134  1                                  24
HELIX  318 318 PRO N  139  ARG N  159  1                                  21
HELIX  319 319 GLU N  165  GLU N  188  1                                  24
HELIX  320 320 ASP N  191  ALA N  217  1                                  27
HELIX  321 321 PRO N  221  GLU N  244  1                                  24
HELIX  322 322 PRO N  249  VAL N  271  1                                  23
HELIX  323 323 GLU N  275  LYS N  297  1                                  23
HELIX  324 324 VAL N  302  THR N  324  1                                  23
HELIX  325 325 TRP N  329  ALA N  350  1                                  22
HELIX  326 326 GLY N  354  LYS N  377  1                                  24
HELIX  327 327 PRO N  382  LYS N  405  1                                  24
HELIX  328 328 PRO N  410  THR N  431  1                                  22
HELIX  329 329 PRO N  435  LYS N  458  1                                  24
HELIX  330 330 PRO N  463  ARG N  486  1                                  24
HELIX  331 331 PRO N  491  LYS N  514  1                                  24
HELIX  332 332 PRO N  519  MET N  540  1                                  22
HELIX  333 333 GLY N  544  LYS N  567  1                                  24
HELIX  334 334 GLY N  572  GLU N  595  1                                  24
HELIX  335 335 LYS N  600  GLU N  623  1                                  24
HELIX  336 336 ARG N  628  ILE N  646  1                                  19
HELIX  337 337 GLU O    2  TYR O   25  1                                  24
HELIX  338 338 PRO O   29  ILE O   51  1                                  23
HELIX  339 339 ILE O   55  GLU O   77  1                                  23
HELIX  340 340 VAL O   82  ALA O  107  1                                  26
HELIX  341 341 PRO O  111  ARG O  134  1                                  24
HELIX  342 342 PRO O  139  ARG O  159  1                                  21
HELIX  343 343 GLU O  165  GLU O  188  1                                  24
HELIX  344 344 ASP O  191  ALA O  217  1                                  27
HELIX  345 345 PRO O  221  GLU O  244  1                                  24
HELIX  346 346 PRO O  249  VAL O  271  1                                  23
HELIX  347 347 GLU O  275  LYS O  297  1                                  23
HELIX  348 348 VAL O  302  THR O  324  1                                  23
HELIX  349 349 TRP O  329  ALA O  350  1                                  22
HELIX  350 350 GLY O  354  LYS O  377  1                                  24
HELIX  351 351 PRO O  382  LYS O  405  1                                  24
HELIX  352 352 PRO O  410  THR O  431  1                                  22
HELIX  353 353 PRO O  435  LYS O  458  1                                  24
HELIX  354 354 PRO O  463  ARG O  486  1                                  24
HELIX  355 355 PRO O  491  LYS O  514  1                                  24
HELIX  356 356 PRO O  519  MET O  540  1                                  22
HELIX  357 357 GLY O  544  LYS O  567  1                                  24
HELIX  358 358 GLY O  572  GLU O  595  1                                  24
HELIX  359 359 LYS O  600  GLU O  623  1                                  24
HELIX  360 360 ARG O  628  ILE O  646  1                                  19
HELIX  361 361 GLU P    2  TYR P   25  1                                  24
HELIX  362 362 PRO P   29  ILE P   51  1                                  23
HELIX  363 363 ILE P   55  GLU P   77  1                                  23
HELIX  364 364 VAL P   82  ALA P  107  1                                  26
HELIX  365 365 PRO P  111  ARG P  134  1                                  24
HELIX  366 366 PRO P  139  ARG P  159  1                                  21
HELIX  367 367 GLU P  165  GLU P  188  1                                  24
HELIX  368 368 ASP P  191  ALA P  217  1                                  27
HELIX  369 369 PRO P  221  GLU P  244  1                                  24
HELIX  370 370 PRO P  249  VAL P  271  1                                  23
HELIX  371 371 GLU P  275  LYS P  297  1                                  23
HELIX  372 372 VAL P  302  THR P  324  1                                  23
HELIX  373 373 TRP P  329  ALA P  350  1                                  22
HELIX  374 374 GLY P  354  LYS P  377  1                                  24
HELIX  375 375 PRO P  382  LYS P  405  1                                  24
HELIX  376 376 PRO P  410  THR P  431  1                                  22
HELIX  377 377 PRO P  435  LYS P  458  1                                  24
HELIX  378 378 PRO P  463  ARG P  486  1                                  24
HELIX  379 379 PRO P  491  LYS P  514  1                                  24
HELIX  380 380 PRO P  519  MET P  540  1                                  22
HELIX  381 381 GLY P  544  LYS P  567  1                                  24
HELIX  382 382 GLY P  572  GLU P  595  1                                  24
HELIX  383 383 LYS P  600  GLU P  623  1                                  24
HELIX  384 384 ARG P  628  ILE P  646  1                                  19
HELIX  385 385 GLU Q    2  TYR Q   25  1                                  24
HELIX  386 386 PRO Q   29  ILE Q   51  1                                  23
HELIX  387 387 ILE Q   55  GLU Q   77  1                                  23
HELIX  388 388 VAL Q   82  ALA Q  107  1                                  26
HELIX  389 389 PRO Q  111  ARG Q  134  1                                  24
HELIX  390 390 PRO Q  139  ARG Q  159  1                                  21
HELIX  391 391 GLU Q  165  GLU Q  188  1                                  24
HELIX  392 392 ASP Q  191  ALA Q  217  1                                  27
HELIX  393 393 PRO Q  221  GLU Q  244  1                                  24
HELIX  394 394 PRO Q  249  VAL Q  271  1                                  23
HELIX  395 395 GLU Q  275  LYS Q  297  1                                  23
HELIX  396 396 VAL Q  302  THR Q  324  1                                  23
HELIX  397 397 TRP Q  329  ALA Q  350  1                                  22
HELIX  398 398 GLY Q  354  LYS Q  377  1                                  24
HELIX  399 399 PRO Q  382  LYS Q  405  1                                  24
HELIX  400 400 PRO Q  410  THR Q  431  1                                  22
HELIX  401 401 PRO Q  435  LYS Q  458  1                                  24
HELIX  402 402 PRO Q  463  ARG Q  486  1                                  24
HELIX  403 403 PRO Q  491  LYS Q  514  1                                  24
HELIX  404 404 PRO Q  519  MET Q  540  1                                  22
HELIX  405 405 GLY Q  544  LYS Q  567  1                                  24
HELIX  406 406 GLY Q  572  GLU Q  595  1                                  24
HELIX  407 407 LYS Q  600  GLU Q  623  1                                  24
HELIX  408 408 ARG Q  628  ILE Q  646  1                                  19
HELIX  409 409 GLU R    2  TYR R   25  1                                  24
HELIX  410 410 PRO R   29  ILE R   51  1                                  23
HELIX  411 411 ILE R   55  GLU R   77  1                                  23
HELIX  412 412 VAL R   82  ALA R  107  1                                  26
HELIX  413 413 PRO R  111  ARG R  134  1                                  24
HELIX  414 414 PRO R  139  ARG R  159  1                                  21
HELIX  415 415 GLU R  165  GLU R  188  1                                  24
HELIX  416 416 ASP R  191  ALA R  217  1                                  27
HELIX  417 417 PRO R  221  GLU R  244  1                                  24
HELIX  418 418 PRO R  249  VAL R  271  1                                  23
HELIX  419 419 GLU R  275  LYS R  297  1                                  23
HELIX  420 420 VAL R  302  THR R  324  1                                  23
HELIX  421 421 TRP R  329  ALA R  350  1                                  22
HELIX  422 422 GLY R  354  LYS R  377  1                                  24
HELIX  423 423 PRO R  382  LYS R  405  1                                  24
HELIX  424 424 PRO R  410  THR R  431  1                                  22
HELIX  425 425 PRO R  435  LYS R  458  1                                  24
HELIX  426 426 PRO R  463  ARG R  486  1                                  24
HELIX  427 427 PRO R  491  LYS R  514  1                                  24
HELIX  428 428 PRO R  519  MET R  540  1                                  22
HELIX  429 429 GLY R  544  LYS R  567  1                                  24
HELIX  430 430 GLY R  572  GLU R  595  1                                  24
HELIX  431 431 LYS R  600  GLU R  623  1                                  24
HELIX  432 432 ARG R  628  ILE R  646  1                                  19
HELIX  433 433 GLU S    2  TYR S   25  1                                  24
HELIX  434 434 PRO S   29  ILE S   51  1                                  23
HELIX  435 435 ILE S   55  GLU S   77  1                                  23
HELIX  436 436 VAL S   82  ALA S  107  1                                  26
HELIX  437 437 PRO S  111  ARG S  134  1                                  24
HELIX  438 438 PRO S  139  ARG S  159  1                                  21
HELIX  439 439 GLU S  165  GLU S  188  1                                  24
HELIX  440 440 ASP S  191  ALA S  217  1                                  27
HELIX  441 441 PRO S  221  GLU S  244  1                                  24
HELIX  442 442 PRO S  249  VAL S  271  1                                  23
HELIX  443 443 GLU S  275  LYS S  297  1                                  23
HELIX  444 444 VAL S  302  THR S  324  1                                  23
HELIX  445 445 TRP S  329  ALA S  350  1                                  22
HELIX  446 446 GLY S  354  LYS S  377  1                                  24
HELIX  447 447 PRO S  382  LYS S  405  1                                  24
HELIX  448 448 PRO S  410  THR S  431  1                                  22
HELIX  449 449 PRO S  435  LYS S  458  1                                  24
HELIX  450 450 PRO S  463  ARG S  486  1                                  24
HELIX  451 451 PRO S  491  LYS S  514  1                                  24
HELIX  452 452 PRO S  519  MET S  540  1                                  22
HELIX  453 453 GLY S  544  LYS S  567  1                                  24
HELIX  454 454 GLY S  572  GLU S  595  1                                  24
HELIX  455 455 LYS S  600  GLU S  623  1                                  24
HELIX  456 456 ARG S  628  ILE S  646  1                                  19
HELIX  457 457 GLU T    2  TYR T   25  1                                  24
HELIX  458 458 PRO T   29  ILE T   51  1                                  23
HELIX  459 459 ILE T   55  GLU T   77  1                                  23
HELIX  460 460 VAL T   82  ALA T  107  1                                  26
HELIX  461 461 PRO T  111  ARG T  134  1                                  24
HELIX  462 462 PRO T  139  ARG T  159  1                                  21
HELIX  463 463 GLU T  165  GLU T  188  1                                  24
HELIX  464 464 ASP T  191  ALA T  217  1                                  27
HELIX  465 465 PRO T  221  GLU T  244  1                                  24
HELIX  466 466 PRO T  249  VAL T  271  1                                  23
HELIX  467 467 GLU T  275  LYS T  297  1                                  23
HELIX  468 468 VAL T  302  THR T  324  1                                  23
HELIX  469 469 TRP T  329  ALA T  350  1                                  22
HELIX  470 470 GLY T  354  LYS T  377  1                                  24
HELIX  471 471 PRO T  382  LYS T  405  1                                  24
HELIX  472 472 PRO T  410  THR T  431  1                                  22
HELIX  473 473 PRO T  435  LYS T  458  1                                  24
HELIX  474 474 PRO T  463  ARG T  486  1                                  24
HELIX  475 475 PRO T  491  LYS T  514  1                                  24
HELIX  476 476 PRO T  519  MET T  540  1                                  22
HELIX  477 477 GLY T  544  LYS T  567  1                                  24
HELIX  478 478 GLY T  572  GLU T  595  1                                  24
HELIX  479 479 LYS T  600  GLU T  623  1                                  24
HELIX  480 480 ARG T  628  ILE T  646  1                                  19
HELIX  481 481 GLU U    2  TYR U   25  1                                  24
HELIX  482 482 PRO U   29  ILE U   51  1                                  23
HELIX  483 483 ILE U   55  GLU U   77  1                                  23
HELIX  484 484 VAL U   82  ALA U  107  1                                  26
HELIX  485 485 PRO U  111  ARG U  134  1                                  24
HELIX  486 486 PRO U  139  ARG U  159  1                                  21
HELIX  487 487 GLU U  165  GLU U  188  1                                  24
HELIX  488 488 ASP U  191  ALA U  217  1                                  27
HELIX  489 489 PRO U  221  GLU U  244  1                                  24
HELIX  490 490 PRO U  249  VAL U  271  1                                  23
HELIX  491 491 GLU U  275  LYS U  297  1                                  23
HELIX  492 492 VAL U  302  THR U  324  1                                  23
HELIX  493 493 TRP U  329  ALA U  350  1                                  22
HELIX  494 494 GLY U  354  LYS U  377  1                                  24
HELIX  495 495 PRO U  382  LYS U  405  1                                  24
HELIX  496 496 PRO U  410  THR U  431  1                                  22
HELIX  497 497 PRO U  435  LYS U  458  1                                  24
HELIX  498 498 PRO U  463  ARG U  486  1                                  24
HELIX  499 499 PRO U  491  LYS U  514  1                                  24
HELIX  500 500 PRO U  519  MET U  540  1                                  22
HELIX  501 501 GLY U  544  LYS U  567  1                                  24
HELIX  502 502 GLY U  572  GLU U  595  1                                  24
HELIX  503 503 LYS U  600  GLU U  623  1                                  24
HELIX  504 504 ARG U  628  ILE U  646  1                                  19
HELIX  505 505 GLU V    2  TYR V   25  1                                  24
HELIX  506 506 PRO V   29  ILE V   51  1                                  23
HELIX  507 507 ILE V   55  GLU V   77  1                                  23
HELIX  508 508 VAL V   82  ALA V  107  1                                  26
HELIX  509 509 PRO V  111  ARG V  134  1                                  24
HELIX  510 510 PRO V  139  ARG V  159  1                                  21
HELIX  511 511 GLU V  165  GLU V  188  1                                  24
HELIX  512 512 ASP V  191  ALA V  217  1                                  27
HELIX  513 513 PRO V  221  GLU V  244  1                                  24
HELIX  514 514 PRO V  249  VAL V  271  1                                  23
HELIX  515 515 GLU V  275  LYS V  297  1                                  23
HELIX  516 516 VAL V  302  THR V  324  1                                  23
HELIX  517 517 TRP V  329  ALA V  350  1                                  22
HELIX  518 518 GLY V  354  LYS V  377  1                                  24
HELIX  519 519 PRO V  382  LYS V  405  1                                  24
HELIX  520 520 PRO V  410  THR V  431  1                                  22
HELIX  521 521 PRO V  435  LYS V  458  1                                  24
HELIX  522 522 PRO V  463  ARG V  486  1                                  24
HELIX  523 523 PRO V  491  LYS V  514  1                                  24
HELIX  524 524 PRO V  519  MET V  540  1                                  22
HELIX  525 525 GLY V  544  LYS V  567  1                                  24
HELIX  526 526 GLY V  572  GLU V  595  1                                  24
HELIX  527 527 LYS V  600  GLU V  623  1                                  24
HELIX  528 528 ARG V  628  ILE V  646  1                                  19
HELIX  529 529 GLU W    2  TYR W   25  1                                  24
HELIX  530 530 PRO W   29  ILE W   51  1                                  23
HELIX  531 531 ILE W   55  GLU W   77  1                                  23
HELIX  532 532 VAL W   82  ALA W  107  1                                  26
HELIX  533 533 PRO W  111  ARG W  134  1                                  24
HELIX  534 534 PRO W  139  ARG W  159  1                                  21
HELIX  535 535 GLU W  165  GLU W  188  1                                  24
HELIX  536 536 ASP W  191  ALA W  217  1                                  27
HELIX  537 537 PRO W  221  GLU W  244  1                                  24
HELIX  538 538 PRO W  249  VAL W  271  1                                  23
HELIX  539 539 GLU W  275  LYS W  297  1                                  23
HELIX  540 540 VAL W  302  THR W  324  1                                  23
HELIX  541 541 TRP W  329  ALA W  350  1                                  22
HELIX  542 542 GLY W  354  LYS W  377  1                                  24
HELIX  543 543 PRO W  382  LYS W  405  1                                  24
HELIX  544 544 PRO W  410  THR W  431  1                                  22
HELIX  545 545 PRO W  435  LYS W  458  1                                  24
HELIX  546 546 PRO W  463  ARG W  486  1                                  24
HELIX  547 547 PRO W  491  LYS W  514  1                                  24
HELIX  548 548 PRO W  519  MET W  540  1                                  22
HELIX  549 549 GLY W  544  LYS W  567  1                                  24
HELIX  550 550 GLY W  572  GLU W  595  1                                  24
HELIX  551 551 LYS W  600  GLU W  623  1                                  24
HELIX  552 552 ARG W  628  ILE W  646  1                                  19
HELIX  553 553 GLU X    2  TYR X   25  1                                  24
HELIX  554 554 PRO X   29  ILE X   51  1                                  23
HELIX  555 555 ILE X   55  GLU X   77  1                                  23
HELIX  556 556 VAL X   82  ALA X  107  1                                  26
HELIX  557 557 PRO X  111  ARG X  134  1                                  24
HELIX  558 558 PRO X  139  ARG X  159  1                                  21
HELIX  559 559 GLU X  165  GLU X  188  1                                  24
HELIX  560 560 ASP X  191  ALA X  217  1                                  27
HELIX  561 561 PRO X  221  GLU X  244  1                                  24
HELIX  562 562 PRO X  249  VAL X  271  1                                  23
HELIX  563 563 GLU X  275  LYS X  297  1                                  23
HELIX  564 564 VAL X  302  THR X  324  1                                  23
HELIX  565 565 TRP X  329  ALA X  350  1                                  22
HELIX  566 566 GLY X  354  LYS X  377  1                                  24
HELIX  567 567 PRO X  382  LYS X  405  1                                  24
HELIX  568 568 PRO X  410  THR X  431  1                                  22
HELIX  569 569 PRO X  435  LYS X  458  1                                  24
HELIX  570 570 PRO X  463  ARG X  486  1                                  24
HELIX  571 571 PRO X  491  LYS X  514  1                                  24
HELIX  572 572 PRO X  519  MET X  540  1                                  22
HELIX  573 573 GLY X  544  LYS X  567  1                                  24
HELIX  574 574 GLY X  572  GLU X  595  1                                  24
HELIX  575 575 LYS X  600  GLU X  623  1                                  24
HELIX  576 576 ARG X  628  ILE X  646  1                                  19
ATOM      1  N   MET B   1     315.167 404.819 284.549  1.00  0.00           N
ATOM      2  CA  MET B   1     316.070 405.936 284.833  1.00  0.00           C
ATOM      3  C   MET B   1     315.726 407.234 284.084  1.00  0.00           C
ATOM      4  O   MET B   1     316.387 408.260 284.264  1.00  0.00           O
ATOM      5  CB  MET B   1     317.498 405.502 284.510  1.00  0.00           C
ATOM      6  H   MET B   1     315.563 403.909 284.419  1.00  0.00           H
ATOM      7  HA  MET B   1     316.016 406.154 285.899  1.00  0.00           H
ATOM      8  N   GLU B   2     314.680 407.223 283.254  1.00  0.00           N
ATOM      9  CA  GLU B   2     314.272 408.355 282.415  1.00  0.00           C
ATOM     10  C   GLU B   2     313.909 409.628 283.197  1.00  0.00           C
ATOM     11  O   GLU B   2     313.935 410.730 282.646  1.00  0.00           O
ATOM     12  CB  GLU B   2     313.082 407.914 281.573  1.00  0.00           C
ATOM     13  H   GLU B   2     314.178 406.353 283.156  1.00  0.00           H
ATOM     14  HA  GLU B   2     315.092 408.606 281.743  1.00  0.00           H
ATOM     15  N   GLU B   3     313.632 409.516 284.498  1.00  0.00           N
ATOM     16  CA  GLU B   3     313.444 410.659 285.391  1.00  0.00           C
ATOM     17  C   GLU B   3     314.651 411.610 285.429  1.00  0.00           C
ATOM     18  O   GLU B   3     314.490 412.801 285.694  1.00  0.00           O
ATOM     19  CB  GLU B   3     313.172 410.118 286.791  1.00  0.00           C
ATOM     20  H   GLU B   3     313.601 408.590 284.898  1.00  0.00           H
ATOM     21  HA  GLU B   3     312.575 411.229 285.065  1.00  0.00           H
ATOM     22  N   LYS B   4     315.851 411.128 285.093  1.00  0.00           N
ATOM     23  CA  LYS B   4     317.030 411.974 284.914  1.00  0.00           C
ATOM     24  C   LYS B   4     316.839 413.010 283.799  1.00  0.00           C
ATOM     25  O   LYS B   4     317.182 414.182 283.963  1.00  0.00           O
ATOM     26  CB  LYS B   4     318.221 411.080 284.584  1.00  0.00           C
ATOM     27  H   LYS B   4     315.942 410.142 284.897  1.00  0.00           H
ATOM     28  HA  LYS B   4     317.239 412.504 285.843  1.00  0.00           H
ATOM     29  N   ARG B   5     316.215 412.611 282.690  1.00  0.00           N
ATOM     30  CA  ARG B   5     315.844 413.522 281.616  1.00  0.00           C
ATOM     31  C   ARG B   5     314.803 414.540 282.086  1.00  0.00           C
ATOM     32  O   ARG B   5     314.921 415.732 281.804  1.00  0.00           O
ATOM     33  CB  ARG B   5     315.294 412.693 280.463  1.00  0.00           C
ATOM     34  H   ARG B   5     315.911 411.651 282.623  1.00  0.00           H
ATOM     35  HA  ARG B   5     316.726 414.062 281.271  1.00  0.00           H
ATOM     36  N   GLU B   6     313.823 414.102 282.878  1.00  0.00           N
ATOM     37  CA  GLU B   6     312.827 414.989 283.479  1.00  0.00           C
ATOM     38  C   GLU B   6     313.457 416.057 284.379  1.00  0.00           C
ATOM     39  O   GLU B   6     313.129 417.240 284.289  1.00  0.00           O
ATOM     40  CB  GLU B   6     311.861 414.134 284.290  1.00  0.00           C
ATOM     41  H   GLU B   6     313.762 413.111 283.061  1.00  0.00           H
ATOM     42  HA  GLU B   6     312.269 415.492 282.690  1.00  0.00           H
ATOM     43  N   ILE B   7     314.421 415.665 285.207  1.00  0.00           N
ATOM     44  CA  ILE B   7     315.169 416.599 286.036  1.00  0.00           C
ATOM     45  C   ILE B   7     315.974 417.593 285.196  1.00  0.00           C
ATOM     46  O   ILE B   7     315.919 418.796 285.443  1.00  0.00           O
ATOM     47  CB  ILE B   7     316.092 415.800 286.947  1.00  0.00           C
ATOM     48  H   ILE B   7     314.626 414.680 285.285  1.00  0.00           H
ATOM     49  HA  ILE B   7     314.478 417.165 286.660  1.00  0.00           H
ATOM     50  N   ALA B   8     316.670 417.131 284.157  1.00  0.00           N
ATOM     51  CA  ALA B   8     317.408 418.016 283.259  1.00  0.00           C
ATOM     52  C   ALA B   8     316.473 418.990 282.523  1.00  0.00           C
ATOM     53  O   ALA B   8     316.798 420.164 282.352  1.00  0.00           O
ATOM     54  CB  ALA B   8     318.216 417.148 282.293  1.00  0.00           C
ATOM     55  H   ALA B   8     316.716 416.135 284.005  1.00  0.00           H
ATOM     56  HA  ALA B   8     318.108 418.610 283.845  1.00  0.00           H
ATOM     57  HB1 ALA B   8     318.799 417.780 281.629  1.00  0.00           H
ATOM     58  HB2 ALA B   8     318.894 416.512 282.853  1.00  0.00           H
ATOM     59  HB3 ALA B   8     317.553 416.526 281.699  1.00  0.00           H
ATOM     60  N   GLU B   9     315.269 418.544 282.167  1.00  0.00           N
ATOM     61  CA  GLU B   9     314.216 419.411 281.658  1.00  0.00           C
ATOM     62  C   GLU B   9     313.806 420.468 282.688  1.00  0.00           C
ATOM     63  O   GLU B   9     313.721 421.650 282.362  1.00  0.00           O
ATOM     64  CB  GLU B   9     313.021 418.542 281.280  1.00  0.00           C
ATOM     65  H   GLU B   9     315.070 417.561 282.267  1.00  0.00           H
ATOM     66  HA  GLU B   9     314.567 419.924 280.763  1.00  0.00           H
ATOM     67  N   PHE B  10     313.639 420.081 283.952  1.00  0.00           N
ATOM     68  CA  PHE B  10     313.413 421.020 285.049  1.00  0.00           C
ATOM     69  C   PHE B  10     314.569 422.016 285.207  1.00  0.00           C
ATOM     70  O   PHE B  10     314.344 423.192 285.488  1.00  0.00           O
ATOM     71  CB  PHE B  10     313.210 420.221 286.332  1.00  0.00           C
ATOM     72  H   PHE B  10     313.677 419.095 284.165  1.00  0.00           H
ATOM     73  HA  PHE B  10     312.503 421.586 284.853  1.00  0.00           H
ATOM     74  N   ALA B  11     315.802 421.589 284.938  1.00  0.00           N
ATOM     75  CA  ALA B  11     316.969 422.465 284.866  1.00  0.00           C
ATOM     76  C   ALA B  11     316.828 423.512 283.760  1.00  0.00           C
ATOM     77  O   ALA B  11     316.989 424.706 284.009  1.00  0.00           O
ATOM     78  CB  ALA B  11     318.213 421.610 284.634  1.00  0.00           C
ATOM     79  H   ALA B  11     315.936 420.600 284.788  1.00  0.00           H
ATOM     80  HA  ALA B  11     317.085 422.988 285.814  1.00  0.00           H
ATOM     81  N   ARG B  12     316.438 423.095 282.554  1.00  0.00           N
ATOM     82  CA  ARG B  12     316.105 424.015 281.468  1.00  0.00           C
ATOM     83  C   ARG B  12     314.984 424.981 281.869  1.00  0.00           C
ATOM     84  O   ARG B  12     315.054 426.173 281.587  1.00  0.00           O
ATOM     85  CB  ARG B  12     315.682 423.197 280.254  1.00  0.00           C
ATOM     86  H   ARG B  12     316.345 422.103 282.393  1.00  0.00           H
ATOM     87  HA  ARG B  12     316.984 424.604 281.211  1.00  0.00           H
ATOM     88  N   GLU B  13     313.987 424.491 282.597  1.00  0.00           N
ATOM     89  CA  GLU B  13     312.898 425.297 283.131  1.00  0.00           C
ATOM     90  C   GLU B  13     313.401 426.393 284.065  1.00  0.00           C
ATOM     91  O   GLU B  13     313.116 427.572 283.863  1.00  0.00           O
ATOM     92  CB  GLU B  13     311.938 424.375 283.877  1.00  0.00           C
ATOM     93  H   GLU B  13     313.965 423.494 282.749  1.00  0.00           H
ATOM     94  HA  GLU B  13     312.360 425.767 282.308  1.00  0.00           H
ATOM     95  N   MET B  14     314.215 426.035 285.052  1.00  0.00           N
ATOM     96  CA  MET B  14     314.827 427.010 285.943  1.00  0.00           C
ATOM     97  C   MET B  14     315.693 428.014 285.174  1.00  0.00           C
ATOM     98  O   MET B  14     315.647 429.215 285.440  1.00  0.00           O
ATOM     99  CB  MET B  14     315.663 426.254 286.963  1.00  0.00           C
ATOM    100  H   MET B  14     314.408 425.055 285.194  1.00  0.00           H
ATOM    101  HA  MET B  14     314.050 427.562 286.469  1.00  0.00           H
ATOM    102  N   MET B  15     316.424 427.546 284.162  1.00  0.00           N
ATOM    103  CA  MET B  15     317.213 428.394 283.277  1.00  0.00           C
ATOM    104  C   MET B  15     316.347 429.416 282.536  1.00  0.00           C
ATOM    105  O   MET B  15     316.659 430.606 282.512  1.00  0.00           O
ATOM    106  CB  MET B  15     317.935 427.497 282.277  1.00  0.00           C
ATOM    107  H   MET B  15     316.458 426.548 284.015  1.00  0.00           H
ATOM    108  HA  MET B  15     317.956 428.939 283.859  1.00  0.00           H
ATOM    109  N   GLU B  16     315.212 428.981 281.998  1.00  0.00           N
ATOM    110  CA  GLU B  16     314.229 429.869 281.390  1.00  0.00           C
ATOM    111  C   GLU B  16     313.658 430.869 282.397  1.00  0.00           C
ATOM    112  O   GLU B  16     313.459 432.035 282.067  1.00  0.00           O
ATOM    113  CB  GLU B  16     313.115 429.012 280.805  1.00  0.00           C
ATOM    114  H   GLU B  16     315.019 427.991 282.018  1.00  0.00           H
ATOM    115  HA  GLU B  16     314.698 430.427 280.583  1.00  0.00           H
ATOM    116  N   GLU B  17     313.452 430.454 283.648  1.00  0.00           N
ATOM    117  CA  GLU B  17     313.032 431.346 284.724  1.00  0.00           C
ATOM    118  C   GLU B  17     314.067 432.441 284.986  1.00  0.00           C
ATOM    119  O   GLU B  17     313.723 433.617 285.105  1.00  0.00           O
ATOM    120  CB  GLU B  17     312.804 430.515 285.980  1.00  0.00           C
ATOM    121  H   GLU B  17     313.577 429.475 283.858  1.00  0.00           H
ATOM    122  HA  GLU B  17     312.092 431.825 284.452  1.00  0.00           H
ATOM    123  N   ILE B  18     315.349 432.085 284.982  1.00  0.00           N
ATOM    124  CA  ILE B  18     316.440 433.052 285.032  1.00  0.00           C
ATOM    125  C   ILE B  18     316.410 434.006 283.834  1.00  0.00           C
ATOM    126  O   ILE B  18     316.561 435.218 283.992  1.00  0.00           O
ATOM    127  CB  ILE B  18     317.761 432.293 285.063  1.00  0.00           C
ATOM    128  H   ILE B  18     315.574 431.102 284.929  1.00  0.00           H
ATOM    129  HA  ILE B  18     316.360 433.645 285.943  1.00  0.00           H
ATOM    130  N   SER B  19     316.135 433.483 282.640  1.00  0.00           N
ATOM    131  CA  SER B  19     315.942 434.295 281.445  1.00  0.00           C
ATOM    132  C   SER B  19     314.816 435.315 281.624  1.00  0.00           C
ATOM    133  O   SER B  19     314.986 436.498 281.334  1.00  0.00           O
ATOM    134  CB  SER B  19     315.623 433.363 280.284  1.00  0.00           C
ATOM    135  H   SER B  19     316.079 432.479 282.557  1.00  0.00           H
ATOM    136  HA  SER B  19     316.862 434.834 281.220  1.00  0.00           H
ATOM    137  N   GLU B  20     313.690 434.887 282.183  1.00  0.00           N
ATOM    138  CA  GLU B  20     312.583 435.766 282.528  1.00  0.00           C
ATOM    139  C   GLU B  20     312.970 436.827 283.561  1.00  0.00           C
ATOM    140  O   GLU B  20     312.616 437.995 283.413  1.00  0.00           O
ATOM    141  CB  GLU B  20     311.454 434.899 283.070  1.00  0.00           C
ATOM    142  H   GLU B  20     313.593 433.899 282.363  1.00  0.00           H
ATOM    143  HA  GLU B  20     312.230 436.271 281.630  1.00  0.00           H
ATOM    144  N   ARG B  21     313.745 436.453 284.578  1.00  0.00           N
ATOM    145  CA  ARG B  21     314.246 437.382 285.585  1.00  0.00           C
ATOM    146  C   ARG B  21     315.117 438.485 284.971  1.00  0.00           C
ATOM    147  O   ARG B  21     314.912 439.669 285.239  1.00  0.00           O
ATOM    148  CB  ARG B  21     315.031 436.588 286.623  1.00  0.00           C
ATOM    149  H   ARG B  21     313.962 435.472 284.680  1.00  0.00           H
ATOM    150  HA  ARG B  21     313.401 437.858 286.083  1.00  0.00           H
ATOM    151  N   VAL B  22     316.036 438.125 284.074  1.00  0.00           N
ATOM    152  CA  VAL B  22     316.799 439.100 283.298  1.00  0.00           C
ATOM    153  C   VAL B  22     315.888 439.930 282.384  1.00  0.00           C
ATOM    154  O   VAL B  22     316.070 441.139 282.241  1.00  0.00           O
ATOM    155  CB  VAL B  22     317.834 438.343 282.477  1.00  0.00           C
ATOM    156  H   VAL B  22     316.189 437.142 283.904  1.00  0.00           H
ATOM    157  HA  VAL B  22     317.320 439.778 283.972  1.00  0.00           H
ATOM    158  N   GLU B  23     314.849 439.307 281.827  1.00  0.00           N
ATOM    159  CA  GLU B  23     313.821 439.945 281.009  1.00  0.00           C
ATOM    160  C   GLU B  23     312.945 440.964 281.754  1.00  0.00           C
ATOM    161  O   GLU B  23     312.114 441.626 281.130  1.00  0.00           O
ATOM    162  CB  GLU B  23     312.947 438.852 280.406  1.00  0.00           C
ATOM    163  H   GLU B  23     314.788 438.305 281.941  1.00  0.00           H
ATOM    164  HA  GLU B  23     314.310 440.475 280.193  1.00  0.00           H
ATOM    165  N   ARG B  24     313.124 441.143 283.065  1.00  0.00           N
ATOM    166  CA  ARG B  24     312.355 442.094 283.871  1.00  0.00           C
ATOM    167  C   ARG B  24     312.438 443.555 283.403  1.00  0.00           C
ATOM    168  O   ARG B  24     311.574 444.360 283.751  1.00  0.00           O
ATOM    169  CB  ARG B  24     312.836 441.996 285.314  1.00  0.00           C
ATOM    170  H   ARG B  24     313.796 440.561 283.542  1.00  0.00           H
ATOM    171  HA  ARG B  24     311.308 441.798 283.846  1.00  0.00           H
ATOM    172  N   TYR B  25     313.436 443.921 282.593  1.00  0.00           N
ATOM    173  CA  TYR B  25     313.545 445.250 281.983  1.00  0.00           C
ATOM    174  C   TYR B  25     312.507 445.548 280.881  1.00  0.00           C
ATOM    175  O   TYR B  25     312.422 446.683 280.406  1.00  0.00           O
ATOM    176  CB  TYR B  25     314.953 445.382 281.411  1.00  0.00           C
ATOM    177  H   TYR B  25     314.140 443.236 282.363  1.00  0.00           H
ATOM    178  HA  TYR B  25     313.421 446.005 282.759  1.00  0.00           H
ATOM    179  N   VAL B  26     311.736 444.553 280.431  1.00  0.00           N
ATOM    180  CA  VAL B  26     310.817 444.675 279.298  1.00  0.00           C
ATOM    181  C   VAL B  26     309.634 445.638 279.512  1.00  0.00           C
ATOM    182  O   VAL B  26     309.047 445.709 280.591  1.00  0.00           O
ATOM    183  CB  VAL B  26     310.286 443.287 278.949  1.00  0.00           C
ATOM    184  H   VAL B  26     311.851 443.638 280.839  1.00  0.00           H
ATOM    185  HA  VAL B  26     311.386 445.037 278.441  1.00  0.00           H
ATOM    186  N   GLU B  27     309.218 446.322 278.442  1.00  0.00           N
ATOM    187  CA  GLU B  27     307.948 447.060 278.375  1.00  0.00           C
ATOM    188  C   GLU B  27     306.719 446.160 278.138  1.00  0.00           C
ATOM    189  O   GLU B  27     305.591 446.554 278.440  1.00  0.00           O
ATOM    190  CB  GLU B  27     308.048 448.095 277.259  1.00  0.00           C
ATOM    191  H   GLU B  27     309.768 446.264 277.598  1.00  0.00           H
ATOM    192  HA  GLU B  27     307.792 447.593 279.313  1.00  0.00           H
ATOM    193  N   ASP B  28     306.927 444.937 277.641  1.00  0.00           N
ATOM    194  CA  ASP B  28     305.916 443.886 277.533  1.00  0.00           C
ATOM    195  C   ASP B  28     306.498 442.523 277.944  1.00  0.00           C
ATOM    196  O   ASP B  28     306.706 441.645 277.099  1.00  0.00           O
ATOM    197  CB  ASP B  28     305.358 443.879 276.112  1.00  0.00           C
ATOM    198  H   ASP B  28     307.871 444.701 277.374  1.00  0.00           H
ATOM    199  HA  ASP B  28     305.090 444.106 278.209  1.00  0.00           H
ATOM    200  N   PRO B  29     306.794 442.318 279.243  1.00  0.00           N
ATOM    201  CA  PRO B  29     307.384 441.078 279.763  1.00  0.00           C
ATOM    202  C   PRO B  29     306.572 439.819 279.460  1.00  0.00           C
ATOM    203  O   PRO B  29     307.100 438.711 279.518  1.00  0.00           O
ATOM    204  CB  PRO B  29     307.485 441.269 281.278  1.00  0.00           C
ATOM    205  CG  PRO B  29     307.468 442.780 281.467  1.00  0.00           C
ATOM    206  CD  PRO B  29     306.569 443.252 280.336  1.00  0.00           C
ATOM    207  HA  PRO B  29     308.384 440.963 279.346  1.00  0.00           H
ATOM    208  HB1 PRO B  29     306.612 440.844 281.771  1.00  0.00           H
ATOM    209  HB2 PRO B  29     308.396 440.825 281.677  1.00  0.00           H
ATOM    210  HG1 PRO B  29     307.068 443.064 282.440  1.00  0.00           H
ATOM    211  HG2 PRO B  29     308.474 443.175 281.329  1.00  0.00           H
ATOM    212  HD1 PRO B  29     305.528 443.196 280.652  1.00  0.00           H
ATOM    213  HD2 PRO B  29     306.826 444.279 280.080  1.00  0.00           H
ATOM    214  N   VAL B  30     305.300 439.972 279.089  1.00  0.00           N
ATOM    215  CA  VAL B  30     304.453 438.896 278.596  1.00  0.00           C
ATOM    216  C   VAL B  30     305.115 438.068 277.487  1.00  0.00           C
ATOM    217  O   VAL B  30     304.856 436.873 277.393  1.00  0.00           O
ATOM    218  CB  VAL B  30     303.163 439.524 278.080  1.00  0.00           C
ATOM    219  H   VAL B  30     304.910 440.903 279.099  1.00  0.00           H
ATOM    220  HA  VAL B  30     304.209 438.225 279.419  1.00  0.00           H
ATOM    221  N   LEU B  31     306.023 438.650 276.701  1.00  0.00           N
ATOM    222  CA  LEU B  31     306.828 437.903 275.739  1.00  0.00           C
ATOM    223  C   LEU B  31     307.678 436.823 276.409  1.00  0.00           C
ATOM    224  O   LEU B  31     307.586 435.641 276.079  1.00  0.00           O
ATOM    225  CB  LEU B  31     307.722 438.894 275.001  1.00  0.00           C
ATOM    226  H   LEU B  31     306.193 439.639 276.807  1.00  0.00           H
ATOM    227  HA  LEU B  31     306.173 437.423 275.012  1.00  0.00           H
ATOM    228  N   ALA B  32     308.464 437.203 277.414  1.00  0.00           N
ATOM    229  CA  ALA B  32     309.238 436.250 278.202  1.00  0.00           C
ATOM    230  C   ALA B  32     308.324 435.291 278.980  1.00  0.00           C
ATOM    231  O   ALA B  32     308.610 434.101 279.078  1.00  0.00           O
ATOM    232  CB  ALA B  32     310.164 437.043 279.129  1.00  0.00           C
ATOM    233  H   ALA B  32     308.470 438.173 277.690  1.00  0.00           H
ATOM    234  HA  ALA B  32     309.854 435.652 277.531  1.00  0.00           H
ATOM    235  HB1 ALA B  32     310.792 436.355 279.693  1.00  0.00           H
ATOM    236  HB2 ALA B  32     310.804 437.696 278.537  1.00  0.00           H
ATOM    237  HB3 ALA B  32     309.577 437.645 279.820  1.00  0.00           H
ATOM    238  N   THR B  33     307.186 435.776 279.476  1.00  0.00           N
ATOM    239  CA  THR B  33     306.199 434.938 280.151  1.00  0.00           C
ATOM    240  C   THR B  33     305.641 433.846 279.230  1.00  0.00           C
ATOM    241  O   THR B  33     305.550 432.683 279.621  1.00  0.00           O
ATOM    242  CB  THR B  33     305.082 435.841 280.660  1.00  0.00           C
ATOM    243  H   THR B  33     307.020 436.770 279.415  1.00  0.00           H
ATOM    244  HA  THR B  33     306.663 434.453 281.009  1.00  0.00           H
ATOM    245  N   ALA B  34     305.353 434.177 277.970  1.00  0.00           N
ATOM    246  CA  ALA B  34     304.970 433.197 276.961  1.00  0.00           C
ATOM    247  C   ALA B  34     306.106 432.197 276.699  1.00  0.00           C
ATOM    248  O   ALA B  34     305.858 431.000 276.570  1.00  0.00           O
ATOM    249  CB  ALA B  34     304.542 433.937 275.690  1.00  0.00           C
ATOM    250  H   ALA B  34     305.398 435.147 277.697  1.00  0.00           H
ATOM    251  HA  ALA B  34     304.115 432.633 277.331  1.00  0.00           H
ATOM    252  HB1 ALA B  34     304.195 433.218 274.948  1.00  0.00           H
ATOM    253  HB2 ALA B  34     303.724 434.620 275.914  1.00  0.00           H
ATOM    254  HB3 ALA B  34     305.377 434.496 275.271  1.00  0.00           H
ATOM    255  N   VAL B  35     307.358 432.652 276.715  1.00  0.00           N
ATOM    256  CA  VAL B  35     308.522 431.770 276.669  1.00  0.00           C
ATOM    257  C   VAL B  35     308.553 430.790 277.850  1.00  0.00           C
ATOM    258  O   VAL B  35     308.858 429.612 277.674  1.00  0.00           O
ATOM    259  CB  VAL B  35     309.779 432.631 276.662  1.00  0.00           C
ATOM    260  H   VAL B  35     307.509 433.647 276.779  1.00  0.00           H
ATOM    261  HA  VAL B  35     308.497 431.189 275.748  1.00  0.00           H
ATOM    262  N   ARG B  36     308.150 431.229 279.043  1.00  0.00           N
ATOM    263  CA  ARG B  36     307.952 430.347 280.190  1.00  0.00           C
ATOM    264  C   ARG B  36     306.862 429.303 279.937  1.00  0.00           C
ATOM    265  O   ARG B  36     307.044 428.125 280.233  1.00  0.00           O
ATOM    266  CB  ARG B  36     307.590 431.191 281.407  1.00  0.00           C
ATOM    267  H   ARG B  36     307.972 432.216 279.154  1.00  0.00           H
ATOM    268  HA  ARG B  36     308.882 429.822 280.403  1.00  0.00           H
ATOM    269  N   GLY B  37     305.754 429.691 279.310  1.00  0.00           N
ATOM    270  CA  GLY B  37     304.731 428.743 278.858  1.00  0.00           C
ATOM    271  C   GLY B  37     305.282 427.728 277.856  1.00  0.00           C
ATOM    272  O   GLY B  37     305.023 426.531 277.960  1.00  0.00           O
ATOM    273  H   GLY B  37     305.628 430.675 279.129  1.00  0.00           H
ATOM    274  HA1 GLY B  37     304.325 428.203 279.713  1.00  0.00           H
ATOM    275  HA2 GLY B  37     303.921 429.291 278.379  1.00  0.00           H
ATOM    276  N   ARG B  38     306.126 428.179 276.933  1.00  0.00           N
ATOM    277  CA  ARG B  38     306.836 427.315 275.999  1.00  0.00           C
ATOM    278  C   ARG B  38     307.741 426.306 276.713  1.00  0.00           C
ATOM    279  O   ARG B  38     307.696 425.112 276.426  1.00  0.00           O
ATOM    280  CB  ARG B  38     307.661 428.196 275.069  1.00  0.00           C
ATOM    281  H   ARG B  38     306.264 429.176 276.862  1.00  0.00           H
ATOM    282  HA  ARG B  38     306.116 426.759 275.400  1.00  0.00           H
ATOM    283  N   ALA B  39     308.517 426.748 277.700  1.00  0.00           N
ATOM    284  CA  ALA B  39     309.331 425.857 278.514  1.00  0.00           C
ATOM    285  C   ALA B  39     308.464 424.883 279.331  1.00  0.00           C
ATOM    286  O   ALA B  39     308.813 423.713 279.474  1.00  0.00           O
ATOM    287  CB  ALA B  39     310.227 426.714 279.407  1.00  0.00           C
ATOM    288  H   ALA B  39     308.562 427.741 277.875  1.00  0.00           H
ATOM    289  HA  ALA B  39     309.970 425.264 277.862  1.00  0.00           H
ATOM    290  HB1 ALA B  39     310.883 426.071 279.992  1.00  0.00           H
ATOM    291  HB2 ALA B  39     310.843 427.367 278.790  1.00  0.00           H
ATOM    292  HB3 ALA B  39     309.627 427.320 280.084  1.00  0.00           H
ATOM    293  N   ILE B  40     307.294 425.317 279.799  1.00  0.00           N
ATOM    294  CA  ILE B  40     306.309 424.439 280.422  1.00  0.00           C
ATOM    295  C   ILE B  40     305.824 423.358 279.448  1.00  0.00           C
ATOM    296  O   ILE B  40     305.753 422.180 279.797  1.00  0.00           O
ATOM    297  CB  ILE B  40     305.144 425.298 280.899  1.00  0.00           C
ATOM    298  H   ILE B  40     307.080 426.299 279.720  1.00  0.00           H
ATOM    299  HA  ILE B  40     306.752 423.949 281.288  1.00  0.00           H
ATOM    300  N   VAL B  41     305.590 423.716 278.187  1.00  0.00           N
ATOM    301  CA  VAL B  41     305.333 422.748 277.126  1.00  0.00           C
ATOM    302  C   VAL B  41     306.526 421.812 276.882  1.00  0.00           C
ATOM    303  O   VAL B  41     306.341 420.622 276.638  1.00  0.00           O
ATOM    304  CB  VAL B  41     304.979 423.511 275.857  1.00  0.00           C
ATOM    305  H   VAL B  41     305.600 424.698 277.954  1.00  0.00           H
ATOM    306  HA  VAL B  41     304.474 422.137 277.402  1.00  0.00           H
ATOM    307  N   GLU B  42     307.761 422.296 277.028  1.00  0.00           N
ATOM    308  CA  GLU B  42     308.962 421.462 277.009  1.00  0.00           C
ATOM    309  C   GLU B  42     308.974 420.434 278.146  1.00  0.00           C
ATOM    310  O   GLU B  42     309.331 419.275 277.943  1.00  0.00           O
ATOM    311  CB  GLU B  42     310.185 422.367 277.105  1.00  0.00           C
ATOM    312  H   GLU B  42     307.870 423.293 277.144  1.00  0.00           H
ATOM    313  HA  GLU B  42     309.008 420.919 276.066  1.00  0.00           H
ATOM    314  N   SER B  43     308.491 420.818 279.325  1.00  0.00           N
ATOM    315  CA  SER B  43     308.220 419.890 280.420  1.00  0.00           C
ATOM    316  C   SER B  43     307.143 418.866 280.053  1.00  0.00           C
ATOM    317  O   SER B  43     307.302 417.676 280.322  1.00  0.00           O
ATOM    318  CB  SER B  43     307.778 420.700 281.634  1.00  0.00           C
ATOM    319  H   SER B  43     308.275 421.795 279.455  1.00  0.00           H
ATOM    320  HA  SER B  43     309.132 419.351 280.676  1.00  0.00           H
ATOM    321  N   ALA B  44     306.084 419.296 279.365  1.00  0.00           N
ATOM    322  CA  ALA B  44     305.071 418.401 278.804  1.00  0.00           C
ATOM    323  C   ALA B  44     305.681 417.376 277.843  1.00  0.00           C
ATOM    324  O   ALA B  44     305.346 416.196 277.888  1.00  0.00           O
ATOM    325  CB  ALA B  44     304.025 419.243 278.079  1.00  0.00           C
ATOM    326  H   ALA B  44     305.976 420.290 279.230  1.00  0.00           H
ATOM    327  HA  ALA B  44     304.582 417.860 279.613  1.00  0.00           H
ATOM    328  N   ALA B  45     306.646 417.799 277.030  1.00  0.00           N
ATOM    329  CA  ALA B  45     307.433 416.921 276.169  1.00  0.00           C
ATOM    330  C   ALA B  45     308.273 415.918 276.964  1.00  0.00           C
ATOM    331  O   ALA B  45     308.256 414.720 276.681  1.00  0.00           O
ATOM    332  CB  ALA B  45     308.341 417.788 275.304  1.00  0.00           C
ATOM    333  H   ALA B  45     306.826 418.791 276.988  1.00  0.00           H
ATOM    334  HA  ALA B  45     306.763 416.363 275.516  1.00  0.00           H
ATOM    335  N   VAL B  46     308.971 416.375 278.003  1.00  0.00           N
ATOM    336  CA  VAL B  46     309.757 415.500 278.866  1.00  0.00           C
ATOM    337  C   VAL B  46     308.891 414.436 279.554  1.00  0.00           C
ATOM    338  O   VAL B  46     309.250 413.258 279.576  1.00  0.00           O
ATOM    339  CB  VAL B  46     310.466 416.369 279.898  1.00  0.00           C
ATOM    340  H   VAL B  46     308.996 417.369 278.171  1.00  0.00           H
ATOM    341  HA  VAL B  46     310.510 414.989 278.268  1.00  0.00           H
ATOM    342  N   PHE B  47     307.710 414.815 280.049  1.00  0.00           N
ATOM    343  CA  PHE B  47     306.738 413.875 280.603  1.00  0.00           C
ATOM    344  C   PHE B  47     306.177 412.919 279.540  1.00  0.00           C
ATOM    345  O   PHE B  47     306.073 411.713 279.773  1.00  0.00           O
ATOM    346  CB  PHE B  47     305.611 414.673 281.250  1.00  0.00           C
ATOM    347  H   PHE B  47     307.481 415.797 280.043  1.00  0.00           H
ATOM    348  HA  PHE B  47     307.215 413.272 281.376  1.00  0.00           H
ATOM    349  N   ALA B  48     305.890 413.418 278.336  1.00  0.00           N
ATOM    350  CA  ALA B  48     305.466 412.603 277.197  1.00  0.00           C
ATOM    351  C   ALA B  48     306.516 411.562 276.788  1.00  0.00           C
ATOM    352  O   ALA B  48     306.163 410.466 276.358  1.00  0.00           O
ATOM    353  CB  ALA B  48     305.161 413.531 276.025  1.00  0.00           C
ATOM    354  H   ALA B  48     305.942 414.418 278.204  1.00  0.00           H
ATOM    355  HA  ALA B  48     304.551 412.074 277.461  1.00  0.00           H
ATOM    356  N   LYS B  49     307.802 411.851 276.994  1.00  0.00           N
ATOM    357  CA  LYS B  49     308.895 410.898 276.802  1.00  0.00           C
ATOM    358  C   LYS B  49     308.798 409.679 277.730  1.00  0.00           C
ATOM    359  O   LYS B  49     309.159 408.571 277.334  1.00  0.00           O
ATOM    360  CB  LYS B  49     310.213 411.624 277.041  1.00  0.00           C
ATOM    361  H   LYS B  49     308.040 412.791 277.274  1.00  0.00           H
ATOM    362  HA  LYS B  49     308.879 410.541 275.773  1.00  0.00           H
ATOM    363  N   THR B  50     308.262 409.849 278.940  1.00  0.00           N
ATOM    364  CA  THR B  50     307.908 408.737 279.820  1.00  0.00           C
ATOM    365  C   THR B  50     306.607 408.044 279.397  1.00  0.00           C
ATOM    366  O   THR B  50     306.484 406.824 279.514  1.00  0.00           O
ATOM    367  CB  THR B  50     307.755 409.283 281.233  1.00  0.00           C
ATOM    368  H   THR B  50     307.999 410.780 279.226  1.00  0.00           H
ATOM    369  HA  THR B  50     308.707 407.996 279.819  1.00  0.00           H
ATOM    370  N   ILE B  51     305.633 408.808 278.898  1.00  0.00           N
ATOM    371  CA  ILE B  51     304.325 408.297 278.489  1.00  0.00           C
ATOM    372  C   ILE B  51     304.356 407.430 277.221  1.00  0.00           C
ATOM    373  O   ILE B  51     303.650 406.425 277.141  1.00  0.00           O
ATOM    374  CB  ILE B  51     303.404 409.490 278.259  1.00  0.00           C
ATOM    375  H   ILE B  51     305.778 409.806 278.887  1.00  0.00           H
ATOM    376  HA  ILE B  51     303.908 407.695 279.295  1.00  0.00           H
ATOM    377  N   GLY B  52     305.159 407.803 276.220  1.00  0.00           N
ATOM    378  CA  GLY B  52     305.280 407.077 274.948  1.00  0.00           C
ATOM    379  C   GLY B  52     304.055 407.152 274.019  1.00  0.00           C
ATOM    380  O   GLY B  52     303.936 406.344 273.097  1.00  0.00           O
ATOM    381  H   GLY B  52     305.692 408.651 276.338  1.00  0.00           H
ATOM    382  HA1 GLY B  52     306.131 407.484 274.403  1.00  0.00           H
ATOM    383  HA2 GLY B  52     305.487 406.028 275.155  1.00  0.00           H
ATOM    384  N   GLY B  53     303.127 408.083 274.262  1.00  0.00           N
ATOM    385  CA  GLY B  53     301.878 408.236 273.503  1.00  0.00           C
ATOM    386  C   GLY B  53     302.009 408.984 272.168  1.00  0.00           C
ATOM    387  O   GLY B  53     303.104 409.198 271.645  1.00  0.00           O
ATOM    388  H   GLY B  53     303.295 408.716 275.028  1.00  0.00           H
ATOM    389  HA1 GLY B  53     301.449 407.255 273.302  1.00  0.00           H
ATOM    390  HA2 GLY B  53     301.165 408.778 274.123  1.00  0.00           H
ATOM    391  N   ASP B  54     300.869 409.407 271.616  1.00  0.00           N
ATOM    392  CA  ASP B  54     300.752 410.184 270.375  1.00  0.00           C
ATOM    393  C   ASP B  54     301.191 411.652 270.531  1.00  0.00           C
ATOM    394  O   ASP B  54     300.393 412.586 270.416  1.00  0.00           O
ATOM    395  CB  ASP B  54     299.309 410.080 269.881  1.00  0.00           C
ATOM    396  H   ASP B  54     300.011 409.193 272.101  1.00  0.00           H
ATOM    397  HA  ASP B  54     301.395 409.730 269.622  1.00  0.00           H
ATOM    398  N   ILE B  55     302.480 411.866 270.799  1.00  0.00           N
ATOM    399  CA  ILE B  55     303.084 413.168 271.095  1.00  0.00           C
ATOM    400  C   ILE B  55     302.951 414.221 269.982  1.00  0.00           C
ATOM    401  O   ILE B  55     303.155 415.409 270.228  1.00  0.00           O
ATOM    402  CB  ILE B  55     304.559 412.935 271.404  1.00  0.00           C
ATOM    403  H   ILE B  55     303.065 411.051 270.909  1.00  0.00           H
ATOM    404  HA  ILE B  55     302.610 413.576 271.987  1.00  0.00           H
ATOM    405  N   GLU B  56     302.566 413.829 268.767  1.00  0.00           N
ATOM    406  CA  GLU B  56     302.270 414.754 267.676  1.00  0.00           C
ATOM    407  C   GLU B  56     301.147 415.747 268.012  1.00  0.00           C
ATOM    408  O   GLU B  56     301.202 416.908 267.608  1.00  0.00           O
ATOM    409  CB  GLU B  56     301.890 413.928 266.452  1.00  0.00           C
ATOM    410  H   GLU B  56     302.429 412.842 268.606  1.00  0.00           H
ATOM    411  HA  GLU B  56     303.167 415.325 267.440  1.00  0.00           H
ATOM    412  N   LYS B  57     300.162 415.342 268.818  1.00  0.00           N
ATOM    413  CA  LYS B  57     299.152 416.262 269.336  1.00  0.00           C
ATOM    414  C   LYS B  57     299.770 417.321 270.260  1.00  0.00           C
ATOM    415  O   LYS B  57     299.449 418.505 270.164  1.00  0.00           O
ATOM    416  CB  LYS B  57     298.106 415.447 270.088  1.00  0.00           C
ATOM    417  H   LYS B  57     300.149 414.384 269.134  1.00  0.00           H
ATOM    418  HA  LYS B  57     298.662 416.773 268.508  1.00  0.00           H
ATOM    419  N   LEU B  58     300.714 416.917 271.113  1.00  0.00           N
ATOM    420  CA  LEU B  58     301.468 417.814 271.988  1.00  0.00           C
ATOM    421  C   LEU B  58     302.363 418.779 271.207  1.00  0.00           C
ATOM    422  O   LEU B  58     302.427 419.967 271.524  1.00  0.00           O
ATOM    423  CB  LEU B  58     302.323 416.967 272.926  1.00  0.00           C
ATOM    424  H   LEU B  58     300.944 415.935 271.136  1.00  0.00           H
ATOM    425  HA  LEU B  58     300.774 418.402 272.587  1.00  0.00           H
ATOM    426  N   ASP B  59     302.998 418.307 270.134  1.00  0.00           N
ATOM    427  CA  ASP B  59     303.721 419.166 269.199  1.00  0.00           C
ATOM    428  C   ASP B  59     302.789 420.191 268.540  1.00  0.00           C
ATOM    429  O   ASP B  59     303.125 421.372 268.456  1.00  0.00           O
ATOM    430  CB  ASP B  59     304.374 418.280 268.147  1.00  0.00           C
ATOM    431  H   ASP B  59     302.969 417.313 269.957  1.00  0.00           H
ATOM    432  HA  ASP B  59     304.503 419.707 269.731  1.00  0.00           H
ATOM    433  N   GLU B  60     301.582 419.774 268.146  1.00  0.00           N
ATOM    434  CA  GLU B  60     300.549 420.662 267.614  1.00  0.00           C
ATOM    435  C   GLU B  60     300.132 421.743 268.618  1.00  0.00           C
ATOM    436  O   GLU B  60     300.012 422.916 268.265  1.00  0.00           O
ATOM    437  CB  GLU B  60     299.343 419.816 267.216  1.00  0.00           C
ATOM    438  H   GLU B  60     301.380 418.786 268.190  1.00  0.00           H
ATOM    439  HA  GLU B  60     300.930 421.159 266.722  1.00  0.00           H
ATOM    440  N   ALA B  61     299.985 421.381 269.891  1.00  0.00           N
ATOM    441  CA  ALA B  61     299.724 422.329 270.971  1.00  0.00           C
ATOM    442  C   ALA B  61     300.888 423.297 271.203  1.00  0.00           C
ATOM    443  O   ALA B  61     300.678 424.496 271.380  1.00  0.00           O
ATOM    444  CB  ALA B  61     299.454 421.528 272.238  1.00  0.00           C
ATOM    445  H   ALA B  61     300.031 420.399 270.114  1.00  0.00           H
ATOM    446  HA  ALA B  61     298.835 422.913 270.737  1.00  0.00           H
ATOM    447  N   ARG B  62     302.127 422.808 271.138  1.00  0.00           N
ATOM    448  CA  ARG B  62     303.325 423.640 271.215  1.00  0.00           C
ATOM    449  C   ARG B  62     303.382 424.662 270.076  1.00  0.00           C
ATOM    450  O   ARG B  62     303.644 425.844 270.300  1.00  0.00           O
ATOM    451  CB  ARG B  62     304.541 422.720 271.156  1.00  0.00           C
ATOM    452  H   ARG B  62     302.245 421.810 271.046  1.00  0.00           H
ATOM    453  HA  ARG B  62     303.335 424.175 272.163  1.00  0.00           H
ATOM    454  N   GLU B  63     303.054 424.238 268.856  1.00  0.00           N
ATOM    455  CA  GLU B  63     302.919 425.124 267.705  1.00  0.00           C
ATOM    456  C   GLU B  63     301.811 426.163 267.908  1.00  0.00           C
ATOM    457  O   GLU B  63     301.998 427.344 267.615  1.00  0.00           O
ATOM    458  CB  GLU B  63     302.622 424.268 266.479  1.00  0.00           C
ATOM    459  H   GLU B  63     302.897 423.251 268.716  1.00  0.00           H
ATOM    460  HA  GLU B  63     303.859 425.651 267.542  1.00  0.00           H
ATOM    461  N   GLU B  64     300.679 425.760 268.484  1.00  0.00           N
ATOM    462  CA  GLU B  64     299.606 426.675 268.862  1.00  0.00           C
ATOM    463  C   GLU B  64     300.063 427.713 269.896  1.00  0.00           C
ATOM    464  O   GLU B  64     299.769 428.901 269.764  1.00  0.00           O
ATOM    465  CB  GLU B  64     298.450 425.852 269.420  1.00  0.00           C
ATOM    466  H   GLU B  64     300.545 424.773 268.650  1.00  0.00           H
ATOM    467  HA  GLU B  64     299.251 427.205 267.979  1.00  0.00           H
ATOM    468  N   VAL B  65     300.853 427.298 270.886  1.00  0.00           N
ATOM    469  CA  VAL B  65     301.478 428.194 271.857  1.00  0.00           C
ATOM    470  C   VAL B  65     302.431 429.192 271.191  1.00  0.00           C
ATOM    471  O   VAL B  65     302.429 430.378 271.518  1.00  0.00           O
ATOM    472  CB  VAL B  65     302.229 427.341 272.872  1.00  0.00           C
ATOM    473  H   VAL B  65     301.014 426.307 270.982  1.00  0.00           H
ATOM    474  HA  VAL B  65     300.705 428.755 272.379  1.00  0.00           H
ATOM    475  N   GLU B  66     303.194 428.745 270.193  1.00  0.00           N
ATOM    476  CA  GLU B  66     304.024 429.618 269.367  1.00  0.00           C
ATOM    477  C   GLU B  66     303.188 430.639 268.589  1.00  0.00           C
ATOM    478  O   GLU B  66     303.523 431.824 268.553  1.00  0.00           O
ATOM    479  CB  GLU B  66     304.827 428.745 268.409  1.00  0.00           C
ATOM    480  H   GLU B  66     303.205 427.754 270.003  1.00  0.00           H
ATOM    481  HA  GLU B  66     304.719 430.165 270.004  1.00  0.00           H
ATOM    482  N   ARG B  67     302.051 430.216 268.034  1.00  0.00           N
ATOM    483  CA  ARG B  67     301.080 431.114 267.412  1.00  0.00           C
ATOM    484  C   ARG B  67     300.541 432.147 268.407  1.00  0.00           C
ATOM    485  O   ARG B  67     300.429 433.329 268.085  1.00  0.00           O
ATOM    486  CB  ARG B  67     299.936 430.271 266.855  1.00  0.00           C
ATOM    487  H   ARG B  67     301.852 429.227 268.043  1.00  0.00           H
ATOM    488  HA  ARG B  67     301.554 431.647 266.589  1.00  0.00           H
ATOM    489  N   ALA B  68     300.286 431.733 269.648  1.00  0.00           N
ATOM    490  CA  ALA B  68     299.922 432.626 270.744  1.00  0.00           C
ATOM    491  C   ALA B  68     301.015 433.658 271.044  1.00  0.00           C
ATOM    492  O   ALA B  68     300.726 434.844 271.198  1.00  0.00           O
ATOM    493  CB  ALA B  68     299.649 431.776 271.979  1.00  0.00           C
ATOM    494  H   ALA B  68     300.333 430.742 269.836  1.00  0.00           H
ATOM    495  HA  ALA B  68     299.010 433.162 270.482  1.00  0.00           H
ATOM    496  N   ALA B  69     302.281 433.242 271.054  1.00  0.00           N
ATOM    497  CA  ALA B  69     303.420 434.150 271.175  1.00  0.00           C
ATOM    498  C   ALA B  69     303.453 435.195 270.054  1.00  0.00           C
ATOM    499  O   ALA B  69     303.621 436.388 270.312  1.00  0.00           O
ATOM    500  CB  ALA B  69     304.699 433.319 271.154  1.00  0.00           C
ATOM    501  H   ALA B  69     302.459 432.252 270.979  1.00  0.00           H
ATOM    502  HA  ALA B  69     303.364 434.674 272.128  1.00  0.00           H
ATOM    503  N   GLU B  70     303.216 434.769 268.813  1.00  0.00           N
ATOM    504  CA  GLU B  70     303.100 435.670 267.672  1.00  0.00           C
ATOM    505  C   GLU B  70     301.953 436.670 267.843  1.00  0.00           C
ATOM    506  O   GLU B  70     302.146 437.874 267.676  1.00  0.00           O
ATOM    507  CB  GLU B  70     302.888 434.829 266.417  1.00  0.00           C
ATOM    508  H   GLU B  70     303.122 433.777 268.657  1.00  0.00           H
ATOM    509  HA  GLU B  70     304.028 436.231 267.561  1.00  0.00           H
ATOM    510  N   GLU B  71     300.770 436.204 268.249  1.00  0.00           N
ATOM    511  CA  GLU B  71     299.621 437.065 268.524  1.00  0.00           C
ATOM    512  C   GLU B  71     299.901 438.076 269.646  1.00  0.00           C
ATOM    513  O   GLU B  71     299.502 439.236 269.552  1.00  0.00           O
ATOM    514  CB  GLU B  71     298.434 436.180 268.892  1.00  0.00           C
ATOM    515  H   GLU B  71     300.651 435.205 268.338  1.00  0.00           H
ATOM    516  HA  GLU B  71     299.369 437.621 267.622  1.00  0.00           H
ATOM    517  N   ALA B  72     300.651 437.676 270.674  1.00  0.00           N
ATOM    518  CA  ALA B  72     301.094 438.566 271.744  1.00  0.00           C
ATOM    519  C   ALA B  72     302.025 439.670 271.232  1.00  0.00           C
ATOM    520  O   ALA B  72     301.842 440.844 271.555  1.00  0.00           O
ATOM    521  CB  ALA B  72     301.801 437.729 272.805  1.00  0.00           C
ATOM    522  H   ALA B  72     300.907 436.701 270.730  1.00  0.00           H
ATOM    523  HA  ALA B  72     300.227 439.039 272.202  1.00  0.00           H
ATOM    524  N   LEU B  73     302.977 439.329 270.362  1.00  0.00           N
ATOM    525  CA  LEU B  73     303.800 440.322 269.677  1.00  0.00           C
ATOM    526  C   LEU B  73     302.958 441.280 268.822  1.00  0.00           C
ATOM    527  O   LEU B  73     303.183 442.492 268.837  1.00  0.00           O
ATOM    528  CB  LEU B  73     304.812 439.588 268.808  1.00  0.00           C
ATOM    529  H   LEU B  73     303.116 438.353 270.148  1.00  0.00           H
ATOM    530  HA  LEU B  73     304.343 440.910 270.415  1.00  0.00           H
ATOM    531  N   ARG B  74     301.935 440.762 268.134  1.00  0.00           N
ATOM    532  CA  ARG B  74     300.990 441.555 267.352  1.00  0.00           C
ATOM    533  C   ARG B  74     300.197 442.548 268.209  1.00  0.00           C
ATOM    534  O   ARG B  74     300.096 443.723 267.858  1.00  0.00           O
ATOM    535  CB  ARG B  74     300.035 440.604 266.639  1.00  0.00           C
ATOM    536  H   ARG B  74     301.835 439.758 268.118  1.00  0.00           H
ATOM    537  HA  ARG B  74     301.536 442.121 266.598  1.00  0.00           H
ATOM    538  N   ARG B  75     299.687 442.117 269.364  1.00  0.00           N
ATOM    539  CA  ARG B  75     298.997 442.989 270.312  1.00  0.00           C
ATOM    540  C   ARG B  75     299.926 444.050 270.918  1.00  0.00           C
ATOM    541  O   ARG B  75     299.524 445.200 271.092  1.00  0.00           O
ATOM    542  CB  ARG B  75     298.403 442.120 271.413  1.00  0.00           C
ATOM    543  H   ARG B  75     299.758 441.134 269.579  1.00  0.00           H
ATOM    544  HA  ARG B  75     298.187 443.507 269.803  1.00  0.00           H
ATOM    545  N   ARG B  76     301.184 443.695 271.181  1.00  0.00           N
ATOM    546  CA  ARG B  76     302.215 444.626 271.632  1.00  0.00           C
ATOM    547  C   ARG B  76     302.505 445.718 270.594  1.00  0.00           C
ATOM    548  O   ARG B  76     302.537 446.902 270.927  1.00  0.00           O
ATOM    549  CB  ARG B  76     303.478 443.824 271.931  1.00  0.00           C
ATOM    550  H   ARG B  76     301.438 442.724 271.073  1.00  0.00           H
ATOM    551  HA  ARG B  76     301.888 445.108 272.553  1.00  0.00           H
ATOM    552  N   GLU B  77     302.635 445.347 269.317  1.00  0.00           N
ATOM    553  CA  GLU B  77     302.756 446.295 268.205  1.00  0.00           C
ATOM    554  C   GLU B  77     301.496 447.150 268.001  1.00  0.00           C
ATOM    555  O   GLU B  77     301.588 448.330 267.657  1.00  0.00           O
ATOM    556  CB  GLU B  77     303.056 445.501 266.938  1.00  0.00           C
ATOM    557  H   GLU B  77     302.650 444.360 269.107  1.00  0.00           H
ATOM    558  HA  GLU B  77     303.594 446.964 268.397  1.00  0.00           H
ATOM    559  N   GLU B  78     300.315 446.584 268.259  1.00  0.00           N
ATOM    560  CA  GLU B  78     299.032 447.286 268.229  1.00  0.00           C
ATOM    561  C   GLU B  78     298.803 448.250 269.406  1.00  0.00           C
ATOM    562  O   GLU B  78     297.846 449.025 269.379  1.00  0.00           O
ATOM    563  CB  GLU B  78     297.921 446.238 268.203  1.00  0.00           C
ATOM    564  H   GLU B  78     300.298 445.593 268.447  1.00  0.00           H
ATOM    565  HA  GLU B  78     298.967 447.868 267.310  1.00  0.00           H
ATOM    566  N   GLY B  79     299.644 448.219 270.446  1.00  0.00           N
ATOM    567  CA  GLY B  79     299.476 449.044 271.648  1.00  0.00           C
ATOM    568  C   GLY B  79     298.340 448.589 272.577  1.00  0.00           C
ATOM    569  O   GLY B  79     297.784 449.406 273.313  1.00  0.00           O
ATOM    570  H   GLY B  79     300.416 447.570 270.421  1.00  0.00           H
ATOM    571  HA1 GLY B  79     300.401 449.008 272.220  1.00  0.00           H
ATOM    572  HA2 GLY B  79     299.295 450.078 271.360  1.00  0.00           H
ATOM    573  N   ALA B  80     297.957 447.310 272.534  1.00  0.00           N
ATOM    574  CA  ALA B  80     296.936 446.738 273.418  1.00  0.00           C
ATOM    575  C   ALA B  80     297.363 446.711 274.897  1.00  0.00           C
ATOM    576  O   ALA B  80     298.546 446.825 275.223  1.00  0.00           O
ATOM    577  CB  ALA B  80     296.605 445.328 272.937  1.00  0.00           C
ATOM    578  H   ALA B  80     298.460 446.681 271.926  1.00  0.00           H
ATOM    579  HA  ALA B  80     296.029 447.336 273.342  1.00  0.00           H
ATOM    580  N   ASP B  81     296.410 446.540 275.817  1.00  0.00           N
ATOM    581  CA  ASP B  81     296.685 446.465 277.258  1.00  0.00           C
ATOM    582  C   ASP B  81     297.580 445.267 277.612  1.00  0.00           C
ATOM    583  O   ASP B  81     297.204 444.110 277.412  1.00  0.00           O
ATOM    584  CB  ASP B  81     295.365 446.377 278.034  1.00  0.00           C
ATOM    585  CG  ASP B  81     295.590 446.102 279.527  1.00  0.00           C
ATOM    586  OD1 ASP B  81     296.619 446.547 280.081  1.00  0.00           O
ATOM    587  OD2 ASP B  81     294.757 445.395 280.131  1.00  0.00           O
ATOM    588  H   ASP B  81     295.456 446.434 275.505  1.00  0.00           H
ATOM    589  HA  ASP B  81     297.195 447.378 277.563  1.00  0.00           H
ATOM    590  HB1 ASP B  81     294.822 447.314 277.918  1.00  0.00           H
ATOM    591  HB2 ASP B  81     294.757 445.579 277.611  1.00  0.00           H
ATOM    592  N   VAL B  82     298.746 445.539 278.199  1.00  0.00           N
ATOM    593  CA  VAL B  82     299.673 444.507 278.650  1.00  0.00           C
ATOM    594  C   VAL B  82     299.082 443.596 279.733  1.00  0.00           C
ATOM    595  O   VAL B  82     299.397 442.407 279.766  1.00  0.00           O
ATOM    596  CB  VAL B  82     300.929 445.200 279.173  1.00  0.00           C
ATOM    597  H   VAL B  82     298.999 446.504 278.349  1.00  0.00           H
ATOM    598  HA  VAL B  82     299.954 443.884 277.801  1.00  0.00           H
ATOM    599  N   SER B  83     298.189 444.108 280.585  1.00  0.00           N
ATOM    600  CA  SER B  83     297.500 443.294 281.582  1.00  0.00           C
ATOM    601  C   SER B  83     296.618 442.237 280.913  1.00  0.00           C
ATOM    602  O   SER B  83     296.789 441.040 281.145  1.00  0.00           O
ATOM    603  CB  SER B  83     296.674 444.206 282.481  1.00  0.00           C
ATOM    604  H   SER B  83     297.912 445.073 280.485  1.00  0.00           H
ATOM    605  HA  SER B  83     298.236 442.779 282.200  1.00  0.00           H
ATOM    606  N   GLU B  84     295.735 442.661 280.009  1.00  0.00           N
ATOM    607  CA  GLU B  84     294.916 441.764 279.199  1.00  0.00           C
ATOM    608  C   GLU B  84     295.754 440.798 278.354  1.00  0.00           C
ATOM    609  O   GLU B  84     295.440 439.610 278.281  1.00  0.00           O
ATOM    610  CB  GLU B  84     294.036 442.617 278.295  1.00  0.00           C
ATOM    611  H   GLU B  84     295.581 443.654 279.922  1.00  0.00           H
ATOM    612  HA  GLU B  84     294.275 441.175 279.855  1.00  0.00           H
ATOM    613  N   LEU B  85     296.859 441.268 277.773  1.00  0.00           N
ATOM    614  CA  LEU B  85     297.796 440.428 277.031  1.00  0.00           C
ATOM    615  C   LEU B  85     298.410 439.328 277.904  1.00  0.00           C
ATOM    616  O   LEU B  85     298.435 438.158 277.519  1.00  0.00           O
ATOM    617  CB  LEU B  85     298.893 441.327 276.467  1.00  0.00           C
ATOM    618  H   LEU B  85     297.039 442.260 277.814  1.00  0.00           H
ATOM    619  HA  LEU B  85     297.275 439.952 276.201  1.00  0.00           H
ATOM    620  N   VAL B  86     298.841 439.672 279.117  1.00  0.00           N
ATOM    621  CA  VAL B  86     299.350 438.719 280.095  1.00  0.00           C
ATOM    622  C   VAL B  86     298.283 437.718 280.534  1.00  0.00           C
ATOM    623  O   VAL B  86     298.556 436.524 280.629  1.00  0.00           O
ATOM    624  CB  VAL B  86     299.860 439.497 281.303  1.00  0.00           C
ATOM    625  H   VAL B  86     298.825 440.648 279.375  1.00  0.00           H
ATOM    626  HA  VAL B  86     300.183 438.164 279.663  1.00  0.00           H
ATOM    627  N   ALA B  87     297.047 438.174 280.733  1.00  0.00           N
ATOM    628  CA  ALA B  87     295.911 437.301 281.016  1.00  0.00           C
ATOM    629  C   ALA B  87     295.674 436.296 279.889  1.00  0.00           C
ATOM    630  O   ALA B  87     295.587 435.094 280.131  1.00  0.00           O
ATOM    631  CB  ALA B  87     294.669 438.163 281.225  1.00  0.00           C
ATOM    632  H   ALA B  87     296.891 439.169 280.695  1.00  0.00           H
ATOM    633  HA  ALA B  87     296.103 436.746 281.933  1.00  0.00           H
ATOM    634  N   GLU B  88     295.651 436.767 278.643  1.00  0.00           N
ATOM    635  CA  GLU B  88     295.525 435.912 277.470  1.00  0.00           C
ATOM    636  C   GLU B  88     296.660 434.887 277.388  1.00  0.00           C
ATOM    637  O   GLU B  88     296.418 433.704 277.151  1.00  0.00           O
ATOM    638  CB  GLU B  88     295.525 436.804 276.233  1.00  0.00           C
ATOM    639  H   GLU B  88     295.704 437.764 278.501  1.00  0.00           H
ATOM    640  HA  GLU B  88     294.580 435.371 277.515  1.00  0.00           H
ATOM    641  N   LEU B  89     297.892 435.310 277.661  1.00  0.00           N
ATOM    642  CA  LEU B  89     299.048 434.423 277.710  1.00  0.00           C
ATOM    643  C   LEU B  89     298.907 433.358 278.800  1.00  0.00           C
ATOM    644  O   LEU B  89     299.073 432.169 278.536  1.00  0.00           O
ATOM    645  CB  LEU B  89     300.288 435.276 277.950  1.00  0.00           C
ATOM    646  H   LEU B  89     298.039 436.298 277.807  1.00  0.00           H
ATOM    647  HA  LEU B  89     299.155 433.917 276.752  1.00  0.00           H
ATOM    648  N   ILE B  90     298.520 433.751 280.011  1.00  0.00           N
ATOM    649  CA  ILE B  90     298.261 432.819 281.100  1.00  0.00           C
ATOM    650  C   ILE B  90     297.140 431.838 280.751  1.00  0.00           C
ATOM    651  O   ILE B  90     297.248 430.644 281.027  1.00  0.00           O
ATOM    652  CB  ILE B  90     297.901 433.629 282.338  1.00  0.00           C
ATOM    653  H   ILE B  90     298.410 434.738 280.190  1.00  0.00           H
ATOM    654  HA  ILE B  90     299.164 432.249 281.315  1.00  0.00           H
ATOM    655  N   ARG B  91     296.094 432.309 280.069  1.00  0.00           N
ATOM    656  CA  ARG B  91     295.000 431.478 279.577  1.00  0.00           C
ATOM    657  C   ARG B  91     295.481 430.434 278.568  1.00  0.00           C
ATOM    658  O   ARG B  91     295.181 429.246 278.696  1.00  0.00           O
ATOM    659  CB  ARG B  91     293.961 432.390 278.934  1.00  0.00           C
ATOM    660  H   ARG B  91     296.037 433.303 279.910  1.00  0.00           H
ATOM    661  HA  ARG B  91     294.537 430.955 280.413  1.00  0.00           H
ATOM    662  N   GLU B  92     296.304 430.846 277.609  1.00  0.00           N
ATOM    663  CA  GLU B  92     296.957 429.927 276.688  1.00  0.00           C
ATOM    664  C   GLU B  92     297.833 428.918 277.430  1.00  0.00           C
ATOM    665  O   GLU B  92     297.820 427.732 277.114  1.00  0.00           O
ATOM    666  CB  GLU B  92     297.793 430.750 275.717  1.00  0.00           C
ATOM    667  H   GLU B  92     296.497 431.834 277.530  1.00  0.00           H
ATOM    668  HA  GLU B  92     296.201 429.380 276.125  1.00  0.00           H
ATOM    669  N   THR B  93     298.538 429.357 278.473  1.00  0.00           N
ATOM    670  CA  THR B  93     299.326 428.487 279.339  1.00  0.00           C
ATOM    671  C   THR B  93     298.462 427.425 280.019  1.00  0.00           C
ATOM    672  O   THR B  93     298.798 426.241 280.018  1.00  0.00           O
ATOM    673  CB  THR B  93     300.014 429.356 280.386  1.00  0.00           C
ATOM    674  H   THR B  93     298.555 430.350 278.654  1.00  0.00           H
ATOM    675  HA  THR B  93     300.088 427.977 278.750  1.00  0.00           H
ATOM    676  N   SER B  94     297.302 427.823 280.528  1.00  0.00           N
ATOM    677  CA  SER B  94     296.322 426.904 281.081  1.00  0.00           C
ATOM    678  C   SER B  94     295.852 425.900 280.030  1.00  0.00           C
ATOM    679  O   SER B  94     295.866 424.696 280.275  1.00  0.00           O
ATOM    680  CB  SER B  94     295.141 427.718 281.599  1.00  0.00           C
ATOM    681  H   SER B  94     297.097 428.811 280.535  1.00  0.00           H
ATOM    682  HA  SER B  94     296.762 426.355 281.912  1.00  0.00           H
ATOM    683  N   ARG B  95     295.516 426.373 278.830  1.00  0.00           N
ATOM    684  CA  ARG B  95     295.141 425.518 277.707  1.00  0.00           C
ATOM    685  C   ARG B  95     296.239 424.510 277.352  1.00  0.00           C
ATOM    686  O   ARG B  95     295.964 423.330 277.131  1.00  0.00           O
ATOM    687  CB  ARG B  95     294.841 426.414 276.510  1.00  0.00           C
ATOM    688  H   ARG B  95     295.507 427.372 278.694  1.00  0.00           H
ATOM    689  HA  ARG B  95     294.240 424.962 277.963  1.00  0.00           H
ATOM    690  N   GLN B  96     297.497 424.946 277.374  1.00  0.00           N
ATOM    691  CA  GLN B  96     298.657 424.091 277.164  1.00  0.00           C
ATOM    692  C   GLN B  96     298.768 423.012 278.240  1.00  0.00           C
ATOM    693  O   GLN B  96     298.888 421.826 277.932  1.00  0.00           O
ATOM    694  CB  GLN B  96     299.899 424.976 277.169  1.00  0.00           C
ATOM    695  H   GLN B  96     297.656 425.932 277.518  1.00  0.00           H
ATOM    696  HA  GLN B  96     298.579 423.605 276.193  1.00  0.00           H
ATOM    697  N   ILE B  97     298.646 423.399 279.508  1.00  0.00           N
ATOM    698  CA  ILE B  97     298.623 422.460 280.621  1.00  0.00           C
ATOM    699  C   ILE B  97     297.496 421.441 280.470  1.00  0.00           C
ATOM    700  O   ILE B  97     297.701 420.245 280.651  1.00  0.00           O
ATOM    701  CB  ILE B  97     298.447 423.256 281.907  1.00  0.00           C
ATOM    702  H   ILE B  97     298.565 424.385 279.710  1.00  0.00           H
ATOM    703  HA  ILE B  97     299.571 421.924 280.666  1.00  0.00           H
ATOM    704  N   ALA B  98     296.319 421.899 280.050  1.00  0.00           N
ATOM    705  CA  ALA B  98     295.159 421.059 279.791  1.00  0.00           C
ATOM    706  C   ALA B  98     295.419 420.027 278.698  1.00  0.00           C
ATOM    707  O   ALA B  98     295.179 418.838 278.893  1.00  0.00           O
ATOM    708  CB  ALA B  98     294.000 421.963 279.388  1.00  0.00           C
ATOM    709  H   ALA B  98     296.210 422.898 279.950  1.00  0.00           H
ATOM    710  HA  ALA B  98     294.886 420.531 280.704  1.00  0.00           H
ATOM    711  N   GLU B  99     295.962 420.448 277.559  1.00  0.00           N
ATOM    712  CA  GLU B  99     296.308 419.529 276.484  1.00  0.00           C
ATOM    713  C   GLU B  99     297.376 418.530 276.931  1.00  0.00           C
ATOM    714  O   GLU B  99     297.271 417.338 276.649  1.00  0.00           O
ATOM    715  CB  GLU B  99     296.794 420.347 275.295  1.00  0.00           C
ATOM    716  H   GLU B  99     296.118 421.436 277.427  1.00  0.00           H
ATOM    717  HA  GLU B  99     295.422 418.970 276.183  1.00  0.00           H
ATOM    718  N   ILE B 100     298.363 418.986 277.703  1.00  0.00           N
ATOM    719  CA  ILE B 100     299.381 418.124 278.290  1.00  0.00           C
ATOM    720  C   ILE B 100     298.770 417.071 279.216  1.00  0.00           C
ATOM    721  O   ILE B 100     299.073 415.882 279.113  1.00  0.00           O
ATOM    722  CB  ILE B 100     300.353 419.007 279.064  1.00  0.00           C
ATOM    723  H   ILE B 100     298.419 419.978 277.880  1.00  0.00           H
ATOM    724  HA  ILE B 100     299.927 417.613 277.499  1.00  0.00           H
ATOM    725  N   ALA B 101     297.844 417.485 280.076  1.00  0.00           N
ATOM    726  CA  ALA B 101     297.116 416.576 280.942  1.00  0.00           C
ATOM    727  C   ALA B 101     296.278 415.583 280.128  1.00  0.00           C
ATOM    728  O   ALA B 101     296.261 414.398 280.445  1.00  0.00           O
ATOM    729  CB  ALA B 101     296.260 417.404 281.901  1.00  0.00           C
ATOM    730  H   ALA B 101     297.653 418.473 280.147  1.00  0.00           H
ATOM    731  HA  ALA B 101     297.834 416.004 281.529  1.00  0.00           H
ATOM    732  HB1 ALA B 101     295.750 416.739 282.597  1.00  0.00           H
ATOM    733  HB2 ALA B 101     296.892 418.086 282.467  1.00  0.00           H
ATOM    734  HB3 ALA B 101     295.512 417.979 281.355  1.00  0.00           H
ATOM    735  N   GLU B 102     295.645 416.027 279.041  1.00  0.00           N
ATOM    736  CA  GLU B 102     294.916 415.154 278.129  1.00  0.00           C
ATOM    737  C   GLU B 102     295.818 414.069 277.532  1.00  0.00           C
ATOM    738  O   GLU B 102     295.466 412.887 277.536  1.00  0.00           O
ATOM    739  CB  GLU B 102     294.313 416.017 277.025  1.00  0.00           C
ATOM    740  H   GLU B 102     295.656 417.018 278.849  1.00  0.00           H
ATOM    741  HA  GLU B 102     294.106 414.665 278.670  1.00  0.00           H
ATOM    742  N   ALA B 103     297.020 414.446 277.087  1.00  0.00           N
ATOM    743  CA  ALA B 103     298.011 413.504 276.576  1.00  0.00           C
ATOM    744  C   ALA B 103     298.455 412.496 277.650  1.00  0.00           C
ATOM    745  O   ALA B 103     298.546 411.300 277.380  1.00  0.00           O
ATOM    746  CB  ALA B 103     299.195 414.294 276.011  1.00  0.00           C
ATOM    747  H   ALA B 103     297.244 415.431 277.081  1.00  0.00           H
ATOM    748  HA  ALA B 103     297.564 412.938 275.760  1.00  0.00           H
ATOM    749  HB1 ALA B 103     299.918 413.608 275.573  1.00  0.00           H
ATOM    750  HB2 ALA B 103     298.846 414.978 275.239  1.00  0.00           H
ATOM    751  HB3 ALA B 103     299.688 414.863 276.797  1.00  0.00           H
ATOM    752  N   THR B 104     298.670 412.951 278.884  1.00  0.00           N
ATOM    753  CA  THR B 104     298.963 412.072 280.013  1.00  0.00           C
ATOM    754  C   THR B 104     297.806 411.116 280.333  1.00  0.00           C
ATOM    755  O   THR B 104     298.019 409.922 280.542  1.00  0.00           O
ATOM    756  CB  THR B 104     299.272 412.945 281.223  1.00  0.00           C
ATOM    757  H   THR B 104     298.628 413.947 279.044  1.00  0.00           H
ATOM    758  HA  THR B 104     299.847 411.477 279.787  1.00  0.00           H
ATOM    759  N   ILE B 105     296.568 411.613 280.324  1.00  0.00           N
ATOM    760  CA  ILE B 105     295.366 410.840 280.638  1.00  0.00           C
ATOM    761  C   ILE B 105     295.080 409.743 279.612  1.00  0.00           C
ATOM    762  O   ILE B 105     294.686 408.636 279.972  1.00  0.00           O
ATOM    763  CB  ILE B 105     294.184 411.803 280.699  1.00  0.00           C
ATOM    764  H   ILE B 105     296.457 412.604 280.173  1.00  0.00           H
ATOM    765  HA  ILE B 105     295.485 410.370 281.613  1.00  0.00           H
ATOM    766  N   LYS B 106     295.322 410.015 278.331  1.00  0.00           N
ATOM    767  CA  LYS B 106     295.237 409.009 277.276  1.00  0.00           C
ATOM    768  C   LYS B 106     296.424 408.030 277.238  1.00  0.00           C
ATOM    769  O   LYS B 106     296.369 407.027 276.526  1.00  0.00           O
ATOM    770  CB  LYS B 106     295.122 409.746 275.948  1.00  0.00           C
ATOM    771  H   LYS B 106     295.579 410.957 278.078  1.00  0.00           H
ATOM    772  HA  LYS B 106     294.330 408.422 277.414  1.00  0.00           H
ATOM    773  N   ALA B 107     297.515 408.307 277.957  1.00  0.00           N
ATOM    774  CA  ALA B 107     298.805 407.650 277.751  1.00  0.00           C
ATOM    775  C   ALA B 107     298.858 406.174 278.169  1.00  0.00           C
ATOM    776  O   ALA B 107     299.277 405.327 277.377  1.00  0.00           O
ATOM    777  CB  ALA B 107     299.872 408.442 278.500  1.00  0.00           C
ATOM    778  H   ALA B 107     297.505 409.128 278.543  1.00  0.00           H
ATOM    779  HA  ALA B 107     299.049 407.692 276.690  1.00  0.00           H
ATOM    780  N   THR B 108     298.462 405.844 279.399  1.00  0.00           N
ATOM    781  CA  THR B 108     298.570 404.484 279.934  1.00  0.00           C
ATOM    782  C   THR B 108     297.671 404.232 281.151  1.00  0.00           C
ATOM    783  O   THR B 108     297.211 405.162 281.814  1.00  0.00           O
ATOM    784  CB  THR B 108     300.025 404.225 280.324  1.00  0.00           C
ATOM    785  H   THR B 108     298.116 406.570 280.007  1.00  0.00           H
ATOM    786  HA  THR B 108     298.288 403.767 279.164  1.00  0.00           H
ATOM    787  N   ASP B 109     297.459 402.955 281.470  1.00  0.00           N
ATOM    788  CA  ASP B 109     296.670 402.498 282.616  1.00  0.00           C
ATOM    789  C   ASP B 109     297.458 402.348 283.933  1.00  0.00           C
ATOM    790  O   ASP B 109     296.885 401.958 284.953  1.00  0.00           O
ATOM    791  CB  ASP B 109     296.034 401.164 282.239  1.00  0.00           C
ATOM    792  H   ASP B 109     297.862 402.248 280.874  1.00  0.00           H
ATOM    793  HA  ASP B 109     295.863 403.206 282.798  1.00  0.00           H
ATOM    794  N   ASP B 110     298.770 402.600 283.937  1.00  0.00           N
ATOM    795  CA  ASP B 110     299.643 402.350 285.087  1.00  0.00           C
ATOM    796  C   ASP B 110     299.323 403.261 286.289  1.00  0.00           C
ATOM    797  O   ASP B 110     299.312 404.485 286.126  1.00  0.00           O
ATOM    798  CB  ASP B 110     301.091 402.560 284.658  1.00  0.00           C
ATOM    799  H   ASP B 110     299.193 402.927 283.083  1.00  0.00           H
ATOM    800  HA  ASP B 110     299.541 401.304 285.373  1.00  0.00           H
ATOM    801  N   PRO B 111     299.113 402.726 287.512  1.00  0.00           N
ATOM    802  CA  PRO B 111     298.832 403.534 288.703  1.00  0.00           C
ATOM    803  C   PRO B 111     299.906 404.591 288.999  1.00  0.00           C
ATOM    804  O   PRO B 111     299.591 405.734 289.333  1.00  0.00           O
ATOM    805  CB  PRO B 111     298.721 402.532 289.859  1.00  0.00           C
ATOM    806  CG  PRO B 111     298.301 401.236 289.179  1.00  0.00           C
ATOM    807  CD  PRO B 111     298.995 401.308 287.824  1.00  0.00           C
ATOM    808  HA  PRO B 111     297.873 404.035 288.578  1.00  0.00           H
ATOM    809  HB1 PRO B 111     299.692 402.383 290.329  1.00  0.00           H
ATOM    810  HB2 PRO B 111     297.985 402.851 290.596  1.00  0.00           H
ATOM    811  HG1 PRO B 111     298.617 400.364 289.749  1.00  0.00           H
ATOM    812  HG2 PRO B 111     297.221 401.232 289.040  1.00  0.00           H
ATOM    813  HD1 PRO B 111     299.987 400.866 287.895  1.00  0.00           H
ATOM    814  HD2 PRO B 111     298.400 400.776 287.083  1.00  0.00           H
ATOM    815  N   GLU B 112     301.179 404.238 288.823  1.00  0.00           N
ATOM    816  CA  GLU B 112     302.294 405.170 288.984  1.00  0.00           C
ATOM    817  C   GLU B 112     302.257 406.314 287.961  1.00  0.00           C
ATOM    818  O   GLU B 112     302.517 407.467 288.304  1.00  0.00           O
ATOM    819  CB  GLU B 112     303.594 404.382 288.855  1.00  0.00           C
ATOM    820  H   GLU B 112     301.381 403.283 288.569  1.00  0.00           H
ATOM    821  HA  GLU B 112     302.258 405.607 289.980  1.00  0.00           H
ATOM    822  N   VAL B 113     301.870 406.024 286.715  1.00  0.00           N
ATOM    823  CA  VAL B 113     301.678 407.025 285.666  1.00  0.00           C
ATOM    824  C   VAL B 113     300.502 407.962 285.962  1.00  0.00           C
ATOM    825  O   VAL B 113     300.595 409.167 285.733  1.00  0.00           O
ATOM    826  CB  VAL B 113     301.450 406.303 284.342  1.00  0.00           C
ATOM    827  H   VAL B 113     301.648 405.064 286.494  1.00  0.00           H
ATOM    828  HA  VAL B 113     302.579 407.630 285.576  1.00  0.00           H
ATOM    829  N   LEU B 114     299.422 407.442 286.545  1.00  0.00           N
ATOM    830  CA  LEU B 114     298.317 408.255 287.040  1.00  0.00           C
ATOM    831  C   LEU B 114     298.787 409.231 288.125  1.00  0.00           C
ATOM    832  O   LEU B 114     298.541 410.433 288.029  1.00  0.00           O
ATOM    833  CB  LEU B 114     297.240 407.323 287.581  1.00  0.00           C
ATOM    834  H   LEU B 114     299.372 406.440 286.660  1.00  0.00           H
ATOM    835  HA  LEU B 114     297.894 408.833 286.219  1.00  0.00           H
ATOM    836  N   GLU B 115     299.547 408.750 289.110  1.00  0.00           N
ATOM    837  CA  GLU B 115     300.152 409.601 290.136  1.00  0.00           C
ATOM    838  C   GLU B 115     301.100 410.653 289.545  1.00  0.00           C
ATOM    839  O   GLU B 115     301.085 411.815 289.955  1.00  0.00           O
ATOM    840  CB  GLU B 115     300.908 408.710 291.114  1.00  0.00           C
ATOM    841  H   GLU B 115     299.695 407.753 289.159  1.00  0.00           H
ATOM    842  HA  GLU B 115     299.368 410.123 290.682  1.00  0.00           H
ATOM    843  N   GLU B 116     301.873 410.276 288.526  1.00  0.00           N
ATOM    844  CA  GLU B 116     302.718 411.192 287.766  1.00  0.00           C
ATOM    845  C   GLU B 116     301.909 412.290 287.069  1.00  0.00           C
ATOM    846  O   GLU B 116     302.254 413.466 287.158  1.00  0.00           O
ATOM    847  CB  GLU B 116     303.500 410.383 286.738  1.00  0.00           C
ATOM    848  H   GLU B 116     301.895 409.297 288.283  1.00  0.00           H
ATOM    849  HA  GLU B 116     303.428 411.670 288.440  1.00  0.00           H
ATOM    850  N   ILE B 117     300.795 411.938 286.427  1.00  0.00           N
ATOM    851  CA  ILE B 117     299.889 412.899 285.806  1.00  0.00           C
ATOM    852  C   ILE B 117     299.314 413.883 286.833  1.00  0.00           C
ATOM    853  O   ILE B 117     299.285 415.091 286.595  1.00  0.00           O
ATOM    854  CB  ILE B 117     298.766 412.125 285.124  1.00  0.00           C
ATOM    855  H   ILE B 117     300.572 410.956 286.349  1.00  0.00           H
ATOM    856  HA  ILE B 117     300.427 413.470 285.051  1.00  0.00           H
ATOM    857  N   SER B 118     298.942 413.391 288.014  1.00  0.00           N
ATOM    858  CA  SER B 118     298.514 414.230 289.128  1.00  0.00           C
ATOM    859  C   SER B 118     299.603 415.221 289.556  1.00  0.00           C
ATOM    860  O   SER B 118     299.362 416.425 289.635  1.00  0.00           O
ATOM    861  CB  SER B 118     298.138 413.321 290.294  1.00  0.00           C
ATOM    862  H   SER B 118     298.950 412.390 288.140  1.00  0.00           H
ATOM    863  HA  SER B 118     297.634 414.799 288.832  1.00  0.00           H
ATOM    864  N   GLU B 119     300.832 414.744 289.760  1.00  0.00           N
ATOM    865  CA  GLU B 119     301.961 415.604 290.095  1.00  0.00           C
ATOM    866  C   GLU B 119     302.243 416.647 289.004  1.00  0.00           C
ATOM    867  O   GLU B 119     302.495 417.813 289.305  1.00  0.00           O
ATOM    868  CB  GLU B 119     303.179 414.715 290.326  1.00  0.00           C
ATOM    869  H   GLU B 119     300.982 413.747 289.706  1.00  0.00           H
ATOM    870  HA  GLU B 119     301.744 416.137 291.020  1.00  0.00           H
ATOM    871  N   PHE B 120     302.128 416.266 287.730  1.00  0.00           N
ATOM    872  CA  PHE B 120     302.288 417.172 286.594  1.00  0.00           C
ATOM    873  C   PHE B 120     301.216 418.265 286.575  1.00  0.00           C
ATOM    874  O   PHE B 120     301.522 419.441 286.371  1.00  0.00           O
ATOM    875  CB  PHE B 120     302.221 416.352 285.311  1.00  0.00           C
ATOM    876  H   PHE B 120     301.959 415.290 287.538  1.00  0.00           H
ATOM    877  HA  PHE B 120     303.264 417.652 286.649  1.00  0.00           H
ATOM    878  N   ALA B 121     299.966 417.910 286.869  1.00  0.00           N
ATOM    879  CA  ALA B 121     298.891 418.879 287.044  1.00  0.00           C
ATOM    880  C   ALA B 121     299.161 419.822 288.219  1.00  0.00           C
ATOM    881  O   ALA B 121     298.962 421.033 288.111  1.00  0.00           O
ATOM    882  CB  ALA B 121     297.597 418.106 287.271  1.00  0.00           C
ATOM    883  H   ALA B 121     299.755 416.931 286.985  1.00  0.00           H
ATOM    884  HA  ALA B 121     298.788 419.479 286.141  1.00  0.00           H
ATOM    885  N   GLU B 122     299.687 419.302 289.328  1.00  0.00           N
ATOM    886  CA  GLU B 122     300.119 420.109 290.464  1.00  0.00           C
ATOM    887  C   GLU B 122     301.193 421.127 290.067  1.00  0.00           C
ATOM    888  O   GLU B 122     301.093 422.308 290.397  1.00  0.00           O
ATOM    889  CB  GLU B 122     300.654 419.172 291.542  1.00  0.00           C
ATOM    890  H   GLU B 122     299.779 418.300 289.394  1.00  0.00           H
ATOM    891  HA  GLU B 122     299.266 420.653 290.868  1.00  0.00           H
ATOM    892  N   GLU B 123     302.173 420.701 289.277  1.00  0.00           N
ATOM    893  CA  GLU B 123     303.206 421.572 288.733  1.00  0.00           C
ATOM    894  C   GLU B 123     302.628 422.674 287.844  1.00  0.00           C
ATOM    895  O   GLU B 123     302.888 423.856 288.070  1.00  0.00           O
ATOM    896  CB  GLU B 123     304.180 420.709 287.937  1.00  0.00           C
ATOM    897  H   GLU B 123     302.221 419.713 289.073  1.00  0.00           H
ATOM    898  HA  GLU B 123     303.750 422.041 289.552  1.00  0.00           H
ATOM    899  N   ARG B 124     301.779 422.315 286.880  1.00  0.00           N
ATOM    900  CA  ARG B 124     301.106 423.284 286.017  1.00  0.00           C
ATOM    901  C   ARG B 124     300.298 424.304 286.825  1.00  0.00           C
ATOM    902  O   ARG B 124     300.310 425.504 286.547  1.00  0.00           O
ATOM    903  CB  ARG B 124     300.185 422.513 285.080  1.00  0.00           C
ATOM    904  H   ARG B 124     301.613 421.332 286.720  1.00  0.00           H
ATOM    905  HA  ARG B 124     301.843 423.819 285.419  1.00  0.00           H
ATOM    906  N   SER B 125     299.649 423.837 287.888  1.00  0.00           N
ATOM    907  CA  SER B 125     298.883 424.679 288.802  1.00  0.00           C
ATOM    908  C   SER B 125     299.779 425.652 289.559  1.00  0.00           C
ATOM    909  O   SER B 125     299.487 426.843 289.614  1.00  0.00           O
ATOM    910  CB  SER B 125     298.096 423.811 289.784  1.00  0.00           C
ATOM    911  OG  SER B 125     297.269 422.898 289.084  1.00  0.00           O
ATOM    912  H   SER B 125     299.670 422.840 288.047  1.00  0.00           H
ATOM    913  HA  SER B 125     298.167 425.264 288.226  1.00  0.00           H
ATOM    914  HB1 SER B 125     298.776 423.262 290.433  1.00  0.00           H
ATOM    915  HB2 SER B 125     297.474 424.456 290.402  1.00  0.00           H
ATOM    916  HG  SER B 125     297.827 422.220 288.701  1.00  0.00           H
ATOM    917  N   ARG B 126     300.911 425.190 290.089  1.00  0.00           N
ATOM    918  CA  ARG B 126     301.887 426.064 290.734  1.00  0.00           C
ATOM    919  C   ARG B 126     302.438 427.113 289.763  1.00  0.00           C
ATOM    920  O   ARG B 126     302.617 428.272 290.136  1.00  0.00           O
ATOM    921  CB  ARG B 126     303.014 425.202 291.294  1.00  0.00           C
ATOM    922  H   ARG B 126     301.112 424.202 290.038  1.00  0.00           H
ATOM    923  HA  ARG B 126     301.411 426.589 291.562  1.00  0.00           H
ATOM    924  N   ARG B 127     302.624 426.741 288.494  1.00  0.00           N
ATOM    925  CA  ARG B 127     302.983 427.665 287.424  1.00  0.00           C
ATOM    926  C   ARG B 127     301.914 428.740 287.225  1.00  0.00           C
ATOM    927  O   ARG B 127     302.208 429.935 287.219  1.00  0.00           O
ATOM    928  CB  ARG B 127     303.174 426.866 286.139  1.00  0.00           C
ATOM    929  H   ARG B 127     302.508 425.765 288.262  1.00  0.00           H
ATOM    930  HA  ARG B 127     303.923 428.158 287.670  1.00  0.00           H
ATOM    931  N   LEU B 128     300.649 428.332 287.156  1.00  0.00           N
ATOM    932  CA  LEU B 128     299.521 429.252 287.135  1.00  0.00           C
ATOM    933  C   LEU B 128     299.516 430.177 288.354  1.00  0.00           C
ATOM    934  O   LEU B 128     299.270 431.372 288.223  1.00  0.00           O
ATOM    935  CB  LEU B 128     298.247 428.423 287.099  1.00  0.00           C
ATOM    936  H   LEU B 128     300.463 427.340 287.127  1.00  0.00           H
ATOM    937  HA  LEU B 128     299.565 429.865 286.236  1.00  0.00           H
ATOM    938  N   SER B 129     299.851 429.656 289.533  1.00  0.00           N
ATOM    939  CA  SER B 129     299.929 430.422 290.775  1.00  0.00           C
ATOM    940  C   SER B 129     300.986 431.522 290.723  1.00  0.00           C
ATOM    941  O   SER B 129     300.710 432.683 291.033  1.00  0.00           O
ATOM    942  CB  SER B 129     300.251 429.454 291.909  1.00  0.00           C
ATOM    943  H   SER B 129     299.990 428.657 289.583  1.00  0.00           H
ATOM    944  HA  SER B 129     298.963 430.885 290.973  1.00  0.00           H
ATOM    945  N   GLU B 130     302.188 431.192 290.259  1.00  0.00           N
ATOM    946  CA  GLU B 130     303.212 432.195 290.014  1.00  0.00           C
ATOM    947  C   GLU B 130     302.740 433.226 288.982  1.00  0.00           C
ATOM    948  O   GLU B 130     302.879 434.431 289.193  1.00  0.00           O
ATOM    949  CB  GLU B 130     304.467 431.482 289.524  1.00  0.00           C
ATOM    950  H   GLU B 130     302.384 430.225 290.046  1.00  0.00           H
ATOM    951  HA  GLU B 130     303.444 432.716 290.942  1.00  0.00           H
ATOM    952  N   TYR B 131     302.094 432.766 287.907  1.00  0.00           N
ATOM    953  CA  TYR B 131     301.517 433.630 286.883  1.00  0.00           C
ATOM    954  C   TYR B 131     300.502 434.621 287.463  1.00  0.00           C
ATOM    955  O   TYR B 131     300.549 435.811 287.157  1.00  0.00           O
ATOM    956  CB  TYR B 131     300.853 432.749 285.830  1.00  0.00           C
ATOM    957  H   TYR B 131     302.028 431.768 287.777  1.00  0.00           H
ATOM    958  HA  TYR B 131     302.312 434.201 286.405  1.00  0.00           H
ATOM    959  N   ALA B 132     299.629 434.170 288.361  1.00  0.00           N
ATOM    960  CA  ALA B 132     298.664 435.028 289.040  1.00  0.00           C
ATOM    961  C   ALA B 132     299.340 436.063 289.950  1.00  0.00           C
ATOM    962  O   ALA B 132     298.882 437.201 290.028  1.00  0.00           O
ATOM    963  CB  ALA B 132     297.704 434.134 289.826  1.00  0.00           C
ATOM    964  H   ALA B 132     299.605 433.179 288.549  1.00  0.00           H
ATOM    965  HA  ALA B 132     298.089 435.563 288.287  1.00  0.00           H
ATOM    966  HB1 ALA B 132     296.946 434.753 290.303  1.00  0.00           H
ATOM    967  HB2 ALA B 132     297.217 433.431 289.154  1.00  0.00           H
ATOM    968  HB3 ALA B 132     298.237 433.580 290.595  1.00  0.00           H
ATOM    969  N   GLU B 133     300.463 435.711 290.583  1.00  0.00           N
ATOM    970  CA  GLU B 133     301.284 436.667 291.322  1.00  0.00           C
ATOM    971  C   GLU B 133     301.799 437.803 290.423  1.00  0.00           C
ATOM    972  O   GLU B 133     301.724 438.977 290.787  1.00  0.00           O
ATOM    973  CB  GLU B 133     302.445 435.916 291.962  1.00  0.00           C
ATOM    974  H   GLU B 133     300.778 434.755 290.522  1.00  0.00           H
ATOM    975  HA  GLU B 133     300.686 437.112 292.116  1.00  0.00           H
ATOM    976  N   ARG B 134     302.259 437.478 289.214  1.00  0.00           N
ATOM    977  CA  ARG B 134     302.635 438.472 288.204  1.00  0.00           C
ATOM    978  C   ARG B 134     301.432 439.236 287.628  1.00  0.00           C
ATOM    979  O   ARG B 134     301.558 440.390 287.223  1.00  0.00           O
ATOM    980  CB  ARG B 134     303.369 437.755 287.074  1.00  0.00           C
ATOM    981  H   ARG B 134     302.331 436.500 288.979  1.00  0.00           H
ATOM    982  HA  ARG B 134     303.317 439.197 288.648  1.00  0.00           H
ATOM    983  N   HIS B 135     300.253 438.615 287.615  1.00  0.00           N
ATOM    984  CA  HIS B 135     299.011 439.151 287.063  1.00  0.00           C
ATOM    985  C   HIS B 135     298.345 440.270 287.884  1.00  0.00           C
ATOM    986  O   HIS B 135     297.232 440.686 287.559  1.00  0.00           O
ATOM    987  CB  HIS B 135     298.045 437.986 286.880  1.00  0.00           C
ATOM    988  H   HIS B 135     300.241 437.648 287.898  1.00  0.00           H
ATOM    989  HA  HIS B 135     299.224 439.563 286.078  1.00  0.00           H
ATOM    990  N   VAL B 136     298.986 440.770 288.943  1.00  0.00           N
ATOM    991  CA  VAL B 136     298.477 441.865 289.768  1.00  0.00           C
ATOM    992  C   VAL B 136     298.324 443.177 288.975  1.00  0.00           C
ATOM    993  O   VAL B 136     299.310 443.864 288.697  1.00  0.00           O
ATOM    994  CB  VAL B 136     299.436 442.055 290.941  1.00  0.00           C
ATOM    995  H   VAL B 136     299.893 440.392 289.169  1.00  0.00           H
ATOM    996  HA  VAL B 136     297.505 441.587 290.173  1.00  0.00           H
ATOM    997  N   THR B 137     297.087 443.530 288.604  1.00  0.00           N
ATOM    998  CA  THR B 137     296.783 444.731 287.814  1.00  0.00           C
ATOM    999  C   THR B 137     295.310 445.171 287.838  1.00  0.00           C
ATOM   1000  O   THR B 137     295.036 446.367 287.956  1.00  0.00           O
ATOM   1001  CB  THR B 137     297.188 444.464 286.366  1.00  0.00           C
ATOM   1002  H   THR B 137     296.330 442.910 288.850  1.00  0.00           H
ATOM   1003  HA  THR B 137     297.379 445.563 288.188  1.00  0.00           H
ATOM   1004  N   ASN B 138     294.349 444.245 287.728  1.00  0.00           N
ATOM   1005  CA  ASN B 138     292.916 444.567 287.662  1.00  0.00           C
ATOM   1006  C   ASN B 138     292.004 443.456 288.213  1.00  0.00           C
ATOM   1007  O   ASN B 138     292.379 442.279 288.185  1.00  0.00           O
ATOM   1008  CB  ASN B 138     292.556 444.849 286.205  1.00  0.00           C
ATOM   1009  H   ASN B 138     294.617 443.279 287.612  1.00  0.00           H
ATOM   1010  HA  ASN B 138     292.733 445.471 288.239  1.00  0.00           H
ATOM   1011  N   PRO B 139     290.778 443.780 288.664  1.00  0.00           N
ATOM   1012  CA  PRO B 139     289.863 442.803 289.252  1.00  0.00           C
ATOM   1013  C   PRO B 139     289.332 441.808 288.216  1.00  0.00           C
ATOM   1014  O   PRO B 139     289.237 440.617 288.496  1.00  0.00           O
ATOM   1015  CB  PRO B 139     288.741 443.632 289.882  1.00 30.00           C
ATOM   1016  CG  PRO B 139     288.723 444.920 289.065  1.00 30.00           C
ATOM   1017  CD  PRO B 139     290.194 445.114 288.694  1.00 30.00           C
ATOM   1018  HA  PRO B 139     290.371 442.242 290.036  1.00  0.00           H
ATOM   1019  HB2 PRO B 139     289.003 443.866 290.913  1.00 30.00           H
ATOM   1020  HB3 PRO B 139     287.780 443.121 289.849  1.00 30.00           H
ATOM   1021  HG2 PRO B 139     288.132 444.773 288.162  1.00 30.00           H
ATOM   1022  HG3 PRO B 139     288.337 445.760 289.640  1.00 30.00           H
ATOM   1023  HD2 PRO B 139     290.277 445.617 287.732  1.00 30.00           H
ATOM   1024  HD3 PRO B 139     290.687 445.702 289.467  1.00 30.00           H
ATOM   1025  N   ILE B 140     289.058 442.258 286.989  1.00  0.00           N
ATOM   1026  CA  ILE B 140     288.705 441.366 285.885  1.00  0.00           C
ATOM   1027  C   ILE B 140     289.869 440.443 285.506  1.00  0.00           C
ATOM   1028  O   ILE B 140     289.661 439.270 285.203  1.00  0.00           O
ATOM   1029  CB  ILE B 140     288.294 442.214 284.687  1.00  0.00           C
ATOM   1030  H   ILE B 140     289.129 443.247 286.805  1.00  0.00           H
ATOM   1031  HA  ILE B 140     287.860 440.742 286.175  1.00  0.00           H
ATOM   1032  N   LEU B 141     291.105 440.933 285.598  1.00  0.00           N
ATOM   1033  CA  LEU B 141     292.306 440.121 285.433  1.00  0.00           C
ATOM   1034  C   LEU B 141     292.396 439.031 286.504  1.00  0.00           C
ATOM   1035  O   LEU B 141     292.619 437.860 286.195  1.00  0.00           O
ATOM   1036  CB  LEU B 141     293.522 441.038 285.498  1.00  0.00           C
ATOM   1037  H   LEU B 141     291.218 441.906 285.839  1.00  0.00           H
ATOM   1038  HA  LEU B 141     292.288 439.638 284.456  1.00  0.00           H
ATOM   1039  N   ALA B 142     292.117 439.385 287.759  1.00  0.00           N
ATOM   1040  CA  ALA B 142     291.982 438.424 288.849  1.00  0.00           C
ATOM   1041  C   ALA B 142     290.889 437.391 288.562  1.00  0.00           C
ATOM   1042  O   ALA B 142     291.111 436.193 288.726  1.00  0.00           O
ATOM   1043  CB  ALA B 142     291.666 439.186 290.131  1.00  0.00           C
ATOM   1044  H   ALA B 142     291.992 440.365 287.964  1.00  0.00           H
ATOM   1045  HA  ALA B 142     292.926 437.896 288.984  1.00  0.00           H
ATOM   1046  N   ALA B 143     289.738 437.827 288.050  1.00  0.00           N
ATOM   1047  CA  ALA B 143     288.660 436.943 287.615  1.00  0.00           C
ATOM   1048  C   ALA B 143     289.116 435.966 286.524  1.00  0.00           C
ATOM   1049  O   ALA B 143     288.837 434.771 286.598  1.00  0.00           O
ATOM   1050  CB  ALA B 143     287.516 437.807 287.095  1.00  0.00           C
ATOM   1051  H   ALA B 143     289.589 438.823 287.994  1.00  0.00           H
ATOM   1052  HA  ALA B 143     288.301 436.362 288.464  1.00  0.00           H
ATOM   1053  N   THR B 144     289.883 436.442 285.547  1.00  0.00           N
ATOM   1054  CA  THR B 144     290.472 435.600 284.514  1.00  0.00           C
ATOM   1055  C   THR B 144     291.441 434.566 285.096  1.00  0.00           C
ATOM   1056  O   THR B 144     291.386 433.389 284.747  1.00  0.00           O
ATOM   1057  CB  THR B 144     291.191 436.504 283.521  1.00  0.00           C
ATOM   1058  H   THR B 144     290.041 437.438 285.505  1.00  0.00           H
ATOM   1059  HA  THR B 144     289.680 435.069 283.986  1.00  0.00           H
ATOM   1060  N   VAL B 145     292.286 434.966 286.045  1.00  0.00           N
ATOM   1061  CA  VAL B 145     293.159 434.044 286.766  1.00  0.00           C
ATOM   1062  C   VAL B 145     292.364 432.998 287.547  1.00  0.00           C
ATOM   1063  O   VAL B 145     292.706 431.817 287.548  1.00  0.00           O
ATOM   1064  CB  VAL B 145     294.032 434.852 287.718  1.00  0.00           C
ATOM   1065  H   VAL B 145     292.325 435.949 286.273  1.00  0.00           H
ATOM   1066  HA  VAL B 145     293.806 433.530 286.057  1.00  0.00           H
ATOM   1067  N   VAL B 146     291.246 433.401 288.146  1.00  0.00           N
ATOM   1068  CA  VAL B 146     290.307 432.494 288.793  1.00  0.00           C
ATOM   1069  C   VAL B 146     289.717 431.482 287.808  1.00  0.00           C
ATOM   1070  O   VAL B 146     289.698 430.285 288.085  1.00  0.00           O
ATOM   1071  CB  VAL B 146     289.196 433.323 289.424  1.00  0.00           C
ATOM   1072  H   VAL B 146     291.043 434.390 288.168  1.00  0.00           H
ATOM   1073  HA  VAL B 146     290.822 431.945 289.581  1.00  0.00           H
ATOM   1074  N   ALA B 147     289.302 431.928 286.624  1.00  0.00           N
ATOM   1075  CA  ALA B 147     288.825 431.040 285.574  1.00  0.00           C
ATOM   1076  C   ALA B 147     289.923 430.068 285.120  1.00  0.00           C
ATOM   1077  O   ALA B 147     289.670 428.880 284.938  1.00  0.00           O
ATOM   1078  CB  ALA B 147     288.301 431.901 284.422  1.00  0.00           C
ATOM   1079  H   ALA B 147     289.293 432.924 286.457  1.00  0.00           H
ATOM   1080  HA  ALA B 147     287.997 430.449 285.962  1.00  0.00           H
ATOM   1081  HB1 ALA B 147     287.868 431.254 283.660  1.00  0.00           H
ATOM   1082  HB2 ALA B 147     287.529 432.580 284.780  1.00  0.00           H
ATOM   1083  HB3 ALA B 147     289.110 432.476 283.973  1.00  0.00           H
ATOM   1084  N   LEU B 148     291.163 430.539 285.027  1.00  0.00           N
ATOM   1085  CA  LEU B 148     292.322 429.690 284.785  1.00  0.00           C
ATOM   1086  C   LEU B 148     292.494 428.633 285.880  1.00  0.00           C
ATOM   1087  O   LEU B 148     292.686 427.454 285.590  1.00  0.00           O
ATOM   1088  CB  LEU B 148     293.554 430.585 284.710  1.00  0.00           C
ATOM   1089  H   LEU B 148     291.311 431.532 285.133  1.00  0.00           H
ATOM   1090  HA  LEU B 148     292.204 429.178 283.830  1.00  0.00           H
ATOM   1091  N   ALA B 149     292.342 429.025 287.144  1.00  0.00           N
ATOM   1092  CA  ALA B 149     292.349 428.108 288.278  1.00  0.00           C
ATOM   1093  C   ALA B 149     291.232 427.067 288.182  1.00  0.00           C
ATOM   1094  O   ALA B 149     291.465 425.884 288.425  1.00  0.00           O
ATOM   1095  CB  ALA B 149     292.199 428.925 289.557  1.00  0.00           C
ATOM   1096  H   ALA B 149     292.236 430.011 287.333  1.00  0.00           H
ATOM   1097  HA  ALA B 149     293.304 427.584 288.315  1.00  0.00           H
ATOM   1098  N   GLU B 150     290.042 427.475 287.750  1.00  0.00           N
ATOM   1099  CA  GLU B 150     288.936 426.573 287.460  1.00  0.00           C
ATOM   1100  C   GLU B 150     289.282 425.584 286.346  1.00  0.00           C
ATOM   1101  O   GLU B 150     289.019 424.390 286.462  1.00  0.00           O
ATOM   1102  CB  GLU B 150     287.731 427.415 287.058  1.00  0.00           C
ATOM   1103  H   GLU B 150     289.897 428.466 287.626  1.00  0.00           H
ATOM   1104  HA  GLU B 150     288.682 426.010 288.356  1.00  0.00           H
ATOM   1105  N   VAL B 151     289.947 426.049 285.293  1.00  0.00           N
ATOM   1106  CA  VAL B 151     290.433 425.202 284.212  1.00  0.00           C
ATOM   1107  C   VAL B 151     291.453 424.175 284.708  1.00  0.00           C
ATOM   1108  O   VAL B 151     291.353 422.986 284.410  1.00  0.00           O
ATOM   1109  CB  VAL B 151     291.066 426.109 283.165  1.00  0.00           C
ATOM   1110  H   VAL B 151     290.097 427.045 285.222  1.00  0.00           H
ATOM   1111  HA  VAL B 151     289.597 424.671 283.759  1.00  0.00           H
ATOM   1112  N   LEU B 152     292.395 424.609 285.542  1.00  0.00           N
ATOM   1113  CA  LEU B 152     293.345 423.725 286.199  1.00  0.00           C
ATOM   1114  C   LEU B 152     292.638 422.693 287.075  1.00  0.00           C
ATOM   1115  O   LEU B 152     292.955 421.507 287.032  1.00  0.00           O
ATOM   1116  CB  LEU B 152     294.274 424.582 287.047  1.00  0.00           C
ATOM   1117  H   LEU B 152     292.453 425.600 285.724  1.00  0.00           H
ATOM   1118  HA  LEU B 152     293.935 423.200 285.449  1.00  0.00           H
ATOM   1119  N   SER B 153     291.610 423.123 287.804  1.00  0.00           N
ATOM   1120  CA  SER B 153     290.740 422.245 288.571  1.00  0.00           C
ATOM   1121  C   SER B 153     290.040 421.214 287.683  1.00  0.00           C
ATOM   1122  O   SER B 153     289.977 420.041 288.037  1.00  0.00           O
ATOM   1123  CB  SER B 153     289.723 423.115 289.301  1.00  0.00           C
ATOM   1124  H   SER B 153     291.431 424.116 287.842  1.00  0.00           H
ATOM   1125  HA  SER B 153     291.334 421.710 289.312  1.00  0.00           H
ATOM   1126  N   ALA B 154     289.583 421.598 286.494  1.00  0.00           N
ATOM   1127  CA  ALA B 154     289.020 420.675 285.511  1.00  0.00           C
ATOM   1128  C   ALA B 154     290.053 419.660 285.015  1.00  0.00           C
ATOM   1129  O   ALA B 154     289.761 418.470 284.900  1.00  0.00           O
ATOM   1130  CB  ALA B 154     288.488 421.497 284.343  1.00  0.00           C
ATOM   1131  H   ALA B 154     289.603 422.582 286.269  1.00  0.00           H
ATOM   1132  HA  ALA B 154     288.190 420.130 285.958  1.00  0.00           H
ATOM   1133  N   VAL B 155     291.293 420.097 284.800  1.00  0.00           N
ATOM   1134  CA  VAL B 155     292.406 419.202 284.505  1.00  0.00           C
ATOM   1135  C   VAL B 155     292.627 418.192 285.631  1.00  0.00           C
ATOM   1136  O   VAL B 155     292.711 416.988 285.392  1.00  0.00           O
ATOM   1137  CB  VAL B 155     293.656 420.046 284.292  1.00  0.00           C
ATOM   1138  H   VAL B 155     291.470 421.089 284.863  1.00  0.00           H
ATOM   1139  HA  VAL B 155     292.194 418.653 283.588  1.00  0.00           H
ATOM   1140  N   VAL B 156     292.621 418.664 286.877  1.00  0.00           N
ATOM   1141  CA  VAL B 156     292.652 417.818 288.064  1.00  0.00           C
ATOM   1142  C   VAL B 156     291.464 416.859 288.121  1.00  0.00           C
ATOM   1143  O   VAL B 156     291.621 415.696 288.481  1.00  0.00           O
ATOM   1144  CB  VAL B 156     292.640 418.721 289.293  1.00  0.00           C
ATOM   1145  H   VAL B 156     292.586 419.665 287.006  1.00  0.00           H
ATOM   1146  HA  VAL B 156     293.570 417.232 288.069  1.00  0.00           H
ATOM   1147  N   ARG B 157     290.282 417.313 287.710  1.00  0.00           N
ATOM   1148  CA  ARG B 157     289.071 416.508 287.648  1.00  0.00           C
ATOM   1149  C   ARG B 157     289.247 415.292 286.743  1.00  0.00           C
ATOM   1150  O   ARG B 157     288.864 414.180 287.107  1.00  0.00           O
ATOM   1151  CB  ARG B 157     287.942 417.393 287.129  1.00  0.00           C
ATOM   1152  H   ARG B 157     290.204 418.295 287.497  1.00  0.00           H
ATOM   1153  HA  ARG B 157     288.819 416.161 288.650  1.00  0.00           H
ATOM   1154  N   ALA B 158     289.893 415.476 285.592  1.00  0.00           N
ATOM   1155  CA  ALA B 158     290.285 414.362 284.741  1.00  0.00           C
ATOM   1156  C   ALA B 158     291.362 413.503 285.407  1.00  0.00           C
ATOM   1157  O   ALA B 158     291.204 412.289 285.550  1.00  0.00           O
ATOM   1158  CB  ALA B 158     290.781 414.923 283.415  1.00  0.00           C
ATOM   1159  H   ALA B 158     290.158 416.413 285.328  1.00  0.00           H
ATOM   1160  HA  ALA B 158     289.419 413.732 284.540  1.00  0.00           H
ATOM   1161  N   ARG B 159     292.443 414.131 285.865  1.00  0.00           N
ATOM   1162  CA  ARG B 159     293.619 413.443 286.385  1.00  0.00           C
ATOM   1163  C   ARG B 159     293.356 412.598 287.640  1.00  0.00           C
ATOM   1164  O   ARG B 159     293.990 411.560 287.825  1.00  0.00           O
ATOM   1165  CB  ARG B 159     294.674 414.504 286.684  1.00  0.00           C
ATOM   1166  H   ARG B 159     292.507 415.129 285.728  1.00  0.00           H
ATOM   1167  HA  ARG B 159     294.013 412.781 285.614  1.00  0.00           H
ATOM   1168  N   SER B 160     292.422 413.003 288.500  1.00  0.00           N
ATOM   1169  CA  SER B 160     292.200 412.382 289.809  1.00  0.00           C
ATOM   1170  C   SER B 160     291.655 410.947 289.760  1.00  0.00           C
ATOM   1171  O   SER B 160     291.730 410.231 290.759  1.00  0.00           O
ATOM   1172  CB  SER B 160     291.257 413.273 290.605  1.00  0.00           C
ATOM   1173  H   SER B 160     291.962 413.881 288.316  1.00  0.00           H
ATOM   1174  HA  SER B 160     293.151 412.348 290.340  1.00  0.00           H
ATOM   1175  N   TYR B 161     291.122 410.505 288.617  1.00  0.00           N
ATOM   1176  CA  TYR B 161     290.636 409.134 288.440  1.00  0.00           C
ATOM   1177  C   TYR B 161     290.570 408.626 286.992  1.00  0.00           C
ATOM   1178  O   TYR B 161     290.315 407.440 286.784  1.00  0.00           O
ATOM   1179  CB  TYR B 161     289.244 409.046 289.055  1.00  0.00           C
ATOM   1180  H   TYR B 161     291.062 411.154 287.850  1.00  0.00           H
ATOM   1181  HA  TYR B 161     291.289 408.453 288.980  1.00  0.00           H
ATOM   1182  N   GLY B 162     290.756 409.475 285.975  1.00  0.00           N
ATOM   1183  CA  GLY B 162     290.523 409.095 284.574  1.00  0.00           C
ATOM   1184  C   GLY B 162     289.040 408.876 284.224  1.00  0.00           C
ATOM   1185  O   GLY B 162     288.726 408.148 283.281  1.00  0.00           O
ATOM   1186  H   GLY B 162     290.997 410.439 286.156  1.00  0.00           H
ATOM   1187  HA1 GLY B 162     290.900 409.891 283.933  1.00  0.00           H
ATOM   1188  HA2 GLY B 162     291.073 408.183 284.345  1.00  0.00           H
ATOM   1189  N   ALA B 163     288.121 409.457 285.002  1.00  0.00           N
ATOM   1190  CA  ALA B 163     286.671 409.302 284.851  1.00  0.00           C
ATOM   1191  C   ALA B 163     286.090 409.908 283.552  1.00  0.00           C
ATOM   1192  O   ALA B 163     286.788 410.634 282.837  1.00  0.00           O
ATOM   1193  CB  ALA B 163     286.016 409.938 286.074  1.00  0.00           C
ATOM   1194  H   ALA B 163     288.450 410.045 285.754  1.00  0.00           H
ATOM   1195  HA  ALA B 163     286.443 408.236 284.859  1.00  0.00           H
ATOM   1196  N   PRO B 164     284.811 409.635 283.226  1.00  0.00           N
ATOM   1197  CA  PRO B 164     284.150 410.112 282.009  1.00  0.00           C
ATOM   1198  C   PRO B 164     284.290 411.619 281.753  1.00  0.00           C
ATOM   1199  O   PRO B 164     283.960 412.449 282.602  1.00  0.00           O
ATOM   1200  CB  PRO B 164     282.678 409.714 282.164  1.00  0.00           C
ATOM   1201  CG  PRO B 164     282.749 408.462 283.032  1.00  0.00           C
ATOM   1202  CD  PRO B 164     283.911 408.766 283.972  1.00  0.00           C
ATOM   1203  HA  PRO B 164     284.570 409.566 281.165  1.00  0.00           H
ATOM   1204  HB1 PRO B 164     282.127 410.486 282.700  1.00  0.00           H
ATOM   1205  HB2 PRO B 164     282.214 409.508 281.201  1.00  0.00           H
ATOM   1206  HG1 PRO B 164     281.823 408.285 283.577  1.00  0.00           H
ATOM   1207  HG2 PRO B 164     283.001 407.604 282.411  1.00  0.00           H
ATOM   1208  HD1 PRO B 164     283.538 409.297 284.846  1.00  0.00           H
ATOM   1209  HD2 PRO B 164     284.395 407.838 284.272  1.00  0.00           H
ATOM   1210  N   GLU B 165     284.754 411.982 280.556  1.00  0.00           N
ATOM   1211  CA  GLU B 165     285.125 413.355 280.203  1.00  0.00           C
ATOM   1212  C   GLU B 165     283.952 414.338 280.071  1.00  0.00           C
ATOM   1213  O   GLU B 165     284.165 415.552 280.087  1.00  0.00           O
ATOM   1214  CB  GLU B 165     285.908 413.316 278.895  1.00  0.00           C
ATOM   1215  H   GLU B 165     284.992 411.255 279.899  1.00  0.00           H
ATOM   1216  HA  GLU B 165     285.785 413.746 280.976  1.00  0.00           H
ATOM   1217  N   GLU B 166     282.712 413.858 279.960  1.00  0.00           N
ATOM   1218  CA  GLU B 166     281.527 414.706 279.794  1.00  0.00           C
ATOM   1219  C   GLU B 166     281.293 415.664 280.972  1.00  0.00           C
ATOM   1220  O   GLU B 166     280.889 416.811 280.777  1.00  0.00           O
ATOM   1221  CB  GLU B 166     280.315 413.799 279.621  1.00  0.00           C
ATOM   1222  H   GLU B 166     282.589 412.856 279.945  1.00  0.00           H
ATOM   1223  HA  GLU B 166     281.638 415.305 278.890  1.00  0.00           H
ATOM   1224  N   VAL B 167     281.606 415.238 282.196  1.00  0.00           N
ATOM   1225  CA  VAL B 167     281.540 416.104 283.369  1.00  0.00           C
ATOM   1226  C   VAL B 167     282.582 417.229 283.309  1.00  0.00           C
ATOM   1227  O   VAL B 167     282.269 418.387 283.583  1.00  0.00           O
ATOM   1228  CB  VAL B 167     281.756 415.247 284.610  1.00  0.00           C
ATOM   1229  H   VAL B 167     281.933 414.290 282.313  1.00  0.00           H
ATOM   1230  HA  VAL B 167     280.553 416.558 283.434  1.00  0.00           H
ATOM   1231  N   GLY B 168     283.802 416.917 282.864  1.00  0.00           N
ATOM   1232  CA  GLY B 168     284.840 417.911 282.589  1.00  0.00           C
ATOM   1233  C   GLY B 168     284.433 418.873 281.473  1.00  0.00           C
ATOM   1234  O   GLY B 168     284.673 420.073 281.571  1.00  0.00           O
ATOM   1235  H   GLY B 168     283.997 415.951 282.651  1.00  0.00           H
ATOM   1236  HA1 GLY B 168     285.047 418.487 283.489  1.00  0.00           H
ATOM   1237  HA2 GLY B 168     285.753 417.404 282.285  1.00  0.00           H
ATOM   1238  N   GLU B 169     283.721 418.386 280.456  1.00  0.00           N
ATOM   1239  CA  GLU B 169     283.107 419.228 279.434  1.00  0.00           C
ATOM   1240  C   GLU B 169     282.080 420.199 280.031  1.00  0.00           C
ATOM   1241  O   GLU B 169     282.099 421.386 279.711  1.00  0.00           O
ATOM   1242  CB  GLU B 169     282.449 418.330 278.391  1.00  0.00           C
ATOM   1243  H   GLU B 169     283.613 417.386 280.385  1.00  0.00           H
ATOM   1244  HA  GLU B 169     283.879 419.819 278.942  1.00  0.00           H
ATOM   1245  N   LYS B 170     281.243 419.737 280.963  1.00  0.00           N
ATOM   1246  CA  LYS B 170     280.341 420.599 281.725  1.00  0.00           C
ATOM   1247  C   LYS B 170     281.106 421.660 282.524  1.00  0.00           C
ATOM   1248  O   LYS B 170     280.729 422.831 282.535  1.00  0.00           O
ATOM   1249  CB  LYS B 170     279.515 419.725 282.663  1.00  0.00           C
ATOM   1250  H   LYS B 170     281.234 418.746 281.151  1.00  0.00           H
ATOM   1251  HA  LYS B 170     279.664 421.109 281.040  1.00  0.00           H
ATOM   1252  N   ALA B 171     282.229 421.279 283.129  1.00  0.00           N
ATOM   1253  CA  ALA B 171     283.132 422.193 283.816  1.00  0.00           C
ATOM   1254  C   ALA B 171     283.706 423.257 282.876  1.00  0.00           C
ATOM   1255  O   ALA B 171     283.675 424.447 283.182  1.00  0.00           O
ATOM   1256  CB  ALA B 171     284.261 421.369 284.426  1.00  0.00           C
ATOM   1257  H   ALA B 171     282.455 420.296 283.131  1.00  0.00           H
ATOM   1258  HA  ALA B 171     282.597 422.699 284.619  1.00  0.00           H
ATOM   1259  N   VAL B 172     284.162 422.853 281.694  1.00  0.00           N
ATOM   1260  CA  VAL B 172     284.631 423.767 280.660  1.00  0.00           C
ATOM   1261  C   VAL B 172     283.526 424.727 280.208  1.00  0.00           C
ATOM   1262  O   VAL B 172     283.755 425.928 280.079  1.00  0.00           O
ATOM   1263  CB  VAL B 172     285.138 422.942 279.483  1.00  0.00           C
ATOM   1264  H   VAL B 172     284.204 421.861 281.513  1.00  0.00           H
ATOM   1265  HA  VAL B 172     285.456 424.360 281.051  1.00  0.00           H
ATOM   1266  N   LYS B 173     282.302 424.223 280.054  1.00  0.00           N
ATOM   1267  CA  LYS B 173     281.119 425.029 279.773  1.00  0.00           C
ATOM   1268  C   LYS B 173     280.853 426.055 280.874  1.00  0.00           C
ATOM   1269  O   LYS B 173     280.597 427.225 280.592  1.00  0.00           O
ATOM   1270  CB  LYS B 173     279.931 424.083 279.626  1.00  0.00           C
ATOM   1271  H   LYS B 173     282.189 423.223 280.126  1.00  0.00           H
ATOM   1272  HA  LYS B 173     281.255 425.561 278.833  1.00  0.00           H
ATOM   1273  N   GLU B 174     280.986 425.658 282.137  1.00  0.00           N
ATOM   1274  CA  GLU B 174     280.873 426.562 283.273  1.00  0.00           C
ATOM   1275  C   GLU B 174     281.962 427.637 283.266  1.00  0.00           C
ATOM   1276  O   GLU B 174     281.677 428.813 283.478  1.00  0.00           O
ATOM   1277  CB  GLU B 174     280.962 425.727 284.542  1.00  0.00           C
ATOM   1278  H   GLU B 174     281.147 424.679 282.321  1.00  0.00           H
ATOM   1279  HA  GLU B 174     279.904 427.059 283.250  1.00  0.00           H
ATOM   1280  N   VAL B 175     283.198 427.268 282.939  1.00  0.00           N
ATOM   1281  CA  VAL B 175     284.292 428.210 282.741  1.00  0.00           C
ATOM   1282  C   VAL B 175     283.993 429.203 281.614  1.00  0.00           C
ATOM   1283  O   VAL B 175     284.236 430.404 281.748  1.00  0.00           O
ATOM   1284  CB  VAL B 175     285.544 427.407 282.419  1.00  0.00           C
ATOM   1285  H   VAL B 175     283.386 426.283 282.823  1.00  0.00           H
ATOM   1286  HA  VAL B 175     284.461 428.772 283.657  1.00  0.00           H
ATOM   1287  N   ARG B 176     283.390 428.739 280.522  1.00  0.00           N
ATOM   1288  CA  ARG B 176     282.906 429.596 279.445  1.00  0.00           C
ATOM   1289  C   ARG B 176     281.832 430.573 279.936  1.00  0.00           C
ATOM   1290  O   ARG B 176     281.916 431.774 279.681  1.00  0.00           O
ATOM   1291  CB  ARG B 176     282.363 428.701 278.337  1.00  0.00           C
ATOM   1292  H   ARG B 176     283.273 427.741 280.429  1.00  0.00           H
ATOM   1293  HA  ARG B 176     283.735 430.176 279.043  1.00  0.00           H
ATOM   1294  N   GLU B 177     280.872 430.098 280.729  1.00  0.00           N
ATOM   1295  CA  GLU B 177     279.857 430.944 281.352  1.00  0.00           C
ATOM   1296  C   GLU B 177     280.477 432.003 282.269  1.00  0.00           C
ATOM   1297  O   GLU B 177     280.128 433.181 282.201  1.00  0.00           O
ATOM   1298  CB  GLU B 177     278.915 430.045 282.143  1.00  0.00           C
ATOM   1299  H   GLU B 177     280.829 429.102 280.884  1.00  0.00           H
ATOM   1300  HA  GLU B 177     279.282 431.453 280.579  1.00  0.00           H
ATOM   1301  N   ALA B 178     281.471 431.609 283.064  1.00  0.00           N
ATOM   1302  CA  ALA B 178     282.260 432.512 283.888  1.00  0.00           C
ATOM   1303  C   ALA B 178     282.997 433.563 283.054  1.00  0.00           C
ATOM   1304  O   ALA B 178     283.044 434.734 283.419  1.00  0.00           O
ATOM   1305  CB  ALA B 178     283.261 431.670 284.668  1.00  0.00           C
ATOM   1306  H   ALA B 178     281.677 430.623 283.112  1.00  0.00           H
ATOM   1307  HA  ALA B 178     281.607 433.026 284.593  1.00  0.00           H
ATOM   1308  N   SER B 179     283.525 433.173 281.897  1.00  0.00           N
ATOM   1309  CA  SER B 179     284.229 434.073 280.976  1.00  0.00           C
ATOM   1310  C   SER B 179     283.283 435.107 280.362  1.00  0.00           C
ATOM   1311  O   SER B 179     283.597 436.296 280.319  1.00  0.00           O
ATOM   1312  CB  SER B 179     284.903 433.270 279.859  1.00  0.00           C
ATOM   1313  OG  SER B 179     285.757 432.272 280.392  1.00  0.00           O
ATOM   1314  H   SER B 179     283.462 432.192 281.666  1.00  0.00           H
ATOM   1315  HA  SER B 179     285.004 434.613 281.520  1.00  0.00           H
ATOM   1316  HB1 SER B 179     284.151 432.803 279.224  1.00  0.00           H
ATOM   1317  HB2 SER B 179     285.491 433.949 279.243  1.00  0.00           H
ATOM   1318  HG  SER B 179     285.230 431.628 280.869  1.00  0.00           H
ATOM   1319  N   GLU B 180     282.088 434.681 279.953  1.00  0.00           N
ATOM   1320  CA  GLU B 180     281.038 435.577 279.466  1.00  0.00           C
ATOM   1321  C   GLU B 180     280.581 436.556 280.550  1.00  0.00           C
ATOM   1322  O   GLU B 180     280.476 437.761 280.313  1.00  0.00           O
ATOM   1323  CB  GLU B 180     279.861 434.727 278.999  1.00  0.00           C
ATOM   1324  H   GLU B 180     281.893 433.691 279.980  1.00  0.00           H
ATOM   1325  HA  GLU B 180     281.412 436.150 278.618  1.00  0.00           H
ATOM   1326  N   GLU B 181     280.391 436.060 281.772  1.00  0.00           N
ATOM   1327  CA  GLU B 181     280.120 436.890 282.939  1.00  0.00           C
ATOM   1328  C   GLU B 181     281.254 437.885 283.219  1.00  0.00           C
ATOM   1329  O   GLU B 181     280.995 439.049 283.517  1.00  0.00           O
ATOM   1330  CB  GLU B 181     279.918 435.969 284.138  1.00  0.00           C
ATOM   1331  H   GLU B 181     280.441 435.060 281.900  1.00  0.00           H
ATOM   1332  HA  GLU B 181     279.202 437.454 282.779  1.00  0.00           H
ATOM   1333  N   ALA B 182     282.512 437.470 283.058  1.00  0.00           N
ATOM   1334  CA  ALA B 182     283.685 438.328 283.211  1.00  0.00           C
ATOM   1335  C   ALA B 182     283.705 439.472 282.192  1.00  0.00           C
ATOM   1336  O   ALA B 182     283.948 440.623 282.550  1.00  0.00           O
ATOM   1337  CB  ALA B 182     284.934 437.464 283.055  1.00  0.00           C
ATOM   1338  H   ALA B 182     282.670 436.489 282.882  1.00  0.00           H
ATOM   1339  HA  ALA B 182     283.685 438.765 284.209  1.00  0.00           H
ATOM   1340  N   LEU B 183     283.365 439.185 280.936  1.00  0.00           N
ATOM   1341  CA  LEU B 183     283.186 440.208 279.908  1.00  0.00           C
ATOM   1342  C   LEU B 183     282.043 441.180 280.240  1.00  0.00           C
ATOM   1343  O   LEU B 183     282.197 442.393 280.096  1.00  0.00           O
ATOM   1344  CB  LEU B 183     282.923 439.513 278.578  1.00  0.00           C
ATOM   1345  H   LEU B 183     283.219 438.219 280.687  1.00  0.00           H
ATOM   1346  HA  LEU B 183     284.103 440.788 279.813  1.00  0.00           H
ATOM   1347  N   GLU B 184     280.920 440.674 280.758  1.00  0.00           N
ATOM   1348  CA  GLU B 184     279.809 441.500 281.237  1.00  0.00           C
ATOM   1349  C   GLU B 184     280.210 442.403 282.413  1.00  0.00           C
ATOM   1350  O   GLU B 184     279.855 443.581 282.455  1.00  0.00           O
ATOM   1351  CB  GLU B 184     278.667 440.574 281.645  1.00  0.00           C
ATOM   1352  H   GLU B 184     280.826 439.671 280.810  1.00  0.00           H
ATOM   1353  HA  GLU B 184     279.459 442.138 280.425  1.00  0.00           H
ATOM   1354  N   ARG B 185     281.020 441.883 283.337  1.00  0.00           N
ATOM   1355  CA  ARG B 185     281.609 442.642 284.434  1.00  0.00           C
ATOM   1356  C   ARG B 185     282.546 443.751 283.938  1.00  0.00           C
ATOM   1357  O   ARG B 185     282.465 444.887 284.406  1.00  0.00           O
ATOM   1358  CB  ARG B 185     282.370 441.668 285.325  1.00  0.00           C
ATOM   1359  H   ARG B 185     281.225 440.897 283.283  1.00  0.00           H
ATOM   1360  HA  ARG B 185     280.816 443.104 285.022  1.00  0.00           H
ATOM   1361  N   TYR B 186     283.378 443.459 282.936  1.00  0.00           N
ATOM   1362  CA  TYR B 186     284.208 444.460 282.271  1.00  0.00           C
ATOM   1363  C   TYR B 186     283.375 445.561 281.599  1.00  0.00           C
ATOM   1364  O   TYR B 186     283.737 446.736 281.660  1.00  0.00           O
ATOM   1365  CB  TYR B 186     285.072 443.748 281.235  1.00  0.00           C
ATOM   1366  H   TYR B 186     283.443 442.501 282.629  1.00  0.00           H
ATOM   1367  HA  TYR B 186     284.863 444.930 283.003  1.00  0.00           H
ATOM   1368  N   LYS B 187     282.229 445.208 281.010  1.00  0.00           N
ATOM   1369  CA  LYS B 187     281.277 446.165 280.448  1.00  0.00           C
ATOM   1370  C   LYS B 187     280.585 447.042 281.505  1.00  0.00           C
ATOM   1371  O   LYS B 187     280.394 448.239 281.290  1.00  0.00           O
ATOM   1372  CB  LYS B 187     280.223 445.387 279.665  1.00  0.00           C
ATOM   1373  H   LYS B 187     282.020 444.224 280.926  1.00  0.00           H
ATOM   1374  HA  LYS B 187     281.796 446.824 279.753  1.00  0.00           H
ATOM   1375  N   GLU B 188     280.212 446.474 282.653  1.00  0.00           N
ATOM   1376  CA  GLU B 188     279.524 447.196 283.725  1.00  0.00           C
ATOM   1377  C   GLU B 188     280.436 448.119 284.548  1.00  0.00           C
ATOM   1378  O   GLU B 188     280.019 449.208 284.945  1.00  0.00           O
ATOM   1379  CB  GLU B 188     278.867 446.170 284.641  1.00  0.00           C
ATOM   1380  H   GLU B 188     280.325 445.475 282.745  1.00  0.00           H
ATOM   1381  HA  GLU B 188     278.736 447.810 283.291  1.00  0.00           H
ATOM   1382  N   GLY B 189     281.671 447.704 284.831  1.00  0.00           N
ATOM   1383  CA  GLY B 189     282.633 448.485 285.610  1.00  0.00           C
ATOM   1384  C   GLY B 189     282.355 448.644 287.122  1.00  0.00           C
ATOM   1385  O   GLY B 189     283.146 449.284 287.820  1.00  0.00           O
ATOM   1386  H   GLY B 189     281.961 446.794 284.503  1.00  0.00           H
ATOM   1387  N   ALA B 190     281.259 448.088 287.653  1.00  0.00           N
ATOM   1388  CA  ALA B 190     280.882 448.175 289.069  1.00  0.00           C
ATOM   1389  C   ALA B 190     281.664 447.215 289.981  1.00  0.00           C
ATOM   1390  O   ALA B 190     282.072 446.128 289.565  1.00  0.00           O
ATOM   1391  CB  ALA B 190     279.385 447.893 289.185  1.00  0.00           C
ATOM   1392  H   ALA B 190     280.648 447.572 287.037  1.00  0.00           H
ATOM   1393  HA  ALA B 190     281.057 449.193 289.415  1.00  0.00           H
ATOM   1394  N   ASP B 191     281.815 447.567 291.262  1.00  0.00           N
ATOM   1395  CA  ASP B 191     282.507 446.742 292.264  1.00  0.00           C
ATOM   1396  C   ASP B 191     281.846 445.374 292.504  1.00  0.00           C
ATOM   1397  O   ASP B 191     282.518 444.407 292.870  1.00  0.00           O
ATOM   1398  CB  ASP B 191     282.560 447.527 293.570  1.00  0.00           C
ATOM   1399  H   ASP B 191     281.457 448.461 291.559  1.00  0.00           H
ATOM   1400  HA  ASP B 191     283.529 446.564 291.930  1.00  0.00           H
ATOM   1401  N   GLU B 192     280.547 445.250 292.218  1.00  0.00           N
ATOM   1402  CA  GLU B 192     279.812 443.985 292.238  1.00  0.00           C
ATOM   1403  C   GLU B 192     280.357 442.933 291.262  1.00  0.00           C
ATOM   1404  O   GLU B 192     280.114 441.739 291.439  1.00  0.00           O
ATOM   1405  CB  GLU B 192     278.357 444.287 291.908  1.00  0.00           C
ATOM   1406  H   GLU B 192     280.047 446.079 291.934  1.00  0.00           H
ATOM   1407  HA  GLU B 192     279.855 443.562 293.239  1.00  0.00           H
ATOM   1408  N   SER B 193     281.151 443.333 290.267  1.00  0.00           N
ATOM   1409  CA  SER B 193     281.872 442.403 289.403  1.00  0.00           C
ATOM   1410  C   SER B 193     282.812 441.483 290.187  1.00  0.00           C
ATOM   1411  O   SER B 193     282.968 440.319 289.828  1.00  0.00           O
ATOM   1412  CB  SER B 193     282.671 443.213 288.390  1.00  0.00           C
ATOM   1413  H   SER B 193     281.322 444.320 290.145  1.00  0.00           H
ATOM   1414  HA  SER B 193     281.158 441.782 288.864  1.00  0.00           H
ATOM   1415  N   GLU B 194     283.381 441.952 291.303  1.00  0.00           N
ATOM   1416  CA  GLU B 194     284.155 441.103 292.206  1.00  0.00           C
ATOM   1417  C   GLU B 194     283.297 439.974 292.788  1.00  0.00           C
ATOM   1418  O   GLU B 194     283.696 438.809 292.777  1.00  0.00           O
ATOM   1419  CB  GLU B 194     284.719 441.976 293.322  1.00  0.00           C
ATOM   1420  H   GLU B 194     283.216 442.910 291.575  1.00  0.00           H
ATOM   1421  HA  GLU B 194     284.985 440.653 291.663  1.00  0.00           H
ATOM   1422  N   LEU B 195     282.076 440.294 293.217  1.00  0.00           N
ATOM   1423  CA  LEU B 195     281.097 439.302 293.648  1.00  0.00           C
ATOM   1424  C   LEU B 195     280.724 438.338 292.522  1.00  0.00           C
ATOM   1425  O   LEU B 195     280.657 437.132 292.739  1.00  0.00           O
ATOM   1426  CB  LEU B 195     279.855 440.032 294.148  1.00  0.00           C
ATOM   1427  H   LEU B 195     281.792 441.262 293.185  1.00  0.00           H
ATOM   1428  HA  LEU B 195     281.511 438.721 294.471  1.00  0.00           H
ATOM   1429  N   ILE B 196     280.557 438.834 291.297  1.00  0.00           N
ATOM   1430  CA  ILE B 196     280.318 437.998 290.126  1.00  0.00           C
ATOM   1431  C   ILE B 196     281.469 437.018 289.871  1.00  0.00           C
ATOM   1432  O   ILE B 196     281.245 435.828 289.649  1.00  0.00           O
ATOM   1433  CB  ILE B 196     280.123 438.920 288.930  1.00  0.00           C
ATOM   1434  H   ILE B 196     280.569 439.837 291.181  1.00  0.00           H
ATOM   1435  HA  ILE B 196     279.404 437.423 290.271  1.00  0.00           H
ATOM   1436  N   ALA B 197     282.714 437.480 289.981  1.00  0.00           N
ATOM   1437  CA  ALA B 197     283.897 436.636 289.854  1.00  0.00           C
ATOM   1438  C   ALA B 197     283.954 435.563 290.939  1.00  0.00           C
ATOM   1439  O   ALA B 197     284.236 434.398 290.665  1.00  0.00           O
ATOM   1440  CB  ALA B 197     285.123 437.536 289.940  1.00  0.00           C
ATOM   1441  H   ALA B 197     282.846 438.469 290.127  1.00  0.00           H
ATOM   1442  HA  ALA B 197     283.890 436.145 288.882  1.00  0.00           H
ATOM   1443  N   GLU B 198     283.603 435.918 292.171  1.00  0.00           N
ATOM   1444  CA  GLU B 198     283.456 434.956 293.253  1.00  0.00           C
ATOM   1445  C   GLU B 198     282.339 433.944 292.974  1.00  0.00           C
ATOM   1446  O   GLU B 198     282.512 432.750 293.205  1.00  0.00           O
ATOM   1447  CB  GLU B 198     283.171 435.726 294.533  1.00  0.00           C
ATOM   1448  H   GLU B 198     283.429 436.893 292.364  1.00  0.00           H
ATOM   1449  HA  GLU B 198     284.388 434.407 293.381  1.00  0.00           H
ATOM   1450  N   ILE B 199     281.218 434.383 292.406  1.00  0.00           N
ATOM   1451  CA  ILE B 199     280.134 433.506 291.972  1.00  0.00           C
ATOM   1452  C   ILE B 199     280.605 432.512 290.910  1.00  0.00           C
ATOM   1453  O   ILE B 199     280.263 431.331 290.953  1.00  0.00           O
ATOM   1454  CB  ILE B 199     279.010 434.374 291.419  1.00  0.00           C
ATOM   1455  H   ILE B 199     281.101 435.378 292.283  1.00  0.00           H
ATOM   1456  HA  ILE B 199     279.754 432.945 292.824  1.00  0.00           H
ATOM   1457  N   MET B 200     281.474 432.962 290.006  1.00  0.00           N
ATOM   1458  CA  MET B 200     282.189 432.094 289.085  1.00  0.00           C
ATOM   1459  C   MET B 200     283.052 431.074 289.832  1.00  0.00           C
ATOM   1460  O   MET B 200     282.969 429.878 289.568  1.00  0.00           O
ATOM   1461  CB  MET B 200     283.044 432.967 288.176  1.00  0.00           C
ATOM   1462  H   MET B 200     281.661 433.953 289.974  1.00  0.00           H
ATOM   1463  HA  MET B 200     281.473 431.548 288.471  1.00  0.00           H
ATOM   1464  N   GLU B 201     283.817 431.514 290.829  1.00  0.00           N
ATOM   1465  CA  GLU B 201     284.584 430.624 291.697  1.00  0.00           C
ATOM   1466  C   GLU B 201     283.696 429.574 292.376  1.00  0.00           C
ATOM   1467  O   GLU B 201     284.065 428.405 292.461  1.00  0.00           O
ATOM   1468  CB  GLU B 201     285.305 431.472 292.739  1.00  0.00           C
ATOM   1469  H   GLU B 201     283.881 432.509 290.981  1.00  0.00           H
ATOM   1470  HA  GLU B 201     285.330 430.099 291.101  1.00  0.00           H
ATOM   1471  N   ALA B 202     282.485 429.950 292.777  1.00  0.00           N
ATOM   1472  CA  ALA B 202     281.490 429.033 293.316  1.00  0.00           C
ATOM   1473  C   ALA B 202     281.067 427.977 292.299  1.00  0.00           C
ATOM   1474  O   ALA B 202     281.102 426.783 292.585  1.00  0.00           O
ATOM   1475  CB  ALA B 202     280.282 429.850 293.758  1.00  0.00           C
ATOM   1476  H   ALA B 202     282.258 430.932 292.733  1.00  0.00           H
ATOM   1477  HA  ALA B 202     281.903 428.525 294.187  1.00  0.00           H
ATOM   1478  N   THR B 203     280.734 428.391 291.080  1.00  0.00           N
ATOM   1479  CA  THR B 203     280.437 427.462 289.999  1.00  0.00           C
ATOM   1480  C   THR B 203     281.623 426.535 289.715  1.00  0.00           C
ATOM   1481  O   THR B 203     281.451 425.334 289.523  1.00  0.00           O
ATOM   1482  CB  THR B 203     280.073 428.270 288.760  1.00  0.00           C
ATOM   1483  H   THR B 203     280.702 429.382 290.893  1.00  0.00           H
ATOM   1484  HA  THR B 203     279.581 426.847 290.274  1.00  0.00           H
ATOM   1485  N   ALA B 204     282.844 427.058 289.783  1.00  0.00           N
ATOM   1486  CA  ALA B 204     284.063 426.275 289.648  1.00  0.00           C
ATOM   1487  C   ALA B 204     284.181 425.215 290.742  1.00  0.00           C
ATOM   1488  O   ALA B 204     284.454 424.047 290.469  1.00  0.00           O
ATOM   1489  CB  ALA B 204     285.245 427.234 289.715  1.00  0.00           C
ATOM   1490  H   ALA B 204     282.929 428.057 289.905  1.00  0.00           H
ATOM   1491  HA  ALA B 204     284.073 425.773 288.681  1.00  0.00           H
ATOM   1492  N   GLU B 205     283.882 425.588 291.980  1.00  0.00           N
ATOM   1493  CA  GLU B 205     283.778 424.641 293.074  1.00  0.00           C
ATOM   1494  C   GLU B 205     282.717 423.581 292.788  1.00  0.00           C
ATOM   1495  O   GLU B 205     282.964 422.396 292.991  1.00  0.00           O
ATOM   1496  CB  GLU B 205     283.438 425.414 294.337  1.00  0.00           C
ATOM   1497  H   GLU B 205     283.702 426.563 292.167  1.00  0.00           H
ATOM   1498  HA  GLU B 205     284.734 424.140 293.219  1.00  0.00           H
ATOM   1499  N   ALA B 206     281.576 423.974 292.224  1.00  0.00           N
ATOM   1500  CA  ALA B 206     280.545 423.045 291.776  1.00  0.00           C
ATOM   1501  C   ALA B 206     281.075 422.054 290.735  1.00  0.00           C
ATOM   1502  O   ALA B 206     280.752 420.869 290.773  1.00  0.00           O
ATOM   1503  CB  ALA B 206     279.390 423.854 291.199  1.00  0.00           C
ATOM   1504  H   ALA B 206     281.413 424.963 292.113  1.00  0.00           H
ATOM   1505  HA  ALA B 206     280.179 422.478 292.631  1.00  0.00           H
ATOM   1506  N   VAL B 207     281.958 422.500 289.847  1.00  0.00           N
ATOM   1507  CA  VAL B 207     282.656 421.620 288.920  1.00  0.00           C
ATOM   1508  C   VAL B 207     283.546 420.613 289.651  1.00  0.00           C
ATOM   1509  O   VAL B 207     283.490 419.415 289.375  1.00  0.00           O
ATOM   1510  CB  VAL B 207     283.488 422.480 287.981  1.00  0.00           C
ATOM   1511  H   VAL B 207     282.150 423.490 289.816  1.00  0.00           H
ATOM   1512  HA  VAL B 207     281.929 421.065 288.329  1.00  0.00           H
ATOM   1513  N   GLY B 208     284.309 421.068 290.643  1.00  0.00           N
ATOM   1514  CA  GLY B 208     285.078 420.175 291.510  1.00  0.00           C
ATOM   1515  C   GLY B 208     284.180 419.165 292.221  1.00  0.00           C
ATOM   1516  O   GLY B 208     284.492 417.979 292.289  1.00  0.00           O
ATOM   1517  H   GLY B 208     284.331 422.062 290.815  1.00  0.00           H
ATOM   1518  HA1 GLY B 208     285.823 419.639 290.925  1.00  0.00           H
ATOM   1519  HA2 GLY B 208     285.586 420.768 292.269  1.00  0.00           H
ATOM   1520  N   LYS B 209     283.004 419.603 292.656  1.00  0.00           N
ATOM   1521  CA  LYS B 209     281.982 418.733 293.215  1.00  0.00           C
ATOM   1522  C   LYS B 209     281.538 417.668 292.216  1.00  0.00           C
ATOM   1523  O   LYS B 209     281.515 416.486 292.544  1.00  0.00           O
ATOM   1524  CB  LYS B 209     280.793 419.589 293.633  1.00  0.00           C
ATOM   1525  H   LYS B 209     282.818 420.593 292.610  1.00  0.00           H
ATOM   1526  HA  LYS B 209     282.376 418.230 294.097  1.00  0.00           H
ATOM   1527  N   ILE B 210     281.262 418.054 290.974  1.00  0.00           N
ATOM   1528  CA  ILE B 210     280.930 417.118 289.908  1.00  0.00           C
ATOM   1529  C   ILE B 210     282.055 416.111 289.655  1.00  0.00           C
ATOM   1530  O   ILE B 210     281.792 414.929 289.439  1.00  0.00           O
ATOM   1531  CB  ILE B 210     280.634 417.920 288.648  1.00  0.00           C
ATOM   1532  H   ILE B 210     281.265 419.041 290.767  1.00  0.00           H
ATOM   1533  HA  ILE B 210     280.032 416.565 290.181  1.00  0.00           H
ATOM   1534  N   ALA B 211     283.316 416.534 289.751  1.00  0.00           N
ATOM   1535  CA  ALA B 211     284.453 415.630 289.629  1.00  0.00           C
ATOM   1536  C   ALA B 211     284.497 414.621 290.787  1.00  0.00           C
ATOM   1537  O   ALA B 211     284.639 413.420 290.568  1.00  0.00           O
ATOM   1538  CB  ALA B 211     285.733 416.461 289.537  1.00  0.00           C
ATOM   1539  H   ALA B 211     283.488 417.521 289.882  1.00  0.00           H
ATOM   1540  HA  ALA B 211     284.350 415.062 288.705  1.00  0.00           H
ATOM   1541  HB1 ALA B 211     286.573 415.803 289.322  1.00  0.00           H
ATOM   1542  HB2 ALA B 211     285.636 417.191 288.735  1.00  0.00           H
ATOM   1543  HB3 ALA B 211     285.930 416.981 290.472  1.00  0.00           H
ATOM   1544  N   GLU B 212     284.283 415.084 292.015  1.00  0.00           N
ATOM   1545  CA  GLU B 212     284.126 414.206 293.167  1.00  0.00           C
ATOM   1546  C   GLU B 212     282.936 413.258 292.992  1.00  0.00           C
ATOM   1547  O   GLU B 212     283.000 412.090 293.368  1.00  0.00           O
ATOM   1548  CB  GLU B 212     283.929 415.079 294.399  1.00  0.00           C
ATOM   1549  H   GLU B 212     284.195 416.081 292.147  1.00  0.00           H
ATOM   1550  HA  GLU B 212     285.027 413.610 293.303  1.00  0.00           H
ATOM   1551  N   ALA B 213     281.870 413.727 292.345  1.00  0.00           N
ATOM   1552  CA  ALA B 213     280.710 412.925 291.987  1.00  0.00           C
ATOM   1553  C   ALA B 213     281.073 411.794 291.025  1.00  0.00           C
ATOM   1554  O   ALA B 213     280.695 410.645 291.250  1.00  0.00           O
ATOM   1555  CB  ALA B 213     279.656 413.838 291.369  1.00  0.00           C
ATOM   1556  H   ALA B 213     281.848 414.712 292.127  1.00  0.00           H
ATOM   1557  HA  ALA B 213     280.289 412.484 292.890  1.00  0.00           H
ATOM   1558  N   ALA B 214     281.876 412.067 289.996  1.00  0.00           N
ATOM   1559  CA  ALA B 214     282.405 411.019 289.127  1.00  0.00           C
ATOM   1560  C   ALA B 214     283.301 410.043 289.914  1.00  0.00           C
ATOM   1561  O   ALA B 214     283.242 408.829 289.711  1.00  0.00           O
ATOM   1562  CB  ALA B 214     283.150 411.672 287.963  1.00  0.00           C
ATOM   1563  H   ALA B 214     282.130 413.027 289.815  1.00  0.00           H
ATOM   1564  HA  ALA B 214     281.572 410.448 288.717  1.00  0.00           H
ATOM   1565  HB1 ALA B 214     283.477 410.899 287.271  1.00  0.00           H
ATOM   1566  HB2 ALA B 214     282.491 412.357 287.434  1.00  0.00           H
ATOM   1567  HB3 ALA B 214     284.021 412.217 288.320  1.00  0.00           H
ATOM   1568  N   ILE B 215     284.064 410.556 290.882  1.00  0.00           N
ATOM   1569  CA  ILE B 215     284.850 409.746 291.808  1.00  0.00           C
ATOM   1570  C   ILE B 215     284.007 408.762 292.637  1.00  0.00           C
ATOM   1571  O   ILE B 215     284.523 407.735 293.080  1.00  0.00           O
ATOM   1572  CB  ILE B 215     285.620 410.684 292.731  1.00  0.00           C
ATOM   1573  H   ILE B 215     284.113 411.561 290.968  1.00  0.00           H
ATOM   1574  HA  ILE B 215     285.571 409.161 291.238  1.00  0.00           H
ATOM   1575  N   GLU B 216     282.702 409.004 292.799  1.00  0.00           N
ATOM   1576  CA  GLU B 216     281.783 408.091 293.480  1.00  0.00           C
ATOM   1577  C   GLU B 216     281.605 406.733 292.780  1.00  0.00           C
ATOM   1578  O   GLU B 216     281.082 405.796 293.384  1.00  0.00           O
ATOM   1579  CB  GLU B 216     280.430 408.778 293.638  1.00  0.00           C
ATOM   1580  H   GLU B 216     282.320 409.859 292.424  1.00  0.00           H
ATOM   1581  HA  GLU B 216     282.171 407.890 294.478  1.00  0.00           H
ATOM   1582  N   ALA B 217     282.059 406.578 291.532  1.00  0.00           N
ATOM   1583  CA  ALA B 217     282.126 405.274 290.874  1.00  0.00           C
ATOM   1584  C   ALA B 217     283.162 404.323 291.519  1.00  0.00           C
ATOM   1585  O   ALA B 217     283.060 403.104 291.372  1.00  0.00           O
ATOM   1586  CB  ALA B 217     282.440 405.508 289.397  1.00  0.00           C
ATOM   1587  H   ALA B 217     282.437 407.379 291.049  1.00  0.00           H
ATOM   1588  HA  ALA B 217     281.151 404.794 290.943  1.00  0.00           H
ATOM   1589  HB1 ALA B 217     282.424 404.558 288.868  1.00  0.00           H
ATOM   1590  HB2 ALA B 217     281.692 406.164 288.954  1.00  0.00           H
ATOM   1591  HB3 ALA B 217     283.424 405.957 289.285  1.00  0.00           H
ATOM   1592  N   THR B 218     284.165 404.855 292.222  1.00  0.00           N
ATOM   1593  CA  THR B 218     285.180 404.066 292.923  1.00  0.00           C
ATOM   1594  C   THR B 218     284.691 403.506 294.266  1.00  0.00           C
ATOM   1595  O   THR B 218     283.886 404.129 294.957  1.00  0.00           O
ATOM   1596  CB  THR B 218     286.411 404.939 293.142  1.00 30.00           C
ATOM   1597  H   THR B 218     284.192 405.857 292.337  1.00  0.00           H
ATOM   1598  HA  THR B 218     285.477 403.229 292.293  1.00  0.00           H
ATOM   1599  N   ASP B 219     285.209 402.342 294.670  1.00  0.00           N
ATOM   1600  CA  ASP B 219     284.900 401.709 295.959  1.00  0.00           C
ATOM   1601  C   ASP B 219     285.841 402.093 297.116  1.00  0.00           C
ATOM   1602  O   ASP B 219     285.523 401.841 298.278  1.00  0.00           O
ATOM   1603  CB  ASP B 219     284.932 400.198 295.754  1.00  0.00           C
ATOM   1604  H   ASP B 219     285.845 401.864 294.052  1.00  0.00           H
ATOM   1605  HA  ASP B 219     283.888 401.977 296.261  1.00  0.00           H
ATOM   1606  N   ASP B 220     287.011 402.674 296.834  1.00  0.00           N
ATOM   1607  CA  ASP B 220     288.019 403.005 297.849  1.00  0.00           C
ATOM   1608  C   ASP B 220     287.691 404.298 298.625  1.00  0.00           C
ATOM   1609  O   ASP B 220     287.548 405.356 298.000  1.00  0.00           O
ATOM   1610  CB  ASP B 220     289.375 403.152 297.163  1.00  0.00           C
ATOM   1611  H   ASP B 220     287.224 402.873 295.871  1.00  0.00           H
ATOM   1612  HA  ASP B 220     288.104 402.165 298.536  1.00  0.00           H
ATOM   1613  N   PRO B 221     287.646 404.278 299.974  1.00  0.00           N
ATOM   1614  CA  PRO B 221     287.455 405.479 300.793  1.00  0.00           C
ATOM   1615  C   PRO B 221     288.474 406.596 300.521  1.00  0.00           C
ATOM   1616  O   PRO B 221     288.140 407.779 300.583  1.00  0.00           O
ATOM   1617  CB  PRO B 221     287.576 405.006 302.247  1.00  0.00           C
ATOM   1618  CG  PRO B 221     287.180 403.535 302.179  1.00  0.00           C
ATOM   1619  CD  PRO B 221     287.704 403.098 300.818  1.00  0.00           C
ATOM   1620  HA  PRO B 221     286.451 405.863 300.619  1.00  0.00           H
ATOM   1621  HB1 PRO B 221     288.606 405.080 302.590  1.00  0.00           H
ATOM   1622  HB2 PRO B 221     286.922 405.569 302.911  1.00  0.00           H
ATOM   1623  HG1 PRO B 221     287.622 402.952 302.985  1.00  0.00           H
ATOM   1624  HG2 PRO B 221     286.095 403.448 302.192  1.00  0.00           H
ATOM   1625  HD1 PRO B 221     288.734 402.760 300.907  1.00  0.00           H
ATOM   1626  HD2 PRO B 221     287.078 402.295 300.434  1.00  0.00           H
ATOM   1627  N   GLU B 222     289.707 406.235 300.165  1.00  0.00           N
ATOM   1628  CA  GLU B 222     290.762 407.188 299.833  1.00  0.00           C
ATOM   1629  C   GLU B 222     290.432 408.059 298.616  1.00  0.00           C
ATOM   1630  O   GLU B 222     290.817 409.226 298.583  1.00  0.00           O
ATOM   1631  CB  GLU B 222     292.043 406.401 299.577  1.00  0.00           C
ATOM   1632  H   GLU B 222     289.933 405.252 300.150  1.00  0.00           H
ATOM   1633  HA  GLU B 222     290.929 407.847 300.684  1.00  0.00           H
ATOM   1634  N   LYS B 223     289.677 407.548 297.637  1.00  0.00           N
ATOM   1635  CA  LYS B 223     289.235 408.336 296.484  1.00  0.00           C
ATOM   1636  C   LYS B 223     288.269 409.444 296.905  1.00  0.00           C
ATOM   1637  O   LYS B 223     288.414 410.603 296.513  1.00  0.00           O
ATOM   1638  CB  LYS B 223     288.558 407.397 295.491  1.00  0.00           C
ATOM   1639  H   LYS B 223     289.345 406.598 297.718  1.00  0.00           H
ATOM   1640  HA  LYS B 223     290.095 408.795 295.999  1.00  0.00           H
ATOM   1641  N   ARG B 224     287.332 409.113 297.790  1.00  0.00           N
ATOM   1642  CA  ARG B 224     286.477 410.096 298.432  1.00  0.00           C
ATOM   1643  C   ARG B 224     287.292 411.092 299.262  1.00  0.00           C
ATOM   1644  O   ARG B 224     287.091 412.298 299.150  1.00  0.00           O
ATOM   1645  CB  ARG B 224     285.487 409.348 299.315  1.00  0.00           C
ATOM   1646  H   ARG B 224     287.256 408.149 298.080  1.00  0.00           H
ATOM   1647  HA  ARG B 224     285.920 410.648 297.675  1.00  0.00           H
ATOM   1648  N   ARG B 225     288.271 410.621 300.035  1.00  0.00           N
ATOM   1649  CA  ARG B 225     289.166 411.481 300.809  1.00  0.00           C
ATOM   1650  C   ARG B 225     289.930 412.474 299.927  1.00  0.00           C
ATOM   1651  O   ARG B 225     290.049 413.654 300.258  1.00  0.00           O
ATOM   1652  CB  ARG B 225     290.140 410.591 301.575  1.00  0.00           C
ATOM   1653  H   ARG B 225     288.363 409.620 300.133  1.00  0.00           H
ATOM   1654  HA  ARG B 225     288.579 412.049 301.530  1.00  0.00           H
ATOM   1655  N   ARG B 226     290.379 412.027 298.757  1.00  0.00           N
ATOM   1656  CA  ARG B 226     290.977 412.882 297.743  1.00  0.00           C
ATOM   1657  C   ARG B 226     289.995 413.940 297.244  1.00  0.00           C
ATOM   1658  O   ARG B 226     290.319 415.127 297.214  1.00  0.00           O
ATOM   1659  CB  ARG B 226     291.439 412.002 296.586  1.00  0.00           C
ATOM   1660  H   ARG B 226     290.307 411.040 298.560  1.00  0.00           H
ATOM   1661  HA  ARG B 226     291.845 413.390 298.162  1.00  0.00           H
ATOM   1662  N   ILE B 227     288.763 413.542 296.930  1.00  0.00           N
ATOM   1663  CA  ILE B 227     287.702 414.480 296.583  1.00  0.00           C
ATOM   1664  C   ILE B 227     287.469 415.507 297.695  1.00  0.00           C
ATOM   1665  O   ILE B 227     287.327 416.697 297.430  1.00  0.00           O
ATOM   1666  CB  ILE B 227     286.434 413.678 296.321  1.00 30.00           C
ATOM   1667  H   ILE B 227     288.553 412.555 296.942  1.00  0.00           H
ATOM   1668  HA  ILE B 227     287.971 415.015 295.673  1.00  0.00           H
ATOM   1669  N   ALA B 228     287.515 415.070 298.951  1.00  0.00           N
ATOM   1670  CA  ALA B 228     287.383 415.921 300.123  1.00  0.00           C
ATOM   1671  C   ALA B 228     288.494 416.963 300.202  1.00  0.00           C
ATOM   1672  O   ALA B 228     288.228 418.158 300.320  1.00  0.00           O
ATOM   1673  CB  ALA B 228     287.419 415.037 301.363  1.00  0.00           C
ATOM   1674  H   ALA B 228     287.596 414.074 299.097  1.00  0.00           H
ATOM   1675  HA  ALA B 228     286.427 416.441 300.089  1.00  0.00           H
ATOM   1676  N   ARG B 229     289.744 416.537 300.062  1.00  0.00           N
ATOM   1677  CA  ARG B 229     290.863 417.461 299.996  1.00  0.00           C
ATOM   1678  C   ARG B 229     290.720 418.433 298.819  1.00  0.00           C
ATOM   1679  O   ARG B 229     290.977 419.626 298.963  1.00  0.00           O
ATOM   1680  CB  ARG B 229     292.144 416.645 299.873  1.00  0.00           C
ATOM   1681  H   ARG B 229     289.918 415.545 299.988  1.00  0.00           H
ATOM   1682  HA  ARG B 229     290.906 418.044 300.916  1.00  0.00           H
ATOM   1683  N   TRP B 230     290.232 417.959 297.671  1.00  0.00           N
ATOM   1684  CA  TRP B 230     289.981 418.786 296.497  1.00  0.00           C
ATOM   1685  C   TRP B 230     288.919 419.855 296.765  1.00  0.00           C
ATOM   1686  O   TRP B 230     289.100 421.025 296.427  1.00  0.00           O
ATOM   1687  CB  TRP B 230     289.545 417.876 295.356  1.00  0.00           C
ATOM   1688  H   TRP B 230     290.068 416.966 297.593  1.00  0.00           H
ATOM   1689  HA  TRP B 230     290.902 419.288 296.205  1.00  0.00           H
ATOM   1690  N   ALA B 231     287.840 419.496 297.455  1.00  0.00           N
ATOM   1691  CA  ALA B 231     286.851 420.464 297.903  1.00  0.00           C
ATOM   1692  C   ALA B 231     287.452 421.454 298.910  1.00  0.00           C
ATOM   1693  O   ALA B 231     287.183 422.648 298.829  1.00  0.00           O
ATOM   1694  CB  ALA B 231     285.662 419.698 298.488  1.00  0.00           C
ATOM   1695  H   ALA B 231     287.704 418.520 297.675  1.00  0.00           H
ATOM   1696  HA  ALA B 231     286.502 421.035 297.043  1.00  0.00           H
ATOM   1697  HB1 ALA B 231     284.881 420.396 298.771  1.00  0.00           H
ATOM   1698  HB2 ALA B 231     285.263 419.010 297.750  1.00  0.00           H
ATOM   1699  HB3 ALA B 231     285.966 419.135 299.364  1.00  0.00           H
ATOM   1700  N   ARG B 232     288.322 420.994 299.809  1.00  0.00           N
ATOM   1701  CA  ARG B 232     289.053 421.868 300.723  1.00  0.00           C
ATOM   1702  C   ARG B 232     289.911 422.888 299.972  1.00  0.00           C
ATOM   1703  O   ARG B 232     289.920 424.073 300.302  1.00  0.00           O
ATOM   1704  CB  ARG B 232     289.924 421.003 301.629  1.00  0.00           C
ATOM   1705  H   ARG B 232     288.476 419.999 299.870  1.00  0.00           H
ATOM   1706  HA  ARG B 232     288.342 422.412 301.344  1.00  0.00           H
ATOM   1707  N   GLU B 233     290.557 422.464 298.889  1.00  0.00           N
ATOM   1708  CA  GLU B 233     291.251 423.357 297.972  1.00  0.00           C
ATOM   1709  C   GLU B 233     290.292 424.348 297.307  1.00  0.00           C
ATOM   1710  O   GLU B 233     290.574 425.545 297.259  1.00  0.00           O
ATOM   1711  CB  GLU B 233     291.959 422.515 296.917  1.00  0.00           C
ATOM   1712  H   GLU B 233     290.565 421.474 298.693  1.00  0.00           H
ATOM   1713  HA  GLU B 233     291.999 423.926 298.522  1.00  0.00           H
ATOM   1714  N   GLN B 234     289.123 423.886 296.867  1.00  0.00           N
ATOM   1715  CA  GLN B 234     288.070 424.749 296.340  1.00  0.00           C
ATOM   1716  C   GLN B 234     287.659 425.818 297.354  1.00  0.00           C
ATOM   1717  O   GLN B 234     287.513 426.991 297.017  1.00  0.00           O
ATOM   1718  CB  GLN B 234     286.873 423.876 295.985  1.00  0.00           C
ATOM   1719  H   GLN B 234     288.963 422.890 296.887  1.00  0.00           H
ATOM   1720  HA  GLN B 234     288.423 425.247 295.438  1.00  0.00           H
ATOM   1721  N   MET B 235     287.565 425.434 298.624  1.00  0.00           N
ATOM   1722  CA  MET B 235     287.320 426.338 299.732  1.00  0.00           C
ATOM   1723  C   MET B 235     288.429 427.377 299.890  1.00  0.00           C
ATOM   1724  O   MET B 235     288.151 428.571 299.967  1.00  0.00           O
ATOM   1725  CB  MET B 235     287.207 425.505 301.003  1.00  0.00           C
ATOM   1726  H   MET B 235     287.647 424.448 298.826  1.00  0.00           H
ATOM   1727  HA  MET B 235     286.379 426.863 299.571  1.00  0.00           H
ATOM   1728  N   ARG B 236     289.689 426.954 299.881  1.00  0.00           N
ATOM   1729  CA  ARG B 236     290.823 427.871 299.948  1.00  0.00           C
ATOM   1730  C   ARG B 236     290.834 428.859 298.778  1.00  0.00           C
ATOM   1731  O   ARG B 236     291.088 430.049 298.959  1.00  0.00           O
ATOM   1732  CB  ARG B 236     292.098 427.034 299.951  1.00  0.00           C
ATOM   1733  H   ARG B 236     289.864 425.961 299.855  1.00  0.00           H
ATOM   1734  HA  ARG B 236     290.781 428.437 300.878  1.00  0.00           H
ATOM   1735  N   ARG B 237     290.468 428.392 297.582  1.00  0.00           N
ATOM   1736  CA  ARG B 237     290.294 429.230 296.401  1.00  0.00           C
ATOM   1737  C   ARG B 237     289.183 430.261 296.604  1.00  0.00           C
ATOM   1738  O   ARG B 237     289.365 431.454 296.360  1.00  0.00           O
ATOM   1739  CB  ARG B 237     289.964 428.320 295.223  1.00  0.00           C
ATOM   1740  H   ARG B 237     290.312 427.400 297.484  1.00  0.00           H
ATOM   1741  HA  ARG B 237     291.221 429.760 296.188  1.00  0.00           H
ATOM   1742  N   LEU B 238     288.048 429.825 297.142  1.00  0.00           N
ATOM   1743  CA  LEU B 238     286.986 430.726 297.557  1.00  0.00           C
ATOM   1744  C   LEU B 238     287.477 431.742 298.590  1.00  0.00           C
ATOM   1745  O   LEU B 238     287.133 432.915 298.507  1.00  0.00           O
ATOM   1746  CB  LEU B 238     285.858 429.886 298.135  1.00  0.00           C
ATOM   1747  H   LEU B 238     287.928 428.835 297.290  1.00  0.00           H
ATOM   1748  HA  LEU B 238     286.608 431.270 296.692  1.00  0.00           H
ATOM   1749  N   SER B 239     288.343 431.339 299.517  1.00  0.00           N
ATOM   1750  CA  SER B 239     288.953 432.232 300.498  1.00  0.00           C
ATOM   1751  C   SER B 239     289.795 433.327 299.844  1.00  0.00           C
ATOM   1752  O   SER B 239     289.692 434.499 300.203  1.00  0.00           O
ATOM   1753  CB  SER B 239     289.820 431.398 301.433  1.00  0.00           C
ATOM   1754  H   SER B 239     288.549 430.353 299.577  1.00  0.00           H
ATOM   1755  HA  SER B 239     288.170 432.706 301.088  1.00  0.00           H
ATOM   1756  N   ARG B 240     290.573 432.981 298.820  1.00  0.00           N
ATOM   1757  CA  ARG B 240     291.275 433.965 298.003  1.00  0.00           C
ATOM   1758  C   ARG B 240     290.301 434.925 297.309  1.00  0.00           C
ATOM   1759  O   ARG B 240     290.493 436.142 297.329  1.00  0.00           O
ATOM   1760  CB  ARG B 240     292.115 433.222 296.971  1.00  0.00           C
ATOM   1761  H   ARG B 240     290.660 432.002 298.587  1.00  0.00           H
ATOM   1762  HA  ARG B 240     291.942 434.550 298.635  1.00  0.00           H
ATOM   1763  N   ARG B 241     289.204 434.398 296.761  1.00  0.00           N
ATOM   1764  CA  ARG B 241     288.143 435.204 296.162  1.00  0.00           C
ATOM   1765  C   ARG B 241     287.500 436.160 297.173  1.00  0.00           C
ATOM   1766  O   ARG B 241     287.266 437.331 296.875  1.00  0.00           O
ATOM   1767  CB  ARG B 241     287.090 434.261 295.585  1.00  0.00           C
ATOM   1768  H   ARG B 241     289.113 433.393 296.746  1.00  0.00           H
ATOM   1769  HA  ARG B 241     288.560 435.797 295.349  1.00  0.00           H
ATOM   1770  N   ALA B 242     287.275 435.697 298.401  1.00  0.00           N
ATOM   1771  CA  ALA B 242     286.735 436.499 299.488  1.00  0.00           C
ATOM   1772  C   ALA B 242     287.704 437.610 299.916  1.00  0.00           C
ATOM   1773  O   ALA B 242     287.277 438.737 300.162  1.00  0.00           O
ATOM   1774  CB  ALA B 242     286.409 435.566 300.654  1.00  0.00           C
ATOM   1775  H   ALA B 242     287.437 434.716 298.573  1.00  0.00           H
ATOM   1776  HA  ALA B 242     285.812 436.973 299.155  1.00  0.00           H
ATOM   1777  HB1 ALA B 242     285.966 436.135 301.470  1.00  0.00           H
ATOM   1778  HB2 ALA B 242     285.699 434.806 300.333  1.00  0.00           H
ATOM   1779  HB3 ALA B 242     287.310 435.080 301.025  1.00  0.00           H
ATOM   1780  N   GLU B 243     289.008 437.334 299.931  1.00  0.00           N
ATOM   1781  CA  GLU B 243     290.025 438.361 300.136  1.00  0.00           C
ATOM   1782  C   GLU B 243     289.996 439.431 299.036  1.00  0.00           C
ATOM   1783  O   GLU B 243     290.115 440.626 299.315  1.00  0.00           O
ATOM   1784  CB  GLU B 243     291.388 437.677 300.185  1.00  0.00           C
ATOM   1785  H   GLU B 243     289.304 436.380 299.784  1.00  0.00           H
ATOM   1786  HA  GLU B 243     289.853 438.852 301.093  1.00  0.00           H
ATOM   1787  N   GLU B 244     289.761 439.025 297.786  1.00  0.00           N
ATOM   1788  CA  GLU B 244     289.543 439.941 296.668  1.00  0.00           C
ATOM   1789  C   GLU B 244     288.235 440.742 296.778  1.00  0.00           C
ATOM   1790  O   GLU B 244     288.147 441.862 296.276  1.00  0.00           O
ATOM   1791  CB  GLU B 244     289.540 439.118 295.387  1.00  0.00           C
ATOM   1792  H   GLU B 244     289.734 438.033 297.602  1.00  0.00           H
ATOM   1793  HA  GLU B 244     290.366 440.652 296.621  1.00  0.00           H
ATOM   1794  N   LEU B 245     287.224 440.198 297.455  1.00  0.00           N
ATOM   1795  CA  LEU B 245     285.899 440.785 297.667  1.00  0.00           C
ATOM   1796  C   LEU B 245     285.859 441.940 298.691  1.00  0.00           C
ATOM   1797  O   LEU B 245     284.949 442.022 299.519  1.00  0.00           O
ATOM   1798  CB  LEU B 245     284.951 439.653 298.057  1.00  0.00           C
ATOM   1799  H   LEU B 245     287.363 439.259 297.795  1.00  0.00           H
ATOM   1800  HA  LEU B 245     285.552 441.193 296.718  1.00  0.00           H
ATOM   1801  N   VAL B 246     286.848 442.833 298.668  1.00  0.00           N
ATOM   1802  CA  VAL B 246     287.045 443.920 299.630  1.00  0.00           C
ATOM   1803  C   VAL B 246     286.038 445.085 299.504  1.00  0.00           C
ATOM   1804  O   VAL B 246     286.399 446.198 299.114  1.00  0.00           O
ATOM   1805  CB  VAL B 246     288.485 444.403 299.484  1.00  0.00           C
ATOM   1806  H   VAL B 246     287.538 442.729 297.940  1.00  0.00           H
ATOM   1807  HA  VAL B 246     286.943 443.512 300.634  1.00  0.00           H
ATOM   1808  N   GLU B 247     284.763 444.845 299.834  1.00  0.00           N
ATOM   1809  CA  GLU B 247     283.709 445.873 299.866  1.00  0.00           C
ATOM   1810  C   GLU B 247     282.468 445.522 300.716  1.00  0.00           C
ATOM   1811  O   GLU B 247     281.901 446.405 301.364  1.00  0.00           O
ATOM   1812  CB  GLU B 247     283.260 446.135 298.431  1.00  0.00           C
ATOM   1813  H   GLU B 247     284.532 443.899 300.097  1.00  0.00           H
ATOM   1814  HA  GLU B 247     284.124 446.797 300.267  1.00  0.00           H
ATOM   1815  N   ASP B 248     282.042 444.254 300.742  1.00  0.00           N
ATOM   1816  CA  ASP B 248     280.858 443.780 301.473  1.00  0.00           C
ATOM   1817  C   ASP B 248     281.093 442.377 302.060  1.00  0.00           C
ATOM   1818  O   ASP B 248     280.800 441.373 301.401  1.00  0.00           O
ATOM   1819  CB  ASP B 248     279.661 443.782 300.526  1.00  0.00           C
ATOM   1820  H   ASP B 248     282.528 443.584 300.165  1.00  0.00           H
ATOM   1821  HA  ASP B 248     280.620 444.464 302.287  1.00  0.00           H
ATOM   1822  N   PRO B 249     281.651 442.276 303.283  1.00  0.00           N
ATOM   1823  CA  PRO B 249     282.144 441.020 303.855  1.00  0.00           C
ATOM   1824  C   PRO B 249     281.131 439.874 303.860  1.00  0.00           C
ATOM   1825  O   PRO B 249     281.495 438.719 303.659  1.00  0.00           O
ATOM   1826  CB  PRO B 249     282.575 441.371 305.284  1.00  0.00           C
ATOM   1827  CG  PRO B 249     282.983 442.835 305.181  1.00  0.00           C
ATOM   1828  CD  PRO B 249     282.002 443.393 304.151  1.00  0.00           C
ATOM   1829  HA  PRO B 249     283.022 440.707 303.292  1.00  0.00           H
ATOM   1830  HB1 PRO B 249     281.729 441.282 305.964  1.00  0.00           H
ATOM   1831  HB2 PRO B 249     283.401 440.747 305.620  1.00  0.00           H
ATOM   1832  HG1 PRO B 249     282.896 443.347 306.139  1.00  0.00           H
ATOM   1833  HG2 PRO B 249     283.998 442.905 304.793  1.00  0.00           H
ATOM   1834  HD1 PRO B 249     281.108 443.755 304.655  1.00  0.00           H
ATOM   1835  HD2 PRO B 249     282.478 444.202 303.598  1.00  0.00           H
ATOM   1836  N   VAL B 250     279.847 440.180 304.039  1.00  0.00           N
ATOM   1837  CA  VAL B 250     278.790 439.178 304.024  1.00  0.00           C
ATOM   1838  C   VAL B 250     278.676 438.448 302.680  1.00  0.00           C
ATOM   1839  O   VAL B 250     278.461 437.240 302.662  1.00  0.00           O
ATOM   1840  CB  VAL B 250     277.475 439.871 304.361  1.00  0.00           C
ATOM   1841  H   VAL B 250     279.597 441.142 304.206  1.00  0.00           H
ATOM   1842  HA  VAL B 250     278.991 438.436 304.795  1.00  0.00           H
ATOM   1843  N   LEU B 251     278.883 439.130 301.551  1.00  0.00           N
ATOM   1844  CA  LEU B 251     278.878 438.498 300.231  1.00  0.00           C
ATOM   1845  C   LEU B 251     279.993 437.456 300.102  1.00  0.00           C
ATOM   1846  O   LEU B 251     279.778 436.336 299.633  1.00  0.00           O
ATOM   1847  CB  LEU B 251     279.054 439.585 299.177  1.00  0.00           C
ATOM   1848  H   LEU B 251     279.122 440.109 301.608  1.00  0.00           H
ATOM   1849  HA  LEU B 251     277.923 438.002 300.066  1.00  0.00           H
ATOM   1850  N   ALA B 252     281.176 437.795 300.610  1.00  0.00           N
ATOM   1851  CA  ALA B 252     282.298 436.877 300.715  1.00  0.00           C
ATOM   1852  C   ALA B 252     281.988 435.698 301.643  1.00  0.00           C
ATOM   1853  O   ALA B 252     282.184 434.541 301.275  1.00  0.00           O
ATOM   1854  CB  ALA B 252     283.495 437.670 301.225  1.00  0.00           C
ATOM   1855  H   ALA B 252     281.286 438.727 300.983  1.00  0.00           H
ATOM   1856  HA  ALA B 252     282.539 436.481 299.729  1.00  0.00           H
ATOM   1857  N   MET B 253     281.424 435.968 302.821  1.00  0.00           N
ATOM   1858  CA  MET B 253     280.974 434.933 303.746  1.00  0.00           C
ATOM   1859  C   MET B 253     279.947 433.998 303.105  1.00  0.00           C
ATOM   1860  O   MET B 253     279.974 432.796 303.341  1.00  0.00           O
ATOM   1861  CB  MET B 253     280.369 435.619 304.963  1.00  0.00           C
ATOM   1862  H   MET B 253     281.318 436.934 303.095  1.00  0.00           H
ATOM   1863  HA  MET B 253     281.827 434.337 304.069  1.00  0.00           H
ATOM   1864  N   THR B 254     279.087 434.525 302.236  1.00  0.00           N
ATOM   1865  CA  THR B 254     278.135 433.748 301.453  1.00  0.00           C
ATOM   1866  C   THR B 254     278.835 432.750 300.534  1.00  0.00           C
ATOM   1867  O   THR B 254     278.539 431.555 300.548  1.00  0.00           O
ATOM   1868  CB  THR B 254     277.297 434.715 300.623  1.00  0.00           C
ATOM   1869  H   THR B 254     279.066 435.528 302.138  1.00  0.00           H
ATOM   1870  HA  THR B 254     277.475 433.197 302.122  1.00  0.00           H
ATOM   1871  N   VAL B 255     279.834 433.211 299.791  1.00  0.00           N
ATOM   1872  CA  VAL B 255     280.694 432.325 299.027  1.00  0.00           C
ATOM   1873  C   VAL B 255     281.361 431.282 299.927  1.00  0.00           C
ATOM   1874  O   VAL B 255     281.347 430.093 299.618  1.00  0.00           O
ATOM   1875  CB  VAL B 255     281.741 433.181 298.335  1.00  0.00           C
ATOM   1876  H   VAL B 255     280.033 434.201 299.798  1.00  0.00           H
ATOM   1877  HA  VAL B 255     280.105 431.806 298.271  1.00  0.00           H
ATOM   1878  N   PHE B 256     281.875 431.703 301.083  1.00  0.00           N
ATOM   1879  CA  PHE B 256     282.513 430.824 302.059  1.00  0.00           C
ATOM   1880  C   PHE B 256     281.579 429.712 302.530  1.00  0.00           C
ATOM   1881  O   PHE B 256     281.954 428.541 302.568  1.00  0.00           O
ATOM   1882  CB  PHE B 256     282.962 431.664 303.250  1.00  0.00           C
ATOM   1883  H   PHE B 256     281.876 432.696 301.265  1.00  0.00           H
ATOM   1884  HA  PHE B 256     283.392 430.362 301.611  1.00  0.00           H
ATOM   1885  N   ALA B 257     280.330 430.054 302.822  1.00  0.00           N
ATOM   1886  CA  ALA B 257     279.311 429.084 303.176  1.00  0.00           C
ATOM   1887  C   ALA B 257     279.010 428.142 302.002  1.00  0.00           C
ATOM   1888  O   ALA B 257     278.952 426.930 302.188  1.00  0.00           O
ATOM   1889  CB  ALA B 257     278.069 429.843 303.641  1.00  0.00           C
ATOM   1890  H   ALA B 257     280.084 431.033 302.816  1.00  0.00           H
ATOM   1891  HA  ALA B 257     279.671 428.477 304.005  1.00  0.00           H
ATOM   1892  HB1 ALA B 257     277.312 429.134 303.968  1.00  0.00           H
ATOM   1893  HB2 ALA B 257     278.328 430.489 304.476  1.00  0.00           H
ATOM   1894  HB3 ALA B 257     277.667 430.445 302.831  1.00  0.00           H
ATOM   1895  N   ARG B 258     278.885 428.672 300.785  1.00  0.00           N
ATOM   1896  CA  ARG B 258     278.676 427.865 299.585  1.00  0.00           C
ATOM   1897  C   ARG B 258     279.782 426.824 299.418  1.00  0.00           C
ATOM   1898  O   ARG B 258     279.524 425.647 299.160  1.00  0.00           O
ATOM   1899  CB  ARG B 258     278.650 428.801 298.383  1.00  0.00           C
ATOM   1900  H   ARG B 258     278.927 429.676 300.688  1.00  0.00           H
ATOM   1901  HA  ARG B 258     277.721 427.346 299.653  1.00  0.00           H
ATOM   1902  N   ALA B 259     281.019 427.239 299.669  1.00  0.00           N
ATOM   1903  CA  ALA B 259     282.169 426.356 299.697  1.00  0.00           C
ATOM   1904  C   ALA B 259     282.056 425.297 300.792  1.00  0.00           C
ATOM   1905  O   ALA B 259     282.195 424.105 300.522  1.00  0.00           O
ATOM   1906  CB  ALA B 259     283.411 427.208 299.914  1.00  0.00           C
ATOM   1907  H   ALA B 259     281.166 428.223 299.835  1.00  0.00           H
ATOM   1908  HA  ALA B 259     282.259 425.848 298.737  1.00  0.00           H
ATOM   1909  N   GLN B 260     281.749 425.701 302.022  1.00  0.00           N
ATOM   1910  CA  GLN B 260     281.592 424.773 303.137  1.00  0.00           C
ATOM   1911  C   GLN B 260     280.488 423.745 302.874  1.00  0.00           C
ATOM   1912  O   GLN B 260     280.627 422.567 303.198  1.00  0.00           O
ATOM   1913  CB  GLN B 260     281.285 425.588 304.387  1.00  0.00           C
ATOM   1914  H   GLN B 260     281.668 426.690 302.202  1.00  0.00           H
ATOM   1915  HA  GLN B 260     282.526 424.236 303.296  1.00  0.00           H
ATOM   1916  N   ILE B 261     279.422 424.156 302.195  1.00  0.00           N
ATOM   1917  CA  ILE B 261     278.380 423.267 301.719  1.00  0.00           C
ATOM   1918  C   ILE B 261     278.912 422.264 300.696  1.00  0.00           C
ATOM   1919  O   ILE B 261     278.662 421.068 300.809  1.00  0.00           O
ATOM   1920  CB  ILE B 261     277.286 424.124 301.100  1.00  0.00           C
ATOM   1921  H   ILE B 261     279.333 425.142 301.997  1.00  0.00           H
ATOM   1922  HA  ILE B 261     277.960 422.715 302.559  1.00  0.00           H
ATOM   1923  N   LEU B 262     279.718 422.709 299.735  1.00  0.00           N
ATOM   1924  CA  LEU B 262     280.402 421.804 298.818  1.00  0.00           C
ATOM   1925  C   LEU B 262     281.282 420.796 299.565  1.00  0.00           C
ATOM   1926  O   LEU B 262     281.313 419.613 299.232  1.00  0.00           O
ATOM   1927  CB  LEU B 262     281.240 422.647 297.871  1.00  0.00           C
ATOM   1928  H   LEU B 262     279.884 423.700 299.654  1.00  0.00           H
ATOM   1929  HA  LEU B 262     279.666 421.252 298.235  1.00  0.00           H
ATOM   1930  N   ALA B 263     281.931 421.233 300.641  1.00  0.00           N
ATOM   1931  CA  ALA B 263     282.675 420.356 301.537  1.00  0.00           C
ATOM   1932  C   ALA B 263     281.773 419.297 302.167  1.00  0.00           C
ATOM   1933  O   ALA B 263     282.087 418.106 302.146  1.00  0.00           O
ATOM   1934  CB  ALA B 263     283.318 421.202 302.627  1.00  0.00           C
ATOM   1935  H   ALA B 263     281.913 422.222 300.842  1.00  0.00           H
ATOM   1936  HA  ALA B 263     283.460 419.846 300.979  1.00  0.00           H
ATOM   1937  N   ALA B 264     280.608 419.713 302.652  1.00  0.00           N
ATOM   1938  CA  ALA B 264     279.581 418.796 303.117  1.00  0.00           C
ATOM   1939  C   ALA B 264     279.182 417.796 302.030  1.00  0.00           C
ATOM   1940  O   ALA B 264     279.109 416.600 302.299  1.00  0.00           O
ATOM   1941  CB  ALA B 264     278.379 419.615 303.573  1.00  0.00           C
ATOM   1942  H   ALA B 264     280.424 420.704 302.674  1.00  0.00           H
ATOM   1943  HA  ALA B 264     279.960 418.237 303.972  1.00  0.00           H
ATOM   1944  N   ALA B 265     278.994 418.252 300.788  1.00  0.00           N
ATOM   1945  CA  ALA B 265     278.617 417.391 299.673  1.00  0.00           C
ATOM   1946  C   ALA B 265     279.676 416.315 299.423  1.00  0.00           C
ATOM   1947  O   ALA B 265     279.352 415.138 299.267  1.00  0.00           O
ATOM   1948  CB  ALA B 265     278.374 418.247 298.426  1.00  0.00           C
ATOM   1949  H   ALA B 265     279.049 419.248 300.629  1.00  0.00           H
ATOM   1950  HA  ALA B 265     277.684 416.886 299.923  1.00  0.00           H
ATOM   1951  HB1 ALA B 265     277.964 417.619 297.638  1.00  0.00           H
ATOM   1952  HB2 ALA B 265     277.658 419.036 298.647  1.00  0.00           H
ATOM   1953  HB3 ALA B 265     279.299 418.693 298.066  1.00  0.00           H
ATOM   1954  N   VAL B 266     280.948 416.698 299.464  1.00  0.00           N
ATOM   1955  CA  VAL B 266     282.047 415.753 299.357  1.00  0.00           C
ATOM   1956  C   VAL B 266     282.051 414.742 300.507  1.00  0.00           C
ATOM   1957  O   VAL B 266     282.045 413.533 300.274  1.00  0.00           O
ATOM   1958  CB  VAL B 266     283.347 416.548 299.331  1.00  0.00           C
ATOM   1959  H   VAL B 266     281.155 417.679 299.572  1.00  0.00           H
ATOM   1960  HA  VAL B 266     281.959 415.202 298.422  1.00  0.00           H
ATOM   1961  N   PHE B 267     282.004 415.218 301.752  1.00  0.00           N
ATOM   1962  CA  PHE B 267     282.043 414.348 302.923  1.00  0.00           C
ATOM   1963  C   PHE B 267     280.876 413.361 302.926  1.00  0.00           C
ATOM   1964  O   PHE B 267     281.068 412.174 303.181  1.00  0.00           O
ATOM   1965  CB  PHE B 267     282.023 415.219 304.174  1.00  0.00           C
ATOM   1966  H   PHE B 267     281.999 416.218 301.894  1.00  0.00           H
ATOM   1967  HA  PHE B 267     282.971 413.778 302.916  1.00  0.00           H
ATOM   1968  N   GLY B 268     279.679 413.820 302.555  1.00  0.00           N
ATOM   1969  CA  GLY B 268     278.485 412.987 302.429  1.00  0.00           C
ATOM   1970  C   GLY B 268     278.594 411.972 301.294  1.00  0.00           C
ATOM   1971  O   GLY B 268     278.241 410.806 301.474  1.00  0.00           O
ATOM   1972  H   GLY B 268     279.584 414.809 302.377  1.00  0.00           H
ATOM   1973  HA1 GLY B 268     278.313 412.450 303.361  1.00  0.00           H
ATOM   1974  HA2 GLY B 268     277.625 413.626 302.233  1.00  0.00           H
ATOM   1975  N   LYS B 269     279.163 412.375 300.156  1.00  0.00           N
ATOM   1976  CA  LYS B 269     279.456 411.473 299.049  1.00  0.00           C
ATOM   1977  C   LYS B 269     280.377 410.322 299.473  1.00  0.00           C
ATOM   1978  O   LYS B 269     280.222 409.193 299.005  1.00  0.00           O
ATOM   1979  CB  LYS B 269     280.101 412.284 297.931  1.00  0.00           C
ATOM   1980  H   LYS B 269     279.413 413.347 300.050  1.00  0.00           H
ATOM   1981  HA  LYS B 269     278.528 411.041 298.675  1.00  0.00           H
ATOM   1982  N   ALA B 270     281.291 410.579 300.408  1.00  0.00           N
ATOM   1983  CA  ALA B 270     282.092 409.549 301.059  1.00  0.00           C
ATOM   1984  C   ALA B 270     281.295 408.708 302.064  1.00  0.00           C
ATOM   1985  O   ALA B 270     281.353 407.479 302.041  1.00  0.00           O
ATOM   1986  CB  ALA B 270     283.246 410.239 301.780  1.00  0.00           C
ATOM   1987  H   ALA B 270     281.412 411.537 300.699  1.00  0.00           H
ATOM   1988  HA  ALA B 270     282.509 408.881 300.307  1.00  0.00           H
ATOM   1989  N   VAL B 271     280.562 409.357 302.967  1.00  0.00           N
ATOM   1990  CA  VAL B 271     279.946 408.728 304.140  1.00  0.00           C
ATOM   1991  C   VAL B 271     278.720 407.839 303.872  1.00  0.00           C
ATOM   1992  O   VAL B 271     278.340 407.052 304.743  1.00  0.00           O
ATOM   1993  CB  VAL B 271     279.557 409.839 305.107  1.00  0.00           C
ATOM   1994  H   VAL B 271     280.581 410.365 302.942  1.00  0.00           H
ATOM   1995  HA  VAL B 271     280.695 408.104 304.625  1.00  0.00           H
ATOM   1996  N   GLY B 272     278.081 407.939 302.701  1.00  0.00           N
ATOM   1997  CA  GLY B 272     276.928 407.100 302.328  1.00  0.00           C
ATOM   1998  C   GLY B 272     275.568 407.556 302.883  1.00  0.00           C
ATOM   1999  O   GLY B 272     274.616 406.773 302.913  1.00  0.00           O
ATOM   2000  H   GLY B 272     278.410 408.629 302.043  1.00  0.00           H
ATOM   2001  HA1 GLY B 272     276.852 407.095 301.242  1.00  0.00           H
ATOM   2002  HA2 GLY B 272     277.105 406.076 302.653  1.00  0.00           H
ATOM   2003  N   MET B 273     275.461 408.809 303.329  1.00  0.00           N
ATOM   2004  CA  MET B 273     274.204 409.421 303.762  1.00  0.00           C
ATOM   2005  C   MET B 273     273.186 409.595 302.615  1.00  0.00           C
ATOM   2006  O   MET B 273     273.563 409.581 301.439  1.00  0.00           O
ATOM   2007  CB  MET B 273     274.531 410.778 304.379  1.00  0.00           C
ATOM   2008  H   MET B 273     276.276 409.400 303.270  1.00  0.00           H
ATOM   2009  HA  MET B 273     273.750 408.796 304.531  1.00  0.00           H
ATOM   2010  N   PRO B 274     271.893 409.800 302.913  1.00  0.00           N
ATOM   2011  CA  PRO B 274     270.876 410.028 301.893  1.00  0.00           C
ATOM   2012  C   PRO B 274     271.119 411.347 301.155  1.00  0.00           C
ATOM   2013  O   PRO B 274     271.175 412.423 301.755  1.00  0.00           O
ATOM   2014  CB  PRO B 274     269.536 410.014 302.636  1.00 30.00           C
ATOM   2015  CG  PRO B 274     269.907 410.417 304.060  1.00 30.00           C
ATOM   2016  CD  PRO B 274     271.301 409.819 304.239  1.00 30.00           C
ATOM   2017  HA  PRO B 274     270.885 409.210 301.173  1.00  0.00           H
ATOM   2018  HB2 PRO B 274     269.140 408.999 302.640  1.00 30.00           H
ATOM   2019  HB3 PRO B 274     268.813 410.700 302.196  1.00 30.00           H
ATOM   2020  HG2 PRO B 274     269.203 410.020 304.790  1.00 30.00           H
ATOM   2021  HG3 PRO B 274     269.966 411.502 304.132  1.00 30.00           H
ATOM   2022  HD2 PRO B 274     271.214 408.800 304.611  1.00 30.00           H
ATOM   2023  HD3 PRO B 274     271.875 410.426 304.937  1.00 30.00           H
ATOM   2024  N   GLU B 275     271.234 411.271 299.832  1.00  0.00           N
ATOM   2025  CA  GLU B 275     271.582 412.416 298.995  1.00  0.00           C
ATOM   2026  C   GLU B 275     270.578 413.566 299.088  1.00  0.00           C
ATOM   2027  O   GLU B 275     270.963 414.733 299.060  1.00  0.00           O
ATOM   2028  CB  GLU B 275     271.680 411.931 297.557  1.00  0.00           C
ATOM   2029  H   GLU B 275     271.191 410.361 299.397  1.00  0.00           H
ATOM   2030  HA  GLU B 275     272.556 412.795 299.294  1.00  0.00           H
ATOM   2031  N   ILE B 276     269.291 413.259 299.262  1.00  0.00           N
ATOM   2032  CA  ILE B 276     268.234 414.261 299.390  1.00  0.00           C
ATOM   2033  C   ILE B 276     268.427 415.174 300.609  1.00  0.00           C
ATOM   2034  O   ILE B 276     268.144 416.371 300.540  1.00  0.00           O
ATOM   2035  CB  ILE B 276     266.895 413.537 299.476  1.00  0.00           C
ATOM   2036  H   ILE B 276     269.031 412.284 299.271  1.00  0.00           H
ATOM   2037  HA  ILE B 276     268.227 414.888 298.499  1.00  0.00           H
ATOM   2038  N   VAL B 277     268.969 414.649 301.710  1.00  0.00           N
ATOM   2039  CA  VAL B 277     269.301 415.445 302.889  1.00  0.00           C
ATOM   2040  C   VAL B 277     270.481 416.385 302.626  1.00  0.00           C
ATOM   2041  O   VAL B 277     270.440 417.559 302.991  1.00  0.00           O
ATOM   2042  CB  VAL B 277     269.620 414.495 304.037  1.00  0.00           C
ATOM   2043  H   VAL B 277     269.220 413.672 301.710  1.00  0.00           H
ATOM   2044  HA  VAL B 277     268.442 416.050 303.176  1.00  0.00           H
ATOM   2045  N   SER B 278     271.511 415.915 301.920  1.00  0.00           N
ATOM   2046  CA  SER B 278     272.613 416.766 301.474  1.00  0.00           C
ATOM   2047  C   SER B 278     272.129 417.871 300.525  1.00  0.00           C
ATOM   2048  O   SER B 278     272.529 419.029 300.642  1.00  0.00           O
ATOM   2049  CB  SER B 278     273.641 415.880 300.785  1.00  0.00           C
ATOM   2050  H   SER B 278     271.511 414.942 301.651  1.00  0.00           H
ATOM   2051  HA  SER B 278     273.084 417.238 302.335  1.00  0.00           H
ATOM   2052  N   GLU B 279     271.189 417.545 299.640  1.00  0.00           N
ATOM   2053  CA  GLU B 279     270.488 418.516 298.807  1.00  0.00           C
ATOM   2054  C   GLU B 279     269.728 419.547 299.645  1.00  0.00           C
ATOM   2055  O   GLU B 279     269.807 420.744 299.375  1.00  0.00           O
ATOM   2056  CB  GLU B 279     269.520 417.758 297.901  1.00  0.00           C
ATOM   2057  H   GLU B 279     270.946 416.569 299.544  1.00  0.00           H
ATOM   2058  HA  GLU B 279     271.209 419.042 298.183  1.00  0.00           H
ATOM   2059  N   HIS B 280     269.056 419.112 300.713  1.00  0.00           N
ATOM   2060  CA  HIS B 280     268.420 419.998 301.687  1.00  0.00           C
ATOM   2061  C   HIS B 280     269.428 420.955 302.326  1.00  0.00           C
ATOM   2062  O   HIS B 280     269.157 422.146 302.465  1.00  0.00           O
ATOM   2063  CB  HIS B 280     267.748 419.150 302.765  1.00  0.00           C
ATOM   2064  H   HIS B 280     268.965 418.116 300.849  1.00  0.00           H
ATOM   2065  HA  HIS B 280     267.656 420.592 301.186  1.00  0.00           H
ATOM   2066  N   ALA B 281     270.627 420.462 302.637  1.00  0.00           N
ATOM   2067  CA  ALA B 281     271.736 421.284 303.106  1.00  0.00           C
ATOM   2068  C   ALA B 281     272.118 422.352 302.083  1.00  0.00           C
ATOM   2069  O   ALA B 281     272.210 423.535 302.413  1.00  0.00           O
ATOM   2070  CB  ALA B 281     272.928 420.377 303.392  1.00  0.00           C
ATOM   2071  H   ALA B 281     270.771 419.467 302.551  1.00  0.00           H
ATOM   2072  HA  ALA B 281     271.448 421.784 304.030  1.00  0.00           H
ATOM   2073  N   ARG B 282     272.265 421.958 300.823  1.00  0.00           N
ATOM   2074  CA  ARG B 282     272.525 422.888 299.735  1.00  0.00           C
ATOM   2075  C   ARG B 282     271.448 423.970 299.650  1.00  0.00           C
ATOM   2076  O   ARG B 282     271.746 425.163 299.637  1.00  0.00           O
ATOM   2077  CB  ARG B 282     272.584 422.092 298.434  1.00  0.00           C
ATOM   2078  H   ARG B 282     272.200 420.972 300.619  1.00  0.00           H
ATOM   2079  HA  ARG B 282     273.488 423.372 299.894  1.00  0.00           H
ATOM   2080  N   ARG B 283     270.179 423.568 299.663  1.00  0.00           N
ATOM   2081  CA  ARG B 283     269.051 424.484 299.569  1.00  0.00           C
ATOM   2082  C   ARG B 283     268.983 425.447 300.755  1.00  0.00           C
ATOM   2083  O   ARG B 283     268.828 426.653 300.571  1.00  0.00           O
ATOM   2084  CB  ARG B 283     267.770 423.661 299.474  1.00  0.00           C
ATOM   2085  H   ARG B 283     269.992 422.576 299.671  1.00  0.00           H
ATOM   2086  HA  ARG B 283     269.147 425.078 298.660  1.00  0.00           H
ATOM   2087  N   MET B 284     269.168 424.954 301.977  1.00  0.00           N
ATOM   2088  CA  MET B 284     269.199 425.805 303.161  1.00  0.00           C
ATOM   2089  C   MET B 284     270.372 426.785 303.109  1.00  0.00           C
ATOM   2090  O   MET B 284     270.220 427.960 303.442  1.00  0.00           O
ATOM   2091  CB  MET B 284     269.285 424.912 304.393  1.00  0.00           C
ATOM   2092  H   MET B 284     269.274 423.957 302.092  1.00  0.00           H
ATOM   2093  HA  MET B 284     268.276 426.381 303.215  1.00  0.00           H
ATOM   2094  N   VAL B 285     271.521 426.348 302.599  1.00  0.00           N
ATOM   2095  CA  VAL B 285     272.649 427.228 302.332  1.00  0.00           C
ATOM   2096  C   VAL B 285     272.283 428.317 301.322  1.00  0.00           C
ATOM   2097  O   VAL B 285     272.545 429.497 301.543  1.00  0.00           O
ATOM   2098  CB  VAL B 285     273.794 426.374 301.809  1.00  0.00           C
ATOM   2099  H   VAL B 285     271.616 425.369 302.372  1.00  0.00           H
ATOM   2100  HA  VAL B 285     272.966 427.708 303.257  1.00  0.00           H
ATOM   2101  N   ARG B 286     271.581 427.961 300.250  1.00  0.00           N
ATOM   2102  CA  ARG B 286     271.041 428.931 299.303  1.00  0.00           C
ATOM   2103  C   ARG B 286     270.105 429.937 299.983  1.00  0.00           C
ATOM   2104  O   ARG B 286     270.184 431.139 299.730  1.00  0.00           O
ATOM   2105  CB  ARG B 286     270.301 428.169 298.212  1.00  0.00           C
ATOM   2106  H   ARG B 286     271.418 426.979 300.081  1.00  0.00           H
ATOM   2107  HA  ARG B 286     271.859 429.484 298.844  1.00  0.00           H
ATOM   2108  N   LEU B 287     269.275 429.465 300.913  1.00  0.00           N
ATOM   2109  CA  LEU B 287     268.413 430.304 301.739  1.00  0.00           C
ATOM   2110  C   LEU B 287     269.209 431.316 302.556  1.00  0.00           C
ATOM   2111  O   LEU B 287     268.856 432.492 302.598  1.00  0.00           O
ATOM   2112  CB  LEU B 287     267.612 429.406 302.677  1.00  0.00           C
ATOM   2113  H   LEU B 287     269.227 428.464 301.035  1.00  0.00           H
ATOM   2114  HA  LEU B 287     267.718 430.846 301.099  1.00  0.00           H
ATOM   2115  N   ALA B 288     270.330 430.900 303.144  1.00  0.00           N
ATOM   2116  CA  ALA B 288     271.229 431.813 303.830  1.00  0.00           C
ATOM   2117  C   ALA B 288     271.813 432.858 302.871  1.00  0.00           C
ATOM   2118  O   ALA B 288     271.854 434.043 303.195  1.00  0.00           O
ATOM   2119  CB  ALA B 288     272.329 431.002 304.519  1.00  0.00           C
ATOM   2120  H   ALA B 288     270.563 429.918 303.110  1.00  0.00           H
ATOM   2121  HA  ALA B 288     270.669 432.343 304.599  1.00  0.00           H
ATOM   2122  HB1 ALA B 288     272.945 431.668 305.122  1.00  0.00           H
ATOM   2123  HB2 ALA B 288     271.878 430.252 305.167  1.00  0.00           H
ATOM   2124  HB3 ALA B 288     272.968 430.511 303.786  1.00  0.00           H
ATOM   2125  N   GLY B 289     272.205 432.448 301.665  1.00  0.00           N
ATOM   2126  CA  GLY B 289     272.691 433.371 300.638  1.00  0.00           C
ATOM   2127  C   GLY B 289     271.648 434.421 300.270  1.00  0.00           C
ATOM   2128  O   GLY B 289     271.935 435.617 300.246  1.00  0.00           O
ATOM   2129  H   GLY B 289     272.178 431.461 301.463  1.00  0.00           H
ATOM   2130  HA1 GLY B 289     273.588 433.876 300.992  1.00  0.00           H
ATOM   2131  HA2 GLY B 289     272.939 432.807 299.739  1.00  0.00           H
ATOM   2132  N   GLU B 290     270.403 433.989 300.081  1.00  0.00           N
ATOM   2133  CA  GLU B 290     269.275 434.880 299.852  1.00  0.00           C
ATOM   2134  C   GLU B 290     269.054 435.838 301.028  1.00  0.00           C
ATOM   2135  O   GLU B 290     268.911 437.045 300.832  1.00  0.00           O
ATOM   2136  CB  GLU B 290     268.037 434.021 299.627  1.00  0.00           C
ATOM   2137  H   GLU B 290     270.233 432.994 300.093  1.00  0.00           H
ATOM   2138  HA  GLU B 290     269.453 435.474 298.957  1.00  0.00           H
ATOM   2139  N   ALA B 291     269.103 435.327 302.259  1.00  0.00           N
ATOM   2140  CA  ALA B 291     268.999 436.134 303.472  1.00  0.00           C
ATOM   2141  C   ALA B 291     270.106 437.188 303.561  1.00  0.00           C
ATOM   2142  O   ALA B 291     269.850 438.346 303.887  1.00  0.00           O
ATOM   2143  CB  ALA B 291     269.067 435.194 304.673  1.00  0.00           C
ATOM   2144  H   ALA B 291     269.189 434.326 302.358  1.00  0.00           H
ATOM   2145  HA  ALA B 291     268.039 436.648 303.487  1.00  0.00           H
ATOM   2146  N   ALA B 292     271.329 436.811 303.200  1.00  0.00           N
ATOM   2147  CA  ALA B 292     272.472 437.708 303.132  1.00  0.00           C
ATOM   2148  C   ALA B 292     272.268 438.810 302.095  1.00  0.00           C
ATOM   2149  O   ALA B 292     272.466 439.986 302.394  1.00  0.00           O
ATOM   2150  CB  ALA B 292     273.702 436.878 302.781  1.00  0.00           C
ATOM   2151  H   ALA B 292     271.479 435.838 302.985  1.00  0.00           H
ATOM   2152  HA  ALA B 292     272.627 438.174 304.104  1.00  0.00           H
ATOM   2153  N   LEU B 293     271.802 438.455 300.897  1.00  0.00           N
ATOM   2154  CA  LEU B 293     271.474 439.421 299.856  1.00  0.00           C
ATOM   2155  C   LEU B 293     270.397 440.411 300.314  1.00  0.00           C
ATOM   2156  O   LEU B 293     270.522 441.618 300.099  1.00  0.00           O
ATOM   2157  CB  LEU B 293     270.999 438.650 298.630  1.00  0.00           C
ATOM   2158  H   LEU B 293     271.679 437.474 300.697  1.00  0.00           H
ATOM   2159  HA  LEU B 293     272.368 439.984 299.590  1.00  0.00           H
ATOM   2160  N   ALA B 294     269.375 439.920 301.017  1.00  0.00           N
ATOM   2161  CA  ALA B 294     268.325 440.746 301.605  1.00  0.00           C
ATOM   2162  C   ALA B 294     268.862 441.705 302.673  1.00  0.00           C
ATOM   2163  O   ALA B 294     268.584 442.904 302.637  1.00  0.00           O
ATOM   2164  CB  ALA B 294     267.273 439.820 302.207  1.00  0.00           C
ATOM   2165  H   ALA B 294     269.307 438.918 301.123  1.00  0.00           H
ATOM   2166  HA  ALA B 294     267.852 441.337 300.822  1.00  0.00           H
ATOM   2167  N   LEU B 295     269.696 441.209 303.587  1.00  0.00           N
ATOM   2168  CA  LEU B 295     270.357 442.037 304.587  1.00  0.00           C
ATOM   2169  C   LEU B 295     271.266 443.101 303.954  1.00  0.00           C
ATOM   2170  O   LEU B 295     271.298 444.245 304.409  1.00  0.00           O
ATOM   2171  CB  LEU B 295     271.170 441.115 305.485  1.00  0.00           C
ATOM   2172  H   LEU B 295     269.870 440.215 303.598  1.00  0.00           H
ATOM   2173  HA  LEU B 295     269.606 442.542 305.193  1.00  0.00           H
ATOM   2174  N   LYS B 296     271.957 442.758 302.866  1.00  0.00           N
ATOM   2175  CA  LYS B 296     272.797 443.683 302.109  1.00  0.00           C
ATOM   2176  C   LYS B 296     271.990 444.821 301.483  1.00  0.00           C
ATOM   2177  O   LYS B 296     272.315 445.996 301.668  1.00  0.00           O
ATOM   2178  CB  LYS B 296     273.520 442.892 301.022  1.00  0.00           C
ATOM   2179  H   LYS B 296     271.934 441.793 302.572  1.00  0.00           H
ATOM   2180  HA  LYS B 296     273.544 444.118 302.772  1.00  0.00           H
ATOM   2181  N   LYS B 297     270.891 444.493 300.799  1.00  0.00           N
ATOM   2182  CA  LYS B 297     269.983 445.485 300.222  1.00  0.00           C
ATOM   2183  C   LYS B 297     269.305 446.372 301.279  1.00  0.00           C
ATOM   2184  O   LYS B 297     268.978 447.527 301.004  1.00  0.00           O
ATOM   2185  CB  LYS B 297     268.927 444.746 299.408  1.00  0.00           C
ATOM   2186  H   LYS B 297     270.683 443.515 300.657  1.00  0.00           H
ATOM   2187  HA  LYS B 297     270.544 446.135 299.550  1.00  0.00           H
ATOM   2188  N   GLU B 298     269.134 445.868 302.505  1.00  0.00           N
ATOM   2189  CA  GLU B 298     268.585 446.624 303.629  1.00  0.00           C
ATOM   2190  C   GLU B 298     269.452 447.812 304.074  1.00  0.00           C
ATOM   2191  O   GLU B 298     268.933 448.750 304.680  1.00  0.00           O
ATOM   2192  CB  GLU B 298     268.397 445.663 304.798  1.00  0.00           C
ATOM   2193  H   GLU B 298     269.350 444.894 302.654  1.00  0.00           H
ATOM   2194  HA  GLU B 298     267.608 447.013 303.347  1.00  0.00           H
ATOM   2195  N   GLY B 299     270.761 447.802 303.793  1.00  0.00           N
ATOM   2196  CA  GLY B 299     271.666 448.920 304.093  1.00  0.00           C
ATOM   2197  C   GLY B 299     271.892 449.211 305.586  1.00  0.00           C
ATOM   2198  O   GLY B 299     272.399 450.280 305.933  1.00  0.00           O
ATOM   2199  H   GLY B 299     271.136 447.016 303.285  1.00  0.00           H
ATOM   2200  HA1 GLY B 299     272.637 448.705 303.649  1.00  0.00           H
ATOM   2201  HA2 GLY B 299     271.277 449.825 303.629  1.00  0.00           H
ATOM   2202  N   ALA B 300     271.503 448.300 306.480  1.00  0.00           N
ATOM   2203  CA  ALA B 300     271.698 448.416 307.930  1.00  0.00           C
ATOM   2204  C   ALA B 300     273.154 448.183 308.375  1.00  0.00           C
ATOM   2205  O   ALA B 300     274.040 447.930 307.554  1.00  0.00           O
ATOM   2206  CB  ALA B 300     270.776 447.402 308.601  1.00  0.00           C
ATOM   2207  H   ALA B 300     271.085 447.452 306.127  1.00  0.00           H
ATOM   2208  HA  ALA B 300     271.401 449.412 308.259  1.00  0.00           H
ATOM   2209  N   ASP B 301     273.417 448.224 309.685  1.00  0.00           N
ATOM   2210  CA  ASP B 301     274.710 447.841 310.257  1.00  0.00           C
ATOM   2211  C   ASP B 301     275.032 446.372 309.950  1.00  0.00           C
ATOM   2212  O   ASP B 301     274.412 445.454 310.497  1.00  0.00           O
ATOM   2213  CB  ASP B 301     274.684 448.085 311.763  1.00  0.00           C
ATOM   2214  H   ASP B 301     272.658 448.427 310.319  1.00  0.00           H
ATOM   2215  HA  ASP B 301     275.490 448.471 309.829  1.00  0.00           H
ATOM   2216  N   VAL B 302     275.984 446.140 309.045  1.00  0.00           N
ATOM   2217  CA  VAL B 302     276.175 444.845 308.384  1.00  0.00           C
ATOM   2218  C   VAL B 302     276.552 443.698 309.324  1.00  0.00           C
ATOM   2219  O   VAL B 302     276.322 442.533 309.002  1.00  0.00           O
ATOM   2220  CB  VAL B 302     277.267 445.013 307.331  1.00  0.00           C
ATOM   2221  H   VAL B 302     276.441 446.939 308.633  1.00  0.00           H
ATOM   2222  HA  VAL B 302     275.253 444.568 307.875  1.00  0.00           H
ATOM   2223  N   SER B 303     277.111 444.014 310.495  1.00  0.00           N
ATOM   2224  CA  SER B 303     277.607 443.034 311.453  1.00  0.00           C
ATOM   2225  C   SER B 303     276.542 442.026 311.880  1.00  0.00           C
ATOM   2226  O   SER B 303     276.756 440.819 311.776  1.00  0.00           O
ATOM   2227  CB  SER B 303     278.137 443.788 312.669  1.00  0.00           C
ATOM   2228  H   SER B 303     277.260 444.991 310.695  1.00  0.00           H
ATOM   2229  HA  SER B 303     278.433 442.484 311.003  1.00  0.00           H
ATOM   2230  N   ARG B 304     275.365 442.493 312.297  1.00  0.00           N
ATOM   2231  CA  ARG B 304     274.279 441.605 312.695  1.00  0.00           C
ATOM   2232  C   ARG B 304     273.832 440.700 311.541  1.00  0.00           C
ATOM   2233  O   ARG B 304     273.613 439.503 311.722  1.00  0.00           O
ATOM   2234  CB  ARG B 304     273.118 442.459 313.189  1.00  0.00           C
ATOM   2235  H   ARG B 304     275.221 443.491 312.341  1.00  0.00           H
ATOM   2236  HA  ARG B 304     274.611 440.969 313.515  1.00  0.00           H
ATOM   2237  N   LEU B 305     273.768 441.250 310.331  1.00  0.00           N
ATOM   2238  CA  LEU B 305     273.391 440.519 309.127  1.00  0.00           C
ATOM   2239  C   LEU B 305     274.381 439.406 308.799  1.00  0.00           C
ATOM   2240  O   LEU B 305     274.007 438.242 308.656  1.00  0.00           O
ATOM   2241  CB  LEU B 305     273.322 441.517 307.976  1.00  0.00           C
ATOM   2242  H   LEU B 305     273.984 442.232 310.244  1.00  0.00           H
ATOM   2243  HA  LEU B 305     272.405 440.076 309.263  1.00  0.00           H
ATOM   2244  N   VAL B 306     275.670 439.733 308.755  1.00  0.00           N
ATOM   2245  CA  VAL B 306     276.719 438.744 308.560  1.00  0.00           C
ATOM   2246  C   VAL B 306     276.715 437.699 309.677  1.00  0.00           C
ATOM   2247  O   VAL B 306     276.883 436.509 309.417  1.00  0.00           O
ATOM   2248  CB  VAL B 306     278.052 439.476 308.511  1.00  0.00           C
ATOM   2249  H   VAL B 306     275.932 440.700 308.877  1.00  0.00           H
ATOM   2250  HA  VAL B 306     276.565 438.233 307.610  1.00  0.00           H
ATOM   2251  N   ALA B 307     276.435 438.118 310.911  1.00  0.00           N
ATOM   2252  CA  ALA B 307     276.287 437.236 312.060  1.00  0.00           C
ATOM   2253  C   ALA B 307     275.188 436.197 311.843  1.00  0.00           C
ATOM   2254  O   ALA B 307     275.398 435.003 312.064  1.00  0.00           O
ATOM   2255  CB  ALA B 307     275.958 438.095 313.276  1.00  0.00           C
ATOM   2256  H   ALA B 307     276.349 439.111 311.070  1.00  0.00           H
ATOM   2257  HA  ALA B 307     277.226 436.714 312.240  1.00  0.00           H
ATOM   2258  N   MET B 308     274.039 436.625 311.327  1.00  0.00           N
ATOM   2259  CA  MET B 308     272.970 435.718 310.939  1.00  0.00           C
ATOM   2260  C   MET B 308     273.424 434.744 309.855  1.00  0.00           C
ATOM   2261  O   MET B 308     273.197 433.542 309.971  1.00  0.00           O
ATOM   2262  CB  MET B 308     271.791 436.544 310.443  1.00  0.00           C
ATOM   2263  H   MET B 308     273.905 437.617 311.196  1.00  0.00           H
ATOM   2264  HA  MET B 308     272.651 435.142 311.806  1.00  0.00           H
ATOM   2265  N   VAL B 309     274.128 435.232 308.833  1.00  0.00           N
ATOM   2266  CA  VAL B 309     274.678 434.394 307.771  1.00  0.00           C
ATOM   2267  C   VAL B 309     275.621 433.319 308.314  1.00  0.00           C
ATOM   2268  O   VAL B 309     275.543 432.156 307.925  1.00  0.00           O
ATOM   2269  CB  VAL B 309     275.418 435.295 306.791  1.00  0.00           C
ATOM   2270  H   VAL B 309     274.265 436.231 308.776  1.00  0.00           H
ATOM   2271  HA  VAL B 309     273.865 433.896 307.243  1.00  0.00           H
ATOM   2272  N   GLY B 310     276.463 433.680 309.275  1.00  0.00           N
ATOM   2273  CA  GLY B 310     277.320 432.729 309.956  1.00  0.00           C
ATOM   2274  C   GLY B 310     276.521 431.707 310.760  1.00  0.00           C
ATOM   2275  O   GLY B 310     276.740 430.507 310.619  1.00  0.00           O
ATOM   2276  H   GLY B 310     276.517 434.654 309.532  1.00  0.00           H
ATOM   2277  N   ARG B 311     275.538 432.149 311.543  1.00  0.00           N
ATOM   2278  CA  ARG B 311     274.651 431.254 312.281  1.00  0.00           C
ATOM   2279  C   ARG B 311     273.942 430.271 311.344  1.00  0.00           C
ATOM   2280  O   ARG B 311     273.835 429.078 311.628  1.00  0.00           O
ATOM   2281  CB  ARG B 311     273.631 432.099 313.030  1.00  0.00           C
ATOM   2282  H   ARG B 311     275.401 433.144 311.639  1.00  0.00           H
ATOM   2283  HA  ARG B 311     275.232 430.681 313.004  1.00  0.00           H
ATOM   2284  N   VAL B 312     273.536 430.753 310.176  1.00  0.00           N
ATOM   2285  CA  VAL B 312     272.957 429.951 309.118  1.00  0.00           C
ATOM   2286  C   VAL B 312     273.932 428.889 308.619  1.00  0.00           C
ATOM   2287  O   VAL B 312     273.614 427.700 308.605  1.00  0.00           O
ATOM   2288  CB  VAL B 312     272.578 430.896 307.987  1.00  0.00           C
ATOM   2289  H   VAL B 312     273.613 431.748 310.024  1.00  0.00           H
ATOM   2290  HA  VAL B 312     272.058 429.455 309.483  1.00  0.00           H
ATOM   2291  N   THR B 313     275.153 429.293 308.287  1.00  0.00           N
ATOM   2292  CA  THR B 313     276.208 428.362 307.918  1.00  0.00           C
ATOM   2293  C   THR B 313     276.475 427.337 309.026  1.00  0.00           C
ATOM   2294  O   THR B 313     276.697 426.162 308.748  1.00  0.00           O
ATOM   2295  CB  THR B 313     277.458 429.177 307.623  1.00  0.00           C
ATOM   2296  H   THR B 313     275.361 430.280 308.299  1.00  0.00           H
ATOM   2297  HA  THR B 313     275.922 427.825 307.015  1.00  0.00           H
ATOM   2298  N   SER B 314     276.370 427.744 310.288  1.00  0.00           N
ATOM   2299  CA  SER B 314     276.481 426.857 311.438  1.00  0.00           C
ATOM   2300  C   SER B 314     275.389 425.791 311.447  1.00  0.00           C
ATOM   2301  O   SER B 314     275.681 424.604 311.580  1.00  0.00           O
ATOM   2302  CB  SER B 314     276.397 427.701 312.703  1.00  0.00           C
ATOM   2303  H   SER B 314     276.238 428.730 310.460  1.00  0.00           H
ATOM   2304  HA  SER B 314     277.449 426.358 311.417  1.00  0.00           H
ATOM   2305  N   ILE B 315     274.135 426.180 311.224  1.00  0.00           N
ATOM   2306  CA  ILE B 315     273.044 425.226 311.063  1.00  0.00           C
ATOM   2307  C   ILE B 315     273.307 424.267 309.898  1.00  0.00           C
ATOM   2308  O   ILE B 315     273.108 423.059 310.023  1.00  0.00           O
ATOM   2309  CB  ILE B 315     271.760 426.005 310.827  1.00  0.00           C
ATOM   2310  H   ILE B 315     273.936 427.167 311.149  1.00  0.00           H
ATOM   2311  HA  ILE B 315     272.941 424.637 311.973  1.00  0.00           H
ATOM   2312  N   ALA B 316     273.839 424.789 308.792  1.00  0.00           N
ATOM   2313  CA  ALA B 316     274.250 423.992 307.642  1.00  0.00           C
ATOM   2314  C   ALA B 316     275.298 422.955 308.020  1.00  0.00           C
ATOM   2315  O   ALA B 316     275.175 421.779 307.687  1.00  0.00           O
ATOM   2316  CB  ALA B 316     274.817 424.929 306.581  1.00  0.00           C
ATOM   2317  H   ALA B 316     273.948 425.792 308.744  1.00  0.00           H
ATOM   2318  HA  ALA B 316     273.385 423.473 307.230  1.00  0.00           H
ATOM   2319  N   VAL B 317     276.296 423.374 308.786  1.00  0.00           N
ATOM   2320  CA  VAL B 317     277.309 422.497 309.335  1.00  0.00           C
ATOM   2321  C   VAL B 317     276.692 421.401 310.204  1.00  0.00           C
ATOM   2322  O   VAL B 317     276.979 420.223 310.003  1.00  0.00           O
ATOM   2323  CB  VAL B 317     278.269 423.350 310.155  1.00  0.00           C
ATOM   2324  H   VAL B 317     276.361 424.360 308.989  1.00  0.00           H
ATOM   2325  HA  VAL B 317     277.860 422.023 308.524  1.00  0.00           H
ATOM   2326  N   GLY B 318     275.798 421.761 311.123  1.00  0.00           N
ATOM   2327  CA  GLY B 318     275.141 420.806 312.010  1.00  0.00           C
ATOM   2328  C   GLY B 318     274.362 419.752 311.232  1.00  0.00           C
ATOM   2329  O   GLY B 318     274.519 418.552 311.458  1.00  0.00           O
ATOM   2330  H   GLY B 318     275.612 422.746 311.244  1.00  0.00           H
ATOM   2331  HA1 GLY B 318     275.881 420.311 312.636  1.00  0.00           H
ATOM   2332  HA2 GLY B 318     274.439 421.342 312.647  1.00  0.00           H
ATOM   2333  N   MET B 319     273.594 420.196 310.244  1.00  0.00           N
ATOM   2334  CA  MET B 319     272.861 419.308 309.360  1.00  0.00           C
ATOM   2335  C   MET B 319     273.805 418.394 308.574  1.00  0.00           C
ATOM   2336  O   MET B 319     273.607 417.181 308.531  1.00  0.00           O
ATOM   2337  CB  MET B 319     272.026 420.167 308.422  1.00  0.00           C
ATOM   2338  H   MET B 319     273.510 421.193 310.106  1.00  0.00           H
ATOM   2339  HA  MET B 319     272.190 418.682 309.947  1.00  0.00           H
ATOM   2340  N   ILE B 320     274.874 418.947 308.005  1.00  0.00           N
ATOM   2341  CA  ILE B 320     275.867 418.174 307.275  1.00  0.00           C
ATOM   2342  C   ILE B 320     276.513 417.110 308.162  1.00  0.00           C
ATOM   2343  O   ILE B 320     276.607 415.945 307.782  1.00  0.00           O
ATOM   2344  CB  ILE B 320     276.916 419.140 306.741  1.00  0.00           C
ATOM   2345  H   ILE B 320     274.988 419.948 308.054  1.00  0.00           H
ATOM   2346  HA  ILE B 320     275.392 417.674 306.431  1.00  0.00           H
ATOM   2347  N   ALA B 321     276.883 417.476 309.385  1.00  0.00           N
ATOM   2348  CA  ALA B 321     277.430 416.562 310.376  1.00  0.00           C
ATOM   2349  C   ALA B 321     276.447 415.451 310.736  1.00  0.00           C
ATOM   2350  O   ALA B 321     276.827 414.287 310.873  1.00  0.00           O
ATOM   2351  CB  ALA B 321     277.766 417.374 311.619  1.00  0.00           C
ATOM   2352  H   ALA B 321     276.792 418.449 309.637  1.00  0.00           H
ATOM   2353  HA  ALA B 321     278.342 416.106 309.991  1.00  0.00           H
ATOM   2354  N   LYS B 322     275.161 415.785 310.810  1.00  0.00           N
ATOM   2355  CA  LYS B 322     274.093 414.827 311.052  1.00  0.00           C
ATOM   2356  C   LYS B 322     274.050 413.690 310.026  1.00  0.00           C
ATOM   2357  O   LYS B 322     273.557 412.606 310.336  1.00  0.00           O
ATOM   2358  CB  LYS B 322     272.772 415.583 311.063  1.00  0.00           C
ATOM   2359  H   LYS B 322     274.912 416.760 310.728  1.00  0.00           H
ATOM   2360  HA  LYS B 322     274.235 414.390 312.040  1.00  0.00           H
ATOM   2361  N   ALA B 323     274.629 413.874 308.835  1.00  0.00           N
ATOM   2362  CA  ALA B 323     274.730 412.829 307.820  1.00  0.00           C
ATOM   2363  C   ALA B 323     275.485 411.573 308.282  1.00  0.00           C
ATOM   2364  O   ALA B 323     275.301 410.499 307.710  1.00  0.00           O
ATOM   2365  CB  ALA B 323     275.416 413.419 306.593  1.00  0.00           C
ATOM   2366  H   ALA B 323     275.038 414.773 308.626  1.00  0.00           H
ATOM   2367  HA  ALA B 323     273.726 412.520 307.531  1.00  0.00           H
ATOM   2368  N   THR B 324     276.309 411.671 309.327  1.00  0.00           N
ATOM   2369  CA  THR B 324     277.029 410.530 309.882  1.00  0.00           C
ATOM   2370  C   THR B 324     276.217 409.668 310.862  1.00  0.00           C
ATOM   2371  O   THR B 324     276.669 408.583 311.226  1.00  0.00           O
ATOM   2372  CB  THR B 324     278.258 411.076 310.592  1.00  0.00           C
ATOM   2373  H   THR B 324     276.452 412.575 309.752  1.00  0.00           H
ATOM   2374  HA  THR B 324     277.365 409.881 309.074  1.00  0.00           H
ATOM   2375  N   VAL B 325     275.067 410.144 311.353  1.00  0.00           N
ATOM   2376  CA  VAL B 325     274.484 409.654 312.617  1.00  0.00           C
ATOM   2377  C   VAL B 325     273.898 408.238 312.538  1.00  0.00           C
ATOM   2378  O   VAL B 325     274.415 407.337 313.198  1.00  0.00           O
ATOM   2379  CB  VAL B 325     273.481 410.675 313.189  1.00  0.00           C
ATOM   2380  CG1 VAL B 325     272.740 410.174 314.436  1.00  0.00           C
ATOM   2381  CG2 VAL B 325     274.208 411.959 313.598  1.00  0.00           C
ATOM   2382  H   VAL B 325     274.711 411.008 310.971  1.00  0.00           H
ATOM   2383  HA  VAL B 325     275.293 409.584 313.343  1.00  0.00           H
ATOM   2384  HB  VAL B 325     272.741 410.919 312.428  1.00  0.00           H
ATOM   2385 HG11 VAL B 325     272.129 410.972 314.853  1.00  0.00           H
ATOM   2386 HG12 VAL B 325     272.082 409.345 314.183  1.00  0.00           H
ATOM   2387 HG13 VAL B 325     273.459 409.847 315.183  1.00  0.00           H
ATOM   2388 HG21 VAL B 325     273.481 412.712 313.897  1.00  0.00           H
ATOM   2389 HG22 VAL B 325     274.879 411.761 314.431  1.00  0.00           H
ATOM   2390 HG23 VAL B 325     274.792 412.353 312.768  1.00  0.00           H
ATOM   2391  N   SER B 326     272.807 408.020 311.797  1.00  0.00           N
ATOM   2392  CA  SER B 326     272.070 406.743 311.801  1.00  0.00           C
ATOM   2393  C   SER B 326     271.123 406.584 310.600  1.00  0.00           C
ATOM   2394  O   SER B 326     270.676 407.570 310.012  1.00  0.00           O
ATOM   2395  CB  SER B 326     271.256 406.645 313.103  1.00  0.00           C
ATOM   2396  OG  SER B 326     270.572 405.408 313.215  1.00  0.00           O
ATOM   2397  H   SER B 326     272.435 408.778 311.244  1.00  0.00           H
ATOM   2398  HA  SER B 326     272.784 405.920 311.774  1.00  0.00           H
ATOM   2399  HB1 SER B 326     271.916 406.763 313.961  1.00  0.00           H
ATOM   2400  HB2 SER B 326     270.522 407.449 313.118  1.00  0.00           H
ATOM   2401  HG  SER B 326     271.127 404.803 313.701  1.00  0.00           H
ATOM   2402  N   ASP B 327     270.740 405.343 310.287  1.00  0.00           N
ATOM   2403  CA  ASP B 327     269.645 405.014 309.370  1.00  0.00           C
ATOM   2404  C   ASP B 327     268.237 405.227 309.963  1.00  0.00           C
ATOM   2405  O   ASP B 327     267.249 405.167 309.228  1.00  0.00           O
ATOM   2406  CB  ASP B 327     269.808 403.560 308.947  1.00  0.00           C
ATOM   2407  H   ASP B 327     271.146 404.583 310.813  1.00  0.00           H
ATOM   2408  HA  ASP B 327     269.725 405.637 308.480  1.00  0.00           H
ATOM   2409  N   SER B 328     268.114 405.481 311.273  1.00  0.00           N
ATOM   2410  CA  SER B 328     266.858 405.805 311.967  1.00  0.00           C
ATOM   2411  C   SER B 328     266.365 407.233 311.659  1.00  0.00           C
ATOM   2412  O   SER B 328     266.268 408.094 312.539  1.00  0.00           O
ATOM   2413  CB  SER B 328     267.065 405.590 313.465  1.00  0.00           C
ATOM   2414  H   SER B 328     268.955 405.473 311.830  1.00  0.00           H
ATOM   2415  HA  SER B 328     266.084 405.112 311.639  1.00  0.00           H
ATOM   2416  N   TRP B 329     266.081 407.507 310.385  1.00  0.00           N
ATOM   2417  CA  TRP B 329     265.861 408.846 309.832  1.00  0.00           C
ATOM   2418  C   TRP B 329     264.690 409.631 310.440  1.00  0.00           C
ATOM   2419  O   TRP B 329     264.639 410.851 310.292  1.00  0.00           O
ATOM   2420  CB  TRP B 329     265.661 408.712 308.327  1.00  0.00           C
ATOM   2421  H   TRP B 329     266.190 406.750 309.725  1.00  0.00           H
ATOM   2422  HA  TRP B 329     266.762 409.433 309.996  1.00  0.00           H
ATOM   2423  N   LYS B 330     263.776 408.989 311.173  1.00  0.00           N
ATOM   2424  CA  LYS B 330     262.748 409.682 311.947  1.00  0.00           C
ATOM   2425  C   LYS B 330     263.352 410.649 312.977  1.00  0.00           C
ATOM   2426  O   LYS B 330     262.898 411.785 313.113  1.00  0.00           O
ATOM   2427  CB  LYS B 330     261.894 408.635 312.652  1.00  0.00           C
ATOM   2428  H   LYS B 330     263.849 407.987 311.258  1.00  0.00           H
ATOM   2429  HA  LYS B 330     262.112 410.257 311.274  1.00  0.00           H
ATOM   2430  N   GLU B 331     264.431 410.244 313.648  1.00  0.00           N
ATOM   2431  CA  GLU B 331     265.171 411.116 314.557  1.00  0.00           C
ATOM   2432  C   GLU B 331     265.827 412.286 313.815  1.00  0.00           C
ATOM   2433  O   GLU B 331     265.754 413.434 314.256  1.00  0.00           O
ATOM   2434  CB  GLU B 331     266.232 410.278 315.261  1.00  0.00           C
ATOM   2435  H   GLU B 331     264.797 409.320 313.471  1.00  0.00           H
ATOM   2436  HA  GLU B 331     264.495 411.524 315.308  1.00  0.00           H
ATOM   2437  N   ARG B 332     266.401 412.016 312.641  1.00  0.00           N
ATOM   2438  CA  ARG B 332     266.954 413.037 311.751  1.00  0.00           C
ATOM   2439  C   ARG B 332     265.899 414.054 311.314  1.00  0.00           C
ATOM   2440  O   ARG B 332     266.156 415.256 311.310  1.00  0.00           O
ATOM   2441  CB  ARG B 332     267.543 412.340 310.529  1.00  0.00           C
ATOM   2442  H   ARG B 332     266.440 411.052 312.344  1.00  0.00           H
ATOM   2443  HA  ARG B 332     267.753 413.569 312.266  1.00  0.00           H
ATOM   2444  N   THR B 333     264.683 413.593 311.015  1.00  0.00           N
ATOM   2445  CA  THR B 333     263.536 414.438 310.702  1.00  0.00           C
ATOM   2446  C   THR B 333     263.157 415.340 311.877  1.00  0.00           C
ATOM   2447  O   THR B 333     262.941 416.539 311.701  1.00  0.00           O
ATOM   2448  CB  THR B 333     262.365 413.531 310.345  1.00  0.00           C
ATOM   2449  H   THR B 333     264.554 412.593 310.974  1.00  0.00           H
ATOM   2450  HA  THR B 333     263.766 415.070 309.845  1.00  0.00           H
ATOM   2451  N   ARG B 334     263.146 414.795 313.092  1.00  0.00           N
ATOM   2452  CA  ARG B 334     262.919 415.570 314.306  1.00  0.00           C
ATOM   2453  C   ARG B 334     263.966 416.676 314.470  1.00  0.00           C
ATOM   2454  O   ARG B 334     263.628 417.846 314.663  1.00  0.00           O
ATOM   2455  CB  ARG B 334     262.961 414.619 315.496  1.00  0.00           C
ATOM   2456  H   ARG B 334     263.292 413.799 313.173  1.00  0.00           H
ATOM   2457  HA  ARG B 334     261.935 416.035 314.262  1.00  0.00           H
ATOM   2458  N   GLU B 335     265.241 416.337 314.297  1.00  0.00           N
ATOM   2459  CA  GLU B 335     266.321 417.313 314.289  1.00  0.00           C
ATOM   2460  C   GLU B 335     266.126 418.375 313.203  1.00  0.00           C
ATOM   2461  O   GLU B 335     266.270 419.569 313.460  1.00  0.00           O
ATOM   2462  CB  GLU B 335     267.626 416.560 314.063  1.00  0.00           C
ATOM   2463  H   GLU B 335     265.463 415.360 314.171  1.00  0.00           H
ATOM   2464  HA  GLU B 335     266.368 417.813 315.256  1.00  0.00           H
ATOM   2465  N   MET B 336     265.721 417.965 312.002  1.00  0.00           N
ATOM   2466  CA  MET B 336     265.435 418.861 310.887  1.00  0.00           C
ATOM   2467  C   MET B 336     264.288 419.828 311.190  1.00  0.00           C
ATOM   2468  O   MET B 336     264.331 420.990 310.794  1.00  0.00           O
ATOM   2469  CB  MET B 336     265.097 418.006 309.671  1.00  0.00           C
ATOM   2470  H   MET B 336     265.659 416.971 311.836  1.00  0.00           H
ATOM   2471  HA  MET B 336     266.324 419.446 310.660  1.00  0.00           H
ATOM   2472  N   ILE B 337     263.290 419.398 311.955  1.00  0.00           N
ATOM   2473  CA  ILE B 337     262.251 420.282 312.461  1.00  0.00           C
ATOM   2474  C   ILE B 337     262.823 421.351 313.394  1.00  0.00           C
ATOM   2475  O   ILE B 337     262.515 422.535 313.247  1.00  0.00           O
ATOM   2476  CB  ILE B 337     261.229 419.426 313.197  1.00  0.00           C
ATOM   2477  H   ILE B 337     263.259 418.421 312.206  1.00  0.00           H
ATOM   2478  HA  ILE B 337     261.754 420.778 311.629  1.00  0.00           H
ATOM   2479  N   ARG B 338     263.724 420.968 314.301  1.00  0.00           N
ATOM   2480  CA  ARG B 338     264.460 421.916 315.138  1.00  0.00           C
ATOM   2481  C   ARG B 338     265.279 422.896 314.295  1.00  0.00           C
ATOM   2482  O   ARG B 338     265.284 424.099 314.552  1.00  0.00           O
ATOM   2483  CB  ARG B 338     265.377 421.135 316.073  1.00  0.00           C
ATOM   2484  H   ARG B 338     263.932 419.984 314.388  1.00  0.00           H
ATOM   2485  HA  ARG B 338     263.756 422.486 315.744  1.00  0.00           H
ATOM   2486  N   ALA B 339     265.905 422.405 313.227  1.00  0.00           N
ATOM   2487  CA  ALA B 339     266.608 423.230 312.252  1.00  0.00           C
ATOM   2488  C   ALA B 339     265.677 424.215 311.541  1.00  0.00           C
ATOM   2489  O   ALA B 339     266.036 425.374 311.351  1.00  0.00           O
ATOM   2490  CB  ALA B 339     267.260 422.310 311.226  1.00  0.00           C
ATOM   2491  H   ALA B 339     265.915 421.404 313.103  1.00  0.00           H
ATOM   2492  HA  ALA B 339     267.387 423.803 312.754  1.00  0.00           H
ATOM   2493  N   TYR B 340     264.459 423.791 311.205  1.00  0.00           N
ATOM   2494  CA  TYR B 340     263.430 424.664 310.652  1.00  0.00           C
ATOM   2495  C   TYR B 340     263.094 425.794 311.620  1.00  0.00           C
ATOM   2496  O   TYR B 340     263.077 426.965 311.243  1.00  0.00           O
ATOM   2497  CB  TYR B 340     262.187 423.827 310.362  1.00  0.00           C
ATOM   2498  H   TYR B 340     264.243 422.812 311.326  1.00  0.00           H
ATOM   2499  HA  TYR B 340     263.785 425.099 309.719  1.00  0.00           H
ATOM   2500  N   LYS B 341     262.918 425.459 312.898  1.00  0.00           N
ATOM   2501  CA  LYS B 341     262.708 426.441 313.954  1.00  0.00           C
ATOM   2502  C   LYS B 341     263.878 427.421 314.055  1.00  0.00           C
ATOM   2503  O   LYS B 341     263.682 428.634 314.113  1.00  0.00           O
ATOM   2504  CB  LYS B 341     262.531 425.697 315.273  1.00  0.00           C
ATOM   2505  H   LYS B 341     262.922 424.481 313.144  1.00  0.00           H
ATOM   2506  HA  LYS B 341     261.803 427.010 313.746  1.00  0.00           H
ATOM   2507  N   GLU B 342     265.104 426.912 314.000  1.00  0.00           N
ATOM   2508  CA  GLU B 342     266.306 427.729 314.025  1.00  0.00           C
ATOM   2509  C   GLU B 342     266.372 428.693 312.840  1.00  0.00           C
ATOM   2510  O   GLU B 342     266.575 429.891 313.023  1.00  0.00           O
ATOM   2511  CB  GLU B 342     267.507 426.793 314.025  1.00  0.00           C
ATOM   2512  H   GLU B 342     265.202 425.907 313.996  1.00  0.00           H
ATOM   2513  HA  GLU B 342     266.323 428.314 314.944  1.00  0.00           H
ATOM   2514  N   ILE B 343     266.138 428.208 311.620  1.00  0.00           N
ATOM   2515  CA  ILE B 343     266.141 429.040 310.420  1.00  0.00           C
ATOM   2516  C   ILE B 343     265.047 430.111 310.469  1.00  0.00           C
ATOM   2517  O   ILE B 343     265.288 431.268 310.121  1.00  0.00           O
ATOM   2518  CB  ILE B 343     265.961 428.138 309.207  1.00  0.00           C
ATOM   2519  H   ILE B 343     265.988 427.215 311.514  1.00  0.00           H
ATOM   2520  HA  ILE B 343     267.102 429.543 310.330  1.00  0.00           H
ATOM   2521  N   VAL B 344     263.869 429.761 310.987  1.00  0.00           N
ATOM   2522  CA  VAL B 344     262.785 430.706 311.229  1.00  0.00           C
ATOM   2523  C   VAL B 344     263.191 431.785 312.236  1.00  0.00           C
ATOM   2524  O   VAL B 344     263.011 432.978 311.991  1.00  0.00           O
ATOM   2525  CB  VAL B 344     261.585 429.922 311.749  1.00  0.00           C
ATOM   2526  H   VAL B 344     263.713 428.791 311.222  1.00  0.00           H
ATOM   2527  HA  VAL B 344     262.511 431.194 310.294  1.00  0.00           H
ATOM   2528  N   ARG B 345     263.814 431.378 313.341  1.00  0.00           N
ATOM   2529  CA  ARG B 345     264.358 432.287 314.339  1.00  0.00           C
ATOM   2530  C   ARG B 345     265.435 433.208 313.756  1.00  0.00           C
ATOM   2531  O   ARG B 345     265.495 434.384 314.108  1.00  0.00           O
ATOM   2532  CB  ARG B 345     264.934 431.454 315.477  1.00  0.00           C
ATOM   2533  H   ARG B 345     263.908 430.386 313.503  1.00  0.00           H
ATOM   2534  HA  ARG B 345     263.556 432.908 314.737  1.00  0.00           H
ATOM   2535  N   GLU B 346     266.239 432.714 312.814  1.00  0.00           N
ATOM   2536  CA  GLU B 346     267.225 433.505 312.086  1.00  0.00           C
ATOM   2537  C   GLU B 346     266.575 434.624 311.274  1.00  0.00           C
ATOM   2538  O   GLU B 346     266.941 435.791 311.411  1.00  0.00           O
ATOM   2539  CB  GLU B 346     268.001 432.575 311.159  1.00  0.00           C
ATOM   2540  H   GLU B 346     266.182 431.725 312.618  1.00  0.00           H
ATOM   2541  HA  GLU B 346     267.923 433.952 312.793  1.00  0.00           H
ATOM   2542  N   MET B 347     265.561 434.296 310.471  1.00  0.00           N
ATOM   2543  CA  MET B 347     264.813 435.292 309.705  1.00  0.00           C
ATOM   2544  C   MET B 347     264.095 436.307 310.606  1.00  0.00           C
ATOM   2545  O   MET B 347     264.091 437.505 310.320  1.00  0.00           O
ATOM   2546  CB  MET B 347     263.801 434.569 308.825  1.00  0.00           C
ATOM   2547  H   MET B 347     265.306 433.323 310.384  1.00  0.00           H
ATOM   2548  HA  MET B 347     265.501 435.837 309.059  1.00  0.00           H
ATOM   2549  N   ILE B 348     263.544 435.851 311.733  1.00  0.00           N
ATOM   2550  CA  ILE B 348     262.931 436.716 312.737  1.00  0.00           C
ATOM   2551  C   ILE B 348     263.939 437.690 313.358  1.00  0.00           C
ATOM   2552  O   ILE B 348     263.697 438.896 313.396  1.00  0.00           O
ATOM   2553  CB  ILE B 348     262.315 435.837 313.820  1.00  0.00           C
ATOM   2554  H   ILE B 348     263.528 434.854 311.890  1.00  0.00           H
ATOM   2555  HA  ILE B 348     262.137 437.301 312.272  1.00  0.00           H
ATOM   2556  N   ARG B 349     265.103 437.194 313.782  1.00  0.00           N
ATOM   2557  CA  ARG B 349     266.184 438.019 314.312  1.00  0.00           C
ATOM   2558  C   ARG B 349     266.725 439.009 313.278  1.00  0.00           C
ATOM   2559  O   ARG B 349     267.041 440.151 313.611  1.00  0.00           O
ATOM   2560  CB  ARG B 349     267.302 437.098 314.788  1.00  0.00           C
ATOM   2561  H   ARG B 349     265.244 436.195 313.750  1.00  0.00           H
ATOM   2562  HA  ARG B 349     265.818 438.587 315.166  1.00  0.00           H
ATOM   2563  N   ALA B 350     266.780 438.604 312.008  1.00  0.00           N
ATOM   2564  CA  ALA B 350     267.152 439.476 310.902  1.00  0.00           C
ATOM   2565  C   ALA B 350     266.098 440.554 310.591  1.00  0.00           C
ATOM   2566  O   ALA B 350     266.417 441.543 309.930  1.00  0.00           O
ATOM   2567  CB  ALA B 350     267.410 438.593 309.675  1.00  0.00           C
ATOM   2568  H   ALA B 350     266.581 437.636 311.803  1.00  0.00           H
ATOM   2569  HA  ALA B 350     268.079 439.989 311.157  1.00  0.00           H
ATOM   2570  HB1 ALA B 350     267.745 439.208 308.842  1.00  0.00           H
ATOM   2571  HB2 ALA B 350     268.184 437.862 309.903  1.00  0.00           H
ATOM   2572  HB3 ALA B 350     266.500 438.073 309.385  1.00  0.00           H
ATOM   2573  N   GLY B 351     264.845 440.376 311.022  1.00  0.00           N
ATOM   2574  CA  GLY B 351     263.724 441.206 310.575  1.00  0.00           C
ATOM   2575  C   GLY B 351     263.472 441.075 309.068  1.00  0.00           C
ATOM   2576  O   GLY B 351     263.163 442.064 308.400  1.00  0.00           O
ATOM   2577  H   GLY B 351     264.638 439.568 311.589  1.00  0.00           H
ATOM   2578  HA1 GLY B 351     262.820 440.894 311.096  1.00  0.00           H
ATOM   2579  HA2 GLY B 351     263.920 442.252 310.809  1.00  0.00           H
ATOM   2580  N   ALA B 352     263.684 439.880 308.513  1.00  0.00           N
ATOM   2581  CA  ALA B 352     263.678 439.623 307.071  1.00  0.00           C
ATOM   2582  C   ALA B 352     262.328 439.906 306.380  1.00  0.00           C
ATOM   2583  O   ALA B 352     261.276 439.843 307.027  1.00  0.00           O
ATOM   2584  CB  ALA B 352     264.085 438.170 306.845  1.00  0.00           C
ATOM   2585  H   ALA B 352     263.904 439.110 309.128  1.00  0.00           H
ATOM   2586  HA  ALA B 352     264.435 440.260 306.615  1.00  0.00           H
ATOM   2587  N   PRO B 353     262.317 440.178 305.058  1.00  0.00           N
ATOM   2588  CA  PRO B 353     261.089 440.401 304.309  1.00  0.00           C
ATOM   2589  C   PRO B 353     260.246 439.125 304.246  1.00  0.00           C
ATOM   2590  O   PRO B 353     260.771 438.014 304.131  1.00  0.00           O
ATOM   2591  CB  PRO B 353     261.525 440.880 302.920  1.00  0.00           C
ATOM   2592  CG  PRO B 353     262.903 440.246 302.749  1.00  0.00           C
ATOM   2593  CD  PRO B 353     263.467 440.242 304.168  1.00  0.00           C
ATOM   2594  HA  PRO B 353     260.504 441.189 304.783  1.00  0.00           H
ATOM   2595  HB1 PRO B 353     260.835 440.572 302.136  1.00  0.00           H
ATOM   2596  HB2 PRO B 353     261.630 441.964 302.930  1.00  0.00           H
ATOM   2597  HG1 PRO B 353     262.795 439.224 302.393  1.00  0.00           H
ATOM   2598  HG2 PRO B 353     263.530 440.824 302.072  1.00  0.00           H
ATOM   2599  HD1 PRO B 353     264.126 439.385 304.303  1.00  0.00           H
ATOM   2600  HD2 PRO B 353     264.011 441.168 304.346  1.00  0.00           H
ATOM   2601  N   GLY B 354     258.922 439.281 304.287  1.00  0.00           N
ATOM   2602  CA  GLY B 354     257.983 438.159 304.376  1.00  0.00           C
ATOM   2603  C   GLY B 354     258.080 437.167 303.214  1.00  0.00           C
ATOM   2604  O   GLY B 354     257.835 435.979 303.409  1.00  0.00           O
ATOM   2605  H   GLY B 354     258.554 440.217 304.373  1.00  0.00           H
ATOM   2606  HA1 GLY B 354     258.154 437.619 305.306  1.00  0.00           H
ATOM   2607  HA2 GLY B 354     256.967 438.551 304.394  1.00  0.00           H
ATOM   2608  N   LYS B 355     258.500 437.609 302.027  1.00  0.00           N
ATOM   2609  CA  LYS B 355     258.733 436.727 300.882  1.00  0.00           C
ATOM   2610  C   LYS B 355     259.905 435.765 301.113  1.00  0.00           C
ATOM   2611  O   LYS B 355     259.793 434.567 300.844  1.00  0.00           O
ATOM   2612  CB  LYS B 355     258.999 437.584 299.651  1.00  0.00           C
ATOM   2613  H   LYS B 355     258.680 438.596 301.920  1.00  0.00           H
ATOM   2614  HA  LYS B 355     257.839 436.133 300.698  1.00  0.00           H
ATOM   2615  N   PHE B 356     261.011 436.258 301.675  1.00  0.00           N
ATOM   2616  CA  PHE B 356     262.145 435.420 302.058  1.00  0.00           C
ATOM   2617  C   PHE B 356     261.780 434.466 303.200  1.00  0.00           C
ATOM   2618  O   PHE B 356     262.079 433.272 303.139  1.00  0.00           O
ATOM   2619  CB  PHE B 356     263.299 436.326 302.470  1.00  0.00           C
ATOM   2620  H   PHE B 356     261.036 437.236 301.921  1.00  0.00           H
ATOM   2621  HA  PHE B 356     262.463 434.824 301.204  1.00  0.00           H
ATOM   2622  N   LEU B 357     261.064 434.966 304.208  1.00  0.00           N
ATOM   2623  CA  LEU B 357     260.557 434.152 305.310  1.00  0.00           C
ATOM   2624  C   LEU B 357     259.641 433.022 304.824  1.00  0.00           C
ATOM   2625  O   LEU B 357     259.848 431.857 305.160  1.00  0.00           O
ATOM   2626  CB  LEU B 357     259.799 435.072 306.262  1.00  0.00           C
ATOM   2627  H   LEU B 357     260.878 435.958 304.217  1.00  0.00           H
ATOM   2628  HA  LEU B 357     261.393 433.705 305.845  1.00  0.00           H
ATOM   2629  N   ASN B 358     258.672 433.336 303.966  1.00  0.00           N
ATOM   2630  CA  ASN B 358     257.771 432.357 303.366  1.00  0.00           C
ATOM   2631  C   ASN B 358     258.513 431.331 302.509  1.00  0.00           C
ATOM   2632  O   ASN B 358     258.224 430.141 302.592  1.00  0.00           O
ATOM   2633  CB  ASN B 358     256.749 433.094 302.511  1.00  0.00           C
ATOM   2634  H   ASN B 358     258.523 434.310 303.743  1.00  0.00           H
ATOM   2635  HA  ASN B 358     257.242 431.826 304.156  1.00  0.00           H
ATOM   2636  N   GLU B 359     259.514 431.753 301.736  1.00  0.00           N
ATOM   2637  CA  GLU B 359     260.352 430.840 300.962  1.00  0.00           C
ATOM   2638  C   GLU B 359     261.082 429.837 301.861  1.00  0.00           C
ATOM   2639  O   GLU B 359     261.069 428.632 301.604  1.00  0.00           O
ATOM   2640  CB  GLU B 359     261.361 431.662 300.169  1.00  0.00           C
ATOM   2641  H   GLU B 359     259.688 432.744 301.657  1.00  0.00           H
ATOM   2642  HA  GLU B 359     259.731 430.284 300.261  1.00  0.00           H
ATOM   2643  N   MET B 360     261.652 430.311 302.968  1.00  0.00           N
ATOM   2644  CA  MET B 360     262.286 429.450 303.959  1.00  0.00           C
ATOM   2645  C   MET B 360     261.292 428.485 304.614  1.00  0.00           C
ATOM   2646  O   MET B 360     261.553 427.287 304.708  1.00  0.00           O
ATOM   2647  CB  MET B 360     262.934 430.341 305.012  1.00  0.00           C
ATOM   2648  H   MET B 360     261.656 431.308 303.123  1.00  0.00           H
ATOM   2649  HA  MET B 360     263.066 428.859 303.480  1.00  0.00           H
ATOM   2650  N   VAL B 361     260.118 428.974 305.012  1.00  0.00           N
ATOM   2651  CA  VAL B 361     259.052 428.139 305.583  1.00  0.00           C
ATOM   2652  C   VAL B 361     258.607 427.071 304.591  1.00  0.00           C
ATOM   2653  O   VAL B 361     258.476 425.906 304.954  1.00  0.00           O
ATOM   2654  CB  VAL B 361     257.876 429.022 306.030  1.00  0.00           C
ATOM   2655  CG1 VAL B 361     256.608 428.221 306.330  1.00  0.00           C
ATOM   2656  CG2 VAL B 361     258.249 429.785 307.302  1.00  0.00           C
ATOM   2657  H   VAL B 361     259.972 429.970 304.949  1.00  0.00           H
ATOM   2658  HA  VAL B 361     259.437 427.615 306.457  1.00  0.00           H
ATOM   2659  HB  VAL B 361     257.642 429.742 305.247  1.00  0.00           H
ATOM   2660 HG11 VAL B 361     255.850 428.868 306.767  1.00  0.00           H
ATOM   2661 HG12 VAL B 361     256.199 427.804 305.411  1.00  0.00           H
ATOM   2662 HG13 VAL B 361     256.831 427.408 307.019  1.00  0.00           H
ATOM   2663 HG21 VAL B 361     257.437 430.454 307.582  1.00  0.00           H
ATOM   2664 HG22 VAL B 361     258.439 429.088 308.117  1.00  0.00           H
ATOM   2665 HG23 VAL B 361     259.148 430.379 307.143  1.00  0.00           H
ATOM   2666  N   LYS B 362     258.448 427.440 303.323  1.00  0.00           N
ATOM   2667  CA  LYS B 362     258.116 426.520 302.244  1.00  0.00           C
ATOM   2668  C   LYS B 362     259.198 425.458 302.049  1.00  0.00           C
ATOM   2669  O   LYS B 362     258.889 424.277 301.894  1.00  0.00           O
ATOM   2670  CB  LYS B 362     257.946 427.329 300.965  1.00  0.00           C
ATOM   2671  H   LYS B 362     258.548 428.418 303.093  1.00  0.00           H
ATOM   2672  HA  LYS B 362     257.177 426.016 302.471  1.00  0.00           H
ATOM   2673  N   LEU B 363     260.469 425.845 302.137  1.00  0.00           N
ATOM   2674  CA  LEU B 363     261.578 424.900 302.146  1.00  0.00           C
ATOM   2675  C   LEU B 363     261.481 423.933 303.328  1.00  0.00           C
ATOM   2676  O   LEU B 363     261.641 422.726 303.154  1.00  0.00           O
ATOM   2677  CB  LEU B 363     262.879 425.690 302.203  1.00  0.00           C
ATOM   2678  H   LEU B 363     260.674 426.831 302.207  1.00  0.00           H
ATOM   2679  HA  LEU B 363     261.566 424.319 301.224  1.00  0.00           H
ATOM   2680  N   GLY B 364     261.139 424.431 304.519  1.00  0.00           N
ATOM   2681  CA  GLY B 364     260.899 423.598 305.701  1.00  0.00           C
ATOM   2682  C   GLY B 364     259.746 422.617 305.508  1.00  0.00           C
ATOM   2683  O   GLY B 364     259.849 421.444 305.861  1.00  0.00           O
ATOM   2684  H   GLY B 364     261.055 425.432 304.610  1.00  0.00           H
ATOM   2685  HA1 GLY B 364     261.801 423.038 305.945  1.00  0.00           H
ATOM   2686  HA2 GLY B 364     260.652 424.246 306.541  1.00  0.00           H
ATOM   2687  N   ALA B 365     258.672 423.064 304.866  1.00  0.00           N
ATOM   2688  CA  ALA B 365     257.544 422.218 304.501  1.00  0.00           C
ATOM   2689  C   ALA B 365     257.948 421.117 303.520  1.00  0.00           C
ATOM   2690  O   ALA B 365     257.705 419.935 303.766  1.00  0.00           O
ATOM   2691  CB  ALA B 365     256.471 423.106 303.882  1.00  0.00           C
ATOM   2692  H   ALA B 365     258.627 424.047 304.643  1.00  0.00           H
ATOM   2693  HA  ALA B 365     257.137 421.749 305.396  1.00  0.00           H
ATOM   2694  N   GLU B 366     258.633 421.484 302.439  1.00  0.00           N
ATOM   2695  CA  GLU B 366     259.142 420.535 301.459  1.00  0.00           C
ATOM   2696  C   GLU B 366     260.104 419.528 302.089  1.00  0.00           C
ATOM   2697  O   GLU B 366     260.048 418.339 301.786  1.00  0.00           O
ATOM   2698  CB  GLU B 366     259.845 421.321 300.361  1.00  0.00           C
ATOM   2699  H   GLU B 366     258.796 422.467 302.280  1.00  0.00           H
ATOM   2700  HA  GLU B 366     258.312 419.986 301.018  1.00  0.00           H
ATOM   2701  N   ALA B 367     260.941 419.976 303.022  1.00  0.00           N
ATOM   2702  CA  ALA B 367     261.840 419.124 303.784  1.00  0.00           C
ATOM   2703  C   ALA B 367     261.088 418.140 304.678  1.00  0.00           C
ATOM   2704  O   ALA B 367     261.382 416.948 304.660  1.00  0.00           O
ATOM   2705  CB  ALA B 367     262.749 420.015 304.622  1.00  0.00           C
ATOM   2706  H   ALA B 367     260.982 420.970 303.190  1.00  0.00           H
ATOM   2707  HA  ALA B 367     262.461 418.550 303.098  1.00  0.00           H
ATOM   2708  N   ILE B 368     260.077 418.592 305.416  1.00  0.00           N
ATOM   2709  CA  ILE B 368     259.236 417.703 306.210  1.00  0.00           C
ATOM   2710  C   ILE B 368     258.555 416.658 305.325  1.00  0.00           C
ATOM   2711  O   ILE B 368     258.550 415.468 305.644  1.00  0.00           O
ATOM   2712  CB  ILE B 368     258.199 418.550 306.936  1.00  0.00           C
ATOM   2713  H   ILE B 368     259.883 419.582 305.425  1.00  0.00           H
ATOM   2714  HA  ILE B 368     259.850 417.187 306.946  1.00  0.00           H
ATOM   2715  N   VAL B 369     258.069 417.079 304.156  1.00  0.00           N
ATOM   2716  CA  VAL B 369     257.524 416.188 303.140  1.00  0.00           C
ATOM   2717  C   VAL B 369     258.549 415.155 302.673  1.00  0.00           C
ATOM   2718  O   VAL B 369     258.259 413.962 302.616  1.00  0.00           O
ATOM   2719  CB  VAL B 369     257.064 417.038 301.962  1.00  0.00           C
ATOM   2720  H   VAL B 369     258.073 418.070 303.966  1.00  0.00           H
ATOM   2721  HA  VAL B 369     256.663 415.659 303.548  1.00  0.00           H
ATOM   2722  N   GLU B 370     259.778 415.590 302.406  1.00  0.00           N
ATOM   2723  CA  GLU B 370     260.890 414.717 302.055  1.00  0.00           C
ATOM   2724  C   GLU B 370     261.214 413.719 303.170  1.00  0.00           C
ATOM   2725  O   GLU B 370     261.502 412.557 302.893  1.00  0.00           O
ATOM   2726  CB  GLU B 370     262.103 415.590 301.764  1.00  0.00           C
ATOM   2727  H   GLU B 370     259.947 416.585 302.423  1.00  0.00           H
ATOM   2728  HA  GLU B 370     260.639 414.155 301.155  1.00  0.00           H
ATOM   2729  N   LEU B 371     261.106 414.134 304.432  1.00  0.00           N
ATOM   2730  CA  LEU B 371     261.260 413.257 305.589  1.00  0.00           C
ATOM   2731  C   LEU B 371     260.222 412.135 305.592  1.00  0.00           C
ATOM   2732  O   LEU B 371     260.564 410.959 305.721  1.00  0.00           O
ATOM   2733  CB  LEU B 371     261.125 414.102 306.853  1.00  0.00           C
ATOM   2734  H   LEU B 371     260.918 415.112 304.594  1.00  0.00           H
ATOM   2735  HA  LEU B 371     262.253 412.807 305.575  1.00  0.00           H
ATOM   2736  N   VAL B 372     258.957 412.481 305.360  1.00  0.00           N
ATOM   2737  CA  VAL B 372     257.885 411.507 305.184  1.00  0.00           C
ATOM   2738  C   VAL B 372     258.132 410.580 303.991  1.00  0.00           C
ATOM   2739  O   VAL B 372     257.982 409.365 304.109  1.00  0.00           O
ATOM   2740  CB  VAL B 372     256.581 412.267 304.987  1.00  0.00           C
ATOM   2741  H   VAL B 372     258.734 413.462 305.285  1.00  0.00           H
ATOM   2742  HA  VAL B 372     257.799 410.895 306.080  1.00  0.00           H
ATOM   2743  N   GLU B 373     258.576 411.126 302.858  1.00  0.00           N
ATOM   2744  CA  GLU B 373     258.922 410.356 301.665  1.00  0.00           C
ATOM   2745  C   GLU B 373     260.071 409.369 301.913  1.00  0.00           C
ATOM   2746  O   GLU B 373     260.008 408.219 301.481  1.00  0.00           O
ATOM   2747  CB  GLU B 373     259.289 411.338 300.554  1.00  0.00           C
ATOM   2748  H   GLU B 373     258.634 412.133 302.807  1.00  0.00           H
ATOM   2749  HA  GLU B 373     258.051 409.785 301.346  1.00  0.00           H
ATOM   2750  N   GLU B 374     261.092 409.776 302.671  1.00  0.00           N
ATOM   2751  CA  GLU B 374     262.197 408.918 303.087  1.00  0.00           C
ATOM   2752  C   GLU B 374     261.722 407.765 303.978  1.00  0.00           C
ATOM   2753  O   GLU B 374     262.106 406.616 303.761  1.00  0.00           O
ATOM   2754  CB  GLU B 374     263.218 409.773 303.829  1.00  0.00           C
ATOM   2755  H   GLU B 374     261.116 410.744 302.954  1.00  0.00           H
ATOM   2756  HA  GLU B 374     262.678 408.493 302.207  1.00  0.00           H
ATOM   2757  N   ALA B 375     260.830 408.043 304.932  1.00  0.00           N
ATOM   2758  CA  ALA B 375     260.196 407.022 305.766  1.00  0.00           C
ATOM   2759  C   ALA B 375     259.325 406.047 304.957  1.00  0.00           C
ATOM   2760  O   ALA B 375     259.364 404.835 305.184  1.00  0.00           O
ATOM   2761  CB  ALA B 375     259.346 407.733 306.813  1.00  0.00           C
ATOM   2762  H   ALA B 375     260.578 409.008 305.085  1.00  0.00           H
ATOM   2763  HA  ALA B 375     260.964 406.445 306.279  1.00  0.00           H
ATOM   2764  N   VAL B 376     258.577 406.560 303.980  1.00  0.00           N
ATOM   2765  CA  VAL B 376     257.725 405.773 303.092  1.00  0.00           C
ATOM   2766  C   VAL B 376     258.521 404.840 302.176  1.00  0.00           C
ATOM   2767  O   VAL B 376     258.244 403.643 302.112  1.00  0.00           O
ATOM   2768  CB  VAL B 376     256.891 406.735 302.251  1.00  0.00           C
ATOM   2769  H   VAL B 376     258.552 407.564 303.887  1.00  0.00           H
ATOM   2770  HA  VAL B 376     257.047 405.165 303.690  1.00  0.00           H
ATOM   2771  N   LYS B 377     259.556 405.354 301.507  1.00  0.00           N
ATOM   2772  CA  LYS B 377     260.461 404.551 300.684  1.00  0.00           C
ATOM   2773  C   LYS B 377     261.244 403.516 301.505  1.00  0.00           C
ATOM   2774  O   LYS B 377     261.508 402.409 301.034  1.00  0.00           O
ATOM   2775  CB  LYS B 377     261.428 405.497 299.976  1.00  0.00           C
ATOM   2776  H   LYS B 377     259.725 406.348 301.570  1.00  0.00           H
ATOM   2777  HA  LYS B 377     259.880 404.017 299.933  1.00  0.00           H
ATOM   2778  N   GLU B 378     261.571 403.843 302.758  1.00  0.00           N
ATOM   2779  CA  GLU B 378     262.194 402.930 303.715  1.00  0.00           C
ATOM   2780  C   GLU B 378     261.265 401.824 304.237  1.00  0.00           C
ATOM   2781  O   GLU B 378     261.737 400.887 304.884  1.00  0.00           O
ATOM   2782  CB  GLU B 378     262.698 403.762 304.893  1.00  0.00           C
ATOM   2783  H   GLU B 378     261.397 404.789 303.065  1.00  0.00           H
ATOM   2784  HA  GLU B 378     263.050 402.450 303.243  1.00  0.00           H
ATOM   2785  N   GLY B 379     259.950 401.911 304.007  1.00  0.00           N
ATOM   2786  CA  GLY B 379     258.979 400.979 304.586  1.00  0.00           C
ATOM   2787  C   GLY B 379     258.925 401.022 306.120  1.00  0.00           C
ATOM   2788  O   GLY B 379     258.665 400.001 306.757  1.00  0.00           O
ATOM   2789  H   GLY B 379     259.600 402.678 303.455  1.00  0.00           H
ATOM   2790  HA1 GLY B 379     257.989 401.231 304.209  1.00  0.00           H
ATOM   2791  HA2 GLY B 379     259.214 399.963 304.272  1.00  0.00           H
ATOM   2792  N   VAL B 380     259.228 402.172 306.731  1.00  0.00           N
ATOM   2793  CA  VAL B 380     259.272 402.329 308.186  1.00  0.00           C
ATOM   2794  C   VAL B 380     257.888 402.152 308.855  1.00  0.00           C
ATOM   2795  O   VAL B 380     256.863 402.399 308.211  1.00  0.00           O
ATOM   2796  CB  VAL B 380     259.846 403.707 308.503  1.00  0.00           C
ATOM   2797  H   VAL B 380     259.400 402.987 306.161  1.00  0.00           H
ATOM   2798  HA  VAL B 380     259.955 401.577 308.580  1.00  0.00           H
ATOM   2799  N   PRO B 381     257.821 401.748 310.141  1.00  0.00           N
ATOM   2800  CA  PRO B 381     256.564 401.529 310.853  1.00  0.00           C
ATOM   2801  C   PRO B 381     255.569 402.703 310.761  1.00  0.00           C
ATOM   2802  O   PRO B 381     255.968 403.869 310.866  1.00  0.00           O
ATOM   2803  CB  PRO B 381     256.955 401.255 312.307  1.00  0.00           C
ATOM   2804  CG  PRO B 381     258.344 400.640 312.179  1.00  0.00           C
ATOM   2805  CD  PRO B 381     258.944 401.387 310.991  1.00  0.00           C
ATOM   2806  HA  PRO B 381     256.117 400.627 310.438  1.00  0.00           H
ATOM   2807  HB1 PRO B 381     257.031 402.191 312.858  1.00  0.00           H
ATOM   2808  HB2 PRO B 381     256.257 400.578 312.794  1.00  0.00           H
ATOM   2809  HG1 PRO B 381     258.933 400.778 313.084  1.00  0.00           H
ATOM   2810  HG2 PRO B 381     258.251 399.584 311.933  1.00  0.00           H
ATOM   2811  HD1 PRO B 381     259.442 402.293 311.335  1.00  0.00           H
ATOM   2812  HD2 PRO B 381     259.652 400.740 310.477  1.00  0.00           H
ATOM   2813  N   PRO B 382     254.260 402.426 310.619  1.00  0.00           N
ATOM   2814  CA  PRO B 382     253.264 403.445 310.298  1.00  0.00           C
ATOM   2815  C   PRO B 382     253.042 404.454 311.432  1.00  0.00           C
ATOM   2816  O   PRO B 382     252.785 405.626 311.165  1.00  0.00           O
ATOM   2817  CB  PRO B 382     251.985 402.666 309.971  1.00 30.00           C
ATOM   2818  CG  PRO B 382     252.146 401.347 310.721  1.00 30.00           C
ATOM   2819  CD  PRO B 382     253.649 401.107 310.643  1.00 30.00           C
ATOM   2820  HA  PRO B 382     253.580 403.998 309.414  1.00  0.00           H
ATOM   2821  HB2 PRO B 382     251.949 402.459 308.902  1.00 30.00           H
ATOM   2822  HB3 PRO B 382     251.087 403.199 310.285  1.00 30.00           H
ATOM   2823  HG2 PRO B 382     251.841 401.470 311.759  1.00 30.00           H
ATOM   2824  HG3 PRO B 382     251.582 400.544 310.248  1.00 30.00           H
ATOM   2825  HD2 PRO B 382     253.980 400.527 311.503  1.00 30.00           H
ATOM   2826  HD3 PRO B 382     253.886 400.576 309.722  1.00 30.00           H
ATOM   2827  N   GLU B 383     253.190 404.039 312.693  1.00  0.00           N
ATOM   2828  CA  GLU B 383     253.091 404.938 313.843  1.00  0.00           C
ATOM   2829  C   GLU B 383     254.191 406.009 313.839  1.00  0.00           C
ATOM   2830  O   GLU B 383     253.935 407.176 314.135  1.00  0.00           O
ATOM   2831  CB  GLU B 383     253.175 404.098 315.114  1.00  0.00           C
ATOM   2832  H   GLU B 383     253.380 403.063 312.861  1.00  0.00           H
ATOM   2833  HA  GLU B 383     252.126 405.445 313.826  1.00  0.00           H
ATOM   2834  N   GLU B 384     255.407 405.639 313.431  1.00  0.00           N
ATOM   2835  CA  GLU B 384     256.508 406.578 313.239  1.00  0.00           C
ATOM   2836  C   GLU B 384     256.239 407.542 312.079  1.00  0.00           C
ATOM   2837  O   GLU B 384     256.441 408.750 312.216  1.00  0.00           O
ATOM   2838  CB  GLU B 384     257.780 405.778 312.983  1.00  0.00           C
ATOM   2839  H   GLU B 384     255.560 404.674 313.178  1.00  0.00           H
ATOM   2840  HA  GLU B 384     256.651 407.165 314.145  1.00  0.00           H
ATOM   2841  N   VAL B 385     255.711 407.042 310.959  1.00  0.00           N
ATOM   2842  CA  VAL B 385     255.295 407.880 309.831  1.00  0.00           C
ATOM   2843  C   VAL B 385     254.217 408.895 310.230  1.00  0.00           C
ATOM   2844  O   VAL B 385     254.320 410.083 309.922  1.00  0.00           O
ATOM   2845  CB  VAL B 385     254.778 406.969 308.721  1.00 30.00           C
ATOM   2846  H   VAL B 385     255.597 406.041 310.885  1.00  0.00           H
ATOM   2847  HA  VAL B 385     256.158 408.428 309.454  1.00  0.00           H
ATOM   2848  N   THR B 386     253.213 408.451 310.990  1.00  0.00           N
ATOM   2849  CA  THR B 386     252.168 409.307 311.537  1.00  0.00           C
ATOM   2850  C   THR B 386     252.731 410.373 312.478  1.00  0.00           C
ATOM   2851  O   THR B 386     252.423 411.556 312.325  1.00  0.00           O
ATOM   2852  CB  THR B 386     251.165 408.427 312.277  1.00  0.00           C
ATOM   2853  H   THR B 386     253.150 407.460 311.172  1.00  0.00           H
ATOM   2854  HA  THR B 386     251.646 409.812 310.725  1.00  0.00           H
ATOM   2855  N   GLU B 387     253.614 409.991 313.404  1.00  0.00           N
ATOM   2856  CA  GLU B 387     254.297 410.935 314.285  1.00  0.00           C
ATOM   2857  C   GLU B 387     255.110 411.970 313.495  1.00  0.00           C
ATOM   2858  O   GLU B 387     255.078 413.161 313.806  1.00  0.00           O
ATOM   2859  CB  GLU B 387     255.206 410.145 315.222  1.00  0.00           C
ATOM   2860  H   GLU B 387     253.808 409.007 313.514  1.00  0.00           H
ATOM   2861  HA  GLU B 387     253.563 411.469 314.887  1.00  0.00           H
ATOM   2862  N   MET B 388     255.772 411.540 312.420  1.00  0.00           N
ATOM   2863  CA  MET B 388     256.501 412.418 311.514  1.00  0.00           C
ATOM   2864  C   MET B 388     255.583 413.437 310.835  1.00  0.00           C
ATOM   2865  O   MET B 388     255.848 414.639 310.883  1.00  0.00           O
ATOM   2866  CB  MET B 388     257.207 411.560 310.469  1.00  0.00           C
ATOM   2867  H   MET B 388     255.797 410.547 312.239  1.00  0.00           H
ATOM   2868  HA  MET B 388     257.258 412.966 312.075  1.00  0.00           H
ATOM   2869  N   GLY B 389     254.468 412.990 310.261  1.00  0.00           N
ATOM   2870  CA  GLY B 389     253.505 413.895 309.647  1.00  0.00           C
ATOM   2871  C   GLY B 389     252.913 414.882 310.658  1.00  0.00           C
ATOM   2872  O   GLY B 389     252.780 416.073 310.372  1.00  0.00           O
ATOM   2873  H   GLY B 389     254.298 411.996 310.226  1.00  0.00           H
ATOM   2874  N   ILE B 390     252.641 414.415 311.879  1.00  0.00           N
ATOM   2875  CA  ILE B 390     252.158 415.241 312.978  1.00  0.00           C
ATOM   2876  C   ILE B 390     253.162 416.328 313.360  1.00  0.00           C
ATOM   2877  O   ILE B 390     252.808 417.503 313.459  1.00  0.00           O
ATOM   2878  CB  ILE B 390     251.886 414.338 314.175  1.00  0.00           C
ATOM   2879  H   ILE B 390     252.742 413.425 312.046  1.00  0.00           H
ATOM   2880  HA  ILE B 390     251.227 415.724 312.684  1.00  0.00           H
ATOM   2881  N   GLU B 391     254.433 415.961 313.504  1.00  0.00           N
ATOM   2882  CA  GLU B 391     255.508 416.909 313.757  1.00  0.00           C
ATOM   2883  C   GLU B 391     255.635 417.930 312.623  1.00  0.00           C
ATOM   2884  O   GLU B 391     255.739 419.127 312.885  1.00  0.00           O
ATOM   2885  CB  GLU B 391     256.806 416.127 313.921  1.00  0.00           C
ATOM   2886  H   GLU B 391     254.664 414.981 313.443  1.00  0.00           H
ATOM   2887  HA  GLU B 391     255.305 417.448 314.681  1.00  0.00           H
ATOM   2888  N   GLY B 392     255.544 417.487 311.366  1.00  0.00           N
ATOM   2889  CA  GLY B 392     255.578 418.368 310.201  1.00  0.00           C
ATOM   2890  C   GLY B 392     254.434 419.378 310.204  1.00  0.00           C
ATOM   2891  O   GLY B 392     254.645 420.571 309.991  1.00  0.00           O
ATOM   2892  H   GLY B 392     255.492 416.491 311.213  1.00  0.00           H
ATOM   2893  HA1 GLY B 392     256.524 418.907 310.181  1.00  0.00           H
ATOM   2894  HA2 GLY B 392     255.495 417.762 309.300  1.00  0.00           H
ATOM   2895  N   LEU B 393     253.230 418.934 310.546  1.00  0.00           N
ATOM   2896  CA  LEU B 393     252.096 419.826 310.743  1.00  0.00           C
ATOM   2897  C   LEU B 393     252.335 420.820 311.887  1.00  0.00           C
ATOM   2898  O   LEU B 393     252.084 422.015 311.738  1.00  0.00           O
ATOM   2899  CB  LEU B 393     250.869 418.968 311.022  1.00  0.00           C
ATOM   2900  H   LEU B 393     253.098 417.943 310.683  1.00  0.00           H
ATOM   2901  HA  LEU B 393     251.918 420.394 309.830  1.00  0.00           H
ATOM   2902  N   LYS B 394     252.886 420.358 313.011  1.00  0.00           N
ATOM   2903  CA  LYS B 394     253.216 421.209 314.154  1.00  0.00           C
ATOM   2904  C   LYS B 394     254.211 422.307 313.778  1.00  0.00           C
ATOM   2905  O   LYS B 394     254.017 423.479 314.107  1.00  0.00           O
ATOM   2906  CB  LYS B 394     253.802 420.326 315.252  1.00  0.00           C
ATOM   2907  H   LYS B 394     253.045 419.365 313.096  1.00  0.00           H
ATOM   2908  HA  LYS B 394     252.309 421.681 314.531  1.00  0.00           H
ATOM   2909  N   ALA B 395     255.239 421.947 313.012  1.00  0.00           N
ATOM   2910  CA  ALA B 395     256.195 422.896 312.464  1.00  0.00           C
ATOM   2911  C   ALA B 395     255.517 423.895 311.524  1.00  0.00           C
ATOM   2912  O   ALA B 395     255.760 425.096 311.617  1.00  0.00           O
ATOM   2913  CB  ALA B 395     257.301 422.108 311.756  1.00  0.00           C
ATOM   2914  H   ALA B 395     255.364 420.966 312.809  1.00  0.00           H
ATOM   2915  HA  ALA B 395     256.643 423.455 313.285  1.00  0.00           H
ATOM   2916  HB1 ALA B 395     258.050 422.801 311.376  1.00  0.00           H
ATOM   2917  HB2 ALA B 395     257.776 421.425 312.456  1.00  0.00           H
ATOM   2918  HB3 ALA B 395     256.897 421.537 310.922  1.00  0.00           H
ATOM   2919  N   VAL B 396     254.610 423.425 310.667  1.00  0.00           N
ATOM   2920  CA  VAL B 396     253.809 424.289 309.811  1.00  0.00           C
ATOM   2921  C   VAL B 396     253.035 425.326 310.626  1.00  0.00           C
ATOM   2922  O   VAL B 396     253.057 426.515 310.311  1.00  0.00           O
ATOM   2923  CB  VAL B 396     252.848 423.414 309.019  1.00  0.00           C
ATOM   2924  H   VAL B 396     254.475 422.427 310.600  1.00  0.00           H
ATOM   2925  HA  VAL B 396     254.461 424.811 309.112  1.00  0.00           H
ATOM   2926  N   THR B 397     252.420 424.899 311.728  1.00  0.00           N
ATOM   2927  CA  THR B 397     251.709 425.779 312.647  1.00  0.00           C
ATOM   2928  C   THR B 397     252.620 426.861 313.237  1.00  0.00           C
ATOM   2929  O   THR B 397     252.309 428.052 313.173  1.00  0.00           O
ATOM   2930  CB  THR B 397     251.128 424.922 313.763  1.00  0.00           C
ATOM   2931  H   THR B 397     252.417 423.908 311.919  1.00  0.00           H
ATOM   2932  HA  THR B 397     250.893 426.273 312.120  1.00  0.00           H
ATOM   2933  N   GLU B 398     253.778 426.462 313.758  1.00  0.00           N
ATOM   2934  CA  GLU B 398     254.749 427.399 314.309  1.00  0.00           C
ATOM   2935  C   GLU B 398     255.236 428.399 313.259  1.00  0.00           C
ATOM   2936  O   GLU B 398     255.288 429.600 313.516  1.00  0.00           O
ATOM   2937  CB  GLU B 398     255.927 426.607 314.862  1.00  0.00           C
ATOM   2938  H   GLU B 398     253.977 425.473 313.797  1.00  0.00           H
ATOM   2939  HA  GLU B 398     254.293 427.957 315.126  1.00  0.00           H
ATOM   2940  N   MET B 399     255.533 427.919 312.053  1.00  0.00           N
ATOM   2941  CA  MET B 399     255.997 428.736 310.942  1.00  0.00           C
ATOM   2942  C   MET B 399     254.955 429.760 310.496  1.00  0.00           C
ATOM   2943  O   MET B 399     255.265 430.941 310.344  1.00  0.00           O
ATOM   2944  CB  MET B 399     256.347 427.801 309.791  1.00  0.00           C
ATOM   2945  H   MET B 399     255.486 426.921 311.914  1.00  0.00           H
ATOM   2946  HA  MET B 399     256.900 429.270 311.236  1.00  0.00           H
ATOM   2947  N   ALA B 400     253.698 429.343 310.345  1.00  0.00           N
ATOM   2948  CA  ALA B 400     252.612 430.248 309.997  1.00  0.00           C
ATOM   2949  C   ALA B 400     252.383 431.296 311.098  1.00  0.00           C
ATOM   2950  O   ALA B 400     252.266 432.486 310.808  1.00  0.00           O
ATOM   2951  CB  ALA B 400     251.363 429.407 309.733  1.00  0.00           C
ATOM   2952  H   ALA B 400     253.489 428.362 310.458  1.00  0.00           H
ATOM   2953  HA  ALA B 400     252.868 430.778 309.081  1.00  0.00           H
ATOM   2954  HB1 ALA B 400     250.533 430.055 309.458  1.00  0.00           H
ATOM   2955  HB2 ALA B 400     251.552 428.715 308.916  1.00  0.00           H
ATOM   2956  HB3 ALA B 400     251.091 428.840 310.621  1.00  0.00           H
ATOM   2957  N   ILE B 401     252.395 430.875 312.365  1.00  0.00           N
ATOM   2958  CA  ILE B 401     252.285 431.780 313.503  1.00  0.00           C
ATOM   2959  C   ILE B 401     253.421 432.805 313.530  1.00  0.00           C
ATOM   2960  O   ILE B 401     253.191 433.993 313.751  1.00  0.00           O
ATOM   2961  CB  ILE B 401     252.300 430.944 314.778  1.00  0.00           C
ATOM   2962  H   ILE B 401     252.475 429.886 312.550  1.00  0.00           H
ATOM   2963  HA  ILE B 401     251.339 432.317 313.450  1.00  0.00           H
ATOM   2964  N   GLU B 402     254.639 432.370 313.218  1.00  0.00           N
ATOM   2965  CA  GLU B 402     255.791 433.244 313.062  1.00  0.00           C
ATOM   2966  C   GLU B 402     255.600 434.252 311.926  1.00  0.00           C
ATOM   2967  O   GLU B 402     255.798 435.448 312.131  1.00  0.00           O
ATOM   2968  CB  GLU B 402     257.015 432.373 312.801  1.00  0.00           C
ATOM   2969  H   GLU B 402     254.780 431.377 313.101  1.00  0.00           H
ATOM   2970  HA  GLU B 402     255.951 433.798 313.987  1.00  0.00           H
ATOM   2971  N   GLY B 403     255.145 433.804 310.752  1.00  0.00           N
ATOM   2972  CA  GLY B 403     254.842 434.688 309.624  1.00  0.00           C
ATOM   2973  C   GLY B 403     253.783 435.733 309.977  1.00  0.00           C
ATOM   2974  O   GLY B 403     253.915 436.901 309.613  1.00  0.00           O
ATOM   2975  H   GLY B 403     255.023 432.809 310.634  1.00  0.00           H
ATOM   2976  HA1 GLY B 403     255.749 435.202 309.311  1.00  0.00           H
ATOM   2977  HA2 GLY B 403     254.471 434.088 308.794  1.00  0.00           H
ATOM   2978  N   MET B 404     252.786 435.343 310.770  1.00  0.00           N
ATOM   2979  CA  MET B 404     251.797 436.254 311.332  1.00  0.00           C
ATOM   2980  C   MET B 404     252.419 437.292 312.270  1.00  0.00           C
ATOM   2981  O   MET B 404     252.216 438.492 312.089  1.00  0.00           O
ATOM   2982  CB  MET B 404     250.762 435.426 312.084  1.00  0.00           C
ATOM   2983  H   MET B 404     252.714 434.362 310.998  1.00  0.00           H
ATOM   2984  HA  MET B 404     251.295 436.782 310.521  1.00  0.00           H
ATOM   2985  N   LYS B 405     253.235 436.860 313.233  1.00  0.00           N
ATOM   2986  CA  LYS B 405     253.945 437.761 314.140  1.00  0.00           C
ATOM   2987  C   LYS B 405     254.883 438.727 313.403  1.00  0.00           C
ATOM   2988  O   LYS B 405     255.018 439.887 313.792  1.00  0.00           O
ATOM   2989  CB  LYS B 405     254.736 436.905 315.123  1.00  0.00           C
ATOM   2990  H   LYS B 405     253.355 435.865 313.357  1.00  0.00           H
ATOM   2991  HA  LYS B 405     253.221 438.349 314.701  1.00  0.00           H
ATOM   2992  N   ALA B 406     255.491 438.280 312.302  1.00  0.00           N
ATOM   2993  CA  ALA B 406     256.342 439.094 311.439  1.00  0.00           C
ATOM   2994  C   ALA B 406     255.564 440.088 310.555  1.00  0.00           C
ATOM   2995  O   ALA B 406     256.165 440.997 309.978  1.00  0.00           O
ATOM   2996  CB  ALA B 406     257.174 438.140 310.579  1.00  0.00           C
ATOM   2997  H   ALA B 406     255.399 437.301 312.075  1.00  0.00           H
ATOM   2998  HA  ALA B 406     257.023 439.673 312.061  1.00  0.00           H
ATOM   2999  HB1 ALA B 406     257.868 438.715 309.968  1.00  0.00           H
ATOM   3000  HB2 ALA B 406     257.747 437.472 311.220  1.00  0.00           H
ATOM   3001  HB3 ALA B 406     256.527 437.556 309.928  1.00  0.00           H
ATOM   3002  N   GLY B 407     254.247 439.927 310.408  1.00  0.00           N
ATOM   3003  CA  GLY B 407     253.449 440.744 309.490  1.00  0.00           C
ATOM   3004  C   GLY B 407     253.658 440.400 308.010  1.00  0.00           C
ATOM   3005  O   GLY B 407     253.520 441.273 307.154  1.00  0.00           O
ATOM   3006  H   GLY B 407     253.785 439.190 310.920  1.00  0.00           H
ATOM   3007  HA1 GLY B 407     252.397 440.589 309.722  1.00  0.00           H
ATOM   3008  HA2 GLY B 407     253.678 441.797 309.642  1.00  0.00           H
ATOM   3009  N   GLY B 408     254.008 439.149 307.688  1.00  0.00           N
ATOM   3010  CA  GLY B 408     254.046 438.649 306.306  1.00  0.00           C
ATOM   3011  C   GLY B 408     252.648 438.508 305.682  1.00  0.00           C
ATOM   3012  O   GLY B 408     251.637 438.629 306.371  1.00  0.00           O
ATOM   3013  H   GLY B 408     254.084 438.474 308.433  1.00  0.00           H
ATOM   3014  HA1 GLY B 408     254.635 439.326 305.690  1.00  0.00           H
ATOM   3015  HA2 GLY B 408     254.527 437.672 306.291  1.00  0.00           H
ATOM   3016  N   ASP B 409     252.567 438.239 304.377  1.00  0.00           N
ATOM   3017  CA  ASP B 409     251.296 438.095 303.658  1.00  0.00           C
ATOM   3018  C   ASP B 409     250.444 436.939 304.216  1.00  0.00           C
ATOM   3019  O   ASP B 409     250.835 435.774 304.073  1.00  0.00           O
ATOM   3020  CB  ASP B 409     251.599 437.845 302.185  1.00  0.00           C
ATOM   3021  H   ASP B 409     253.423 438.135 303.854  1.00  0.00           H
ATOM   3022  HA  ASP B 409     250.748 439.035 303.717  1.00  0.00           H
ATOM   3023  N   PRO B 410     249.278 437.206 304.837  1.00  0.00           N
ATOM   3024  CA  PRO B 410     248.485 436.165 305.494  1.00  0.00           C
ATOM   3025  C   PRO B 410     248.028 435.066 304.533  1.00  0.00           C
ATOM   3026  O   PRO B 410     248.031 433.889 304.886  1.00  0.00           O
ATOM   3027  CB  PRO B 410     247.275 436.884 306.102  1.00  0.00           C
ATOM   3028  CG  PRO B 410     247.733 438.330 306.240  1.00  0.00           C
ATOM   3029  CD  PRO B 410     248.678 438.513 305.060  1.00  0.00           C
ATOM   3030  HA  PRO B 410     249.079 435.718 306.290  1.00  0.00           H
ATOM   3031  HB1 PRO B 410     246.426 436.850 305.423  1.00  0.00           H
ATOM   3032  HB2 PRO B 410     246.994 436.461 307.065  1.00  0.00           H
ATOM   3033  HG1 PRO B 410     246.899 439.027 306.201  1.00  0.00           H
ATOM   3034  HG2 PRO B 410     248.292 438.450 307.164  1.00  0.00           H
ATOM   3035  HD1 PRO B 410     248.110 438.806 304.178  1.00  0.00           H
ATOM   3036  HD2 PRO B 410     249.415 439.277 305.304  1.00  0.00           H
ATOM   3037  N   LYS B 411     247.673 435.441 303.302  1.00  0.00           N
ATOM   3038  CA  LYS B 411     247.224 434.512 302.270  1.00  0.00           C
ATOM   3039  C   LYS B 411     248.318 433.517 301.877  1.00  0.00           C
ATOM   3040  O   LYS B 411     248.061 432.317 301.788  1.00  0.00           O
ATOM   3041  CB  LYS B 411     246.785 435.318 301.051  1.00  0.00           C
ATOM   3042  H   LYS B 411     247.691 436.425 303.080  1.00  0.00           H
ATOM   3043  HA  LYS B 411     246.369 433.947 302.638  1.00  0.00           H
ATOM   3044  N   GLU B 412     249.555 433.986 301.716  1.00  0.00           N
ATOM   3045  CA  GLU B 412     250.704 433.117 301.481  1.00  0.00           C
ATOM   3046  C   GLU B 412     250.974 432.194 302.676  1.00  0.00           C
ATOM   3047  O   GLU B 412     251.178 430.992 302.502  1.00  0.00           O
ATOM   3048  CB  GLU B 412     251.917 434.001 301.203  1.00  0.00           C
ATOM   3049  H   GLU B 412     249.714 434.978 301.815  1.00  0.00           H
ATOM   3050  HA  GLU B 412     250.520 432.498 300.604  1.00  0.00           H
ATOM   3051  N   PHE B 413     250.904 432.728 303.899  1.00  0.00           N
ATOM   3052  CA  PHE B 413     251.113 431.961 305.127  1.00  0.00           C
ATOM   3053  C   PHE B 413     250.095 430.827 305.291  1.00  0.00           C
ATOM   3054  O   PHE B 413     250.462 429.662 305.456  1.00  0.00           O
ATOM   3055  CB  PHE B 413     251.030 432.919 306.313  1.00  0.00           C
ATOM   3056  H   PHE B 413     250.754 433.723 303.980  1.00  0.00           H
ATOM   3057  HA  PHE B 413     252.108 431.519 305.108  1.00  0.00           H
ATOM   3058  N   LEU B 414     248.806 431.143 305.176  1.00  0.00           N
ATOM   3059  CA  LEU B 414     247.737 430.154 305.241  1.00  0.00           C
ATOM   3060  C   LEU B 414     247.814 429.145 304.090  1.00  0.00           C
ATOM   3061  O   LEU B 414     247.632 427.949 304.310  1.00  0.00           O
ATOM   3062  CB  LEU B 414     246.402 430.888 305.227  1.00  0.00           C
ATOM   3063  H   LEU B 414     248.554 432.113 305.054  1.00  0.00           H
ATOM   3064  HA  LEU B 414     247.814 429.604 306.178  1.00  0.00           H
ATOM   3065  N   ASP B 415     248.148 429.586 302.874  1.00  0.00           N
ATOM   3066  CA  ASP B 415     248.318 428.702 301.722  1.00  0.00           C
ATOM   3067  C   ASP B 415     249.448 427.693 301.936  1.00  0.00           C
ATOM   3068  O   ASP B 415     249.283 426.505 301.667  1.00  0.00           O
ATOM   3069  CB  ASP B 415     248.618 429.552 300.491  1.00  0.00           C
ATOM   3070  H   ASP B 415     248.254 430.579 302.726  1.00  0.00           H
ATOM   3071  HA  ASP B 415     247.395 428.150 301.547  1.00  0.00           H
ATOM   3072  N   ILE B 416     250.573 428.138 302.491  1.00  0.00           N
ATOM   3073  CA  ILE B 416     251.676 427.262 302.861  1.00  0.00           C
ATOM   3074  C   ILE B 416     251.267 426.256 303.938  1.00  0.00           C
ATOM   3075  O   ILE B 416     251.537 425.062 303.813  1.00  0.00           O
ATOM   3076  CB  ILE B 416     252.824 428.131 303.362  1.00  0.00           C
ATOM   3077  H   ILE B 416     250.673 429.128 302.657  1.00  0.00           H
ATOM   3078  HA  ILE B 416     252.013 426.710 301.983  1.00  0.00           H
ATOM   3079  N   ILE B 417     250.543 426.709 304.962  1.00  0.00           N
ATOM   3080  CA  ILE B 417     249.976 425.833 305.982  1.00  0.00           C
ATOM   3081  C   ILE B 417     249.043 424.779 305.377  1.00  0.00           C
ATOM   3082  O   ILE B 417     249.134 423.595 305.693  1.00  0.00           O
ATOM   3083  CB  ILE B 417     249.220 426.701 306.980  1.00  0.00           C
ATOM   3084  H   ILE B 417     250.383 427.703 305.040  1.00  0.00           H
ATOM   3085  HA  ILE B 417     250.779 425.319 306.509  1.00  0.00           H
ATOM   3086  N   SER B 418     248.195 425.187 304.437  1.00  0.00           N
ATOM   3087  CA  SER B 418     247.310 424.298 303.696  1.00  0.00           C
ATOM   3088  C   SER B 418     248.089 423.254 302.897  1.00  0.00           C
ATOM   3089  O   SER B 418     247.777 422.066 302.953  1.00  0.00           O
ATOM   3090  CB  SER B 418     246.456 425.146 302.763  1.00  0.00           C
ATOM   3091  H   SER B 418     248.136 426.176 304.247  1.00  0.00           H
ATOM   3092  HA  SER B 418     246.653 423.779 304.393  1.00  0.00           H
ATOM   3093  N   GLU B 419     249.154 423.671 302.213  1.00  0.00           N
ATOM   3094  CA  GLU B 419     250.058 422.765 301.516  1.00  0.00           C
ATOM   3095  C   GLU B 419     250.702 421.758 302.472  1.00  0.00           C
ATOM   3096  O   GLU B 419     250.740 420.560 302.188  1.00  0.00           O
ATOM   3097  CB  GLU B 419     251.133 423.597 300.829  1.00  0.00           C
ATOM   3098  H   GLU B 419     249.339 424.662 302.164  1.00  0.00           H
ATOM   3099  HA  GLU B 419     249.506 422.212 300.756  1.00  0.00           H
ATOM   3100  N   THR B 420     251.138 422.224 303.640  1.00  0.00           N
ATOM   3101  CA  THR B 420     251.692 421.386 304.696  1.00  0.00           C
ATOM   3102  C   THR B 420     250.701 420.317 305.160  1.00  0.00           C
ATOM   3103  O   THR B 420     251.039 419.135 305.232  1.00  0.00           O
ATOM   3104  CB  THR B 420     252.071 422.294 305.859  1.00  0.00           C
ATOM   3105  H   THR B 420     251.106 423.221 303.794  1.00  0.00           H
ATOM   3106  HA  THR B 420     252.591 420.888 304.335  1.00  0.00           H
ATOM   3107  N   GLY B 421     249.454 420.715 305.413  1.00  0.00           N
ATOM   3108  CA  GLY B 421     248.384 419.795 305.793  1.00  0.00           C
ATOM   3109  C   GLY B 421     248.061 418.790 304.689  1.00  0.00           C
ATOM   3110  O   GLY B 421     247.999 417.587 304.945  1.00  0.00           O
ATOM   3111  H   GLY B 421     249.249 421.702 305.368  1.00  0.00           H
ATOM   3112  HA1 GLY B 421     248.671 419.251 306.691  1.00  0.00           H
ATOM   3113  HA2 GLY B 421     247.484 420.368 306.009  1.00  0.00           H
ATOM   3114  N   LYS B 422     247.936 419.260 303.449  1.00  0.00           N
ATOM   3115  CA  LYS B 422     247.694 418.408 302.289  1.00  0.00           C
ATOM   3116  C   LYS B 422     248.792 417.357 302.120  1.00  0.00           C
ATOM   3117  O   LYS B 422     248.505 416.179 301.911  1.00  0.00           O
ATOM   3118  CB  LYS B 422     247.618 419.298 301.054  1.00  0.00           C
ATOM   3119  H   LYS B 422     247.993 420.257 303.301  1.00  0.00           H
ATOM   3120  HA  LYS B 422     246.740 417.895 302.409  1.00  0.00           H
ATOM   3121  N   ALA B 423     250.050 417.760 302.291  1.00  0.00           N
ATOM   3122  CA  ALA B 423     251.194 416.861 302.266  1.00  0.00           C
ATOM   3123  C   ALA B 423     251.155 415.829 303.397  1.00  0.00           C
ATOM   3124  O   ALA B 423     251.274 414.630 303.143  1.00  0.00           O
ATOM   3125  CB  ALA B 423     252.458 417.708 302.360  1.00  0.00           C
ATOM   3126  H   ALA B 423     250.226 418.745 302.426  1.00  0.00           H
ATOM   3127  HA  ALA B 423     251.210 416.325 301.318  1.00  0.00           H
ATOM   3128  N   VAL B 424     250.940 416.259 304.642  1.00  0.00           N
ATOM   3129  CA  VAL B 424     250.908 415.359 305.795  1.00  0.00           C
ATOM   3130  C   VAL B 424     249.784 414.326 305.688  1.00  0.00           C
ATOM   3131  O   VAL B 424     250.000 413.133 305.910  1.00  0.00           O
ATOM   3132  CB  VAL B 424     250.738 416.195 307.059  1.00 30.00           C
ATOM   3133  H   VAL B 424     250.862 417.252 304.806  1.00  0.00           H
ATOM   3134  HA  VAL B 424     251.856 414.825 305.858  1.00  0.00           H
ATOM   3135  N   LEU B 425     248.597 414.765 305.274  1.00  0.00           N
ATOM   3136  CA  LEU B 425     247.464 413.888 305.018  1.00  0.00           C
ATOM   3137  C   LEU B 425     247.751 412.905 303.883  1.00  0.00           C
ATOM   3138  O   LEU B 425     247.504 411.708 304.025  1.00  0.00           O
ATOM   3139  CB  LEU B 425     246.261 414.757 304.667  1.00  0.00           C
ATOM   3140  H   LEU B 425     248.477 415.756 305.119  1.00  0.00           H
ATOM   3141  HA  LEU B 425     247.234 413.318 305.917  1.00  0.00           H
ATOM   3142  N   GLU B 426     248.337 413.374 302.777  1.00  0.00           N
ATOM   3143  CA  GLU B 426     248.714 412.521 301.651  1.00  0.00           C
ATOM   3144  C   GLU B 426     249.752 411.461 302.043  1.00  0.00           C
ATOM   3145  O   GLU B 426     249.651 410.307 301.626  1.00  0.00           O
ATOM   3146  CB  GLU B 426     249.265 413.405 300.536  1.00  0.00           C
ATOM   3147  H   GLU B 426     248.495 414.367 302.689  1.00  0.00           H
ATOM   3148  HA  GLU B 426     247.830 412.003 301.281  1.00  0.00           H
ATOM   3149  N   VAL B 427     250.706 411.815 302.904  1.00  0.00           N
ATOM   3150  CA  VAL B 427     251.669 410.873 303.464  1.00  0.00           C
ATOM   3151  C   VAL B 427     250.985 409.808 304.322  1.00  0.00           C
ATOM   3152  O   VAL B 427     251.218 408.612 304.139  1.00  0.00           O
ATOM   3153  CB  VAL B 427     252.674 411.658 304.300  1.00  0.00           C
ATOM   3154  H   VAL B 427     250.776 412.786 303.169  1.00  0.00           H
ATOM   3155  HA  VAL B 427     252.203 410.372 302.657  1.00  0.00           H
ATOM   3156  N   VAL B 428     250.069 410.217 305.201  1.00  0.00           N
ATOM   3157  CA  VAL B 428     249.246 409.293 305.976  1.00  0.00           C
ATOM   3158  C   VAL B 428     248.470 408.324 305.076  1.00  0.00           C
ATOM   3159  O   VAL B 428     248.454 407.121 305.325  1.00  0.00           O
ATOM   3160  CB  VAL B 428     248.290 410.108 306.841  1.00  0.00           C
ATOM   3161  H   VAL B 428     249.931 411.209 305.332  1.00  0.00           H
ATOM   3162  HA  VAL B 428     249.887 408.707 306.634  1.00  0.00           H
ATOM   3163  N   ALA B 429     247.908 408.819 303.974  1.00  0.00           N
ATOM   3164  CA  ALA B 429     247.213 408.007 302.975  1.00  0.00           C
ATOM   3165  C   ALA B 429     248.135 406.998 302.284  1.00  0.00           C
ATOM   3166  O   ALA B 429     247.834 405.806 302.233  1.00  0.00           O
ATOM   3167  CB  ALA B 429     246.602 408.944 301.940  1.00  0.00           C
ATOM   3168  H   ALA B 429     247.922 409.819 303.846  1.00  0.00           H
ATOM   3169  HA  ALA B 429     246.408 407.456 303.458  1.00  0.00           H
ATOM   3170  N   ARG B 430     249.293 407.445 301.799  1.00  0.00           N
ATOM   3171  CA  ARG B 430     250.268 406.588 301.127  1.00  0.00           C
ATOM   3172  C   ARG B 430     250.911 405.541 302.047  1.00  0.00           C
ATOM   3173  O   ARG B 430     251.491 404.567 301.569  1.00  0.00           O
ATOM   3174  CB  ARG B 430     251.348 407.485 300.532  1.00  0.00           C
ATOM   3175  H   ARG B 430     249.482 408.435 301.838  1.00  0.00           H
ATOM   3176  HA  ARG B 430     249.777 406.059 300.310  1.00  0.00           H
ATOM   3177  N   THR B 431     250.820 405.719 303.370  1.00  0.00           N
ATOM   3178  CA  THR B 431     251.488 404.852 304.355  1.00  0.00           C
ATOM   3179  C   THR B 431     250.955 403.413 304.367  1.00  0.00           C
ATOM   3180  O   THR B 431     251.701 402.488 304.687  1.00  0.00           O
ATOM   3181  CB  THR B 431     251.386 405.477 305.759  1.00  0.00           C
ATOM   3182  CG2 THR B 431     251.996 404.638 306.880  1.00  0.00           C
ATOM   3183  OG1 THR B 431     252.080 406.705 305.795  1.00  0.00           O
ATOM   3184  H   THR B 431     250.342 406.545 303.698  1.00  0.00           H
ATOM   3185  HA  THR B 431     252.546 404.790 304.098  1.00  0.00           H
ATOM   3186  HB  THR B 431     250.338 405.649 306.001  1.00  0.00           H
ATOM   3187  HG1 THR B 431     251.706 407.294 305.136  1.00  0.00           H
ATOM   3188 HG21 THR B 431     251.969 405.200 307.813  1.00  0.00           H
ATOM   3189 HG22 THR B 431     251.426 403.721 307.018  1.00  0.00           H
ATOM   3190 HG23 THR B 431     253.029 404.389 306.644  1.00  0.00           H
ATOM   3191  N   GLY B 432     249.679 403.188 304.037  1.00  0.00           N
ATOM   3192  CA  GLY B 432     249.041 401.878 304.243  1.00  0.00           C
ATOM   3193  C   GLY B 432     248.914 401.509 305.731  1.00  0.00           C
ATOM   3194  O   GLY B 432     248.967 400.334 306.095  1.00  0.00           O
ATOM   3195  H   GLY B 432     249.117 403.956 303.701  1.00  0.00           H
ATOM   3196  HA1 GLY B 432     248.040 401.899 303.816  1.00  0.00           H
ATOM   3197  HA2 GLY B 432     249.616 401.102 303.740  1.00  0.00           H
ATOM   3198  N   ALA B 433     248.811 402.520 306.596  1.00  0.00           N
ATOM   3199  CA  ALA B 433     248.698 402.402 308.049  1.00  0.00           C
ATOM   3200  C   ALA B 433     247.321 401.893 308.520  1.00  0.00           C
ATOM   3201  O   ALA B 433     246.355 401.914 307.749  1.00  0.00           O
ATOM   3202  CB  ALA B 433     248.962 403.792 308.630  1.00  0.00           C
ATOM   3203  H   ALA B 433     248.736 403.447 306.206  1.00  0.00           H
ATOM   3204  HA  ALA B 433     249.465 401.719 308.413  1.00  0.00           H
ATOM   3205  N   PRO B 434     247.176 401.483 309.795  1.00  0.00           N
ATOM   3206  CA  PRO B 434     245.869 401.161 310.359  1.00  0.00           C
ATOM   3207  C   PRO B 434     244.969 402.409 310.420  1.00  0.00           C
ATOM   3208  O   PRO B 434     245.455 403.522 310.650  1.00  0.00           O
ATOM   3209  CB  PRO B 434     246.152 400.578 311.744  1.00  0.00           C
ATOM   3210  CG  PRO B 434     247.475 401.228 312.143  1.00  0.00           C
ATOM   3211  CD  PRO B 434     248.211 401.379 310.813  1.00  0.00           C
ATOM   3212  HA  PRO B 434     245.394 400.397 309.743  1.00  0.00           H
ATOM   3213  HB1 PRO B 434     245.358 400.796 312.457  1.00  0.00           H
ATOM   3214  HB2 PRO B 434     246.290 399.501 311.659  1.00  0.00           H
ATOM   3215  HG1 PRO B 434     247.287 402.213 312.566  1.00  0.00           H
ATOM   3216  HG2 PRO B 434     248.036 400.611 312.845  1.00  0.00           H
ATOM   3217  HD1 PRO B 434     248.845 402.264 310.847  1.00  0.00           H
ATOM   3218  HD2 PRO B 434     248.817 400.493 310.630  1.00  0.00           H
ATOM   3219  N   PRO B 435     243.646 402.258 310.254  1.00  0.00           N
ATOM   3220  CA  PRO B 435     242.741 403.395 310.086  1.00  0.00           C
ATOM   3221  C   PRO B 435     242.607 404.269 311.340  1.00  0.00           C
ATOM   3222  O   PRO B 435     242.317 405.456 311.218  1.00  0.00           O
ATOM   3223  CB  PRO B 435     241.408 402.783 309.642  1.00  0.00           C
ATOM   3224  CG  PRO B 435     241.453 401.353 310.178  1.00  0.00           C
ATOM   3225  CD  PRO B 435     242.936 401.000 310.093  1.00  0.00           C
ATOM   3226  HA  PRO B 435     243.111 404.031 309.282  1.00  0.00           H
ATOM   3227  HB1 PRO B 435     240.552 403.329 310.036  1.00  0.00           H
ATOM   3228  HB2 PRO B 435     241.371 402.755 308.553  1.00  0.00           H
ATOM   3229  HG1 PRO B 435     241.138 401.344 311.220  1.00  0.00           H
ATOM   3230  HG2 PRO B 435     240.842 400.676 309.583  1.00  0.00           H
ATOM   3231  HD1 PRO B 435     243.199 400.284 310.870  1.00  0.00           H
ATOM   3232  HD2 PRO B 435     243.153 400.582 309.112  1.00  0.00           H
ATOM   3233  N   GLU B 436     242.882 403.742 312.536  1.00  0.00           N
ATOM   3234  CA  GLU B 436     242.939 404.542 313.762  1.00  0.00           C
ATOM   3235  C   GLU B 436     244.049 405.601 313.723  1.00  0.00           C
ATOM   3236  O   GLU B 436     243.835 406.752 314.106  1.00  0.00           O
ATOM   3237  CB  GLU B 436     243.163 403.599 314.938  1.00  0.00           C
ATOM   3238  H   GLU B 436     243.093 402.757 312.594  1.00  0.00           H
ATOM   3239  HA  GLU B 436     241.989 405.053 313.906  1.00  0.00           H
ATOM   3240  N   LEU B 437     245.220 405.244 313.188  1.00  0.00           N
ATOM   3241  CA  LEU B 437     246.305 406.185 312.933  1.00  0.00           C
ATOM   3242  C   LEU B 437     245.927 407.203 311.850  1.00  0.00           C
ATOM   3243  O   LEU B 437     246.177 408.396 312.015  1.00  0.00           O
ATOM   3244  CB  LEU B 437     247.535 405.391 312.508  1.00  0.00           C
ATOM   3245  H   LEU B 437     245.331 404.298 312.856  1.00  0.00           H
ATOM   3246  HA  LEU B 437     246.539 406.731 313.845  1.00  0.00           H
ATOM   3247  N   LEU B 438     245.259 406.764 310.779  1.00  0.00           N
ATOM   3248  CA  LEU B 438     244.763 407.648 309.720  1.00  0.00           C
ATOM   3249  C   LEU B 438     243.759 408.689 310.240  1.00  0.00           C
ATOM   3250  O   LEU B 438     243.868 409.877 309.933  1.00  0.00           O
ATOM   3251  CB  LEU B 438     244.111 406.782 308.647  1.00  0.00           C
ATOM   3252  H   LEU B 438     245.119 405.769 310.682  1.00  0.00           H
ATOM   3253  HA  LEU B 438     245.603 408.179 309.274  1.00  0.00           H
ATOM   3254  N   LYS B 439     242.818 408.271 311.088  1.00  0.00           N
ATOM   3255  CA  LYS B 439     241.852 409.154 311.735  1.00  0.00           C
ATOM   3256  C   LYS B 439     242.517 410.146 312.698  1.00  0.00           C
ATOM   3257  O   LYS B 439     242.190 411.333 312.686  1.00  0.00           O
ATOM   3258  CB  LYS B 439     240.841 408.287 312.479  1.00  0.00           C
ATOM   3259  H   LYS B 439     242.742 407.279 311.262  1.00  0.00           H
ATOM   3260  HA  LYS B 439     241.324 409.724 310.973  1.00  0.00           H
ATOM   3261  N   GLU B 440     243.503 409.698 313.482  1.00  0.00           N
ATOM   3262  CA  GLU B 440     244.311 410.577 314.329  1.00  0.00           C
ATOM   3263  C   GLU B 440     245.064 411.631 313.508  1.00  0.00           C
ATOM   3264  O   GLU B 440     245.062 412.812 313.852  1.00  0.00           O
ATOM   3265  CB  GLU B 440     245.296 409.712 315.112  1.00  0.00           C
ATOM   3266  H   GLU B 440     243.703 408.709 313.493  1.00  0.00           H
ATOM   3267  HA  GLU B 440     243.666 411.095 315.037  1.00  0.00           H
ATOM   3268  N   ALA B 441     245.640 411.226 312.375  1.00  0.00           N
ATOM   3269  CA  ALA B 441     246.291 412.116 311.420  1.00  0.00           C
ATOM   3270  C   ALA B 441     245.327 413.149 310.832  1.00  0.00           C
ATOM   3271  O   ALA B 441     245.627 414.342 310.804  1.00  0.00           O
ATOM   3272  CB  ALA B 441     246.884 411.262 310.304  1.00  0.00           C
ATOM   3273  H   ALA B 441     245.648 410.237 312.175  1.00  0.00           H
ATOM   3274  HA  ALA B 441     247.103 412.645 311.916  1.00  0.00           H
ATOM   3275  N   ALA B 442     244.133 412.719 310.422  1.00  0.00           N
ATOM   3276  CA  ALA B 442     243.084 413.608 309.937  1.00  0.00           C
ATOM   3277  C   ALA B 442     242.662 414.628 311.003  1.00  0.00           C
ATOM   3278  O   ALA B 442     242.562 415.822 310.719  1.00  0.00           O
ATOM   3279  CB  ALA B 442     241.891 412.756 309.514  1.00  0.00           C
ATOM   3280  H   ALA B 442     243.954 411.726 310.415  1.00  0.00           H
ATOM   3281  HA  ALA B 442     243.443 414.156 309.067  1.00  0.00           H
ATOM   3282  N   ASP B 443     242.496 414.186 312.251  1.00  0.00           N
ATOM   3283  CA  ASP B 443     242.202 415.058 313.382  1.00  0.00           C
ATOM   3284  C   ASP B 443     243.299 416.104 313.614  1.00  0.00           C
ATOM   3285  O   ASP B 443     243.008 417.293 313.753  1.00  0.00           O
ATOM   3286  CB  ASP B 443     242.030 414.191 314.624  1.00  0.00           C
ATOM   3287  H   ASP B 443     242.555 413.193 312.419  1.00  0.00           H
ATOM   3288  HA  ASP B 443     241.267 415.586 313.196  1.00  0.00           H
ATOM   3289  N   ALA B 444     244.567 415.698 313.586  1.00  0.00           N
ATOM   3290  CA  ALA B 444     245.689 416.626 313.703  1.00  0.00           C
ATOM   3291  C   ALA B 444     245.732 417.635 312.548  1.00  0.00           C
ATOM   3292  O   ALA B 444     245.895 418.833 312.772  1.00  0.00           O
ATOM   3293  CB  ALA B 444     246.976 415.812 313.752  1.00  0.00           C
ATOM   3294  H   ALA B 444     244.758 414.711 313.504  1.00  0.00           H
ATOM   3295  HA  ALA B 444     245.600 417.181 314.636  1.00  0.00           H
ATOM   3296  N   VAL B 445     245.507 417.182 311.314  1.00  0.00           N
ATOM   3297  CA  VAL B 445     245.431 418.042 310.134  1.00  0.00           C
ATOM   3298  C   VAL B 445     244.294 419.064 310.228  1.00  0.00           C
ATOM   3299  O   VAL B 445     244.473 420.240 309.914  1.00  0.00           O
ATOM   3300  CB  VAL B 445     245.225 417.155 308.913  1.00  0.00           C
ATOM   3301  H   VAL B 445     245.409 416.187 311.180  1.00  0.00           H
ATOM   3302  HA  VAL B 445     246.369 418.584 310.016  1.00  0.00           H
ATOM   3303  N   SER B 446     243.135 418.643 310.728  1.00  0.00           N
ATOM   3304  CA  SER B 446     242.017 419.532 311.020  1.00  0.00           C
ATOM   3305  C   SER B 446     242.381 420.571 312.084  1.00  0.00           C
ATOM   3306  O   SER B 446     242.128 421.759 311.896  1.00  0.00           O
ATOM   3307  CB  SER B 446     240.840 418.685 311.492  1.00  0.00           C
ATOM   3308  H   SER B 446     243.024 417.658 310.920  1.00  0.00           H
ATOM   3309  HA  SER B 446     241.724 420.056 310.111  1.00  0.00           H
ATOM   3310  N   LYS B 447     243.044 420.156 313.166  1.00  0.00           N
ATOM   3311  CA  LYS B 447     243.534 421.062 314.205  1.00  0.00           C
ATOM   3312  C   LYS B 447     244.507 422.106 313.651  1.00  0.00           C
ATOM   3313  O   LYS B 447     244.413 423.289 313.981  1.00  0.00           O
ATOM   3314  CB  LYS B 447     244.229 420.230 315.281  1.00  0.00           C
ATOM   3315  H   LYS B 447     243.197 419.166 313.287  1.00  0.00           H
ATOM   3316  HA  LYS B 447     242.692 421.583 314.659  1.00  0.00           H
ATOM   3317  N   ALA B 448     245.395 421.693 312.746  1.00  0.00           N
ATOM   3318  CA  ALA B 448     246.301 422.594 312.047  1.00  0.00           C
ATOM   3319  C   ALA B 448     245.545 423.591 311.157  1.00  0.00           C
ATOM   3320  O   ALA B 448     245.795 424.793 311.227  1.00  0.00           O
ATOM   3321  CB  ALA B 448     247.298 421.750 311.250  1.00  0.00           C
ATOM   3322  H   ALA B 448     245.465 420.704 312.559  1.00  0.00           H
ATOM   3323  HA  ALA B 448     246.859 423.169 312.785  1.00  0.00           H
ATOM   3324  HB1 ALA B 448     248.031 422.404 310.780  1.00  0.00           H
ATOM   3325  HB2 ALA B 448     247.821 421.067 311.917  1.00  0.00           H
ATOM   3326  HB3 ALA B 448     246.794 421.177 310.475  1.00  0.00           H
ATOM   3327  N   MET B 449     244.570 423.130 310.373  1.00  0.00           N
ATOM   3328  CA  MET B 449     243.709 424.011 309.584  1.00  0.00           C
ATOM   3329  C   MET B 449     242.958 425.024 310.462  1.00  0.00           C
ATOM   3330  O   MET B 449     242.882 426.208 310.134  1.00  0.00           O
ATOM   3331  CB  MET B 449     242.718 423.144 308.813  1.00  0.00           C
ATOM   3332  H   MET B 449     244.418 422.134 310.321  1.00  0.00           H
ATOM   3333  HA  MET B 449     244.317 424.567 308.872  1.00  0.00           H
ATOM   3334  N   LYS B 450     242.474 424.585 311.622  1.00  0.00           N
ATOM   3335  CA  LYS B 450     241.844 425.439 312.621  1.00  0.00           C
ATOM   3336  C   LYS B 450     242.802 426.500 313.167  1.00  0.00           C
ATOM   3337  O   LYS B 450     242.473 427.686 313.198  1.00  0.00           O
ATOM   3338  CB  LYS B 450     241.354 424.548 313.758  1.00  0.00           C
ATOM   3339  H   LYS B 450     242.525 423.595 311.811  1.00  0.00           H
ATOM   3340  HA  LYS B 450     240.989 425.946 312.177  1.00  0.00           H
ATOM   3341  N   GLU B 451     244.022 426.103 313.528  1.00  0.00           N
ATOM   3342  CA  GLU B 451     245.071 427.028 313.938  1.00  0.00           C
ATOM   3343  C   GLU B 451     245.413 428.035 312.833  1.00  0.00           C
ATOM   3344  O   GLU B 451     245.609 429.213 313.115  1.00  0.00           O
ATOM   3345  CB  GLU B 451     246.301 426.215 314.320  1.00  0.00           C
ATOM   3346  H   GLU B 451     244.230 425.116 313.523  1.00  0.00           H
ATOM   3347  HA  GLU B 451     244.738 427.584 314.814  1.00  0.00           H
ATOM   3348  N   ALA B 452     245.407 427.607 311.570  1.00  0.00           N
ATOM   3349  CA  ALA B 452     245.588 428.474 310.406  1.00  0.00           C
ATOM   3350  C   ALA B 452     244.493 429.540 310.292  1.00  0.00           C
ATOM   3351  O   ALA B 452     244.783 430.716 310.079  1.00  0.00           O
ATOM   3352  CB  ALA B 452     245.602 427.598 309.156  1.00  0.00           C
ATOM   3353  H   ALA B 452     245.296 426.617 311.408  1.00  0.00           H
ATOM   3354  HA  ALA B 452     246.548 428.982 310.483  1.00  0.00           H
ATOM   3355  N   VAL B 453     243.234 429.159 310.510  1.00  0.00           N
ATOM   3356  CA  VAL B 453     242.123 430.104 310.570  1.00  0.00           C
ATOM   3357  C   VAL B 453     242.287 431.098 311.724  1.00  0.00           C
ATOM   3358  O   VAL B 453     242.156 432.306 311.534  1.00  0.00           O
ATOM   3359  CB  VAL B 453     240.828 429.315 310.728  1.00  0.00           C
ATOM   3360  H   VAL B 453     243.043 428.176 310.638  1.00  0.00           H
ATOM   3361  HA  VAL B 453     242.073 430.666 309.638  1.00  0.00           H
ATOM   3362  N   GLU B 454     242.656 430.609 312.908  1.00  0.00           N
ATOM   3363  CA  GLU B 454     242.929 431.445 314.074  1.00  0.00           C
ATOM   3364  C   GLU B 454     244.068 432.440 313.820  1.00  0.00           C
ATOM   3365  O   GLU B 454     243.962 433.619 314.160  1.00  0.00           O
ATOM   3366  CB  GLU B 454     243.282 430.523 315.234  1.00  0.00           C
ATOM   3367  H   GLU B 454     242.720 429.607 313.014  1.00  0.00           H
ATOM   3368  HA  GLU B 454     242.033 432.006 314.336  1.00  0.00           H
ATOM   3369  N   ALA B 455     245.133 431.994 313.156  1.00  0.00           N
ATOM   3370  CA  ALA B 455     246.256 432.833 312.770  1.00  0.00           C
ATOM   3371  C   ALA B 455     245.852 433.902 311.749  1.00  0.00           C
ATOM   3372  O   ALA B 455     246.171 435.073 311.931  1.00  0.00           O
ATOM   3373  CB  ALA B 455     247.368 431.928 312.238  1.00  0.00           C
ATOM   3374  H   ALA B 455     245.188 431.007 312.953  1.00  0.00           H
ATOM   3375  HA  ALA B 455     246.632 433.345 313.655  1.00  0.00           H
ATOM   3376  HB1 ALA B 455     248.225 432.536 311.953  1.00  0.00           H
ATOM   3377  HB2 ALA B 455     247.685 431.227 313.007  1.00  0.00           H
ATOM   3378  HB3 ALA B 455     247.030 431.372 311.366  1.00  0.00           H
ATOM   3379  N   ALA B 456     245.098 433.538 310.709  1.00  0.00           N
ATOM   3380  CA  ALA B 456     244.594 434.499 309.730  1.00  0.00           C
ATOM   3381  C   ALA B 456     243.686 435.554 310.379  1.00  0.00           C
ATOM   3382  O   ALA B 456     243.763 436.733 310.041  1.00  0.00           O
ATOM   3383  CB  ALA B 456     243.863 433.723 308.635  1.00  0.00           C
ATOM   3384  H   ALA B 456     244.881 432.561 310.580  1.00  0.00           H
ATOM   3385  HA  ALA B 456     245.440 435.017 309.278  1.00  0.00           H
ATOM   3386  HB1 ALA B 456     243.513 434.414 307.871  1.00  0.00           H
ATOM   3387  HB2 ALA B 456     244.538 433.003 308.176  1.00  0.00           H
ATOM   3388  HB3 ALA B 456     243.011 433.188 309.050  1.00  0.00           H
ATOM   3389  N   ILE B 457     242.883 435.147 311.365  1.00  0.00           N
ATOM   3390  CA  ILE B 457     242.088 436.051 312.191  1.00  0.00           C
ATOM   3391  C   ILE B 457     242.955 437.014 313.013  1.00  0.00           C
ATOM   3392  O   ILE B 457     242.738 438.225 312.979  1.00  0.00           O
ATOM   3393  CB  ILE B 457     241.205 435.213 313.113  1.00  0.00           C
ATOM   3394  H   ILE B 457     242.820 434.158 311.556  1.00  0.00           H
ATOM   3395  HA  ILE B 457     241.442 436.644 311.545  1.00  0.00           H
ATOM   3396  N   LYS B 458     243.982 436.511 313.704  1.00  0.00           N
ATOM   3397  CA  LYS B 458     244.922 437.343 314.461  1.00  0.00           C
ATOM   3398  C   LYS B 458     245.732 438.298 313.570  1.00  0.00           C
ATOM   3399  O   LYS B 458     246.034 439.424 313.969  1.00  0.00           O
ATOM   3400  CB  LYS B 458     245.858 436.421 315.234  1.00  0.00           C
ATOM   3401  H   LYS B 458     244.101 435.510 313.735  1.00  0.00           H
ATOM   3402  HA  LYS B 458     244.367 437.945 315.181  1.00  0.00           H
ATOM   3403  N   ALA B 459     246.042 437.886 312.338  1.00  0.00           N
ATOM   3404  CA  ALA B 459     246.705 438.706 311.324  1.00  0.00           C
ATOM   3405  C   ALA B 459     245.800 439.781 310.693  1.00  0.00           C
ATOM   3406  O   ALA B 459     246.289 440.658 309.980  1.00  0.00           O
ATOM   3407  CB  ALA B 459     247.253 437.764 310.248  1.00  0.00           C
ATOM   3408  H   ALA B 459     245.843 436.925 312.101  1.00  0.00           H
ATOM   3409  HA  ALA B 459     247.547 439.219 311.788  1.00  0.00           H
ATOM   3410  HB1 ALA B 459     247.842 438.333 309.531  1.00  0.00           H
ATOM   3411  HB2 ALA B 459     247.898 437.013 310.702  1.00  0.00           H
ATOM   3412  HB3 ALA B 459     246.438 437.268 309.725  1.00  0.00           H
ATOM   3413  N   GLY B 460     244.483 439.717 310.905  1.00  0.00           N
ATOM   3414  CA  GLY B 460     243.523 440.624 310.272  1.00  0.00           C
ATOM   3415  C   GLY B 460     243.378 440.404 308.761  1.00  0.00           C
ATOM   3416  O   GLY B 460     243.156 441.361 308.017  1.00  0.00           O
ATOM   3417  H   GLY B 460     244.122 438.991 311.503  1.00  0.00           H
ATOM   3418  HA1 GLY B 460     242.545 440.472 310.726  1.00  0.00           H
ATOM   3419  HA2 GLY B 460     243.823 441.656 310.446  1.00  0.00           H
ATOM   3420  N   ALA B 461     243.536 439.167 308.289  1.00  0.00           N
ATOM   3421  CA  ALA B 461     243.394 438.815 306.877  1.00  0.00           C
ATOM   3422  C   ALA B 461     241.991 439.126 306.313  1.00  0.00           C
ATOM   3423  O   ALA B 461     240.998 439.040 307.046  1.00  0.00           O
[truncated: 10,655,612 more chars]
