# Supplementary material for: Blueprinting extendable nanomaterials with standardized protein blocks
Source: Nature. 2024 Mar 13;627(8005):898–904. doi: 10.1038/s41586-024-07188-4 (PMC10972742; doi:10.1038/s41586-024-07188-4)
Supplement: Supplementary file 4 — Design models with ideal backbones as well as experimentally determined structures for comparison. For reference to design names, see Supplementary Fig. 1. [file 41586_2024_7188_MOESM4_ESM.zip › cage_O4_34_+4_design.pdb]

HEADER                                            10-JAN-24   XXXX              
EXPDTA    THEORETICAL MODEL                                                     
REMARK 220                                                                      
REMARK 220 EXPERIMENTAL DETAILS                                                 
REMARK 220  EXPERIMENT TYPE                : THEORETICAL MODELLING              
REMARK 220  DATE OF DATA COLLECTION        : 10-JAN-24                          
REMARK 220                                                                      
REMARK 220 REMARK: MODEL GENERATED BY ROSETTA                                   
REMARK 220  VERSION 2024.01+HEAD.00b79147e63                                    
ATOM      1  N   MET A   1     -27.315  -2.039 -80.717  1.00  0.00           N  
ATOM      2  CA  MET A   1     -26.887  -0.912 -81.534  1.00  0.00           C  
ATOM      3  C   MET A   1     -25.949  -1.361 -82.649  1.00  0.00           C  
ATOM      4  O   MET A   1     -26.037  -0.882 -83.779  1.00  0.00           O  
ATOM      5  CB  MET A   1     -26.211   0.144 -80.661  1.00  0.00           C  
ATOM      6  CG  MET A   1     -25.888   1.444 -81.383  1.00  0.00           C  
ATOM      7  SD  MET A   1     -27.366   2.346 -81.887  1.00  0.00           S  
ATOM      8  CE  MET A   1     -26.647   3.635 -82.901  1.00  0.00           C  
ATOM      9 1H   MET A   1     -27.928  -1.715 -79.996  1.00  0.00           H  
ATOM     10 2H   MET A   1     -27.797  -2.703 -81.290  1.00  0.00           H  
ATOM     11 3H   MET A   1     -26.515  -2.474 -80.304  1.00  0.00           H  
ATOM     12  HA  MET A   1     -27.767  -0.470 -82.001  1.00  0.00           H  
ATOM     13 1HB  MET A   1     -26.855   0.382 -79.816  1.00  0.00           H  
ATOM     14 2HB  MET A   1     -25.280  -0.257 -80.260  1.00  0.00           H  
ATOM     15 1HG  MET A   1     -25.299   2.086 -80.728  1.00  0.00           H  
ATOM     16 2HG  MET A   1     -25.295   1.229 -82.272  1.00  0.00           H  
ATOM     17 1HE  MET A   1     -27.438   4.277 -83.288  1.00  0.00           H  
ATOM     18 2HE  MET A   1     -25.957   4.228 -82.300  1.00  0.00           H  
ATOM     19 3HE  MET A   1     -26.106   3.183 -83.734  1.00  0.00           H  
ATOM     20  N   GLU A   2     -25.050  -2.287 -82.321  1.00  0.00           N  
ATOM     21  CA  GLU A   2     -24.191  -2.914 -83.320  1.00  0.00           C  
ATOM     22  C   GLU A   2     -25.016  -3.597 -84.403  1.00  0.00           C  
ATOM     23  O   GLU A   2     -24.752  -3.432 -85.594  1.00  0.00           O  
ATOM     24  CB  GLU A   2     -23.257  -3.931 -82.659  1.00  0.00           C  
ATOM     25  CG  GLU A   2     -22.211  -3.318 -81.739  1.00  0.00           C  
ATOM     26  CD  GLU A   2     -22.750  -3.000 -80.372  1.00  0.00           C  
ATOM     27  OE1 GLU A   2     -23.906  -3.256 -80.135  1.00  0.00           O  
ATOM     28  OE2 GLU A   2     -22.005  -2.499 -79.563  1.00  0.00           O  
ATOM     29  H   GLU A   2     -24.962  -2.562 -81.353  1.00  0.00           H  
ATOM     30  HA  GLU A   2     -23.586  -2.140 -83.792  1.00  0.00           H  
ATOM     31 1HB  GLU A   2     -23.845  -4.638 -82.074  1.00  0.00           H  
ATOM     32 2HB  GLU A   2     -22.734  -4.498 -83.429  1.00  0.00           H  
ATOM     33 1HG  GLU A   2     -21.380  -4.015 -81.635  1.00  0.00           H  
ATOM     34 2HG  GLU A   2     -21.830  -2.406 -82.195  1.00  0.00           H  
ATOM     35  N   GLU A   3     -26.015  -4.364 -83.984  1.00  0.00           N  
ATOM     36  CA  GLU A   3     -26.879  -5.076 -84.919  1.00  0.00           C  
ATOM     37  C   GLU A   3     -27.554  -4.110 -85.887  1.00  0.00           C  
ATOM     38  O   GLU A   3     -27.574  -4.341 -87.096  1.00  0.00           O  
ATOM     39  CB  GLU A   3     -27.938  -5.879 -84.161  1.00  0.00           C  
ATOM     40  CG  GLU A   3     -27.385  -7.043 -83.352  1.00  0.00           C  
ATOM     41  CD  GLU A   3     -26.828  -6.619 -82.022  1.00  0.00           C  
ATOM     42  OE1 GLU A   3     -26.878  -5.450 -81.724  1.00  0.00           O  
ATOM     43  OE2 GLU A   3     -26.353  -7.465 -81.302  1.00  0.00           O  
ATOM     44  H   GLU A   3     -26.181  -4.457 -82.992  1.00  0.00           H  
ATOM     45  HA  GLU A   3     -26.267  -5.766 -85.499  1.00  0.00           H  
ATOM     46 1HB  GLU A   3     -28.474  -5.221 -83.477  1.00  0.00           H  
ATOM     47 2HB  GLU A   3     -28.666  -6.279 -84.867  1.00  0.00           H  
ATOM     48 1HG  GLU A   3     -28.182  -7.768 -83.185  1.00  0.00           H  
ATOM     49 2HG  GLU A   3     -26.602  -7.533 -83.929  1.00  0.00           H  
ATOM     50  N   LYS A   4     -28.105  -3.028 -85.349  1.00  0.00           N  
ATOM     51  CA  LYS A   4     -28.781  -2.028 -86.164  1.00  0.00           C  
ATOM     52  C   LYS A   4     -27.848  -1.459 -87.225  1.00  0.00           C  
ATOM     53  O   LYS A   4     -28.216  -1.349 -88.394  1.00  0.00           O  
ATOM     54  CB  LYS A   4     -29.327  -0.902 -85.285  1.00  0.00           C  
ATOM     55  CG  LYS A   4     -30.515  -1.300 -84.418  1.00  0.00           C  
ATOM     56  CD  LYS A   4     -30.987  -0.137 -83.559  1.00  0.00           C  
ATOM     57  CE  LYS A   4     -32.161  -0.538 -82.679  1.00  0.00           C  
ATOM     58  NZ  LYS A   4     -32.608   0.579 -81.804  1.00  0.00           N  
ATOM     59  H   LYS A   4     -28.053  -2.896 -84.349  1.00  0.00           H  
ATOM     60  HA  LYS A   4     -29.617  -2.506 -86.676  1.00  0.00           H  
ATOM     61 1HB  LYS A   4     -28.538  -0.539 -84.626  1.00  0.00           H  
ATOM     62 2HB  LYS A   4     -29.638  -0.067 -85.914  1.00  0.00           H  
ATOM     63 1HG  LYS A   4     -31.337  -1.628 -85.055  1.00  0.00           H  
ATOM     64 2HG  LYS A   4     -30.230  -2.128 -83.769  1.00  0.00           H  
ATOM     65 1HD  LYS A   4     -30.167   0.203 -82.924  1.00  0.00           H  
ATOM     66 2HD  LYS A   4     -31.292   0.689 -84.201  1.00  0.00           H  
ATOM     67 1HE  LYS A   4     -32.996  -0.849 -83.306  1.00  0.00           H  
ATOM     68 2HE  LYS A   4     -31.874  -1.381 -82.051  1.00  0.00           H  
ATOM     69 1HZ  LYS A   4     -33.387   0.273 -81.237  1.00  0.00           H  
ATOM     70 2HZ  LYS A   4     -31.847   0.864 -81.204  1.00  0.00           H  
ATOM     71 3HZ  LYS A   4     -32.896   1.361 -82.375  1.00  0.00           H  
ATOM     72  N   ARG A   5     -26.638  -1.098 -86.811  1.00  0.00           N  
ATOM     73  CA  ARG A   5     -25.649  -0.541 -87.726  1.00  0.00           C  
ATOM     74  C   ARG A   5     -25.232  -1.563 -88.776  1.00  0.00           C  
ATOM     75  O   ARG A   5     -25.073  -1.231 -89.951  1.00  0.00           O  
ATOM     76  CB  ARG A   5     -24.419  -0.071 -86.963  1.00  0.00           C  
ATOM     77  CG  ARG A   5     -24.632   1.167 -86.107  1.00  0.00           C  
ATOM     78  CD  ARG A   5     -23.405   1.530 -85.352  1.00  0.00           C  
ATOM     79  NE  ARG A   5     -23.604   2.713 -84.531  1.00  0.00           N  
ATOM     80  CZ  ARG A   5     -22.709   3.188 -83.643  1.00  0.00           C  
ATOM     81  NH1 ARG A   5     -21.561   2.570 -83.473  1.00  0.00           N  
ATOM     82  NH2 ARG A   5     -22.984   4.274 -82.943  1.00  0.00           N  
ATOM     83  H   ARG A   5     -26.398  -1.213 -85.837  1.00  0.00           H  
ATOM     84  HA  ARG A   5     -26.092   0.316 -88.234  1.00  0.00           H  
ATOM     85 1HB  ARG A   5     -24.071  -0.869 -86.309  1.00  0.00           H  
ATOM     86 2HB  ARG A   5     -23.616   0.149 -87.667  1.00  0.00           H  
ATOM     87 1HG  ARG A   5     -24.903   2.008 -86.745  1.00  0.00           H  
ATOM     88 2HG  ARG A   5     -25.433   0.981 -85.391  1.00  0.00           H  
ATOM     89 1HD  ARG A   5     -23.124   0.705 -84.698  1.00  0.00           H  
ATOM     90 2HD  ARG A   5     -22.594   1.732 -86.050  1.00  0.00           H  
ATOM     91  HE  ARG A   5     -24.476   3.216 -84.634  1.00  0.00           H  
ATOM     92 1HH1 ARG A   5     -21.350   1.739 -84.008  1.00  0.00           H  
ATOM     93 2HH1 ARG A   5     -20.890   2.925 -82.807  1.00  0.00           H  
ATOM     94 1HH2 ARG A   5     -23.867   4.750 -83.074  1.00  0.00           H  
ATOM     95 2HH2 ARG A   5     -22.314   4.630 -82.278  1.00  0.00           H  
ATOM     96  N   GLU A   6     -25.057  -2.807 -88.346  1.00  0.00           N  
ATOM     97  CA  GLU A   6     -24.658  -3.881 -89.250  1.00  0.00           C  
ATOM     98  C   GLU A   6     -25.735  -4.153 -90.292  1.00  0.00           C  
ATOM     99  O   GLU A   6     -25.436  -4.375 -91.465  1.00  0.00           O  
ATOM    100  CB  GLU A   6     -24.363  -5.160 -88.463  1.00  0.00           C  
ATOM    101  CG  GLU A   6     -23.107  -5.094 -87.605  1.00  0.00           C  
ATOM    102  CD  GLU A   6     -22.889  -6.339 -86.792  1.00  0.00           C  
ATOM    103  OE1 GLU A   6     -23.746  -7.190 -86.800  1.00  0.00           O  
ATOM    104  OE2 GLU A   6     -21.863  -6.441 -86.161  1.00  0.00           O  
ATOM    105  H   GLU A   6     -25.202  -3.015 -87.369  1.00  0.00           H  
ATOM    106  HA  GLU A   6     -23.751  -3.576 -89.772  1.00  0.00           H  
ATOM    107 1HB  GLU A   6     -25.204  -5.386 -87.807  1.00  0.00           H  
ATOM    108 2HB  GLU A   6     -24.253  -5.995 -89.154  1.00  0.00           H  
ATOM    109 1HG  GLU A   6     -22.245  -4.941 -88.253  1.00  0.00           H  
ATOM    110 2HG  GLU A   6     -23.181  -4.238 -86.936  1.00  0.00           H  
ATOM    111  N   ILE A   7     -26.990  -4.133 -89.857  1.00  0.00           N  
ATOM    112  CA  ILE A   7     -28.115  -4.378 -90.752  1.00  0.00           C  
ATOM    113  C   ILE A   7     -28.226  -3.284 -91.807  1.00  0.00           C  
ATOM    114  O   ILE A   7     -28.496  -3.561 -92.976  1.00  0.00           O  
ATOM    115  CB  ILE A   7     -29.435  -4.469 -89.964  1.00  0.00           C  
ATOM    116  CG1 ILE A   7     -29.445  -5.721 -89.083  1.00  0.00           C  
ATOM    117  CG2 ILE A   7     -30.622  -4.472 -90.914  1.00  0.00           C  
ATOM    118  CD1 ILE A   7     -30.576  -5.752 -88.080  1.00  0.00           C  
ATOM    119  H   ILE A   7     -27.170  -3.944 -88.881  1.00  0.00           H  
ATOM    120  HA  ILE A   7     -27.952  -5.327 -91.261  1.00  0.00           H  
ATOM    121  HB  ILE A   7     -29.519  -3.612 -89.296  1.00  0.00           H  
ATOM    122 1HG1 ILE A   7     -29.522  -6.607 -89.712  1.00  0.00           H  
ATOM    123 2HG1 ILE A   7     -28.504  -5.789 -88.536  1.00  0.00           H  
ATOM    124 1HG2 ILE A   7     -31.547  -4.538 -90.341  1.00  0.00           H  
ATOM    125 2HG2 ILE A   7     -30.622  -3.554 -91.499  1.00  0.00           H  
ATOM    126 3HG2 ILE A   7     -30.550  -5.329 -91.584  1.00  0.00           H  
ATOM    127 1HD1 ILE A   7     -30.517  -6.669 -87.493  1.00  0.00           H  
ATOM    128 2HD1 ILE A   7     -30.498  -4.890 -87.417  1.00  0.00           H  
ATOM    129 3HD1 ILE A   7     -31.529  -5.720 -88.606  1.00  0.00           H  
ATOM    130  N   ALA A   8     -28.017  -2.041 -91.390  1.00  0.00           N  
ATOM    131  CA  ALA A   8     -28.093  -0.906 -92.299  1.00  0.00           C  
ATOM    132  C   ALA A   8     -27.001  -0.973 -93.358  1.00  0.00           C  
ATOM    133  O   ALA A   8     -27.240  -0.678 -94.529  1.00  0.00           O  
ATOM    134  CB  ALA A   8     -27.999   0.400 -91.524  1.00  0.00           C  
ATOM    135  H   ALA A   8     -27.800  -1.879 -90.417  1.00  0.00           H  
ATOM    136  HA  ALA A   8     -29.056  -0.944 -92.809  1.00  0.00           H  
ATOM    137 1HB  ALA A   8     -28.058   1.240 -92.216  1.00  0.00           H  
ATOM    138 2HB  ALA A   8     -28.820   0.460 -90.810  1.00  0.00           H  
ATOM    139 3HB  ALA A   8     -27.051   0.437 -90.989  1.00  0.00           H  
ATOM    140  N   GLU A   9     -25.802  -1.362 -92.941  1.00  0.00           N  
ATOM    141  CA  GLU A   9     -24.670  -1.470 -93.854  1.00  0.00           C  
ATOM    142  C   GLU A   9     -24.905  -2.551 -94.898  1.00  0.00           C  
ATOM    143  O   GLU A   9     -24.584  -2.373 -96.073  1.00  0.00           O  
ATOM    144  CB  GLU A   9     -23.385  -1.769 -93.078  1.00  0.00           C  
ATOM    145  CG  GLU A   9     -22.891  -0.618 -92.213  1.00  0.00           C  
ATOM    146  CD  GLU A   9     -22.493   0.589 -93.015  1.00  0.00           C  
ATOM    147  OE1 GLU A   9     -21.928   0.418 -94.069  1.00  0.00           O  
ATOM    148  OE2 GLU A   9     -22.754   1.683 -92.574  1.00  0.00           O  
ATOM    149  H   GLU A   9     -25.671  -1.589 -91.966  1.00  0.00           H  
ATOM    150  HA  GLU A   9     -24.551  -0.518 -94.372  1.00  0.00           H  
ATOM    151 1HB  GLU A   9     -23.543  -2.631 -92.430  1.00  0.00           H  
ATOM    152 2HB  GLU A   9     -22.590  -2.027 -93.778  1.00  0.00           H  
ATOM    153 1HG  GLU A   9     -23.682  -0.334 -91.519  1.00  0.00           H  
ATOM    154 2HG  GLU A   9     -22.037  -0.958 -91.628  1.00  0.00           H  
ATOM    155  N   PHE A  10     -25.468  -3.674 -94.463  1.00  0.00           N  
ATOM    156  CA  PHE A  10     -25.748  -4.788 -95.362  1.00  0.00           C  
ATOM    157  C   PHE A  10     -26.789  -4.406 -96.407  1.00  0.00           C  
ATOM    158  O   PHE A  10     -26.668  -4.766 -97.578  1.00  0.00           O  
ATOM    159  CB  PHE A  10     -26.235  -6.003 -94.571  1.00  0.00           C  
ATOM    160  CG  PHE A  10     -26.478  -7.220 -95.418  1.00  0.00           C  
ATOM    161  CD1 PHE A  10     -25.539  -8.239 -95.479  1.00  0.00           C  
ATOM    162  CD2 PHE A  10     -27.645  -7.348 -96.155  1.00  0.00           C  
ATOM    163  CE1 PHE A  10     -25.761  -9.359 -96.258  1.00  0.00           C  
ATOM    164  CE2 PHE A  10     -27.871  -8.467 -96.934  1.00  0.00           C  
ATOM    165  CZ  PHE A  10     -26.927  -9.473 -96.985  1.00  0.00           C  
ATOM    166  H   PHE A  10     -25.709  -3.758 -93.486  1.00  0.00           H  
ATOM    167  HA  PHE A  10     -24.826  -5.055 -95.879  1.00  0.00           H  
ATOM    168 1HB  PHE A  10     -25.499  -6.260 -93.810  1.00  0.00           H  
ATOM    169 2HB  PHE A  10     -27.163  -5.755 -94.058  1.00  0.00           H  
ATOM    170  HD1 PHE A  10     -24.617  -8.149 -94.903  1.00  0.00           H  
ATOM    171  HD2 PHE A  10     -28.390  -6.553 -96.115  1.00  0.00           H  
ATOM    172  HE1 PHE A  10     -25.015 -10.152 -96.297  1.00  0.00           H  
ATOM    173  HE2 PHE A  10     -28.793  -8.556 -97.508  1.00  0.00           H  
ATOM    174  HZ  PHE A  10     -27.102 -10.355 -97.600  1.00  0.00           H  
ATOM    175  N   ALA A  11     -27.811  -3.674 -95.977  1.00  0.00           N  
ATOM    176  CA  ALA A  11     -28.874  -3.242 -96.875  1.00  0.00           C  
ATOM    177  C   ALA A  11     -28.344  -2.285 -97.936  1.00  0.00           C  
ATOM    178  O   ALA A  11     -28.723  -2.367 -99.105  1.00  0.00           O  
ATOM    179  CB  ALA A  11     -29.999  -2.588 -96.087  1.00  0.00           C  
ATOM    180  H   ALA A  11     -27.851  -3.411 -95.003  1.00  0.00           H  
ATOM    181  HA  ALA A  11     -29.266  -4.122 -97.385  1.00  0.00           H  
ATOM    182 1HB  ALA A  11     -30.787  -2.271 -96.771  1.00  0.00           H  
ATOM    183 2HB  ALA A  11     -30.406  -3.303 -95.372  1.00  0.00           H  
ATOM    184 3HB  ALA A  11     -29.613  -1.722 -95.552  1.00  0.00           H  
ATOM    185  N   ARG A  12     -27.466  -1.377 -97.521  1.00  0.00           N  
ATOM    186  CA  ARG A  12     -26.882  -0.403 -98.435  1.00  0.00           C  
ATOM    187  C   ARG A  12     -26.020  -1.085 -99.490  1.00  0.00           C  
ATOM    188  O   ARG A  12     -26.047  -0.714-100.663  1.00  0.00           O  
ATOM    189  CB  ARG A  12     -26.039   0.609 -97.672  1.00  0.00           C  
ATOM    190  CG  ARG A  12     -25.482   1.743 -98.517  1.00  0.00           C  
ATOM    191  CD  ARG A  12     -24.093   1.463 -98.965  1.00  0.00           C  
ATOM    192  NE  ARG A  12     -23.161   1.423 -97.850  1.00  0.00           N  
ATOM    193  CZ  ARG A  12     -21.893   0.976 -97.928  1.00  0.00           C  
ATOM    194  NH1 ARG A  12     -21.421   0.536 -99.073  1.00  0.00           N  
ATOM    195  NH2 ARG A  12     -21.122   0.981 -96.854  1.00  0.00           N  
ATOM    196  H   ARG A  12     -27.197  -1.363 -96.548  1.00  0.00           H  
ATOM    197  HA  ARG A  12     -27.690   0.128 -98.938  1.00  0.00           H  
ATOM    198 1HB  ARG A  12     -26.636   1.053 -96.877  1.00  0.00           H  
ATOM    199 2HB  ARG A  12     -25.196   0.100 -97.204  1.00  0.00           H  
ATOM    200 1HG  ARG A  12     -26.106   1.880 -99.400  1.00  0.00           H  
ATOM    201 2HG  ARG A  12     -25.474   2.663 -97.932  1.00  0.00           H  
ATOM    202 1HD  ARG A  12     -24.062   0.498 -99.470  1.00  0.00           H  
ATOM    203 2HD  ARG A  12     -23.769   2.243 -99.653  1.00  0.00           H  
ATOM    204  HE  ARG A  12     -23.488   1.754 -96.952  1.00  0.00           H  
ATOM    205 1HH1 ARG A  12     -22.009   0.532 -99.894  1.00  0.00           H  
ATOM    206 2HH1 ARG A  12     -20.470   0.201 -99.132  1.00  0.00           H  
ATOM    207 1HH2 ARG A  12     -21.485   1.320 -95.974  1.00  0.00           H  
ATOM    208 2HH2 ARG A  12     -20.172   0.647 -96.913  1.00  0.00           H  
ATOM    209  N   GLU A  13     -25.255  -2.085 -99.066  1.00  0.00           N  
ATOM    210  CA  GLU A  13     -24.382  -2.820 -99.974  1.00  0.00           C  
ATOM    211  C   GLU A  13     -25.191  -3.583-101.017  1.00  0.00           C  
ATOM    212  O   GLU A  13     -24.824  -3.625-102.191  1.00  0.00           O  
ATOM    213  CB  GLU A  13     -23.494  -3.791 -99.192  1.00  0.00           C  
ATOM    214  CG  GLU A  13     -22.432  -3.118 -98.334  1.00  0.00           C  
ATOM    215  CD  GLU A  13     -21.627  -4.098 -97.526  1.00  0.00           C  
ATOM    216  OE1 GLU A  13     -21.587  -5.249 -97.890  1.00  0.00           O  
ATOM    217  OE2 GLU A  13     -21.050  -3.694 -96.543  1.00  0.00           O  
ATOM    218  H   GLU A  13     -25.278  -2.342 -98.090  1.00  0.00           H  
ATOM    219  HA  GLU A  13     -23.744  -2.106-100.495  1.00  0.00           H  
ATOM    220 1HB  GLU A  13     -24.114  -4.404 -98.537  1.00  0.00           H  
ATOM    221 2HB  GLU A  13     -22.988  -4.461 -99.886  1.00  0.00           H  
ATOM    222 1HG  GLU A  13     -21.757  -2.559 -98.982  1.00  0.00           H  
ATOM    223 2HG  GLU A  13     -22.916  -2.411 -97.662  1.00  0.00           H  
ATOM    224  N   MET A  14     -26.291  -4.183-100.579  1.00  0.00           N  
ATOM    225  CA  MET A  14     -27.154  -4.948-101.474  1.00  0.00           C  
ATOM    226  C   MET A  14     -27.790  -4.047-102.525  1.00  0.00           C  
ATOM    227  O   MET A  14     -27.890  -4.416-103.695  1.00  0.00           O  
ATOM    228  CB  MET A  14     -28.232  -5.677-100.674  1.00  0.00           C  
ATOM    229  CG  MET A  14     -27.702  -6.761 -99.746  1.00  0.00           C  
ATOM    230  SD  MET A  14     -26.822  -8.065-100.629  1.00  0.00           S  
ATOM    231  CE  MET A  14     -25.125  -7.539-100.405  1.00  0.00           C  
ATOM    232  H   MET A  14     -26.537  -4.109 -99.602  1.00  0.00           H  
ATOM    233  HA  MET A  14     -26.545  -5.686-101.995  1.00  0.00           H  
ATOM    234 1HB  MET A  14     -28.784  -4.960-100.069  1.00  0.00           H  
ATOM    235 2HB  MET A  14     -28.942  -6.142-101.360  1.00  0.00           H  
ATOM    236 1HG  MET A  14     -27.022  -6.317 -99.020  1.00  0.00           H  
ATOM    237 2HG  MET A  14     -28.532  -7.213 -99.203  1.00  0.00           H  
ATOM    238 1HE  MET A  14     -24.457  -8.247-100.897  1.00  0.00           H  
ATOM    239 2HE  MET A  14     -24.990  -6.549-100.841  1.00  0.00           H  
ATOM    240 3HE  MET A  14     -24.893  -7.502 -99.340  1.00  0.00           H  
ATOM    241  N   MET A  15     -28.218  -2.862-102.101  1.00  0.00           N  
ATOM    242  CA  MET A  15     -28.846  -1.906-103.006  1.00  0.00           C  
ATOM    243  C   MET A  15     -27.865  -1.426-104.068  1.00  0.00           C  
ATOM    244  O   MET A  15     -28.222  -1.286-105.238  1.00  0.00           O  
ATOM    245  CB  MET A  15     -29.401  -0.721-102.219  1.00  0.00           C  
ATOM    246  CG  MET A  15     -30.569  -1.063-101.305  1.00  0.00           C  
ATOM    247  SD  MET A  15     -32.020  -1.631-102.213  1.00  0.00           S  
ATOM    248  CE  MET A  15     -33.077  -2.159-100.867  1.00  0.00           C  
ATOM    249  H   MET A  15     -28.105  -2.616-101.128  1.00  0.00           H  
ATOM    250  HA  MET A  15     -29.669  -2.404-103.518  1.00  0.00           H  
ATOM    251 1HB  MET A  15     -28.612  -0.290-101.605  1.00  0.00           H  
ATOM    252 2HB  MET A  15     -29.736   0.052-102.912  1.00  0.00           H  
ATOM    253 1HG  MET A  15     -30.269  -1.847-100.610  1.00  0.00           H  
ATOM    254 2HG  MET A  15     -30.848  -0.183-100.725  1.00  0.00           H  
ATOM    255 1HE  MET A  15     -34.017  -2.537-101.270  1.00  0.00           H  
ATOM    256 2HE  MET A  15     -32.580  -2.948-100.302  1.00  0.00           H  
ATOM    257 3HE  MET A  15     -33.278  -1.312-100.210  1.00  0.00           H  
ATOM    258  N   GLU A  16     -26.628  -1.175-103.652  1.00  0.00           N  
ATOM    259  CA  GLU A  16     -25.592  -0.710-104.567  1.00  0.00           C  
ATOM    260  C   GLU A  16     -25.268  -1.766-105.617  1.00  0.00           C  
ATOM    261  O   GLU A  16     -25.079  -1.449-106.791  1.00  0.00           O  
ATOM    262  CB  GLU A  16     -24.324  -0.340-103.793  1.00  0.00           C  
ATOM    263  CG  GLU A  16     -24.455   0.907-102.931  1.00  0.00           C  
ATOM    264  CD  GLU A  16     -23.216   1.198-102.131  1.00  0.00           C  
ATOM    265  OE1 GLU A  16     -22.560   0.268-101.729  1.00  0.00           O  
ATOM    266  OE2 GLU A  16     -22.926   2.352-101.922  1.00  0.00           O  
ATOM    267  H   GLU A  16     -26.400  -1.309-102.677  1.00  0.00           H  
ATOM    268  HA  GLU A  16     -25.957   0.178-105.082  1.00  0.00           H  
ATOM    269 1HB  GLU A  16     -24.041  -1.168-103.143  1.00  0.00           H  
ATOM    270 2HB  GLU A  16     -23.505  -0.178-104.494  1.00  0.00           H  
ATOM    271 1HG  GLU A  16     -24.667   1.760-103.575  1.00  0.00           H  
ATOM    272 2HG  GLU A  16     -25.298   0.780-102.253  1.00  0.00           H  
ATOM    273  N   GLU A  17     -25.206  -3.021-105.186  1.00  0.00           N  
ATOM    274  CA  GLU A  17     -24.906  -4.126-106.088  1.00  0.00           C  
ATOM    275  C   GLU A  17     -26.003  -4.301-107.131  1.00  0.00           C  
ATOM    276  O   GLU A  17     -25.724  -4.552-108.304  1.00  0.00           O  
ATOM    277  CB  GLU A  17     -24.728  -5.425-105.298  1.00  0.00           C  
ATOM    278  CG  GLU A  17     -23.471  -5.471-104.441  1.00  0.00           C  
ATOM    279  CD  GLU A  17     -23.366  -6.730-103.625  1.00  0.00           C  
ATOM    280  OE1 GLU A  17     -24.297  -7.499-103.632  1.00  0.00           O  
ATOM    281  OE2 GLU A  17     -22.353  -6.922-102.994  1.00  0.00           O  
ATOM    282  H   GLU A  17     -25.372  -3.215-104.209  1.00  0.00           H  
ATOM    283  HA  GLU A  17     -23.975  -3.903-106.610  1.00  0.00           H  
ATOM    284 1HB  GLU A  17     -25.586  -5.573-104.643  1.00  0.00           H  
ATOM    285 2HB  GLU A  17     -24.693  -6.268-105.988  1.00  0.00           H  
ATOM    286 1HG  GLU A  17     -22.598  -5.398-105.089  1.00  0.00           H  
ATOM    287 2HG  GLU A  17     -23.467  -4.611-103.774  1.00  0.00           H  
ATOM    288  N   ILE A  18     -27.250  -4.169-106.696  1.00  0.00           N  
ATOM    289  CA  ILE A  18     -28.392  -4.311-107.592  1.00  0.00           C  
ATOM    290  C   ILE A  18     -28.404  -3.213-108.649  1.00  0.00           C  
ATOM    291  O   ILE A  18     -28.697  -3.467-109.818  1.00  0.00           O  
ATOM    292  CB  ILE A  18     -29.715  -4.281-106.804  1.00  0.00           C  
ATOM    293  CG1 ILE A  18     -29.840  -5.526-105.923  1.00  0.00           C  
ATOM    294  CG2 ILE A  18     -30.897  -4.176-107.755  1.00  0.00           C  
ATOM    295  CD1 ILE A  18     -30.969  -5.454-104.921  1.00  0.00           C  
ATOM    296  H   ILE A  18     -27.413  -3.964-105.720  1.00  0.00           H  
ATOM    297  HA  ILE A  18     -28.315  -5.271-108.100  1.00  0.00           H  
ATOM    298  HB  ILE A  18     -29.720  -3.420-106.136  1.00  0.00           H  
ATOM    299 1HG1 ILE A  18     -29.997  -6.402-106.552  1.00  0.00           H  
ATOM    300 2HG1 ILE A  18     -28.909  -5.680-105.376  1.00  0.00           H  
ATOM    301 1HG2 ILE A  18     -31.824  -4.157-107.182  1.00  0.00           H  
ATOM    302 2HG2 ILE A  18     -30.814  -3.261-108.340  1.00  0.00           H  
ATOM    303 3HG2 ILE A  18     -30.903  -5.036-108.425  1.00  0.00           H  
ATOM    304 1HD1 ILE A  18     -30.993  -6.372-104.333  1.00  0.00           H  
ATOM    305 2HD1 ILE A  18     -30.813  -4.603-104.257  1.00  0.00           H  
ATOM    306 3HD1 ILE A  18     -31.915  -5.335-105.447  1.00  0.00           H  
ATOM    307  N   SER A  19     -28.085  -1.995-108.232  1.00  0.00           N  
ATOM    308  CA  SER A  19     -28.058  -0.855-109.141  1.00  0.00           C  
ATOM    309  C   SER A  19     -26.975  -1.022-110.201  1.00  0.00           C  
ATOM    310  O   SER A  19     -27.187  -0.709-111.373  1.00  0.00           O  
ATOM    311  CB  SER A  19     -27.826   0.426-108.364  1.00  0.00           C  
ATOM    312  OG  SER A  19     -28.908   0.705-107.520  1.00  0.00           O  
ATOM    313  H   SER A  19     -27.855  -1.853-107.259  1.00  0.00           H  
ATOM    314  HA  SER A  19     -29.023  -0.790-109.644  1.00  0.00           H  
ATOM    315 1HB  SER A  19     -26.915   0.334-107.774  1.00  0.00           H  
ATOM    316 2HB  SER A  19     -27.681   1.252-109.060  1.00  0.00           H  
ATOM    317  HG  SER A  19     -28.790   0.150-106.746  1.00  0.00           H  
ATOM    318  N   GLU A  20     -25.815  -1.516-109.782  1.00  0.00           N  
ATOM    319  CA  GLU A  20     -24.699  -1.726-110.694  1.00  0.00           C  
ATOM    320  C   GLU A  20     -25.030  -2.784-111.739  1.00  0.00           C  
ATOM    321  O   GLU A  20     -24.694  -2.636-112.914  1.00  0.00           O  
ATOM    322  CB  GLU A  20     -23.447  -2.137-109.917  1.00  0.00           C  
ATOM    323  CG  GLU A  20     -22.847  -1.031-109.060  1.00  0.00           C  
ATOM    324  CD  GLU A  20     -21.663  -1.491-108.256  1.00  0.00           C  
ATOM    325  OE1 GLU A  20     -21.379  -2.665-108.269  1.00  0.00           O  
ATOM    326  OE2 GLU A  20     -21.041  -0.667-107.627  1.00  0.00           O  
ATOM    327  H   GLU A  20     -25.703  -1.753-108.806  1.00  0.00           H  
ATOM    328  HA  GLU A  20     -24.496  -0.788-111.213  1.00  0.00           H  
ATOM    329 1HB  GLU A  20     -23.684  -2.976-109.262  1.00  0.00           H  
ATOM    330 2HB  GLU A  20     -22.679  -2.473-110.614  1.00  0.00           H  
ATOM    331 1HG  GLU A  20     -22.536  -0.212-109.707  1.00  0.00           H  
ATOM    332 2HG  GLU A  20     -23.614  -0.653-108.385  1.00  0.00           H  
ATOM    333  N   ARG A  21     -25.691  -3.851-111.304  1.00  0.00           N  
ATOM    334  CA  ARG A  21     -26.071  -4.936-112.200  1.00  0.00           C  
ATOM    335  C   ARG A  21     -27.072  -4.461-113.246  1.00  0.00           C  
ATOM    336  O   ARG A  21     -26.983  -4.831-114.417  1.00  0.00           O  
ATOM    337  CB  ARG A  21     -26.672  -6.093-111.415  1.00  0.00           C  
ATOM    338  CG  ARG A  21     -25.732  -6.741-110.411  1.00  0.00           C  
ATOM    339  CD  ARG A  21     -24.655  -7.511-111.085  1.00  0.00           C  
ATOM    340  NE  ARG A  21     -23.597  -6.645-111.580  1.00  0.00           N  
ATOM    341  CZ  ARG A  21     -22.653  -6.073-110.808  1.00  0.00           C  
ATOM    342  NH1 ARG A  21     -22.649  -6.283-109.510  1.00  0.00           N  
ATOM    343  NH2 ARG A  21     -21.732  -5.299-111.355  1.00  0.00           N  
ATOM    344  H   ARG A  21     -25.938  -3.911-110.326  1.00  0.00           H  
ATOM    345  HA  ARG A  21     -25.176  -5.291-112.712  1.00  0.00           H  
ATOM    346 1HB  ARG A  21     -27.548  -5.745-110.869  1.00  0.00           H  
ATOM    347 2HB  ARG A  21     -27.003  -6.868-112.106  1.00  0.00           H  
ATOM    348 1HG  ARG A  21     -25.268  -5.970-109.796  1.00  0.00           H  
ATOM    349 2HG  ARG A  21     -26.295  -7.424-109.774  1.00  0.00           H  
ATOM    350 1HD  ARG A  21     -24.217  -8.217-110.380  1.00  0.00           H  
ATOM    351 2HD  ARG A  21     -25.073  -8.057-111.931  1.00  0.00           H  
ATOM    352  HE  ARG A  21     -23.568  -6.460-112.574  1.00  0.00           H  
ATOM    353 1HH1 ARG A  21     -23.354  -6.874-109.092  1.00  0.00           H  
ATOM    354 2HH1 ARG A  21     -21.942  -5.854-108.932  1.00  0.00           H  
ATOM    355 1HH2 ARG A  21     -21.735  -5.137-112.353  1.00  0.00           H  
ATOM    356 2HH2 ARG A  21     -21.025  -4.870-110.777  1.00  0.00           H  
ATOM    357  N   VAL A  22     -28.025  -3.641-112.818  1.00  0.00           N  
ATOM    358  CA  VAL A  22     -29.045  -3.114-113.717  1.00  0.00           C  
ATOM    359  C   VAL A  22     -28.428  -2.210-114.777  1.00  0.00           C  
ATOM    360  O   VAL A  22     -28.811  -2.258-115.946  1.00  0.00           O  
ATOM    361  CB  VAL A  22     -30.101  -2.323-112.923  1.00  0.00           C  
ATOM    362  CG1 VAL A  22     -31.059  -1.614-113.869  1.00  0.00           C  
ATOM    363  CG2 VAL A  22     -30.857  -3.259-111.992  1.00  0.00           C  
ATOM    364  H   VAL A  22     -28.043  -3.376-111.844  1.00  0.00           H  
ATOM    365  HA  VAL A  22     -29.535  -3.953-114.214  1.00  0.00           H  
ATOM    366  HB  VAL A  22     -29.600  -1.553-112.336  1.00  0.00           H  
ATOM    367 1HG1 VAL A  22     -31.799  -1.060-113.291  1.00  0.00           H  
ATOM    368 2HG1 VAL A  22     -30.501  -0.923-114.501  1.00  0.00           H  
ATOM    369 3HG1 VAL A  22     -31.565  -2.351-114.493  1.00  0.00           H  
ATOM    370 1HG2 VAL A  22     -31.602  -2.693-111.433  1.00  0.00           H  
ATOM    371 2HG2 VAL A  22     -31.353  -4.033-112.578  1.00  0.00           H  
ATOM    372 3HG2 VAL A  22     -30.157  -3.723-111.296  1.00  0.00           H  
ATOM    373  N   GLU A  23     -27.473  -1.387-114.364  1.00  0.00           N  
ATOM    374  CA  GLU A  23     -26.803  -0.468-115.277  1.00  0.00           C  
ATOM    375  C   GLU A  23     -26.007  -1.227-116.332  1.00  0.00           C  
ATOM    376  O   GLU A  23     -26.003  -0.856-117.506  1.00  0.00           O  
ATOM    377  CB  GLU A  23     -25.877   0.473-114.503  1.00  0.00           C  
ATOM    378  CG  GLU A  23     -25.187   1.523-115.363  1.00  0.00           C  
ATOM    379  CD  GLU A  23     -24.356   2.484-114.559  1.00  0.00           C  
ATOM    380  OE1 GLU A  23     -24.330   2.356-113.358  1.00  0.00           O  
ATOM    381  OE2 GLU A  23     -23.746   3.346-115.146  1.00  0.00           O  
ATOM    382  H   GLU A  23     -27.202  -1.398-113.391  1.00  0.00           H  
ATOM    383  HA  GLU A  23     -27.561   0.128-115.786  1.00  0.00           H  
ATOM    384 1HB  GLU A  23     -26.447   0.993-113.734  1.00  0.00           H  
ATOM    385 2HB  GLU A  23     -25.104  -0.108-114.001  1.00  0.00           H  
ATOM    386 1HG  GLU A  23     -24.544   1.021-116.085  1.00  0.00           H  
ATOM    387 2HG  GLU A  23     -25.943   2.079-115.916  1.00  0.00           H  
ATOM    388  N   ARG A  24     -25.334  -2.289-115.907  1.00  0.00           N  
ATOM    389  CA  ARG A  24     -24.531  -3.103-116.813  1.00  0.00           C  
ATOM    390  C   ARG A  24     -25.405  -3.789-117.856  1.00  0.00           C  
ATOM    391  O   ARG A  24     -25.056  -3.839-119.036  1.00  0.00           O  
ATOM    392  CB  ARG A  24     -23.750  -4.155-116.039  1.00  0.00           C  
ATOM    393  CG  ARG A  24     -22.899  -5.078-116.895  1.00  0.00           C  
ATOM    394  CD  ARG A  24     -21.791  -4.345-117.560  1.00  0.00           C  
ATOM    395  NE  ARG A  24     -21.002  -5.215-118.417  1.00  0.00           N  
ATOM    396  CZ  ARG A  24     -21.298  -5.496-119.701  1.00  0.00           C  
ATOM    397  NH1 ARG A  24     -22.364  -4.969-120.261  1.00  0.00           N  
ATOM    398  NH2 ARG A  24     -20.515  -6.302-120.399  1.00  0.00           N  
ATOM    399  H   ARG A  24     -25.379  -2.540-114.930  1.00  0.00           H  
ATOM    400  HA  ARG A  24     -23.824  -2.452-117.327  1.00  0.00           H  
ATOM    401 1HB  ARG A  24     -23.089  -3.664-115.326  1.00  0.00           H  
ATOM    402 2HB  ARG A  24     -24.442  -4.776-115.470  1.00  0.00           H  
ATOM    403 1HG  ARG A  24     -22.466  -5.859-116.270  1.00  0.00           H  
ATOM    404 2HG  ARG A  24     -23.520  -5.534-117.667  1.00  0.00           H  
ATOM    405 1HD  ARG A  24     -22.201  -3.544-118.173  1.00  0.00           H  
ATOM    406 2HD  ARG A  24     -21.130  -3.922-116.804  1.00  0.00           H  
ATOM    407  HE  ARG A  24     -20.173  -5.640-118.022  1.00  0.00           H  
ATOM    408 1HH1 ARG A  24     -22.962  -4.354-119.728  1.00  0.00           H  
ATOM    409 2HH1 ARG A  24     -22.586  -5.180-121.223  1.00  0.00           H  
ATOM    410 1HH2 ARG A  24     -19.695  -6.707-119.968  1.00  0.00           H  
ATOM    411 2HH2 ARG A  24     -20.736  -6.512-121.360  1.00  0.00           H  
ATOM    412  N   TYR A  25     -26.544  -4.317-117.407  1.00  0.00           N  
ATOM    413  CA  TYR A  25     -27.385  -5.164-118.245  1.00  0.00           C  
ATOM    414  C   TYR A  25     -28.565  -4.422-118.861  1.00  0.00           C  
ATOM    415  O   TYR A  25     -29.217  -4.924-119.776  1.00  0.00           O  
ATOM    416  CB  TYR A  25     -27.892  -6.358-117.433  1.00  0.00           C  
ATOM    417  CG  TYR A  25     -26.796  -7.298-116.980  1.00  0.00           C  
ATOM    418  CD1 TYR A  25     -26.591  -7.522-115.627  1.00  0.00           C  
ATOM    419  CD2 TYR A  25     -25.997  -7.934-117.918  1.00  0.00           C  
ATOM    420  CE1 TYR A  25     -25.590  -8.380-115.213  1.00  0.00           C  
ATOM    421  CE2 TYR A  25     -24.996  -8.792-117.505  1.00  0.00           C  
ATOM    422  CZ  TYR A  25     -24.792  -9.016-116.158  1.00  0.00           C  
ATOM    423  OH  TYR A  25     -23.795  -9.870-115.746  1.00  0.00           O  
ATOM    424  H   TYR A  25     -26.831  -4.123-116.458  1.00  0.00           H  
ATOM    425  HA  TYR A  25     -26.784  -5.536-119.075  1.00  0.00           H  
ATOM    426 1HB  TYR A  25     -28.420  -6.000-116.549  1.00  0.00           H  
ATOM    427 2HB  TYR A  25     -28.603  -6.928-118.031  1.00  0.00           H  
ATOM    428  HD1 TYR A  25     -27.219  -7.022-114.890  1.00  0.00           H  
ATOM    429  HD2 TYR A  25     -26.158  -7.757-118.982  1.00  0.00           H  
ATOM    430  HE1 TYR A  25     -25.429  -8.557-114.150  1.00  0.00           H  
ATOM    431  HE2 TYR A  25     -24.368  -9.292-118.242  1.00  0.00           H  
ATOM    432  HH  TYR A  25     -23.788  -9.913-114.787  1.00  0.00           H  
ATOM    433  N   VAL A  26     -28.849  -3.220-118.366  1.00  0.00           N  
ATOM    434  CA  VAL A  26     -30.034  -2.496-118.809  1.00  0.00           C  
ATOM    435  C   VAL A  26     -29.697  -1.517-119.925  1.00  0.00           C  
ATOM    436  O   VAL A  26     -29.033  -0.506-119.697  1.00  0.00           O  
ATOM    437  CB  VAL A  26     -30.663  -1.729-117.631  1.00  0.00           C  
ATOM    438  CG1 VAL A  26     -31.888  -0.954-118.093  1.00  0.00           C  
ATOM    439  CG2 VAL A  26     -31.028  -2.699-116.517  1.00  0.00           C  
ATOM    440  H   VAL A  26     -28.244  -2.798-117.677  1.00  0.00           H  
ATOM    441  HA  VAL A  26     -30.761  -3.218-119.185  1.00  0.00           H  
ATOM    442  HB  VAL A  26     -29.943  -1.001-117.258  1.00  0.00           H  
ATOM    443 1HG1 VAL A  26     -32.320  -0.418-117.248  1.00  0.00           H  
ATOM    444 2HG1 VAL A  26     -31.597  -0.241-118.864  1.00  0.00           H  
ATOM    445 3HG1 VAL A  26     -32.626  -1.646-118.497  1.00  0.00           H  
ATOM    446 1HG2 VAL A  26     -31.471  -2.150-115.687  1.00  0.00           H  
ATOM    447 2HG2 VAL A  26     -31.743  -3.432-116.892  1.00  0.00           H  
ATOM    448 3HG2 VAL A  26     -30.130  -3.213-116.174  1.00  0.00           H  
ATOM    449  N   GLU A  27     -30.161  -1.827-121.131  1.00  0.00           N  
ATOM    450  CA  GLU A  27     -29.936  -0.971-122.289  1.00  0.00           C  
ATOM    451  C   GLU A  27     -30.758   0.310-122.224  1.00  0.00           C  
ATOM    452  O   GLU A  27     -30.335   1.356-122.714  1.00  0.00           O  
ATOM    453  CB  GLU A  27     -30.267  -1.729-123.576  1.00  0.00           C  
ATOM    454  CG  GLU A  27     -29.313  -2.872-123.896  1.00  0.00           C  
ATOM    455  CD  GLU A  27     -29.683  -3.609-125.153  1.00  0.00           C  
ATOM    456  OE1 GLU A  27     -30.716  -3.318-125.707  1.00  0.00           O  
ATOM    457  OE2 GLU A  27     -28.932  -4.464-125.559  1.00  0.00           O  
ATOM    458  H   GLU A  27     -30.686  -2.682-121.246  1.00  0.00           H  
ATOM    459  HA  GLU A  27     -28.883  -0.688-122.310  1.00  0.00           H  
ATOM    460 1HB  GLU A  27     -31.273  -2.143-123.507  1.00  0.00           H  
ATOM    461 2HB  GLU A  27     -30.254  -1.038-124.419  1.00  0.00           H  
ATOM    462 1HG  GLU A  27     -28.306  -2.471-124.006  1.00  0.00           H  
ATOM    463 2HG  GLU A  27     -29.307  -3.570-123.060  1.00  0.00           H  
ATOM    464  N   ASP A  28     -31.938   0.227-121.617  1.00  0.00           N  
ATOM    465  CA  ASP A  28     -32.867   1.352-121.619  1.00  0.00           C  
ATOM    466  C   ASP A  28     -32.366   2.464-120.713  1.00  0.00           C  
ATOM    467  O   ASP A  28     -32.291   2.299-119.495  1.00  0.00           O  
ATOM    468  CB  ASP A  28     -34.260   0.905-121.168  1.00  0.00           C  
ATOM    469  CG  ASP A  28     -35.293   2.021-121.243  1.00  0.00           C  
ATOM    470  OD1 ASP A  28     -35.145   2.990-120.537  1.00  0.00           O  
ATOM    471  OD2 ASP A  28     -36.221   1.894-122.006  1.00  0.00           O  
ATOM    472  H   ASP A  28     -32.200  -0.626-121.145  1.00  0.00           H  
ATOM    473  HA  ASP A  28     -32.937   1.740-122.635  1.00  0.00           H  
ATOM    474 1HB  ASP A  28     -34.596   0.076-121.792  1.00  0.00           H  
ATOM    475 2HB  ASP A  28     -34.211   0.543-120.141  1.00  0.00           H  
ATOM    476  N   PRO A  29     -31.955   3.698-121.026  1.00  0.00           N  
ATOM    477  CA  PRO A  29     -31.344   4.422-119.919  1.00  0.00           C  
ATOM    478  C   PRO A  29     -32.355   4.693-118.817  1.00  0.00           C  
ATOM    479  O   PRO A  29     -32.008   4.719-117.636  1.00  0.00           O  
ATOM    480  CB  PRO A  29     -30.865   5.720-120.577  1.00  0.00           C  
ATOM    481  CG  PRO A  29     -30.692   5.360-122.013  1.00  0.00           C  
ATOM    482  CD  PRO A  29     -31.802   4.381-122.290  1.00  0.00           C  
ATOM    483  HA  PRO A  29     -30.494   3.839-119.531  1.00  0.00           H  
ATOM    484 1HB  PRO A  29     -31.608   6.516-120.423  1.00  0.00           H  
ATOM    485 2HB  PRO A  29     -29.930   6.057-120.106  1.00  0.00           H  
ATOM    486 1HG  PRO A  29     -30.756   6.260-122.641  1.00  0.00           H  
ATOM    487 2HG  PRO A  29     -29.694   4.927-122.179  1.00  0.00           H  
ATOM    488 1HD  PRO A  29     -32.712   4.928-122.576  1.00  0.00           H  
ATOM    489 2HD  PRO A  29     -31.494   3.693-123.092  1.00  0.00           H  
ATOM    490  N   VAL A  30     -33.602   4.892-119.216  1.00  0.00           N  
ATOM    491  CA  VAL A  30     -34.630   5.382-118.305  1.00  0.00           C  
ATOM    492  C   VAL A  30     -34.970   4.340-117.246  1.00  0.00           C  
ATOM    493  O   VAL A  30     -35.154   4.670-116.074  1.00  0.00           O  
ATOM    494  CB  VAL A  30     -35.905   5.750-119.087  1.00  0.00           C  
ATOM    495  CG1 VAL A  30     -37.036   6.096-118.129  1.00  0.00           C  
ATOM    496  CG2 VAL A  30     -35.619   6.913-120.025  1.00  0.00           C  
ATOM    497  H   VAL A  30     -33.848   4.699-120.177  1.00  0.00           H  
ATOM    498  HA  VAL A  30     -34.254   6.277-117.808  1.00  0.00           H  
ATOM    499  HB  VAL A  30     -36.227   4.885-119.666  1.00  0.00           H  
ATOM    500 1HG1 VAL A  30     -37.929   6.353-118.699  1.00  0.00           H  
ATOM    501 2HG1 VAL A  30     -37.247   5.237-117.492  1.00  0.00           H  
ATOM    502 3HG1 VAL A  30     -36.743   6.944-117.511  1.00  0.00           H  
ATOM    503 1HG2 VAL A  30     -36.525   7.168-120.575  1.00  0.00           H  
ATOM    504 2HG2 VAL A  30     -35.291   7.776-119.446  1.00  0.00           H  
ATOM    505 3HG2 VAL A  30     -34.836   6.629-120.728  1.00  0.00           H  
ATOM    506  N   LEU A  31     -35.053   3.083-117.665  1.00  0.00           N  
ATOM    507  CA  LEU A  31     -35.370   1.991-116.753  1.00  0.00           C  
ATOM    508  C   LEU A  31     -34.276   1.809-115.709  1.00  0.00           C  
ATOM    509  O   LEU A  31     -34.558   1.576-114.534  1.00  0.00           O  
ATOM    510  CB  LEU A  31     -35.561   0.686-117.536  1.00  0.00           C  
ATOM    511  CG  LEU A  31     -36.807   0.621-118.427  1.00  0.00           C  
ATOM    512  CD1 LEU A  31     -36.764  -0.647-119.269  1.00  0.00           C  
ATOM    513  CD2 LEU A  31     -38.056   0.658-117.559  1.00  0.00           C  
ATOM    514  H   LEU A  31     -34.892   2.877-118.641  1.00  0.00           H  
ATOM    515  HA  LEU A  31     -36.300   2.230-116.238  1.00  0.00           H  
ATOM    516 1HB  LEU A  31     -34.690   0.532-118.171  1.00  0.00           H  
ATOM    517 2HB  LEU A  31     -35.617  -0.140-116.826  1.00  0.00           H  
ATOM    518  HG  LEU A  31     -36.813   1.473-119.108  1.00  0.00           H  
ATOM    519 1HD1 LEU A  31     -37.650  -0.694-119.903  1.00  0.00           H  
ATOM    520 2HD1 LEU A  31     -35.871  -0.639-119.895  1.00  0.00           H  
ATOM    521 3HD1 LEU A  31     -36.741  -1.518-118.615  1.00  0.00           H  
ATOM    522 1HD2 LEU A  31     -38.942   0.613-118.193  1.00  0.00           H  
ATOM    523 2HD2 LEU A  31     -38.052  -0.194-116.879  1.00  0.00           H  
ATOM    524 3HD2 LEU A  31     -38.069   1.583-116.981  1.00  0.00           H  
ATOM    525  N   ALA A  32     -33.025   1.917-116.144  1.00  0.00           N  
ATOM    526  CA  ALA A  32     -31.887   1.764-115.247  1.00  0.00           C  
ATOM    527  C   ALA A  32     -31.857   2.871-114.201  1.00  0.00           C  
ATOM    528  O   ALA A  32     -31.566   2.624-113.031  1.00  0.00           O  
ATOM    529  CB  ALA A  32     -30.587   1.748-116.039  1.00  0.00           C  
ATOM    530  H   ALA A  32     -32.860   2.110-117.121  1.00  0.00           H  
ATOM    531  HA  ALA A  32     -31.992   0.814-114.724  1.00  0.00           H  
ATOM    532 1HB  ALA A  32     -29.746   1.633-115.355  1.00  0.00           H  
ATOM    533 2HB  ALA A  32     -30.600   0.916-116.742  1.00  0.00           H  
ATOM    534 3HB  ALA A  32     -30.484   2.684-116.586  1.00  0.00           H  
ATOM    535  N   THR A  33     -32.159   4.092-114.629  1.00  0.00           N  
ATOM    536  CA  THR A  33     -32.167   5.240-113.729  1.00  0.00           C  
ATOM    537  C   THR A  33     -33.251   5.099-112.670  1.00  0.00           C  
ATOM    538  O   THR A  33     -33.035   5.419-111.501  1.00  0.00           O  
ATOM    539  CB  THR A  33     -32.371   6.554-114.506  1.00  0.00           C  
ATOM    540  OG1 THR A  33     -31.294   6.735-115.435  1.00  0.00           O  
ATOM    541  CG2 THR A  33     -32.416   7.737-113.551  1.00  0.00           C  
ATOM    542  H   THR A  33     -32.390   4.228-115.603  1.00  0.00           H  
ATOM    543  HA  THR A  33     -31.203   5.288-113.221  1.00  0.00           H  
ATOM    544  HB  THR A  33     -33.308   6.507-115.061  1.00  0.00           H  
ATOM    545  HG1 THR A  33     -31.582   6.470-116.312  1.00  0.00           H  
ATOM    546 1HG2 THR A  33     -32.561   8.656-114.118  1.00  0.00           H  
ATOM    547 2HG2 THR A  33     -33.240   7.608-112.850  1.00  0.00           H  
ATOM    548 3HG2 THR A  33     -31.478   7.795-113.000  1.00  0.00           H  
ATOM    549  N   ALA A  34     -34.419   4.619-113.084  1.00  0.00           N  
ATOM    550  CA  ALA A  34     -35.540   4.437-112.169  1.00  0.00           C  
ATOM    551  C   ALA A  34     -35.225   3.382-111.115  1.00  0.00           C  
ATOM    552  O   ALA A  34     -35.558   3.544-109.941  1.00  0.00           O  
ATOM    553  CB  ALA A  34     -36.796   4.057-112.939  1.00  0.00           C  
ATOM    554  H   ALA A  34     -34.534   4.374-114.057  1.00  0.00           H  
ATOM    555  HA  ALA A  34     -35.714   5.383-111.654  1.00  0.00           H  
ATOM    556 1HB  ALA A  34     -37.624   3.925-112.243  1.00  0.00           H  
ATOM    557 2HB  ALA A  34     -37.041   4.848-113.648  1.00  0.00           H  
ATOM    558 3HB  ALA A  34     -36.624   3.127-113.479  1.00  0.00           H  
ATOM    559  N   VAL A  35     -34.580   2.302-111.540  1.00  0.00           N  
ATOM    560  CA  VAL A  35     -34.217   1.219-110.634  1.00  0.00           C  
ATOM    561  C   VAL A  35     -33.211   1.687-109.592  1.00  0.00           C  
ATOM    562  O   VAL A  35     -33.307   1.330-108.418  1.00  0.00           O  
ATOM    563  CB  VAL A  35     -33.622   0.038-111.424  1.00  0.00           C  
ATOM    564  CG1 VAL A  35     -33.068  -1.013-110.473  1.00  0.00           C  
ATOM    565  CG2 VAL A  35     -34.681  -0.563-112.334  1.00  0.00           C  
ATOM    566  H   VAL A  35     -34.336   2.228-112.517  1.00  0.00           H  
ATOM    567  HA  VAL A  35     -35.118   0.879-110.122  1.00  0.00           H  
ATOM    568  HB  VAL A  35     -32.787   0.399-112.025  1.00  0.00           H  
ATOM    569 1HG1 VAL A  35     -32.651  -1.840-111.048  1.00  0.00           H  
ATOM    570 2HG1 VAL A  35     -32.286  -0.570-109.856  1.00  0.00           H  
ATOM    571 3HG1 VAL A  35     -33.870  -1.384-109.834  1.00  0.00           H  
ATOM    572 1HG2 VAL A  35     -34.253  -1.396-112.890  1.00  0.00           H  
ATOM    573 2HG2 VAL A  35     -35.519  -0.918-111.733  1.00  0.00           H  
ATOM    574 3HG2 VAL A  35     -35.033   0.196-113.033  1.00  0.00           H  
ATOM    575  N   ARG A  36     -32.243   2.488-110.028  1.00  0.00           N  
ATOM    576  CA  ARG A  36     -31.217   3.006-109.134  1.00  0.00           C  
ATOM    577  C   ARG A  36     -31.816   3.930-108.081  1.00  0.00           C  
ATOM    578  O   ARG A  36     -31.431   3.887-106.912  1.00  0.00           O  
ATOM    579  CB  ARG A  36     -30.154   3.759-109.920  1.00  0.00           C  
ATOM    580  CG  ARG A  36     -28.984   4.266-109.092  1.00  0.00           C  
ATOM    581  CD  ARG A  36     -27.952   4.917-109.939  1.00  0.00           C  
ATOM    582  NE  ARG A  36     -26.852   5.442-109.146  1.00  0.00           N  
ATOM    583  CZ  ARG A  36     -25.791   4.720-108.738  1.00  0.00           C  
ATOM    584  NH1 ARG A  36     -25.700   3.447-109.054  1.00  0.00           N  
ATOM    585  NH2 ARG A  36     -24.840   5.291-108.019  1.00  0.00           N  
ATOM    586  H   ARG A  36     -32.220   2.744-111.005  1.00  0.00           H  
ATOM    587  HA  ARG A  36     -30.743   2.165-108.627  1.00  0.00           H  
ATOM    588 1HB  ARG A  36     -29.752   3.113-110.699  1.00  0.00           H  
ATOM    589 2HB  ARG A  36     -30.607   4.620-110.412  1.00  0.00           H  
ATOM    590 1HG  ARG A  36     -29.342   4.996-108.365  1.00  0.00           H  
ATOM    591 2HG  ARG A  36     -28.520   3.429-108.568  1.00  0.00           H  
ATOM    592 1HD  ARG A  36     -27.548   4.190-110.643  1.00  0.00           H  
ATOM    593 2HD  ARG A  36     -28.401   5.743-110.489  1.00  0.00           H  
ATOM    594  HE  ARG A  36     -26.887   6.418-108.883  1.00  0.00           H  
ATOM    595 1HH1 ARG A  36     -26.427   3.010-109.604  1.00  0.00           H  
ATOM    596 2HH1 ARG A  36     -24.905   2.906-108.748  1.00  0.00           H  
ATOM    597 1HH2 ARG A  36     -24.910   6.270-107.776  1.00  0.00           H  
ATOM    598 2HH2 ARG A  36     -24.045   4.751-107.713  1.00  0.00           H  
ATOM    599  N   GLY A  37     -32.759   4.766-108.504  1.00  0.00           N  
ATOM    600  CA  GLY A  37     -33.413   5.702-107.598  1.00  0.00           C  
ATOM    601  C   GLY A  37     -34.223   4.967-106.536  1.00  0.00           C  
ATOM    602  O   GLY A  37     -34.223   5.350-105.366  1.00  0.00           O  
ATOM    603  H   GLY A  37     -33.030   4.752-109.477  1.00  0.00           H  
ATOM    604 1HA  GLY A  37     -32.662   6.329-107.118  1.00  0.00           H  
ATOM    605 2HA  GLY A  37     -34.067   6.361-108.167  1.00  0.00           H  
ATOM    606  N   ARG A  38     -34.913   3.909-106.952  1.00  0.00           N  
ATOM    607  CA  ARG A  38     -35.728   3.119-106.038  1.00  0.00           C  
ATOM    608  C   ARG A  38     -34.867   2.429-104.989  1.00  0.00           C  
ATOM    609  O   ARG A  38     -35.231   2.371-103.814  1.00  0.00           O  
ATOM    610  CB  ARG A  38     -36.528   2.073-106.801  1.00  0.00           C  
ATOM    611  CG  ARG A  38     -37.628   2.632-107.689  1.00  0.00           C  
ATOM    612  CD  ARG A  38     -38.785   3.115-106.891  1.00  0.00           C  
ATOM    613  NE  ARG A  38     -39.492   2.022-106.244  1.00  0.00           N  
ATOM    614  CZ  ARG A  38     -39.477   1.778-104.920  1.00  0.00           C  
ATOM    615  NH1 ARG A  38     -38.788   2.558-104.116  1.00  0.00           N  
ATOM    616  NH2 ARG A  38     -40.155   0.756-104.428  1.00  0.00           N  
ATOM    617  H   ARG A  38     -34.871   3.646-107.926  1.00  0.00           H  
ATOM    618  HA  ARG A  38     -36.425   3.786-105.530  1.00  0.00           H  
ATOM    619 1HB  ARG A  38     -35.857   1.493-107.434  1.00  0.00           H  
ATOM    620 2HB  ARG A  38     -36.991   1.383-106.096  1.00  0.00           H  
ATOM    621 1HG  ARG A  38     -37.239   3.469-108.269  1.00  0.00           H  
ATOM    622 2HG  ARG A  38     -37.981   1.853-108.366  1.00  0.00           H  
ATOM    623 1HD  ARG A  38     -38.433   3.798-106.118  1.00  0.00           H  
ATOM    624 2HD  ARG A  38     -39.485   3.636-107.544  1.00  0.00           H  
ATOM    625  HE  ARG A  38     -40.034   1.401-106.831  1.00  0.00           H  
ATOM    626 1HH1 ARG A  38     -38.269   3.339-104.492  1.00  0.00           H  
ATOM    627 2HH1 ARG A  38     -38.777   2.375-103.123  1.00  0.00           H  
ATOM    628 1HH2 ARG A  38     -40.685   0.157-105.046  1.00  0.00           H  
ATOM    629 2HH2 ARG A  38     -40.144   0.574-103.435  1.00  0.00           H  
ATOM    630  N   ALA A  39     -33.722   1.906-105.421  1.00  0.00           N  
ATOM    631  CA  ALA A  39     -32.807   1.217-104.520  1.00  0.00           C  
ATOM    632  C   ALA A  39     -32.240   2.171-103.477  1.00  0.00           C  
ATOM    633  O   ALA A  39     -32.112   1.818-102.304  1.00  0.00           O  
ATOM    634  CB  ALA A  39     -31.681   0.563-105.307  1.00  0.00           C  
ATOM    635  H   ALA A  39     -33.480   1.989-106.398  1.00  0.00           H  
ATOM    636  HA  ALA A  39     -33.368   0.443-103.995  1.00  0.00           H  
ATOM    637 1HB  ALA A  39     -31.006   0.052-104.620  1.00  0.00           H  
ATOM    638 2HB  ALA A  39     -32.099  -0.159-106.009  1.00  0.00           H  
ATOM    639 3HB  ALA A  39     -31.131   1.325-105.856  1.00  0.00           H  
ATOM    640  N   ILE A  40     -31.900   3.380-103.911  1.00  0.00           N  
ATOM    641  CA  ILE A  40     -31.346   4.387-103.014  1.00  0.00           C  
ATOM    642  C   ILE A  40     -32.360   4.803-101.956  1.00  0.00           C  
ATOM    643  O   ILE A  40     -32.016   4.980-100.788  1.00  0.00           O  
ATOM    644  CB  ILE A  40     -30.886   5.628-103.800  1.00  0.00           C  
ATOM    645  CG1 ILE A  40     -29.744   5.263-104.753  1.00  0.00           C  
ATOM    646  CG2 ILE A  40     -30.455   6.732-102.847  1.00  0.00           C  
ATOM    647  CD1 ILE A  40     -28.517   4.720-104.057  1.00  0.00           C  
ATOM    648  H   ILE A  40     -32.029   3.607-104.886  1.00  0.00           H  
ATOM    649  HA  ILE A  40     -30.481   3.960-102.507  1.00  0.00           H  
ATOM    650  HB  ILE A  40     -31.706   5.993-104.417  1.00  0.00           H  
ATOM    651 1HG1 ILE A  40     -30.091   4.516-105.466  1.00  0.00           H  
ATOM    652 2HG1 ILE A  40     -29.450   6.145-105.322  1.00  0.00           H  
ATOM    653 1HG2 ILE A  40     -30.132   7.601-103.419  1.00  0.00           H  
ATOM    654 2HG2 ILE A  40     -31.293   7.009-102.208  1.00  0.00           H  
ATOM    655 3HG2 ILE A  40     -29.630   6.378-102.229  1.00  0.00           H  
ATOM    656 1HD1 ILE A  40     -27.753   4.485-104.798  1.00  0.00           H  
ATOM    657 2HD1 ILE A  40     -28.132   5.468-103.362  1.00  0.00           H  
ATOM    658 3HD1 ILE A  40     -28.780   3.817-103.509  1.00  0.00           H  
ATOM    659  N   VAL A  41     -33.613   4.957-102.373  1.00  0.00           N  
ATOM    660  CA  VAL A  41     -34.678   5.352-101.463  1.00  0.00           C  
ATOM    661  C   VAL A  41     -34.923   4.285-100.404  1.00  0.00           C  
ATOM    662  O   VAL A  41     -35.133   4.597 -99.232  1.00  0.00           O  
ATOM    663  CB  VAL A  41     -35.981   5.605-102.245  1.00  0.00           C  
ATOM    664  CG1 VAL A  41     -37.141   5.832-101.287  1.00  0.00           C  
ATOM    665  CG2 VAL A  41     -35.805   6.798-103.172  1.00  0.00           C  
ATOM    666  H   VAL A  41     -33.831   4.796-103.346  1.00  0.00           H  
ATOM    667  HA  VAL A  41     -34.383   6.277-100.966  1.00  0.00           H  
ATOM    668  HB  VAL A  41     -36.219   4.718-102.833  1.00  0.00           H  
ATOM    669 1HG1 VAL A  41     -38.054   6.009-101.857  1.00  0.00           H  
ATOM    670 2HG1 VAL A  41     -37.271   4.952-100.658  1.00  0.00           H  
ATOM    671 3HG1 VAL A  41     -36.931   6.699-100.661  1.00  0.00           H  
ATOM    672 1HG2 VAL A  41     -36.730   6.970-103.722  1.00  0.00           H  
ATOM    673 2HG2 VAL A  41     -35.561   7.683-102.584  1.00  0.00           H  
ATOM    674 3HG2 VAL A  41     -34.997   6.596-103.875  1.00  0.00           H  
ATOM    675  N   GLU A  42     -34.893   3.024-100.824  1.00  0.00           N  
ATOM    676  CA  GLU A  42     -35.111   1.908 -99.912  1.00  0.00           C  
ATOM    677  C   GLU A  42     -34.005   1.824 -98.868  1.00  0.00           C  
ATOM    678  O   GLU A  42     -34.266   1.566 -97.693  1.00  0.00           O  
ATOM    679  CB  GLU A  42     -35.192   0.592-100.690  1.00  0.00           C  
ATOM    680  CG  GLU A  42     -36.437   0.449-101.554  1.00  0.00           C  
ATOM    681  CD  GLU A  42     -37.707   0.411-100.749  1.00  0.00           C  
ATOM    682  OE1 GLU A  42     -37.703  -0.181 -99.696  1.00  0.00           O  
ATOM    683  OE2 GLU A  42     -38.682   0.974-101.188  1.00  0.00           O  
ATOM    684  H   GLU A  42     -34.716   2.834-101.800  1.00  0.00           H  
ATOM    685  HA  GLU A  42     -36.057   2.065 -99.392  1.00  0.00           H  
ATOM    686 1HB  GLU A  42     -34.322   0.499-101.339  1.00  0.00           H  
ATOM    687 2HB  GLU A  42     -35.171  -0.245 -99.992  1.00  0.00           H  
ATOM    688 1HG  GLU A  42     -36.485   1.289-102.246  1.00  0.00           H  
ATOM    689 2HG  GLU A  42     -36.356  -0.466-102.140  1.00  0.00           H  
ATOM    690  N   SER A  43     -32.769   2.045 -99.304  1.00  0.00           N  
ATOM    691  CA  SER A  43     -31.620   1.995 -98.408  1.00  0.00           C  
ATOM    692  C   SER A  43     -31.691   3.098 -97.360  1.00  0.00           C  
ATOM    693  O   SER A  43     -31.381   2.876 -96.189  1.00  0.00           O  
ATOM    694  CB  SER A  43     -30.334   2.120 -99.201  1.00  0.00           C  
ATOM    695  OG  SER A  43     -29.217   2.071 -98.357  1.00  0.00           O  
ATOM    696  H   SER A  43     -32.622   2.252-100.281  1.00  0.00           H  
ATOM    697  HA  SER A  43     -31.624   1.033 -97.893  1.00  0.00           H  
ATOM    698 1HB  SER A  43     -30.277   1.314 -99.932  1.00  0.00           H  
ATOM    699 2HB  SER A  43     -30.336   3.061 -99.751  1.00  0.00           H  
ATOM    700  HG  SER A  43     -28.449   2.156 -98.928  1.00  0.00           H  
ATOM    701  N   ALA A  44     -32.100   4.288 -97.789  1.00  0.00           N  
ATOM    702  CA  ALA A  44     -32.212   5.430 -96.888  1.00  0.00           C  
ATOM    703  C   ALA A  44     -33.279   5.192 -95.827  1.00  0.00           C  
ATOM    704  O   ALA A  44     -33.093   5.529 -94.658  1.00  0.00           O  
ATOM    705  CB  ALA A  44     -32.521   6.696 -97.673  1.00  0.00           C  
ATOM    706  H   ALA A  44     -32.340   4.404 -98.763  1.00  0.00           H  
ATOM    707  HA  ALA A  44     -31.256   5.554 -96.379  1.00  0.00           H  
ATOM    708 1HB  ALA A  44     -32.601   7.539 -96.987  1.00  0.00           H  
ATOM    709 2HB  ALA A  44     -31.719   6.886 -98.388  1.00  0.00           H  
ATOM    710 3HB  ALA A  44     -33.461   6.573 -98.208  1.00  0.00           H  
ATOM    711  N   ALA A  45     -34.399   4.608 -96.240  1.00  0.00           N  
ATOM    712  CA  ALA A  45     -35.497   4.325 -95.327  1.00  0.00           C  
ATOM    713  C   ALA A  45     -35.089   3.303 -94.274  1.00  0.00           C  
ATOM    714  O   ALA A  45     -35.437   3.433 -93.101  1.00  0.00           O  
ATOM    715  CB  ALA A  45     -36.713   3.834 -96.099  1.00  0.00           C  
ATOM    716  H   ALA A  45     -34.490   4.353 -97.213  1.00  0.00           H  
ATOM    717  HA  ALA A  45     -35.755   5.251 -94.812  1.00  0.00           H  
ATOM    718 1HB  ALA A  45     -37.526   3.627 -95.403  1.00  0.00           H  
ATOM    719 2HB  ALA A  45     -37.028   4.599 -96.808  1.00  0.00           H  
ATOM    720 3HB  ALA A  45     -36.458   2.923 -96.638  1.00  0.00           H  
ATOM    721  N   VAL A  46     -34.349   2.285 -94.700  1.00  0.00           N  
ATOM    722  CA  VAL A  46     -33.890   1.238 -93.794  1.00  0.00           C  
ATOM    723  C   VAL A  46     -32.928   1.795 -92.753  1.00  0.00           C  
ATOM    724  O   VAL A  46     -32.990   1.430 -91.579  1.00  0.00           O  
ATOM    725  CB  VAL A  46     -33.193   0.115 -94.584  1.00  0.00           C  
ATOM    726  CG1 VAL A  46     -32.548  -0.883 -93.634  1.00  0.00           C  
ATOM    727  CG2 VAL A  46     -34.196  -0.578 -95.494  1.00  0.00           C  
ATOM    728  H   VAL A  46     -34.097   2.235 -95.677  1.00  0.00           H  
ATOM    729  HA  VAL A  46     -34.757   0.820 -93.281  1.00  0.00           H  
ATOM    730  HB  VAL A  46     -32.394   0.548 -95.186  1.00  0.00           H  
ATOM    731 1HG1 VAL A  46     -32.059  -1.670 -94.209  1.00  0.00           H  
ATOM    732 2HG1 VAL A  46     -31.808  -0.373 -93.018  1.00  0.00           H  
ATOM    733 3HG1 VAL A  46     -33.312  -1.324 -92.995  1.00  0.00           H  
ATOM    734 1HG2 VAL A  46     -33.696  -1.370 -96.050  1.00  0.00           H  
ATOM    735 2HG2 VAL A  46     -34.998  -1.006 -94.892  1.00  0.00           H  
ATOM    736 3HG2 VAL A  46     -34.614   0.147 -96.193  1.00  0.00           H  
ATOM    737  N   PHE A  47     -32.038   2.681 -93.188  1.00  0.00           N  
ATOM    738  CA  PHE A  47     -31.063   3.287 -92.295  1.00  0.00           C  
ATOM    739  C   PHE A  47     -31.742   4.153 -91.242  1.00  0.00           C  
ATOM    740  O   PHE A  47     -31.356   4.143 -90.073  1.00  0.00           O  
ATOM    741  CB  PHE A  47     -30.064   4.130 -93.090  1.00  0.00           C  
ATOM    742  CG  PHE A  47     -28.977   4.736 -92.248  1.00  0.00           C  
ATOM    743  CD1 PHE A  47     -27.717   4.159 -92.197  1.00  0.00           C  
ATOM    744  CD2 PHE A  47     -29.213   5.883 -91.506  1.00  0.00           C  
ATOM    745  CE1 PHE A  47     -26.716   4.716 -91.423  1.00  0.00           C  
ATOM    746  CE2 PHE A  47     -28.215   6.442 -90.732  1.00  0.00           C  
ATOM    747  CZ  PHE A  47     -26.965   5.857 -90.691  1.00  0.00           C  
ATOM    748  H   PHE A  47     -32.039   2.940 -94.164  1.00  0.00           H  
ATOM    749  HA  PHE A  47     -30.519   2.491 -91.785  1.00  0.00           H  
ATOM    750 1HB  PHE A  47     -29.596   3.513 -93.856  1.00  0.00           H  
ATOM    751 2HB  PHE A  47     -30.591   4.937 -93.597  1.00  0.00           H  
ATOM    752  HD1 PHE A  47     -27.520   3.257 -92.777  1.00  0.00           H  
ATOM    753  HD2 PHE A  47     -30.200   6.344 -91.538  1.00  0.00           H  
ATOM    754  HE1 PHE A  47     -25.731   4.252 -91.392  1.00  0.00           H  
ATOM    755  HE2 PHE A  47     -28.413   7.344 -90.154  1.00  0.00           H  
ATOM    756  HZ  PHE A  47     -26.177   6.296 -90.080  1.00  0.00           H  
ATOM    757  N   ALA A  48     -32.756   4.901 -91.661  1.00  0.00           N  
ATOM    758  CA  ALA A  48     -33.494   5.774 -90.756  1.00  0.00           C  
ATOM    759  C   ALA A  48     -34.232   4.968 -89.694  1.00  0.00           C  
ATOM    760  O   ALA A  48     -34.264   5.348 -88.524  1.00  0.00           O  
ATOM    761  CB  ALA A  48     -34.471   6.642 -91.536  1.00  0.00           C  
ATOM    762  H   ALA A  48     -33.022   4.864 -92.634  1.00  0.00           H  
ATOM    763  HA  ALA A  48     -32.776   6.419 -90.248  1.00  0.00           H  
ATOM    764 1HB  ALA A  48     -35.014   7.288 -90.847  1.00  0.00           H  
ATOM    765 2HB  ALA A  48     -33.922   7.254 -92.251  1.00  0.00           H  
ATOM    766 3HB  ALA A  48     -35.176   6.006 -92.069  1.00  0.00           H  
ATOM    767  N   LYS A  49     -34.824   3.853 -90.110  1.00  0.00           N  
ATOM    768  CA  LYS A  49     -35.563   2.993 -89.196  1.00  0.00           C  
ATOM    769  C   LYS A  49     -34.680   2.518 -88.050  1.00  0.00           C  
ATOM    770  O   LYS A  49     -35.076   2.569 -86.886  1.00  0.00           O  
ATOM    771  CB  LYS A  49     -36.145   1.793 -89.944  1.00  0.00           C  
ATOM    772  CG  LYS A  49     -36.937   0.830 -89.069  1.00  0.00           C  
ATOM    773  CD  LYS A  49     -38.204   1.482 -88.536  1.00  0.00           C  
ATOM    774  CE  LYS A  49     -39.047   0.491 -87.746  1.00  0.00           C  
ATOM    775  NZ  LYS A  49     -40.273   1.125 -87.188  1.00  0.00           N  
ATOM    776  H   LYS A  49     -34.761   3.596 -91.085  1.00  0.00           H  
ATOM    777  HA  LYS A  49     -36.384   3.567 -88.767  1.00  0.00           H  
ATOM    778 1HB  LYS A  49     -36.806   2.144 -90.737  1.00  0.00           H  
ATOM    779 2HB  LYS A  49     -35.338   1.231 -90.414  1.00  0.00           H  
ATOM    780 1HG  LYS A  49     -37.209  -0.051 -89.651  1.00  0.00           H  
ATOM    781 2HG  LYS A  49     -36.321   0.512 -88.228  1.00  0.00           H  
ATOM    782 1HD  LYS A  49     -37.938   2.318 -87.887  1.00  0.00           H  
ATOM    783 2HD  LYS A  49     -38.794   1.864 -89.368  1.00  0.00           H  
ATOM    784 1HE  LYS A  49     -39.342  -0.333 -88.394  1.00  0.00           H  
ATOM    785 2HE  LYS A  49     -38.457   0.085 -86.925  1.00  0.00           H  
ATOM    786 1HZ  LYS A  49     -40.803   0.436 -86.673  1.00  0.00           H  
ATOM    787 2HZ  LYS A  49     -40.011   1.880 -86.570  1.00  0.00           H  
ATOM    788 3HZ  LYS A  49     -40.838   1.488 -87.942  1.00  0.00           H  
ATOM    789  N   THR A  50     -33.481   2.054 -88.386  1.00  0.00           N  
ATOM    790  CA  THR A  50     -32.539   1.570 -87.385  1.00  0.00           C  
ATOM    791  C   THR A  50     -32.226   2.645 -86.355  1.00  0.00           C  
ATOM    792  O   THR A  50     -32.149   2.369 -85.158  1.00  0.00           O  
ATOM    793  CB  THR A  50     -31.232   1.088 -88.041  1.00  0.00           C  
ATOM    794  OG1 THR A  50     -30.644   2.162 -88.786  1.00  0.00           O  
ATOM    795  CG2 THR A  50     -31.504  -0.082 -88.975  1.00  0.00           C  
ATOM    796  H   THR A  50     -33.216   2.037 -89.360  1.00  0.00           H  
ATOM    797  HA  THR A  50     -32.992   0.727 -86.863  1.00  0.00           H  
ATOM    798  HB  THR A  50     -30.531   0.773 -87.268  1.00  0.00           H  
ATOM    799  HG1 THR A  50     -29.712   1.980 -88.928  1.00  0.00           H  
ATOM    800 1HG2 THR A  50     -30.569  -0.409 -89.430  1.00  0.00           H  
ATOM    801 2HG2 THR A  50     -31.941  -0.905 -88.410  1.00  0.00           H  
ATOM    802 3HG2 THR A  50     -32.197   0.230 -89.756  1.00  0.00           H  
ATOM    803  N   ILE A  51     -32.047   3.880 -86.850  1.00  0.00           N  
ATOM    804  CA  ILE A  51     -31.850   5.077 -86.025  1.00  0.00           C  
ATOM    805  C   ILE A  51     -33.109   5.509 -85.265  1.00  0.00           C  
ATOM    806  O   ILE A  51     -33.024   6.051 -84.163  1.00  0.00           O  
ATOM    807  CB  ILE A  51     -31.365   6.250 -86.896  1.00  0.00           C  
ATOM    808  CG1 ILE A  51     -30.002   5.929 -87.514  1.00  0.00           C  
ATOM    809  CG2 ILE A  51     -31.293   7.528 -86.074  1.00  0.00           C  
ATOM    810  CD1 ILE A  51     -28.922   5.645 -86.496  1.00  0.00           C  
ATOM    811  H   ILE A  51     -32.052   3.972 -87.856  1.00  0.00           H  
ATOM    812  HA  ILE A  51     -31.085   4.862 -85.280  1.00  0.00           H  
ATOM    813  HB  ILE A  51     -32.059   6.400 -87.723  1.00  0.00           H  
ATOM    814 1HG1 ILE A  51     -30.094   5.061 -88.166  1.00  0.00           H  
ATOM    815 2HG1 ILE A  51     -29.676   6.767 -88.131  1.00  0.00           H  
ATOM    816 1HG2 ILE A  51     -30.948   8.347 -86.705  1.00  0.00           H  
ATOM    817 2HG2 ILE A  51     -32.281   7.764 -85.681  1.00  0.00           H  
ATOM    818 3HG2 ILE A  51     -30.597   7.390 -85.247  1.00  0.00           H  
ATOM    819 1HD1 ILE A  51     -27.985   5.426 -87.010  1.00  0.00           H  
ATOM    820 2HD1 ILE A  51     -28.788   6.516 -85.854  1.00  0.00           H  
ATOM    821 3HD1 ILE A  51     -29.210   4.788 -85.889  1.00  0.00           H  
ATOM    822  N   GLY A  52     -34.279   5.271 -85.849  1.00  0.00           N  
ATOM    823  CA  GLY A  52     -35.544   5.721 -85.258  1.00  0.00           C  
ATOM    824  C   GLY A  52     -36.068   7.007 -85.898  1.00  0.00           C  
ATOM    825  O   GLY A  52     -36.472   7.938 -85.202  1.00  0.00           O  
ATOM    826  H   GLY A  52     -34.298   4.765 -86.722  1.00  0.00           H  
ATOM    827 1HA  GLY A  52     -36.295   4.938 -85.368  1.00  0.00           H  
ATOM    828 2HA  GLY A  52     -35.407   5.887 -84.190  1.00  0.00           H  
ATOM    829  N   GLY A  53     -36.058   7.044 -87.230  1.00  0.00           N  
ATOM    830  CA  GLY A  53     -36.799   8.046 -87.995  1.00  0.00           C  
ATOM    831  C   GLY A  53     -38.259   7.635 -88.156  1.00  0.00           C  
ATOM    832  O   GLY A  53     -38.560   6.471 -88.421  1.00  0.00           O  
ATOM    833  H   GLY A  53     -35.516   6.349 -87.724  1.00  0.00           H  
ATOM    834 1HA  GLY A  53     -36.739   9.009 -87.488  1.00  0.00           H  
ATOM    835 2HA  GLY A  53     -36.338   8.170 -88.974  1.00  0.00           H  
ATOM    836  N   ASP A  54     -39.171   8.590 -87.997  1.00  0.00           N  
ATOM    837  CA  ASP A  54     -40.598   8.278 -88.012  1.00  0.00           C  
ATOM    838  C   ASP A  54     -41.027   7.734 -89.372  1.00  0.00           C  
ATOM    839  O   ASP A  54     -40.804   8.369 -90.403  1.00  0.00           O  
ATOM    840  CB  ASP A  54     -41.423   9.521 -87.669  1.00  0.00           C  
ATOM    841  CG  ASP A  54     -42.912   9.226 -87.538  1.00  0.00           C  
ATOM    842  OD1 ASP A  54     -43.401   8.403 -88.274  1.00  0.00           O  
ATOM    843  OD2 ASP A  54     -43.544   9.827 -86.703  1.00  0.00           O  
ATOM    844  H   ASP A  54     -38.878   9.547 -87.863  1.00  0.00           H  
ATOM    845  HA  ASP A  54     -40.793   7.511 -87.261  1.00  0.00           H  
ATOM    846 1HB  ASP A  54     -41.068   9.945 -86.729  1.00  0.00           H  
ATOM    847 2HB  ASP A  54     -41.284  10.275 -88.443  1.00  0.00           H  
ATOM    848  N   ILE A  55     -41.629   6.556 -89.234  1.00  0.00           N  
ATOM    849  CA  ILE A  55     -41.845   5.583 -90.303  1.00  0.00           C  
ATOM    850  C   ILE A  55     -42.764   6.156 -91.381  1.00  0.00           C  
ATOM    851  O   ILE A  55     -42.716   5.738 -92.538  1.00  0.00           O  
ATOM    852  CB  ILE A  55     -42.448   4.279 -89.749  1.00  0.00           C  
ATOM    853  CG1 ILE A  55     -42.299   3.147 -90.767  1.00  0.00           C  
ATOM    854  CG2 ILE A  55     -43.911   4.483 -89.385  1.00  0.00           C  
ATOM    855  CD1 ILE A  55     -42.602   1.776 -90.206  1.00  0.00           C  
ATOM    856  H   ILE A  55     -41.955   6.342 -88.302  1.00  0.00           H  
ATOM    857  HA  ILE A  55     -40.883   5.351 -90.759  1.00  0.00           H  
ATOM    858  HB  ILE A  55     -41.901   3.976 -88.857  1.00  0.00           H  
ATOM    859 1HG1 ILE A  55     -42.965   3.325 -91.611  1.00  0.00           H  
ATOM    860 2HG1 ILE A  55     -41.279   3.137 -91.154  1.00  0.00           H  
ATOM    861 1HG2 ILE A  55     -44.322   3.552 -88.996  1.00  0.00           H  
ATOM    862 2HG2 ILE A  55     -43.992   5.260 -88.627  1.00  0.00           H  
ATOM    863 3HG2 ILE A  55     -44.469   4.782 -90.273  1.00  0.00           H  
ATOM    864 1HD1 ILE A  55     -42.474   1.026 -90.987  1.00  0.00           H  
ATOM    865 2HD1 ILE A  55     -41.921   1.562 -89.381  1.00  0.00           H  
ATOM    866 3HD1 ILE A  55     -43.629   1.751 -89.844  1.00  0.00           H  
ATOM    867  N   GLU A  56     -43.589   7.112 -90.978  1.00  0.00           N  
ATOM    868  CA  GLU A  56     -44.480   7.834 -91.880  1.00  0.00           C  
ATOM    869  C   GLU A  56     -43.693   8.593 -92.941  1.00  0.00           C  
ATOM    870  O   GLU A  56     -44.078   8.622 -94.110  1.00  0.00           O  
ATOM    871  CB  GLU A  56     -45.363   8.806 -91.094  1.00  0.00           C  
ATOM    872  CG  GLU A  56     -46.407   8.135 -90.213  1.00  0.00           C  
ATOM    873  CD  GLU A  56     -47.438   7.377 -91.002  1.00  0.00           C  
ATOM    874  OE1 GLU A  56     -47.826   7.848 -92.044  1.00  0.00           O  
ATOM    875  OE2 GLU A  56     -47.839   6.325 -90.562  1.00  0.00           O  
ATOM    876  H   GLU A  56     -43.593   7.342 -89.995  1.00  0.00           H  
ATOM    877  HA  GLU A  56     -45.121   7.111 -92.385  1.00  0.00           H  
ATOM    878 1HB  GLU A  56     -44.737   9.430 -90.455  1.00  0.00           H  
ATOM    879 2HB  GLU A  56     -45.884   9.466 -91.787  1.00  0.00           H  
ATOM    880 1HG  GLU A  56     -45.906   7.445 -89.535  1.00  0.00           H  
ATOM    881 2HG  GLU A  56     -46.903   8.895 -89.612  1.00  0.00           H  
ATOM    882  N   LYS A  57     -42.590   9.206 -92.527  1.00  0.00           N  
ATOM    883  CA  LYS A  57     -41.748   9.967 -93.442  1.00  0.00           C  
ATOM    884  C   LYS A  57     -41.120   9.061 -94.494  1.00  0.00           C  
ATOM    885  O   LYS A  57     -41.039   9.422 -95.668  1.00  0.00           O  
ATOM    886  CB  LYS A  57     -40.658  10.713 -92.671  1.00  0.00           C  
ATOM    887  CG  LYS A  57     -41.174  11.831 -91.775  1.00  0.00           C  
ATOM    888  CD  LYS A  57     -41.790  12.956 -92.593  1.00  0.00           C  
ATOM    889  CE  LYS A  57     -40.724  13.750 -93.334  1.00  0.00           C  
ATOM    890  NZ  LYS A  57     -41.301  14.911 -94.065  1.00  0.00           N  
ATOM    891  H   LYS A  57     -42.327   9.143 -91.554  1.00  0.00           H  
ATOM    892  HA  LYS A  57     -42.372  10.698 -93.959  1.00  0.00           H  
ATOM    893 1HB  LYS A  57     -40.107  10.010 -92.046  1.00  0.00           H  
ATOM    894 2HB  LYS A  57     -39.949  11.150 -93.375  1.00  0.00           H  
ATOM    895 1HG  LYS A  57     -41.928  11.433 -91.095  1.00  0.00           H  
ATOM    896 2HG  LYS A  57     -40.352  12.231 -91.183  1.00  0.00           H  
ATOM    897 1HD  LYS A  57     -42.490  12.538 -93.318  1.00  0.00           H  
ATOM    898 2HD  LYS A  57     -42.336  13.629 -91.933  1.00  0.00           H  
ATOM    899 1HE  LYS A  57     -39.983  14.115 -92.624  1.00  0.00           H  
ATOM    900 2HE  LYS A  57     -40.219  13.101 -94.050  1.00  0.00           H  
ATOM    901 1HZ  LYS A  57     -40.564  15.409 -94.542  1.00  0.00           H  
ATOM    902 2HZ  LYS A  57     -41.977  14.582 -94.740  1.00  0.00           H  
ATOM    903 3HZ  LYS A  57     -41.756  15.530 -93.408  1.00  0.00           H  
ATOM    904  N   LEU A  58     -40.678   7.885 -94.067  1.00  0.00           N  
ATOM    905  CA  LEU A  58     -40.056   6.926 -94.972  1.00  0.00           C  
ATOM    906  C   LEU A  58     -41.051   6.427 -96.013  1.00  0.00           C  
ATOM    907  O   LEU A  58     -40.711   6.277 -97.187  1.00  0.00           O  
ATOM    908  CB  LEU A  58     -39.494   5.738 -94.181  1.00  0.00           C  
ATOM    909  CG  LEU A  58     -38.050   5.891 -93.687  1.00  0.00           C  
ATOM    910  CD1 LEU A  58     -37.946   7.119 -92.792  1.00  0.00           C  
ATOM    911  CD2 LEU A  58     -37.633   4.633 -92.939  1.00  0.00           C  
ATOM    912  H   LEU A  58     -40.776   7.648 -93.090  1.00  0.00           H  
ATOM    913  HA  LEU A  58     -39.235   7.422 -95.490  1.00  0.00           H  
ATOM    914 1HB  LEU A  58     -40.126   5.571 -93.310  1.00  0.00           H  
ATOM    915 2HB  LEU A  58     -39.537   4.850 -94.811  1.00  0.00           H  
ATOM    916  HG  LEU A  58     -37.388   6.043 -94.539  1.00  0.00           H  
ATOM    917 1HD1 LEU A  58     -36.920   7.228 -92.441  1.00  0.00           H  
ATOM    918 2HD1 LEU A  58     -38.232   8.006 -93.358  1.00  0.00           H  
ATOM    919 3HD1 LEU A  58     -38.612   7.003 -91.937  1.00  0.00           H  
ATOM    920 1HD2 LEU A  58     -36.606   4.742 -92.589  1.00  0.00           H  
ATOM    921 2HD2 LEU A  58     -38.294   4.481 -92.086  1.00  0.00           H  
ATOM    922 3HD2 LEU A  58     -37.700   3.774 -93.607  1.00  0.00           H  
ATOM    923  N   ASP A  59     -42.279   6.171 -95.578  1.00  0.00           N  
ATOM    924  CA  ASP A  59     -43.325   5.692 -96.473  1.00  0.00           C  
ATOM    925  C   ASP A  59     -43.672   6.735 -97.525  1.00  0.00           C  
ATOM    926  O   ASP A  59     -43.876   6.407 -98.694  1.00  0.00           O  
ATOM    927  CB  ASP A  59     -44.581   5.322 -95.680  1.00  0.00           C  
ATOM    928  CG  ASP A  59     -45.650   4.659 -96.539  1.00  0.00           C  
ATOM    929  OD1 ASP A  59     -45.350   3.673 -97.170  1.00  0.00           O  
ATOM    930  OD2 ASP A  59     -46.755   5.145 -96.556  1.00  0.00           O  
ATOM    931  H   ASP A  59     -42.494   6.313 -94.602  1.00  0.00           H  
ATOM    932  HA  ASP A  59     -42.960   4.801 -96.985  1.00  0.00           H  
ATOM    933 1HB  ASP A  59     -44.314   4.643 -94.871  1.00  0.00           H  
ATOM    934 2HB  ASP A  59     -45.004   6.220 -95.228  1.00  0.00           H  
ATOM    935  N   GLU A  60     -43.738   7.993 -97.106  1.00  0.00           N  
ATOM    936  CA  GLU A  60     -44.061   9.087 -98.014  1.00  0.00           C  
ATOM    937  C   GLU A  60     -42.980   9.261 -99.074  1.00  0.00           C  
ATOM    938  O   GLU A  60     -43.278   9.499-100.244  1.00  0.00           O  
ATOM    939  CB  GLU A  60     -44.240  10.392 -97.234  1.00  0.00           C  
ATOM    940  CG  GLU A  60     -45.484  10.436 -96.359  1.00  0.00           C  
ATOM    941  CD  GLU A  60     -45.589  11.701 -95.554  1.00  0.00           C  
ATOM    942  OE1 GLU A  60     -44.665  12.479 -95.582  1.00  0.00           O  
ATOM    943  OE2 GLU A  60     -46.594  11.891 -94.910  1.00  0.00           O  
ATOM    944  H   GLU A  60     -43.561   8.197 -96.133  1.00  0.00           H  
ATOM    945  HA  GLU A  60     -44.997   8.851 -98.520  1.00  0.00           H  
ATOM    946 1HB  GLU A  60     -43.373  10.554 -96.593  1.00  0.00           H  
ATOM    947 2HB  GLU A  60     -44.292  11.228 -97.932  1.00  0.00           H  
ATOM    948 1HG  GLU A  60     -46.365  10.348 -96.993  1.00  0.00           H  
ATOM    949 2HG  GLU A  60     -45.470   9.581 -95.683  1.00  0.00           H  
ATOM    950  N   ALA A  61     -41.724   9.142 -98.658  1.00  0.00           N  
ATOM    951  CA  ALA A  61     -40.596   9.284 -99.572  1.00  0.00           C  
ATOM    952  C   ALA A  61     -40.593   8.177-100.620  1.00  0.00           C  
ATOM    953  O   ALA A  61     -40.319   8.422-101.795  1.00  0.00           O  
ATOM    954  CB  ALA A  61     -39.285   9.285 -98.799  1.00  0.00           C  
ATOM    955  H   ALA A  61     -41.546   8.947 -97.683  1.00  0.00           H  
ATOM    956  HA  ALA A  61     -40.700  10.237-100.092  1.00  0.00           H  
ATOM    957 1HB  ALA A  61     -38.453   9.391 -99.495  1.00  0.00           H  
ATOM    958 2HB  ALA A  61     -39.278  10.116 -98.095  1.00  0.00           H  
ATOM    959 3HB  ALA A  61     -39.184   8.347 -98.254  1.00  0.00           H  
ATOM    960  N   ARG A  62     -40.899   6.959-100.185  1.00  0.00           N  
ATOM    961  CA  ARG A  62     -40.930   5.812-101.084  1.00  0.00           C  
ATOM    962  C   ARG A  62     -42.031   5.963-102.129  1.00  0.00           C  
ATOM    963  O   ARG A  62     -41.835   5.642-103.301  1.00  0.00           O  
ATOM    964  CB  ARG A  62     -41.148   4.525-100.302  1.00  0.00           C  
ATOM    965  CG  ARG A  62     -39.973   4.095 -99.438  1.00  0.00           C  
ATOM    966  CD  ARG A  62     -40.283   2.868 -98.661  1.00  0.00           C  
ATOM    967  NE  ARG A  62     -40.469   1.712 -99.524  1.00  0.00           N  
ATOM    968  CZ  ARG A  62     -41.011   0.543 -99.131  1.00  0.00           C  
ATOM    969  NH1 ARG A  62     -41.415   0.390 -97.890  1.00  0.00           N  
ATOM    970  NH2 ARG A  62     -41.136  -0.450 -99.994  1.00  0.00           N  
ATOM    971  H   ARG A  62     -41.114   6.825 -99.208  1.00  0.00           H  
ATOM    972  HA  ARG A  62     -39.970   5.748-101.597  1.00  0.00           H  
ATOM    973 1HB  ARG A  62     -42.013   4.638 -99.650  1.00  0.00           H  
ATOM    974 2HB  ARG A  62     -41.363   3.711-100.994  1.00  0.00           H  
ATOM    975 1HG  ARG A  62     -39.110   3.891-100.072  1.00  0.00           H  
ATOM    976 2HG  ARG A  62     -39.727   4.892 -98.735  1.00  0.00           H  
ATOM    977 1HD  ARG A  62     -39.463   2.653 -97.977  1.00  0.00           H  
ATOM    978 2HD  ARG A  62     -41.200   3.019 -98.092  1.00  0.00           H  
ATOM    979  HE  ARG A  62     -40.170   1.792-100.487  1.00  0.00           H  
ATOM    980 1HH1 ARG A  62     -41.319   1.149 -97.230  1.00  0.00           H  
ATOM    981 2HH1 ARG A  62     -41.821  -0.486 -97.595  1.00  0.00           H  
ATOM    982 1HH2 ARG A  62     -40.826  -0.333-100.949  1.00  0.00           H  
ATOM    983 2HH2 ARG A  62     -41.542  -1.326 -99.700  1.00  0.00           H  
ATOM    984  N   GLU A  63     -43.186   6.452-101.697  1.00  0.00           N  
ATOM    985  CA  GLU A  63     -44.320   6.644-102.593  1.00  0.00           C  
ATOM    986  C   GLU A  63     -44.012   7.695-103.653  1.00  0.00           C  
ATOM    987  O   GLU A  63     -44.367   7.536-104.821  1.00  0.00           O  
ATOM    988  CB  GLU A  63     -45.563   7.054-101.800  1.00  0.00           C  
ATOM    989  CG  GLU A  63     -46.823   7.205-102.640  1.00  0.00           C  
ATOM    990  CD  GLU A  63     -48.041   7.520-101.817  1.00  0.00           C  
ATOM    991  OE1 GLU A  63     -47.920   7.598-100.618  1.00  0.00           O  
ATOM    992  OE2 GLU A  63     -49.094   7.683-102.387  1.00  0.00           O  
ATOM    993  H   GLU A  63     -43.282   6.698-100.722  1.00  0.00           H  
ATOM    994  HA  GLU A  63     -44.525   5.701-103.100  1.00  0.00           H  
ATOM    995 1HB  GLU A  63     -45.763   6.311-101.028  1.00  0.00           H  
ATOM    996 2HB  GLU A  63     -45.378   8.004-101.300  1.00  0.00           H  
ATOM    997 1HG  GLU A  63     -46.671   8.005-103.364  1.00  0.00           H  
ATOM    998 2HG  GLU A  63     -46.992   6.281-103.192  1.00  0.00           H  
ATOM    999  N   GLU A  64     -43.350   8.770-103.236  1.00  0.00           N  
ATOM   1000  CA  GLU A  64     -42.994   9.850-104.149  1.00  0.00           C  
ATOM   1001  C   GLU A  64     -42.005   9.374-105.207  1.00  0.00           C  
ATOM   1002  O   GLU A  64     -42.116   9.732-106.380  1.00  0.00           O  
ATOM   1003  CB  GLU A  64     -42.400  11.029-103.375  1.00  0.00           C  
ATOM   1004  CG  GLU A  64     -43.397  11.770-102.496  1.00  0.00           C  
ATOM   1005  CD  GLU A  64     -44.489  12.438-103.285  1.00  0.00           C  
ATOM   1006  OE1 GLU A  64     -44.189  13.328-104.043  1.00  0.00           O  
ATOM   1007  OE2 GLU A  64     -45.625  12.056-103.129  1.00  0.00           O  
ATOM   1008  H   GLU A  64     -43.087   8.841-102.264  1.00  0.00           H  
ATOM   1009  HA  GLU A  64     -43.899  10.186-104.657  1.00  0.00           H  
ATOM   1010 1HB  GLU A  64     -41.591  10.674-102.736  1.00  0.00           H  
ATOM   1011 2HB  GLU A  64     -41.973  11.746-104.075  1.00  0.00           H  
ATOM   1012 1HG  GLU A  64     -43.848  11.063-101.799  1.00  0.00           H  
ATOM   1013 2HG  GLU A  64     -42.864  12.521-101.914  1.00  0.00           H  
ATOM   1014  N   VAL A  65     -41.039   8.566-104.785  1.00  0.00           N  
ATOM   1015  CA  VAL A  65     -40.030   8.036-105.695  1.00  0.00           C  
ATOM   1016  C   VAL A  65     -40.654   7.119-106.738  1.00  0.00           C  
ATOM   1017  O   VAL A  65     -40.288   7.160-107.913  1.00  0.00           O  
ATOM   1018  CB  VAL A  65     -38.957   7.258-104.909  1.00  0.00           C  
ATOM   1019  CG1 VAL A  65     -38.011   6.545-105.863  1.00  0.00           C  
ATOM   1020  CG2 VAL A  65     -38.192   8.208-104.000  1.00  0.00           C  
ATOM   1021  H   VAL A  65     -41.002   8.311-103.808  1.00  0.00           H  
ATOM   1022  HA  VAL A  65     -39.552   8.873-106.207  1.00  0.00           H  
ATOM   1023  HB  VAL A  65     -39.446   6.492-104.308  1.00  0.00           H  
ATOM   1024 1HG1 VAL A  65     -37.260   6.000-105.291  1.00  0.00           H  
ATOM   1025 2HG1 VAL A  65     -38.575   5.845-106.479  1.00  0.00           H  
ATOM   1026 3HG1 VAL A  65     -37.518   7.278-106.502  1.00  0.00           H  
ATOM   1027 1HG2 VAL A  65     -37.436   7.651-103.447  1.00  0.00           H  
ATOM   1028 2HG2 VAL A  65     -37.709   8.978-104.601  1.00  0.00           H  
ATOM   1029 3HG2 VAL A  65     -38.883   8.675-103.298  1.00  0.00           H  
ATOM   1030  N   GLU A  66     -41.598   6.291-106.301  1.00  0.00           N  
ATOM   1031  CA  GLU A  66     -42.276   5.361-107.196  1.00  0.00           C  
ATOM   1032  C   GLU A  66     -43.093   6.103-108.245  1.00  0.00           C  
ATOM   1033  O   GLU A  66     -43.112   5.720-109.415  1.00  0.00           O  
ATOM   1034  CB  GLU A  66     -43.184   4.420-106.400  1.00  0.00           C  
ATOM   1035  CG  GLU A  66     -43.765   3.272-107.212  1.00  0.00           C  
ATOM   1036  CD  GLU A  66     -44.997   3.663-107.980  1.00  0.00           C  
ATOM   1037  OE1 GLU A  66     -45.693   4.546-107.539  1.00  0.00           O  
ATOM   1038  OE2 GLU A  66     -45.243   3.078-109.009  1.00  0.00           O  
ATOM   1039  H   GLU A  66     -41.852   6.307-105.324  1.00  0.00           H  
ATOM   1040  HA  GLU A  66     -41.521   4.766-107.712  1.00  0.00           H  
ATOM   1041 1HB  GLU A  66     -42.624   3.992-105.568  1.00  0.00           H  
ATOM   1042 2HB  GLU A  66     -44.015   4.987-105.979  1.00  0.00           H  
ATOM   1043 1HG  GLU A  66     -43.011   2.918-107.915  1.00  0.00           H  
ATOM   1044 2HG  GLU A  66     -44.008   2.451-106.539  1.00  0.00           H  
ATOM   1045  N   ARG A  67     -43.767   7.166-107.819  1.00  0.00           N  
ATOM   1046  CA  ARG A  67     -44.590   7.964-108.722  1.00  0.00           C  
ATOM   1047  C   ARG A  67     -43.738   8.648-109.783  1.00  0.00           C  
ATOM   1048  O   ARG A  67     -44.118   8.712-110.952  1.00  0.00           O  
ATOM   1049  CB  ARG A  67     -45.370   9.016-107.948  1.00  0.00           C  
ATOM   1050  CG  ARG A  67     -46.493   8.469-107.080  1.00  0.00           C  
ATOM   1051  CD  ARG A  67     -47.224   9.556-106.379  1.00  0.00           C  
ATOM   1052  NE  ARG A  67     -48.245   9.033-105.485  1.00  0.00           N  
ATOM   1053  CZ  ARG A  67     -49.489   8.684-105.865  1.00  0.00           C  
ATOM   1054  NH1 ARG A  67     -49.851   8.807-107.123  1.00  0.00           N  
ATOM   1055  NH2 ARG A  67     -50.346   8.218-104.973  1.00  0.00           N  
ATOM   1056  H   ARG A  67     -43.709   7.429-106.846  1.00  0.00           H  
ATOM   1057  HA  ARG A  67     -45.298   7.302-109.220  1.00  0.00           H  
ATOM   1058 1HB  ARG A  67     -44.692   9.568-107.299  1.00  0.00           H  
ATOM   1059 2HB  ARG A  67     -45.810   9.729-108.645  1.00  0.00           H  
ATOM   1060 1HG  ARG A  67     -47.202   7.924-107.703  1.00  0.00           H  
ATOM   1061 2HG  ARG A  67     -46.077   7.796-106.329  1.00  0.00           H  
ATOM   1062 1HD  ARG A  67     -46.523  10.145-105.789  1.00  0.00           H  
ATOM   1063 2HD  ARG A  67     -47.710  10.198-107.112  1.00  0.00           H  
ATOM   1064  HE  ARG A  67     -48.004   8.925-104.509  1.00  0.00           H  
ATOM   1065 1HH1 ARG A  67     -49.196   9.163-107.805  1.00  0.00           H  
ATOM   1066 2HH1 ARG A  67     -50.784   8.545-107.408  1.00  0.00           H  
ATOM   1067 1HH2 ARG A  67     -50.068   8.124-104.006  1.00  0.00           H  
ATOM   1068 2HH2 ARG A  67     -51.278   7.956-105.258  1.00  0.00           H  
ATOM   1069  N   ALA A  68     -42.584   9.159-109.369  1.00  0.00           N  
ATOM   1070  CA  ALA A  68     -41.675   9.840-110.283  1.00  0.00           C  
ATOM   1071  C   ALA A  68     -41.131   8.882-111.335  1.00  0.00           C  
ATOM   1072  O   ALA A  68     -41.016   9.235-112.509  1.00  0.00           O  
ATOM   1073  CB  ALA A  68     -40.532  10.483-109.512  1.00  0.00           C  
ATOM   1074  H   ALA A  68     -42.330   9.074-108.395  1.00  0.00           H  
ATOM   1075  HA  ALA A  68     -42.234  10.620-110.799  1.00  0.00           H  
ATOM   1076 1HB  ALA A  68     -39.862  10.988-110.208  1.00  0.00           H  
ATOM   1077 2HB  ALA A  68     -40.933  11.208-108.804  1.00  0.00           H  
ATOM   1078 3HB  ALA A  68     -39.981   9.715-108.971  1.00  0.00           H  
ATOM   1079  N   ALA A  69     -40.797   7.669-110.906  1.00  0.00           N  
ATOM   1080  CA  ALA A  69     -40.265   6.657-111.811  1.00  0.00           C  
ATOM   1081  C   ALA A  69     -41.298   6.251-112.853  1.00  0.00           C  
ATOM   1082  O   ALA A  69     -40.974   6.072-114.027  1.00  0.00           O  
ATOM   1083  CB  ALA A  69     -39.798   5.439-111.028  1.00  0.00           C  
ATOM   1084  H   ALA A  69     -40.915   7.442-109.929  1.00  0.00           H  
ATOM   1085  HA  ALA A  69     -39.412   7.087-112.336  1.00  0.00           H  
ATOM   1086 1HB  ALA A  69     -39.403   4.692-111.717  1.00  0.00           H  
ATOM   1087 2HB  ALA A  69     -39.017   5.734-110.327  1.00  0.00           H  
ATOM   1088 3HB  ALA A  69     -40.637   5.017-110.478  1.00  0.00           H  
ATOM   1089  N   GLU A  70     -42.544   6.108-112.418  1.00  0.00           N  
ATOM   1090  CA  GLU A  70     -43.631   5.722-113.312  1.00  0.00           C  
ATOM   1091  C   GLU A  70     -43.883   6.793-114.367  1.00  0.00           C  
ATOM   1092  O   GLU A  70     -44.117   6.483-115.535  1.00  0.00           O  
ATOM   1093  CB  GLU A  70     -44.912   5.466-112.515  1.00  0.00           C  
ATOM   1094  CG  GLU A  70     -46.094   5.006-113.356  1.00  0.00           C  
ATOM   1095  CD  GLU A  70     -45.869   3.665-113.998  1.00  0.00           C  
ATOM   1096  OE1 GLU A  70     -45.431   2.768-113.318  1.00  0.00           O  
ATOM   1097  OE2 GLU A  70     -46.136   3.538-115.170  1.00  0.00           O  
ATOM   1098  H   GLU A  70     -42.745   6.271-111.442  1.00  0.00           H  
ATOM   1099  HA  GLU A  70     -43.348   4.802-113.823  1.00  0.00           H  
ATOM   1100 1HB  GLU A  70     -44.724   4.704-111.758  1.00  0.00           H  
ATOM   1101 2HB  GLU A  70     -45.206   6.378-111.996  1.00  0.00           H  
ATOM   1102 1HG  GLU A  70     -46.978   4.948-112.721  1.00  0.00           H  
ATOM   1103 2HG  GLU A  70     -46.286   5.747-114.131  1.00  0.00           H  
ATOM   1104  N   GLU A  71     -43.833   8.052-113.948  1.00  0.00           N  
ATOM   1105  CA  GLU A  71     -44.055   9.172-114.855  1.00  0.00           C  
ATOM   1106  C   GLU A  71     -42.964   9.244-115.916  1.00  0.00           C  
ATOM   1107  O   GLU A  71     -43.241   9.503-117.087  1.00  0.00           O  
ATOM   1108  CB  GLU A  71     -44.110  10.488-114.075  1.00  0.00           C  
ATOM   1109  CG  GLU A  71     -45.339  10.643-113.190  1.00  0.00           C  
ATOM   1110  CD  GLU A  71     -46.621  10.696-113.974  1.00  0.00           C  
ATOM   1111  OE1 GLU A  71     -46.628  11.289-115.026  1.00  0.00           O  
ATOM   1112  OE2 GLU A  71     -47.594  10.143-113.520  1.00  0.00           O  
ATOM   1113  H   GLU A  71     -43.636   8.239-112.975  1.00  0.00           H  
ATOM   1114  HA  GLU A  71     -45.011   9.025-115.359  1.00  0.00           H  
ATOM   1115 1HB  GLU A  71     -43.228  10.572-113.440  1.00  0.00           H  
ATOM   1116 2HB  GLU A  71     -44.092  11.325-114.773  1.00  0.00           H  
ATOM   1117 1HG  GLU A  71     -45.384   9.803-112.498  1.00  0.00           H  
ATOM   1118 2HG  GLU A  71     -45.238  11.556-112.605  1.00  0.00           H  
ATOM   1119  N   ALA A  72     -41.724   9.014-115.500  1.00  0.00           N  
ATOM   1120  CA  ALA A  72     -40.588   9.052-116.412  1.00  0.00           C  
ATOM   1121  C   ALA A  72     -40.683   7.950-117.459  1.00  0.00           C  
ATOM   1122  O   ALA A  72     -40.387   8.169-118.634  1.00  0.00           O  
ATOM   1123  CB  ALA A  72     -39.283   8.934-115.637  1.00  0.00           C  
ATOM   1124  H   ALA A  72     -41.564   8.806-114.524  1.00  0.00           H  
ATOM   1125  HA  ALA A  72     -40.605  10.010-116.933  1.00  0.00           H  
ATOM   1126 1HB  ALA A  72     -38.444   8.965-116.332  1.00  0.00           H  
ATOM   1127 2HB  ALA A  72     -39.202   9.762-114.933  1.00  0.00           H  
ATOM   1128 3HB  ALA A  72     -39.268   7.992-115.092  1.00  0.00           H  
ATOM   1129  N   LEU A  73     -41.098   6.765-117.025  1.00  0.00           N  
ATOM   1130  CA  LEU A  73     -41.233   5.625-117.924  1.00  0.00           C  
ATOM   1131  C   LEU A  73     -42.315   5.871-118.968  1.00  0.00           C  
ATOM   1132  O   LEU A  73     -42.149   5.532-120.140  1.00  0.00           O  
ATOM   1133  CB  LEU A  73     -41.563   4.357-117.126  1.00  0.00           C  
ATOM   1134  CG  LEU A  73     -41.693   3.069-117.948  1.00  0.00           C  
ATOM   1135  CD1 LEU A  73     -40.383   2.796-118.676  1.00  0.00           C  
ATOM   1136  CD2 LEU A  73     -42.058   1.914-117.028  1.00  0.00           C  
ATOM   1137  H   LEU A  73     -41.325   6.651-116.048  1.00  0.00           H  
ATOM   1138  HA  LEU A  73     -40.286   5.476-118.440  1.00  0.00           H  
ATOM   1139 1HB  LEU A  73     -40.780   4.200-116.385  1.00  0.00           H  
ATOM   1140 2HB  LEU A  73     -42.505   4.512-116.601  1.00  0.00           H  
ATOM   1141  HG  LEU A  73     -42.472   3.194-118.700  1.00  0.00           H  
ATOM   1142 1HD1 LEU A  73     -40.476   1.880-119.260  1.00  0.00           H  
ATOM   1143 2HD1 LEU A  73     -40.156   3.628-119.341  1.00  0.00           H  
ATOM   1144 3HD1 LEU A  73     -39.580   2.682-117.948  1.00  0.00           H  
ATOM   1145 1HD2 LEU A  73     -42.151   0.998-117.613  1.00  0.00           H  
ATOM   1146 2HD2 LEU A  73     -41.279   1.787-116.276  1.00  0.00           H  
ATOM   1147 3HD2 LEU A  73     -43.007   2.127-116.535  1.00  0.00           H  
ATOM   1148  N   ARG A  74     -43.423   6.464-118.537  1.00  0.00           N  
ATOM   1149  CA  ARG A  74     -44.533   6.756-119.434  1.00  0.00           C  
ATOM   1150  C   ARG A  74     -44.130   7.776-120.494  1.00  0.00           C  
ATOM   1151  O   ARG A  74     -44.496   7.648-121.663  1.00  0.00           O  
ATOM   1152  CB  ARG A  74     -45.727   7.284-118.653  1.00  0.00           C  
ATOM   1153  CG  ARG A  74     -46.963   7.573-119.490  1.00  0.00           C  
ATOM   1154  CD  ARG A  74     -48.092   8.057-118.655  1.00  0.00           C  
ATOM   1155  NE  ARG A  74     -47.786   9.325-118.013  1.00  0.00           N  
ATOM   1156  CZ  ARG A  74     -47.870  10.527-118.616  1.00  0.00           C  
ATOM   1157  NH1 ARG A  74     -48.251  10.608-119.872  1.00  0.00           N  
ATOM   1158  NH2 ARG A  74     -47.570  11.626-117.945  1.00  0.00           N  
ATOM   1159  H   ARG A  74     -43.498   6.718-117.562  1.00  0.00           H  
ATOM   1160  HA  ARG A  74     -44.827   5.833-119.934  1.00  0.00           H  
ATOM   1161 1HB  ARG A  74     -46.009   6.561-117.888  1.00  0.00           H  
ATOM   1162 2HB  ARG A  74     -45.450   8.207-118.144  1.00  0.00           H  
ATOM   1163 1HG  ARG A  74     -46.730   8.339-120.230  1.00  0.00           H  
ATOM   1164 2HG  ARG A  74     -47.279   6.661-119.999  1.00  0.00           H  
ATOM   1165 1HD  ARG A  74     -48.973   8.195-119.280  1.00  0.00           H  
ATOM   1166 2HD  ARG A  74     -48.309   7.325-117.878  1.00  0.00           H  
ATOM   1167  HE  ARG A  74     -47.490   9.304-117.047  1.00  0.00           H  
ATOM   1168 1HH1 ARG A  74     -48.480   9.769-120.385  1.00  0.00           H  
ATOM   1169 2HH1 ARG A  74     -48.313  11.509-120.323  1.00  0.00           H  
ATOM   1170 1HH2 ARG A  74     -47.278  11.564-116.979  1.00  0.00           H  
ATOM   1171 2HH2 ARG A  74     -47.633  12.526-118.396  1.00  0.00           H  
ATOM   1172  N   ARG A  75     -43.376   8.787-120.080  1.00  0.00           N  
ATOM   1173  CA  ARG A  75     -42.922   9.830-120.992  1.00  0.00           C  
ATOM   1174  C   ARG A  75     -41.982   9.266-122.048  1.00  0.00           C  
ATOM   1175  O   ARG A  75     -42.059   9.632-123.221  1.00  0.00           O  
ATOM   1176  CB  ARG A  75     -42.214  10.939-120.228  1.00  0.00           C  
ATOM   1177  CG  ARG A  75     -43.119  11.788-119.349  1.00  0.00           C  
ATOM   1178  CD  ARG A  75     -44.029  12.639-120.157  1.00  0.00           C  
ATOM   1179  NE  ARG A  75     -43.296  13.567-121.003  1.00  0.00           N  
ATOM   1180  CZ  ARG A  75     -42.835  14.767-120.602  1.00  0.00           C  
ATOM   1181  NH1 ARG A  75     -43.039  15.171-119.367  1.00  0.00           N  
ATOM   1182  NH2 ARG A  75     -42.178  15.540-121.449  1.00  0.00           N  
ATOM   1183  H   ARG A  75     -43.110   8.834-119.107  1.00  0.00           H  
ATOM   1184  HA  ARG A  75     -43.792  10.255-121.493  1.00  0.00           H  
ATOM   1185 1HB  ARG A  75     -41.445  10.507-119.589  1.00  0.00           H  
ATOM   1186 2HB  ARG A  75     -41.718  11.607-120.932  1.00  0.00           H  
ATOM   1187 1HG  ARG A  75     -43.726  11.139-118.717  1.00  0.00           H  
ATOM   1188 2HG  ARG A  75     -42.509  12.439-118.721  1.00  0.00           H  
ATOM   1189 1HD  ARG A  75     -44.644  12.007-120.797  1.00  0.00           H  
ATOM   1190 2HD  ARG A  75     -44.671  13.217-119.494  1.00  0.00           H  
ATOM   1191  HE  ARG A  75     -43.120  13.291-121.960  1.00  0.00           H  
ATOM   1192 1HH1 ARG A  75     -43.542  14.580-118.720  1.00  0.00           H  
ATOM   1193 2HH1 ARG A  75     -42.694  16.071-119.067  1.00  0.00           H  
ATOM   1194 1HH2 ARG A  75     -42.021  15.230-122.399  1.00  0.00           H  
ATOM   1195 2HH2 ARG A  75     -41.833  16.439-121.149  1.00  0.00           H  
ATOM   1196  N   ARG A  76     -41.093   8.372-121.626  1.00  0.00           N  
ATOM   1197  CA  ARG A  76     -40.135   7.755-122.535  1.00  0.00           C  
ATOM   1198  C   ARG A  76     -40.841   7.038-123.677  1.00  0.00           C  
ATOM   1199  O   ARG A  76     -40.475   7.194-124.842  1.00  0.00           O  
ATOM   1200  CB  ARG A  76     -39.250   6.766-121.790  1.00  0.00           C  
ATOM   1201  CG  ARG A  76     -38.191   6.087-122.643  1.00  0.00           C  
ATOM   1202  CD  ARG A  76     -38.672   4.792-123.188  1.00  0.00           C  
ATOM   1203  NE  ARG A  76     -37.680   4.162-124.045  1.00  0.00           N  
ATOM   1204  CZ  ARG A  76     -37.510   4.441-125.352  1.00  0.00           C  
ATOM   1205  NH1 ARG A  76     -38.271   5.339-125.937  1.00  0.00           N  
ATOM   1206  NH2 ARG A  76     -36.577   3.812-126.046  1.00  0.00           N  
ATOM   1207  H   ARG A  76     -41.082   8.113-120.650  1.00  0.00           H  
ATOM   1208  HA  ARG A  76     -39.504   8.539-122.955  1.00  0.00           H  
ATOM   1209 1HB  ARG A  76     -38.740   7.278-120.975  1.00  0.00           H  
ATOM   1210 2HB  ARG A  76     -39.869   5.985-121.349  1.00  0.00           H  
ATOM   1211 1HG  ARG A  76     -37.927   6.735-123.480  1.00  0.00           H  
ATOM   1212 2HG  ARG A  76     -37.304   5.897-122.038  1.00  0.00           H  
ATOM   1213 1HD  ARG A  76     -38.894   4.112-122.367  1.00  0.00           H  
ATOM   1214 2HD  ARG A  76     -39.574   4.957-123.776  1.00  0.00           H  
ATOM   1215  HE  ARG A  76     -37.075   3.465-123.630  1.00  0.00           H  
ATOM   1216 1HH1 ARG A  76     -38.984   5.820-125.406  1.00  0.00           H  
ATOM   1217 2HH1 ARG A  76     -38.143   5.549-126.916  1.00  0.00           H  
ATOM   1218 1HH2 ARG A  76     -35.992   3.122-125.596  1.00  0.00           H  
ATOM   1219 2HH2 ARG A  76     -36.450   4.021-127.025  1.00  0.00           H  
ATOM   1220  N   GLU A  77     -41.856   6.250-123.337  1.00  0.00           N  
ATOM   1221  CA  GLU A  77     -42.616   5.506-124.333  1.00  0.00           C  
ATOM   1222  C   GLU A  77     -43.227   6.441-125.370  1.00  0.00           C  
ATOM   1223  O   GLU A  77     -43.302   6.108-126.553  1.00  0.00           O  
ATOM   1224  CB  GLU A  77     -43.718   4.685-123.659  1.00  0.00           C  
ATOM   1225  CG  GLU A  77     -43.211   3.508-122.838  1.00  0.00           C  
ATOM   1226  CD  GLU A  77     -44.315   2.766-122.136  1.00  0.00           C  
ATOM   1227  OE1 GLU A  77     -45.434   3.216-122.188  1.00  0.00           O  
ATOM   1228  OE2 GLU A  77     -44.038   1.749-121.546  1.00  0.00           O  
ATOM   1229  H   GLU A  77     -42.108   6.165-122.362  1.00  0.00           H  
ATOM   1230  HA  GLU A  77     -41.939   4.824-124.847  1.00  0.00           H  
ATOM   1231 1HB  GLU A  77     -44.298   5.329-122.998  1.00  0.00           H  
ATOM   1232 2HB  GLU A  77     -44.397   4.296-124.417  1.00  0.00           H  
ATOM   1233 1HG  GLU A  77     -42.687   2.816-123.498  1.00  0.00           H  
ATOM   1234 2HG  GLU A  77     -42.498   3.873-122.100  1.00  0.00           H  
ATOM   1235  N   GLU A  78     -43.654   7.614-124.877  1.00  0.00           N  
ATOM   1236  CA  GLU A  78     -44.259   8.683-125.672  1.00  0.00           C  
ATOM   1237  C   GLU A  78     -43.260   9.400-126.584  1.00  0.00           C  
ATOM   1238  O   GLU A  78     -43.651  10.122-127.502  1.00  0.00           O  
ATOM   1239  CB  GLU A  78     -44.923   9.704-124.746  1.00  0.00           C  
ATOM   1240  CG  GLU A  78     -46.137   9.175-123.995  1.00  0.00           C  
ATOM   1241  CD  GLU A  78     -46.756  10.201-123.086  1.00  0.00           C  
ATOM   1242  OE1 GLU A  78     -46.200  11.266-122.958  1.00  0.00           O  
ATOM   1243  OE2 GLU A  78     -47.786   9.920-122.520  1.00  0.00           O  
ATOM   1244  H   GLU A  78     -43.540   7.746-123.882  1.00  0.00           H  
ATOM   1245  HA  GLU A  78     -45.023   8.246-126.315  1.00  0.00           H  
ATOM   1246 1HB  GLU A  78     -44.199  10.052-124.008  1.00  0.00           H  
ATOM   1247 2HB  GLU A  78     -45.240  10.570-125.326  1.00  0.00           H  
ATOM   1248 1HG  GLU A  78     -46.885   8.849-124.717  1.00  0.00           H  
ATOM   1249 2HG  GLU A  78     -45.838   8.309-123.406  1.00  0.00           H  
ATOM   1250  N   GLY A  79     -41.964   9.209-126.340  1.00  0.00           N  
ATOM   1251  CA  GLY A  79     -40.949   9.869-127.166  1.00  0.00           C  
ATOM   1252  C   GLY A  79     -40.283  11.089-126.530  1.00  0.00           C  
ATOM   1253  O   GLY A  79     -39.589  11.851-127.203  1.00  0.00           O  
ATOM   1254  H   GLY A  79     -41.691   8.603-125.579  1.00  0.00           H  
ATOM   1255 1HA  GLY A  79     -40.163   9.156-127.414  1.00  0.00           H  
ATOM   1256 2HA  GLY A  79     -41.398  10.191-128.105  1.00  0.00           H  
ATOM   1257  N   ALA A  80     -40.479  11.288-125.233  1.00  0.00           N  
ATOM   1258  CA  ALA A  80     -39.816  12.393-124.544  1.00  0.00           C  
ATOM   1259  C   ALA A  80     -38.306  12.192-124.554  1.00  0.00           C  
ATOM   1260  O   ALA A  80     -37.820  11.064-124.462  1.00  0.00           O  
ATOM   1261  CB  ALA A  80     -40.328  12.521-123.117  1.00  0.00           C  
ATOM   1262  H   ALA A  80     -41.090  10.677-124.709  1.00  0.00           H  
ATOM   1263  HA  ALA A  80     -40.041  13.313-125.084  1.00  0.00           H  
ATOM   1264 1HB  ALA A  80     -39.815  13.343-122.618  1.00  0.00           H  
ATOM   1265 2HB  ALA A  80     -41.400  12.717-123.130  1.00  0.00           H  
ATOM   1266 3HB  ALA A  80     -40.136  11.594-122.577  1.00  0.00           H  
ATOM   1267  N   ASP A  81     -37.549  13.281-124.666  1.00  0.00           N  
ATOM   1268  CA  ASP A  81     -36.093  13.180-124.659  1.00  0.00           C  
ATOM   1269  C   ASP A  81     -35.643  12.435-123.406  1.00  0.00           C  
ATOM   1270  O   ASP A  81     -36.056  12.764-122.294  1.00  0.00           O  
ATOM   1271  CB  ASP A  81     -35.446  14.566-124.710  1.00  0.00           C  
ATOM   1272  CG  ASP A  81     -33.932  14.509-124.861  1.00  0.00           C  
ATOM   1273  OD1 ASP A  81     -33.470  14.378-125.969  1.00  0.00           O  
ATOM   1274  OD2 ASP A  81     -33.253  14.595-123.866  1.00  0.00           O  
ATOM   1275  H   ASP A  81     -37.978  14.191-124.757  1.00  0.00           H  
ATOM   1276  HA  ASP A  81     -35.780  12.619-125.540  1.00  0.00           H  
ATOM   1277 1HB  ASP A  81     -35.859  15.130-125.547  1.00  0.00           H  
ATOM   1278 2HB  ASP A  81     -35.685  15.113-123.797  1.00  0.00           H  
ATOM   1279  N   VAL A  82     -34.799  11.437-123.606  1.00  0.00           N  
ATOM   1280  CA  VAL A  82     -34.267  10.603-122.539  1.00  0.00           C  
ATOM   1281  C   VAL A  82     -33.443  11.376-121.517  1.00  0.00           C  
ATOM   1282  O   VAL A  82     -33.531  11.125-120.315  1.00  0.00           O  
ATOM   1283  CB  VAL A  82     -33.392   9.488-123.142  1.00  0.00           C  
ATOM   1284  CG1 VAL A  82     -32.665   8.728-122.043  1.00  0.00           C  
ATOM   1285  CG2 VAL A  82     -34.253   8.546-123.970  1.00  0.00           C  
ATOM   1286  H   VAL A  82     -34.518  11.257-124.559  1.00  0.00           H  
ATOM   1287  HA  VAL A  82     -35.103  10.144-122.009  1.00  0.00           H  
ATOM   1288  HB  VAL A  82     -32.631   9.940-123.778  1.00  0.00           H  
ATOM   1289 1HG1 VAL A  82     -32.051   7.944-122.487  1.00  0.00           H  
ATOM   1290 2HG1 VAL A  82     -32.028   9.416-121.486  1.00  0.00           H  
ATOM   1291 3HG1 VAL A  82     -33.393   8.279-121.368  1.00  0.00           H  
ATOM   1292 1HG2 VAL A  82     -33.628   7.760-124.394  1.00  0.00           H  
ATOM   1293 2HG2 VAL A  82     -35.017   8.098-123.335  1.00  0.00           H  
ATOM   1294 3HG2 VAL A  82     -34.731   9.103-124.776  1.00  0.00           H  
ATOM   1295  N   SER A  83     -32.628  12.328-121.975  1.00  0.00           N  
ATOM   1296  CA  SER A  83     -31.816  13.098-121.040  1.00  0.00           C  
ATOM   1297  C   SER A  83     -32.689  13.881-120.067  1.00  0.00           C  
ATOM   1298  O   SER A  83     -32.453  13.868-118.859  1.00  0.00           O  
ATOM   1299  CB  SER A  83     -30.909  14.048-121.797  1.00  0.00           C  
ATOM   1300  OG  SER A  83     -30.126  14.805-120.914  1.00  0.00           O  
ATOM   1301  H   SER A  83     -32.561  12.527-122.963  1.00  0.00           H  
ATOM   1302  HA  SER A  83     -31.200  12.405-120.465  1.00  0.00           H  
ATOM   1303 1HB  SER A  83     -30.262  13.480-122.465  1.00  0.00           H  
ATOM   1304 2HB  SER A  83     -31.512  14.714-122.413  1.00  0.00           H  
ATOM   1305  HG  SER A  83     -30.693  15.511-120.597  1.00  0.00           H  
ATOM   1306  N   GLU A  84     -33.697  14.562-120.602  1.00  0.00           N  
ATOM   1307  CA  GLU A  84     -34.607  15.353-119.782  1.00  0.00           C  
ATOM   1308  C   GLU A  84     -35.282  14.493-118.722  1.00  0.00           C  
ATOM   1309  O   GLU A  84     -35.345  14.869-117.551  1.00  0.00           O  
ATOM   1310  CB  GLU A  84     -35.667  16.025-120.658  1.00  0.00           C  
ATOM   1311  CG  GLU A  84     -35.137  17.152-121.533  1.00  0.00           C  
ATOM   1312  CD  GLU A  84     -36.185  17.729-122.443  1.00  0.00           C  
ATOM   1313  OE1 GLU A  84     -37.269  17.197-122.481  1.00  0.00           O  
ATOM   1314  OE2 GLU A  84     -35.902  18.702-123.100  1.00  0.00           O  
ATOM   1315  H   GLU A  84     -33.836  14.531-121.602  1.00  0.00           H  
ATOM   1316  HA  GLU A  84     -34.032  16.128-119.274  1.00  0.00           H  
ATOM   1317 1HB  GLU A  84     -36.124  15.282-121.310  1.00  0.00           H  
ATOM   1318 2HB  GLU A  84     -36.455  16.435-120.026  1.00  0.00           H  
ATOM   1319 1HG  GLU A  84     -34.752  17.945-120.892  1.00  0.00           H  
ATOM   1320 2HG  GLU A  84     -34.310  16.774-122.133  1.00  0.00           H  
ATOM   1321  N   LEU A  85     -35.786  13.336-119.137  1.00  0.00           N  
ATOM   1322  CA  LEU A  85     -36.458  12.420-118.223  1.00  0.00           C  
ATOM   1323  C   LEU A  85     -35.491  11.881-117.177  1.00  0.00           C  
ATOM   1324  O   LEU A  85     -35.836  11.761-116.002  1.00  0.00           O  
ATOM   1325  CB  LEU A  85     -37.081  11.255-119.002  1.00  0.00           C  
ATOM   1326  CG  LEU A  85     -38.273  11.615-119.897  1.00  0.00           C  
ATOM   1327  CD1 LEU A  85     -38.663  10.404-120.735  1.00  0.00           C  
ATOM   1328  CD2 LEU A  85     -39.435  12.079-119.033  1.00  0.00           C  
ATOM   1329  H   LEU A  85     -35.702  13.085-120.112  1.00  0.00           H  
ATOM   1330  HA  LEU A  85     -37.252  12.963-117.711  1.00  0.00           H  
ATOM   1331 1HB  LEU A  85     -36.314  10.811-119.635  1.00  0.00           H  
ATOM   1332 2HB  LEU A  85     -37.416  10.501-118.290  1.00  0.00           H  
ATOM   1333  HG  LEU A  85     -37.987  12.415-120.581  1.00  0.00           H  
ATOM   1334 1HD1 LEU A  85     -39.511  10.660-121.371  1.00  0.00           H  
ATOM   1335 2HD1 LEU A  85     -37.820  10.105-121.358  1.00  0.00           H  
ATOM   1336 3HD1 LEU A  85     -38.940   9.581-120.077  1.00  0.00           H  
ATOM   1337 1HD2 LEU A  85     -40.283  12.336-119.669  1.00  0.00           H  
ATOM   1338 2HD2 LEU A  85     -39.724  11.280-118.350  1.00  0.00           H  
ATOM   1339 3HD2 LEU A  85     -39.134  12.956-118.459  1.00  0.00           H  
ATOM   1340  N   VAL A  86     -34.278  11.557-117.608  1.00  0.00           N  
ATOM   1341  CA  VAL A  86     -33.260  11.030-116.708  1.00  0.00           C  
ATOM   1342  C   VAL A  86     -32.859  12.064-115.664  1.00  0.00           C  
ATOM   1343  O   VAL A  86     -32.671  11.736-114.492  1.00  0.00           O  
ATOM   1344  CB  VAL A  86     -32.014  10.599-117.505  1.00  0.00           C  
ATOM   1345  CG1 VAL A  86     -30.881  10.227-116.560  1.00  0.00           C  
ATOM   1346  CG2 VAL A  86     -32.361   9.433-118.417  1.00  0.00           C  
ATOM   1347  H   VAL A  86     -34.054  11.680-118.585  1.00  0.00           H  
ATOM   1348  HA  VAL A  86     -33.669  10.157-116.197  1.00  0.00           H  
ATOM   1349  HB  VAL A  86     -31.669  11.441-118.105  1.00  0.00           H  
ATOM   1350 1HG1 VAL A  86     -30.008   9.925-117.140  1.00  0.00           H  
ATOM   1351 2HG1 VAL A  86     -30.625  11.087-115.942  1.00  0.00           H  
ATOM   1352 3HG1 VAL A  86     -31.195   9.401-115.923  1.00  0.00           H  
ATOM   1353 1HG2 VAL A  86     -31.476   9.133-118.978  1.00  0.00           H  
ATOM   1354 2HG2 VAL A  86     -32.712   8.593-117.817  1.00  0.00           H  
ATOM   1355 3HG2 VAL A  86     -33.145   9.735-119.112  1.00  0.00           H  
ATOM   1356  N   ALA A  87     -32.728  13.314-116.096  1.00  0.00           N  
ATOM   1357  CA  ALA A  87     -32.348  14.399-115.199  1.00  0.00           C  
ATOM   1358  C   ALA A  87     -33.418  14.637-114.141  1.00  0.00           C  
ATOM   1359  O   ALA A  87     -33.108  14.868-112.972  1.00  0.00           O  
ATOM   1360  CB  ALA A  87     -32.091  15.674-115.988  1.00  0.00           C  
ATOM   1361  H   ALA A  87     -32.897  13.517-117.071  1.00  0.00           H  
ATOM   1362  HA  ALA A  87     -31.431  14.110-114.687  1.00  0.00           H  
ATOM   1363 1HB  ALA A  87     -31.809  16.475-115.305  1.00  0.00           H  
ATOM   1364 2HB  ALA A  87     -31.284  15.505-116.701  1.00  0.00           H  
ATOM   1365 3HB  ALA A  87     -32.995  15.958-116.525  1.00  0.00           H  
ATOM   1366  N   GLU A  88     -34.678  14.580-114.558  1.00  0.00           N  
ATOM   1367  CA  GLU A  88     -35.797  14.793-113.646  1.00  0.00           C  
ATOM   1368  C   GLU A  88     -35.860  13.697-112.590  1.00  0.00           C  
ATOM   1369  O   GLU A  88     -36.122  13.967-111.418  1.00  0.00           O  
ATOM   1370  CB  GLU A  88     -37.116  14.845-114.421  1.00  0.00           C  
ATOM   1371  CG  GLU A  88     -37.280  16.076-115.300  1.00  0.00           C  
ATOM   1372  CD  GLU A  88     -37.334  17.355-114.512  1.00  0.00           C  
ATOM   1373  OE1 GLU A  88     -38.258  17.525-113.754  1.00  0.00           O  
ATOM   1374  OE2 GLU A  88     -36.449  18.164-114.669  1.00  0.00           O  
ATOM   1375  H   GLU A  88     -34.867  14.384-115.531  1.00  0.00           H  
ATOM   1376  HA  GLU A  88     -35.652  15.747-113.138  1.00  0.00           H  
ATOM   1377 1HB  GLU A  88     -37.198  13.965-115.059  1.00  0.00           H  
ATOM   1378 2HB  GLU A  88     -37.950  14.820-113.720  1.00  0.00           H  
ATOM   1379 1HG  GLU A  88     -36.443  16.127-115.997  1.00  0.00           H  
ATOM   1380 2HG  GLU A  88     -38.195  15.975-115.882  1.00  0.00           H  
ATOM   1381  N   LEU A  89     -35.619  12.460-113.011  1.00  0.00           N  
ATOM   1382  CA  LEU A  89     -35.647  11.321-112.100  1.00  0.00           C  
ATOM   1383  C   LEU A  89     -34.543  11.423-111.056  1.00  0.00           C  
ATOM   1384  O   LEU A  89     -34.756  11.124-109.881  1.00  0.00           O  
ATOM   1385  CB  LEU A  89     -35.498  10.011-112.884  1.00  0.00           C  
ATOM   1386  CG  LEU A  89     -36.686   9.631-113.777  1.00  0.00           C  
ATOM   1387  CD1 LEU A  89     -36.320   8.417-114.620  1.00  0.00           C  
ATOM   1388  CD2 LEU A  89     -37.903   9.347-112.909  1.00  0.00           C  
ATOM   1389  H   LEU A  89     -35.411  12.304-113.987  1.00  0.00           H  
ATOM   1390  HA  LEU A  89     -36.607  11.314-111.585  1.00  0.00           H  
ATOM   1391 1HB  LEU A  89     -34.617  10.085-113.519  1.00  0.00           H  
ATOM   1392 2HB  LEU A  89     -35.342   9.198-112.175  1.00  0.00           H  
ATOM   1393  HG  LEU A  89     -36.909  10.454-114.456  1.00  0.00           H  
ATOM   1394 1HD1 LEU A  89     -37.165   8.147-115.254  1.00  0.00           H  
ATOM   1395 2HD1 LEU A  89     -35.459   8.654-115.245  1.00  0.00           H  
ATOM   1396 3HD1 LEU A  89     -36.076   7.580-113.966  1.00  0.00           H  
ATOM   1397 1HD2 LEU A  89     -38.748   9.078-113.543  1.00  0.00           H  
ATOM   1398 2HD2 LEU A  89     -37.682   8.524-112.230  1.00  0.00           H  
ATOM   1399 3HD2 LEU A  89     -38.153  10.237-112.330  1.00  0.00           H  
ATOM   1400  N   ILE A  90     -33.361  11.847-111.492  1.00  0.00           N  
ATOM   1401  CA  ILE A  90     -32.221  11.990-110.594  1.00  0.00           C  
ATOM   1402  C   ILE A  90     -32.474  13.065-109.547  1.00  0.00           C  
ATOM   1403  O   ILE A  90     -32.129  12.899-108.377  1.00  0.00           O  
ATOM   1404  CB  ILE A  90     -30.942  12.331-111.380  1.00  0.00           C  
ATOM   1405  CG1 ILE A  90     -30.573  11.182-112.323  1.00  0.00           C  
ATOM   1406  CG2 ILE A  90     -29.795  12.631-110.427  1.00  0.00           C  
ATOM   1407  CD1 ILE A  90     -30.303   9.874-111.615  1.00  0.00           C  
ATOM   1408  H   ILE A  90     -33.250  12.076-112.469  1.00  0.00           H  
ATOM   1409  HA  ILE A  90     -32.067  11.042-110.078  1.00  0.00           H  
ATOM   1410  HB  ILE A  90     -31.121  13.206-112.004  1.00  0.00           H  
ATOM   1411 1HG1 ILE A  90     -31.380  11.024-113.037  1.00  0.00           H  
ATOM   1412 2HG1 ILE A  90     -29.682  11.451-112.892  1.00  0.00           H  
ATOM   1413 1HG2 ILE A  90     -28.899  12.869-110.999  1.00  0.00           H  
ATOM   1414 2HG2 ILE A  90     -30.059  13.479-109.796  1.00  0.00           H  
ATOM   1415 3HG2 ILE A  90     -29.605  11.758-109.801  1.00  0.00           H  
ATOM   1416 1HD1 ILE A  90     -30.047   9.109-112.349  1.00  0.00           H  
ATOM   1417 2HD1 ILE A  90     -29.472  10.001-110.920  1.00  0.00           H  
ATOM   1418 3HD1 ILE A  90     -31.192   9.567-111.067  1.00  0.00           H  
ATOM   1419  N   ARG A  91     -33.078  14.170-109.974  1.00  0.00           N  
ATOM   1420  CA  ARG A  91     -33.379  15.276-109.072  1.00  0.00           C  
ATOM   1421  C   ARG A  91     -34.389  14.861-108.012  1.00  0.00           C  
ATOM   1422  O   ARG A  91     -34.259  15.222-106.842  1.00  0.00           O  
ATOM   1423  CB  ARG A  91     -33.923  16.467-109.847  1.00  0.00           C  
ATOM   1424  CG  ARG A  91     -34.223  17.696-109.003  1.00  0.00           C  
ATOM   1425  CD  ARG A  91     -34.726  18.822-109.831  1.00  0.00           C  
ATOM   1426  NE  ARG A  91     -35.994  18.502-110.467  1.00  0.00           N  
ATOM   1427  CZ  ARG A  91     -37.194  18.567-109.857  1.00  0.00           C  
ATOM   1428  NH1 ARG A  91     -37.272  18.941-108.599  1.00  0.00           N  
ATOM   1429  NH2 ARG A  91     -38.292  18.256-110.524  1.00  0.00           N  
ATOM   1430  H   ARG A  91     -33.335  14.246-110.948  1.00  0.00           H  
ATOM   1431  HA  ARG A  91     -32.456  15.576-108.574  1.00  0.00           H  
ATOM   1432 1HB  ARG A  91     -33.206  16.760-110.613  1.00  0.00           H  
ATOM   1433 2HB  ARG A  91     -34.845  16.182-110.353  1.00  0.00           H  
ATOM   1434 1HG  ARG A  91     -34.982  17.451-108.260  1.00  0.00           H  
ATOM   1435 2HG  ARG A  91     -33.313  18.022-108.498  1.00  0.00           H  
ATOM   1436 1HD  ARG A  91     -34.872  19.699-109.202  1.00  0.00           H  
ATOM   1437 2HD  ARG A  91     -34.002  19.051-110.612  1.00  0.00           H  
ATOM   1438  HE  ARG A  91     -35.974  18.211-111.435  1.00  0.00           H  
ATOM   1439 1HH1 ARG A  91     -36.433  19.179-108.090  1.00  0.00           H  
ATOM   1440 2HH1 ARG A  91     -38.171  18.990-108.142  1.00  0.00           H  
ATOM   1441 1HH2 ARG A  91     -38.232  17.968-111.491  1.00  0.00           H  
ATOM   1442 2HH2 ARG A  91     -39.190  18.304-110.067  1.00  0.00           H  
ATOM   1443  N   GLU A  92     -35.397  14.101-108.427  1.00  0.00           N  
ATOM   1444  CA  GLU A  92     -36.432  13.636-107.512  1.00  0.00           C  
ATOM   1445  C   GLU A  92     -35.858  12.696-106.460  1.00  0.00           C  
ATOM   1446  O   GLU A  92     -36.222  12.768-105.286  1.00  0.00           O  
ATOM   1447  CB  GLU A  92     -37.549  12.931-108.285  1.00  0.00           C  
ATOM   1448  CG  GLU A  92     -38.389  13.853-109.157  1.00  0.00           C  
ATOM   1449  CD  GLU A  92     -39.160  14.868-108.360  1.00  0.00           C  
ATOM   1450  OE1 GLU A  92     -39.640  14.529-107.305  1.00  0.00           O  
ATOM   1451  OE2 GLU A  92     -39.270  15.986-108.808  1.00  0.00           O  
ATOM   1452  H   GLU A  92     -35.448  13.838-109.401  1.00  0.00           H  
ATOM   1453  HA  GLU A  92     -36.855  14.501-106.999  1.00  0.00           H  
ATOM   1454 1HB  GLU A  92     -37.117  12.163-108.928  1.00  0.00           H  
ATOM   1455 2HB  GLU A  92     -38.218  12.432-107.583  1.00  0.00           H  
ATOM   1456 1HG  GLU A  92     -37.734  14.375-109.852  1.00  0.00           H  
ATOM   1457 2HG  GLU A  92     -39.085  13.250-109.739  1.00  0.00           H  
ATOM   1458  N   THR A  93     -34.960  11.816-106.888  1.00  0.00           N  
ATOM   1459  CA  THR A  93     -34.334  10.859-105.982  1.00  0.00           C  
ATOM   1460  C   THR A  93     -33.478  11.568-104.939  1.00  0.00           C  
ATOM   1461  O   THR A  93     -33.478  11.198-103.765  1.00  0.00           O  
ATOM   1462  CB  THR A  93     -33.472   9.844-106.756  1.00  0.00           C  
ATOM   1463  OG1 THR A  93     -34.299   9.108-107.667  1.00  0.00           O  
ATOM   1464  CG2 THR A  93     -32.795   8.878-105.796  1.00  0.00           C  
ATOM   1465  H   THR A  93     -34.702  11.809-107.865  1.00  0.00           H  
ATOM   1466  HA  THR A  93     -35.120  10.314-105.459  1.00  0.00           H  
ATOM   1467  HB  THR A  93     -32.710  10.375-107.326  1.00  0.00           H  
ATOM   1468  HG1 THR A  93     -34.457   9.636-108.453  1.00  0.00           H  
ATOM   1469 1HG2 THR A  93     -32.190   8.168-106.361  1.00  0.00           H  
ATOM   1470 2HG2 THR A  93     -32.157   9.434-105.110  1.00  0.00           H  
ATOM   1471 3HG2 THR A  93     -33.553   8.337-105.230  1.00  0.00           H  
ATOM   1472  N   SER A  94     -32.748  12.589-105.375  1.00  0.00           N  
ATOM   1473  CA  SER A  94     -31.887  13.352-104.479  1.00  0.00           C  
ATOM   1474  C   SER A  94     -32.702  14.089-103.426  1.00  0.00           C  
ATOM   1475  O   SER A  94     -32.320  14.142-102.257  1.00  0.00           O  
ATOM   1476  CB  SER A  94     -31.056  14.342-105.271  1.00  0.00           C  
ATOM   1477  OG  SER A  94     -30.218  15.083-104.427  1.00  0.00           O  
ATOM   1478  H   SER A  94     -32.791  12.844-106.352  1.00  0.00           H  
ATOM   1479  HA  SER A  94     -31.217  12.659-103.969  1.00  0.00           H  
ATOM   1480 1HB  SER A  94     -30.455  13.807-106.006  1.00  0.00           H  
ATOM   1481 2HB  SER A  94     -31.715  15.016-105.817  1.00  0.00           H  
ATOM   1482  HG  SER A  94     -29.730  15.682-104.997  1.00  0.00           H  
ATOM   1483  N   ARG A  95     -33.827  14.658-103.847  1.00  0.00           N  
ATOM   1484  CA  ARG A  95     -34.699  15.395-102.939  1.00  0.00           C  
ATOM   1485  C   ARG A  95     -35.293  14.477-101.879  1.00  0.00           C  
ATOM   1486  O   ARG A  95     -35.389  14.846-100.708  1.00  0.00           O  
ATOM   1487  CB  ARG A  95     -35.825  16.071-103.708  1.00  0.00           C  
ATOM   1488  CG  ARG A  95     -36.811  16.846-102.849  1.00  0.00           C  
ATOM   1489  CD  ARG A  95     -36.170  18.019-102.200  1.00  0.00           C  
ATOM   1490  NE  ARG A  95     -37.098  18.737-101.341  1.00  0.00           N  
ATOM   1491  CZ  ARG A  95     -37.345  18.425-100.053  1.00  0.00           C  
ATOM   1492  NH1 ARG A  95     -36.727  17.409 -99.493  1.00  0.00           N  
ATOM   1493  NH2 ARG A  95     -38.208  19.141 -99.354  1.00  0.00           N  
ATOM   1494  H   ARG A  95     -34.084  14.579-104.820  1.00  0.00           H  
ATOM   1495  HA  ARG A  95     -34.108  16.164-102.440  1.00  0.00           H  
ATOM   1496 1HB  ARG A  95     -35.403  16.765-104.434  1.00  0.00           H  
ATOM   1497 2HB  ARG A  95     -36.389  15.320-104.262  1.00  0.00           H  
ATOM   1498 1HG  ARG A  95     -37.632  17.204-103.470  1.00  0.00           H  
ATOM   1499 2HG  ARG A  95     -37.204  16.194-102.067  1.00  0.00           H  
ATOM   1500 1HD  ARG A  95     -35.331  17.685-101.592  1.00  0.00           H  
ATOM   1501 2HD  ARG A  95     -35.813  18.707-102.965  1.00  0.00           H  
ATOM   1502  HE  ARG A  95     -37.592  19.525-101.737  1.00  0.00           H  
ATOM   1503 1HH1 ARG A  95     -36.068  16.862-100.027  1.00  0.00           H  
ATOM   1504 2HH1 ARG A  95     -36.913  17.175 -98.528  1.00  0.00           H  
ATOM   1505 1HH2 ARG A  95     -38.683  19.923 -99.785  1.00  0.00           H  
ATOM   1506 2HH2 ARG A  95     -38.393  18.908 -98.390  1.00  0.00           H  
ATOM   1507  N   GLN A  96     -35.692  13.280-102.297  1.00  0.00           N  
ATOM   1508  CA  GLN A  96     -36.277  12.307-101.382  1.00  0.00           C  
ATOM   1509  C   GLN A  96     -35.266  11.855-100.335  1.00  0.00           C  
ATOM   1510  O   GLN A  96     -35.601  11.703 -99.160  1.00  0.00           O  
ATOM   1511  CB  GLN A  96     -36.805  11.096-102.155  1.00  0.00           C  
ATOM   1512  CG  GLN A  96     -38.000  11.397-103.044  1.00  0.00           C  
ATOM   1513  CD  GLN A  96     -39.212  11.848-102.251  1.00  0.00           C  
ATOM   1514  OE1 GLN A  96     -39.355  11.521-101.069  1.00  0.00           O  
ATOM   1515  NE2 GLN A  96     -40.094  12.602-102.897  1.00  0.00           N  
ATOM   1516  H   GLN A  96     -35.587  13.037-103.272  1.00  0.00           H  
ATOM   1517  HA  GLN A  96     -37.110  12.779-100.862  1.00  0.00           H  
ATOM   1518 1HB  GLN A  96     -36.012  10.691-102.784  1.00  0.00           H  
ATOM   1519 2HB  GLN A  96     -37.097  10.315-101.453  1.00  0.00           H  
ATOM   1520 1HG  GLN A  96     -37.731  12.193-103.739  1.00  0.00           H  
ATOM   1521 2HG  GLN A  96     -38.268  10.495-103.594  1.00  0.00           H  
ATOM   1522 1HE2 GLN A  96     -40.914  12.930-102.425  1.00  0.00           H  
ATOM   1523 2HE2 GLN A  96     -39.939  12.844-103.855  1.00  0.00           H  
ATOM   1524  N   ILE A  97     -34.029  11.643-100.769  1.00  0.00           N  
ATOM   1525  CA  ILE A  97     -32.966  11.209 -99.869  1.00  0.00           C  
ATOM   1526  C   ILE A  97     -32.659  12.274 -98.823  1.00  0.00           C  
ATOM   1527  O   ILE A  97     -32.445  11.963 -97.651  1.00  0.00           O  
ATOM   1528  CB  ILE A  97     -31.684  10.875-100.654  1.00  0.00           C  
ATOM   1529  CG1 ILE A  97     -31.927   9.692-101.594  1.00  0.00           C  
ATOM   1530  CG2 ILE A  97     -30.539  10.575 -99.699  1.00  0.00           C  
ATOM   1531  CD1 ILE A  97     -32.335   8.421-100.884  1.00  0.00           C  
ATOM   1532  H   ILE A  97     -33.818  11.785-101.747  1.00  0.00           H  
ATOM   1533  HA  ILE A  97     -33.296  10.309 -99.352  1.00  0.00           H  
ATOM   1534  HB  ILE A  97     -31.410  11.724-101.280  1.00  0.00           H  
ATOM   1535 1HG1 ILE A  97     -32.708   9.949-102.309  1.00  0.00           H  
ATOM   1536 2HG1 ILE A  97     -31.019   9.487-102.163  1.00  0.00           H  
ATOM   1537 1HG2 ILE A  97     -29.641  10.341-100.271  1.00  0.00           H  
ATOM   1538 2HG2 ILE A  97     -30.352  11.444 -99.071  1.00  0.00           H  
ATOM   1539 3HG2 ILE A  97     -30.802   9.723 -99.072  1.00  0.00           H  
ATOM   1540 1HD1 ILE A  97     -32.488   7.628-101.616  1.00  0.00           H  
ATOM   1541 2HD1 ILE A  97     -31.550   8.125-100.187  1.00  0.00           H  
ATOM   1542 3HD1 ILE A  97     -33.261   8.592-100.336  1.00  0.00           H  
ATOM   1543  N   ALA A  98     -32.641  13.532 -99.256  1.00  0.00           N  
ATOM   1544  CA  ALA A  98     -32.361  14.645 -98.358  1.00  0.00           C  
ATOM   1545  C   ALA A  98     -33.448  14.787 -97.299  1.00  0.00           C  
ATOM   1546  O   ALA A  98     -33.159  15.044 -96.130  1.00  0.00           O  
ATOM   1547  CB  ALA A  98     -32.219  15.938 -99.147  1.00  0.00           C  
ATOM   1548  H   ALA A  98     -32.825  13.720-100.231  1.00  0.00           H  
ATOM   1549  HA  ALA A  98     -31.421  14.440 -97.846  1.00  0.00           H  
ATOM   1550 1HB  ALA A  98     -32.009  16.761 -98.463  1.00  0.00           H  
ATOM   1551 2HB  ALA A  98     -31.400  15.841 -99.860  1.00  0.00           H  
ATOM   1552 3HB  ALA A  98     -33.144  16.141 -99.684  1.00  0.00           H  
ATOM   1553  N   GLU A  99     -34.697  14.617 -97.717  1.00  0.00           N  
ATOM   1554  CA  GLU A  99     -35.831  14.725 -96.804  1.00  0.00           C  
ATOM   1555  C   GLU A  99     -35.793  13.627 -95.747  1.00  0.00           C  
ATOM   1556  O   GLU A  99     -36.076  13.872 -94.574  1.00  0.00           O  
ATOM   1557  CB  GLU A  99     -37.149  14.655 -97.579  1.00  0.00           C  
ATOM   1558  CG  GLU A  99     -38.394  14.811 -96.717  1.00  0.00           C  
ATOM   1559  CD  GLU A  99     -38.496  16.167 -96.077  1.00  0.00           C  
ATOM   1560  OE1 GLU A  99     -37.872  17.080 -96.561  1.00  0.00           O  
ATOM   1561  OE2 GLU A  99     -39.201  16.290 -95.102  1.00  0.00           O  
ATOM   1562  H   GLU A  99     -34.868  14.407 -98.690  1.00  0.00           H  
ATOM   1563  HA  GLU A  99     -35.774  15.688 -96.296  1.00  0.00           H  
ATOM   1564 1HB  GLU A  99     -37.167  15.438 -98.337  1.00  0.00           H  
ATOM   1565 2HB  GLU A  99     -37.217  13.698 -98.095  1.00  0.00           H  
ATOM   1566 1HG  GLU A  99     -39.275  14.647 -97.337  1.00  0.00           H  
ATOM   1567 2HG  GLU A  99     -38.383  14.047 -95.940  1.00  0.00           H  
ATOM   1568  N   ILE A 100     -35.443  12.419 -96.170  1.00  0.00           N  
ATOM   1569  CA  ILE A 100     -35.369  11.281 -95.259  1.00  0.00           C  
ATOM   1570  C   ILE A 100     -34.276  11.482 -94.215  1.00  0.00           C  
ATOM   1571  O   ILE A 100     -34.461  11.164 -93.040  1.00  0.00           O  
ATOM   1572  CB  ILE A 100     -35.108   9.975 -96.031  1.00  0.00           C  
ATOM   1573  CG1 ILE A 100     -36.319   9.616 -96.897  1.00  0.00           C  
ATOM   1574  CG2 ILE A 100     -34.784   8.843 -95.068  1.00  0.00           C  
ATOM   1575  CD1 ILE A 100     -36.054   8.505 -97.887  1.00  0.00           C  
ATOM   1576  H   ILE A 100     -35.222  12.284 -97.146  1.00  0.00           H  
ATOM   1577  HA  ILE A 100     -36.323  11.191 -94.741  1.00  0.00           H  
ATOM   1578  HB  ILE A 100     -34.267  10.115 -96.709  1.00  0.00           H  
ATOM   1579 1HG1 ILE A 100     -37.147   9.312 -96.257  1.00  0.00           H  
ATOM   1580 2HG1 ILE A 100     -36.643  10.496 -97.453  1.00  0.00           H  
ATOM   1581 1HG2 ILE A 100     -34.604   7.927 -95.631  1.00  0.00           H  
ATOM   1582 2HG2 ILE A 100     -33.894   9.098 -94.494  1.00  0.00           H  
ATOM   1583 3HG2 ILE A 100     -35.623   8.692 -94.389  1.00  0.00           H  
ATOM   1584 1HD1 ILE A 100     -36.958   8.308 -98.464  1.00  0.00           H  
ATOM   1585 2HD1 ILE A 100     -35.251   8.802 -98.562  1.00  0.00           H  
ATOM   1586 3HD1 ILE A 100     -35.762   7.602 -97.351  1.00  0.00           H  
ATOM   1587  N   ALA A 101     -33.139  12.010 -94.651  1.00  0.00           N  
ATOM   1588  CA  ALA A 101     -32.015  12.255 -93.756  1.00  0.00           C  
ATOM   1589  C   ALA A 101     -32.362  13.302 -92.707  1.00  0.00           C  
ATOM   1590  O   ALA A 101     -32.003  13.166 -91.537  1.00  0.00           O  
ATOM   1591  CB  ALA A 101     -30.791  12.688 -94.550  1.00  0.00           C  
ATOM   1592  H   ALA A 101     -33.050  12.249 -95.628  1.00  0.00           H  
ATOM   1593  HA  ALA A 101     -31.787  11.325 -93.236  1.00  0.00           H  
ATOM   1594 1HB  ALA A 101     -29.960  12.867 -93.868  1.00  0.00           H  
ATOM   1595 2HB  ALA A 101     -30.519  11.903 -95.256  1.00  0.00           H  
ATOM   1596 3HB  ALA A 101     -31.016  13.603 -95.094  1.00  0.00           H  
ATOM   1597  N   GLU A 102     -33.064  14.348 -93.132  1.00  0.00           N  
ATOM   1598  CA  GLU A 102     -33.462  15.422 -92.230  1.00  0.00           C  
ATOM   1599  C   GLU A 102     -34.434  14.918 -91.170  1.00  0.00           C  
ATOM   1600  O   GLU A 102     -34.340  15.290 -90.000  1.00  0.00           O  
ATOM   1601  CB  GLU A 102     -34.099  16.570 -93.016  1.00  0.00           C  
ATOM   1602  CG  GLU A 102     -33.127  17.346 -93.894  1.00  0.00           C  
ATOM   1603  CD  GLU A 102     -33.800  18.419 -94.704  1.00  0.00           C  
ATOM   1604  OE1 GLU A 102     -34.870  18.836 -94.331  1.00  0.00           O  
ATOM   1605  OE2 GLU A 102     -33.242  18.822 -95.698  1.00  0.00           O  
ATOM   1606  H   GLU A 102     -33.328  14.400 -94.106  1.00  0.00           H  
ATOM   1607  HA  GLU A 102     -32.572  15.797 -91.724  1.00  0.00           H  
ATOM   1608 1HB  GLU A 102     -34.889  16.178 -93.657  1.00  0.00           H  
ATOM   1609 2HB  GLU A 102     -34.559  17.275 -92.323  1.00  0.00           H  
ATOM   1610 1HG  GLU A 102     -32.370  17.807 -93.260  1.00  0.00           H  
ATOM   1611 2HG  GLU A 102     -32.626  16.651 -94.565  1.00  0.00           H  
ATOM   1612  N   ALA A 103     -35.367  14.070 -91.584  1.00  0.00           N  
ATOM   1613  CA  ALA A 103     -36.356  13.512 -90.671  1.00  0.00           C  
ATOM   1614  C   ALA A 103     -35.699  12.628 -89.619  1.00  0.00           C  
ATOM   1615  O   ALA A 103     -36.067  12.667 -88.445  1.00  0.00           O  
ATOM   1616  CB  ALA A 103     -37.405  12.725 -91.443  1.00  0.00           C  
ATOM   1617  H   ALA A 103     -35.392  13.804 -92.558  1.00  0.00           H  
ATOM   1618  HA  ALA A 103     -36.845  14.338 -90.155  1.00  0.00           H  
ATOM   1619 1HB  ALA A 103     -38.137  12.315 -90.748  1.00  0.00           H  
ATOM   1620 2HB  ALA A 103     -37.906  13.385 -92.151  1.00  0.00           H  
ATOM   1621 3HB  ALA A 103     -36.923  11.912 -91.984  1.00  0.00           H  
ATOM   1622  N   THR A 104     -34.725  11.833 -90.046  1.00  0.00           N  
ATOM   1623  CA  THR A 104     -34.016  10.938 -89.142  1.00  0.00           C  
ATOM   1624  C   THR A 104     -33.226  11.718 -88.099  1.00  0.00           C  
ATOM   1625  O   THR A 104     -33.192  11.346 -86.926  1.00  0.00           O  
ATOM   1626  CB  THR A 104     -33.068  10.005 -89.918  1.00  0.00           C  
ATOM   1627  OG1 THR A 104     -33.827   9.198 -90.828  1.00  0.00           O  
ATOM   1628  CG2 THR A 104     -32.306   9.102 -88.960  1.00  0.00           C  
ATOM   1629  H   THR A 104     -34.469  11.850 -91.023  1.00  0.00           H  
ATOM   1630  HA  THR A 104     -34.748  10.323 -88.618  1.00  0.00           H  
ATOM   1631  HB  THR A 104     -32.357  10.602 -90.489  1.00  0.00           H  
ATOM   1632  HG1 THR A 104     -34.033   9.710 -91.614  1.00  0.00           H  
ATOM   1633 1HG2 THR A 104     -31.641   8.451 -89.526  1.00  0.00           H  
ATOM   1634 2HG2 THR A 104     -31.719   9.713 -88.274  1.00  0.00           H  
ATOM   1635 3HG2 THR A 104     -33.011   8.496 -88.393  1.00  0.00           H  
ATOM   1636  N   ILE A 105     -32.592  12.801 -88.534  1.00  0.00           N  
ATOM   1637  CA  ILE A 105     -31.803  13.638 -87.639  1.00  0.00           C  
ATOM   1638  C   ILE A 105     -32.647  14.162 -86.486  1.00  0.00           C  
ATOM   1639  O   ILE A 105     -32.236  14.104 -85.327  1.00  0.00           O  
ATOM   1640  CB  ILE A 105     -31.182  14.823 -88.401  1.00  0.00           C  
ATOM   1641  CG1 ILE A 105     -30.118  14.328 -89.383  1.00  0.00           C  
ATOM   1642  CG2 ILE A 105     -30.586  15.828 -87.427  1.00  0.00           C  
ATOM   1643  CD1 ILE A 105     -29.661  15.378 -90.370  1.00  0.00           C  
ATOM   1644  H   ILE A 105     -32.659  13.051 -89.510  1.00  0.00           H  
ATOM   1645  HA  ILE A 105     -30.997  13.035 -87.223  1.00  0.00           H  
ATOM   1646  HB  ILE A 105     -31.951  15.318 -88.993  1.00  0.00           H  
ATOM   1647 1HG1 ILE A 105     -29.247  13.978 -88.830  1.00  0.00           H  
ATOM   1648 2HG1 ILE A 105     -30.508  13.480 -89.946  1.00  0.00           H  
ATOM   1649 1HG2 ILE A 105     -30.151  16.659 -87.982  1.00  0.00           H  
ATOM   1650 2HG2 ILE A 105     -31.367  16.202 -86.767  1.00  0.00           H  
ATOM   1651 3HG2 ILE A 105     -29.811  15.343 -86.833  1.00  0.00           H  
ATOM   1652 1HD1 ILE A 105     -28.908  14.952 -91.033  1.00  0.00           H  
ATOM   1653 2HD1 ILE A 105     -30.513  15.718 -90.960  1.00  0.00           H  
ATOM   1654 3HD1 ILE A 105     -29.234  16.222 -89.831  1.00  0.00           H  
ATOM   1655  N   LYS A 106     -33.829  14.675 -86.809  1.00  0.00           N  
ATOM   1656  CA  LYS A 106     -34.735  15.209 -85.800  1.00  0.00           C  
ATOM   1657  C   LYS A 106     -35.080  14.156 -84.755  1.00  0.00           C  
ATOM   1658  O   LYS A 106     -35.115  14.443 -83.558  1.00  0.00           O  
ATOM   1659  CB  LYS A 106     -36.012  15.739 -86.454  1.00  0.00           C  
ATOM   1660  CG  LYS A 106     -37.004  16.364 -85.482  1.00  0.00           C  
ATOM   1661  CD  LYS A 106     -38.215  16.924 -86.213  1.00  0.00           C  
ATOM   1662  CE  LYS A 106     -39.224  17.517 -85.240  1.00  0.00           C  
ATOM   1663  NZ  LYS A 106     -40.415  18.069 -85.941  1.00  0.00           N  
ATOM   1664  H   LYS A 106     -34.107  14.696 -87.780  1.00  0.00           H  
ATOM   1665  HA  LYS A 106     -34.236  16.033 -85.289  1.00  0.00           H  
ATOM   1666 1HB  LYS A 106     -35.754  16.492 -87.199  1.00  0.00           H  
ATOM   1667 2HB  LYS A 106     -36.520  14.925 -86.973  1.00  0.00           H  
ATOM   1668 1HG  LYS A 106     -37.338  15.610 -84.768  1.00  0.00           H  
ATOM   1669 2HG  LYS A 106     -36.517  17.169 -84.933  1.00  0.00           H  
ATOM   1670 1HD  LYS A 106     -37.894  17.700 -86.908  1.00  0.00           H  
ATOM   1671 2HD  LYS A 106     -38.697  16.129 -86.781  1.00  0.00           H  
ATOM   1672 1HE  LYS A 106     -39.552  16.748 -84.543  1.00  0.00           H  
ATOM   1673 2HE  LYS A 106     -38.752  18.316 -84.669  1.00  0.00           H  
ATOM   1674 1HZ  LYS A 106     -41.058  18.453 -85.263  1.00  0.00           H  
ATOM   1675 2HZ  LYS A 106     -40.124  18.798 -86.578  1.00  0.00           H  
ATOM   1676 3HZ  LYS A 106     -40.872  17.333 -86.459  1.00  0.00           H  
ATOM   1677  N   ALA A 107     -35.337  12.933 -85.194  1.00  0.00           N  
ATOM   1678  CA  ALA A 107     -35.695  11.868 -84.260  1.00  0.00           C  
ATOM   1679  C   ALA A 107     -34.576  11.528 -83.273  1.00  0.00           C  
ATOM   1680  O   ALA A 107     -34.832  11.240 -82.104  1.00  0.00           O  
ATOM   1681  CB  ALA A 107     -36.099  10.621 -85.033  1.00  0.00           C  
ATOM   1682  H   ALA A 107     -35.288  12.726 -86.181  1.00  0.00           H  
ATOM   1683  HA  ALA A 107     -36.545  12.207 -83.669  1.00  0.00           H  
ATOM   1684 1HB  ALA A 107     -36.384   9.835 -84.334  1.00  0.00           H  
ATOM   1685 2HB  ALA A 107     -36.944  10.853 -85.682  1.00  0.00           H  
ATOM   1686 3HB  ALA A 107     -35.260  10.281 -85.639  1.00  0.00           H  
ATOM   1687  N   THR A 108     -33.333  11.560 -83.740  1.00  0.00           N  
ATOM   1688  CA  THR A 108     -32.197  11.145 -82.917  1.00  0.00           C  
ATOM   1689  C   THR A 108     -31.173  12.264 -82.793  1.00  0.00           C  
ATOM   1690  O   THR A 108     -30.781  12.873 -83.788  1.00  0.00           O  
ATOM   1691  CB  THR A 108     -31.520   9.888 -83.494  1.00  0.00           C  
ATOM   1692  OG1 THR A 108     -32.464   8.811 -83.538  1.00  0.00           O  
ATOM   1693  CG2 THR A 108     -30.331   9.481 -82.637  1.00  0.00           C  
ATOM   1694  H   THR A 108     -33.166  11.878 -84.684  1.00  0.00           H  
ATOM   1695  HA  THR A 108     -32.561  10.909 -81.917  1.00  0.00           H  
ATOM   1696  HB  THR A 108     -31.176  10.093 -84.508  1.00  0.00           H  
ATOM   1697  HG1 THR A 108     -33.206   9.059 -84.095  1.00  0.00           H  
ATOM   1698 1HG2 THR A 108     -29.865   8.592 -83.060  1.00  0.00           H  
ATOM   1699 2HG2 THR A 108     -29.606  10.294 -82.611  1.00  0.00           H  
ATOM   1700 3HG2 THR A 108     -30.670   9.265 -81.624  1.00  0.00           H  
ATOM   1701  N   ASP A 109     -30.742  12.532 -81.566  1.00  0.00           N  
ATOM   1702  CA  ASP A 109     -29.785  13.603 -81.311  1.00  0.00           C  
ATOM   1703  C   ASP A 109     -28.443  13.059 -80.841  1.00  0.00           C  
ATOM   1704  O   ASP A 109     -27.610  13.801 -80.318  1.00  0.00           O  
ATOM   1705  CB  ASP A 109     -30.338  14.575 -80.266  1.00  0.00           C  
ATOM   1706  CG  ASP A 109     -30.569  13.920 -78.911  1.00  0.00           C  
ATOM   1707  OD1 ASP A 109     -30.723  12.722 -78.870  1.00  0.00           O  
ATOM   1708  OD2 ASP A 109     -30.589  14.624 -77.929  1.00  0.00           O  
ATOM   1709  H   ASP A 109     -31.084  11.983 -80.790  1.00  0.00           H  
ATOM   1710  HA  ASP A 109     -29.620  14.149 -82.241  1.00  0.00           H  
ATOM   1711 1HB  ASP A 109     -29.644  15.406 -80.138  1.00  0.00           H  
ATOM   1712 2HB  ASP A 109     -31.283  14.990 -80.619  1.00  0.00           H  
ATOM   1713  N   ASP A 110     -28.233  11.759 -81.028  1.00  0.00           N  
ATOM   1714  CA  ASP A 110     -27.028  11.105 -80.531  1.00  0.00           C  
ATOM   1715  C   ASP A 110     -25.797  11.539 -81.318  1.00  0.00           C  
ATOM   1716  O   ASP A 110     -25.778  11.472 -82.547  1.00  0.00           O  
ATOM   1717  CB  ASP A 110     -27.176   9.583 -80.603  1.00  0.00           C  
ATOM   1718  CG  ASP A 110     -26.000   8.843 -79.981  1.00  0.00           C  
ATOM   1719  OD1 ASP A 110     -25.993   8.677 -78.784  1.00  0.00           O  
ATOM   1720  OD2 ASP A 110     -25.119   8.451 -80.709  1.00  0.00           O  
ATOM   1721  H   ASP A 110     -28.921  11.212 -81.525  1.00  0.00           H  
ATOM   1722  HA  ASP A 110     -26.884  11.392 -79.489  1.00  0.00           H  
ATOM   1723 1HB  ASP A 110     -28.089   9.282 -80.089  1.00  0.00           H  
ATOM   1724 2HB  ASP A 110     -27.270   9.276 -81.645  1.00  0.00           H  
ATOM   1725  N   PRO A 111     -24.666  12.013 -80.788  1.00  0.00           N  
ATOM   1726  CA  PRO A 111     -23.729  12.774 -81.608  1.00  0.00           C  
ATOM   1727  C   PRO A 111     -23.137  11.910 -82.717  1.00  0.00           C  
ATOM   1728  O   PRO A 111     -22.970  12.364 -83.849  1.00  0.00           O  
ATOM   1729  CB  PRO A 111     -22.661  13.207 -80.598  1.00  0.00           C  
ATOM   1730  CG  PRO A 111     -23.383  13.239 -79.294  1.00  0.00           C  
ATOM   1731  CD  PRO A 111     -24.329  12.070 -79.361  1.00  0.00           C  
ATOM   1732  HA  PRO A 111     -24.247  13.647 -82.033  1.00  0.00           H  
ATOM   1733 1HB  PRO A 111     -21.825  12.493 -80.606  1.00  0.00           H  
ATOM   1734 2HB  PRO A 111     -22.250  14.187 -80.883  1.00  0.00           H  
ATOM   1735 1HG  PRO A 111     -22.668  13.158 -78.462  1.00  0.00           H  
ATOM   1736 2HG  PRO A 111     -23.904  14.200 -79.172  1.00  0.00           H  
ATOM   1737 1HD  PRO A 111     -23.812  11.159 -79.025  1.00  0.00           H  
ATOM   1738 2HD  PRO A 111     -25.208  12.272 -78.731  1.00  0.00           H  
ATOM   1739  N   GLU A 112     -22.822  10.663 -82.384  1.00  0.00           N  
ATOM   1740  CA  GLU A 112     -22.388   9.684 -83.376  1.00  0.00           C  
ATOM   1741  C   GLU A 112     -23.440   9.498 -84.462  1.00  0.00           C  
ATOM   1742  O   GLU A 112     -23.126   9.502 -85.652  1.00  0.00           O  
ATOM   1743  CB  GLU A 112     -22.090   8.341 -82.706  1.00  0.00           C  
ATOM   1744  CG  GLU A 112     -20.838   8.334 -81.840  1.00  0.00           C  
ATOM   1745  CD  GLU A 112     -20.626   7.027 -81.128  1.00  0.00           C  
ATOM   1746  OE1 GLU A 112     -21.485   6.182 -81.209  1.00  0.00           O  
ATOM   1747  OE2 GLU A 112     -19.604   6.873 -80.502  1.00  0.00           O  
ATOM   1748  H   GLU A 112     -22.886  10.385 -81.415  1.00  0.00           H  
ATOM   1749  HA  GLU A 112     -21.475  10.051 -83.847  1.00  0.00           H  
ATOM   1750 1HB  GLU A 112     -22.933   8.053 -82.078  1.00  0.00           H  
ATOM   1751 2HB  GLU A 112     -21.973   7.571 -83.470  1.00  0.00           H  
ATOM   1752 1HG  GLU A 112     -19.972   8.536 -82.470  1.00  0.00           H  
ATOM   1753 2HG  GLU A 112     -20.913   9.135 -81.106  1.00  0.00           H  
ATOM   1754  N   VAL A 113     -24.692   9.335 -84.044  1.00  0.00           N  
ATOM   1755  CA  VAL A 113     -25.792   9.145 -84.981  1.00  0.00           C  
ATOM   1756  C   VAL A 113     -25.895  10.313 -85.955  1.00  0.00           C  
ATOM   1757  O   VAL A 113     -26.027  10.117 -87.163  1.00  0.00           O  
ATOM   1758  CB  VAL A 113     -27.122   8.996 -84.219  1.00  0.00           C  
ATOM   1759  CG1 VAL A 113     -28.296   9.014 -85.188  1.00  0.00           C  
ATOM   1760  CG2 VAL A 113     -27.113   7.710 -83.407  1.00  0.00           C  
ATOM   1761  H   VAL A 113     -24.885   9.343 -83.053  1.00  0.00           H  
ATOM   1762  HA  VAL A 113     -25.610   8.232 -85.548  1.00  0.00           H  
ATOM   1763  HB  VAL A 113     -27.245   9.848 -83.551  1.00  0.00           H  
ATOM   1764 1HG1 VAL A 113     -29.228   8.908 -84.632  1.00  0.00           H  
ATOM   1765 2HG1 VAL A 113     -28.304   9.958 -85.732  1.00  0.00           H  
ATOM   1766 3HG1 VAL A 113     -28.198   8.188 -85.892  1.00  0.00           H  
ATOM   1767 1HG2 VAL A 113     -28.056   7.612 -82.870  1.00  0.00           H  
ATOM   1768 2HG2 VAL A 113     -26.984   6.859 -84.075  1.00  0.00           H  
ATOM   1769 3HG2 VAL A 113     -26.290   7.738 -82.692  1.00  0.00           H  
ATOM   1770  N   LEU A 114     -25.832  11.528 -85.422  1.00  0.00           N  
ATOM   1771  CA  LEU A 114     -25.917  12.730 -86.243  1.00  0.00           C  
ATOM   1772  C   LEU A 114     -24.823  12.751 -87.302  1.00  0.00           C  
ATOM   1773  O   LEU A 114     -25.085  13.024 -88.473  1.00  0.00           O  
ATOM   1774  CB  LEU A 114     -25.810  13.982 -85.363  1.00  0.00           C  
ATOM   1775  CG  LEU A 114     -27.013  14.261 -84.454  1.00  0.00           C  
ATOM   1776  CD1 LEU A 114     -26.680  15.406 -83.507  1.00  0.00           C  
ATOM   1777  CD2 LEU A 114     -28.228  14.593 -85.308  1.00  0.00           C  
ATOM   1778  H   LEU A 114     -25.723  11.622 -84.422  1.00  0.00           H  
ATOM   1779  HA  LEU A 114     -26.883  12.738 -86.746  1.00  0.00           H  
ATOM   1780 1HB  LEU A 114     -24.930  13.886 -84.728  1.00  0.00           H  
ATOM   1781 2HB  LEU A 114     -25.673  14.850 -86.009  1.00  0.00           H  
ATOM   1782  HG  LEU A 114     -27.225  13.379 -83.849  1.00  0.00           H  
ATOM   1783 1HD1 LEU A 114     -27.535  15.604 -82.861  1.00  0.00           H  
ATOM   1784 2HD1 LEU A 114     -25.820  15.134 -82.896  1.00  0.00           H  
ATOM   1785 3HD1 LEU A 114     -26.447  16.300 -84.085  1.00  0.00           H  
ATOM   1786 1HD2 LEU A 114     -29.084  14.791 -84.661  1.00  0.00           H  
ATOM   1787 2HD2 LEU A 114     -28.018  15.476 -85.912  1.00  0.00           H  
ATOM   1788 3HD2 LEU A 114     -28.455  13.751 -85.962  1.00  0.00           H  
ATOM   1789  N   GLU A 115     -23.596  12.462 -86.883  1.00  0.00           N  
ATOM   1790  CA  GLU A 115     -22.458  12.448 -87.796  1.00  0.00           C  
ATOM   1791  C   GLU A 115     -22.604  11.349 -88.841  1.00  0.00           C  
ATOM   1792  O   GLU A 115     -22.296  11.551 -90.016  1.00  0.00           O  
ATOM   1793  CB  GLU A 115     -21.153  12.257 -87.020  1.00  0.00           C  
ATOM   1794  CG  GLU A 115     -20.752  13.448 -86.161  1.00  0.00           C  
ATOM   1795  CD  GLU A 115     -19.506  13.197 -85.358  1.00  0.00           C  
ATOM   1796  OE1 GLU A 115     -19.024  12.090 -85.375  1.00  0.00           O  
ATOM   1797  OE2 GLU A 115     -19.035  14.114 -84.728  1.00  0.00           O  
ATOM   1798  H   GLU A 115     -23.448  12.246 -85.908  1.00  0.00           H  
ATOM   1799  HA  GLU A 115     -22.419  13.407 -88.314  1.00  0.00           H  
ATOM   1800 1HB  GLU A 115     -21.242  11.388 -86.367  1.00  0.00           H  
ATOM   1801 2HB  GLU A 115     -20.340  12.059 -87.718  1.00  0.00           H  
ATOM   1802 1HG  GLU A 115     -20.587  14.309 -86.807  1.00  0.00           H  
ATOM   1803 2HG  GLU A 115     -21.572  13.687 -85.485  1.00  0.00           H  
ATOM   1804  N   GLU A 116     -23.075  10.186 -88.407  1.00  0.00           N  
ATOM   1805  CA  GLU A 116     -23.262   9.052 -89.305  1.00  0.00           C  
ATOM   1806  C   GLU A 116     -24.327   9.349 -90.351  1.00  0.00           C  
ATOM   1807  O   GLU A 116     -24.175   9.001 -91.522  1.00  0.00           O  
ATOM   1808  CB  GLU A 116     -23.647   7.801 -88.513  1.00  0.00           C  
ATOM   1809  CG  GLU A 116     -22.529   7.235 -87.648  1.00  0.00           C  
ATOM   1810  CD  GLU A 116     -22.964   6.051 -86.830  1.00  0.00           C  
ATOM   1811  OE1 GLU A 116     -24.132   5.743 -86.841  1.00  0.00           O  
ATOM   1812  OE2 GLU A 116     -22.128   5.455 -86.193  1.00  0.00           O  
ATOM   1813  H   GLU A 116     -23.310  10.083 -87.430  1.00  0.00           H  
ATOM   1814  HA  GLU A 116     -22.321   8.863 -89.823  1.00  0.00           H  
ATOM   1815 1HB  GLU A 116     -24.491   8.028 -87.861  1.00  0.00           H  
ATOM   1816 2HB  GLU A 116     -23.966   7.018 -89.201  1.00  0.00           H  
ATOM   1817 1HG  GLU A 116     -21.703   6.934 -88.292  1.00  0.00           H  
ATOM   1818 2HG  GLU A 116     -22.168   8.018 -86.982  1.00  0.00           H  
ATOM   1819  N   ILE A 117     -25.408   9.994 -89.921  1.00  0.00           N  
ATOM   1820  CA  ILE A 117     -26.502  10.340 -90.821  1.00  0.00           C  
ATOM   1821  C   ILE A 117     -26.051  11.336 -91.880  1.00  0.00           C  
ATOM   1822  O   ILE A 117     -26.421  11.223 -93.049  1.00  0.00           O  
ATOM   1823  CB  ILE A 117     -27.692  10.926 -90.039  1.00  0.00           C  
ATOM   1824  CG1 ILE A 117     -28.331   9.852 -89.155  1.00  0.00           C  
ATOM   1825  CG2 ILE A 117     -28.719  11.512 -90.995  1.00  0.00           C  
ATOM   1826  CD1 ILE A 117     -29.328  10.395 -88.157  1.00  0.00           C  
ATOM   1827  H   ILE A 117     -25.472  10.251 -88.946  1.00  0.00           H  
ATOM   1828  HA  ILE A 117     -26.834   9.434 -91.326  1.00  0.00           H  
ATOM   1829  HB  ILE A 117     -27.338  11.712 -89.374  1.00  0.00           H  
ATOM   1830 1HG1 ILE A 117     -28.839   9.120 -89.782  1.00  0.00           H  
ATOM   1831 2HG1 ILE A 117     -27.552   9.324 -88.604  1.00  0.00           H  
ATOM   1832 1HG2 ILE A 117     -29.554  11.921 -90.426  1.00  0.00           H  
ATOM   1833 2HG2 ILE A 117     -28.258  12.305 -91.583  1.00  0.00           H  
ATOM   1834 3HG2 ILE A 117     -29.083  10.731 -91.663  1.00  0.00           H  
ATOM   1835 1HD1 ILE A 117     -29.737   9.575 -87.567  1.00  0.00           H  
ATOM   1836 2HD1 ILE A 117     -28.831  11.105 -87.496  1.00  0.00           H  
ATOM   1837 3HD1 ILE A 117     -30.136  10.898 -88.688  1.00  0.00           H  
ATOM   1838  N   SER A 118     -25.251  12.312 -91.465  1.00  0.00           N  
ATOM   1839  CA  SER A 118     -24.748  13.331 -92.378  1.00  0.00           C  
ATOM   1840  C   SER A 118     -23.832  12.723 -93.432  1.00  0.00           C  
ATOM   1841  O   SER A 118     -23.890  13.091 -94.605  1.00  0.00           O  
ATOM   1842  CB  SER A 118     -24.003  14.402 -91.605  1.00  0.00           C  
ATOM   1843  OG  SER A 118     -24.873  15.113 -90.767  1.00  0.00           O  
ATOM   1844  H   SER A 118     -24.984  12.348 -90.492  1.00  0.00           H  
ATOM   1845  HA  SER A 118     -25.597  13.790 -92.886  1.00  0.00           H  
ATOM   1846 1HB  SER A 118     -23.216  13.940 -91.010  1.00  0.00           H  
ATOM   1847 2HB  SER A 118     -23.525  15.088 -92.303  1.00  0.00           H  
ATOM   1848  HG  SER A 118     -24.332  15.766 -90.317  1.00  0.00           H  
ATOM   1849  N   GLU A 119     -22.987  11.789 -93.008  1.00  0.00           N  
ATOM   1850  CA  GLU A 119     -22.057  11.127 -93.916  1.00  0.00           C  
ATOM   1851  C   GLU A 119     -22.800  10.302 -94.958  1.00  0.00           C  
ATOM   1852  O   GLU A 119     -22.431  10.290 -96.132  1.00  0.00           O  
ATOM   1853  CB  GLU A 119     -21.094  10.231 -93.134  1.00  0.00           C  
ATOM   1854  CG  GLU A 119     -20.088  10.986 -92.276  1.00  0.00           C  
ATOM   1855  CD  GLU A 119     -19.207  10.075 -91.469  1.00  0.00           C  
ATOM   1856  OE1 GLU A 119     -19.441   8.890 -91.480  1.00  0.00           O  
ATOM   1857  OE2 GLU A 119     -18.299  10.564 -90.839  1.00  0.00           O  
ATOM   1858  H   GLU A 119     -22.989  11.531 -92.032  1.00  0.00           H  
ATOM   1859  HA  GLU A 119     -21.479  11.892 -94.437  1.00  0.00           H  
ATOM   1860 1HB  GLU A 119     -21.662   9.570 -92.480  1.00  0.00           H  
ATOM   1861 2HB  GLU A 119     -20.536   9.603 -93.829  1.00  0.00           H  
ATOM   1862 1HG  GLU A 119     -19.461  11.599 -92.924  1.00  0.00           H  
ATOM   1863 2HG  GLU A 119     -20.628  11.652 -91.604  1.00  0.00           H  
ATOM   1864  N   PHE A 120     -23.849   9.611 -94.523  1.00  0.00           N  
ATOM   1865  CA  PHE A 120     -24.645   8.781 -95.419  1.00  0.00           C  
ATOM   1866  C   PHE A 120     -25.353   9.626 -96.470  1.00  0.00           C  
ATOM   1867  O   PHE A 120     -25.425   9.248 -97.639  1.00  0.00           O  
ATOM   1868  CB  PHE A 120     -25.676   7.975 -94.626  1.00  0.00           C  
ATOM   1869  CG  PHE A 120     -26.492   7.039 -95.470  1.00  0.00           C  
ATOM   1870  CD1 PHE A 120     -26.188   5.687 -95.524  1.00  0.00           C  
ATOM   1871  CD2 PHE A 120     -27.566   7.507 -96.212  1.00  0.00           C  
ATOM   1872  CE1 PHE A 120     -26.938   4.824 -96.300  1.00  0.00           C  
ATOM   1873  CE2 PHE A 120     -28.318   6.647 -96.988  1.00  0.00           C  
ATOM   1874  CZ  PHE A 120     -28.003   5.303 -97.032  1.00  0.00           C  
ATOM   1875  H   PHE A 120     -24.101   9.662 -93.546  1.00  0.00           H  
ATOM   1876  HA  PHE A 120     -23.979   8.086 -95.931  1.00  0.00           H  
ATOM   1877 1HB  PHE A 120     -25.169   7.389 -93.861  1.00  0.00           H  
ATOM   1878 2HB  PHE A 120     -26.357   8.657 -94.118  1.00  0.00           H  
ATOM   1879  HD1 PHE A 120     -25.346   5.307 -94.944  1.00  0.00           H  
ATOM   1880  HD2 PHE A 120     -27.814   8.568 -96.178  1.00  0.00           H  
ATOM   1881  HE1 PHE A 120     -26.687   3.764 -96.333  1.00  0.00           H  
ATOM   1882  HE2 PHE A 120     -29.160   7.028 -97.567  1.00  0.00           H  
ATOM   1883  HZ  PHE A 120     -28.594   4.624 -97.645  1.00  0.00           H  
ATOM   1884  N   ALA A 121     -25.875  10.773 -96.047  1.00  0.00           N  
ATOM   1885  CA  ALA A 121     -26.580  11.675 -96.951  1.00  0.00           C  
ATOM   1886  C   ALA A 121     -25.640  12.233 -98.012  1.00  0.00           C  
ATOM   1887  O   ALA A 121     -26.005  12.343 -99.183  1.00  0.00           O  
ATOM   1888  CB  ALA A 121     -27.229  12.808 -96.170  1.00  0.00           C  
ATOM   1889  H   ALA A 121     -25.781  11.026 -95.074  1.00  0.00           H  
ATOM   1890  HA  ALA A 121     -27.359  11.106 -97.459  1.00  0.00           H  
ATOM   1891 1HB  ALA A 121     -27.750  13.473 -96.859  1.00  0.00           H  
ATOM   1892 2HB  ALA A 121     -27.942  12.396 -95.455  1.00  0.00           H  
ATOM   1893 3HB  ALA A 121     -26.463  13.368 -95.637  1.00  0.00           H  
ATOM   1894  N   GLU A 122     -24.427  12.583 -97.596  1.00  0.00           N  
ATOM   1895  CA  GLU A 122     -23.433  13.132 -98.509  1.00  0.00           C  
ATOM   1896  C   GLU A 122     -23.024  12.106 -99.560  1.00  0.00           C  
ATOM   1897  O   GLU A 122     -22.861  12.437-100.734  1.00  0.00           O  
ATOM   1898  CB  GLU A 122     -22.200  13.603 -97.734  1.00  0.00           C  
ATOM   1899  CG  GLU A 122     -21.199  14.392 -98.565  1.00  0.00           C  
ATOM   1900  CD  GLU A 122     -20.260  13.511 -99.342  1.00  0.00           C  
ATOM   1901  OE1 GLU A 122     -19.998  12.418 -98.899  1.00  0.00           O  
ATOM   1902  OE2 GLU A 122     -19.805  13.931-100.380  1.00  0.00           O  
ATOM   1903  H   GLU A 122     -24.189  12.467 -96.621  1.00  0.00           H  
ATOM   1904  HA  GLU A 122     -23.871  13.988 -99.023  1.00  0.00           H  
ATOM   1905 1HB  GLU A 122     -22.513  14.233 -96.901  1.00  0.00           H  
ATOM   1906 2HB  GLU A 122     -21.682  12.740 -97.315  1.00  0.00           H  
ATOM   1907 1HG  GLU A 122     -21.742  15.028 -99.263  1.00  0.00           H  
ATOM   1908 2HG  GLU A 122     -20.621  15.036 -97.904  1.00  0.00           H  
ATOM   1909  N   GLU A 123     -22.859  10.861 -99.129  1.00  0.00           N  
ATOM   1910  CA  GLU A 123     -22.469   9.784-100.032  1.00  0.00           C  
ATOM   1911  C   GLU A 123     -23.548   9.522-101.075  1.00  0.00           C  
ATOM   1912  O   GLU A 123     -23.250   9.297-102.248  1.00  0.00           O  
ATOM   1913  CB  GLU A 123     -22.186   8.503 -99.244  1.00  0.00           C  
ATOM   1914  CG  GLU A 123     -20.930   8.557 -98.385  1.00  0.00           C  
ATOM   1915  CD  GLU A 123     -20.724   7.311 -97.571  1.00  0.00           C  
ATOM   1916  OE1 GLU A 123     -21.589   6.468 -97.580  1.00  0.00           O  
ATOM   1917  OE2 GLU A 123     -19.699   7.200 -96.940  1.00  0.00           O  
ATOM   1918  H   GLU A 123     -23.008  10.654 -98.152  1.00  0.00           H  
ATOM   1919  HA  GLU A 123     -21.558  10.083-100.553  1.00  0.00           H  
ATOM   1920 1HB  GLU A 123     -23.030   8.285 -98.589  1.00  0.00           H  
ATOM   1921 2HB  GLU A 123     -22.083   7.666 -99.935  1.00  0.00           H  
ATOM   1922 1HG  GLU A 123     -20.066   8.702 -99.033  1.00  0.00           H  
ATOM   1923 2HG  GLU A 123     -20.997   9.415 -97.717  1.00  0.00           H  
ATOM   1924  N   ARG A 124     -24.803   9.552-100.641  1.00  0.00           N  
ATOM   1925  CA  ARG A 124     -25.929   9.316-101.537  1.00  0.00           C  
ATOM   1926  C   ARG A 124     -26.030  10.409-102.594  1.00  0.00           C  
ATOM   1927  O   ARG A 124     -26.300  10.133-103.763  1.00  0.00           O  
ATOM   1928  CB  ARG A 124     -27.232   9.250-100.754  1.00  0.00           C  
ATOM   1929  CG  ARG A 124     -27.311   8.120 -99.739  1.00  0.00           C  
ATOM   1930  CD  ARG A 124     -27.423   6.795-100.400  1.00  0.00           C  
ATOM   1931  NE  ARG A 124     -26.137   6.322-100.888  1.00  0.00           N  
ATOM   1932  CZ  ARG A 124     -25.164   5.811-100.109  1.00  0.00           C  
ATOM   1933  NH1 ARG A 124     -25.345   5.713 -98.811  1.00  0.00           N  
ATOM   1934  NH2 ARG A 124     -24.028   5.408-100.651  1.00  0.00           N  
ATOM   1935  H   ARG A 124     -24.982   9.742 -99.666  1.00  0.00           H  
ATOM   1936  HA  ARG A 124     -25.777   8.360-102.040  1.00  0.00           H  
ATOM   1937 1HB  ARG A 124     -27.381  10.186-100.217  1.00  0.00           H  
ATOM   1938 2HB  ARG A 124     -28.066   9.132-101.445  1.00  0.00           H  
ATOM   1939 1HG  ARG A 124     -26.412   8.121 -99.122  1.00  0.00           H  
ATOM   1940 2HG  ARG A 124     -28.187   8.262 -99.105  1.00  0.00           H  
ATOM   1941 1HD  ARG A 124     -27.807   6.064 -99.689  1.00  0.00           H  
ATOM   1942 2HD  ARG A 124     -28.103   6.868-101.248  1.00  0.00           H  
ATOM   1943  HE  ARG A 124     -25.961   6.382-101.883  1.00  0.00           H  
ATOM   1944 1HH1 ARG A 124     -26.213   6.021 -98.397  1.00  0.00           H  
ATOM   1945 2HH1 ARG A 124     -24.615   5.330 -98.227  1.00  0.00           H  
ATOM   1946 1HH2 ARG A 124     -23.889   5.484-101.649  1.00  0.00           H  
ATOM   1947 2HH2 ARG A 124     -23.299   5.026-100.067  1.00  0.00           H  
ATOM   1948  N   SER A 125     -25.809  11.650-102.175  1.00  0.00           N  
ATOM   1949  CA  SER A 125     -25.875  12.788-103.085  1.00  0.00           C  
ATOM   1950  C   SER A 125     -24.784  12.712-104.144  1.00  0.00           C  
ATOM   1951  O   SER A 125     -25.019  13.008-105.315  1.00  0.00           O  
ATOM   1952  CB  SER A 125     -25.749  14.085-102.309  1.00  0.00           C  
ATOM   1953  OG  SER A 125     -26.851  14.275-101.466  1.00  0.00           O  
ATOM   1954  H   SER A 125     -25.591  11.810-101.202  1.00  0.00           H  
ATOM   1955  HA  SER A 125     -26.842  12.772-103.589  1.00  0.00           H  
ATOM   1956 1HB  SER A 125     -24.833  14.067-101.718  1.00  0.00           H  
ATOM   1957 2HB  SER A 125     -25.672  14.919-103.006  1.00  0.00           H  
ATOM   1958  HG  SER A 125     -26.698  15.108-101.014  1.00  0.00           H  
ATOM   1959  N   ARG A 126     -23.587  12.313-103.724  1.00  0.00           N  
ATOM   1960  CA  ARG A 126     -22.455  12.194-104.636  1.00  0.00           C  
ATOM   1961  C   ARG A 126     -22.699  11.113-105.681  1.00  0.00           C  
ATOM   1962  O   ARG A 126     -22.376  11.288-106.856  1.00  0.00           O  
ATOM   1963  CB  ARG A 126     -21.181  11.874-103.868  1.00  0.00           C  
ATOM   1964  CG  ARG A 126     -19.921  11.812-104.718  1.00  0.00           C  
ATOM   1965  CD  ARG A 126     -18.706  11.619-103.885  1.00  0.00           C  
ATOM   1966  NE  ARG A 126     -17.504  11.514-104.696  1.00  0.00           N  
ATOM   1967  CZ  ARG A 126     -16.267  11.304-104.206  1.00  0.00           C  
ATOM   1968  NH1 ARG A 126     -16.086  11.177-102.910  1.00  0.00           N  
ATOM   1969  NH2 ARG A 126     -15.235  11.224-105.029  1.00  0.00           N  
ATOM   1970  H   ARG A 126     -23.458  12.085-102.748  1.00  0.00           H  
ATOM   1971  HA  ARG A 126     -22.323  13.148-105.148  1.00  0.00           H  
ATOM   1972 1HB  ARG A 126     -21.022  12.627-103.098  1.00  0.00           H  
ATOM   1973 2HB  ARG A 126     -21.289  10.912-103.368  1.00  0.00           H  
ATOM   1974 1HG  ARG A 126     -19.994  10.978-105.417  1.00  0.00           H  
ATOM   1975 2HG  ARG A 126     -19.811  12.744-105.274  1.00  0.00           H  
ATOM   1976 1HD  ARG A 126     -18.590  12.466-103.210  1.00  0.00           H  
ATOM   1977 2HD  ARG A 126     -18.806  10.703-103.304  1.00  0.00           H  
ATOM   1978  HE  ARG A 126     -17.603  11.606-105.698  1.00  0.00           H  
ATOM   1979 1HH1 ARG A 126     -16.874  11.238-102.282  1.00  0.00           H  
ATOM   1980 2HH1 ARG A 126     -15.158  11.019-102.543  1.00  0.00           H  
ATOM   1981 1HH2 ARG A 126     -15.374  11.321-106.025  1.00  0.00           H  
ATOM   1982 2HH2 ARG A 126     -14.308  11.066-104.662  1.00  0.00           H  
ATOM   1983  N   ARG A 127     -23.271   9.997-105.246  1.00  0.00           N  
ATOM   1984  CA  ARG A 127     -23.561   8.885-106.144  1.00  0.00           C  
ATOM   1985  C   ARG A 127     -24.597   9.275-107.191  1.00  0.00           C  
ATOM   1986  O   ARG A 127     -24.477   8.912-108.361  1.00  0.00           O  
ATOM   1987  CB  ARG A 127     -24.065   7.682-105.360  1.00  0.00           C  
ATOM   1988  CG  ARG A 127     -23.041   7.049-104.431  1.00  0.00           C  
ATOM   1989  CD  ARG A 127     -21.920   6.435-105.187  1.00  0.00           C  
ATOM   1990  NE  ARG A 127     -20.994   5.736-104.311  1.00  0.00           N  
ATOM   1991  CZ  ARG A 127     -19.816   5.213-104.703  1.00  0.00           C  
ATOM   1992  NH1 ARG A 127     -19.435   5.318-105.957  1.00  0.00           N  
ATOM   1993  NH2 ARG A 127     -19.043   4.595-103.828  1.00  0.00           N  
ATOM   1994  H   ARG A 127     -23.512   9.916-104.268  1.00  0.00           H  
ATOM   1995  HA  ARG A 127     -22.641   8.604-106.656  1.00  0.00           H  
ATOM   1996 1HB  ARG A 127     -24.922   7.976-104.755  1.00  0.00           H  
ATOM   1997 2HB  ARG A 127     -24.403   6.912-106.053  1.00  0.00           H  
ATOM   1998 1HG  ARG A 127     -22.631   7.811-103.768  1.00  0.00           H  
ATOM   1999 2HG  ARG A 127     -23.521   6.271-103.837  1.00  0.00           H  
ATOM   2000 1HD  ARG A 127     -22.315   5.719-105.906  1.00  0.00           H  
ATOM   2001 2HD  ARG A 127     -21.369   7.212-105.715  1.00  0.00           H  
ATOM   2002  HE  ARG A 127     -21.252   5.636-103.338  1.00  0.00           H  
ATOM   2003 1HH1 ARG A 127     -20.026   5.790-106.627  1.00  0.00           H  
ATOM   2004 2HH1 ARG A 127     -18.553   4.926-106.251  1.00  0.00           H  
ATOM   2005 1HH2 ARG A 127     -19.335   4.514-102.863  1.00  0.00           H  
ATOM   2006 2HH2 ARG A 127     -18.161   4.203-104.122  1.00  0.00           H  
ATOM   2007  N   LEU A 128     -25.613  10.016-106.762  1.00  0.00           N  
ATOM   2008  CA  LEU A 128     -26.671  10.457-107.662  1.00  0.00           C  
ATOM   2009  C   LEU A 128     -26.132  11.409-108.722  1.00  0.00           C  
ATOM   2010  O   LEU A 128     -26.510  11.330-109.891  1.00  0.00           O  
ATOM   2011  CB  LEU A 128     -27.789  11.145-106.868  1.00  0.00           C  
ATOM   2012  CG  LEU A 128     -28.617  10.231-105.956  1.00  0.00           C  
ATOM   2013  CD1 LEU A 128     -29.557  11.077-105.108  1.00  0.00           C  
ATOM   2014  CD2 LEU A 128     -29.393   9.235-106.805  1.00  0.00           C  
ATOM   2015  H   LEU A 128     -25.653  10.280-105.788  1.00  0.00           H  
ATOM   2016  HA  LEU A 128     -27.085   9.583-108.164  1.00  0.00           H  
ATOM   2017 1HB  LEU A 128     -27.346  11.921-106.246  1.00  0.00           H  
ATOM   2018 2HB  LEU A 128     -28.473  11.620-107.572  1.00  0.00           H  
ATOM   2019  HG  LEU A 128     -27.952   9.692-105.281  1.00  0.00           H  
ATOM   2020 1HD1 LEU A 128     -30.145  10.427-104.459  1.00  0.00           H  
ATOM   2021 2HD1 LEU A 128     -28.974  11.766-104.497  1.00  0.00           H  
ATOM   2022 3HD1 LEU A 128     -30.225  11.641-105.757  1.00  0.00           H  
ATOM   2023 1HD2 LEU A 128     -29.981   8.585-106.157  1.00  0.00           H  
ATOM   2024 2HD2 LEU A 128     -30.059   9.773-107.480  1.00  0.00           H  
ATOM   2025 3HD2 LEU A 128     -28.696   8.632-107.387  1.00  0.00           H  
ATOM   2026  N   SER A 129     -25.248  12.307-108.307  1.00  0.00           N  
ATOM   2027  CA  SER A 129     -24.653  13.277-109.219  1.00  0.00           C  
ATOM   2028  C   SER A 129     -23.797  12.588-110.275  1.00  0.00           C  
ATOM   2029  O   SER A 129     -23.822  12.960-111.448  1.00  0.00           O  
ATOM   2030  CB  SER A 129     -23.812  14.274-108.445  1.00  0.00           C  
ATOM   2031  OG  SER A 129     -24.612  15.060-107.605  1.00  0.00           O  
ATOM   2032  H   SER A 129     -24.980  12.319-107.333  1.00  0.00           H  
ATOM   2033  HA  SER A 129     -25.456  13.814-109.726  1.00  0.00           H  
ATOM   2034 1HB  SER A 129     -23.071  13.740-107.851  1.00  0.00           H  
ATOM   2035 2HB  SER A 129     -23.273  14.914-109.142  1.00  0.00           H  
ATOM   2036  HG  SER A 129     -24.013  15.659-107.154  1.00  0.00           H  
ATOM   2037  N   GLU A 130     -23.040  11.583-109.850  1.00  0.00           N  
ATOM   2038  CA  GLU A 130     -22.173  10.839-110.756  1.00  0.00           C  
ATOM   2039  C   GLU A 130     -22.986  10.083-111.799  1.00  0.00           C  
ATOM   2040  O   GLU A 130     -22.618  10.038-112.973  1.00  0.00           O  
ATOM   2041  CB  GLU A 130     -21.296   9.861-109.972  1.00  0.00           C  
ATOM   2042  CG  GLU A 130     -20.315   9.071-110.827  1.00  0.00           C  
ATOM   2043  CD  GLU A 130     -19.279   9.940-111.484  1.00  0.00           C  
ATOM   2044  OE1 GLU A 130     -19.064  11.032-111.015  1.00  0.00           O  
ATOM   2045  OE2 GLU A 130     -18.702   9.511-112.455  1.00  0.00           O  
ATOM   2046  H   GLU A 130     -23.066  11.326-108.873  1.00  0.00           H  
ATOM   2047  HA  GLU A 130     -21.528  11.547-111.277  1.00  0.00           H  
ATOM   2048 1HB  GLU A 130     -20.721  10.407-109.223  1.00  0.00           H  
ATOM   2049 2HB  GLU A 130     -21.928   9.148-109.443  1.00  0.00           H  
ATOM   2050 1HG  GLU A 130     -19.812   8.336-110.200  1.00  0.00           H  
ATOM   2051 2HG  GLU A 130     -20.871   8.533-111.594  1.00  0.00           H  
ATOM   2052  N   TYR A 131     -24.092   9.491-111.363  1.00  0.00           N  
ATOM   2053  CA  TYR A 131     -24.961   8.736-112.258  1.00  0.00           C  
ATOM   2054  C   TYR A 131     -25.590   9.641-113.310  1.00  0.00           C  
ATOM   2055  O   TYR A 131     -25.694   9.270-114.479  1.00  0.00           O  
ATOM   2056  CB  TYR A 131     -26.049   8.012-111.462  1.00  0.00           C  
ATOM   2057  CG  TYR A 131     -26.960   7.154-112.313  1.00  0.00           C  
ATOM   2058  CD1 TYR A 131     -26.767   5.782-112.369  1.00  0.00           C  
ATOM   2059  CD2 TYR A 131     -27.986   7.741-113.038  1.00  0.00           C  
ATOM   2060  CE1 TYR A 131     -27.598   4.999-113.146  1.00  0.00           C  
ATOM   2061  CE2 TYR A 131     -28.818   6.957-113.815  1.00  0.00           C  
ATOM   2062  CZ  TYR A 131     -28.626   5.592-113.870  1.00  0.00           C  
ATOM   2063  OH  TYR A 131     -29.454   4.812-114.644  1.00  0.00           O  
ATOM   2064  H   TYR A 131     -24.338   9.566-110.386  1.00  0.00           H  
ATOM   2065  HA  TYR A 131     -24.358   7.993-112.780  1.00  0.00           H  
ATOM   2066 1HB  TYR A 131     -25.586   7.373-110.709  1.00  0.00           H  
ATOM   2067 2HB  TYR A 131     -26.664   8.743-110.938  1.00  0.00           H  
ATOM   2068  HD1 TYR A 131     -25.960   5.321-111.799  1.00  0.00           H  
ATOM   2069  HD2 TYR A 131     -28.137   8.819-112.995  1.00  0.00           H  
ATOM   2070  HE1 TYR A 131     -27.447   3.920-113.190  1.00  0.00           H  
ATOM   2071  HE2 TYR A 131     -29.625   7.418-114.385  1.00  0.00           H  
ATOM   2072  HH  TYR A 131     -30.106   5.369-115.076  1.00  0.00           H  
ATOM   2073  N   ALA A 132     -26.007  10.829-112.888  1.00  0.00           N  
ATOM   2074  CA  ALA A 132     -26.626  11.790-113.793  1.00  0.00           C  
ATOM   2075  C   ALA A 132     -25.639  12.262-114.853  1.00  0.00           C  
ATOM   2076  O   ALA A 132     -25.992  12.407-116.023  1.00  0.00           O  
ATOM   2077  CB  ALA A 132     -27.172  12.977-113.013  1.00  0.00           C  
ATOM   2078  H   ALA A 132     -25.892  11.074-111.915  1.00  0.00           H  
ATOM   2079  HA  ALA A 132     -27.451  11.292-114.303  1.00  0.00           H  
ATOM   2080 1HB  ALA A 132     -27.631  13.685-113.702  1.00  0.00           H  
ATOM   2081 2HB  ALA A 132     -27.919  12.630-112.299  1.00  0.00           H  
ATOM   2082 3HB  ALA A 132     -26.360  13.466-112.478  1.00  0.00           H  
ATOM   2083  N   GLU A 133     -24.400  12.500-114.438  1.00  0.00           N  
ATOM   2084  CA  GLU A 133     -23.359  12.958-115.351  1.00  0.00           C  
ATOM   2085  C   GLU A 133     -23.044  11.899-116.400  1.00  0.00           C  
ATOM   2086  O   GLU A 133     -22.852  12.213-117.575  1.00  0.00           O  
ATOM   2087  CB  GLU A 133     -22.089  13.317-114.576  1.00  0.00           C  
ATOM   2088  CG  GLU A 133     -20.957  13.856-115.439  1.00  0.00           C  
ATOM   2089  CD  GLU A 133     -21.292  15.170-116.088  1.00  0.00           C  
ATOM   2090  OE1 GLU A 133     -22.176  15.839-115.611  1.00  0.00           O  
ATOM   2091  OE2 GLU A 133     -20.662  15.505-117.064  1.00  0.00           O  
ATOM   2092  H   GLU A 133     -24.173  12.360-113.464  1.00  0.00           H  
ATOM   2093  HA  GLU A 133     -23.718  13.850-115.866  1.00  0.00           H  
ATOM   2094 1HB  GLU A 133     -22.323  14.069-113.822  1.00  0.00           H  
ATOM   2095 2HB  GLU A 133     -21.720  12.434-114.054  1.00  0.00           H  
ATOM   2096 1HG  GLU A 133     -20.071  13.986-114.818  1.00  0.00           H  
ATOM   2097 2HG  GLU A 133     -20.722  13.124-116.211  1.00  0.00           H  
ATOM   2098  N   ARG A 134     -22.992  10.644-115.970  1.00  0.00           N  
ATOM   2099  CA  ARG A 134     -22.701   9.535-116.870  1.00  0.00           C  
ATOM   2100  C   ARG A 134     -23.798   9.369-117.914  1.00  0.00           C  
ATOM   2101  O   ARG A 134     -23.519   9.143-119.091  1.00  0.00           O  
ATOM   2102  CB  ARG A 134     -22.548   8.238-116.089  1.00  0.00           C  
ATOM   2103  CG  ARG A 134     -22.162   7.029-116.926  1.00  0.00           C  
ATOM   2104  CD  ARG A 134     -22.006   5.811-116.091  1.00  0.00           C  
ATOM   2105  NE  ARG A 134     -20.904   5.935-115.150  1.00  0.00           N  
ATOM   2106  CZ  ARG A 134     -20.749   5.175-114.048  1.00  0.00           C  
ATOM   2107  NH1 ARG A 134     -21.631   4.243-113.764  1.00  0.00           N  
ATOM   2108  NH2 ARG A 134     -19.711   5.367-113.254  1.00  0.00           N  
ATOM   2109  H   ARG A 134     -23.159  10.453-114.992  1.00  0.00           H  
ATOM   2110  HA  ARG A 134     -21.762   9.744-117.384  1.00  0.00           H  
ATOM   2111 1HB  ARG A 134     -21.786   8.364-115.321  1.00  0.00           H  
ATOM   2112 2HB  ARG A 134     -23.486   8.004-115.585  1.00  0.00           H  
ATOM   2113 1HG  ARG A 134     -22.936   6.839-117.669  1.00  0.00           H  
ATOM   2114 2HG  ARG A 134     -21.214   7.223-117.430  1.00  0.00           H  
ATOM   2115 1HD  ARG A 134     -22.920   5.638-115.524  1.00  0.00           H  
ATOM   2116 2HD  ARG A 134     -21.810   4.953-116.733  1.00  0.00           H  
ATOM   2117  HE  ARG A 134     -20.205   6.642-115.336  1.00  0.00           H  
ATOM   2118 1HH1 ARG A 134     -22.425   4.096-114.371  1.00  0.00           H  
ATOM   2119 2HH1 ARG A 134     -21.515   3.673-112.938  1.00  0.00           H  
ATOM   2120 1HH2 ARG A 134     -19.032   6.084-113.473  1.00  0.00           H  
ATOM   2121 2HH2 ARG A 134     -19.595   4.798-112.429  1.00  0.00           H  
ATOM   2122  N   HIS A 135     -25.050   9.484-117.469  1.00  0.00           N  
ATOM   2123  CA  HIS A 135     -26.201   9.165-118.308  1.00  0.00           C  
ATOM   2124  C   HIS A 135     -26.851  10.394-118.931  1.00  0.00           C  
ATOM   2125  O   HIS A 135     -27.666  10.280-119.847  1.00  0.00           O  
ATOM   2126  CB  HIS A 135     -27.250   8.400-117.495  1.00  0.00           C  
ATOM   2127  CG  HIS A 135     -26.783   7.058-117.021  1.00  0.00           C  
ATOM   2128  ND1 HIS A 135     -25.974   6.901-115.915  1.00  0.00           N  
ATOM   2129  CD2 HIS A 135     -27.009   5.814-117.503  1.00  0.00           C  
ATOM   2130  CE1 HIS A 135     -25.724   5.615-115.737  1.00  0.00           C  
ATOM   2131  NE2 HIS A 135     -26.340   4.935-116.687  1.00  0.00           N  
ATOM   2132  H   HIS A 135     -25.204   9.802-116.523  1.00  0.00           H  
ATOM   2133  HA  HIS A 135     -25.883   8.529-119.134  1.00  0.00           H  
ATOM   2134 1HB  HIS A 135     -27.536   8.989-116.623  1.00  0.00           H  
ATOM   2135 2HB  HIS A 135     -28.145   8.255-118.100  1.00  0.00           H  
ATOM   2136  HD1 HIS A 135     -25.683   7.623-115.287  1.00  0.00           H  
ATOM   2137  HD2 HIS A 135     -27.582   5.441-118.352  1.00  0.00           H  
ATOM   2138  HE1 HIS A 135     -25.099   5.280-114.909  1.00  0.00           H  
ATOM   2139  N   VAL A 136     -26.497  11.578-118.441  1.00  0.00           N  
ATOM   2140  CA  VAL A 136     -27.163  12.795-118.891  1.00  0.00           C  
ATOM   2141  C   VAL A 136     -26.380  13.471-120.009  1.00  0.00           C  
ATOM   2142  O   VAL A 136     -25.300  14.017-119.782  1.00  0.00           O  
ATOM   2143  CB  VAL A 136     -27.329  13.779-117.717  1.00  0.00           C  
ATOM   2144  CG1 VAL A 136     -28.003  15.059-118.187  1.00  0.00           C  
ATOM   2145  CG2 VAL A 136     -28.130  13.124-116.603  1.00  0.00           C  
ATOM   2146  H   VAL A 136     -25.763  11.645-117.751  1.00  0.00           H  
ATOM   2147  HA  VAL A 136     -28.152  12.530-119.268  1.00  0.00           H  
ATOM   2148  HB  VAL A 136     -26.342  14.053-117.344  1.00  0.00           H  
ATOM   2149 1HG1 VAL A 136     -28.112  15.743-117.345  1.00  0.00           H  
ATOM   2150 2HG1 VAL A 136     -27.394  15.529-118.959  1.00  0.00           H  
ATOM   2151 3HG1 VAL A 136     -28.987  14.824-118.592  1.00  0.00           H  
ATOM   2152 1HG2 VAL A 136     -28.243  13.825-115.776  1.00  0.00           H  
ATOM   2153 2HG2 VAL A 136     -29.115  12.844-116.978  1.00  0.00           H  
ATOM   2154 3HG2 VAL A 136     -27.608  12.233-116.254  1.00  0.00           H  
ATOM   2155  N   THR A 137     -26.934  13.429-121.216  1.00  0.00           N  
ATOM   2156  CA  THR A 137     -26.310  14.052-122.375  1.00  0.00           C  
ATOM   2157  C   THR A 137     -26.384  15.572-122.318  1.00  0.00           C  
ATOM   2158  O   THR A 137     -25.493  16.265-122.810  1.00  0.00           O  
ATOM   2159  CB  THR A 137     -26.961  13.556-123.680  1.00  0.00           C  
ATOM   2160  OG1 THR A 137     -28.359  13.875-123.670  1.00  0.00           O  
ATOM   2161  CG2 THR A 137     -26.789  12.052-123.824  1.00  0.00           C  
ATOM   2162  H   THR A 137     -27.814  12.949-121.330  1.00  0.00           H  
ATOM   2163  HA  THR A 137     -25.256  13.774-122.391  1.00  0.00           H  
ATOM   2164  HB  THR A 137     -26.495  14.053-124.530  1.00  0.00           H  
ATOM   2165  HG1 THR A 137     -28.696  13.861-124.569  1.00  0.00           H  
ATOM   2166 1HG2 THR A 137     -27.255  11.720-124.751  1.00  0.00           H  
ATOM   2167 2HG2 THR A 137     -25.727  11.808-123.843  1.00  0.00           H  
ATOM   2168 3HG2 THR A 137     -27.261  11.550-122.981  1.00  0.00           H  
ATOM   2169  N   ASN A 138     -27.448  16.092-121.716  1.00  0.00           N  
ATOM   2170  CA  ASN A 138     -27.692  17.531-121.725  1.00  0.00           C  
ATOM   2171  C   ASN A 138     -26.705  18.250-120.821  1.00  0.00           C  
ATOM   2172  O   ASN A 138     -26.725  18.077-119.602  1.00  0.00           O  
ATOM   2173  CB  ASN A 138     -29.119  17.839-121.310  1.00  0.00           C  
ATOM   2174  CG  ASN A 138     -29.447  19.303-121.410  1.00  0.00           C  
ATOM   2175  OD1 ASN A 138     -28.759  20.146-120.823  1.00  0.00           O  
ATOM   2176  ND2 ASN A 138     -30.484  19.620-122.141  1.00  0.00           N  
ATOM   2177  H   ASN A 138     -28.102  15.486-121.243  1.00  0.00           H  
ATOM   2178  HA  ASN A 138     -27.537  17.902-122.739  1.00  0.00           H  
ATOM   2179 1HB  ASN A 138     -29.810  17.280-121.943  1.00  0.00           H  
ATOM   2180 2HB  ASN A 138     -29.278  17.512-120.283  1.00  0.00           H  
ATOM   2181 1HD2 ASN A 138     -30.750  20.580-122.243  1.00  0.00           H  
ATOM   2182 2HD2 ASN A 138     -31.012  18.905-122.598  1.00  0.00           H  
ATOM   2183  N   PRO A 139     -25.733  19.112-121.135  1.00  0.00           N  
ATOM   2184  CA  PRO A 139     -24.844  19.439-120.027  1.00  0.00           C  
ATOM   2185  C   PRO A 139     -25.588  20.183-118.930  1.00  0.00           C  
ATOM   2186  O   PRO A 139     -25.276  20.040-117.748  1.00  0.00           O  
ATOM   2187  CB  PRO A 139     -23.779  20.322-120.686  1.00  0.00           C  
ATOM   2188  CG  PRO A 139     -23.806  19.918-122.121  1.00  0.00           C  
ATOM   2189  CD  PRO A 139     -25.256  19.623-122.399  1.00  0.00           C  
ATOM   2190  HA  PRO A 139     -24.398  18.513-119.634  1.00  0.00           H  
ATOM   2191 1HB  PRO A 139     -24.026  21.383-120.537  1.00  0.00           H  
ATOM   2192 2HB  PRO A 139     -22.802  20.149-120.212  1.00  0.00           H  
ATOM   2193 1HG  PRO A 139     -23.411  20.728-122.751  1.00  0.00           H  
ATOM   2194 2HG  PRO A 139     -23.158  19.044-122.282  1.00  0.00           H  
ATOM   2195 1HD  PRO A 139     -25.771  20.550-122.690  1.00  0.00           H  
ATOM   2196 2HD  PRO A 139     -25.331  18.870-123.198  1.00  0.00           H  
ATOM   2197  N   ILE A 140     -26.569  20.976-119.334  1.00  0.00           N  
ATOM   2198  CA  ILE A 140     -27.217  21.919-118.429  1.00  0.00           C  
ATOM   2199  C   ILE A 140     -28.033  21.190-117.370  1.00  0.00           C  
ATOM   2200  O   ILE A 140     -28.031  21.571-116.199  1.00  0.00           O  
ATOM   2201  CB  ILE A 140     -28.129  22.888-119.204  1.00  0.00           C  
ATOM   2202  CG1 ILE A 140     -27.305  24.026-119.812  1.00  0.00           C  
ATOM   2203  CG2 ILE A 140     -29.214  23.440-118.293  1.00  0.00           C  
ATOM   2204  CD1 ILE A 140     -26.122  23.555-120.628  1.00  0.00           C  
ATOM   2205  H   ILE A 140     -26.877  20.925-120.295  1.00  0.00           H  
ATOM   2206  HA  ILE A 140     -26.446  22.501-117.925  1.00  0.00           H  
ATOM   2207  HB  ILE A 140     -28.598  22.360-120.034  1.00  0.00           H  
ATOM   2208 1HG1 ILE A 140     -27.942  24.634-120.453  1.00  0.00           H  
ATOM   2209 2HG1 ILE A 140     -26.933  24.671-119.016  1.00  0.00           H  
ATOM   2210 1HG2 ILE A 140     -29.849  24.123-118.857  1.00  0.00           H  
ATOM   2211 2HG2 ILE A 140     -29.818  22.619-117.907  1.00  0.00           H  
ATOM   2212 3HG2 ILE A 140     -28.755  23.974-117.462  1.00  0.00           H  
ATOM   2213 1HD1 ILE A 140     -25.587  24.418-121.025  1.00  0.00           H  
ATOM   2214 2HD1 ILE A 140     -25.452  22.973-119.994  1.00  0.00           H  
ATOM   2215 3HD1 ILE A 140     -26.473  22.936-121.452  1.00  0.00           H  
ATOM   2216  N   LEU A 141     -28.732  20.140-117.785  1.00  0.00           N  
ATOM   2217  CA  LEU A 141     -29.555  19.357-116.871  1.00  0.00           C  
ATOM   2218  C   LEU A 141     -28.699  18.658-115.822  1.00  0.00           C  
ATOM   2219  O   LEU A 141     -29.063  18.603-114.647  1.00  0.00           O  
ATOM   2220  CB  LEU A 141     -30.371  18.318-117.650  1.00  0.00           C  
ATOM   2221  CG  LEU A 141     -31.481  18.880-118.548  1.00  0.00           C  
ATOM   2222  CD1 LEU A 141     -32.076  17.756-119.385  1.00  0.00           C  
ATOM   2223  CD2 LEU A 141     -32.545  19.541-117.685  1.00  0.00           C  
ATOM   2224  H   LEU A 141     -28.692  19.877-118.759  1.00  0.00           H  
ATOM   2225  HA  LEU A 141     -30.242  20.030-116.361  1.00  0.00           H  
ATOM   2226 1HB  LEU A 141     -29.693  17.746-118.281  1.00  0.00           H  
ATOM   2227 2HB  LEU A 141     -30.834  17.635-116.938  1.00  0.00           H  
ATOM   2228  HG  LEU A 141     -31.058  19.617-119.231  1.00  0.00           H  
ATOM   2229 1HD1 LEU A 141     -32.864  18.155-120.023  1.00  0.00           H  
ATOM   2230 2HD1 LEU A 141     -31.297  17.314-120.006  1.00  0.00           H  
ATOM   2231 3HD1 LEU A 141     -32.492  16.994-118.727  1.00  0.00           H  
ATOM   2232 1HD2 LEU A 141     -33.334  19.942-118.323  1.00  0.00           H  
ATOM   2233 2HD2 LEU A 141     -32.970  18.805-117.002  1.00  0.00           H  
ATOM   2234 3HD2 LEU A 141     -32.096  20.352-117.111  1.00  0.00           H  
ATOM   2235  N   ALA A 142     -27.561  18.125-116.252  1.00  0.00           N  
ATOM   2236  CA  ALA A 142     -26.652  17.429-115.349  1.00  0.00           C  
ATOM   2237  C   ALA A 142     -26.076  18.378-114.307  1.00  0.00           C  
ATOM   2238  O   ALA A 142     -25.950  18.025-113.134  1.00  0.00           O  
ATOM   2239  CB  ALA A 142     -25.531  16.764-116.134  1.00  0.00           C  
ATOM   2240  H   ALA A 142     -27.319  18.205-117.229  1.00  0.00           H  
ATOM   2241  HA  ALA A 142     -27.219  16.660-114.824  1.00  0.00           H  
ATOM   2242 1HB  ALA A 142     -24.861  16.248-115.446  1.00  0.00           H  
ATOM   2243 2HB  ALA A 142     -25.955  16.044-116.835  1.00  0.00           H  
ATOM   2244 3HB  ALA A 142     -24.974  17.520-116.685  1.00  0.00           H  
ATOM   2245  N   ALA A 143     -25.727  19.585-114.740  1.00  0.00           N  
ATOM   2246  CA  ALA A 143     -25.163  20.588-113.844  1.00  0.00           C  
ATOM   2247  C   ALA A 143     -26.176  21.013-112.788  1.00  0.00           C  
ATOM   2248  O   ALA A 143     -25.831  21.190-111.619  1.00  0.00           O  
ATOM   2249  CB  ALA A 143     -24.684  21.797-114.635  1.00  0.00           C  
ATOM   2250  H   ALA A 143     -25.857  19.813-115.715  1.00  0.00           H  
ATOM   2251  HA  ALA A 143     -24.311  20.142-113.330  1.00  0.00           H  
ATOM   2252 1HB  ALA A 143     -24.267  22.536-113.952  1.00  0.00           H  
ATOM   2253 2HB  ALA A 143     -23.919  21.486-115.346  1.00  0.00           H  
ATOM   2254 3HB  ALA A 143     -25.523  22.234-115.174  1.00  0.00           H  
ATOM   2255  N   THR A 144     -27.426  21.177-113.206  1.00  0.00           N  
ATOM   2256  CA  THR A 144     -28.491  21.582-112.296  1.00  0.00           C  
ATOM   2257  C   THR A 144     -28.746  20.517-111.238  1.00  0.00           C  
ATOM   2258  O   THR A 144     -28.957  20.829-110.066  1.00  0.00           O  
ATOM   2259  CB  THR A 144     -29.795  21.872-113.062  1.00  0.00           C  
ATOM   2260  OG1 THR A 144     -30.198  20.701-113.785  1.00  0.00           O  
ATOM   2261  CG2 THR A 144     -29.596  23.022-114.038  1.00  0.00           C  
ATOM   2262  H   THR A 144     -27.644  21.016-114.179  1.00  0.00           H  
ATOM   2263  HA  THR A 144     -28.183  22.495-111.786  1.00  0.00           H  
ATOM   2264  HB  THR A 144     -30.582  22.135-112.355  1.00  0.00           H  
ATOM   2265  HG1 THR A 144     -30.637  20.092-113.187  1.00  0.00           H  
ATOM   2266 1HG2 THR A 144     -30.528  23.213-114.570  1.00  0.00           H  
ATOM   2267 2HG2 THR A 144     -29.300  23.917-113.490  1.00  0.00           H  
ATOM   2268 3HG2 THR A 144     -28.817  22.761-114.753  1.00  0.00           H  
ATOM   2269  N   VAL A 145     -28.726  19.256-111.657  1.00  0.00           N  
ATOM   2270  CA  VAL A 145     -28.954  18.142-110.745  1.00  0.00           C  
ATOM   2271  C   VAL A 145     -27.850  18.048-109.700  1.00  0.00           C  
ATOM   2272  O   VAL A 145     -28.114  17.790-108.526  1.00  0.00           O  
ATOM   2273  CB  VAL A 145     -29.029  16.818-111.528  1.00  0.00           C  
ATOM   2274  CG1 VAL A 145     -29.076  15.635-110.572  1.00  0.00           C  
ATOM   2275  CG2 VAL A 145     -30.247  16.824-112.440  1.00  0.00           C  
ATOM   2276  H   VAL A 145     -28.548  19.065-112.633  1.00  0.00           H  
ATOM   2277  HA  VAL A 145     -29.905  18.300-110.235  1.00  0.00           H  
ATOM   2278  HB  VAL A 145     -28.125  16.710-112.128  1.00  0.00           H  
ATOM   2279 1HG1 VAL A 145     -29.129  14.708-111.143  1.00  0.00           H  
ATOM   2280 2HG1 VAL A 145     -28.179  15.631-109.954  1.00  0.00           H  
ATOM   2281 3HG1 VAL A 145     -29.956  15.718-109.934  1.00  0.00           H  
ATOM   2282 1HG2 VAL A 145     -30.293  15.885-112.991  1.00  0.00           H  
ATOM   2283 2HG2 VAL A 145     -31.150  16.938-111.840  1.00  0.00           H  
ATOM   2284 3HG2 VAL A 145     -30.171  17.653-113.143  1.00  0.00           H  
ATOM   2285  N   VAL A 146     -26.612  18.259-110.135  1.00  0.00           N  
ATOM   2286  CA  VAL A 146     -25.464  18.199-109.237  1.00  0.00           C  
ATOM   2287  C   VAL A 146     -25.525  19.305-108.190  1.00  0.00           C  
ATOM   2288  O   VAL A 146     -25.216  19.083-107.019  1.00  0.00           O  
ATOM   2289  CB  VAL A 146     -24.153  18.324-110.036  1.00  0.00           C  
ATOM   2290  CG1 VAL A 146     -22.965  18.452-109.094  1.00  0.00           C  
ATOM   2291  CG2 VAL A 146     -23.988  17.121-110.952  1.00  0.00           C  
ATOM   2292  H   VAL A 146     -26.463  18.466-111.112  1.00  0.00           H  
ATOM   2293  HA  VAL A 146     -25.473  17.235-108.728  1.00  0.00           H  
ATOM   2294  HB  VAL A 146     -24.189  19.235-110.634  1.00  0.00           H  
ATOM   2295 1HG1 VAL A 146     -22.047  18.540-109.676  1.00  0.00           H  
ATOM   2296 2HG1 VAL A 146     -23.087  19.340-108.474  1.00  0.00           H  
ATOM   2297 3HG1 VAL A 146     -22.908  17.569-108.459  1.00  0.00           H  
ATOM   2298 1HG2 VAL A 146     -23.060  17.217-111.514  1.00  0.00           H  
ATOM   2299 2HG2 VAL A 146     -23.959  16.210-110.354  1.00  0.00           H  
ATOM   2300 3HG2 VAL A 146     -24.829  17.073-111.645  1.00  0.00           H  
ATOM   2301  N   ALA A 147     -25.926  20.497-108.619  1.00  0.00           N  
ATOM   2302  CA  ALA A 147     -26.029  21.640-107.719  1.00  0.00           C  
ATOM   2303  C   ALA A 147     -27.097  21.411-106.659  1.00  0.00           C  
ATOM   2304  O   ALA A 147     -26.907  21.746-105.490  1.00  0.00           O  
ATOM   2305  CB  ALA A 147     -26.328  22.909-108.505  1.00  0.00           C  
ATOM   2306  H   ALA A 147     -26.165  20.614-109.593  1.00  0.00           H  
ATOM   2307  HA  ALA A 147     -25.072  21.757-107.210  1.00  0.00           H  
ATOM   2308 1HB  ALA A 147     -26.402  23.752-107.819  1.00  0.00           H  
ATOM   2309 2HB  ALA A 147     -25.525  23.092-109.219  1.00  0.00           H  
ATOM   2310 3HB  ALA A 147     -27.269  22.792-109.039  1.00  0.00           H  
ATOM   2311  N   LEU A 148     -28.222  20.837-107.075  1.00  0.00           N  
ATOM   2312  CA  LEU A 148     -29.324  20.562-106.161  1.00  0.00           C  
ATOM   2313  C   LEU A 148     -28.926  19.540-105.106  1.00  0.00           C  
ATOM   2314  O   LEU A 148     -29.274  19.676-103.933  1.00  0.00           O  
ATOM   2315  CB  LEU A 148     -30.543  20.052-106.940  1.00  0.00           C  
ATOM   2316  CG  LEU A 148     -31.234  21.082-107.843  1.00  0.00           C  
ATOM   2317  CD1 LEU A 148     -32.302  20.390-108.678  1.00  0.00           C  
ATOM   2318  CD2 LEU A 148     -31.839  22.184-106.986  1.00  0.00           C  
ATOM   2319  H   LEU A 148     -28.316  20.586-108.049  1.00  0.00           H  
ATOM   2320  HA  LEU A 148     -29.594  21.488-105.655  1.00  0.00           H  
ATOM   2321 1HB  LEU A 148     -30.231  19.219-107.567  1.00  0.00           H  
ATOM   2322 2HB  LEU A 148     -31.283  19.687-106.227  1.00  0.00           H  
ATOM   2323  HG  LEU A 148     -30.504  21.514-108.527  1.00  0.00           H  
ATOM   2324 1HD1 LEU A 148     -32.793  21.121-109.320  1.00  0.00           H  
ATOM   2325 2HD1 LEU A 148     -31.839  19.620-109.296  1.00  0.00           H  
ATOM   2326 3HD1 LEU A 148     -33.040  19.933-108.020  1.00  0.00           H  
ATOM   2327 1HD2 LEU A 148     -32.330  22.916-107.628  1.00  0.00           H  
ATOM   2328 2HD2 LEU A 148     -32.571  21.753-106.302  1.00  0.00           H  
ATOM   2329 3HD2 LEU A 148     -31.052  22.673-106.413  1.00  0.00           H  
ATOM   2330  N   ALA A 149     -28.194  18.515-105.532  1.00  0.00           N  
ATOM   2331  CA  ALA A 149     -27.747  17.464-104.625  1.00  0.00           C  
ATOM   2332  C   ALA A 149     -26.779  18.012-103.583  1.00  0.00           C  
ATOM   2333  O   ALA A 149     -26.844  17.648-102.409  1.00  0.00           O  
ATOM   2334  CB  ALA A 149     -27.098  16.330-105.406  1.00  0.00           C  
ATOM   2335  H   ALA A 149     -27.941  18.463-106.508  1.00  0.00           H  
ATOM   2336  HA  ALA A 149     -28.620  17.076-104.100  1.00  0.00           H  
ATOM   2337 1HB  ALA A 149     -26.770  15.554-104.715  1.00  0.00           H  
ATOM   2338 2HB  ALA A 149     -27.821  15.911-106.106  1.00  0.00           H  
ATOM   2339 3HB  ALA A 149     -26.240  16.713-105.956  1.00  0.00           H  
ATOM   2340  N   GLU A 150     -25.882  18.889-104.018  1.00  0.00           N  
ATOM   2341  CA  GLU A 150     -24.902  19.489-103.124  1.00  0.00           C  
ATOM   2342  C   GLU A 150     -25.575  20.362-102.071  1.00  0.00           C  
ATOM   2343  O   GLU A 150     -25.188  20.350-100.902  1.00  0.00           O  
ATOM   2344  CB  GLU A 150     -23.893  20.319-103.921  1.00  0.00           C  
ATOM   2345  CG  GLU A 150     -22.957  19.499-104.797  1.00  0.00           C  
ATOM   2346  CD  GLU A 150     -22.055  18.596-104.003  1.00  0.00           C  
ATOM   2347  OE1 GLU A 150     -21.606  19.004-102.959  1.00  0.00           O  
ATOM   2348  OE2 GLU A 150     -21.814  17.496-104.442  1.00  0.00           O  
ATOM   2349  H   GLU A 150     -25.880  19.147-104.995  1.00  0.00           H  
ATOM   2350  HA  GLU A 150     -24.367  18.690-102.610  1.00  0.00           H  
ATOM   2351 1HB  GLU A 150     -24.426  21.019-104.565  1.00  0.00           H  
ATOM   2352 2HB  GLU A 150     -23.282  20.906-103.235  1.00  0.00           H  
ATOM   2353 1HG  GLU A 150     -23.552  18.892-105.478  1.00  0.00           H  
ATOM   2354 2HG  GLU A 150     -22.349  20.177-105.395  1.00  0.00           H  
ATOM   2355  N   VAL A 151     -26.584  21.117-102.493  1.00  0.00           N  
ATOM   2356  CA  VAL A 151     -27.312  21.996-101.587  1.00  0.00           C  
ATOM   2357  C   VAL A 151     -28.059  21.198-100.527  1.00  0.00           C  
ATOM   2358  O   VAL A 151     -28.090  21.579 -99.357  1.00  0.00           O  
ATOM   2359  CB  VAL A 151     -28.313  22.863-102.373  1.00  0.00           C  
ATOM   2360  CG1 VAL A 151     -29.206  23.643-101.420  1.00  0.00           C  
ATOM   2361  CG2 VAL A 151     -27.564  23.805-103.304  1.00  0.00           C  
ATOM   2362  H   VAL A 151     -26.852  21.081-103.466  1.00  0.00           H  
ATOM   2363  HA  VAL A 151     -26.596  22.652-101.091  1.00  0.00           H  
ATOM   2364  HB  VAL A 151     -28.962  22.211-102.960  1.00  0.00           H  
ATOM   2365 1HG1 VAL A 151     -29.907  24.250-101.993  1.00  0.00           H  
ATOM   2366 2HG1 VAL A 151     -29.759  22.948-100.789  1.00  0.00           H  
ATOM   2367 3HG1 VAL A 151     -28.592  24.292-100.796  1.00  0.00           H  
ATOM   2368 1HG2 VAL A 151     -28.278  24.414-103.857  1.00  0.00           H  
ATOM   2369 2HG2 VAL A 151     -26.911  24.452-102.717  1.00  0.00           H  
ATOM   2370 3HG2 VAL A 151     -26.964  23.223-104.004  1.00  0.00           H  
ATOM   2371  N   LEU A 152     -28.661  20.088-100.943  1.00  0.00           N  
ATOM   2372  CA  LEU A 152     -29.409  19.233-100.030  1.00  0.00           C  
ATOM   2373  C   LEU A 152     -28.494  18.615 -98.981  1.00  0.00           C  
ATOM   2374  O   LEU A 152     -28.850  18.528 -97.806  1.00  0.00           O  
ATOM   2375  CB  LEU A 152     -30.126  18.124-100.810  1.00  0.00           C  
ATOM   2376  CG  LEU A 152     -31.282  18.582-101.708  1.00  0.00           C  
ATOM   2377  CD1 LEU A 152     -31.771  17.409-102.546  1.00  0.00           C  
ATOM   2378  CD2 LEU A 152     -32.403  19.143-100.845  1.00  0.00           C  
ATOM   2379  H   LEU A 152     -28.599  19.831-101.918  1.00  0.00           H  
ATOM   2380  HA  LEU A 152     -30.155  19.842 -99.520  1.00  0.00           H  
ATOM   2381 1HB  LEU A 152     -29.398  17.617-101.441  1.00  0.00           H  
ATOM   2382 2HB  LEU A 152     -30.525  17.401-100.099  1.00  0.00           H  
ATOM   2383  HG  LEU A 152     -30.929  19.355-102.390  1.00  0.00           H  
ATOM   2384 1HD1 LEU A 152     -32.593  17.735-103.184  1.00  0.00           H  
ATOM   2385 2HD1 LEU A 152     -30.955  17.040-103.167  1.00  0.00           H  
ATOM   2386 3HD1 LEU A 152     -32.117  16.612-101.889  1.00  0.00           H  
ATOM   2387 1HD2 LEU A 152     -33.225  19.469-101.483  1.00  0.00           H  
ATOM   2388 2HD2 LEU A 152     -32.759  18.370-100.163  1.00  0.00           H  
ATOM   2389 3HD2 LEU A 152     -32.031  19.991-100.270  1.00  0.00           H  
ATOM   2390  N   SER A 153     -27.312  18.188 -99.412  1.00  0.00           N  
ATOM   2391  CA  SER A 153     -26.342  17.575 -98.511  1.00  0.00           C  
ATOM   2392  C   SER A 153     -25.854  18.572 -97.468  1.00  0.00           C  
ATOM   2393  O   SER A 153     -25.697  18.232 -96.296  1.00  0.00           O  
ATOM   2394  CB  SER A 153     -25.164  17.037 -99.299  1.00  0.00           C  
ATOM   2395  OG  SER A 153     -25.556  15.978-100.128  1.00  0.00           O  
ATOM   2396  H   SER A 153     -27.079  18.290-100.390  1.00  0.00           H  
ATOM   2397  HA  SER A 153     -26.826  16.746 -97.993  1.00  0.00           H  
ATOM   2398 1HB  SER A 153     -24.735  17.836 -99.903  1.00  0.00           H  
ATOM   2399 2HB  SER A 153     -24.391  16.697 -98.611  1.00  0.00           H  
ATOM   2400  HG  SER A 153     -24.763  15.695-100.589  1.00  0.00           H  
ATOM   2401  N   ALA A 154     -25.617  19.805 -97.899  1.00  0.00           N  
ATOM   2402  CA  ALA A 154     -25.146  20.854 -97.004  1.00  0.00           C  
ATOM   2403  C   ALA A 154     -26.193  21.185 -95.946  1.00  0.00           C  
ATOM   2404  O   ALA A 154     -25.865  21.391 -94.777  1.00  0.00           O  
ATOM   2405  CB  ALA A 154     -24.780  22.101 -97.796  1.00  0.00           C  
ATOM   2406  H   ALA A 154     -25.767  20.020 -98.874  1.00  0.00           H  
ATOM   2407  HA  ALA A 154     -24.256  20.488 -96.491  1.00  0.00           H  
ATOM   2408 1HB  ALA A 154     -24.429  22.875 -97.114  1.00  0.00           H  
ATOM   2409 2HB  ALA A 154     -23.991  21.861 -98.509  1.00  0.00           H  
ATOM   2410 3HB  ALA A 154     -25.656  22.460 -98.333  1.00  0.00           H  
ATOM   2411  N   VAL A 155     -27.452  21.235 -96.363  1.00  0.00           N  
ATOM   2412  CA  VAL A 155     -28.548  21.542 -95.453  1.00  0.00           C  
ATOM   2413  C   VAL A 155     -28.706  20.458 -94.395  1.00  0.00           C  
ATOM   2414  O   VAL A 155     -28.944  20.751 -93.223  1.00  0.00           O  
ATOM   2415  CB  VAL A 155     -29.867  21.688 -96.235  1.00  0.00           C  
ATOM   2416  CG1 VAL A 155     -31.042  21.820 -95.278  1.00  0.00           C  
ATOM   2417  CG2 VAL A 155     -29.788  22.891 -97.162  1.00  0.00           C  
ATOM   2418  H   VAL A 155     -27.656  21.055 -97.336  1.00  0.00           H  
ATOM   2419  HA  VAL A 155     -28.330  22.488 -94.955  1.00  0.00           H  
ATOM   2420  HB  VAL A 155     -30.031  20.785 -96.824  1.00  0.00           H  
ATOM   2421 1HG1 VAL A 155     -31.966  21.922 -95.848  1.00  0.00           H  
ATOM   2422 2HG1 VAL A 155     -31.100  20.932 -94.649  1.00  0.00           H  
ATOM   2423 3HG1 VAL A 155     -30.904  22.701 -94.652  1.00  0.00           H  
ATOM   2424 1HG2 VAL A 155     -30.724  22.988 -97.713  1.00  0.00           H  
ATOM   2425 2HG2 VAL A 155     -29.618  23.793 -96.574  1.00  0.00           H  
ATOM   2426 3HG2 VAL A 155     -28.966  22.756 -97.866  1.00  0.00           H  
ATOM   2427  N   VAL A 156     -28.572  19.204 -94.815  1.00  0.00           N  
ATOM   2428  CA  VAL A 156     -28.698  18.074 -93.905  1.00  0.00           C  
ATOM   2429  C   VAL A 156     -27.590  18.080 -92.860  1.00  0.00           C  
ATOM   2430  O   VAL A 156     -27.829  17.801 -91.685  1.00  0.00           O  
ATOM   2431  CB  VAL A 156     -28.652  16.750 -94.690  1.00  0.00           C  
ATOM   2432  CG1 VAL A 156     -28.593  15.566 -93.735  1.00  0.00           C  
ATOM   2433  CG2 VAL A 156     -29.866  16.646 -95.602  1.00  0.00           C  
ATOM   2434  H   VAL A 156     -28.377  19.031 -95.791  1.00  0.00           H  
ATOM   2435  HA  VAL A 156     -29.659  18.145 -93.395  1.00  0.00           H  
ATOM   2436  HB  VAL A 156     -27.743  16.725 -95.290  1.00  0.00           H  
ATOM   2437 1HG1 VAL A 156     -28.561  14.639 -94.307  1.00  0.00           H  
ATOM   2438 2HG1 VAL A 156     -27.698  15.642 -93.118  1.00  0.00           H  
ATOM   2439 3HG1 VAL A 156     -29.476  15.568 -93.097  1.00  0.00           H  
ATOM   2440 1HG2 VAL A 156     -29.827  15.708 -96.154  1.00  0.00           H  
ATOM   2441 2HG2 VAL A 156     -30.775  16.677 -95.002  1.00  0.00           H  
ATOM   2442 3HG2 VAL A 156     -29.866  17.480 -96.304  1.00  0.00           H  
ATOM   2443  N   ARG A 157     -26.376  18.401 -93.295  1.00  0.00           N  
ATOM   2444  CA  ARG A 157     -25.228  18.445 -92.399  1.00  0.00           C  
ATOM   2445  C   ARG A 157     -25.388  19.539 -91.350  1.00  0.00           C  
ATOM   2446  O   ARG A 157     -25.061  19.342 -90.180  1.00  0.00           O  
ATOM   2447  CB  ARG A 157     -23.946  18.682 -93.184  1.00  0.00           C  
ATOM   2448  CG  ARG A 157     -22.675  18.679 -92.349  1.00  0.00           C  
ATOM   2449  CD  ARG A 157     -22.213  20.058 -92.048  1.00  0.00           C  
ATOM   2450  NE  ARG A 157     -21.600  20.690 -93.205  1.00  0.00           N  
ATOM   2451  CZ  ARG A 157     -22.193  21.629 -93.967  1.00  0.00           C  
ATOM   2452  NH1 ARG A 157     -23.411  22.034 -93.683  1.00  0.00           N  
ATOM   2453  NH2 ARG A 157     -21.550  22.144 -95.001  1.00  0.00           N  
ATOM   2454  H   ARG A 157     -26.246  18.621 -94.272  1.00  0.00           H  
ATOM   2455  HA  ARG A 157     -25.151  17.484 -91.889  1.00  0.00           H  
ATOM   2456 1HB  ARG A 157     -23.840  17.913 -93.948  1.00  0.00           H  
ATOM   2457 2HB  ARG A 157     -24.004  19.644 -93.693  1.00  0.00           H  
ATOM   2458 1HG  ARG A 157     -22.861  18.165 -91.406  1.00  0.00           H  
ATOM   2459 2HG  ARG A 157     -21.883  18.163 -92.894  1.00  0.00           H  
ATOM   2460 1HD  ARG A 157     -23.062  20.666 -91.737  1.00  0.00           H  
ATOM   2461 2HD  ARG A 157     -21.477  20.027 -91.246  1.00  0.00           H  
ATOM   2462  HE  ARG A 157     -20.663  20.404 -93.455  1.00  0.00           H  
ATOM   2463 1HH1 ARG A 157     -23.903  21.640 -92.893  1.00  0.00           H  
ATOM   2464 2HH1 ARG A 157     -23.855  22.738 -94.255  1.00  0.00           H  
ATOM   2465 1HH2 ARG A 157     -20.613  21.833 -95.219  1.00  0.00           H  
ATOM   2466 2HH2 ARG A 157     -21.994  22.847 -95.572  1.00  0.00           H  
ATOM   2467  N   ALA A 158     -25.894  20.692 -91.778  1.00  0.00           N  
ATOM   2468  CA  ALA A 158     -26.098  21.821 -90.877  1.00  0.00           C  
ATOM   2469  C   ALA A 158     -27.144  21.496 -89.817  1.00  0.00           C  
ATOM   2470  O   ALA A 158     -26.987  21.848 -88.648  1.00  0.00           O  
ATOM   2471  CB  ALA A 158     -26.507  23.059 -91.662  1.00  0.00           C  
ATOM   2472  H   ALA A 158     -26.143  20.788 -92.752  1.00  0.00           H  
ATOM   2473  HA  ALA A 158     -25.156  22.022 -90.367  1.00  0.00           H  
ATOM   2474 1HB  ALA A 158     -26.656  23.892 -90.976  1.00  0.00           H  
ATOM   2475 2HB  ALA A 158     -25.723  23.312 -92.376  1.00  0.00           H  
ATOM   2476 3HB  ALA A 158     -27.434  22.860 -92.197  1.00  0.00           H  
ATOM   2477  N   ARG A 159     -28.212  20.823 -90.232  1.00  0.00           N  
ATOM   2478  CA  ARG A 159     -29.283  20.449 -89.320  1.00  0.00           C  
ATOM   2479  C   ARG A 159     -28.758  19.602 -88.167  1.00  0.00           C  
ATOM   2480  O   ARG A 159     -29.080  19.849 -87.005  1.00  0.00           O  
ATOM   2481  CB  ARG A 159     -30.368  19.679 -90.058  1.00  0.00           C  
ATOM   2482  CG  ARG A 159     -31.580  19.314 -89.216  1.00  0.00           C  
ATOM   2483  CD  ARG A 159     -32.579  18.542 -89.997  1.00  0.00           C  
ATOM   2484  NE  ARG A 159     -33.119  19.315 -91.103  1.00  0.00           N  
ATOM   2485  CZ  ARG A 159     -34.117  20.213 -90.994  1.00  0.00           C  
ATOM   2486  NH1 ARG A 159     -34.672  20.440 -89.825  1.00  0.00           N  
ATOM   2487  NH2 ARG A 159     -34.537  20.867 -92.063  1.00  0.00           N  
ATOM   2488  H   ARG A 159     -28.282  20.564 -91.206  1.00  0.00           H  
ATOM   2489  HA  ARG A 159     -29.721  21.360 -88.909  1.00  0.00           H  
ATOM   2490 1HB  ARG A 159     -30.720  20.268 -90.904  1.00  0.00           H  
ATOM   2491 2HB  ARG A 159     -29.951  18.753 -90.455  1.00  0.00           H  
ATOM   2492 1HG  ARG A 159     -31.263  18.707 -88.367  1.00  0.00           H  
ATOM   2493 2HG  ARG A 159     -32.058  20.225 -88.852  1.00  0.00           H  
ATOM   2494 1HD  ARG A 159     -32.110  17.646 -90.403  1.00  0.00           H  
ATOM   2495 2HD  ARG A 159     -33.405  18.255 -89.347  1.00  0.00           H  
ATOM   2496  HE  ARG A 159     -32.716  19.168 -92.020  1.00  0.00           H  
ATOM   2497 1HH1 ARG A 159     -34.351  19.940 -89.008  1.00  0.00           H  
ATOM   2498 2HH1 ARG A 159     -35.420  21.113 -89.743  1.00  0.00           H  
ATOM   2499 1HH2 ARG A 159     -34.109  20.693 -92.963  1.00  0.00           H  
ATOM   2500 2HH2 ARG A 159     -35.284  21.540 -91.982  1.00  0.00           H  
ATOM   2501  N   SER A 160     -27.949  18.602 -88.497  1.00  0.00           N  
ATOM   2502  CA  SER A 160     -27.376  17.716 -87.490  1.00  0.00           C  
ATOM   2503  C   SER A 160     -26.570  18.498 -86.463  1.00  0.00           C  
ATOM   2504  O   SER A 160     -26.644  18.227 -85.264  1.00  0.00           O  
ATOM   2505  CB  SER A 160     -26.494  16.675 -88.151  1.00  0.00           C  
ATOM   2506  OG  SER A 160     -27.251  15.813 -88.956  1.00  0.00           O  
ATOM   2507  H   SER A 160     -27.724  18.451 -89.470  1.00  0.00           H  
ATOM   2508  HA  SER A 160     -28.191  17.208 -86.972  1.00  0.00           H  
ATOM   2509 1HB  SER A 160     -25.737  17.172 -88.757  1.00  0.00           H  
ATOM   2510 2HB  SER A 160     -25.974  16.100 -87.386  1.00  0.00           H  
ATOM   2511  HG  SER A 160     -26.631  15.410 -89.568  1.00  0.00           H  
ATOM   2512  N   TYR A 161     -25.798  19.476 -86.960  1.00  0.00           N  
ATOM   2513  CA  TYR A 161     -25.032  20.418 -86.136  1.00  0.00           C  
ATOM   2514  C   TYR A 161     -25.910  21.426 -85.385  1.00  0.00           C  
ATOM   2515  O   TYR A 161     -25.569  21.862 -84.286  1.00  0.00           O  
ATOM   2516  CB  TYR A 161     -24.019  21.164 -87.007  1.00  0.00           C  
ATOM   2517  CG  TYR A 161     -22.860  20.307 -87.466  1.00  0.00           C  
ATOM   2518  CD1 TYR A 161     -22.803  18.968 -87.108  1.00  0.00           C  
ATOM   2519  CD2 TYR A 161     -21.854  20.860 -88.244  1.00  0.00           C  
ATOM   2520  CE1 TYR A 161     -21.745  18.185 -87.527  1.00  0.00           C  
ATOM   2521  CE2 TYR A 161     -20.796  20.078 -88.663  1.00  0.00           C  
ATOM   2522  CZ  TYR A 161     -20.739  18.746 -88.307  1.00  0.00           C  
ATOM   2523  OH  TYR A 161     -19.685  17.966 -88.725  1.00  0.00           O  
ATOM   2524  H   TYR A 161     -25.753  19.553 -87.966  1.00  0.00           H  
ATOM   2525  HA  TYR A 161     -24.489  19.853 -85.378  1.00  0.00           H  
ATOM   2526 1HB  TYR A 161     -24.521  21.560 -87.891  1.00  0.00           H  
ATOM   2527 2HB  TYR A 161     -23.617  22.012 -86.453  1.00  0.00           H  
ATOM   2528  HD1 TYR A 161     -23.594  18.533 -86.496  1.00  0.00           H  
ATOM   2529  HD2 TYR A 161     -21.898  21.913 -88.525  1.00  0.00           H  
ATOM   2530  HE1 TYR A 161     -21.700  17.134 -87.246  1.00  0.00           H  
ATOM   2531  HE2 TYR A 161     -20.005  20.513 -89.275  1.00  0.00           H  
ATOM   2532  HH  TYR A 161     -19.083  18.499 -89.250  1.00  0.00           H  
ATOM   2533  N   GLY A 162     -27.042  21.799 -85.972  1.00  0.00           N  
ATOM   2534  CA  GLY A 162     -27.915  22.822 -85.389  1.00  0.00           C  
ATOM   2535  C   GLY A 162     -27.726  24.197 -86.035  1.00  0.00           C  
ATOM   2536  O   GLY A 162     -27.612  25.208 -85.343  1.00  0.00           O  
ATOM   2537  H   GLY A 162     -27.310  21.366 -86.844  1.00  0.00           H  
ATOM   2538 1HA  GLY A 162     -28.955  22.518 -85.501  1.00  0.00           H  
ATOM   2539 2HA  GLY A 162     -27.716  22.903 -84.321  1.00  0.00           H  
ATOM   2540  N   ALA A 163     -27.696  24.217 -87.367  1.00  0.00           N  
ATOM   2541  CA  ALA A 163     -27.836  25.452 -88.138  1.00  0.00           C  
ATOM   2542  C   ALA A 163     -29.305  25.822 -88.304  1.00  0.00           C  
ATOM   2543  O   ALA A 163     -30.146  24.961 -88.566  1.00  0.00           O  
ATOM   2544  CB  ALA A 163     -27.168  25.312 -89.498  1.00  0.00           C  
ATOM   2545  H   ALA A 163     -27.572  23.343 -87.857  1.00  0.00           H  
ATOM   2546  HA  ALA A 163     -27.347  26.254 -87.585  1.00  0.00           H  
ATOM   2547 1HB  ALA A 163     -27.287  26.238 -90.059  1.00  0.00           H  
ATOM   2548 2HB  ALA A 163     -26.106  25.104 -89.362  1.00  0.00           H  
ATOM   2549 3HB  ALA A 163     -27.630  24.493 -90.047  1.00  0.00           H  
ATOM   2550  N   PRO A 164     -29.621  27.106 -88.152  1.00  0.00           N  
ATOM   2551  CA  PRO A 164     -31.013  27.548 -88.172  1.00  0.00           C  
ATOM   2552  C   PRO A 164     -31.652  27.284 -89.532  1.00  0.00           C  
ATOM   2553  O   PRO A 164     -31.141  27.717 -90.564  1.00  0.00           O  
ATOM   2554  CB  PRO A 164     -30.904  29.048 -87.880  1.00  0.00           C  
ATOM   2555  CG  PRO A 164     -29.594  29.190 -87.182  1.00  0.00           C  
ATOM   2556  CD  PRO A 164     -28.704  28.174 -87.846  1.00  0.00           C  
ATOM   2557  HA  PRO A 164     -31.568  27.030 -87.375  1.00  0.00           H  
ATOM   2558 1HB  PRO A 164     -30.951  29.619 -88.819  1.00  0.00           H  
ATOM   2559 2HB  PRO A 164     -31.754  29.374 -87.263  1.00  0.00           H  
ATOM   2560 1HG  PRO A 164     -29.217  30.218 -87.289  1.00  0.00           H  
ATOM   2561 2HG  PRO A 164     -29.717  29.007 -86.104  1.00  0.00           H  
ATOM   2562 1HD  PRO A 164     -28.256  28.613 -88.750  1.00  0.00           H  
ATOM   2563 2HD  PRO A 164     -27.922  27.855 -87.141  1.00  0.00           H  
ATOM   2564  N   GLU A 165     -32.764  26.564 -89.393  1.00  0.00           N  
ATOM   2565  CA  GLU A 165     -33.433  25.824 -90.460  1.00  0.00           C  
ATOM   2566  C   GLU A 165     -33.941  26.774 -91.544  1.00  0.00           C  
ATOM   2567  O   GLU A 165     -34.108  26.381 -92.699  1.00  0.00           O  
ATOM   2568  CB  GLU A 165     -34.596  25.005 -89.896  1.00  0.00           C  
ATOM   2569  CG  GLU A 165     -34.174  23.843 -89.007  1.00  0.00           C  
ATOM   2570  CD  GLU A 165     -35.342  23.080 -88.448  1.00  0.00           C  
ATOM   2571  OE1 GLU A 165     -36.184  22.675 -89.213  1.00  0.00           O  
ATOM   2572  OE2 GLU A 165     -35.393  22.902 -87.254  1.00  0.00           O  
ATOM   2573  H   GLU A 165     -33.155  26.546 -88.462  1.00  0.00           H  
ATOM   2574  HA  GLU A 165     -32.712  25.143 -90.913  1.00  0.00           H  
ATOM   2575 1HB  GLU A 165     -35.248  25.654 -89.311  1.00  0.00           H  
ATOM   2576 2HB  GLU A 165     -35.188  24.600 -90.717  1.00  0.00           H  
ATOM   2577 1HG  GLU A 165     -33.554  23.161 -89.588  1.00  0.00           H  
ATOM   2578 2HG  GLU A 165     -33.571  24.228 -88.186  1.00  0.00           H  
ATOM   2579  N   GLU A 166     -34.180  28.016 -91.149  1.00  0.00           N  
ATOM   2580  CA  GLU A 166     -34.590  29.082 -92.055  1.00  0.00           C  
ATOM   2581  C   GLU A 166     -33.528  29.343 -93.115  1.00  0.00           C  
ATOM   2582  O   GLU A 166     -33.845  29.555 -94.286  1.00  0.00           O  
ATOM   2583  CB  GLU A 166     -34.871  30.367 -91.274  1.00  0.00           C  
ATOM   2584  CG  GLU A 166     -36.081  30.291 -90.353  1.00  0.00           C  
ATOM   2585  CD  GLU A 166     -35.778  29.616 -89.044  1.00  0.00           C  
ATOM   2586  OE1 GLU A 166     -34.653  29.226 -88.845  1.00  0.00           O  
ATOM   2587  OE2 GLU A 166     -36.674  29.489 -88.243  1.00  0.00           O  
ATOM   2588  H   GLU A 166     -34.068  28.221 -90.166  1.00  0.00           H  
ATOM   2589  HA  GLU A 166     -35.505  28.773 -92.561  1.00  0.00           H  
ATOM   2590 1HB  GLU A 166     -34.003  30.621 -90.665  1.00  0.00           H  
ATOM   2591 2HB  GLU A 166     -35.033  31.189 -91.971  1.00  0.00           H  
ATOM   2592 1HG  GLU A 166     -36.436  31.302 -90.153  1.00  0.00           H  
ATOM   2593 2HG  GLU A 166     -36.877  29.750 -90.861  1.00  0.00           H  
ATOM   2594  N   VAL A 167     -32.266  29.326 -92.697  1.00  0.00           N  
ATOM   2595  CA  VAL A 167     -31.155  29.560 -93.612  1.00  0.00           C  
ATOM   2596  C   VAL A 167     -31.060  28.457 -94.658  1.00  0.00           C  
ATOM   2597  O   VAL A 167     -30.808  28.722 -95.833  1.00  0.00           O  
ATOM   2598  CB  VAL A 167     -29.829  29.640 -92.833  1.00  0.00           C  
ATOM   2599  CG1 VAL A 167     -28.650  29.694 -93.793  1.00  0.00           C  
ATOM   2600  CG2 VAL A 167     -29.837  30.856 -91.919  1.00  0.00           C  
ATOM   2601  H   VAL A 167     -32.072  29.146 -91.722  1.00  0.00           H  
ATOM   2602  HA  VAL A 167     -31.320  30.511 -94.121  1.00  0.00           H  
ATOM   2603  HB  VAL A 167     -29.715  28.736 -92.234  1.00  0.00           H  
ATOM   2604 1HG1 VAL A 167     -27.720  29.749 -93.225  1.00  0.00           H  
ATOM   2605 2HG1 VAL A 167     -28.643  28.797 -94.411  1.00  0.00           H  
ATOM   2606 3HG1 VAL A 167     -28.738  30.574 -94.429  1.00  0.00           H  
ATOM   2607 1HG2 VAL A 167     -28.897  30.905 -91.371  1.00  0.00           H  
ATOM   2608 2HG2 VAL A 167     -29.957  31.759 -92.518  1.00  0.00           H  
ATOM   2609 3HG2 VAL A 167     -30.664  30.776 -91.214  1.00  0.00           H  
ATOM   2610  N   GLY A 168     -31.264  27.219 -94.226  1.00  0.00           N  
ATOM   2611  CA  GLY A 168     -31.203  26.073 -95.125  1.00  0.00           C  
ATOM   2612  C   GLY A 168     -32.311  26.132 -96.170  1.00  0.00           C  
ATOM   2613  O   GLY A 168     -32.089  25.826 -97.341  1.00  0.00           O  
ATOM   2614  H   GLY A 168     -31.469  27.066 -93.249  1.00  0.00           H  
ATOM   2615 1HA  GLY A 168     -30.232  26.050 -95.620  1.00  0.00           H  
ATOM   2616 2HA  GLY A 168     -31.291  25.153 -94.548  1.00  0.00           H  
ATOM   2617  N   GLU A 169     -33.504  26.526 -95.739  1.00  0.00           N  
ATOM   2618  CA  GLU A 169     -34.646  26.627 -96.636  1.00  0.00           C  
ATOM   2619  C   GLU A 169     -34.425  27.700 -97.694  1.00  0.00           C  
ATOM   2620  O   GLU A 169     -34.765  27.513 -98.862  1.00  0.00           O  
ATOM   2621  CB  GLU A 169     -35.919  26.932 -95.844  1.00  0.00           C  
ATOM   2622  CG  GLU A 169     -36.406  25.786 -94.969  1.00  0.00           C  
ATOM   2623  CD  GLU A 169     -37.615  26.145 -94.152  1.00  0.00           C  
ATOM   2624  OE1 GLU A 169     -38.003  27.289 -94.172  1.00  0.00           O  
ATOM   2625  OE2 GLU A 169     -38.152  25.276 -93.507  1.00  0.00           O  
ATOM   2626  H   GLU A 169     -33.622  26.762 -94.764  1.00  0.00           H  
ATOM   2627  HA  GLU A 169     -34.772  25.671 -97.145  1.00  0.00           H  
ATOM   2628 1HB  GLU A 169     -35.749  27.795 -95.200  1.00  0.00           H  
ATOM   2629 2HB  GLU A 169     -36.723  27.191 -96.533  1.00  0.00           H  
ATOM   2630 1HG  GLU A 169     -36.651  24.936 -95.605  1.00  0.00           H  
ATOM   2631 2HG  GLU A 169     -35.599  25.484 -94.302  1.00  0.00           H  
ATOM   2632  N   LYS A 170     -33.854  28.825 -97.279  1.00  0.00           N  
ATOM   2633  CA  LYS A 170     -33.586  29.929 -98.190  1.00  0.00           C  
ATOM   2634  C   LYS A 170     -32.562  29.537 -99.246  1.00  0.00           C  
ATOM   2635  O   LYS A 170     -32.699  29.886-100.418  1.00  0.00           O  
ATOM   2636  CB  LYS A 170     -33.100  31.155 -97.416  1.00  0.00           C  
ATOM   2637  CG  LYS A 170     -34.171  31.829 -96.568  1.00  0.00           C  
ATOM   2638  CD  LYS A 170     -33.608  33.025 -95.815  1.00  0.00           C  
ATOM   2639  CE  LYS A 170     -34.674  33.693 -94.959  1.00  0.00           C  
ATOM   2640  NZ  LYS A 170     -34.129  34.842 -94.187  1.00  0.00           N  
ATOM   2641  H   LYS A 170     -33.600  28.917 -96.306  1.00  0.00           H  
ATOM   2642  HA  LYS A 170     -34.513  30.186 -98.704  1.00  0.00           H  
ATOM   2643 1HB  LYS A 170     -32.282  30.868 -96.755  1.00  0.00           H  
ATOM   2644 2HB  LYS A 170     -32.711  31.896 -98.115  1.00  0.00           H  
ATOM   2645 1HG  LYS A 170     -34.986  32.165 -97.211  1.00  0.00           H  
ATOM   2646 2HG  LYS A 170     -34.570  31.114 -95.850  1.00  0.00           H  
ATOM   2647 1HD  LYS A 170     -32.790  32.699 -95.172  1.00  0.00           H  
ATOM   2648 2HD  LYS A 170     -33.219  33.753 -96.527  1.00  0.00           H  
ATOM   2649 1HE  LYS A 170     -35.481  34.051 -95.597  1.00  0.00           H  
ATOM   2650 2HE  LYS A 170     -35.088  32.966 -94.261  1.00  0.00           H  
ATOM   2651 1HZ  LYS A 170     -34.865  35.257 -93.634  1.00  0.00           H  
ATOM   2652 2HZ  LYS A 170     -33.391  34.519 -93.577  1.00  0.00           H  
ATOM   2653 3HZ  LYS A 170     -33.759  35.532 -94.825  1.00  0.00           H  
ATOM   2654  N   ALA A 171     -31.532  28.809 -98.824  1.00  0.00           N  
ATOM   2655  CA  ALA A 171     -30.483  28.365 -99.735  1.00  0.00           C  
ATOM   2656  C   ALA A 171     -31.030  27.398-100.778  1.00  0.00           C  
ATOM   2657  O   ALA A 171     -30.666  27.466-101.952  1.00  0.00           O  
ATOM   2658  CB  ALA A 171     -29.346  27.717 -98.958  1.00  0.00           C  
ATOM   2659  H   ALA A 171     -31.475  28.556 -97.848  1.00  0.00           H  
ATOM   2660  HA  ALA A 171     -30.098  29.239-100.260  1.00  0.00           H  
ATOM   2661 1HB  ALA A 171     -28.571  27.391 -99.651  1.00  0.00           H  
ATOM   2662 2HB  ALA A 171     -28.927  28.439 -98.257  1.00  0.00           H  
ATOM   2663 3HB  ALA A 171     -29.726  26.857 -98.408  1.00  0.00           H  
ATOM   2664  N   VAL A 172     -31.904  26.499-100.342  1.00  0.00           N  
ATOM   2665  CA  VAL A 172     -32.501  25.517-101.239  1.00  0.00           C  
ATOM   2666  C   VAL A 172     -33.377  26.189-102.287  1.00  0.00           C  
ATOM   2667  O   VAL A 172     -33.366  25.808-103.457  1.00  0.00           O  
ATOM   2668  CB  VAL A 172     -33.346  24.507-100.440  1.00  0.00           C  
ATOM   2669  CG1 VAL A 172     -34.120  23.597-101.382  1.00  0.00           C  
ATOM   2670  CG2 VAL A 172     -32.447  23.693 -99.521  1.00  0.00           C  
ATOM   2671  H   VAL A 172     -32.163  26.495 -99.366  1.00  0.00           H  
ATOM   2672  HA  VAL A 172     -31.700  24.979-101.746  1.00  0.00           H  
ATOM   2673  HB  VAL A 172     -34.078  25.051 -99.844  1.00  0.00           H  
ATOM   2674 1HG1 VAL A 172     -34.712  22.890-100.800  1.00  0.00           H  
ATOM   2675 2HG1 VAL A 172     -34.783  24.198-102.004  1.00  0.00           H  
ATOM   2676 3HG1 VAL A 172     -33.422  23.050-102.015  1.00  0.00           H  
ATOM   2677 1HG2 VAL A 172     -33.051  22.981 -98.959  1.00  0.00           H  
ATOM   2678 2HG2 VAL A 172     -31.711  23.153-100.117  1.00  0.00           H  
ATOM   2679 3HG2 VAL A 172     -31.934  24.360 -98.829  1.00  0.00           H  
ATOM   2680  N   LYS A 173     -34.137  27.192-101.861  1.00  0.00           N  
ATOM   2681  CA  LYS A 173     -35.020  27.920-102.764  1.00  0.00           C  
ATOM   2682  C   LYS A 173     -34.227  28.672-103.825  1.00  0.00           C  
ATOM   2683  O   LYS A 173     -34.611  28.704-104.994  1.00  0.00           O  
ATOM   2684  CB  LYS A 173     -35.903  28.892-101.980  1.00  0.00           C  
ATOM   2685  CG  LYS A 173     -36.972  28.223-101.126  1.00  0.00           C  
ATOM   2686  CD  LYS A 173     -37.794  29.251-100.364  1.00  0.00           C  
ATOM   2687  CE  LYS A 173     -38.855  28.584 -99.502  1.00  0.00           C  
ATOM   2688  NZ  LYS A 173     -39.643  29.576 -98.720  1.00  0.00           N  
ATOM   2689  H   LYS A 173     -34.102  27.458-100.887  1.00  0.00           H  
ATOM   2690  HA  LYS A 173     -35.662  27.202-103.275  1.00  0.00           H  
ATOM   2691 1HB  LYS A 173     -35.281  29.500-101.323  1.00  0.00           H  
ATOM   2692 2HB  LYS A 173     -36.404  29.568-102.674  1.00  0.00           H  
ATOM   2693 1HG  LYS A 173     -37.636  27.640-101.765  1.00  0.00           H  
ATOM   2694 2HG  LYS A 173     -36.498  27.549-100.413  1.00  0.00           H  
ATOM   2695 1HD  LYS A 173     -37.137  29.842 -99.724  1.00  0.00           H  
ATOM   2696 2HD  LYS A 173     -38.283  29.922-101.070  1.00  0.00           H  
ATOM   2697 1HE  LYS A 173     -39.535  28.017-100.136  1.00  0.00           H  
ATOM   2698 2HE  LYS A 173     -38.378  27.891 -98.808  1.00  0.00           H  
ATOM   2699 1HZ  LYS A 173     -40.334  29.094 -98.163  1.00  0.00           H  
ATOM   2700 2HZ  LYS A 173     -39.024  30.095 -98.114  1.00  0.00           H  
ATOM   2701 3HZ  LYS A 173     -40.106  30.212 -99.353  1.00  0.00           H  
ATOM   2702  N   GLU A 174     -33.117  29.277-103.410  1.00  0.00           N  
ATOM   2703  CA  GLU A 174     -32.268  30.030-104.324  1.00  0.00           C  
ATOM   2704  C   GLU A 174     -31.647  29.119-105.376  1.00  0.00           C  
ATOM   2705  O   GLU A 174     -31.561  29.479-106.550  1.00  0.00           O  
ATOM   2706  CB  GLU A 174     -31.166  30.758-103.550  1.00  0.00           C  
ATOM   2707  CG  GLU A 174     -31.661  31.908-102.685  1.00  0.00           C  
ATOM   2708  CD  GLU A 174     -30.563  32.553-101.885  1.00  0.00           C  
ATOM   2709  OE1 GLU A 174     -29.464  32.052-101.909  1.00  0.00           O  
ATOM   2710  OE2 GLU A 174     -30.823  33.548-101.250  1.00  0.00           O  
ATOM   2711  H   GLU A 174     -32.855  29.212-102.437  1.00  0.00           H  
ATOM   2712  HA  GLU A 174     -32.884  30.771-104.837  1.00  0.00           H  
ATOM   2713 1HB  GLU A 174     -30.648  30.051-102.903  1.00  0.00           H  
ATOM   2714 2HB  GLU A 174     -30.433  31.158-104.251  1.00  0.00           H  
ATOM   2715 1HG  GLU A 174     -32.118  32.661-103.326  1.00  0.00           H  
ATOM   2716 2HG  GLU A 174     -32.427  31.535-102.007  1.00  0.00           H  
ATOM   2717  N   VAL A 175     -31.215  27.939-104.946  1.00  0.00           N  
ATOM   2718  CA  VAL A 175     -30.602  26.973-105.851  1.00  0.00           C  
ATOM   2719  C   VAL A 175     -31.597  26.484-106.895  1.00  0.00           C  
ATOM   2720  O   VAL A 175     -31.257  26.331-108.068  1.00  0.00           O  
ATOM   2721  CB  VAL A 175     -30.061  25.768-105.059  1.00  0.00           C  
ATOM   2722  CG1 VAL A 175     -29.593  24.674-106.007  1.00  0.00           C  
ATOM   2723  CG2 VAL A 175     -28.927  26.213-104.148  1.00  0.00           C  
ATOM   2724  H   VAL A 175     -31.314  27.703-103.969  1.00  0.00           H  
ATOM   2725  HA  VAL A 175     -29.770  27.459-106.363  1.00  0.00           H  
ATOM   2726  HB  VAL A 175     -30.868  25.348-104.458  1.00  0.00           H  
ATOM   2727 1HG1 VAL A 175     -29.214  23.830-105.431  1.00  0.00           H  
ATOM   2728 2HG1 VAL A 175     -30.429  24.345-106.624  1.00  0.00           H  
ATOM   2729 3HG1 VAL A 175     -28.800  25.061-106.646  1.00  0.00           H  
ATOM   2730 1HG2 VAL A 175     -28.550  25.356-103.591  1.00  0.00           H  
ATOM   2731 2HG2 VAL A 175     -28.123  26.638-104.750  1.00  0.00           H  
ATOM   2732 3HG2 VAL A 175     -29.295  26.966-103.451  1.00  0.00           H  
ATOM   2733  N   ARG A 176     -32.829  26.240-106.459  1.00  0.00           N  
ATOM   2734  CA  ARG A 176     -33.877  25.767-107.355  1.00  0.00           C  
ATOM   2735  C   ARG A 176     -34.216  26.813-108.410  1.00  0.00           C  
ATOM   2736  O   ARG A 176     -34.424  26.486-109.578  1.00  0.00           O  
ATOM   2737  CB  ARG A 176     -35.133  25.417-106.571  1.00  0.00           C  
ATOM   2738  CG  ARG A 176     -35.016  24.179-105.696  1.00  0.00           C  
ATOM   2739  CD  ARG A 176     -36.258  23.937-104.917  1.00  0.00           C  
ATOM   2740  NE  ARG A 176     -37.380  23.600-105.778  1.00  0.00           N  
ATOM   2741  CZ  ARG A 176     -38.669  23.589-105.386  1.00  0.00           C  
ATOM   2742  NH1 ARG A 176     -38.982  23.899-104.147  1.00  0.00           N  
ATOM   2743  NH2 ARG A 176     -39.619  23.268-106.246  1.00  0.00           N  
ATOM   2744  H   ARG A 176     -33.045  26.385-105.483  1.00  0.00           H  
ATOM   2745  HA  ARG A 176     -33.522  24.868-107.860  1.00  0.00           H  
ATOM   2746 1HB  ARG A 176     -35.404  26.252-105.926  1.00  0.00           H  
ATOM   2747 2HB  ARG A 176     -35.960  25.255-107.262  1.00  0.00           H  
ATOM   2748 1HG  ARG A 176     -34.829  23.307-106.322  1.00  0.00           H  
ATOM   2749 2HG  ARG A 176     -34.191  24.306-104.994  1.00  0.00           H  
ATOM   2750 1HD  ARG A 176     -36.099  23.110-104.226  1.00  0.00           H  
ATOM   2751 2HD  ARG A 176     -36.516  24.835-104.357  1.00  0.00           H  
ATOM   2752  HE  ARG A 176     -37.179  23.356-106.739  1.00  0.00           H  
ATOM   2753 1HH1 ARG A 176     -38.255  24.144-103.489  1.00  0.00           H  
ATOM   2754 2HH1 ARG A 176     -39.947  23.891-103.853  1.00  0.00           H  
ATOM   2755 1HH2 ARG A 176     -39.379  23.030-107.199  1.00  0.00           H  
ATOM   2756 2HH2 ARG A 176     -40.585  23.260-105.952  1.00  0.00           H  
ATOM   2757  N   GLU A 177     -34.269  28.073-107.989  1.00  0.00           N  
ATOM   2758  CA  GLU A 177     -34.582  29.171-108.897  1.00  0.00           C  
ATOM   2759  C   GLU A 177     -33.500  29.332-109.958  1.00  0.00           C  
ATOM   2760  O   GLU A 177     -33.796  29.569-111.129  1.00  0.00           O  
ATOM   2761  CB  GLU A 177     -34.745  30.478-108.118  1.00  0.00           C  
ATOM   2762  CG  GLU A 177     -35.987  30.536-107.240  1.00  0.00           C  
ATOM   2763  CD  GLU A 177     -36.077  31.803-106.436  1.00  0.00           C  
ATOM   2764  OE1 GLU A 177     -35.145  32.570-106.466  1.00  0.00           O  
ATOM   2765  OE2 GLU A 177     -37.079  32.004-105.791  1.00  0.00           O  
ATOM   2766  H   GLU A 177     -34.089  28.275-107.016  1.00  0.00           H  
ATOM   2767  HA  GLU A 177     -35.522  28.945-109.402  1.00  0.00           H  
ATOM   2768 1HB  GLU A 177     -33.876  30.631-107.478  1.00  0.00           H  
ATOM   2769 2HB  GLU A 177     -34.789  31.314-108.816  1.00  0.00           H  
ATOM   2770 1HG  GLU A 177     -36.871  30.459-107.874  1.00  0.00           H  
ATOM   2771 2HG  GLU A 177     -35.982  29.682-106.565  1.00  0.00           H  
ATOM   2772  N   ALA A 178     -32.245  29.203-109.539  1.00  0.00           N  
ATOM   2773  CA  ALA A 178     -31.116  29.335-110.452  1.00  0.00           C  
ATOM   2774  C   ALA A 178     -31.121  28.228-111.499  1.00  0.00           C  
ATOM   2775  O   ALA A 178     -30.845  28.471-112.674  1.00  0.00           O  
ATOM   2776  CB  ALA A 178     -29.806  29.325-109.678  1.00  0.00           C  
ATOM   2777  H   ALA A 178     -32.069  29.008-108.564  1.00  0.00           H  
ATOM   2778  HA  ALA A 178     -31.211  30.288-110.973  1.00  0.00           H  
ATOM   2779 1HB  ALA A 178     -28.972  29.425-110.374  1.00  0.00           H  
ATOM   2780 2HB  ALA A 178     -29.793  30.158-108.974  1.00  0.00           H  
ATOM   2781 3HB  ALA A 178     -29.712  28.388-109.133  1.00  0.00           H  
ATOM   2782  N   SER A 179     -31.438  27.012-111.065  1.00  0.00           N  
ATOM   2783  CA  SER A 179     -31.478  25.865-111.964  1.00  0.00           C  
ATOM   2784  C   SER A 179     -32.576  26.024-113.010  1.00  0.00           C  
ATOM   2785  O   SER A 179     -32.381  25.702-114.182  1.00  0.00           O  
ATOM   2786  CB  SER A 179     -31.700  24.590-111.174  1.00  0.00           C  
ATOM   2787  OG  SER A 179     -30.605  24.318-110.343  1.00  0.00           O  
ATOM   2788  H   SER A 179     -31.655  26.879-110.088  1.00  0.00           H  
ATOM   2789  HA  SER A 179     -30.520  25.796-112.481  1.00  0.00           H  
ATOM   2790 1HB  SER A 179     -32.602  24.688-110.571  1.00  0.00           H  
ATOM   2791 2HB  SER A 179     -31.854  23.759-111.860  1.00  0.00           H  
ATOM   2792  HG  SER A 179     -30.819  23.504-109.880  1.00  0.00           H  
ATOM   2793  N   GLU A 180     -33.729  26.524-112.580  1.00  0.00           N  
ATOM   2794  CA  GLU A 180     -34.858  26.728-113.477  1.00  0.00           C  
ATOM   2795  C   GLU A 180     -34.539  27.775-114.536  1.00  0.00           C  
ATOM   2796  O   GLU A 180     -34.892  27.616-115.705  1.00  0.00           O  
ATOM   2797  CB  GLU A 180     -36.098  27.150-112.685  1.00  0.00           C  
ATOM   2798  CG  GLU A 180     -36.687  26.054-111.809  1.00  0.00           C  
ATOM   2799  CD  GLU A 180     -37.858  26.525-110.992  1.00  0.00           C  
ATOM   2800  OE1 GLU A 180     -38.139  27.699-111.013  1.00  0.00           O  
ATOM   2801  OE2 GLU A 180     -38.473  25.709-110.346  1.00  0.00           O  
ATOM   2802  H   GLU A 180     -33.825  26.769-111.605  1.00  0.00           H  
ATOM   2803  HA  GLU A 180     -35.072  25.787-113.984  1.00  0.00           H  
ATOM   2804 1HB  GLU A 180     -35.849  27.995-112.043  1.00  0.00           H  
ATOM   2805 2HB  GLU A 180     -36.875  27.481-113.375  1.00  0.00           H  
ATOM   2806 1HG  GLU A 180     -37.010  25.230-112.444  1.00  0.00           H  
ATOM   2807 2HG  GLU A 180     -35.912  25.680-111.142  1.00  0.00           H  
ATOM   2808  N   GLU A 181     -33.870  28.843-114.121  1.00  0.00           N  
ATOM   2809  CA  GLU A 181     -33.503  29.920-115.032  1.00  0.00           C  
ATOM   2810  C   GLU A 181     -32.518  29.435-116.088  1.00  0.00           C  
ATOM   2811  O   GLU A 181     -32.624  29.793-117.261  1.00  0.00           O  
ATOM   2812  CB  GLU A 181     -32.898  31.092-114.256  1.00  0.00           C  
ATOM   2813  CG  GLU A 181     -33.891  31.848-113.384  1.00  0.00           C  
ATOM   2814  CD  GLU A 181     -33.249  32.946-112.583  1.00  0.00           C  
ATOM   2815  OE1 GLU A 181     -32.046  33.050-112.610  1.00  0.00           O  
ATOM   2816  OE2 GLU A 181     -33.962  33.682-111.943  1.00  0.00           O  
ATOM   2817  H   GLU A 181     -33.609  28.911-113.148  1.00  0.00           H  
ATOM   2818  HA  GLU A 181     -34.404  30.265-115.541  1.00  0.00           H  
ATOM   2819 1HB  GLU A 181     -32.098  30.728-113.612  1.00  0.00           H  
ATOM   2820 2HB  GLU A 181     -32.459  31.803-114.956  1.00  0.00           H  
ATOM   2821 1HG  GLU A 181     -34.662  32.282-114.022  1.00  0.00           H  
ATOM   2822 2HG  GLU A 181     -34.373  31.144-112.707  1.00  0.00           H  
ATOM   2823  N   ALA A 182     -31.560  28.617-115.666  1.00  0.00           N  
ATOM   2824  CA  ALA A 182     -30.554  28.082-116.574  1.00  0.00           C  
ATOM   2825  C   ALA A 182     -31.184  27.168-117.618  1.00  0.00           C  
ATOM   2826  O   ALA A 182     -30.817  27.206-118.792  1.00  0.00           O  
ATOM   2827  CB  ALA A 182     -29.481  27.335-115.795  1.00  0.00           C  
ATOM   2828  H   ALA A 182     -31.528  28.360-114.690  1.00  0.00           H  
ATOM   2829  HA  ALA A 182     -30.091  28.918-117.098  1.00  0.00           H  
ATOM   2830 1HB  ALA A 182     -28.736  26.942-116.486  1.00  0.00           H  
ATOM   2831 2HB  ALA A 182     -29.001  28.017-115.093  1.00  0.00           H  
ATOM   2832 3HB  ALA A 182     -29.937  26.512-115.246  1.00  0.00           H  
ATOM   2833  N   LEU A 183     -32.136  26.349-117.182  1.00  0.00           N  
ATOM   2834  CA  LEU A 183     -32.820  25.424-118.078  1.00  0.00           C  
ATOM   2835  C   LEU A 183     -33.631  26.174-119.128  1.00  0.00           C  
ATOM   2836  O   LEU A 183     -33.654  25.792-120.298  1.00  0.00           O  
ATOM   2837  CB  LEU A 183     -33.742  24.495-117.278  1.00  0.00           C  
ATOM   2838  CG  LEU A 183     -34.497  23.440-118.097  1.00  0.00           C  
ATOM   2839  CD1 LEU A 183     -33.497  22.545-118.817  1.00  0.00           C  
ATOM   2840  CD2 LEU A 183     -35.394  22.628-117.175  1.00  0.00           C  
ATOM   2841  H   LEU A 183     -32.393  26.367-116.205  1.00  0.00           H  
ATOM   2842  HA  LEU A 183     -32.071  24.821-118.589  1.00  0.00           H  
ATOM   2843 1HB  LEU A 183     -33.145  23.971-116.533  1.00  0.00           H  
ATOM   2844 2HB  LEU A 183     -34.482  25.103-116.758  1.00  0.00           H  
ATOM   2845  HG  LEU A 183     -35.106  23.935-118.854  1.00  0.00           H  
ATOM   2846 1HD1 LEU A 183     -34.034  21.795-119.399  1.00  0.00           H  
ATOM   2847 2HD1 LEU A 183     -32.882  23.149-119.484  1.00  0.00           H  
ATOM   2848 3HD1 LEU A 183     -32.861  22.048-118.086  1.00  0.00           H  
ATOM   2849 1HD2 LEU A 183     -35.931  21.879-117.758  1.00  0.00           H  
ATOM   2850 2HD2 LEU A 183     -34.785  22.132-116.419  1.00  0.00           H  
ATOM   2851 3HD2 LEU A 183     -36.109  23.290-116.688  1.00  0.00           H  
ATOM   2852  N   GLU A 184     -34.296  27.242-118.703  1.00  0.00           N  
ATOM   2853  CA  GLU A 184     -35.111  28.046-119.605  1.00  0.00           C  
ATOM   2854  C   GLU A 184     -34.252  28.723-120.666  1.00  0.00           C  
ATOM   2855  O   GLU A 184     -34.631  28.790-121.835  1.00  0.00           O  
ATOM   2856  CB  GLU A 184     -35.895  29.100-118.819  1.00  0.00           C  
ATOM   2857  CG  GLU A 184     -36.996  28.534-117.934  1.00  0.00           C  
ATOM   2858  CD  GLU A 184     -38.087  27.858-118.717  1.00  0.00           C  
ATOM   2859  OE1 GLU A 184     -38.756  28.528-119.467  1.00  0.00           O  
ATOM   2860  OE2 GLU A 184     -38.251  26.671-118.565  1.00  0.00           O  
ATOM   2861  H   GLU A 184     -34.235  27.504-117.730  1.00  0.00           H  
ATOM   2862  HA  GLU A 184     -35.818  27.388-120.110  1.00  0.00           H  
ATOM   2863 1HB  GLU A 184     -35.211  29.663-118.184  1.00  0.00           H  
ATOM   2864 2HB  GLU A 184     -36.352  29.805-119.513  1.00  0.00           H  
ATOM   2865 1HG  GLU A 184     -36.558  27.812-117.245  1.00  0.00           H  
ATOM   2866 2HG  GLU A 184     -37.425  29.343-117.345  1.00  0.00           H  
ATOM   2867  N   ARG A 185     -33.095  29.224-120.252  1.00  0.00           N  
ATOM   2868  CA  ARG A 185     -32.178  29.897-121.165  1.00  0.00           C  
ATOM   2869  C   ARG A 185     -31.644  28.933-122.217  1.00  0.00           C  
ATOM   2870  O   ARG A 185     -31.527  29.283-123.391  1.00  0.00           O  
ATOM   2871  CB  ARG A 185     -31.012  30.506-120.401  1.00  0.00           C  
ATOM   2872  CG  ARG A 185     -31.372  31.697-119.527  1.00  0.00           C  
ATOM   2873  CD  ARG A 185     -31.734  32.886-120.341  1.00  0.00           C  
ATOM   2874  NE  ARG A 185     -30.633  33.320-121.186  1.00  0.00           N  
ATOM   2875  CZ  ARG A 185     -29.634  34.130-120.786  1.00  0.00           C  
ATOM   2876  NH1 ARG A 185     -29.612  34.586-119.553  1.00  0.00           N  
ATOM   2877  NH2 ARG A 185     -28.677  34.468-121.632  1.00  0.00           N  
ATOM   2878  H   ARG A 185     -32.842  29.137-119.278  1.00  0.00           H  
ATOM   2879  HA  ARG A 185     -32.719  30.697-121.671  1.00  0.00           H  
ATOM   2880 1HB  ARG A 185     -30.563  29.750-119.758  1.00  0.00           H  
ATOM   2881 2HB  ARG A 185     -30.247  30.833-121.105  1.00  0.00           H  
ATOM   2882 1HG  ARG A 185     -32.224  31.441-118.896  1.00  0.00           H  
ATOM   2883 2HG  ARG A 185     -30.520  31.958-118.898  1.00  0.00           H  
ATOM   2884 1HD  ARG A 185     -32.581  32.644-120.981  1.00  0.00           H  
ATOM   2885 2HD  ARG A 185     -32.002  33.710-119.681  1.00  0.00           H  
ATOM   2886  HE  ARG A 185     -30.616  32.989-122.142  1.00  0.00           H  
ATOM   2887 1HH1 ARG A 185     -30.343  34.329-118.905  1.00  0.00           H  
ATOM   2888 2HH1 ARG A 185     -28.863  35.194-119.253  1.00  0.00           H  
ATOM   2889 1HH2 ARG A 185     -28.694  34.117-122.580  1.00  0.00           H  
ATOM   2890 2HH2 ARG A 185     -27.929  35.075-121.332  1.00  0.00           H  
ATOM   2891  N   TYR A 186     -31.320  27.718-121.787  1.00  0.00           N  
ATOM   2892  CA  TYR A 186     -30.794  26.702-122.690  1.00  0.00           C  
ATOM   2893  C   TYR A 186     -31.762  26.427-123.834  1.00  0.00           C  
ATOM   2894  O   TYR A 186     -31.364  26.373-124.998  1.00  0.00           O  
ATOM   2895  CB  TYR A 186     -30.495  25.410-121.926  1.00  0.00           C  
ATOM   2896  CG  TYR A 186     -29.979  24.289-122.800  1.00  0.00           C  
ATOM   2897  CD1 TYR A 186     -28.653  24.282-123.209  1.00  0.00           C  
ATOM   2898  CD2 TYR A 186     -30.831  23.268-123.194  1.00  0.00           C  
ATOM   2899  CE1 TYR A 186     -28.182  23.258-124.008  1.00  0.00           C  
ATOM   2900  CE2 TYR A 186     -30.360  22.244-123.993  1.00  0.00           C  
ATOM   2901  CZ  TYR A 186     -29.041  22.237-124.399  1.00  0.00           C  
ATOM   2902  OH  TYR A 186     -28.572  21.218-125.195  1.00  0.00           O  
ATOM   2903  H   TYR A 186     -31.441  27.492-120.810  1.00  0.00           H  
ATOM   2904  HA  TYR A 186     -29.866  27.073-123.125  1.00  0.00           H  
ATOM   2905 1HB  TYR A 186     -29.751  25.609-121.153  1.00  0.00           H  
ATOM   2906 2HB  TYR A 186     -31.400  25.064-121.428  1.00  0.00           H  
ATOM   2907  HD1 TYR A 186     -27.983  25.085-122.900  1.00  0.00           H  
ATOM   2908  HD2 TYR A 186     -31.873  23.274-122.874  1.00  0.00           H  
ATOM   2909  HE1 TYR A 186     -27.141  23.253-124.329  1.00  0.00           H  
ATOM   2910  HE2 TYR A 186     -31.030  21.442-124.302  1.00  0.00           H  
ATOM   2911  HH  TYR A 186     -27.642  21.363-125.385  1.00  0.00           H  
ATOM   2912  N   LYS A 187     -33.035  26.252-123.495  1.00  0.00           N  
ATOM   2913  CA  LYS A 187     -34.062  25.983-124.493  1.00  0.00           C  
ATOM   2914  C   LYS A 187     -34.124  27.092-125.535  1.00  0.00           C  
ATOM   2915  O   LYS A 187     -34.352  26.835-126.717  1.00  0.00           O  
ATOM   2916  CB  LYS A 187     -35.427  25.814-123.824  1.00  0.00           C  
ATOM   2917  CG  LYS A 187     -35.578  24.530-123.019  1.00  0.00           C  
ATOM   2918  CD  LYS A 187     -37.017  24.323-122.572  1.00  0.00           C  
ATOM   2919  CE  LYS A 187     -37.405  25.307-121.479  1.00  0.00           C  
ATOM   2920  NZ  LYS A 187     -38.770  25.040-120.948  1.00  0.00           N  
ATOM   2921  H   LYS A 187     -33.298  26.308-122.521  1.00  0.00           H  
ATOM   2922  HA  LYS A 187     -33.810  25.056-125.008  1.00  0.00           H  
ATOM   2923 1HB  LYS A 187     -35.610  26.653-123.152  1.00  0.00           H  
ATOM   2924 2HB  LYS A 187     -36.209  25.826-124.583  1.00  0.00           H  
ATOM   2925 1HG  LYS A 187     -35.270  23.679-123.629  1.00  0.00           H  
ATOM   2926 2HG  LYS A 187     -34.936  24.574-122.139  1.00  0.00           H  
ATOM   2927 1HD  LYS A 187     -37.686  24.457-123.424  1.00  0.00           H  
ATOM   2928 2HD  LYS A 187     -37.139  23.308-122.194  1.00  0.00           H  
ATOM   2929 1HE  LYS A 187     -36.691  25.240-120.660  1.00  0.00           H  
ATOM   2930 2HE  LYS A 187     -37.376  26.322-121.875  1.00  0.00           H  
ATOM   2931 1HZ  LYS A 187     -38.989  25.713-120.227  1.00  0.00           H  
ATOM   2932 2HZ  LYS A 187     -39.444  25.118-121.697  1.00  0.00           H  
ATOM   2933 3HZ  LYS A 187     -38.804  24.109-120.560  1.00  0.00           H  
ATOM   2934  N   GLU A 188     -33.910  28.326-125.048  1.00  0.00           N  
ATOM   2935  CA  GLU A 188     -33.899  29.549-125.848  1.00  0.00           C  
ATOM   2936  C   GLU A 188     -32.673  29.667-126.758  1.00  0.00           C  
ATOM   2937  O   GLU A 188     -32.649  30.481-127.680  1.00  0.00           O  
ATOM   2938  CB  GLU A 188     -33.967  30.769-124.927  1.00  0.00           C  
ATOM   2939  CG  GLU A 188     -35.285  30.920-124.180  1.00  0.00           C  
ATOM   2940  CD  GLU A 188     -35.311  32.122-123.277  1.00  0.00           C  
ATOM   2941  OE1 GLU A 188     -34.299  32.767-123.149  1.00  0.00           O  
ATOM   2942  OE2 GLU A 188     -36.346  32.394-122.714  1.00  0.00           O  
ATOM   2943  H   GLU A 188     -33.749  28.387-124.053  1.00  0.00           H  
ATOM   2944  HA  GLU A 188     -34.778  29.549-126.493  1.00  0.00           H  
ATOM   2945 1HB  GLU A 188     -33.168  30.712-124.188  1.00  0.00           H  
ATOM   2946 2HB  GLU A 188     -33.809  31.676-125.511  1.00  0.00           H  
ATOM   2947 1HG  GLU A 188     -36.094  31.007-124.905  1.00  0.00           H  
ATOM   2948 2HG  GLU A 188     -35.460  30.023-123.588  1.00  0.00           H  
ATOM   2949  N   GLY A 189     -31.647  28.856-126.508  1.00  0.00           N  
ATOM   2950  CA  GLY A 189     -30.436  28.918-127.331  1.00  0.00           C  
ATOM   2951  C   GLY A 189     -29.250  29.646-126.695  1.00  0.00           C  
ATOM   2952  O   GLY A 189     -28.268  29.957-127.369  1.00  0.00           O  
ATOM   2953  H   GLY A 189     -31.713  28.199-125.744  1.00  0.00           H  
ATOM   2954 1HA  GLY A 189     -30.109  27.907-127.574  1.00  0.00           H  
ATOM   2955 2HA  GLY A 189     -30.661  29.419-128.272  1.00  0.00           H  
ATOM   2956  N   ALA A 190     -29.324  29.923-125.401  1.00  0.00           N  
ATOM   2957  CA  ALA A 190     -28.199  30.553-124.712  1.00  0.00           C  
ATOM   2958  C   ALA A 190     -26.992  29.623-124.715  1.00  0.00           C  
ATOM   2959  O   ALA A 190     -27.134  28.404-124.617  1.00  0.00           O  
ATOM   2960  CB  ALA A 190     -28.581  30.927-123.287  1.00  0.00           C  
ATOM   2961  H   ALA A 190     -30.159  29.701-124.878  1.00  0.00           H  
ATOM   2962  HA  ALA A 190     -27.934  31.460-125.255  1.00  0.00           H  
ATOM   2963 1HB  ALA A 190     -27.727  31.385-122.789  1.00  0.00           H  
ATOM   2964 2HB  ALA A 190     -29.412  31.633-123.307  1.00  0.00           H  
ATOM   2965 3HB  ALA A 190     -28.880  30.031-122.744  1.00  0.00           H  
ATOM   2966  N   ASP A 191     -25.792  30.191-124.827  1.00  0.00           N  
ATOM   2967  CA  ASP A 191     -24.579  29.378-124.813  1.00  0.00           C  
ATOM   2968  C   ASP A 191     -24.566  28.511-123.558  1.00  0.00           C  
ATOM   2969  O   ASP A 191     -24.763  29.006-122.448  1.00  0.00           O  
ATOM   2970  CB  ASP A 191     -23.327  30.258-124.860  1.00  0.00           C  
ATOM   2971  CG  ASP A 191     -22.042  29.453-125.003  1.00  0.00           C  
ATOM   2972  OD1 ASP A 191     -21.702  29.107-126.110  1.00  0.00           O  
ATOM   2973  OD2 ASP A 191     -21.415  29.191-124.005  1.00  0.00           O  
ATOM   2974  H   ASP A 191     -25.712  31.194-124.923  1.00  0.00           H  
ATOM   2975  HA  ASP A 191     -24.586  28.733-125.692  1.00  0.00           H  
ATOM   2976 1HB  ASP A 191     -23.400  30.950-125.698  1.00  0.00           H  
ATOM   2977 2HB  ASP A 191     -23.266  30.852-123.948  1.00  0.00           H  
ATOM   2978  N   GLU A 192     -24.331  27.227-123.749  1.00  0.00           N  
ATOM   2979  CA  GLU A 192     -24.287  26.241-122.678  1.00  0.00           C  
ATOM   2980  C   GLU A 192     -23.190  26.507-121.654  1.00  0.00           C  
ATOM   2981  O   GLU A 192     -23.397  26.340-120.452  1.00  0.00           O  
ATOM   2982  CB  GLU A 192     -24.098  24.843-123.271  1.00  0.00           C  
ATOM   2983  CG  GLU A 192     -22.744  24.615-123.927  1.00  0.00           C  
ATOM   2984  CD  GLU A 192     -22.615  23.251-124.545  1.00  0.00           C  
ATOM   2985  OE1 GLU A 192     -23.540  22.482-124.440  1.00  0.00           O  
ATOM   2986  OE2 GLU A 192     -21.589  22.977-125.122  1.00  0.00           O  
ATOM   2987  H   GLU A 192     -24.176  26.926-124.701  1.00  0.00           H  
ATOM   2988  HA  GLU A 192     -25.237  26.269-122.143  1.00  0.00           H  
ATOM   2989 1HB  GLU A 192     -24.220  24.096-122.486  1.00  0.00           H  
ATOM   2990 2HB  GLU A 192     -24.868  24.658-124.020  1.00  0.00           H  
ATOM   2991 1HG  GLU A 192     -22.596  25.368-124.701  1.00  0.00           H  
ATOM   2992 2HG  GLU A 192     -21.963  24.746-123.179  1.00  0.00           H  
ATOM   2993  N   SER A 193     -22.010  26.923-122.112  1.00  0.00           N  
ATOM   2994  CA  SER A 193     -20.923  27.188-121.175  1.00  0.00           C  
ATOM   2995  C   SER A 193     -21.290  28.308-120.209  1.00  0.00           C  
ATOM   2996  O   SER A 193     -21.094  28.187-119.000  1.00  0.00           O  
ATOM   2997  CB  SER A 193     -19.660  27.553-121.930  1.00  0.00           C  
ATOM   2998  OG  SER A 193     -18.606  27.820-121.046  1.00  0.00           O  
ATOM   2999  H   SER A 193     -21.852  27.059-123.100  1.00  0.00           H  
ATOM   3000  HA  SER A 193     -20.736  26.282-120.595  1.00  0.00           H  
ATOM   3001 1HB  SER A 193     -19.383  26.734-122.594  1.00  0.00           H  
ATOM   3002 2HB  SER A 193     -19.847  28.428-122.551  1.00  0.00           H  
ATOM   3003  HG  SER A 193     -18.744  28.717-120.733  1.00  0.00           H  
ATOM   3004  N   GLU A 194     -21.824  29.399-120.750  1.00  0.00           N  
ATOM   3005  CA  GLU A 194     -22.219  30.543-119.937  1.00  0.00           C  
ATOM   3006  C   GLU A 194     -23.236  30.138-118.877  1.00  0.00           C  
ATOM   3007  O   GLU A 194     -23.105  30.499-117.708  1.00  0.00           O  
ATOM   3008  CB  GLU A 194     -22.800  31.650-120.820  1.00  0.00           C  
ATOM   3009  CG  GLU A 194     -21.776  32.357-121.697  1.00  0.00           C  
ATOM   3010  CD  GLU A 194     -22.395  33.375-122.613  1.00  0.00           C  
ATOM   3011  OE1 GLU A 194     -23.599  33.456-122.654  1.00  0.00           O  
ATOM   3012  OE2 GLU A 194     -21.663  34.074-123.273  1.00  0.00           O  
ATOM   3013  H   GLU A 194     -21.958  29.436-121.750  1.00  0.00           H  
ATOM   3014  HA  GLU A 194     -21.334  30.929-119.430  1.00  0.00           H  
ATOM   3015 1HB  GLU A 194     -23.567  31.231-121.472  1.00  0.00           H  
ATOM   3016 2HB  GLU A 194     -23.279  32.402-120.192  1.00  0.00           H  
ATOM   3017 1HG  GLU A 194     -21.048  32.856-121.057  1.00  0.00           H  
ATOM   3018 2HG  GLU A 194     -21.248  31.613-122.291  1.00  0.00           H  
ATOM   3019  N   LEU A 195     -24.249  29.385-119.291  1.00  0.00           N  
ATOM   3020  CA  LEU A 195     -25.290  28.930-118.377  1.00  0.00           C  
ATOM   3021  C   LEU A 195     -24.724  27.986-117.325  1.00  0.00           C  
ATOM   3022  O   LEU A 195     -25.086  28.060-116.151  1.00  0.00           O  
ATOM   3023  CB  LEU A 195     -26.409  28.226-119.155  1.00  0.00           C  
ATOM   3024  CG  LEU A 195     -27.261  29.129-120.057  1.00  0.00           C  
ATOM   3025  CD1 LEU A 195     -28.201  28.270-120.892  1.00  0.00           C  
ATOM   3026  CD2 LEU A 195     -28.039  30.114-119.198  1.00  0.00           C  
ATOM   3027  H   LEU A 195     -24.299  29.120-120.265  1.00  0.00           H  
ATOM   3028  HA  LEU A 195     -25.709  29.799-117.870  1.00  0.00           H  
ATOM   3029 1HB  LEU A 195     -25.964  27.456-119.783  1.00  0.00           H  
ATOM   3030 2HB  LEU A 195     -27.077  27.743-118.443  1.00  0.00           H  
ATOM   3031  HG  LEU A 195     -26.613  29.676-120.741  1.00  0.00           H  
ATOM   3032 1HD1 LEU A 195     -28.807  28.911-121.533  1.00  0.00           H  
ATOM   3033 2HD1 LEU A 195     -27.617  27.588-121.511  1.00  0.00           H  
ATOM   3034 3HD1 LEU A 195     -28.852  27.697-120.234  1.00  0.00           H  
ATOM   3035 1HD2 LEU A 195     -28.645  30.756-119.839  1.00  0.00           H  
ATOM   3036 2HD2 LEU A 195     -28.689  29.568-118.514  1.00  0.00           H  
ATOM   3037 3HD2 LEU A 195     -27.343  30.727-118.625  1.00  0.00           H  
ATOM   3038  N   ILE A 196     -23.833  27.098-117.750  1.00  0.00           N  
ATOM   3039  CA  ILE A 196     -23.215  26.137-116.844  1.00  0.00           C  
ATOM   3040  C   ILE A 196     -22.355  26.838-115.801  1.00  0.00           C  
ATOM   3041  O   ILE A 196     -22.359  26.467-114.627  1.00  0.00           O  
ATOM   3042  CB  ILE A 196     -22.356  25.123-117.621  1.00  0.00           C  
ATOM   3043  CG1 ILE A 196     -23.243  24.224-118.487  1.00  0.00           C  
ATOM   3044  CG2 ILE A 196     -21.521  24.288-116.662  1.00  0.00           C  
ATOM   3045  CD1 ILE A 196     -22.474  23.384-119.481  1.00  0.00           C  
ATOM   3046  H   ILE A 196     -23.577  27.089-118.727  1.00  0.00           H  
ATOM   3047  HA  ILE A 196     -24.004  25.595-116.325  1.00  0.00           H  
ATOM   3048  HB  ILE A 196     -21.689  25.655-118.299  1.00  0.00           H  
ATOM   3049 1HG1 ILE A 196     -23.818  23.556-117.847  1.00  0.00           H  
ATOM   3050 2HG1 ILE A 196     -23.954  24.839-119.039  1.00  0.00           H  
ATOM   3051 1HG2 ILE A 196     -20.920  23.576-117.228  1.00  0.00           H  
ATOM   3052 2HG2 ILE A 196     -20.865  24.941-116.088  1.00  0.00           H  
ATOM   3053 3HG2 ILE A 196     -22.180  23.747-115.983  1.00  0.00           H  
ATOM   3054 1HD1 ILE A 196     -23.171  22.775-120.058  1.00  0.00           H  
ATOM   3055 2HD1 ILE A 196     -21.918  24.036-120.156  1.00  0.00           H  
ATOM   3056 3HD1 ILE A 196     -21.780  22.735-118.949  1.00  0.00           H  
ATOM   3057  N   ALA A 197     -21.617  27.853-116.236  1.00  0.00           N  
ATOM   3058  CA  ALA A 197     -20.748  28.608-115.341  1.00  0.00           C  
ATOM   3059  C   ALA A 197     -21.558  29.355-114.289  1.00  0.00           C  
ATOM   3060  O   ALA A 197     -21.176  29.407-113.120  1.00  0.00           O  
ATOM   3061  CB  ALA A 197     -19.886  29.580-116.134  1.00  0.00           C  
ATOM   3062  H   ALA A 197     -21.659  28.108-117.212  1.00  0.00           H  
ATOM   3063  HA  ALA A 197     -20.098  27.901-114.824  1.00  0.00           H  
ATOM   3064 1HB  ALA A 197     -19.243  30.136-115.452  1.00  0.00           H  
ATOM   3065 2HB  ALA A 197     -19.270  29.026-116.842  1.00  0.00           H  
ATOM   3066 3HB  ALA A 197     -20.526  30.274-116.676  1.00  0.00           H  
ATOM   3067  N   GLU A 198     -22.678  29.932-114.711  1.00  0.00           N  
ATOM   3068  CA  GLU A 198     -23.544  30.679-113.805  1.00  0.00           C  
ATOM   3069  C   GLU A 198     -24.148  29.765-112.745  1.00  0.00           C  
ATOM   3070  O   GLU A 198     -24.242  30.134-111.574  1.00  0.00           O  
ATOM   3071  CB  GLU A 198     -24.659  31.377-114.587  1.00  0.00           C  
ATOM   3072  CG  GLU A 198     -24.186  32.528-115.464  1.00  0.00           C  
ATOM   3073  CD  GLU A 198     -25.296  33.143-116.270  1.00  0.00           C  
ATOM   3074  OE1 GLU A 198     -26.385  32.621-116.242  1.00  0.00           O  
ATOM   3075  OE2 GLU A 198     -25.055  34.136-116.916  1.00  0.00           O  
ATOM   3076  H   GLU A 198     -22.936  29.853-115.684  1.00  0.00           H  
ATOM   3077  HA  GLU A 198     -22.945  31.436-113.300  1.00  0.00           H  
ATOM   3078 1HB  GLU A 198     -25.163  30.653-115.227  1.00  0.00           H  
ATOM   3079 2HB  GLU A 198     -25.400  31.770-113.890  1.00  0.00           H  
ATOM   3080 1HG  GLU A 198     -23.744  33.296-114.830  1.00  0.00           H  
ATOM   3081 2HG  GLU A 198     -23.413  32.163-116.138  1.00  0.00           H  
ATOM   3082  N   ILE A 199     -24.555  28.571-113.161  1.00  0.00           N  
ATOM   3083  CA  ILE A 199     -25.149  27.602-112.247  1.00  0.00           C  
ATOM   3084  C   ILE A 199     -24.143  27.144-111.199  1.00  0.00           C  
ATOM   3085  O   ILE A 199     -24.479  26.997-110.024  1.00  0.00           O  
ATOM   3086  CB  ILE A 199     -25.684  26.379-113.014  1.00  0.00           C  
ATOM   3087  CG1 ILE A 199     -26.879  26.776-113.885  1.00  0.00           C  
ATOM   3088  CG2 ILE A 199     -26.070  25.271-112.047  1.00  0.00           C  
ATOM   3089  CD1 ILE A 199     -27.298  25.709-114.870  1.00  0.00           C  
ATOM   3090  H   ILE A 199     -24.451  28.328-114.136  1.00  0.00           H  
ATOM   3091  HA  ILE A 199     -25.983  28.079-111.733  1.00  0.00           H  
ATOM   3092  HB  ILE A 199     -24.913  26.007-113.689  1.00  0.00           H  
ATOM   3093 1HG1 ILE A 199     -27.733  27.006-113.247  1.00  0.00           H  
ATOM   3094 2HG1 ILE A 199     -26.638  27.680-114.444  1.00  0.00           H  
ATOM   3095 1HG2 ILE A 199     -26.447  24.415-112.606  1.00  0.00           H  
ATOM   3096 2HG2 ILE A 199     -25.196  24.972-111.470  1.00  0.00           H  
ATOM   3097 3HG2 ILE A 199     -26.845  25.632-111.371  1.00  0.00           H  
ATOM   3098 1HD1 ILE A 199     -28.150  26.064-115.451  1.00  0.00           H  
ATOM   3099 2HD1 ILE A 199     -26.468  25.489-115.542  1.00  0.00           H  
ATOM   3100 3HD1 ILE A 199     -27.578  24.806-114.331  1.00  0.00           H  
ATOM   3101  N   MET A 200     -22.908  26.920-111.631  1.00  0.00           N  
ATOM   3102  CA  MET A 200     -21.850  26.480-110.729  1.00  0.00           C  
ATOM   3103  C   MET A 200     -21.535  27.543-109.686  1.00  0.00           C  
ATOM   3104  O   MET A 200     -21.323  27.232-108.514  1.00  0.00           O  
ATOM   3105  CB  MET A 200     -20.594  26.125-111.523  1.00  0.00           C  
ATOM   3106  CG  MET A 200     -20.739  24.902-112.417  1.00  0.00           C  
ATOM   3107  SD  MET A 200     -21.040  23.389-111.482  1.00  0.00           S  
ATOM   3108  CE  MET A 200     -21.391  22.236-112.807  1.00  0.00           C  
ATOM   3109  H   MET A 200     -22.695  27.058-112.609  1.00  0.00           H  
ATOM   3110  HA  MET A 200     -22.194  25.590-110.200  1.00  0.00           H  
ATOM   3111 1HB  MET A 200     -20.312  26.967-112.152  1.00  0.00           H  
ATOM   3112 2HB  MET A 200     -19.769  25.939-110.834  1.00  0.00           H  
ATOM   3113 1HG  MET A 200     -21.569  25.052-113.106  1.00  0.00           H  
ATOM   3114 2HG  MET A 200     -19.830  24.769-113.002  1.00  0.00           H  
ATOM   3115 1HE  MET A 200     -21.598  21.251-112.387  1.00  0.00           H  
ATOM   3116 2HE  MET A 200     -22.259  22.582-113.370  1.00  0.00           H  
ATOM   3117 3HE  MET A 200     -20.529  22.173-113.472  1.00  0.00           H  
ATOM   3118  N   GLU A 201     -21.506  28.798-110.118  1.00  0.00           N  
ATOM   3119  CA  GLU A 201     -21.217  29.911-109.221  1.00  0.00           C  
ATOM   3120  C   GLU A 201     -22.303  30.062-108.164  1.00  0.00           C  
ATOM   3121  O   GLU A 201     -22.013  30.318-106.995  1.00  0.00           O  
ATOM   3122  CB  GLU A 201     -21.078  31.213-110.013  1.00  0.00           C  
ATOM   3123  CG  GLU A 201     -20.701  32.424-109.172  1.00  0.00           C  
ATOM   3124  CD  GLU A 201     -20.486  33.664-109.994  1.00  0.00           C  
ATOM   3125  OE1 GLU A 201     -20.605  33.586-111.193  1.00  0.00           O  
ATOM   3126  OE2 GLU A 201     -20.204  34.690-109.422  1.00  0.00           O  
ATOM   3127  H   GLU A 201     -21.689  28.987-111.093  1.00  0.00           H  
ATOM   3128  HA  GLU A 201     -20.274  29.710-108.712  1.00  0.00           H  
ATOM   3129 1HB  GLU A 201     -20.317  31.091-110.784  1.00  0.00           H  
ATOM   3130 2HB  GLU A 201     -22.020  31.435-110.515  1.00  0.00           H  
ATOM   3131 1HG  GLU A 201     -21.494  32.613-108.450  1.00  0.00           H  
ATOM   3132 2HG  GLU A 201     -19.790  32.199-108.618  1.00  0.00           H  
ATOM   3133  N   ALA A 202     -23.553  29.903-108.581  1.00  0.00           N  
ATOM   3134  CA  ALA A 202     -24.685  30.022-107.670  1.00  0.00           C  
ATOM   3135  C   ALA A 202     -24.660  28.927-106.612  1.00  0.00           C  
ATOM   3136  O   ALA A 202     -24.943  29.176-105.440  1.00  0.00           O  
ATOM   3137  CB  ALA A 202     -25.994  29.979-108.444  1.00  0.00           C  
ATOM   3138  H   ALA A 202     -23.725  29.694-109.554  1.00  0.00           H  
ATOM   3139  HA  ALA A 202     -24.608  30.982-107.158  1.00  0.00           H  
ATOM   3140 1HB  ALA A 202     -26.830  30.069-107.750  1.00  0.00           H  
ATOM   3141 2HB  ALA A 202     -26.023  30.804-109.156  1.00  0.00           H  
ATOM   3142 3HB  ALA A 202     -26.069  29.034-108.980  1.00  0.00           H  
ATOM   3143  N   THR A 203     -24.319  27.712-107.033  1.00  0.00           N  
ATOM   3144  CA  THR A 203     -24.255  26.575-106.122  1.00  0.00           C  
ATOM   3145  C   THR A 203     -23.164  26.767-105.078  1.00  0.00           C  
ATOM   3146  O   THR A 203     -23.353  26.452-103.903  1.00  0.00           O  
ATOM   3147  CB  THR A 203     -24.011  25.262-106.889  1.00  0.00           C  
ATOM   3148  OG1 THR A 203     -25.092  25.031-107.801  1.00  0.00           O  
ATOM   3149  CG2 THR A 203     -23.907  24.092-105.924  1.00  0.00           C  
ATOM   3150  H   THR A 203     -24.098  27.574-108.009  1.00  0.00           H  
ATOM   3151  HA  THR A 203     -25.210  26.496-105.601  1.00  0.00           H  
ATOM   3152  HB  THR A 203     -23.084  25.340-107.458  1.00  0.00           H  
ATOM   3153  HG1 THR A 203     -24.964  25.564-108.590  1.00  0.00           H  
ATOM   3154 1HG2 THR A 203     -23.735  23.173-106.484  1.00  0.00           H  
ATOM   3155 2HG2 THR A 203     -23.079  24.259-105.236  1.00  0.00           H  
ATOM   3156 3HG2 THR A 203     -24.835  24.003-105.359  1.00  0.00           H  
ATOM   3157  N   ALA A 204     -22.019  27.286-105.513  1.00  0.00           N  
ATOM   3158  CA  ALA A 204     -20.893  27.523-104.616  1.00  0.00           C  
ATOM   3159  C   ALA A 204     -21.235  28.572-103.568  1.00  0.00           C  
ATOM   3160  O   ALA A 204     -20.883  28.432-102.397  1.00  0.00           O  
ATOM   3161  CB  ALA A 204     -19.665  27.948-105.407  1.00  0.00           C  
ATOM   3162  H   ALA A 204     -21.928  27.521-106.491  1.00  0.00           H  
ATOM   3163  HA  ALA A 204     -20.674  26.590-104.095  1.00  0.00           H  
ATOM   3164 1HB  ALA A 204     -18.834  28.122-104.724  1.00  0.00           H  
ATOM   3165 2HB  ALA A 204     -19.396  27.162-106.112  1.00  0.00           H  
ATOM   3166 3HB  ALA A 204     -19.883  28.865-105.953  1.00  0.00           H  
ATOM   3167  N   GLU A 205     -21.925  29.625-103.995  1.00  0.00           N  
ATOM   3168  CA  GLU A 205     -22.316  30.702-103.094  1.00  0.00           C  
ATOM   3169  C   GLU A 205     -23.292  30.208-102.034  1.00  0.00           C  
ATOM   3170  O   GLU A 205     -23.195  30.580-100.865  1.00  0.00           O  
ATOM   3171  CB  GLU A 205     -22.944  31.854-103.882  1.00  0.00           C  
ATOM   3172  CG  GLU A 205     -23.318  33.063-103.036  1.00  0.00           C  
ATOM   3173  CD  GLU A 205     -23.849  34.207-103.854  1.00  0.00           C  
ATOM   3174  OE1 GLU A 205     -23.906  34.079-105.053  1.00  0.00           O  
ATOM   3175  OE2 GLU A 205     -24.197  35.211-103.279  1.00  0.00           O  
ATOM   3176  H   GLU A 205     -22.184  29.680-104.970  1.00  0.00           H  
ATOM   3177  HA  GLU A 205     -21.424  31.071-102.587  1.00  0.00           H  
ATOM   3178 1HB  GLU A 205     -22.250  32.188-104.654  1.00  0.00           H  
ATOM   3179 2HB  GLU A 205     -23.846  31.504-104.382  1.00  0.00           H  
ATOM   3180 1HG  GLU A 205     -24.077  32.767-102.312  1.00  0.00           H  
ATOM   3181 2HG  GLU A 205     -22.439  33.394-102.485  1.00  0.00           H  
ATOM   3182  N   ALA A 206     -24.232  29.368-102.450  1.00  0.00           N  
ATOM   3183  CA  ALA A 206     -25.228  28.820-101.536  1.00  0.00           C  
ATOM   3184  C   ALA A 206     -24.580  27.930-100.483  1.00  0.00           C  
ATOM   3185  O   ALA A 206     -24.949  27.970 -99.309  1.00  0.00           O  
ATOM   3186  CB  ALA A 206     -26.284  28.043-102.308  1.00  0.00           C  
ATOM   3187  H   ALA A 206     -24.258  29.102-103.424  1.00  0.00           H  
ATOM   3188  HA  ALA A 206     -25.708  29.652-101.020  1.00  0.00           H  
ATOM   3189 1HB  ALA A 206     -27.020  27.640-101.612  1.00  0.00           H  
ATOM   3190 2HB  ALA A 206     -26.780  28.707-103.016  1.00  0.00           H  
ATOM   3191 3HB  ALA A 206     -25.811  27.224-102.848  1.00  0.00           H  
ATOM   3192  N   VAL A 207     -23.611  27.126-100.911  1.00  0.00           N  
ATOM   3193  CA  VAL A 207     -22.910  26.225-100.004  1.00  0.00           C  
ATOM   3194  C   VAL A 207     -22.115  27.001 -98.961  1.00  0.00           C  
ATOM   3195  O   VAL A 207     -22.087  26.632 -97.787  1.00  0.00           O  
ATOM   3196  CB  VAL A 207     -21.957  25.307-100.793  1.00  0.00           C  
ATOM   3197  CG1 VAL A 207     -21.087  24.499 -99.842  1.00  0.00           C  
ATOM   3198  CG2 VAL A 207     -22.759  24.389-101.704  1.00  0.00           C  
ATOM   3199  H   VAL A 207     -23.354  27.139-101.888  1.00  0.00           H  
ATOM   3200  HA  VAL A 207     -23.648  25.607 -99.492  1.00  0.00           H  
ATOM   3201  HB  VAL A 207     -21.289  25.924-101.395  1.00  0.00           H  
ATOM   3202 1HG1 VAL A 207     -20.420  23.856-100.417  1.00  0.00           H  
ATOM   3203 2HG1 VAL A 207     -20.496  25.176 -99.226  1.00  0.00           H  
ATOM   3204 3HG1 VAL A 207     -21.721  23.884 -99.204  1.00  0.00           H  
ATOM   3205 1HG2 VAL A 207     -22.079  23.744-102.259  1.00  0.00           H  
ATOM   3206 2HG2 VAL A 207     -23.431  23.777-101.102  1.00  0.00           H  
ATOM   3207 3HG2 VAL A 207     -23.342  24.989-102.403  1.00  0.00           H  
ATOM   3208  N   GLY A 208     -21.470  28.077 -99.397  1.00  0.00           N  
ATOM   3209  CA  GLY A 208     -20.675  28.908 -98.501  1.00  0.00           C  
ATOM   3210  C   GLY A 208     -21.548  29.578 -97.448  1.00  0.00           C  
ATOM   3211  O   GLY A 208     -21.172  29.664 -96.279  1.00  0.00           O  
ATOM   3212  H   GLY A 208     -21.533  28.327-100.374  1.00  0.00           H  
ATOM   3213 1HA  GLY A 208     -19.917  28.295 -98.013  1.00  0.00           H  
ATOM   3214 2HA  GLY A 208     -20.150  29.667 -99.079  1.00  0.00           H  
ATOM   3215  N   LYS A 209     -22.715  30.052 -97.870  1.00  0.00           N  
ATOM   3216  CA  LYS A 209     -23.644  30.715 -96.963  1.00  0.00           C  
ATOM   3217  C   LYS A 209     -24.162  29.751 -95.902  1.00  0.00           C  
ATOM   3218  O   LYS A 209     -24.289  30.111 -94.731  1.00  0.00           O  
ATOM   3219  CB  LYS A 209     -24.814  31.318 -97.742  1.00  0.00           C  
ATOM   3220  CG  LYS A 209     -24.447  32.527 -98.593  1.00  0.00           C  
ATOM   3221  CD  LYS A 209     -25.687  33.201 -99.159  1.00  0.00           C  
ATOM   3222  CE  LYS A 209     -26.327  32.358-100.252  1.00  0.00           C  
ATOM   3223  NZ  LYS A 209     -27.463  33.063-100.906  1.00  0.00           N  
ATOM   3224  H   LYS A 209     -22.965  29.950 -98.843  1.00  0.00           H  
ATOM   3225  HA  LYS A 209     -23.114  31.520 -96.452  1.00  0.00           H  
ATOM   3226 1HB  LYS A 209     -25.240  30.562 -98.402  1.00  0.00           H  
ATOM   3227 2HB  LYS A 209     -25.595  31.624 -97.046  1.00  0.00           H  
ATOM   3228 1HG  LYS A 209     -23.897  33.246 -97.985  1.00  0.00           H  
ATOM   3229 2HG  LYS A 209     -23.807  32.211 -99.417  1.00  0.00           H  
ATOM   3230 1HD  LYS A 209     -26.413  33.358 -98.360  1.00  0.00           H  
ATOM   3231 2HD  LYS A 209     -25.416  34.172 -99.575  1.00  0.00           H  
ATOM   3232 1HE  LYS A 209     -25.582  32.116-101.008  1.00  0.00           H  
ATOM   3233 2HE  LYS A 209     -26.694  31.425 -99.823  1.00  0.00           H  
ATOM   3234 1HZ  LYS A 209     -27.859  32.472-101.622  1.00  0.00           H  
ATOM   3235 2HZ  LYS A 209     -28.170  33.277-100.216  1.00  0.00           H  
ATOM   3236 3HZ  LYS A 209     -27.131  33.921-101.324  1.00  0.00           H  
ATOM   3237  N   ILE A 210     -24.460  28.526 -96.319  1.00  0.00           N  
ATOM   3238  CA  ILE A 210     -24.965  27.507 -95.406  1.00  0.00           C  
ATOM   3239  C   ILE A 210     -23.921  27.142 -94.357  1.00  0.00           C  
ATOM   3240  O   ILE A 210     -24.243  26.965 -93.182  1.00  0.00           O  
ATOM   3241  CB  ILE A 210     -25.387  26.241 -96.174  1.00  0.00           C  
ATOM   3242  CG1 ILE A 210     -26.612  26.529 -97.046  1.00  0.00           C  
ATOM   3243  CG2 ILE A 210     -25.672  25.102 -95.208  1.00  0.00           C  
ATOM   3244  CD1 ILE A 210     -26.932  25.429 -98.032  1.00  0.00           C  
ATOM   3245  H   ILE A 210     -24.333  28.294 -97.294  1.00  0.00           H  
ATOM   3246  HA  ILE A 210     -25.839  27.906 -94.892  1.00  0.00           H  
ATOM   3247  HB  ILE A 210     -24.585  25.941 -96.848  1.00  0.00           H  
ATOM   3248 1HG1 ILE A 210     -27.483  26.680 -96.409  1.00  0.00           H  
ATOM   3249 2HG1 ILE A 210     -26.453  27.451 -97.605  1.00  0.00           H  
ATOM   3250 1HG2 ILE A 210     -25.969  24.216 -95.767  1.00  0.00           H  
ATOM   3251 2HG2 ILE A 210     -24.775  24.883 -94.630  1.00  0.00           H  
ATOM   3252 3HG2 ILE A 210     -26.477  25.392 -94.532  1.00  0.00           H  
ATOM   3253 1HD1 ILE A 210     -27.812  25.706 -98.613  1.00  0.00           H  
ATOM   3254 2HD1 ILE A 210     -26.084  25.285 -98.704  1.00  0.00           H  
ATOM   3255 3HD1 ILE A 210     -27.130  24.504 -97.494  1.00  0.00           H  
ATOM   3256  N   ALA A 211     -22.670  27.030 -94.790  1.00  0.00           N  
ATOM   3257  CA  ALA A 211     -21.577  26.685 -93.890  1.00  0.00           C  
ATOM   3258  C   ALA A 211     -21.358  27.772 -92.846  1.00  0.00           C  
ATOM   3259  O   ALA A 211     -21.117  27.482 -91.674  1.00  0.00           O  
ATOM   3260  CB  ALA A 211     -20.298  26.444 -94.679  1.00  0.00           C  
ATOM   3261  H   ALA A 211     -22.471  27.189 -95.767  1.00  0.00           H  
ATOM   3262  HA  ALA A 211     -21.847  25.768 -93.366  1.00  0.00           H  
ATOM   3263 1HB  ALA A 211     -19.491  26.187 -93.993  1.00  0.00           H  
ATOM   3264 2HB  ALA A 211     -20.453  25.624 -95.381  1.00  0.00           H  
ATOM   3265 3HB  ALA A 211     -20.034  27.346 -95.227  1.00  0.00           H  
ATOM   3266  N   GLU A 212     -21.443  29.026 -93.277  1.00  0.00           N  
ATOM   3267  CA  GLU A 212     -21.255  30.160 -92.380  1.00  0.00           C  
ATOM   3268  C   GLU A 212     -22.350  30.212 -91.322  1.00  0.00           C  
ATOM   3269  O   GLU A 212     -22.085  30.493 -90.153  1.00  0.00           O  
ATOM   3270  CB  GLU A 212     -21.235  31.469 -93.172  1.00  0.00           C  
ATOM   3271  CG  GLU A 212     -20.004  31.655 -94.049  1.00  0.00           C  
ATOM   3272  CD  GLU A 212     -20.053  32.916 -94.866  1.00  0.00           C  
ATOM   3273  OE1 GLU A 212     -21.063  33.576 -94.845  1.00  0.00           O  
ATOM   3274  OE2 GLU A 212     -19.077  33.219 -95.512  1.00  0.00           O  
ATOM   3275  H   GLU A 212     -21.644  29.197 -94.252  1.00  0.00           H  
ATOM   3276  HA  GLU A 212     -20.297  30.043 -91.872  1.00  0.00           H  
ATOM   3277 1HB  GLU A 212     -22.114  31.519 -93.815  1.00  0.00           H  
ATOM   3278 2HB  GLU A 212     -21.285  32.312 -92.483  1.00  0.00           H  
ATOM   3279 1HG  GLU A 212     -19.119  31.681 -93.413  1.00  0.00           H  
ATOM   3280 2HG  GLU A 212     -19.914  30.798 -94.716  1.00  0.00           H  
ATOM   3281  N   ALA A 213     -23.582  29.941 -91.739  1.00  0.00           N  
ATOM   3282  CA  ALA A 213     -24.719  29.957 -90.828  1.00  0.00           C  
ATOM   3283  C   ALA A 213     -24.594  28.867 -89.770  1.00  0.00           C  
ATOM   3284  O   ALA A 213     -24.897  29.089 -88.598  1.00  0.00           O  
ATOM   3285  CB  ALA A 213     -26.019  29.797 -91.602  1.00  0.00           C  
ATOM   3286  H   ALA A 213     -23.735  29.718 -92.712  1.00  0.00           H  
ATOM   3287  HA  ALA A 213     -24.730  30.919 -90.316  1.00  0.00           H  
ATOM   3288 1HB  ALA A 213     -26.860  29.812 -90.908  1.00  0.00           H  
ATOM   3289 2HB  ALA A 213     -26.122  30.615 -92.314  1.00  0.00           H  
ATOM   3290 3HB  ALA A 213     -26.009  28.849 -92.138  1.00  0.00           H  
ATOM   3291  N   ALA A 214     -24.146  27.689 -90.191  1.00  0.00           N  
ATOM   3292  CA  ALA A 214     -23.978  26.562 -89.283  1.00  0.00           C  
ATOM   3293  C   ALA A 214     -22.908  26.852 -88.238  1.00  0.00           C  
ATOM   3294  O   ALA A 214     -23.067  26.520 -87.063  1.00  0.00           O  
ATOM   3295  CB  ALA A 214     -23.630  25.302 -90.062  1.00  0.00           C  
ATOM   3296  H   ALA A 214     -23.915  27.573 -91.167  1.00  0.00           H  
ATOM   3297  HA  ALA A 214     -24.922  26.406 -88.760  1.00  0.00           H  
ATOM   3298 1HB  ALA A 214     -23.508  24.469 -89.370  1.00  0.00           H  
ATOM   3299 2HB  ALA A 214     -24.432  25.075 -90.765  1.00  0.00           H  
ATOM   3300 3HB  ALA A 214     -22.701  25.458 -90.609  1.00  0.00           H  
ATOM   3301  N   ILE A 215     -21.817  27.472 -88.673  1.00  0.00           N  
ATOM   3302  CA  ILE A 215     -20.717  27.807 -87.777  1.00  0.00           C  
ATOM   3303  C   ILE A 215     -21.189  28.688 -86.628  1.00  0.00           C  
ATOM   3304  O   ILE A 215     -20.865  28.439 -85.467  1.00  0.00           O  
ATOM   3305  CB  ILE A 215     -19.586  28.520 -88.540  1.00  0.00           C  
ATOM   3306  CG1 ILE A 215     -18.909  27.555 -89.517  1.00  0.00           C  
ATOM   3307  CG2 ILE A 215     -18.569  29.097 -87.566  1.00  0.00           C  
ATOM   3308  CD1 ILE A 215     -17.987  28.233 -90.505  1.00  0.00           C  
ATOM   3309  H   ILE A 215     -21.748  27.719 -89.650  1.00  0.00           H  
ATOM   3310  HA  ILE A 215     -20.320  26.883 -87.356  1.00  0.00           H  
ATOM   3311  HB  ILE A 215     -20.004  29.331 -89.136  1.00  0.00           H  
ATOM   3312 1HG1 ILE A 215     -18.330  26.820 -88.959  1.00  0.00           H  
ATOM   3313 2HG1 ILE A 215     -19.670  27.013 -90.078  1.00  0.00           H  
ATOM   3314 1HG2 ILE A 215     -17.776  29.597 -88.122  1.00  0.00           H  
ATOM   3315 2HG2 ILE A 215     -19.061  29.815 -86.911  1.00  0.00           H  
ATOM   3316 3HG2 ILE A 215     -18.141  28.293 -86.968  1.00  0.00           H  
ATOM   3317 1HD1 ILE A 215     -17.546  27.484 -91.163  1.00  0.00           H  
ATOM   3318 2HD1 ILE A 215     -18.555  28.950 -91.099  1.00  0.00           H  
ATOM   3319 3HD1 ILE A 215     -17.196  28.753 -89.966  1.00  0.00           H  
ATOM   3320  N   GLU A 216     -21.957  29.720 -86.958  1.00  0.00           N  
ATOM   3321  CA  GLU A 216     -22.478  30.641 -85.954  1.00  0.00           C  
ATOM   3322  C   GLU A 216     -23.306  29.904 -84.909  1.00  0.00           C  
ATOM   3323  O   GLU A 216     -23.198  30.175 -83.713  1.00  0.00           O  
ATOM   3324  CB  GLU A 216     -23.326  31.729 -86.616  1.00  0.00           C  
ATOM   3325  CG  GLU A 216     -23.885  32.765 -85.651  1.00  0.00           C  
ATOM   3326  CD  GLU A 216     -22.817  33.616 -85.023  1.00  0.00           C  
ATOM   3327  OE1 GLU A 216     -21.745  33.692 -85.573  1.00  0.00           O  
ATOM   3328  OE2 GLU A 216     -23.074  34.190 -83.991  1.00  0.00           O  
ATOM   3329  H   GLU A 216     -22.187  29.871 -87.930  1.00  0.00           H  
ATOM   3330  HA  GLU A 216     -21.636  31.114 -85.448  1.00  0.00           H  
ATOM   3331 1HB  GLU A 216     -22.727  32.254 -87.361  1.00  0.00           H  
ATOM   3332 2HB  GLU A 216     -24.166  31.269 -87.137  1.00  0.00           H  
ATOM   3333 1HG  GLU A 216     -24.578  33.411 -86.190  1.00  0.00           H  
ATOM   3334 2HG  GLU A 216     -24.443  32.253 -84.868  1.00  0.00           H  
ATOM   3335  N   ALA A 217     -24.136  28.971 -85.345  1.00  0.00           N  
ATOM   3336  CA  ALA A 217     -24.981  28.230 -84.410  1.00  0.00           C  
ATOM   3337  C   ALA A 217     -24.184  27.383 -83.417  1.00  0.00           C  
ATOM   3338  O   ALA A 217     -24.553  27.268 -82.248  1.00  0.00           O  
ATOM   3339  CB  ALA A 217     -25.950  27.346 -85.182  1.00  0.00           C  
ATOM   3340  H   ALA A 217     -24.192  28.762 -86.331  1.00  0.00           H  
ATOM   3341  HA  ALA A 217     -25.551  28.951 -83.824  1.00  0.00           H  
ATOM   3342 1HB  ALA A 217     -26.590  26.810 -84.482  1.00  0.00           H  
ATOM   3343 2HB  ALA A 217     -26.565  27.965 -85.835  1.00  0.00           H  
ATOM   3344 3HB  ALA A 217     -25.390  26.631 -85.782  1.00  0.00           H  
ATOM   3345  N   THR A 218     -23.090  26.788 -83.878  1.00  0.00           N  
ATOM   3346  CA  THR A 218     -22.313  25.864 -83.049  1.00  0.00           C  
ATOM   3347  C   THR A 218     -20.868  26.325 -82.924  1.00  0.00           C  
ATOM   3348  O   THR A 218     -20.222  26.654 -83.920  1.00  0.00           O  
ATOM   3349  CB  THR A 218     -22.350  24.435 -83.621  1.00  0.00           C  
ATOM   3350  OG1 THR A 218     -21.599  23.558 -82.771  1.00  0.00           O  
ATOM   3351  CG2 THR A 218     -21.759  24.405 -85.022  1.00  0.00           C  
ATOM   3352  H   THR A 218     -22.786  26.976 -84.823  1.00  0.00           H  
ATOM   3353  HA  THR A 218     -22.749  25.845 -82.050  1.00  0.00           H  
ATOM   3354  HB  THR A 218     -23.382  24.085 -83.660  1.00  0.00           H  
ATOM   3355  HG1 THR A 218     -22.059  22.718 -82.692  1.00  0.00           H  
ATOM   3356 1HG2 THR A 218     -21.794  23.388 -85.410  1.00  0.00           H  
ATOM   3357 2HG2 THR A 218     -22.335  25.062 -85.674  1.00  0.00           H  
ATOM   3358 3HG2 THR A 218     -20.725  24.745 -84.988  1.00  0.00           H  
ATOM   3359  N   ASP A 219     -20.362  26.348 -81.696  1.00  0.00           N  
ATOM   3360  CA  ASP A 219     -19.000  26.801 -81.438  1.00  0.00           C  
ATOM   3361  C   ASP A 219     -18.109  25.660 -80.961  1.00  0.00           C  
ATOM   3362  O   ASP A 219     -17.020  25.889 -80.436  1.00  0.00           O  
ATOM   3363  CB  ASP A 219     -19.000  27.923 -80.397  1.00  0.00           C  
ATOM   3364  CG  ASP A 219     -19.530  27.474 -79.042  1.00  0.00           C  
ATOM   3365  OD1 ASP A 219     -20.260  26.512 -79.001  1.00  0.00           O  
ATOM   3366  OD2 ASP A 219     -19.201  28.098 -78.061  1.00  0.00           O  
ATOM   3367  H   ASP A 219     -20.934  26.044 -80.921  1.00  0.00           H  
ATOM   3368  HA  ASP A 219     -18.583  27.188 -82.368  1.00  0.00           H  
ATOM   3369 1HB  ASP A 219     -17.984  28.298 -80.267  1.00  0.00           H  
ATOM   3370 2HB  ASP A 219     -19.611  28.752 -80.754  1.00  0.00           H  
ATOM   3371  N   ASP A 220     -18.576  24.428 -81.145  1.00  0.00           N  
ATOM   3372  CA  ASP A 220     -17.858  23.263 -80.640  1.00  0.00           C  
ATOM   3373  C   ASP A 220     -16.573  23.020 -81.423  1.00  0.00           C  
ATOM   3374  O   ASP A 220     -16.589  22.945 -82.652  1.00  0.00           O  
ATOM   3375  CB  ASP A 220     -18.745  22.017 -80.706  1.00  0.00           C  
ATOM   3376  CG  ASP A 220     -18.095  20.793 -80.076  1.00  0.00           C  
ATOM   3377  OD1 ASP A 220     -18.174  20.653 -78.879  1.00  0.00           O  
ATOM   3378  OD2 ASP A 220     -17.527  20.009 -80.798  1.00  0.00           O  
ATOM   3379  H   ASP A 220     -19.443  24.293 -81.645  1.00  0.00           H  
ATOM   3380  HA  ASP A 220     -17.591  23.445 -79.599  1.00  0.00           H  
ATOM   3381 1HB  ASP A 220     -19.688  22.214 -80.195  1.00  0.00           H  
ATOM   3382 2HB  ASP A 220     -18.978  21.792 -81.747  1.00  0.00           H  
ATOM   3383  N   PRO A 221     -15.357  22.870 -80.890  1.00  0.00           N  
ATOM   3384  CA  PRO A 221     -14.164  23.059 -81.707  1.00  0.00           C  
ATOM   3385  C   PRO A 221     -14.080  22.009 -82.813  1.00  0.00           C  
ATOM   3386  O   PRO A 221     -13.708  22.315 -83.946  1.00  0.00           O  
ATOM   3387  CB  PRO A 221     -13.026  22.905 -80.693  1.00  0.00           C  
ATOM   3388  CG  PRO A 221     -13.639  23.298 -79.393  1.00  0.00           C  
ATOM   3389  CD  PRO A 221     -15.042  22.757 -79.461  1.00  0.00           C  
ATOM   3390  HA  PRO A 221     -14.176  24.072 -82.136  1.00  0.00           H  
ATOM   3391 1HB  PRO A 221     -12.657  21.869 -80.695  1.00  0.00           H  
ATOM   3392 2HB  PRO A 221     -12.179  23.548 -80.977  1.00  0.00           H  
ATOM   3393 1HG  PRO A 221     -13.062  22.875 -78.557  1.00  0.00           H  
ATOM   3394 2HG  PRO A 221     -13.612  24.392 -79.275  1.00  0.00           H  
ATOM   3395 1HD  PRO A 221     -15.049  21.711 -79.121  1.00  0.00           H  
ATOM   3396 2HD  PRO A 221     -15.705  23.373 -78.836  1.00  0.00           H  
ATOM   3397  N   GLU A 222     -14.430  20.772 -82.473  1.00  0.00           N  
ATOM   3398  CA  GLU A 222     -14.540  19.704 -83.461  1.00  0.00           C  
ATOM   3399  C   GLU A 222     -15.542  20.062 -84.550  1.00  0.00           C  
ATOM   3400  O   GLU A 222     -15.264  19.904 -85.739  1.00  0.00           O  
ATOM   3401  CB  GLU A 222     -14.952  18.393 -82.787  1.00  0.00           C  
ATOM   3402  CG  GLU A 222     -15.075  17.210 -83.736  1.00  0.00           C  
ATOM   3403  CD  GLU A 222     -13.752  16.776 -84.304  1.00  0.00           C  
ATOM   3404  OE1 GLU A 222     -12.744  17.089 -83.718  1.00  0.00           O  
ATOM   3405  OE2 GLU A 222     -13.750  16.130 -85.326  1.00  0.00           O  
ATOM   3406  H   GLU A 222     -14.626  20.568 -81.503  1.00  0.00           H  
ATOM   3407  HA  GLU A 222     -13.565  19.565 -83.929  1.00  0.00           H  
ATOM   3408 1HB  GLU A 222     -14.222  18.133 -82.020  1.00  0.00           H  
ATOM   3409 2HB  GLU A 222     -15.914  18.526 -82.292  1.00  0.00           H  
ATOM   3410 1HG  GLU A 222     -15.519  16.372 -83.200  1.00  0.00           H  
ATOM   3411 2HG  GLU A 222     -15.744  17.479 -84.552  1.00  0.00           H  
ATOM   3412  N   LYS A 223     -16.708  20.546 -84.138  1.00  0.00           N  
ATOM   3413  CA  LYS A 223     -17.755  20.928 -85.078  1.00  0.00           C  
ATOM   3414  C   LYS A 223     -17.258  21.986 -86.056  1.00  0.00           C  
ATOM   3415  O   LYS A 223     -17.467  21.875 -87.264  1.00  0.00           O  
ATOM   3416  CB  LYS A 223     -18.986  21.441 -84.329  1.00  0.00           C  
ATOM   3417  CG  LYS A 223     -19.716  20.379 -83.517  1.00  0.00           C  
ATOM   3418  CD  LYS A 223     -20.379  19.350 -84.422  1.00  0.00           C  
ATOM   3419  CE  LYS A 223     -21.206  18.357 -83.619  1.00  0.00           C  
ATOM   3420  NZ  LYS A 223     -20.355  17.493 -82.756  1.00  0.00           N  
ATOM   3421  H   LYS A 223     -16.873  20.653 -83.147  1.00  0.00           H  
ATOM   3422  HA  LYS A 223     -18.040  20.047 -85.655  1.00  0.00           H  
ATOM   3423 1HB  LYS A 223     -18.691  22.239 -83.647  1.00  0.00           H  
ATOM   3424 2HB  LYS A 223     -19.695  21.863 -85.041  1.00  0.00           H  
ATOM   3425 1HG  LYS A 223     -19.007  19.871 -82.862  1.00  0.00           H  
ATOM   3426 2HG  LYS A 223     -20.479  20.853 -82.900  1.00  0.00           H  
ATOM   3427 1HD  LYS A 223     -21.029  19.859 -85.135  1.00  0.00           H  
ATOM   3428 2HD  LYS A 223     -19.614  18.807 -84.976  1.00  0.00           H  
ATOM   3429 1HE  LYS A 223     -21.911  18.897 -82.988  1.00  0.00           H  
ATOM   3430 2HE  LYS A 223     -21.774  17.722 -84.299  1.00  0.00           H  
ATOM   3431 1HZ  LYS A 223     -20.940  16.850 -82.242  1.00  0.00           H  
ATOM   3432 2HZ  LYS A 223     -19.709  16.973 -83.333  1.00  0.00           H  
ATOM   3433 3HZ  LYS A 223     -19.838  18.069 -82.108  1.00  0.00           H  
ATOM   3434  N   ARG A 224     -16.600  23.011 -85.527  1.00  0.00           N  
ATOM   3435  CA  ARG A 224     -16.072  24.091 -86.352  1.00  0.00           C  
ATOM   3436  C   ARG A 224     -15.111  23.558 -87.406  1.00  0.00           C  
ATOM   3437  O   ARG A 224     -15.200  23.919 -88.580  1.00  0.00           O  
ATOM   3438  CB  ARG A 224     -15.356  25.121 -85.492  1.00  0.00           C  
ATOM   3439  CG  ARG A 224     -16.268  25.982 -84.632  1.00  0.00           C  
ATOM   3440  CD  ARG A 224     -15.502  26.998 -83.865  1.00  0.00           C  
ATOM   3441  NE  ARG A 224     -14.704  26.393 -82.811  1.00  0.00           N  
ATOM   3442  CZ  ARG A 224     -13.739  27.032 -82.121  1.00  0.00           C  
ATOM   3443  NH1 ARG A 224     -13.465  28.290 -82.384  1.00  0.00           N  
ATOM   3444  NH2 ARG A 224     -13.067  26.392 -81.179  1.00  0.00           N  
ATOM   3445  H   ARG A 224     -16.462  23.044 -84.527  1.00  0.00           H  
ATOM   3446  HA  ARG A 224     -16.905  24.579 -86.858  1.00  0.00           H  
ATOM   3447 1HB  ARG A 224     -14.656  24.617 -84.827  1.00  0.00           H  
ATOM   3448 2HB  ARG A 224     -14.777  25.789 -86.130  1.00  0.00           H  
ATOM   3449 1HG  ARG A 224     -16.984  26.502 -85.269  1.00  0.00           H  
ATOM   3450 2HG  ARG A 224     -16.804  25.350 -83.924  1.00  0.00           H  
ATOM   3451 1HD  ARG A 224     -14.831  27.532 -84.538  1.00  0.00           H  
ATOM   3452 2HD  ARG A 224     -16.193  27.705 -83.407  1.00  0.00           H  
ATOM   3453  HE  ARG A 224     -14.886  25.426 -82.580  1.00  0.00           H  
ATOM   3454 1HH1 ARG A 224     -13.978  28.779 -83.104  1.00  0.00           H  
ATOM   3455 2HH1 ARG A 224     -12.741  28.768 -81.867  1.00  0.00           H  
ATOM   3456 1HH2 ARG A 224     -13.278  25.425 -80.976  1.00  0.00           H  
ATOM   3457 2HH2 ARG A 224     -12.344  26.870 -80.662  1.00  0.00           H  
ATOM   3458  N   ARG A 225     -14.191  22.698 -86.982  1.00  0.00           N  
ATOM   3459  CA  ARG A 225     -13.212  22.113 -87.889  1.00  0.00           C  
ATOM   3460  C   ARG A 225     -13.884  21.230 -88.931  1.00  0.00           C  
ATOM   3461  O   ARG A 225     -13.515  21.247 -90.105  1.00  0.00           O  
ATOM   3462  CB  ARG A 225     -12.190  21.292 -87.116  1.00  0.00           C  
ATOM   3463  CG  ARG A 225     -11.220  22.106 -86.275  1.00  0.00           C  
ATOM   3464  CD  ARG A 225     -10.084  21.279 -85.792  1.00  0.00           C  
ATOM   3465  NE  ARG A 225     -10.525  20.224 -84.894  1.00  0.00           N  
ATOM   3466  CZ  ARG A 225     -10.674  20.366 -83.562  1.00  0.00           C  
ATOM   3467  NH1 ARG A 225     -10.414  21.522 -82.991  1.00  0.00           N  
ATOM   3468  NH2 ARG A 225     -11.082  19.344 -82.830  1.00  0.00           N  
ATOM   3469  H   ARG A 225     -14.171  22.442 -86.005  1.00  0.00           H  
ATOM   3470  HA  ARG A 225     -12.691  22.921 -88.404  1.00  0.00           H  
ATOM   3471 1HB  ARG A 225     -12.707  20.603 -86.449  1.00  0.00           H  
ATOM   3472 2HB  ARG A 225     -11.602  20.694 -87.813  1.00  0.00           H  
ATOM   3473 1HG  ARG A 225     -10.818  22.924 -86.873  1.00  0.00           H  
ATOM   3474 2HG  ARG A 225     -11.742  22.512 -85.408  1.00  0.00           H  
ATOM   3475 1HD  ARG A 225      -9.584  20.816 -86.642  1.00  0.00           H  
ATOM   3476 2HD  ARG A 225      -9.377  21.910 -85.256  1.00  0.00           H  
ATOM   3477  HE  ARG A 225     -10.735  19.321 -85.296  1.00  0.00           H  
ATOM   3478 1HH1 ARG A 225     -10.103  22.303 -83.551  1.00  0.00           H  
ATOM   3479 2HH1 ARG A 225     -10.526  21.628 -81.993  1.00  0.00           H  
ATOM   3480 1HH2 ARG A 225     -11.282  18.456 -83.269  1.00  0.00           H  
ATOM   3481 2HH2 ARG A 225     -11.193  19.451 -81.833  1.00  0.00           H  
ATOM   3482  N   ARG A 226     -14.873  20.457 -88.495  1.00  0.00           N  
ATOM   3483  CA  ARG A 226     -15.600  19.564 -89.392  1.00  0.00           C  
ATOM   3484  C   ARG A 226     -16.372  20.350 -90.443  1.00  0.00           C  
ATOM   3485  O   ARG A 226     -16.409  19.970 -91.613  1.00  0.00           O  
ATOM   3486  CB  ARG A 226     -16.566  18.687 -88.609  1.00  0.00           C  
ATOM   3487  CG  ARG A 226     -15.907  17.618 -87.751  1.00  0.00           C  
ATOM   3488  CD  ARG A 226     -16.907  16.858 -86.957  1.00  0.00           C  
ATOM   3489  NE  ARG A 226     -17.829  16.123 -87.807  1.00  0.00           N  
ATOM   3490  CZ  ARG A 226     -17.589  14.900 -88.319  1.00  0.00           C  
ATOM   3491  NH1 ARG A 226     -16.454  14.290 -88.058  1.00  0.00           N  
ATOM   3492  NH2 ARG A 226     -18.494  14.314 -89.083  1.00  0.00           N  
ATOM   3493  H   ARG A 226     -15.130  20.489 -87.518  1.00  0.00           H  
ATOM   3494  HA  ARG A 226     -14.880  18.921 -89.899  1.00  0.00           H  
ATOM   3495 1HB  ARG A 226     -17.172  19.309 -87.953  1.00  0.00           H  
ATOM   3496 2HB  ARG A 226     -17.243  18.184 -89.300  1.00  0.00           H  
ATOM   3497 1HG  ARG A 226     -15.372  16.916 -88.391  1.00  0.00           H  
ATOM   3498 2HG  ARG A 226     -15.206  18.087 -87.060  1.00  0.00           H  
ATOM   3499 1HD  ARG A 226     -16.393  16.144 -86.314  1.00  0.00           H  
ATOM   3500 2HD  ARG A 226     -17.485  17.549 -86.344  1.00  0.00           H  
ATOM   3501  HE  ARG A 226     -18.713  16.561 -88.030  1.00  0.00           H  
ATOM   3502 1HH1 ARG A 226     -15.762  14.738 -87.474  1.00  0.00           H  
ATOM   3503 2HH1 ARG A 226     -16.274  13.373 -88.441  1.00  0.00           H  
ATOM   3504 1HH2 ARG A 226     -19.366  14.783 -89.284  1.00  0.00           H  
ATOM   3505 2HH2 ARG A 226     -18.314  13.398 -89.466  1.00  0.00           H  
ATOM   3506  N   ILE A 227     -16.988  21.448 -90.020  1.00  0.00           N  
ATOM   3507  CA  ILE A 227     -17.761  22.288 -90.925  1.00  0.00           C  
ATOM   3508  C   ILE A 227     -16.871  22.923 -91.985  1.00  0.00           C  
ATOM   3509  O   ILE A 227     -17.244  23.005 -93.155  1.00  0.00           O  
ATOM   3510  CB  ILE A 227     -18.504  23.391 -90.149  1.00  0.00           C  
ATOM   3511  CG1 ILE A 227     -19.595  22.781 -89.266  1.00  0.00           C  
ATOM   3512  CG2 ILE A 227     -19.100  24.408 -91.111  1.00  0.00           C  
ATOM   3513  CD1 ILE A 227     -20.192  23.753 -88.273  1.00  0.00           C  
ATOM   3514  H   ILE A 227     -16.920  21.707 -89.046  1.00  0.00           H  
ATOM   3515  HA  ILE A 227     -18.499  21.666 -91.429  1.00  0.00           H  
ATOM   3516  HB  ILE A 227     -17.807  23.900 -89.484  1.00  0.00           H  
ATOM   3517 1HG1 ILE A 227     -20.398  22.397 -89.893  1.00  0.00           H  
ATOM   3518 2HG1 ILE A 227     -19.183  21.938 -88.710  1.00  0.00           H  
ATOM   3519 1HG2 ILE A 227     -19.622  25.180 -90.546  1.00  0.00           H  
ATOM   3520 2HG2 ILE A 227     -18.304  24.864 -91.698  1.00  0.00           H  
ATOM   3521 3HG2 ILE A 227     -19.803  23.909 -91.778  1.00  0.00           H  
ATOM   3522 1HD1 ILE A 227     -20.956  23.247 -87.684  1.00  0.00           H  
ATOM   3523 2HD1 ILE A 227     -19.409  24.123 -87.611  1.00  0.00           H  
ATOM   3524 3HD1 ILE A 227     -20.641  24.588 -88.808  1.00  0.00           H  
ATOM   3525  N   ALA A 228     -15.692  23.371 -91.569  1.00  0.00           N  
ATOM   3526  CA  ALA A 228     -14.745  23.997 -92.484  1.00  0.00           C  
ATOM   3527  C   ALA A 228     -14.253  23.009 -93.532  1.00  0.00           C  
ATOM   3528  O   ALA A 228     -14.118  23.351 -94.707  1.00  0.00           O  
ATOM   3529  CB  ALA A 228     -13.569  24.578 -91.713  1.00  0.00           C  
ATOM   3530  H   ALA A 228     -15.444  23.276 -90.594  1.00  0.00           H  
ATOM   3531  HA  ALA A 228     -15.260  24.805 -93.003  1.00  0.00           H  
ATOM   3532 1HB  ALA A 228     -12.871  25.042 -92.410  1.00  0.00           H  
ATOM   3533 2HB  ALA A 228     -13.930  25.327 -91.008  1.00  0.00           H  
ATOM   3534 3HB  ALA A 228     -13.062  23.782 -91.169  1.00  0.00           H  
ATOM   3535  N   ARG A 229     -13.987  21.781 -93.102  1.00  0.00           N  
ATOM   3536  CA  ARG A 229     -13.510  20.740 -94.004  1.00  0.00           C  
ATOM   3537  C   ARG A 229     -14.563  20.389 -95.047  1.00  0.00           C  
ATOM   3538  O   ARG A 229     -14.246  20.187 -96.219  1.00  0.00           O  
ATOM   3539  CB  ARG A 229     -13.135  19.488 -93.225  1.00  0.00           C  
ATOM   3540  CG  ARG A 229     -12.636  18.331 -94.076  1.00  0.00           C  
ATOM   3541  CD  ARG A 229     -11.351  18.657 -94.748  1.00  0.00           C  
ATOM   3542  NE  ARG A 229     -10.888  17.567 -95.591  1.00  0.00           N  
ATOM   3543  CZ  ARG A 229     -10.122  16.544 -95.166  1.00  0.00           C  
ATOM   3544  NH1 ARG A 229      -9.741  16.485 -93.909  1.00  0.00           N  
ATOM   3545  NH2 ARG A 229      -9.752  15.600 -96.014  1.00  0.00           N  
ATOM   3546  H   ARG A 229     -14.119  21.563 -92.125  1.00  0.00           H  
ATOM   3547  HA  ARG A 229     -12.622  21.109 -94.519  1.00  0.00           H  
ATOM   3548 1HB  ARG A 229     -12.354  19.728 -92.505  1.00  0.00           H  
ATOM   3549 2HB  ARG A 229     -14.001  19.135 -92.664  1.00  0.00           H  
ATOM   3550 1HG  ARG A 229     -12.480  17.456 -93.445  1.00  0.00           H  
ATOM   3551 2HG  ARG A 229     -13.374  18.098 -94.844  1.00  0.00           H  
ATOM   3552 1HD  ARG A 229     -11.482  19.540 -95.373  1.00  0.00           H  
ATOM   3553 2HD  ARG A 229     -10.588  18.855 -93.996  1.00  0.00           H  
ATOM   3554  HE  ARG A 229     -11.160  17.578 -96.565  1.00  0.00           H  
ATOM   3555 1HH1 ARG A 229     -10.024  17.207 -93.262  1.00  0.00           H  
ATOM   3556 2HH1 ARG A 229      -9.167  15.718 -93.591  1.00  0.00           H  
ATOM   3557 1HH2 ARG A 229     -10.044  15.645 -96.980  1.00  0.00           H  
ATOM   3558 2HH2 ARG A 229      -9.178  14.833 -95.696  1.00  0.00           H  
ATOM   3559  N   TRP A 230     -15.817  20.317 -94.614  1.00  0.00           N  
ATOM   3560  CA  TRP A 230     -16.920  19.992 -95.511  1.00  0.00           C  
ATOM   3561  C   TRP A 230     -17.109  21.072 -96.568  1.00  0.00           C  
ATOM   3562  O   TRP A 230     -17.357  20.774 -97.736  1.00  0.00           O  
ATOM   3563  CB  TRP A 230     -18.217  19.817 -94.719  1.00  0.00           C  
ATOM   3564  CG  TRP A 230     -18.257  18.558 -93.907  1.00  0.00           C  
ATOM   3565  CD1 TRP A 230     -18.480  18.460 -92.566  1.00  0.00           C  
ATOM   3566  CD2 TRP A 230     -18.068  17.203 -94.382  1.00  0.00           C  
ATOM   3567  NE1 TRP A 230     -18.442  17.145 -92.175  1.00  0.00           N  
ATOM   3568  CE2 TRP A 230     -18.192  16.361 -93.273  1.00  0.00           C  
ATOM   3569  CE3 TRP A 230     -17.808  16.646 -95.640  1.00  0.00           C  
ATOM   3570  CZ2 TRP A 230     -18.064  14.985 -93.379  1.00  0.00           C  
ATOM   3571  CZ3 TRP A 230     -17.681  15.266 -95.746  1.00  0.00           C  
ATOM   3572  CH2 TRP A 230     -17.806  14.458 -94.645  1.00  0.00           C  
ATOM   3573  H   TRP A 230     -16.012  20.493 -93.639  1.00  0.00           H  
ATOM   3574  HA  TRP A 230     -16.689  19.054 -96.016  1.00  0.00           H  
ATOM   3575 1HB  TRP A 230     -18.350  20.664 -94.046  1.00  0.00           H  
ATOM   3576 2HB  TRP A 230     -19.064  19.809 -95.405  1.00  0.00           H  
ATOM   3577  HD1 TRP A 230     -18.661  19.303 -91.901  1.00  0.00           H  
ATOM   3578  HE1 TRP A 230     -18.575  16.807 -91.232  1.00  0.00           H  
ATOM   3579  HE3 TRP A 230     -17.710  17.283 -96.519  1.00  0.00           H  
ATOM   3580  HZ2 TRP A 230     -18.160  14.326 -92.516  1.00  0.00           H  
ATOM   3581  HZ3 TRP A 230     -17.478  14.840 -96.729  1.00  0.00           H  
ATOM   3582  HH2 TRP A 230     -17.701  13.379 -94.764  1.00  0.00           H  
ATOM   3583  N   ALA A 231     -16.991  22.327 -96.149  1.00  0.00           N  
ATOM   3584  CA  ALA A 231     -17.149  23.456 -97.060  1.00  0.00           C  
ATOM   3585  C   ALA A 231     -16.054  23.467 -98.118  1.00  0.00           C  
ATOM   3586  O   ALA A 231     -16.312  23.741 -99.290  1.00  0.00           O  
ATOM   3587  CB  ALA A 231     -17.149  24.766 -96.286  1.00  0.00           C  
ATOM   3588  H   ALA A 231     -16.786  22.504 -95.176  1.00  0.00           H  
ATOM   3589  HA  ALA A 231     -18.106  23.347 -97.571  1.00  0.00           H  
ATOM   3590 1HB  ALA A 231     -17.267  25.599 -96.980  1.00  0.00           H  
ATOM   3591 2HB  ALA A 231     -17.974  24.768 -95.574  1.00  0.00           H  
ATOM   3592 3HB  ALA A 231     -16.207  24.872 -95.750  1.00  0.00           H  
ATOM   3593  N   ARG A 232     -14.828  23.167 -97.698  1.00  0.00           N  
ATOM   3594  CA  ARG A 232     -13.692  23.142 -98.610  1.00  0.00           C  
ATOM   3595  C   ARG A 232     -13.847  22.044 -99.654  1.00  0.00           C  
ATOM   3596  O   ARG A 232     -13.539  22.244-100.829  1.00  0.00           O  
ATOM   3597  CB  ARG A 232     -12.395  22.929 -97.843  1.00  0.00           C  
ATOM   3598  CG  ARG A 232     -11.130  23.058 -98.677  1.00  0.00           C  
ATOM   3599  CD  ARG A 232     -10.734  21.758 -99.277  1.00  0.00           C  
ATOM   3600  NE  ARG A 232      -9.497  21.865-100.033  1.00  0.00           N  
ATOM   3601  CZ  ARG A 232      -8.263  21.747 -99.504  1.00  0.00           C  
ATOM   3602  NH1 ARG A 232      -8.119  21.519 -98.217  1.00  0.00           N  
ATOM   3603  NH2 ARG A 232      -7.198  21.860-100.278  1.00  0.00           N  
ATOM   3604  H   ARG A 232     -14.681  22.951 -96.722  1.00  0.00           H  
ATOM   3605  HA  ARG A 232     -13.638  24.103 -99.123  1.00  0.00           H  
ATOM   3606 1HB  ARG A 232     -12.330  23.653 -97.032  1.00  0.00           H  
ATOM   3607 2HB  ARG A 232     -12.396  21.935 -97.396  1.00  0.00           H  
ATOM   3608 1HG  ARG A 232     -11.298  23.771 -99.485  1.00  0.00           H  
ATOM   3609 2HG  ARG A 232     -10.313  23.409 -98.047  1.00  0.00           H  
ATOM   3610 1HD  ARG A 232     -10.587  21.022 -98.486  1.00  0.00           H  
ATOM   3611 2HD  ARG A 232     -11.517  21.414 -99.951  1.00  0.00           H  
ATOM   3612  HE  ARG A 232      -9.567  22.040-101.027  1.00  0.00           H  
ATOM   3613 1HH1 ARG A 232      -8.934  21.432 -97.625  1.00  0.00           H  
ATOM   3614 2HH1 ARG A 232      -7.195  21.431 -97.820  1.00  0.00           H  
ATOM   3615 1HH2 ARG A 232      -7.309  22.035-101.268  1.00  0.00           H  
ATOM   3616 2HH2 ARG A 232      -6.274  21.772 -99.882  1.00  0.00           H  
ATOM   3617  N   GLU A 233     -14.326  20.885 -99.219  1.00  0.00           N  
ATOM   3618  CA  GLU A 233     -14.522  19.752-100.117  1.00  0.00           C  
ATOM   3619  C   GLU A 233     -15.587  20.057-101.164  1.00  0.00           C  
ATOM   3620  O   GLU A 233     -15.439  19.707-102.335  1.00  0.00           O  
ATOM   3621  CB  GLU A 233     -14.915  18.504 -99.323  1.00  0.00           C  
ATOM   3622  CG  GLU A 233     -13.804  17.936 -98.453  1.00  0.00           C  
ATOM   3623  CD  GLU A 233     -12.632  17.438 -99.252  1.00  0.00           C  
ATOM   3624  OE1 GLU A 233     -12.846  16.874-100.298  1.00  0.00           O  
ATOM   3625  OE2 GLU A 233     -11.520  17.622 -98.815  1.00  0.00           O  
ATOM   3626  H   GLU A 233     -14.560  20.786 -98.242  1.00  0.00           H  
ATOM   3627  HA  GLU A 233     -13.583  19.554-100.635  1.00  0.00           H  
ATOM   3628 1HB  GLU A 233     -15.762  18.736 -98.676  1.00  0.00           H  
ATOM   3629 2HB  GLU A 233     -15.234  17.721-100.011  1.00  0.00           H  
ATOM   3630 1HG  GLU A 233     -13.459  18.712 -97.769  1.00  0.00           H  
ATOM   3631 2HG  GLU A 233     -14.205  17.118 -97.857  1.00  0.00           H  
ATOM   3632  N   GLN A 234     -16.661  20.713-100.735  1.00  0.00           N  
ATOM   3633  CA  GLN A 234     -17.751  21.065-101.636  1.00  0.00           C  
ATOM   3634  C   GLN A 234     -17.291  22.058-102.697  1.00  0.00           C  
ATOM   3635  O   GLN A 234     -17.662  21.949-103.866  1.00  0.00           O  
ATOM   3636  CB  GLN A 234     -18.928  21.648-100.850  1.00  0.00           C  
ATOM   3637  CG  GLN A 234     -19.655  20.638 -99.978  1.00  0.00           C  
ATOM   3638  CD  GLN A 234     -20.761  21.273 -99.156  1.00  0.00           C  
ATOM   3639  OE1 GLN A 234     -21.913  21.346 -99.591  1.00  0.00           O  
ATOM   3640  NE2 GLN A 234     -20.416  21.736 -97.960  1.00  0.00           N  
ATOM   3641  H   GLN A 234     -16.723  20.973 -99.761  1.00  0.00           H  
ATOM   3642  HA  GLN A 234     -18.085  20.161-102.145  1.00  0.00           H  
ATOM   3643 1HB  GLN A 234     -18.574  22.454-100.207  1.00  0.00           H  
ATOM   3644 2HB  GLN A 234     -19.652  22.076-101.543  1.00  0.00           H  
ATOM   3645 1HG  GLN A 234     -20.099  19.875-100.616  1.00  0.00           H  
ATOM   3646 2HG  GLN A 234     -18.939  20.183 -99.293  1.00  0.00           H  
ATOM   3647 1HE2 GLN A 234     -21.103  22.166 -97.372  1.00  0.00           H  
ATOM   3648 2HE2 GLN A 234     -19.470  21.656 -97.645  1.00  0.00           H  
ATOM   3649  N   MET A 235     -16.481  23.027-102.280  1.00  0.00           N  
ATOM   3650  CA  MET A 235     -15.969  24.040-103.194  1.00  0.00           C  
ATOM   3651  C   MET A 235     -15.058  23.425-104.248  1.00  0.00           C  
ATOM   3652  O   MET A 235     -15.112  23.794-105.421  1.00  0.00           O  
ATOM   3653  CB  MET A 235     -15.227  25.125-102.416  1.00  0.00           C  
ATOM   3654  CG  MET A 235     -16.113  25.970-101.513  1.00  0.00           C  
ATOM   3655  SD  MET A 235     -17.332  26.928-102.435  1.00  0.00           S  
ATOM   3656  CE  MET A 235     -18.324  27.590-101.099  1.00  0.00           C  
ATOM   3657  H   MET A 235     -16.213  23.061-101.307  1.00  0.00           H  
ATOM   3658  HA  MET A 235     -16.812  24.495-103.713  1.00  0.00           H  
ATOM   3659 1HB  MET A 235     -14.459  24.665-101.795  1.00  0.00           H  
ATOM   3660 2HB  MET A 235     -14.725  25.795-103.115  1.00  0.00           H  
ATOM   3661 1HG  MET A 235     -16.641  25.324-100.812  1.00  0.00           H  
ATOM   3662 2HG  MET A 235     -15.495  26.661-100.939  1.00  0.00           H  
ATOM   3663 1HE  MET A 235     -19.123  28.207-101.510  1.00  0.00           H  
ATOM   3664 2HE  MET A 235     -18.756  26.769-100.525  1.00  0.00           H  
ATOM   3665 3HE  MET A 235     -17.696  28.197-100.446  1.00  0.00           H  
ATOM   3666  N   ARG A 236     -14.222  22.484-103.822  1.00  0.00           N  
ATOM   3667  CA  ARG A 236     -13.299  21.813-104.728  1.00  0.00           C  
ATOM   3668  C   ARG A 236     -14.047  20.993-105.771  1.00  0.00           C  
ATOM   3669  O   ARG A 236     -13.677  20.977-106.945  1.00  0.00           O  
ATOM   3670  CB  ARG A 236     -12.356  20.904-103.954  1.00  0.00           C  
ATOM   3671  CG  ARG A 236     -11.314  20.192-104.802  1.00  0.00           C  
ATOM   3672  CD  ARG A 236     -10.417  19.345-103.974  1.00  0.00           C  
ATOM   3673  NE  ARG A 236     -11.142  18.271-103.315  1.00  0.00           N  
ATOM   3674  CZ  ARG A 236     -11.498  17.113-103.905  1.00  0.00           C  
ATOM   3675  NH1 ARG A 236     -11.189  16.895-105.164  1.00  0.00           N  
ATOM   3676  NH2 ARG A 236     -12.156  16.196-103.218  1.00  0.00           N  
ATOM   3677  H   ARG A 236     -14.226  22.227-102.845  1.00  0.00           H  
ATOM   3678  HA  ARG A 236     -12.708  22.571-105.243  1.00  0.00           H  
ATOM   3679 1HB  ARG A 236     -11.826  21.486-103.201  1.00  0.00           H  
ATOM   3680 2HB  ARG A 236     -12.933  20.142-103.431  1.00  0.00           H  
ATOM   3681 1HG  ARG A 236     -11.814  19.552-105.530  1.00  0.00           H  
ATOM   3682 2HG  ARG A 236     -10.704  20.929-105.324  1.00  0.00           H  
ATOM   3683 1HD  ARG A 236      -9.650  18.900-104.607  1.00  0.00           H  
ATOM   3684 2HD  ARG A 236      -9.944  19.958-103.208  1.00  0.00           H  
ATOM   3685  HE  ARG A 236     -11.397  18.402-102.345  1.00  0.00           H  
ATOM   3686 1HH1 ARG A 236     -10.685  17.596-105.689  1.00  0.00           H  
ATOM   3687 2HH1 ARG A 236     -11.455  16.027-105.607  1.00  0.00           H  
ATOM   3688 1HH2 ARG A 236     -12.394  16.363-102.250  1.00  0.00           H  
ATOM   3689 2HH2 ARG A 236     -12.423  15.329-103.660  1.00  0.00           H  
ATOM   3690  N   ARG A 237     -15.101  20.313-105.335  1.00  0.00           N  
ATOM   3691  CA  ARG A 237     -15.904  19.488-106.231  1.00  0.00           C  
ATOM   3692  C   ARG A 237     -16.604  20.339-107.283  1.00  0.00           C  
ATOM   3693  O   ARG A 237     -16.678  19.960-108.452  1.00  0.00           O  
ATOM   3694  CB  ARG A 237     -16.943  18.700-105.447  1.00  0.00           C  
ATOM   3695  CG  ARG A 237     -17.782  17.743-106.279  1.00  0.00           C  
ATOM   3696  CD  ARG A 237     -18.745  16.986-105.440  1.00  0.00           C  
ATOM   3697  NE  ARG A 237     -18.071  16.110-104.495  1.00  0.00           N  
ATOM   3698  CZ  ARG A 237     -18.642  15.591-103.391  1.00  0.00           C  
ATOM   3699  NH1 ARG A 237     -19.895  15.869-103.106  1.00  0.00           N  
ATOM   3700  NH2 ARG A 237     -17.942  14.803-102.593  1.00  0.00           N  
ATOM   3701  H   ARG A 237     -15.353  20.367-104.358  1.00  0.00           H  
ATOM   3702  HA  ARG A 237     -15.243  18.784-106.738  1.00  0.00           H  
ATOM   3703 1HB  ARG A 237     -16.448  18.117-104.672  1.00  0.00           H  
ATOM   3704 2HB  ARG A 237     -17.625  19.391-104.951  1.00  0.00           H  
ATOM   3705 1HG  ARG A 237     -18.344  18.305-107.024  1.00  0.00           H  
ATOM   3706 2HG  ARG A 237     -17.128  17.028-106.780  1.00  0.00           H  
ATOM   3707 1HD  ARG A 237     -19.363  17.684-104.876  1.00  0.00           H  
ATOM   3708 2HD  ARG A 237     -19.381  16.373-106.078  1.00  0.00           H  
ATOM   3709  HE  ARG A 237     -17.105  15.873-104.680  1.00  0.00           H  
ATOM   3710 1HH1 ARG A 237     -20.430  16.471-103.716  1.00  0.00           H  
ATOM   3711 2HH1 ARG A 237     -20.323  15.480-102.278  1.00  0.00           H  
ATOM   3712 1HH2 ARG A 237     -16.978  14.589-102.812  1.00  0.00           H  
ATOM   3713 2HH2 ARG A 237     -18.370  14.414-101.766  1.00  0.00           H  
ATOM   3714  N   LEU A 238     -17.117  21.490-106.861  1.00  0.00           N  
ATOM   3715  CA  LEU A 238     -17.813  22.396-107.768  1.00  0.00           C  
ATOM   3716  C   LEU A 238     -16.867  22.948-108.828  1.00  0.00           C  
ATOM   3717  O   LEU A 238     -17.229  23.063-109.999  1.00  0.00           O  
ATOM   3718  CB  LEU A 238     -18.442  23.553-106.982  1.00  0.00           C  
ATOM   3719  CG  LEU A 238     -19.618  23.178-106.071  1.00  0.00           C  
ATOM   3720  CD1 LEU A 238     -20.014  24.383-105.230  1.00  0.00           C  
ATOM   3721  CD2 LEU A 238     -20.784  22.696-106.921  1.00  0.00           C  
ATOM   3722  H   LEU A 238     -17.024  21.744-105.888  1.00  0.00           H  
ATOM   3723  HA  LEU A 238     -18.606  21.842-108.270  1.00  0.00           H  
ATOM   3724 1HB  LEU A 238     -17.673  24.008-106.359  1.00  0.00           H  
ATOM   3725 2HB  LEU A 238     -18.797  24.302-107.690  1.00  0.00           H  
ATOM   3726  HG  LEU A 238     -19.311  22.383-105.391  1.00  0.00           H  
ATOM   3727 1HD1 LEU A 238     -20.850  24.116-104.583  1.00  0.00           H  
ATOM   3728 2HD1 LEU A 238     -19.168  24.695-104.618  1.00  0.00           H  
ATOM   3729 3HD1 LEU A 238     -20.310  25.202-105.885  1.00  0.00           H  
ATOM   3730 1HD2 LEU A 238     -21.620  22.428-106.273  1.00  0.00           H  
ATOM   3731 2HD2 LEU A 238     -21.092  23.491-107.600  1.00  0.00           H  
ATOM   3732 3HD2 LEU A 238     -20.478  21.823-107.498  1.00  0.00           H  
ATOM   3733  N   SER A 239     -15.653  23.287-108.412  1.00  0.00           N  
ATOM   3734  CA  SER A 239     -14.652  23.827-109.324  1.00  0.00           C  
ATOM   3735  C   SER A 239     -14.251  22.797-110.373  1.00  0.00           C  
ATOM   3736  O   SER A 239     -14.084  23.125-111.548  1.00  0.00           O  
ATOM   3737  CB  SER A 239     -13.428  24.276-108.549  1.00  0.00           C  
ATOM   3738  OG  SER A 239     -13.732  25.361-107.716  1.00  0.00           O  
ATOM   3739  H   SER A 239     -15.417  23.167-107.437  1.00  0.00           H  
ATOM   3740  HA  SER A 239     -15.081  24.689-109.837  1.00  0.00           H  
ATOM   3741 1HB  SER A 239     -13.053  23.448-107.950  1.00  0.00           H  
ATOM   3742 2HB  SER A 239     -12.641  24.560-109.246  1.00  0.00           H  
ATOM   3743  HG  SER A 239     -12.915  25.585-107.264  1.00  0.00           H  
ATOM   3744  N   ARG A 240     -14.097  21.550-109.942  1.00  0.00           N  
ATOM   3745  CA  ARG A 240     -13.716  20.469-110.843  1.00  0.00           C  
ATOM   3746  C   ARG A 240     -14.795  20.214-111.887  1.00  0.00           C  
ATOM   3747  O   ARG A 240     -14.497  19.985-113.059  1.00  0.00           O  
ATOM   3748  CB  ARG A 240     -13.457  19.188-110.063  1.00  0.00           C  
ATOM   3749  CG  ARG A 240     -13.038  17.997-110.910  1.00  0.00           C  
ATOM   3750  CD  ARG A 240     -11.735  18.234-111.583  1.00  0.00           C  
ATOM   3751  NE  ARG A 240     -11.308  17.081-112.359  1.00  0.00           N  
ATOM   3752  CZ  ARG A 240     -10.269  17.077-113.217  1.00  0.00           C  
ATOM   3753  NH1 ARG A 240      -9.563  18.171-113.397  1.00  0.00           N  
ATOM   3754  NH2 ARG A 240      -9.961  15.975-113.877  1.00  0.00           N  
ATOM   3755  H   ARG A 240     -14.249  21.346-108.965  1.00  0.00           H  
ATOM   3756  HA  ARG A 240     -12.798  20.755-111.357  1.00  0.00           H  
ATOM   3757 1HB  ARG A 240     -12.673  19.363-109.328  1.00  0.00           H  
ATOM   3758 2HB  ARG A 240     -14.358  18.905-109.519  1.00  0.00           H  
ATOM   3759 1HG  ARG A 240     -12.941  17.116-110.275  1.00  0.00           H  
ATOM   3760 2HG  ARG A 240     -13.791  17.812-111.676  1.00  0.00           H  
ATOM   3761 1HD  ARG A 240     -11.824  19.085-112.258  1.00  0.00           H  
ATOM   3762 2HD  ARG A 240     -10.972  18.443-110.835  1.00  0.00           H  
ATOM   3763  HE  ARG A 240     -11.828  16.220-112.247  1.00  0.00           H  
ATOM   3764 1HH1 ARG A 240      -9.799  19.014-112.893  1.00  0.00           H  
ATOM   3765 2HH1 ARG A 240      -8.784  18.169-114.040  1.00  0.00           H  
ATOM   3766 1HH2 ARG A 240     -10.504  15.134-113.738  1.00  0.00           H  
ATOM   3767 2HH2 ARG A 240      -9.182  15.972-114.519  1.00  0.00           H  
ATOM   3768  N   ARG A 241     -16.050  20.255-111.455  1.00  0.00           N  
ATOM   3769  CA  ARG A 241     -17.178  20.029-112.351  1.00  0.00           C  
ATOM   3770  C   ARG A 241     -17.269  21.122-113.408  1.00  0.00           C  
ATOM   3771  O   ARG A 241     -17.541  20.848-114.577  1.00  0.00           O  
ATOM   3772  CB  ARG A 241     -18.481  19.975-111.568  1.00  0.00           C  
ATOM   3773  CG  ARG A 241     -18.613  18.788-110.627  1.00  0.00           C  
ATOM   3774  CD  ARG A 241     -18.685  17.504-111.369  1.00  0.00           C  
ATOM   3775  NE  ARG A 241     -18.918  16.376-110.481  1.00  0.00           N  
ATOM   3776  CZ  ARG A 241     -18.884  15.084-110.860  1.00  0.00           C  
ATOM   3777  NH1 ARG A 241     -18.624  14.772-112.110  1.00  0.00           N  
ATOM   3778  NH2 ARG A 241     -19.110  14.129-109.974  1.00  0.00           N  
ATOM   3779  H   ARG A 241     -16.227  20.448-110.480  1.00  0.00           H  
ATOM   3780  HA  ARG A 241     -17.035  19.071-112.853  1.00  0.00           H  
ATOM   3781 1HB  ARG A 241     -18.586  20.881-110.973  1.00  0.00           H  
ATOM   3782 2HB  ARG A 241     -19.322  19.941-112.262  1.00  0.00           H  
ATOM   3783 1HG  ARG A 241     -17.750  18.753-109.962  1.00  0.00           H  
ATOM   3784 2HG  ARG A 241     -19.523  18.893-110.034  1.00  0.00           H  
ATOM   3785 1HD  ARG A 241     -19.501  17.545-112.089  1.00  0.00           H  
ATOM   3786 2HD  ARG A 241     -17.745  17.335-111.894  1.00  0.00           H  
ATOM   3787  HE  ARG A 241     -19.121  16.577-109.510  1.00  0.00           H  
ATOM   3788 1HH1 ARG A 241     -18.451  15.502-112.787  1.00  0.00           H  
ATOM   3789 2HH1 ARG A 241     -18.598  13.804-112.394  1.00  0.00           H  
ATOM   3790 1HH2 ARG A 241     -19.310  14.369-109.013  1.00  0.00           H  
ATOM   3791 2HH2 ARG A 241     -19.084  13.161-110.258  1.00  0.00           H  
ATOM   3792  N   ALA A 242     -17.038  22.363-112.991  1.00  0.00           N  
ATOM   3793  CA  ALA A 242     -17.094  23.499-113.901  1.00  0.00           C  
ATOM   3794  C   ALA A 242     -16.001  23.411-114.960  1.00  0.00           C  
ATOM   3795  O   ALA A 242     -16.233  23.707-116.132  1.00  0.00           O  
ATOM   3796  CB  ALA A 242     -16.977  24.804-113.126  1.00  0.00           C  
ATOM   3797  H   ALA A 242     -16.819  22.522-112.018  1.00  0.00           H  
ATOM   3798  HA  ALA A 242     -18.057  23.477-114.412  1.00  0.00           H  
ATOM   3799 1HB  ALA A 242     -17.022  25.644-113.819  1.00  0.00           H  
ATOM   3800 2HB  ALA A 242     -17.798  24.878-112.413  1.00  0.00           H  
ATOM   3801 3HB  ALA A 242     -16.029  24.825-112.591  1.00  0.00           H  
ATOM   3802  N   GLU A 243     -14.809  23.003-114.539  1.00  0.00           N  
ATOM   3803  CA  GLU A 243     -13.677  22.875-115.450  1.00  0.00           C  
ATOM   3804  C   GLU A 243     -13.930  21.795-116.494  1.00  0.00           C  
ATOM   3805  O   GLU A 243     -13.605  21.966-117.669  1.00  0.00           O  
ATOM   3806  CB  GLU A 243     -12.399  22.556-114.672  1.00  0.00           C  
ATOM   3807  CG  GLU A 243     -11.883  23.702-113.813  1.00  0.00           C  
ATOM   3808  CD  GLU A 243     -10.669  23.329-113.008  1.00  0.00           C  
ATOM   3809  OE1 GLU A 243     -10.300  22.180-113.022  1.00  0.00           O  
ATOM   3810  OE2 GLU A 243     -10.109  24.196-112.378  1.00  0.00           O  
ATOM   3811  H   GLU A 243     -14.683  22.776-113.563  1.00  0.00           H  
ATOM   3812  HA  GLU A 243     -13.541  23.824-115.969  1.00  0.00           H  
ATOM   3813 1HB  GLU A 243     -12.575  21.701-114.018  1.00  0.00           H  
ATOM   3814 2HB  GLU A 243     -11.608  22.277-115.368  1.00  0.00           H  
ATOM   3815 1HG  GLU A 243     -11.631  24.542-114.460  1.00  0.00           H  
ATOM   3816 2HG  GLU A 243     -12.675  24.023-113.139  1.00  0.00           H  
ATOM   3817  N   GLU A 244     -14.512  20.684-116.060  1.00  0.00           N  
ATOM   3818  CA  GLU A 244     -14.810  19.573-116.956  1.00  0.00           C  
ATOM   3819  C   GLU A 244     -15.841  19.972-118.004  1.00  0.00           C  
ATOM   3820  O   GLU A 244     -15.708  19.632-119.180  1.00  0.00           O  
ATOM   3821  CB  GLU A 244     -15.317  18.368-116.161  1.00  0.00           C  
ATOM   3822  CG  GLU A 244     -14.260  17.695-115.297  1.00  0.00           C  
ATOM   3823  CD  GLU A 244     -14.810  16.564-114.473  1.00  0.00           C  
ATOM   3824  OE1 GLU A 244     -16.003  16.375-114.480  1.00  0.00           O  
ATOM   3825  OE2 GLU A 244     -14.037  15.888-113.836  1.00  0.00           O  
ATOM   3826  H   GLU A 244     -14.754  20.606-115.083  1.00  0.00           H  
ATOM   3827  HA  GLU A 244     -13.893  19.289-117.473  1.00  0.00           H  
ATOM   3828 1HB  GLU A 244     -16.133  18.679-115.509  1.00  0.00           H  
ATOM   3829 2HB  GLU A 244     -15.713  17.619-116.848  1.00  0.00           H  
ATOM   3830 1HG  GLU A 244     -13.470  17.309-115.941  1.00  0.00           H  
ATOM   3831 2HG  GLU A 244     -13.819  18.439-114.635  1.00  0.00           H  
ATOM   3832  N   LEU A 245     -16.869  20.698-117.563  1.00  0.00           N  
ATOM   3833  CA  LEU A 245     -18.024  20.991-118.407  1.00  0.00           C  
ATOM   3834  C   LEU A 245     -17.974  22.379-119.037  1.00  0.00           C  
ATOM   3835  O   LEU A 245     -18.736  22.683-119.955  1.00  0.00           O  
ATOM   3836  CB  LEU A 245     -19.311  20.857-117.583  1.00  0.00           C  
ATOM   3837  CG  LEU A 245     -19.582  19.467-116.994  1.00  0.00           C  
ATOM   3838  CD1 LEU A 245     -20.842  19.514-116.140  1.00  0.00           C  
ATOM   3839  CD2 LEU A 245     -19.724  18.456-118.122  1.00  0.00           C  
ATOM   3840  H   LEU A 245     -16.847  21.055-116.618  1.00  0.00           H  
ATOM   3841  HA  LEU A 245     -18.051  20.266-119.220  1.00  0.00           H  
ATOM   3842 1HB  LEU A 245     -19.270  21.565-116.757  1.00  0.00           H  
ATOM   3843 2HB  LEU A 245     -20.158  21.120-118.217  1.00  0.00           H  
ATOM   3844  HG  LEU A 245     -18.753  19.177-116.349  1.00  0.00           H  
ATOM   3845 1HD1 LEU A 245     -21.035  18.526-115.721  1.00  0.00           H  
ATOM   3846 2HD1 LEU A 245     -20.706  20.230-115.330  1.00  0.00           H  
ATOM   3847 3HD1 LEU A 245     -21.688  19.818-116.756  1.00  0.00           H  
ATOM   3848 1HD2 LEU A 245     -19.916  17.468-117.703  1.00  0.00           H  
ATOM   3849 2HD2 LEU A 245     -20.554  18.744-118.767  1.00  0.00           H  
ATOM   3850 3HD2 LEU A 245     -18.803  18.430-118.705  1.00  0.00           H  
ATOM   3851  N   VAL A 246     -17.078  23.231-118.549  1.00  0.00           N  
ATOM   3852  CA  VAL A 246     -17.047  24.616-119.006  1.00  0.00           C  
ATOM   3853  C   VAL A 246     -16.028  24.806-120.121  1.00  0.00           C  
ATOM   3854  O   VAL A 246     -14.821  24.742-119.889  1.00  0.00           O  
ATOM   3855  CB  VAL A 246     -16.704  25.558-117.836  1.00  0.00           C  
ATOM   3856  CG1 VAL A 246     -16.649  27.001-118.313  1.00  0.00           C  
ATOM   3857  CG2 VAL A 246     -17.729  25.396-116.724  1.00  0.00           C  
ATOM   3858  H   VAL A 246     -16.410  22.926-117.856  1.00  0.00           H  
ATOM   3859  HA  VAL A 246     -18.035  24.877-119.387  1.00  0.00           H  
ATOM   3860  HB  VAL A 246     -15.713  25.306-117.458  1.00  0.00           H  
ATOM   3861 1HG1 VAL A 246     -16.405  27.653-117.474  1.00  0.00           H  
ATOM   3862 2HG1 VAL A 246     -15.884  27.101-119.083  1.00  0.00           H  
ATOM   3863 3HG1 VAL A 246     -17.617  27.286-118.723  1.00  0.00           H  
ATOM   3864 1HG2 VAL A 246     -17.480  26.064-115.900  1.00  0.00           H  
ATOM   3865 2HG2 VAL A 246     -18.720  25.642-117.104  1.00  0.00           H  
ATOM   3866 3HG2 VAL A 246     -17.722  24.365-116.370  1.00  0.00           H  
ATOM   3867  N   GLU A 247     -16.527  25.040-121.331  1.00  0.00           N  
ATOM   3868  CA  GLU A 247     -15.671  25.262-122.489  1.00  0.00           C  
ATOM   3869  C   GLU A 247     -14.977  26.618-122.437  1.00  0.00           C  
ATOM   3870  O   GLU A 247     -13.859  26.773-122.928  1.00  0.00           O  
ATOM   3871  CB  GLU A 247     -16.489  25.152-123.777  1.00  0.00           C  
ATOM   3872  CG  GLU A 247     -17.005  23.751-124.077  1.00  0.00           C  
ATOM   3873  CD  GLU A 247     -15.900  22.752-124.282  1.00  0.00           C  
ATOM   3874  OE1 GLU A 247     -14.906  23.107-124.870  1.00  0.00           O  
ATOM   3875  OE2 GLU A 247     -16.050  21.634-123.851  1.00  0.00           O  
ATOM   3876  H   GLU A 247     -17.530  25.064-121.448  1.00  0.00           H  
ATOM   3877  HA  GLU A 247     -14.898  24.494-122.500  1.00  0.00           H  
ATOM   3878 1HB  GLU A 247     -17.349  25.819-123.721  1.00  0.00           H  
ATOM   3879 2HB  GLU A 247     -15.881  25.472-124.623  1.00  0.00           H  
ATOM   3880 1HG  GLU A 247     -17.629  23.420-123.247  1.00  0.00           H  
ATOM   3881 2HG  GLU A 247     -17.626  23.787-124.970  1.00  0.00           H  
ATOM   3882  N   ASP A 248     -15.641  27.601-121.841  1.00  0.00           N  
ATOM   3883  CA  ASP A 248     -15.136  28.969-121.855  1.00  0.00           C  
ATOM   3884  C   ASP A 248     -13.924  29.105-120.949  1.00  0.00           C  
ATOM   3885  O   ASP A 248     -14.031  28.973-119.730  1.00  0.00           O  
ATOM   3886  CB  ASP A 248     -16.224  29.952-121.415  1.00  0.00           C  
ATOM   3887  CG  ASP A 248     -15.779  31.406-121.502  1.00  0.00           C  
ATOM   3888  OD1 ASP A 248     -14.868  31.771-120.798  1.00  0.00           O  
ATOM   3889  OD2 ASP A 248     -16.355  32.137-122.272  1.00  0.00           O  
ATOM   3890  H   ASP A 248     -16.512  27.403-121.369  1.00  0.00           H  
ATOM   3891  HA  ASP A 248     -14.834  29.216-122.873  1.00  0.00           H  
ATOM   3892 1HB  ASP A 248     -17.108  29.819-122.039  1.00  0.00           H  
ATOM   3893 2HB  ASP A 248     -16.514  29.737-120.386  1.00  0.00           H  
ATOM   3894  N   PRO A 249     -12.650  29.365-121.260  1.00  0.00           N  
ATOM   3895  CA  PRO A 249     -11.719  29.212-120.150  1.00  0.00           C  
ATOM   3896  C   PRO A 249     -11.993  30.232-119.060  1.00  0.00           C  
ATOM   3897  O   PRO A 249     -11.797  29.958-117.876  1.00  0.00           O  
ATOM   3898  CB  PRO A 249     -10.355  29.443-120.808  1.00  0.00           C  
ATOM   3899  CG  PRO A 249     -10.577  29.098-122.241  1.00  0.00           C  
ATOM   3900  CD  PRO A 249     -11.981  29.562-122.525  1.00  0.00           C  
ATOM   3901  HA  PRO A 249     -11.796  28.190-119.752  1.00  0.00           H  
ATOM   3902 1HB  PRO A 249     -10.039  30.487-120.664  1.00  0.00           H  
ATOM   3903 2HB  PRO A 249      -9.594  28.808-120.329  1.00  0.00           H  
ATOM   3904 1HG  PRO A 249      -9.829  29.599-122.873  1.00  0.00           H  
ATOM   3905 2HG  PRO A 249     -10.450  28.016-122.395  1.00  0.00           H  
ATOM   3906 1HD  PRO A 249     -11.964  30.621-122.822  1.00  0.00           H  
ATOM   3907 2HD  PRO A 249     -12.419  28.943-123.321  1.00  0.00           H  
ATOM   3908  N   VAL A 250     -12.448  31.407-119.470  1.00  0.00           N  
ATOM   3909  CA  VAL A 250     -12.542  32.552-118.571  1.00  0.00           C  
ATOM   3910  C   VAL A 250     -13.615  32.333-117.513  1.00  0.00           C  
ATOM   3911  O   VAL A 250     -13.426  32.669-116.344  1.00  0.00           O  
ATOM   3912  CB  VAL A 250     -12.863  33.832-119.366  1.00  0.00           C  
ATOM   3913  CG1 VAL A 250     -13.133  34.992-118.420  1.00  0.00           C  
ATOM   3914  CG2 VAL A 250     -11.713  34.159-120.306  1.00  0.00           C  
ATOM   3915  H   VAL A 250     -12.738  31.511-120.432  1.00  0.00           H  
ATOM   3916  HA  VAL A 250     -11.581  32.681-118.073  1.00  0.00           H  
ATOM   3917  HB  VAL A 250     -13.772  33.670-119.945  1.00  0.00           H  
ATOM   3918 1HG1 VAL A 250     -13.358  35.889-118.999  1.00  0.00           H  
ATOM   3919 2HG1 VAL A 250     -13.982  34.751-117.781  1.00  0.00           H  
ATOM   3920 3HG1 VAL A 250     -12.253  35.172-117.803  1.00  0.00           H  
ATOM   3921 1HG2 VAL A 250     -11.947  35.064-120.866  1.00  0.00           H  
ATOM   3922 2HG2 VAL A 250     -10.802  34.314-119.728  1.00  0.00           H  
ATOM   3923 3HG2 VAL A 250     -11.564  33.332-121.001  1.00  0.00           H  
ATOM   3924  N   LEU A 251     -14.744  31.768-117.928  1.00  0.00           N  
ATOM   3925  CA  LEU A 251     -15.850  31.505-117.015  1.00  0.00           C  
ATOM   3926  C   LEU A 251     -15.459  30.477-115.960  1.00  0.00           C  
ATOM   3927  O   LEU A 251     -15.805  30.616-114.787  1.00  0.00           O  
ATOM   3928  CB  LEU A 251     -17.074  31.008-117.794  1.00  0.00           C  
ATOM   3929  CG  LEU A 251     -17.753  32.045-118.698  1.00  0.00           C  
ATOM   3930  CD1 LEU A 251     -18.828  31.363-119.535  1.00  0.00           C  
ATOM   3931  CD2 LEU A 251     -18.347  33.154-117.843  1.00  0.00           C  
ATOM   3932  H   LEU A 251     -14.839  31.515-118.901  1.00  0.00           H  
ATOM   3933  HA  LEU A 251     -16.110  32.434-116.510  1.00  0.00           H  
ATOM   3934 1HB  LEU A 251     -16.771  30.171-118.420  1.00  0.00           H  
ATOM   3935 2HB  LEU A 251     -17.818  30.651-117.082  1.00  0.00           H  
ATOM   3936  HG  LEU A 251     -17.017  32.468-119.383  1.00  0.00           H  
ATOM   3937 1HD1 LEU A 251     -19.310  32.100-120.177  1.00  0.00           H  
ATOM   3938 2HD1 LEU A 251     -18.373  30.588-120.151  1.00  0.00           H  
ATOM   3939 3HD1 LEU A 251     -19.571  30.915-118.876  1.00  0.00           H  
ATOM   3940 1HD2 LEU A 251     -18.829  33.891-118.486  1.00  0.00           H  
ATOM   3941 2HD2 LEU A 251     -19.084  32.731-117.159  1.00  0.00           H  
ATOM   3942 3HD2 LEU A 251     -17.554  33.635-117.270  1.00  0.00           H  
ATOM   3943  N   ALA A 252     -14.738  29.446-116.384  1.00  0.00           N  
ATOM   3944  CA  ALA A 252     -14.298  28.392-115.475  1.00  0.00           C  
ATOM   3945  C   ALA A 252     -13.328  28.933-114.433  1.00  0.00           C  
ATOM   3946  O   ALA A 252     -13.398  28.570-113.259  1.00  0.00           O  
ATOM   3947  CB  ALA A 252     -13.655  27.254-116.254  1.00  0.00           C  
ATOM   3948  H   ALA A 252     -14.486  29.390-117.361  1.00  0.00           H  
ATOM   3949  HA  ALA A 252     -15.174  28.011-114.950  1.00  0.00           H  
ATOM   3950 1HB  ALA A 252     -13.332  26.476-115.562  1.00  0.00           H  
ATOM   3951 2HB  ALA A 252     -14.380  26.837-116.954  1.00  0.00           H  
ATOM   3952 3HB  ALA A 252     -12.795  27.630-116.804  1.00  0.00           H  
ATOM   3953  N   MET A 253     -12.423  29.803-114.868  1.00  0.00           N  
ATOM   3954  CA  MET A 253     -11.437  30.396-113.972  1.00  0.00           C  
ATOM   3955  C   MET A 253     -12.105  31.273-112.922  1.00  0.00           C  
ATOM   3956  O   MET A 253     -11.721  31.259-111.752  1.00  0.00           O  
ATOM   3957  CB  MET A 253     -10.416  31.204-114.770  1.00  0.00           C  
ATOM   3958  CG  MET A 253      -9.228  31.697-113.957  1.00  0.00           C  
ATOM   3959  SD  MET A 253      -8.185  30.350-113.364  1.00  0.00           S  
ATOM   3960  CE  MET A 253      -7.086  31.233-112.261  1.00  0.00           C  
ATOM   3961  H   MET A 253     -12.418  30.059-115.845  1.00  0.00           H  
ATOM   3962  HA  MET A 253     -10.917  29.592-113.449  1.00  0.00           H  
ATOM   3963 1HB  MET A 253     -10.032  30.598-115.589  1.00  0.00           H  
ATOM   3964 2HB  MET A 253     -10.905  32.075-115.209  1.00  0.00           H  
ATOM   3965 1HG  MET A 253      -8.618  32.361-114.569  1.00  0.00           H  
ATOM   3966 2HG  MET A 253      -9.585  32.261-113.096  1.00  0.00           H  
ATOM   3967 1HE  MET A 253      -6.379  30.533-111.814  1.00  0.00           H  
ATOM   3968 2HE  MET A 253      -6.540  31.993-112.822  1.00  0.00           H  
ATOM   3969 3HE  MET A 253      -7.668  31.713-111.473  1.00  0.00           H  
ATOM   3970  N   THR A 254     -13.105  32.037-113.346  1.00  0.00           N  
ATOM   3971  CA  THR A 254     -13.829  32.924-112.442  1.00  0.00           C  
ATOM   3972  C   THR A 254     -14.584  32.133-111.381  1.00  0.00           C  
ATOM   3973  O   THR A 254     -14.613  32.515-110.211  1.00  0.00           O  
ATOM   3974  CB  THR A 254     -14.813  33.821-113.216  1.00  0.00           C  
ATOM   3975  OG1 THR A 254     -14.089  34.639-114.144  1.00  0.00           O  
ATOM   3976  CG2 THR A 254     -15.588  34.713-112.258  1.00  0.00           C  
ATOM   3977  H   THR A 254     -13.372  32.002-114.319  1.00  0.00           H  
ATOM   3978  HA  THR A 254     -13.106  33.563-111.934  1.00  0.00           H  
ATOM   3979  HB  THR A 254     -15.514  33.198-113.771  1.00  0.00           H  
ATOM   3980  HG1 THR A 254     -13.615  34.078-114.762  1.00  0.00           H  
ATOM   3981 1HG2 THR A 254     -16.279  35.339-112.822  1.00  0.00           H  
ATOM   3982 2HG2 THR A 254     -16.149  34.093-111.557  1.00  0.00           H  
ATOM   3983 3HG2 THR A 254     -14.893  35.345-111.706  1.00  0.00           H  
ATOM   3984  N   VAL A 255     -15.195  31.028-111.796  1.00  0.00           N  
ATOM   3985  CA  VAL A 255     -15.949  30.180-110.882  1.00  0.00           C  
ATOM   3986  C   VAL A 255     -15.040  29.553-109.833  1.00  0.00           C  
ATOM   3987  O   VAL A 255     -15.398  29.468-108.658  1.00  0.00           O  
ATOM   3988  CB  VAL A 255     -16.673  29.066-111.662  1.00  0.00           C  
ATOM   3989  CG1 VAL A 255     -17.304  28.069-110.702  1.00  0.00           C  
ATOM   3990  CG2 VAL A 255     -17.724  29.674-112.578  1.00  0.00           C  
ATOM   3991  H   VAL A 255     -15.134  30.768-112.770  1.00  0.00           H  
ATOM   3992  HA  VAL A 255     -16.695  30.795-110.376  1.00  0.00           H  
ATOM   3993  HB  VAL A 255     -15.942  28.520-112.258  1.00  0.00           H  
ATOM   3994 1HG1 VAL A 255     -17.811  27.288-111.271  1.00  0.00           H  
ATOM   3995 2HG1 VAL A 255     -16.529  27.620-110.082  1.00  0.00           H  
ATOM   3996 3HG1 VAL A 255     -18.027  28.582-110.068  1.00  0.00           H  
ATOM   3997 1HG2 VAL A 255     -18.231  28.881-113.126  1.00  0.00           H  
ATOM   3998 2HG2 VAL A 255     -18.451  30.225-111.981  1.00  0.00           H  
ATOM   3999 3HG2 VAL A 255     -17.244  30.353-113.283  1.00  0.00           H  
ATOM   4000  N   PHE A 256     -13.863  29.116-110.262  1.00  0.00           N  
ATOM   4001  CA  PHE A 256     -12.899  28.496-109.360  1.00  0.00           C  
ATOM   4002  C   PHE A 256     -12.405  29.489-108.316  1.00  0.00           C  
ATOM   4003  O   PHE A 256     -12.255  29.149-107.143  1.00  0.00           O  
ATOM   4004  CB  PHE A 256     -11.710  27.942-110.147  1.00  0.00           C  
ATOM   4005  CG  PHE A 256     -10.700  27.226-109.295  1.00  0.00           C  
ATOM   4006  CD1 PHE A 256     -10.685  25.841-109.229  1.00  0.00           C  
ATOM   4007  CD2 PHE A 256      -9.764  27.936-108.559  1.00  0.00           C  
ATOM   4008  CE1 PHE A 256      -9.757  25.182-108.445  1.00  0.00           C  
ATOM   4009  CE2 PHE A 256      -8.834  27.280-107.776  1.00  0.00           C  
ATOM   4010  CZ  PHE A 256      -8.831  25.901-107.720  1.00  0.00           C  
ATOM   4011  H   PHE A 256     -13.629  29.215-111.239  1.00  0.00           H  
ATOM   4012  HA  PHE A 256     -13.391  27.671-108.842  1.00  0.00           H  
ATOM   4013 1HB  PHE A 256     -12.068  27.247-110.906  1.00  0.00           H  
ATOM   4014 2HB  PHE A 256     -11.203  28.757-110.662  1.00  0.00           H  
ATOM   4015  HD1 PHE A 256     -11.416  25.272-109.804  1.00  0.00           H  
ATOM   4016  HD2 PHE A 256      -9.767  29.026-108.604  1.00  0.00           H  
ATOM   4017  HE1 PHE A 256      -9.756  24.093-108.402  1.00  0.00           H  
ATOM   4018  HE2 PHE A 256      -8.103  27.850-107.203  1.00  0.00           H  
ATOM   4019  HZ  PHE A 256      -8.100  25.382-107.101  1.00  0.00           H  
ATOM   4020  N   ALA A 257     -12.153  30.721-108.750  1.00  0.00           N  
ATOM   4021  CA  ALA A 257     -11.675  31.766-107.854  1.00  0.00           C  
ATOM   4022  C   ALA A 257     -12.718  32.107-106.798  1.00  0.00           C  
ATOM   4023  O   ALA A 257     -12.389  32.310-105.629  1.00  0.00           O  
ATOM   4024  CB  ALA A 257     -11.297  33.010-108.645  1.00  0.00           C  
ATOM   4025  H   ALA A 257     -12.297  30.937-109.726  1.00  0.00           H  
ATOM   4026  HA  ALA A 257     -10.789  31.393-107.340  1.00  0.00           H  
ATOM   4027 1HB  ALA A 257     -10.942  33.781-107.962  1.00  0.00           H  
ATOM   4028 2HB  ALA A 257     -10.509  32.763-109.356  1.00  0.00           H  
ATOM   4029 3HB  ALA A 257     -12.170  33.377-109.184  1.00  0.00           H  
ATOM   4030  N   ARG A 258     -13.978  32.168-107.217  1.00  0.00           N  
ATOM   4031  CA  ARG A 258     -15.074  32.485-106.307  1.00  0.00           C  
ATOM   4032  C   ARG A 258     -15.240  31.404-105.248  1.00  0.00           C  
ATOM   4033  O   ARG A 258     -15.476  31.700-104.077  1.00  0.00           O  
ATOM   4034  CB  ARG A 258     -16.379  32.643-107.074  1.00  0.00           C  
ATOM   4035  CG  ARG A 258     -17.591  32.962-106.213  1.00  0.00           C  
ATOM   4036  CD  ARG A 258     -17.468  34.292-105.562  1.00  0.00           C  
ATOM   4037  NE  ARG A 258     -18.609  34.586-104.710  1.00  0.00           N  
ATOM   4038  CZ  ARG A 258     -19.748  35.171-105.130  1.00  0.00           C  
ATOM   4039  NH1 ARG A 258     -19.881  35.519-106.391  1.00  0.00           N  
ATOM   4040  NH2 ARG A 258     -20.730  35.396-104.275  1.00  0.00           N  
ATOM   4041  H   ARG A 258     -14.183  31.992-108.190  1.00  0.00           H  
ATOM   4042  HA  ARG A 258     -14.848  33.428-105.808  1.00  0.00           H  
ATOM   4043 1HB  ARG A 258     -16.275  33.442-107.806  1.00  0.00           H  
ATOM   4044 2HB  ARG A 258     -16.594  31.725-107.619  1.00  0.00           H  
ATOM   4045 1HG  ARG A 258     -18.487  32.966-106.835  1.00  0.00           H  
ATOM   4046 2HG  ARG A 258     -17.693  32.207-105.434  1.00  0.00           H  
ATOM   4047 1HD  ARG A 258     -16.569  34.314-104.948  1.00  0.00           H  
ATOM   4048 2HD  ARG A 258     -17.405  35.066-106.326  1.00  0.00           H  
ATOM   4049  HE  ARG A 258     -18.544  34.333-103.733  1.00  0.00           H  
ATOM   4050 1HH1 ARG A 258     -19.130  35.347-107.045  1.00  0.00           H  
ATOM   4051 2HH1 ARG A 258     -20.734  35.958-106.706  1.00  0.00           H  
ATOM   4052 1HH2 ARG A 258     -20.627  35.129-103.306  1.00  0.00           H  
ATOM   4053 2HH2 ARG A 258     -21.582  35.835-104.590  1.00  0.00           H  
ATOM   4054  N   ALA A 259     -15.116  30.148-105.668  1.00  0.00           N  
ATOM   4055  CA  ALA A 259     -15.255  29.019-104.756  1.00  0.00           C  
ATOM   4056  C   ALA A 259     -14.147  29.018-103.710  1.00  0.00           C  
ATOM   4057  O   ALA A 259     -14.390  28.743-102.535  1.00  0.00           O  
ATOM   4058  CB  ALA A 259     -15.253  27.709-105.530  1.00  0.00           C  
ATOM   4059  H   ALA A 259     -14.920  29.972-106.643  1.00  0.00           H  
ATOM   4060  HA  ALA A 259     -16.206  29.121-104.235  1.00  0.00           H  
ATOM   4061 1HB  ALA A 259     -15.358  26.876-104.835  1.00  0.00           H  
ATOM   4062 2HB  ALA A 259     -16.086  27.701-106.234  1.00  0.00           H  
ATOM   4063 3HB  ALA A 259     -14.317  27.611-106.076  1.00  0.00           H  
ATOM   4064  N   GLN A 260     -12.929  29.327-104.145  1.00  0.00           N  
ATOM   4065  CA  GLN A 260     -11.782  29.362-103.247  1.00  0.00           C  
ATOM   4066  C   GLN A 260     -11.933  30.459-102.200  1.00  0.00           C  
ATOM   4067  O   GLN A 260     -11.608  30.262-101.029  1.00  0.00           O  
ATOM   4068  CB  GLN A 260     -10.488  29.570-104.039  1.00  0.00           C  
ATOM   4069  CG  GLN A 260     -10.110  28.400-104.931  1.00  0.00           C  
ATOM   4070  CD  GLN A 260      -9.822  27.138-104.139  1.00  0.00           C  
ATOM   4071  OE1 GLN A 260     -10.724  26.547-103.539  1.00  0.00           O  
ATOM   4072  NE2 GLN A 260      -8.562  26.718-104.134  1.00  0.00           N  
ATOM   4073  H   GLN A 260     -12.795  29.543-105.122  1.00  0.00           H  
ATOM   4074  HA  GLN A 260     -11.721  28.407-102.726  1.00  0.00           H  
ATOM   4075 1HB  GLN A 260     -10.585  30.455-104.668  1.00  0.00           H  
ATOM   4076 2HB  GLN A 260      -9.664  29.748-103.349  1.00  0.00           H  
ATOM   4077 1HG  GLN A 260     -10.934  28.195-105.614  1.00  0.00           H  
ATOM   4078 2HG  GLN A 260      -9.214  28.661-105.495  1.00  0.00           H  
ATOM   4079 1HE2 GLN A 260      -8.312  25.891-103.629  1.00  0.00           H  
ATOM   4080 2HE2 GLN A 260      -7.863  27.228-104.635  1.00  0.00           H  
ATOM   4081  N   ILE A 261     -12.429  31.615-102.630  1.00  0.00           N  
ATOM   4082  CA  ILE A 261     -12.623  32.745-101.730  1.00  0.00           C  
ATOM   4083  C   ILE A 261     -13.673  32.431-100.670  1.00  0.00           C  
ATOM   4084  O   ILE A 261     -13.512  32.782 -99.501  1.00  0.00           O  
ATOM   4085  CB  ILE A 261     -13.041  34.004-102.512  1.00  0.00           C  
ATOM   4086  CG1 ILE A 261     -11.925  34.434-103.468  1.00  0.00           C  
ATOM   4087  CG2 ILE A 261     -13.391  35.133-101.555  1.00  0.00           C  
ATOM   4088  CD1 ILE A 261     -10.625  34.773-102.776  1.00  0.00           C  
ATOM   4089  H   ILE A 261     -12.678  31.713-103.604  1.00  0.00           H  
ATOM   4090  HA  ILE A 261     -11.680  32.952-101.225  1.00  0.00           H  
ATOM   4091  HB  ILE A 261     -13.912  33.778-103.126  1.00  0.00           H  
ATOM   4092 1HG1 ILE A 261     -11.733  33.636-104.184  1.00  0.00           H  
ATOM   4093 2HG1 ILE A 261     -12.248  35.308-104.033  1.00  0.00           H  
ATOM   4094 1HG2 ILE A 261     -13.683  36.015-102.124  1.00  0.00           H  
ATOM   4095 2HG2 ILE A 261     -14.216  34.824-100.914  1.00  0.00           H  
ATOM   4096 3HG2 ILE A 261     -12.523  35.370-100.939  1.00  0.00           H  
ATOM   4097 1HD1 ILE A 261      -9.884  35.068-103.518  1.00  0.00           H  
ATOM   4098 2HD1 ILE A 261     -10.788  35.595-102.078  1.00  0.00           H  
ATOM   4099 3HD1 ILE A 261     -10.265  33.901-102.232  1.00  0.00           H  
ATOM   4100  N   LEU A 262     -14.747  31.767-101.086  1.00  0.00           N  
ATOM   4101  CA  LEU A 262     -15.824  31.403-100.173  1.00  0.00           C  
ATOM   4102  C   LEU A 262     -15.342  30.416 -99.118  1.00  0.00           C  
ATOM   4103  O   LEU A 262     -15.698  30.523 -97.945  1.00  0.00           O  
ATOM   4104  CB  LEU A 262     -16.997  30.795-100.952  1.00  0.00           C  
ATOM   4105  CG  LEU A 262     -17.769  31.765-101.856  1.00  0.00           C  
ATOM   4106  CD1 LEU A 262     -18.776  30.988-102.693  1.00  0.00           C  
ATOM   4107  CD2 LEU A 262     -18.463  32.814-101.000  1.00  0.00           C  
ATOM   4108  H   LEU A 262     -14.818  31.508-102.060  1.00  0.00           H  
ATOM   4109  HA  LEU A 262     -16.168  32.305 -99.668  1.00  0.00           H  
ATOM   4110 1HB  LEU A 262     -16.617  29.990-101.579  1.00  0.00           H  
ATOM   4111 2HB  LEU A 262     -17.705  30.371-100.240  1.00  0.00           H  
ATOM   4112  HG  LEU A 262     -17.075  32.256-102.540  1.00  0.00           H  
ATOM   4113 1HD1 LEU A 262     -19.325  31.677-103.335  1.00  0.00           H  
ATOM   4114 2HD1 LEU A 262     -18.251  30.258-103.309  1.00  0.00           H  
ATOM   4115 3HD1 LEU A 262     -19.475  30.472-102.035  1.00  0.00           H  
ATOM   4116 1HD2 LEU A 262     -19.011  33.504-101.642  1.00  0.00           H  
ATOM   4117 2HD2 LEU A 262     -19.157  32.325-100.317  1.00  0.00           H  
ATOM   4118 3HD2 LEU A 262     -17.718  33.366-100.426  1.00  0.00           H  
ATOM   4119  N   ALA A 263     -14.529  29.454 -99.543  1.00  0.00           N  
ATOM   4120  CA  ALA A 263     -13.997  28.443 -98.636  1.00  0.00           C  
ATOM   4121  C   ALA A 263     -13.078  29.069 -97.593  1.00  0.00           C  
ATOM   4122  O   ALA A 263     -13.113  28.700 -96.419  1.00  0.00           O  
ATOM   4123  CB  ALA A 263     -13.256  27.367 -99.417  1.00  0.00           C  
ATOM   4124  H   ALA A 263     -14.274  29.422-100.520  1.00  0.00           H  
ATOM   4125  HA  ALA A 263     -14.835  27.985 -98.111  1.00  0.00           H  
ATOM   4126 1HB  ALA A 263     -12.865  26.620 -98.726  1.00  0.00           H  
ATOM   4127 2HB  ALA A 263     -13.941  26.890-100.118  1.00  0.00           H  
ATOM   4128 3HB  ALA A 263     -12.432  27.820 -99.967  1.00  0.00           H  
ATOM   4129  N   ALA A 264     -12.256  30.018 -98.028  1.00  0.00           N  
ATOM   4130  CA  ALA A 264     -11.327  30.696 -97.133  1.00  0.00           C  
ATOM   4131  C   ALA A 264     -12.070  31.509 -96.081  1.00  0.00           C  
ATOM   4132  O   ALA A 264     -11.685  31.528 -94.912  1.00  0.00           O  
ATOM   4133  CB  ALA A 264     -10.386  31.591 -97.926  1.00  0.00           C  
ATOM   4134  H   ALA A 264     -12.275  30.276 -99.004  1.00  0.00           H  
ATOM   4135  HA  ALA A 264     -10.740  29.937 -96.616  1.00  0.00           H  
ATOM   4136 1HB  ALA A 264      -9.698  32.090 -97.243  1.00  0.00           H  
ATOM   4137 2HB  ALA A 264      -9.819  30.986 -98.634  1.00  0.00           H  
ATOM   4138 3HB  ALA A 264     -10.964  32.337 -98.468  1.00  0.00           H  
ATOM   4139  N   ALA A 265     -13.137  32.180 -96.504  1.00  0.00           N  
ATOM   4140  CA  ALA A 265     -13.935  32.998 -95.600  1.00  0.00           C  
ATOM   4141  C   ALA A 265     -14.614  32.141 -94.539  1.00  0.00           C  
ATOM   4142  O   ALA A 265     -14.676  32.518 -93.369  1.00  0.00           O  
ATOM   4143  CB  ALA A 265     -14.971  33.794 -96.381  1.00  0.00           C  
ATOM   4144  H   ALA A 265     -13.402  32.121 -97.477  1.00  0.00           H  
ATOM   4145  HA  ALA A 265     -13.267  33.692 -95.091  1.00  0.00           H  
ATOM   4146 1HB  ALA A 265     -15.559  34.400 -95.691  1.00  0.00           H  
ATOM   4147 2HB  ALA A 265     -14.467  34.444 -97.096  1.00  0.00           H  
ATOM   4148 3HB  ALA A 265     -15.629  33.110 -96.914  1.00  0.00           H  
ATOM   4149  N   VAL A 266     -15.123  30.986 -94.954  1.00  0.00           N  
ATOM   4150  CA  VAL A 266     -15.799  30.073 -94.041  1.00  0.00           C  
ATOM   4151  C   VAL A 266     -14.839  29.530 -92.992  1.00  0.00           C  
ATOM   4152  O   VAL A 266     -15.189  29.411 -91.818  1.00  0.00           O  
ATOM   4153  CB  VAL A 266     -16.419  28.899 -94.822  1.00  0.00           C  
ATOM   4154  CG1 VAL A 266     -16.959  27.848 -93.863  1.00  0.00           C  
ATOM   4155  CG2 VAL A 266     -17.519  29.410 -95.738  1.00  0.00           C  
ATOM   4156  H   VAL A 266     -15.039  30.735 -95.929  1.00  0.00           H  
ATOM   4157  HA  VAL A 266     -16.598  30.616 -93.535  1.00  0.00           H  
ATOM   4158  HB  VAL A 266     -15.641  28.420 -95.417  1.00  0.00           H  
ATOM   4159 1HG1 VAL A 266     -17.394  27.025 -94.432  1.00  0.00           H  
ATOM   4160 2HG1 VAL A 266     -16.148  27.471 -93.241  1.00  0.00           H  
ATOM   4161 3HG1 VAL A 266     -17.726  28.294 -93.229  1.00  0.00           H  
ATOM   4162 1HG2 VAL A 266     -17.953  28.574 -96.288  1.00  0.00           H  
ATOM   4163 2HG2 VAL A 266     -18.294  29.894 -95.143  1.00  0.00           H  
ATOM   4164 3HG2 VAL A 266     -17.101  30.129 -96.443  1.00  0.00           H  
ATOM   4165  N   PHE A 267     -13.624  29.201 -93.423  1.00  0.00           N  
ATOM   4166  CA  PHE A 267     -12.610  28.671 -92.521  1.00  0.00           C  
ATOM   4167  C   PHE A 267     -12.205  29.704 -91.477  1.00  0.00           C  
ATOM   4168  O   PHE A 267     -12.023  29.376 -90.304  1.00  0.00           O  
ATOM   4169  CB  PHE A 267     -11.377  28.224 -93.308  1.00  0.00           C  
ATOM   4170  CG  PHE A 267     -10.309  27.598 -92.457  1.00  0.00           C  
ATOM   4171  CD1 PHE A 267     -10.173  26.220 -92.391  1.00  0.00           C  
ATOM   4172  CD2 PHE A 267      -9.438  28.387 -91.721  1.00  0.00           C  
ATOM   4173  CE1 PHE A 267      -9.190  25.643 -91.609  1.00  0.00           C  
ATOM   4174  CE2 PHE A 267      -8.454  27.814 -90.938  1.00  0.00           C  
ATOM   4175  CZ  PHE A 267      -8.331  26.440 -90.882  1.00  0.00           C  
ATOM   4176  H   PHE A 267     -13.398  29.323 -94.400  1.00  0.00           H  
ATOM   4177  HA  PHE A 267     -13.025  27.805 -92.003  1.00  0.00           H  
ATOM   4178 1HB  PHE A 267     -11.673  27.501 -94.068  1.00  0.00           H  
ATOM   4179 2HB  PHE A 267     -10.944  29.080 -93.823  1.00  0.00           H  
ATOM   4180  HD1 PHE A 267     -10.852  25.590 -92.967  1.00  0.00           H  
ATOM   4181  HD2 PHE A 267      -9.536  29.472 -91.764  1.00  0.00           H  
ATOM   4182  HE1 PHE A 267      -9.095  24.559 -91.566  1.00  0.00           H  
ATOM   4183  HE2 PHE A 267      -7.776  28.445 -90.365  1.00  0.00           H  
ATOM   4184  HZ  PHE A 267      -7.557  25.987 -90.265  1.00  0.00           H  
ATOM   4185  N   GLY A 268     -12.067  30.952 -91.909  1.00  0.00           N  
ATOM   4186  CA  GLY A 268     -11.684  32.038 -91.014  1.00  0.00           C  
ATOM   4187  C   GLY A 268     -12.754  32.282 -89.958  1.00  0.00           C  
ATOM   4188  O   GLY A 268     -12.445  32.513 -88.789  1.00  0.00           O  
ATOM   4189  H   GLY A 268     -12.231  31.153 -92.885  1.00  0.00           H  
ATOM   4190 1HA  GLY A 268     -10.738  31.794 -90.530  1.00  0.00           H  
ATOM   4191 2HA  GLY A 268     -11.524  32.946 -91.593  1.00  0.00           H  
ATOM   4192  N   LYS A 269     -14.015  32.229 -90.375  1.00  0.00           N  
ATOM   4193  CA  LYS A 269     -15.132  32.445 -89.465  1.00  0.00           C  
ATOM   4194  C   LYS A 269     -15.101  31.454 -88.309  1.00  0.00           C  
ATOM   4195  O   LYS A 269     -15.257  31.834 -87.149  1.00  0.00           O  
ATOM   4196  CB  LYS A 269     -16.461  32.338 -90.214  1.00  0.00           C  
ATOM   4197  CG  LYS A 269     -17.692  32.567 -89.347  1.00  0.00           C  
ATOM   4198  CD  LYS A 269     -18.970  32.489 -90.170  1.00  0.00           C  
ATOM   4199  CE  LYS A 269     -20.205  32.556 -89.284  1.00  0.00           C  
ATOM   4200  NZ  LYS A 269     -20.323  33.868 -88.591  1.00  0.00           N  
ATOM   4201  H   LYS A 269     -14.204  32.035 -91.348  1.00  0.00           H  
ATOM   4202  HA  LYS A 269     -15.047  33.448 -89.046  1.00  0.00           H  
ATOM   4203 1HB  LYS A 269     -16.482  33.067 -91.025  1.00  0.00           H  
ATOM   4204 2HB  LYS A 269     -16.547  31.348 -90.663  1.00  0.00           H  
ATOM   4205 1HG  LYS A 269     -17.730  31.812 -88.561  1.00  0.00           H  
ATOM   4206 2HG  LYS A 269     -17.630  33.550 -88.880  1.00  0.00           H  
ATOM   4207 1HD  LYS A 269     -18.997  33.317 -90.880  1.00  0.00           H  
ATOM   4208 2HD  LYS A 269     -18.986  31.554 -90.729  1.00  0.00           H  
ATOM   4209 1HE  LYS A 269     -21.096  32.397 -89.889  1.00  0.00           H  
ATOM   4210 2HE  LYS A 269     -20.157  31.767 -88.534  1.00  0.00           H  
ATOM   4211 1HZ  LYS A 269     -21.152  33.871 -88.015  1.00  0.00           H  
ATOM   4212 2HZ  LYS A 269     -19.509  34.017 -88.011  1.00  0.00           H  
ATOM   4213 3HZ  LYS A 269     -20.387  34.606 -89.277  1.00  0.00           H  
ATOM   4214  N   ALA A 270     -14.899  30.183 -88.632  1.00  0.00           N  
ATOM   4215  CA  ALA A 270     -14.847  29.134 -87.621  1.00  0.00           C  
ATOM   4216  C   ALA A 270     -13.759  29.414 -86.591  1.00  0.00           C  
ATOM   4217  O   ALA A 270     -13.961  29.220 -85.392  1.00  0.00           O  
ATOM   4218  CB  ALA A 270     -14.620  27.779 -88.275  1.00  0.00           C  
ATOM   4219  H   ALA A 270     -14.777  29.936 -89.604  1.00  0.00           H  
ATOM   4220  HA  ALA A 270     -15.804  29.118 -87.100  1.00  0.00           H  
ATOM   4221 1HB  ALA A 270     -14.584  27.006 -87.508  1.00  0.00           H  
ATOM   4222 2HB  ALA A 270     -15.436  27.567 -88.966  1.00  0.00           H  
ATOM   4223 3HB  ALA A 270     -13.678  27.792 -88.821  1.00  0.00           H  
ATOM   4224  N   VAL A 271     -12.602  29.873 -87.089  1.00  0.00           N  
ATOM   4225  CA  VAL A 271     -11.470  30.313 -86.265  1.00  0.00           C  
ATOM   4226  C   VAL A 271     -11.729  31.625 -85.519  1.00  0.00           C  
ATOM   4227  O   VAL A 271     -11.218  31.836 -84.419  1.00  0.00           O  
ATOM   4228  CB  VAL A 271     -10.221  30.485 -87.150  1.00  0.00           C  
ATOM   4229  CG1 VAL A 271      -9.081  31.098 -86.349  1.00  0.00           C  
ATOM   4230  CG2 VAL A 271      -9.810  29.141 -87.732  1.00  0.00           C  
ATOM   4231  H   VAL A 271     -12.523  29.913 -88.095  1.00  0.00           H  
ATOM   4232  HA  VAL A 271     -11.267  29.544 -85.518  1.00  0.00           H  
ATOM   4233  HB  VAL A 271     -10.453  31.177 -87.959  1.00  0.00           H  
ATOM   4234 1HG1 VAL A 271      -8.207  31.212 -86.990  1.00  0.00           H  
ATOM   4235 2HG1 VAL A 271      -9.385  32.074 -85.972  1.00  0.00           H  
ATOM   4236 3HG1 VAL A 271      -8.834  30.445 -85.512  1.00  0.00           H  
ATOM   4237 1HG2 VAL A 271      -8.927  29.271 -88.357  1.00  0.00           H  
ATOM   4238 2HG2 VAL A 271      -9.583  28.448 -86.922  1.00  0.00           H  
ATOM   4239 3HG2 VAL A 271     -10.625  28.741 -88.335  1.00  0.00           H  
ATOM   4240  N   GLY A 272     -12.523  32.512 -86.113  1.00  0.00           N  
ATOM   4241  CA  GLY A 272     -12.770  33.837 -85.537  1.00  0.00           C  
ATOM   4242  C   GLY A 272     -11.920  34.931 -86.186  1.00  0.00           C  
ATOM   4243  O   GLY A 272     -11.318  35.754 -85.497  1.00  0.00           O  
ATOM   4244  H   GLY A 272     -12.969  32.266 -86.986  1.00  0.00           H  
ATOM   4245 1HA  GLY A 272     -13.823  34.092 -85.652  1.00  0.00           H  
ATOM   4246 2HA  GLY A 272     -12.560  33.813 -84.468  1.00  0.00           H  
ATOM   4247  N   MET A 273     -11.880  34.928 -87.517  1.00  0.00           N  
ATOM   4248  CA  MET A 273     -11.383  36.064 -88.292  1.00  0.00           C  
ATOM   4249  C   MET A 273     -12.472  37.118 -88.467  1.00  0.00           C  
ATOM   4250  O   MET A 273     -13.629  36.791 -88.732  1.00  0.00           O  
ATOM   4251  CB  MET A 273     -10.869  35.595 -89.652  1.00  0.00           C  
ATOM   4252  CG  MET A 273     -10.168  36.674 -90.466  1.00  0.00           C  
ATOM   4253  SD  MET A 273     -11.325  37.785 -91.290  1.00  0.00           S  
ATOM   4254  CE  MET A 273     -11.929  36.731 -92.605  1.00  0.00           C  
ATOM   4255  H   MET A 273     -12.208  34.106 -88.004  1.00  0.00           H  
ATOM   4256  HA  MET A 273     -10.560  36.522 -87.745  1.00  0.00           H  
ATOM   4257 1HB  MET A 273     -10.167  34.774 -89.512  1.00  0.00           H  
ATOM   4258 2HB  MET A 273     -11.702  35.217 -90.245  1.00  0.00           H  
ATOM   4259 1HG  MET A 273      -9.528  37.265 -89.811  1.00  0.00           H  
ATOM   4260 2HG  MET A 273      -9.540  36.207 -91.224  1.00  0.00           H  
ATOM   4261 1HE  MET A 273     -12.657  37.278 -93.205  1.00  0.00           H  
ATOM   4262 2HE  MET A 273     -11.095  36.422 -93.236  1.00  0.00           H  
ATOM   4263 3HE  MET A 273     -12.404  35.848 -92.175  1.00  0.00           H  
ATOM   4264  N   PRO A 274     -12.106  38.388 -88.319  1.00  0.00           N  
ATOM   4265  CA  PRO A 274     -13.091  39.466 -88.346  1.00  0.00           C  
ATOM   4266  C   PRO A 274     -13.774  39.549 -89.709  1.00  0.00           C  
ATOM   4267  O   PRO A 274     -13.112  39.664 -90.740  1.00  0.00           O  
ATOM   4268  CB  PRO A 274     -12.248  40.712 -88.059  1.00  0.00           C  
ATOM   4269  CG  PRO A 274     -11.044  40.185 -87.355  1.00  0.00           C  
ATOM   4270  CD  PRO A 274     -10.779  38.856 -88.011  1.00  0.00           C  
ATOM   4271  HA  PRO A 274     -13.832  39.300 -87.550  1.00  0.00           H  
ATOM   4272 1HB  PRO A 274     -12.001  41.225 -89.000  1.00  0.00           H  
ATOM   4273 2HB  PRO A 274     -12.823  41.423 -87.447  1.00  0.00           H  
ATOM   4274 1HG  PRO A 274     -10.203  40.886 -87.462  1.00  0.00           H  
ATOM   4275 2HG  PRO A 274     -11.244  40.092 -86.277  1.00  0.00           H  
ATOM   4276 1HD  PRO A 274     -10.169  39.008 -88.914  1.00  0.00           H  
ATOM   4277 2HD  PRO A 274     -10.263  38.193 -87.302  1.00  0.00           H  
ATOM   4278  N   GLU A 275     -15.096  39.479 -89.572  1.00  0.00           N  
ATOM   4279  CA  GLU A 275     -16.043  39.167 -90.640  1.00  0.00           C  
ATOM   4280  C   GLU A 275     -16.007  40.238 -91.729  1.00  0.00           C  
ATOM   4281  O   GLU A 275     -16.343  39.975 -92.884  1.00  0.00           O  
ATOM   4282  CB  GLU A 275     -17.461  39.041 -90.078  1.00  0.00           C  
ATOM   4283  CG  GLU A 275     -17.654  37.879 -89.114  1.00  0.00           C  
ATOM   4284  CD  GLU A 275     -17.229  38.206 -87.710  1.00  0.00           C  
ATOM   4285  OE1 GLU A 275     -16.799  39.311 -87.483  1.00  0.00           O  
ATOM   4286  OE2 GLU A 275     -17.335  37.350 -86.864  1.00  0.00           O  
ATOM   4287  H   GLU A 275     -15.447  39.662 -88.642  1.00  0.00           H  
ATOM   4288  HA  GLU A 275     -15.758  38.214 -91.087  1.00  0.00           H  
ATOM   4289 1HB  GLU A 275     -17.728  39.958 -89.554  1.00  0.00           H  
ATOM   4290 2HB  GLU A 275     -18.168  38.916 -90.899  1.00  0.00           H  
ATOM   4291 1HG  GLU A 275     -18.707  37.598 -89.107  1.00  0.00           H  
ATOM   4292 2HG  GLU A 275     -17.081  37.024 -89.473  1.00  0.00           H  
ATOM   4293  N   ILE A 276     -15.596  41.437 -91.337  1.00  0.00           N  
ATOM   4294  CA  ILE A 276     -15.417  42.562 -92.250  1.00  0.00           C  
ATOM   4295  C   ILE A 276     -14.364  42.252 -93.305  1.00  0.00           C  
ATOM   4296  O   ILE A 276     -14.529  42.587 -94.478  1.00  0.00           O  
ATOM   4297  CB  ILE A 276     -15.015  43.835 -91.483  1.00  0.00           C  
ATOM   4298  CG1 ILE A 276     -16.176  44.322 -90.612  1.00  0.00           C  
ATOM   4299  CG2 ILE A 276     -14.578  44.924 -92.451  1.00  0.00           C  
ATOM   4300  CD1 ILE A 276     -15.789  45.398 -89.623  1.00  0.00           C  
ATOM   4301  H   ILE A 276     -15.399  41.565 -90.355  1.00  0.00           H  
ATOM   4302  HA  ILE A 276     -16.362  42.748 -92.757  1.00  0.00           H  
ATOM   4303  HB  ILE A 276     -14.190  43.608 -90.809  1.00  0.00           H  
ATOM   4304 1HG1 ILE A 276     -16.969  44.713 -91.248  1.00  0.00           H  
ATOM   4305 2HG1 ILE A 276     -16.591  43.482 -90.054  1.00  0.00           H  
ATOM   4306 1HG2 ILE A 276     -14.299  45.816 -91.892  1.00  0.00           H  
ATOM   4307 2HG2 ILE A 276     -13.724  44.575 -93.028  1.00  0.00           H  
ATOM   4308 3HG2 ILE A 276     -15.400  45.161 -93.126  1.00  0.00           H  
ATOM   4309 1HD1 ILE A 276     -16.664  45.691 -89.043  1.00  0.00           H  
ATOM   4310 2HD1 ILE A 276     -15.019  45.016 -88.952  1.00  0.00           H  
ATOM   4311 3HD1 ILE A 276     -15.404  46.264 -90.161  1.00  0.00           H  
ATOM   4312  N   VAL A 277     -13.281  41.610 -92.883  1.00  0.00           N  
ATOM   4313  CA  VAL A 277     -12.197  41.255 -93.793  1.00  0.00           C  
ATOM   4314  C   VAL A 277     -12.663  40.246 -94.835  1.00  0.00           C  
ATOM   4315  O   VAL A 277     -12.308  40.343 -96.010  1.00  0.00           O  
ATOM   4316  CB  VAL A 277     -11.010  40.667 -93.008  1.00  0.00           C  
ATOM   4317  CG1 VAL A 277      -9.957  40.122 -93.962  1.00  0.00           C  
ATOM   4318  CG2 VAL A 277     -10.414  41.729 -92.096  1.00  0.00           C  
ATOM   4319  H   VAL A 277     -13.205  41.362 -91.907  1.00  0.00           H  
ATOM   4320  HA  VAL A 277     -11.865  42.158 -94.305  1.00  0.00           H  
ATOM   4321  HB  VAL A 277     -11.363  39.828 -92.407  1.00  0.00           H  
ATOM   4322 1HG1 VAL A 277      -9.126  39.710 -93.390  1.00  0.00           H  
ATOM   4323 2HG1 VAL A 277     -10.396  39.339 -94.579  1.00  0.00           H  
ATOM   4324 3HG1 VAL A 277      -9.594  40.927 -94.600  1.00  0.00           H  
ATOM   4325 1HG2 VAL A 277      -9.576  41.306 -91.544  1.00  0.00           H  
ATOM   4326 2HG2 VAL A 277     -10.066  42.570 -92.697  1.00  0.00           H  
ATOM   4327 3HG2 VAL A 277     -11.174  42.074 -91.395  1.00  0.00           H  
ATOM   4328  N   SER A 278     -13.460  39.277 -94.401  1.00  0.00           N  
ATOM   4329  CA  SER A 278     -13.977  38.248 -95.296  1.00  0.00           C  
ATOM   4330  C   SER A 278     -14.904  38.849 -96.346  1.00  0.00           C  
ATOM   4331  O   SER A 278     -14.861  38.467 -97.515  1.00  0.00           O  
ATOM   4332  CB  SER A 278     -14.716  37.188 -94.502  1.00  0.00           C  
ATOM   4333  OG  SER A 278     -15.853  37.726 -93.884  1.00  0.00           O  
ATOM   4334  H   SER A 278     -13.716  39.251 -93.424  1.00  0.00           H  
ATOM   4335  HA  SER A 278     -13.135  37.781 -95.809  1.00  0.00           H  
ATOM   4336 1HB  SER A 278     -15.009  36.375 -95.166  1.00  0.00           H  
ATOM   4337 2HB  SER A 278     -14.052  36.770 -93.747  1.00  0.00           H  
ATOM   4338  HG  SER A 278     -16.262  37.000 -93.406  1.00  0.00           H  
ATOM   4339  N   GLU A 279     -15.743  39.786 -95.921  1.00  0.00           N  
ATOM   4340  CA  GLU A 279     -16.682  40.440 -96.824  1.00  0.00           C  
ATOM   4341  C   GLU A 279     -15.951  41.255 -97.883  1.00  0.00           C  
ATOM   4342  O   GLU A 279     -16.334  41.257 -99.053  1.00  0.00           O  
ATOM   4343  CB  GLU A 279     -17.635  41.344 -96.039  1.00  0.00           C  
ATOM   4344  CG  GLU A 279     -18.691  42.034 -96.891  1.00  0.00           C  
ATOM   4345  CD  GLU A 279     -19.652  41.069 -97.528  1.00  0.00           C  
ATOM   4346  OE1 GLU A 279     -19.763  39.966 -97.047  1.00  0.00           O  
ATOM   4347  OE2 GLU A 279     -20.275  41.434 -98.496  1.00  0.00           O  
ATOM   4348  H   GLU A 279     -15.730  40.053 -94.947  1.00  0.00           H  
ATOM   4349  HA  GLU A 279     -17.266  39.671 -97.331  1.00  0.00           H  
ATOM   4350 1HB  GLU A 279     -18.150  40.756 -95.279  1.00  0.00           H  
ATOM   4351 2HB  GLU A 279     -17.064  42.116 -95.524  1.00  0.00           H  
ATOM   4352 1HG  GLU A 279     -19.253  42.727 -96.264  1.00  0.00           H  
ATOM   4353 2HG  GLU A 279     -18.195  42.612 -97.669  1.00  0.00           H  
ATOM   4354  N   HIS A 280     -14.896  41.947 -97.468  1.00  0.00           N  
ATOM   4355  CA  HIS A 280     -14.111  42.767 -98.383  1.00  0.00           C  
ATOM   4356  C   HIS A 280     -13.417  41.911 -99.433  1.00  0.00           C  
ATOM   4357  O   HIS A 280     -13.359  42.276-100.607  1.00  0.00           O  
ATOM   4358  CB  HIS A 280     -13.069  43.588 -97.616  1.00  0.00           C  
ATOM   4359  CG  HIS A 280     -13.659  44.695 -96.798  1.00  0.00           C  
ATOM   4360  ND1 HIS A 280     -12.936  45.383 -95.847  1.00  0.00           N  
ATOM   4361  CD2 HIS A 280     -14.901  45.232 -96.788  1.00  0.00           C  
ATOM   4362  CE1 HIS A 280     -13.709  46.297 -95.287  1.00  0.00           C  
ATOM   4363  NE2 HIS A 280     -14.906  46.226 -95.841  1.00  0.00           N  
ATOM   4364  H   HIS A 280     -14.630  41.905 -96.494  1.00  0.00           H  
ATOM   4365  HA  HIS A 280     -14.769  43.461 -98.906  1.00  0.00           H  
ATOM   4366 1HB  HIS A 280     -12.508  42.933 -96.950  1.00  0.00           H  
ATOM   4367 2HB  HIS A 280     -12.360  44.024 -98.320  1.00  0.00           H  
ATOM   4368  HD2 HIS A 280     -15.742  44.932 -97.415  1.00  0.00           H  
ATOM   4369  HE1 HIS A 280     -13.410  46.992 -94.503  1.00  0.00           H  
ATOM   4370  HE2 HIS A 280     -15.700  46.805 -95.608  1.00  0.00           H  
ATOM   4371  N   ALA A 281     -12.890  40.767 -99.004  1.00  0.00           N  
ATOM   4372  CA  ALA A 281     -12.199  39.856 -99.909  1.00  0.00           C  
ATOM   4373  C   ALA A 281     -13.152  39.285-100.952  1.00  0.00           C  
ATOM   4374  O   ALA A 281     -12.800  39.158-102.125  1.00  0.00           O  
ATOM   4375  CB  ALA A 281     -11.538  38.732 -99.125  1.00  0.00           C  
ATOM   4376  H   ALA A 281     -12.969  40.524 -98.027  1.00  0.00           H  
ATOM   4377  HA  ALA A 281     -11.429  40.420-100.435  1.00  0.00           H  
ATOM   4378 1HB  ALA A 281     -11.026  38.060 -99.814  1.00  0.00           H  
ATOM   4379 2HB  ALA A 281     -10.816  39.152 -98.424  1.00  0.00           H  
ATOM   4380 3HB  ALA A 281     -12.296  38.177 -98.575  1.00  0.00           H  
ATOM   4381  N   ARG A 282     -14.360  38.943-100.517  1.00  0.00           N  
ATOM   4382  CA  ARG A 282     -15.367  38.386-101.413  1.00  0.00           C  
ATOM   4383  C   ARG A 282     -15.788  39.401-102.468  1.00  0.00           C  
ATOM   4384  O   ARG A 282     -15.967  39.059-103.637  1.00  0.00           O  
ATOM   4385  CB  ARG A 282     -16.591  37.937-100.629  1.00  0.00           C  
ATOM   4386  CG  ARG A 282     -17.671  37.263-101.461  1.00  0.00           C  
ATOM   4387  CD  ARG A 282     -18.815  36.821-100.622  1.00  0.00           C  
ATOM   4388  NE  ARG A 282     -18.425  35.788 -99.675  1.00  0.00           N  
ATOM   4389  CZ  ARG A 282     -19.124  35.461 -98.571  1.00  0.00           C  
ATOM   4390  NH1 ARG A 282     -20.242  36.092 -98.288  1.00  0.00           N  
ATOM   4391  NH2 ARG A 282     -18.684  34.505 -97.771  1.00  0.00           N  
ATOM   4392  H   ARG A 282     -14.587  39.072 -99.541  1.00  0.00           H  
ATOM   4393  HA  ARG A 282     -14.939  37.518-101.917  1.00  0.00           H  
ATOM   4394 1HB  ARG A 282     -16.289  37.236 -99.852  1.00  0.00           H  
ATOM   4395 2HB  ARG A 282     -17.043  38.797-100.136  1.00  0.00           H  
ATOM   4396 1HG  ARG A 282     -18.045  37.963-102.208  1.00  0.00           H  
ATOM   4397 2HG  ARG A 282     -17.254  36.388-101.960  1.00  0.00           H  
ATOM   4398 1HD  ARG A 282     -19.203  37.670-100.060  1.00  0.00           H  
ATOM   4399 2HD  ARG A 282     -19.600  36.419-101.261  1.00  0.00           H  
ATOM   4400  HE  ARG A 282     -17.570  35.281 -99.859  1.00  0.00           H  
ATOM   4401 1HH1 ARG A 282     -20.577  36.823 -98.900  1.00  0.00           H  
ATOM   4402 2HH1 ARG A 282     -20.765  35.846 -97.461  1.00  0.00           H  
ATOM   4403 1HH2 ARG A 282     -17.825  34.019 -97.988  1.00  0.00           H  
ATOM   4404 2HH2 ARG A 282     -19.208  34.259 -96.943  1.00  0.00           H  
ATOM   4405  N   ARG A 283     -15.944  40.651-102.048  1.00  0.00           N  
ATOM   4406  CA  ARG A 283     -16.345  41.719-102.957  1.00  0.00           C  
ATOM   4407  C   ARG A 283     -15.281  41.970-104.016  1.00  0.00           C  
ATOM   4408  O   ARG A 283     -15.595  42.185-105.187  1.00  0.00           O  
ATOM   4409  CB  ARG A 283     -16.605  43.007-102.189  1.00  0.00           C  
ATOM   4410  CG  ARG A 283     -17.852  42.993-101.320  1.00  0.00           C  
ATOM   4411  CD  ARG A 283     -18.007  44.260-100.561  1.00  0.00           C  
ATOM   4412  NE  ARG A 283     -19.199  44.252 -99.729  1.00  0.00           N  
ATOM   4413  CZ  ARG A 283     -19.515  45.210 -98.836  1.00  0.00           C  
ATOM   4414  NH1 ARG A 283     -18.720  46.244 -98.672  1.00  0.00           N  
ATOM   4415  NH2 ARG A 283     -20.625  45.110 -98.125  1.00  0.00           N  
ATOM   4416  H   ARG A 283     -15.781  40.867-101.075  1.00  0.00           H  
ATOM   4417  HA  ARG A 283     -17.267  41.421-103.456  1.00  0.00           H  
ATOM   4418 1HB  ARG A 283     -15.755  43.222-101.543  1.00  0.00           H  
ATOM   4419 2HB  ARG A 283     -16.700  43.836-102.891  1.00  0.00           H  
ATOM   4420 1HG  ARG A 283     -18.733  42.861-101.950  1.00  0.00           H  
ATOM   4421 2HG  ARG A 283     -17.789  42.171-100.606  1.00  0.00           H  
ATOM   4422 1HD  ARG A 283     -17.141  44.405 -99.916  1.00  0.00           H  
ATOM   4423 2HD  ARG A 283     -18.084  45.094-101.258  1.00  0.00           H  
ATOM   4424  HE  ARG A 283     -19.835  43.472 -99.826  1.00  0.00           H  
ATOM   4425 1HH1 ARG A 283     -17.872  46.320 -99.215  1.00  0.00           H  
ATOM   4426 2HH1 ARG A 283     -18.958  46.962 -98.003  1.00  0.00           H  
ATOM   4427 1HH2 ARG A 283     -21.236  44.315 -98.251  1.00  0.00           H  
ATOM   4428 2HH2 ARG A 283     -20.862  45.828 -97.456  1.00  0.00           H  
ATOM   4429  N   MET A 284     -14.019  41.942-103.598  1.00  0.00           N  
ATOM   4430  CA  MET A 284     -12.905  42.168-104.511  1.00  0.00           C  
ATOM   4431  C   MET A 284     -12.819  41.063-105.557  1.00  0.00           C  
ATOM   4432  O   MET A 284     -12.562  41.325-106.732  1.00  0.00           O  
ATOM   4433  CB  MET A 284     -11.595  42.268-103.731  1.00  0.00           C  
ATOM   4434  CG  MET A 284     -10.366  42.518-104.594  1.00  0.00           C  
ATOM   4435  SD  MET A 284      -8.845  42.606-103.628  1.00  0.00           S  
ATOM   4436  CE  MET A 284      -8.645  40.890-103.158  1.00  0.00           C  
ATOM   4437  H   MET A 284     -13.827  41.760-102.623  1.00  0.00           H  
ATOM   4438  HA  MET A 284     -13.072  43.108-105.036  1.00  0.00           H  
ATOM   4439 1HB  MET A 284     -11.665  43.078-103.006  1.00  0.00           H  
ATOM   4440 2HB  MET A 284     -11.431  41.344-103.175  1.00  0.00           H  
ATOM   4441 1HG  MET A 284     -10.266  41.717-105.325  1.00  0.00           H  
ATOM   4442 2HG  MET A 284     -10.486  43.458-105.133  1.00  0.00           H  
ATOM   4443 1HE  MET A 284      -7.743  40.781-102.554  1.00  0.00           H  
ATOM   4444 2HE  MET A 284      -9.511  40.567-102.579  1.00  0.00           H  
ATOM   4445 3HE  MET A 284      -8.557  40.274-104.053  1.00  0.00           H  
ATOM   4446  N   VAL A 285     -13.034  39.827-105.123  1.00  0.00           N  
ATOM   4447  CA  VAL A 285     -12.981  38.678-106.022  1.00  0.00           C  
ATOM   4448  C   VAL A 285     -14.087  38.747-107.068  1.00  0.00           C  
ATOM   4449  O   VAL A 285     -13.866  38.442-108.240  1.00  0.00           O  
ATOM   4450  CB  VAL A 285     -13.114  37.367-105.224  1.00  0.00           C  
ATOM   4451  CG1 VAL A 285     -13.250  36.181-106.167  1.00  0.00           C  
ATOM   4452  CG2 VAL A 285     -11.912  37.194-104.309  1.00  0.00           C  
ATOM   4453  H   VAL A 285     -13.241  39.677-104.146  1.00  0.00           H  
ATOM   4454  HA  VAL A 285     -12.017  38.681-106.531  1.00  0.00           H  
ATOM   4455  HB  VAL A 285     -14.025  37.408-104.626  1.00  0.00           H  
ATOM   4456 1HG1 VAL A 285     -13.344  35.263-105.586  1.00  0.00           H  
ATOM   4457 2HG1 VAL A 285     -14.137  36.309-106.787  1.00  0.00           H  
ATOM   4458 3HG1 VAL A 285     -12.367  36.119-106.803  1.00  0.00           H  
ATOM   4459 1HG2 VAL A 285     -12.013  36.266-103.747  1.00  0.00           H  
ATOM   4460 2HG2 VAL A 285     -11.001  37.159-104.907  1.00  0.00           H  
ATOM   4461 3HG2 VAL A 285     -11.858  38.033-103.615  1.00  0.00           H  
ATOM   4462  N   ARG A 286     -15.279  39.151-106.637  1.00  0.00           N  
ATOM   4463  CA  ARG A 286     -16.421  39.260-107.536  1.00  0.00           C  
ATOM   4464  C   ARG A 286     -16.188  40.332-108.595  1.00  0.00           C  
ATOM   4465  O   ARG A 286     -16.527  40.147-109.764  1.00  0.00           O  
ATOM   4466  CB  ARG A 286     -17.686  39.587-106.756  1.00  0.00           C  
ATOM   4467  CG  ARG A 286     -18.956  39.638-107.591  1.00  0.00           C  
ATOM   4468  CD  ARG A 286     -20.161  39.838-106.745  1.00  0.00           C  
ATOM   4469  NE  ARG A 286     -21.373  39.932-107.542  1.00  0.00           N  
ATOM   4470  CZ  ARG A 286     -22.605  40.147-107.039  1.00  0.00           C  
ATOM   4471  NH1 ARG A 286     -22.770  40.286-105.743  1.00  0.00           N  
ATOM   4472  NH2 ARG A 286     -23.647  40.216-107.850  1.00  0.00           N  
ATOM   4473  H   ARG A 286     -15.395  39.389-105.662  1.00  0.00           H  
ATOM   4474  HA  ARG A 286     -16.559  38.302-108.037  1.00  0.00           H  
ATOM   4475 1HB  ARG A 286     -17.834  38.842-105.976  1.00  0.00           H  
ATOM   4476 2HB  ARG A 286     -17.573  40.555-106.268  1.00  0.00           H  
ATOM   4477 1HG  ARG A 286     -18.893  40.464-108.299  1.00  0.00           H  
ATOM   4478 2HG  ARG A 286     -19.072  38.700-108.136  1.00  0.00           H  
ATOM   4479 1HD  ARG A 286     -20.268  38.998-106.059  1.00  0.00           H  
ATOM   4480 2HD  ARG A 286     -20.056  40.761-106.175  1.00  0.00           H  
ATOM   4481  HE  ARG A 286     -21.286  39.830-108.544  1.00  0.00           H  
ATOM   4482 1HH1 ARG A 286     -21.974  40.233-105.123  1.00  0.00           H  
ATOM   4483 2HH1 ARG A 286     -23.693  40.447-105.366  1.00  0.00           H  
ATOM   4484 1HH2 ARG A 286     -23.519  40.108-108.847  1.00  0.00           H  
ATOM   4485 2HH2 ARG A 286     -24.569  40.376-107.473  1.00  0.00           H  
ATOM   4486  N   LEU A 287     -15.607  41.452-108.179  1.00  0.00           N  
ATOM   4487  CA  LEU A 287     -15.329  42.555-109.092  1.00  0.00           C  
ATOM   4488  C   LEU A 287     -14.307  42.150-110.147  1.00  0.00           C  
ATOM   4489  O   LEU A 287     -14.440  42.498-111.320  1.00  0.00           O  
ATOM   4490  CB  LEU A 287     -14.815  43.772-108.313  1.00  0.00           C  
ATOM   4491  CG  LEU A 287     -14.583  45.043-109.141  1.00  0.00           C  
ATOM   4492  CD1 LEU A 287     -14.725  46.266-108.245  1.00  0.00           C  
ATOM   4493  CD2 LEU A 287     -13.203  44.989-109.779  1.00  0.00           C  
ATOM   4494  H   LEU A 287     -15.352  41.543-107.206  1.00  0.00           H  
ATOM   4495  HA  LEU A 287     -16.255  42.828-109.597  1.00  0.00           H  
ATOM   4496 1HB  LEU A 287     -15.533  44.013-107.531  1.00  0.00           H  
ATOM   4497 2HB  LEU A 287     -13.869  43.508-107.840  1.00  0.00           H  
ATOM   4498  HG  LEU A 287     -15.341  45.112-109.921  1.00  0.00           H  
ATOM   4499 1HD1 LEU A 287     -14.560  47.169-108.833  1.00  0.00           H  
ATOM   4500 2HD1 LEU A 287     -15.727  46.290-107.818  1.00  0.00           H  
ATOM   4501 3HD1 LEU A 287     -13.989  46.216-107.443  1.00  0.00           H  
ATOM   4502 1HD2 LEU A 287     -13.039  45.891-110.368  1.00  0.00           H  
ATOM   4503 2HD2 LEU A 287     -12.444  44.921-108.999  1.00  0.00           H  
ATOM   4504 3HD2 LEU A 287     -13.136  44.115-110.427  1.00  0.00           H  
ATOM   4505  N   ALA A 288     -13.286  41.414-109.723  1.00  0.00           N  
ATOM   4506  CA  ALA A 288     -12.239  40.962-110.632  1.00  0.00           C  
ATOM   4507  C   ALA A 288     -12.793  39.999-111.675  1.00  0.00           C  
ATOM   4508  O   ALA A 288     -12.430  40.064-112.849  1.00  0.00           O  
ATOM   4509  CB  ALA A 288     -11.108  40.305-109.853  1.00  0.00           C  
ATOM   4510  H   ALA A 288     -13.233  41.159-108.747  1.00  0.00           H  
ATOM   4511  HA  ALA A 288     -11.846  41.833-111.156  1.00  0.00           H  
ATOM   4512 1HB  ALA A 288     -10.335  39.973-110.546  1.00  0.00           H  
ATOM   4513 2HB  ALA A 288     -10.684  41.024-109.152  1.00  0.00           H  
ATOM   4514 3HB  ALA A 288     -11.495  39.449-109.304  1.00  0.00           H  
ATOM   4515  N   GLY A 289     -13.675  39.107-111.240  1.00  0.00           N  
ATOM   4516  CA  GLY A 289     -14.280  38.128-112.136  1.00  0.00           C  
ATOM   4517  C   GLY A 289     -15.149  38.808-113.187  1.00  0.00           C  
ATOM   4518  O   GLY A 289     -15.140  38.425-114.357  1.00  0.00           O  
ATOM   4519  H   GLY A 289     -13.933  39.106-110.264  1.00  0.00           H  
ATOM   4520 1HA  GLY A 289     -13.497  37.548-112.625  1.00  0.00           H  
ATOM   4521 2HA  GLY A 289     -14.883  37.429-111.557  1.00  0.00           H  
ATOM   4522  N   GLU A 290     -15.900  39.820-112.762  1.00  0.00           N  
ATOM   4523  CA  GLU A 290     -16.776  40.555-113.665  1.00  0.00           C  
ATOM   4524  C   GLU A 290     -15.975  41.298-114.726  1.00  0.00           C  
ATOM   4525  O   GLU A 290     -16.358  41.332-115.895  1.00  0.00           O  
ATOM   4526  CB  GLU A 290     -17.642  41.543-112.881  1.00  0.00           C  
ATOM   4527  CG  GLU A 290     -18.701  40.892-112.003  1.00  0.00           C  
ATOM   4528  CD  GLU A 290     -19.484  41.888-111.193  1.00  0.00           C  
ATOM   4529  OE1 GLU A 290     -19.143  43.046-111.220  1.00  0.00           O  
ATOM   4530  OE2 GLU A 290     -20.424  41.490-110.547  1.00  0.00           O  
ATOM   4531  H   GLU A 290     -15.862  40.086-111.788  1.00  0.00           H  
ATOM   4532  HA  GLU A 290     -17.429  39.842-114.170  1.00  0.00           H  
ATOM   4533 1HB  GLU A 290     -17.007  42.155-112.240  1.00  0.00           H  
ATOM   4534 2HB  GLU A 290     -18.150  42.213-113.575  1.00  0.00           H  
ATOM   4535 1HG  GLU A 290     -19.390  40.334-112.636  1.00  0.00           H  
ATOM   4536 2HG  GLU A 290     -18.216  40.185-111.330  1.00  0.00           H  
ATOM   4537  N   ALA A 291     -14.862  41.892-114.311  1.00  0.00           N  
ATOM   4538  CA  ALA A 291     -14.005  42.639-115.224  1.00  0.00           C  
ATOM   4539  C   ALA A 291     -13.391  41.722-116.274  1.00  0.00           C  
ATOM   4540  O   ALA A 291     -13.301  42.080-117.448  1.00  0.00           O  
ATOM   4541  CB  ALA A 291     -12.913  43.366-114.452  1.00  0.00           C  
ATOM   4542  H   ALA A 291     -14.603  41.825-113.337  1.00  0.00           H  
ATOM   4543  HA  ALA A 291     -14.620  43.375-115.741  1.00  0.00           H  
ATOM   4544 1HB  ALA A 291     -12.282  43.918-115.148  1.00  0.00           H  
ATOM   4545 2HB  ALA A 291     -13.368  44.060-113.745  1.00  0.00           H  
ATOM   4546 3HB  ALA A 291     -12.308  42.641-113.910  1.00  0.00           H  
ATOM   4547  N   ALA A 292     -12.970  40.537-115.846  1.00  0.00           N  
ATOM   4548  CA  ALA A 292     -12.362  39.566-116.747  1.00  0.00           C  
ATOM   4549  C   ALA A 292     -13.363  39.084-117.791  1.00  0.00           C  
ATOM   4550  O   ALA A 292     -13.024  38.927-118.964  1.00  0.00           O  
ATOM   4551  CB  ALA A 292     -11.808  38.387-115.960  1.00  0.00           C  
ATOM   4552  H   ALA A 292     -13.076  40.303-114.869  1.00  0.00           H  
ATOM   4553  HA  ALA A 292     -11.542  40.056-117.271  1.00  0.00           H  
ATOM   4554 1HB  ALA A 292     -11.357  37.671-116.647  1.00  0.00           H  
ATOM   4555 2HB  ALA A 292     -11.053  38.741-115.258  1.00  0.00           H  
ATOM   4556 3HB  ALA A 292     -12.615  37.905-115.411  1.00  0.00           H  
ATOM   4557  N   LEU A 293     -14.596  38.850-117.358  1.00  0.00           N  
ATOM   4558  CA  LEU A 293     -15.649  38.386-118.253  1.00  0.00           C  
ATOM   4559  C   LEU A 293     -15.976  39.435-119.309  1.00  0.00           C  
ATOM   4560  O   LEU A 293     -16.182  39.109-120.478  1.00  0.00           O  
ATOM   4561  CB  LEU A 293     -16.912  38.045-117.453  1.00  0.00           C  
ATOM   4562  CG  LEU A 293     -18.093  37.506-118.271  1.00  0.00           C  
ATOM   4563  CD1 LEU A 293     -17.675  36.228-118.985  1.00  0.00           C  
ATOM   4564  CD2 LEU A 293     -19.277  37.256-117.349  1.00  0.00           C  
ATOM   4565  H   LEU A 293     -14.810  38.998-116.382  1.00  0.00           H  
ATOM   4566  HA  LEU A 293     -15.302  37.486-118.759  1.00  0.00           H  
ATOM   4567 1HB  LEU A 293     -16.658  37.296-116.705  1.00  0.00           H  
ATOM   4568 2HB  LEU A 293     -17.250  38.944-116.937  1.00  0.00           H  
ATOM   4569  HG  LEU A 293     -18.372  38.236-119.031  1.00  0.00           H  
ATOM   4570 1HD1 LEU A 293     -18.513  35.845-119.566  1.00  0.00           H  
ATOM   4571 2HD1 LEU A 293     -16.839  36.440-119.652  1.00  0.00           H  
ATOM   4572 3HD1 LEU A 293     -17.373  35.483-118.249  1.00  0.00           H  
ATOM   4573 1HD2 LEU A 293     -20.116  36.873-117.931  1.00  0.00           H  
ATOM   4574 2HD2 LEU A 293     -18.999  36.525-116.590  1.00  0.00           H  
ATOM   4575 3HD2 LEU A 293     -19.566  38.189-116.866  1.00  0.00           H  
ATOM   4576  N   ALA A 294     -16.022  40.695-118.890  1.00  0.00           N  
ATOM   4577  CA  ALA A 294     -16.323  41.794-119.799  1.00  0.00           C  
ATOM   4578  C   ALA A 294     -15.239  41.947-120.858  1.00  0.00           C  
ATOM   4579  O   ALA A 294     -15.531  42.189-122.029  1.00  0.00           O  
ATOM   4580  CB  ALA A 294     -16.491  43.092-119.023  1.00  0.00           C  
ATOM   4581  H   ALA A 294     -15.842  40.897-117.917  1.00  0.00           H  
ATOM   4582  HA  ALA A 294     -17.259  41.563-120.310  1.00  0.00           H  
ATOM   4583 1HB  ALA A 294     -16.716  43.904-119.715  1.00  0.00           H  
ATOM   4584 2HB  ALA A 294     -17.308  42.987-118.310  1.00  0.00           H  
ATOM   4585 3HB  ALA A 294     -15.570  43.317-118.488  1.00  0.00           H  
ATOM   4586  N   LEU A 295     -13.986  41.806-120.440  1.00  0.00           N  
ATOM   4587  CA  LEU A 295     -12.855  41.928-121.351  1.00  0.00           C  
ATOM   4588  C   LEU A 295     -12.869  40.821-122.397  1.00  0.00           C  
ATOM   4589  O   LEU A 295     -12.589  41.061-123.572  1.00  0.00           O  
ATOM   4590  CB  LEU A 295     -11.537  41.884-120.568  1.00  0.00           C  
ATOM   4591  CG  LEU A 295     -11.254  43.097-119.673  1.00  0.00           C  
ATOM   4592  CD1 LEU A 295     -10.013  42.830-118.832  1.00  0.00           C  
ATOM   4593  CD2 LEU A 295     -11.071  44.335-120.539  1.00  0.00           C  
ATOM   4594  H   LEU A 295     -13.813  41.610-119.465  1.00  0.00           H  
ATOM   4595  HA  LEU A 295     -12.926  42.887-121.864  1.00  0.00           H  
ATOM   4596 1HB  LEU A 295     -11.539  40.999-119.934  1.00  0.00           H  
ATOM   4597 2HB  LEU A 295     -10.714  41.796-121.277  1.00  0.00           H  
ATOM   4598  HG  LEU A 295     -12.091  43.251-118.993  1.00  0.00           H  
ATOM   4599 1HD1 LEU A 295      -9.812  43.692-118.196  1.00  0.00           H  
ATOM   4600 2HD1 LEU A 295     -10.179  41.951-118.208  1.00  0.00           H  
ATOM   4601 3HD1 LEU A 295      -9.160  42.656-119.486  1.00  0.00           H  
ATOM   4602 1HD2 LEU A 295     -10.870  45.198-119.903  1.00  0.00           H  
ATOM   4603 2HD2 LEU A 295     -10.232  44.183-121.219  1.00  0.00           H  
ATOM   4604 3HD2 LEU A 295     -11.978  44.513-121.116  1.00  0.00           H  
ATOM   4605  N   LYS A 296     -13.196  39.608-121.963  1.00  0.00           N  
ATOM   4606  CA  LYS A 296     -13.246  38.460-122.861  1.00  0.00           C  
ATOM   4607  C   LYS A 296     -14.220  38.701-124.007  1.00  0.00           C  
ATOM   4608  O   LYS A 296     -13.899  38.452-125.169  1.00  0.00           O  
ATOM   4609  CB  LYS A 296     -13.638  37.196-122.094  1.00  0.00           C  
ATOM   4610  CG  LYS A 296     -13.522  35.909-122.901  1.00  0.00           C  
ATOM   4611  CD  LYS A 296     -14.824  35.588-123.619  1.00  0.00           C  
ATOM   4612  CE  LYS A 296     -14.763  34.226-124.295  1.00  0.00           C  
ATOM   4613  NZ  LYS A 296     -16.007  33.925-125.054  1.00  0.00           N  
ATOM   4614  H   LYS A 296     -13.415  39.478-120.986  1.00  0.00           H  
ATOM   4615  HA  LYS A 296     -12.255  38.313-123.291  1.00  0.00           H  
ATOM   4616 1HB  LYS A 296     -13.007  37.095-121.211  1.00  0.00           H  
ATOM   4617 2HB  LYS A 296     -14.669  37.284-121.751  1.00  0.00           H  
ATOM   4618 1HG  LYS A 296     -12.726  36.013-123.639  1.00  0.00           H  
ATOM   4619 2HG  LYS A 296     -13.271  35.084-122.235  1.00  0.00           H  
ATOM   4620 1HD  LYS A 296     -15.646  35.592-122.902  1.00  0.00           H  
ATOM   4621 2HD  LYS A 296     -15.020  36.349-124.374  1.00  0.00           H  
ATOM   4622 1HE  LYS A 296     -13.917  34.199-124.981  1.00  0.00           H  
ATOM   4623 2HE  LYS A 296     -14.616  33.452-123.542  1.00  0.00           H  
ATOM   4624 1HZ  LYS A 296     -15.926  33.015-125.486  1.00  0.00           H  
ATOM   4625 2HZ  LYS A 296     -16.796  33.929-124.423  1.00  0.00           H  
ATOM   4626 3HZ  LYS A 296     -16.144  34.625-125.768  1.00  0.00           H  
ATOM   4627  N   LYS A 297     -15.411  39.187-123.674  1.00  0.00           N  
ATOM   4628  CA  LYS A 297     -16.434  39.461-124.675  1.00  0.00           C  
ATOM   4629  C   LYS A 297     -15.930  40.447-125.722  1.00  0.00           C  
ATOM   4630  O   LYS A 297     -16.253  40.331-126.904  1.00  0.00           O  
ATOM   4631  CB  LYS A 297     -17.702  40.000-124.011  1.00  0.00           C  
ATOM   4632  CG  LYS A 297     -18.472  38.970-123.196  1.00  0.00           C  
ATOM   4633  CD  LYS A 297     -19.706  39.585-122.553  1.00  0.00           C  
ATOM   4634  CE  LYS A 297     -20.471  38.559-121.729  1.00  0.00           C  
ATOM   4635  NZ  LYS A 297     -21.661  39.156-121.063  1.00  0.00           N  
ATOM   4636  H   LYS A 297     -15.612  39.371-122.701  1.00  0.00           H  
ATOM   4637  HA  LYS A 297     -16.678  38.528-125.185  1.00  0.00           H  
ATOM   4638 1HB  LYS A 297     -17.442  40.826-123.347  1.00  0.00           H  
ATOM   4639 2HB  LYS A 297     -18.374  40.394-124.774  1.00  0.00           H  
ATOM   4640 1HG  LYS A 297     -18.782  38.150-123.845  1.00  0.00           H  
ATOM   4641 2HG  LYS A 297     -17.828  38.568-122.415  1.00  0.00           H  
ATOM   4642 1HD  LYS A 297     -19.406  40.409-121.904  1.00  0.00           H  
ATOM   4643 2HD  LYS A 297     -20.364  39.977-123.328  1.00  0.00           H  
ATOM   4644 1HE  LYS A 297     -20.802  37.747-122.376  1.00  0.00           H  
ATOM   4645 2HE  LYS A 297     -19.815  38.142-120.966  1.00  0.00           H  
ATOM   4646 1HZ  LYS A 297     -22.139  38.445-120.528  1.00  0.00           H  
ATOM   4647 2HZ  LYS A 297     -21.364  39.899-120.445  1.00  0.00           H  
ATOM   4648 3HZ  LYS A 297     -22.287  39.529-121.761  1.00  0.00           H  
ATOM   4649  N   GLU A 298     -15.131  41.412-125.237  1.00  0.00           N  
ATOM   4650  CA  GLU A 298     -14.509  42.462-126.041  1.00  0.00           C  
ATOM   4651  C   GLU A 298     -13.386  41.949-126.946  1.00  0.00           C  
ATOM   4652  O   GLU A 298     -12.958  42.639-127.871  1.00  0.00           O  
ATOM   4653  CB  GLU A 298     -13.961  43.558-125.124  1.00  0.00           C  
ATOM   4654  CG  GLU A 298     -15.029  44.350-124.384  1.00  0.00           C  
ATOM   4655  CD  GLU A 298     -14.455  45.409-123.485  1.00  0.00           C  
ATOM   4656  OE1 GLU A 298     -13.255  45.464-123.354  1.00  0.00           O  
ATOM   4657  OE2 GLU A 298     -15.216  46.165-122.928  1.00  0.00           O  
ATOM   4658  H   GLU A 298     -14.962  41.389-124.241  1.00  0.00           H  
ATOM   4659  HA  GLU A 298     -15.270  42.897-126.690  1.00  0.00           H  
ATOM   4660 1HB  GLU A 298     -13.299  43.114-124.381  1.00  0.00           H  
ATOM   4661 2HB  GLU A 298     -13.370  44.261-125.711  1.00  0.00           H  
ATOM   4662 1HG  GLU A 298     -15.685  44.826-125.113  1.00  0.00           H  
ATOM   4663 2HG  GLU A 298     -15.630  43.663-123.790  1.00  0.00           H  
ATOM   4664  N   GLY A 299     -12.900  40.735-126.688  1.00  0.00           N  
ATOM   4665  CA  GLY A 299     -11.818  40.182-127.507  1.00  0.00           C  
ATOM   4666  C   GLY A 299     -10.430  40.222-126.868  1.00  0.00           C  
ATOM   4667  O   GLY A 299      -9.420  40.000-127.538  1.00  0.00           O  
ATOM   4668  H   GLY A 299     -13.289  40.201-125.923  1.00  0.00           H  
ATOM   4669 1HA  GLY A 299     -12.040  39.142-127.748  1.00  0.00           H  
ATOM   4670 2HA  GLY A 299     -11.762  40.725-128.450  1.00  0.00           H  
ATOM   4671  N   ALA A 300     -10.359  40.507-125.575  1.00  0.00           N  
ATOM   4672  CA  ALA A 300      -9.071  40.495-124.883  1.00  0.00           C  
ATOM   4673  C   ALA A 300      -8.487  39.087-124.878  1.00  0.00           C  
ATOM   4674  O   ALA A 300      -9.218  38.101-124.777  1.00  0.00           O  
ATOM   4675  CB  ALA A 300      -9.220  41.016-123.461  1.00  0.00           C  
ATOM   4676  H   ALA A 300     -11.194  40.736-125.055  1.00  0.00           H  
ATOM   4677  HA  ALA A 300      -8.388  41.146-125.428  1.00  0.00           H  
ATOM   4678 1HB  ALA A 300      -8.252  40.990-122.961  1.00  0.00           H  
ATOM   4679 2HB  ALA A 300      -9.588  42.042-123.486  1.00  0.00           H  
ATOM   4680 3HB  ALA A 300      -9.926  40.390-122.917  1.00  0.00           H  
ATOM   4681  N   ASP A 301      -7.166  38.980-124.987  1.00  0.00           N  
ATOM   4682  CA  ASP A 301      -6.521  37.670-124.966  1.00  0.00           C  
ATOM   4683  C   ASP A 301      -6.942  36.917-123.706  1.00  0.00           C  
ATOM   4684  O   ASP A 301      -6.867  37.449-122.599  1.00  0.00           O  
ATOM   4685  CB  ASP A 301      -4.997  37.808-125.014  1.00  0.00           C  
ATOM   4686  CG  ASP A 301      -4.285  36.469-125.150  1.00  0.00           C  
ATOM   4687  OD1 ASP A 301      -4.163  35.993-126.254  1.00  0.00           O  
ATOM   4688  OD2 ASP A 301      -3.871  35.935-124.150  1.00  0.00           O  
ATOM   4689  H   ASP A 301      -6.595  39.808-125.086  1.00  0.00           H  
ATOM   4690  HA  ASP A 301      -6.848  37.110-125.842  1.00  0.00           H  
ATOM   4691 1HB  ASP A 301      -4.716  38.440-125.857  1.00  0.00           H  
ATOM   4692 2HB  ASP A 301      -4.647  38.298-124.106  1.00  0.00           H  
ATOM   4693  N   VAL A 302      -7.382  35.686-123.894  1.00  0.00           N  
ATOM   4694  CA  VAL A 302      -7.836  34.817-122.820  1.00  0.00           C  
ATOM   4695  C   VAL A 302      -6.755  34.503-121.792  1.00  0.00           C  
ATOM   4696  O   VAL A 302      -7.020  34.465-120.590  1.00  0.00           O  
ATOM   4697  CB  VAL A 302      -8.358  33.495-123.413  1.00  0.00           C  
ATOM   4698  CG1 VAL A 302      -8.649  32.493-122.305  1.00  0.00           C  
ATOM   4699  CG2 VAL A 302      -9.605  33.757-124.244  1.00  0.00           C  
ATOM   4700  H   VAL A 302      -7.396  35.344-124.844  1.00  0.00           H  
ATOM   4701  HA  VAL A 302      -8.654  35.314-122.296  1.00  0.00           H  
ATOM   4702  HB  VAL A 302      -7.584  33.059-124.044  1.00  0.00           H  
ATOM   4703 1HG1 VAL A 302      -9.017  31.564-122.742  1.00  0.00           H  
ATOM   4704 2HG1 VAL A 302      -7.735  32.293-121.746  1.00  0.00           H  
ATOM   4705 3HG1 VAL A 302      -9.405  32.902-121.634  1.00  0.00           H  
ATOM   4706 1HG2 VAL A 302      -9.968  32.818-124.660  1.00  0.00           H  
ATOM   4707 2HG2 VAL A 302     -10.377  34.197-123.613  1.00  0.00           H  
ATOM   4708 3HG2 VAL A 302      -9.363  34.444-125.055  1.00  0.00           H  
ATOM   4709  N   SER A 303      -5.523  34.272-122.245  1.00  0.00           N  
ATOM   4710  CA  SER A 303      -4.453  33.965-121.304  1.00  0.00           C  
ATOM   4711  C   SER A 303      -4.214  35.122-120.344  1.00  0.00           C  
ATOM   4712  O   SER A 303      -4.107  34.926-119.134  1.00  0.00           O  
ATOM   4713  CB  SER A 303      -3.174  33.646-122.054  1.00  0.00           C  
ATOM   4714  OG  SER A 303      -2.130  33.357-121.165  1.00  0.00           O  
ATOM   4715  H   SER A 303      -5.314  34.306-123.233  1.00  0.00           H  
ATOM   4716  HA  SER A 303      -4.745  33.092-120.720  1.00  0.00           H  
ATOM   4717 1HB  SER A 303      -3.341  32.795-122.713  1.00  0.00           H  
ATOM   4718 2HB  SER A 303      -2.898  34.495-122.679  1.00  0.00           H  
ATOM   4719  HG  SER A 303      -1.803  34.205-120.856  1.00  0.00           H  
ATOM   4720  N   ARG A 304      -4.130  36.332-120.890  1.00  0.00           N  
ATOM   4721  CA  ARG A 304      -3.905  37.525-120.082  1.00  0.00           C  
ATOM   4722  C   ARG A 304      -4.991  37.686-119.025  1.00  0.00           C  
ATOM   4723  O   ARG A 304      -4.700  37.940-117.856  1.00  0.00           O  
ATOM   4724  CB  ARG A 304      -3.867  38.767-120.960  1.00  0.00           C  
ATOM   4725  CG  ARG A 304      -2.640  38.884-121.850  1.00  0.00           C  
ATOM   4726  CD  ARG A 304      -2.704  40.087-122.719  1.00  0.00           C  
ATOM   4727  NE  ARG A 304      -2.643  41.318-121.947  1.00  0.00           N  
ATOM   4728  CZ  ARG A 304      -2.954  42.538-122.427  1.00  0.00           C  
ATOM   4729  NH1 ARG A 304      -3.345  42.674-123.675  1.00  0.00           N  
ATOM   4730  NH2 ARG A 304      -2.866  43.598-121.643  1.00  0.00           N  
ATOM   4731  H   ARG A 304      -4.226  36.427-121.891  1.00  0.00           H  
ATOM   4732  HA  ARG A 304      -2.942  37.425-119.579  1.00  0.00           H  
ATOM   4733 1HB  ARG A 304      -4.744  38.783-121.605  1.00  0.00           H  
ATOM   4734 2HB  ARG A 304      -3.906  39.658-120.332  1.00  0.00           H  
ATOM   4735 1HG  ARG A 304      -1.746  38.957-121.229  1.00  0.00           H  
ATOM   4736 2HG  ARG A 304      -2.567  38.003-122.488  1.00  0.00           H  
ATOM   4737 1HD  ARG A 304      -1.866  40.079-123.414  1.00  0.00           H  
ATOM   4738 2HD  ARG A 304      -3.639  40.082-123.278  1.00  0.00           H  
ATOM   4739  HE  ARG A 304      -2.347  41.254-120.982  1.00  0.00           H  
ATOM   4740 1HH1 ARG A 304      -3.412  41.863-124.274  1.00  0.00           H  
ATOM   4741 2HH1 ARG A 304      -3.578  43.588-124.034  1.00  0.00           H  
ATOM   4742 1HH2 ARG A 304      -2.565  43.494-120.683  1.00  0.00           H  
ATOM   4743 2HH2 ARG A 304      -3.099  44.512-122.002  1.00  0.00           H  
ATOM   4744  N   LEU A 305      -6.243  37.537-119.441  1.00  0.00           N  
ATOM   4745  CA  LEU A 305      -7.375  37.665-118.531  1.00  0.00           C  
ATOM   4746  C   LEU A 305      -7.358  36.572-117.473  1.00  0.00           C  
ATOM   4747  O   LEU A 305      -7.638  36.824-116.301  1.00  0.00           O  
ATOM   4748  CB  LEU A 305      -8.693  37.607-119.313  1.00  0.00           C  
ATOM   4749  CG  LEU A 305      -9.223  38.952-119.825  1.00  0.00           C  
ATOM   4750  CD1 LEU A 305      -8.185  39.593-120.736  1.00  0.00           C  
ATOM   4751  CD2 LEU A 305     -10.536  38.733-120.562  1.00  0.00           C  
ATOM   4752  H   LEU A 305      -6.416  37.329-120.414  1.00  0.00           H  
ATOM   4753  HA  LEU A 305      -7.306  38.630-118.029  1.00  0.00           H  
ATOM   4754 1HB  LEU A 305      -8.558  36.954-120.174  1.00  0.00           H  
ATOM   4755 2HB  LEU A 305      -9.459  37.172-118.671  1.00  0.00           H  
ATOM   4756  HG  LEU A 305      -9.388  39.623-118.982  1.00  0.00           H  
ATOM   4757 1HD1 LEU A 305      -8.561  40.550-121.100  1.00  0.00           H  
ATOM   4758 2HD1 LEU A 305      -7.262  39.756-120.178  1.00  0.00           H  
ATOM   4759 3HD1 LEU A 305      -7.987  38.936-121.581  1.00  0.00           H  
ATOM   4760 1HD2 LEU A 305     -10.913  39.690-120.926  1.00  0.00           H  
ATOM   4761 2HD2 LEU A 305     -10.372  38.063-121.407  1.00  0.00           H  
ATOM   4762 3HD2 LEU A 305     -11.265  38.290-119.884  1.00  0.00           H  
ATOM   4763  N   VAL A 306      -7.026  35.354-117.892  1.00  0.00           N  
ATOM   4764  CA  VAL A 306      -6.973  34.219-116.980  1.00  0.00           C  
ATOM   4765  C   VAL A 306      -5.879  34.402-115.936  1.00  0.00           C  
ATOM   4766  O   VAL A 306      -6.071  34.087-114.761  1.00  0.00           O  
ATOM   4767  CB  VAL A 306      -6.720  32.917-117.762  1.00  0.00           C  
ATOM   4768  CG1 VAL A 306      -6.476  31.759-116.805  1.00  0.00           C  
ATOM   4769  CG2 VAL A 306      -7.901  32.622-118.674  1.00  0.00           C  
ATOM   4770  H   VAL A 306      -6.806  35.212-118.867  1.00  0.00           H  
ATOM   4771  HA  VAL A 306      -7.934  34.140-116.469  1.00  0.00           H  
ATOM   4772  HB  VAL A 306      -5.817  33.034-118.362  1.00  0.00           H  
ATOM   4773 1HG1 VAL A 306      -6.298  30.847-117.375  1.00  0.00           H  
ATOM   4774 2HG1 VAL A 306      -5.604  31.976-116.188  1.00  0.00           H  
ATOM   4775 3HG1 VAL A 306      -7.349  31.624-116.168  1.00  0.00           H  
ATOM   4776 1HG2 VAL A 306      -7.715  31.701-119.225  1.00  0.00           H  
ATOM   4777 2HG2 VAL A 306      -8.805  32.511-118.075  1.00  0.00           H  
ATOM   4778 3HG2 VAL A 306      -8.032  33.445-119.378  1.00  0.00           H  
ATOM   4779  N   ALA A 307      -4.733  34.911-116.371  1.00  0.00           N  
ATOM   4780  CA  ALA A 307      -3.605  35.136-115.474  1.00  0.00           C  
ATOM   4781  C   ALA A 307      -3.937  36.192-114.428  1.00  0.00           C  
ATOM   4782  O   ALA A 307      -3.583  36.052-113.257  1.00  0.00           O  
ATOM   4783  CB  ALA A 307      -2.371  35.545-116.265  1.00  0.00           C  
ATOM   4784  H   ALA A 307      -4.640  35.149-117.348  1.00  0.00           H  
ATOM   4785  HA  ALA A 307      -3.396  34.202-114.952  1.00  0.00           H  
ATOM   4786 1HB  ALA A 307      -1.539  35.710-115.582  1.00  0.00           H  
ATOM   4787 2HB  ALA A 307      -2.112  34.754-116.969  1.00  0.00           H  
ATOM   4788 3HB  ALA A 307      -2.578  36.463-116.813  1.00  0.00           H  
ATOM   4789  N   MET A 308      -4.619  37.249-114.855  1.00  0.00           N  
ATOM   4790  CA  MET A 308      -5.000  38.331-113.955  1.00  0.00           C  
ATOM   4791  C   MET A 308      -5.979  37.847-112.896  1.00  0.00           C  
ATOM   4792  O   MET A 308      -5.879  38.220-111.727  1.00  0.00           O  
ATOM   4793  CB  MET A 308      -5.603  39.490-114.747  1.00  0.00           C  
ATOM   4794  CG  MET A 308      -6.041  40.673-113.896  1.00  0.00           C  
ATOM   4795  SD  MET A 308      -7.693  40.457-113.204  1.00  0.00           S  
ATOM   4796  CE  MET A 308      -8.702  40.637-114.673  1.00  0.00           C  
ATOM   4797  H   MET A 308      -4.880  37.304-115.829  1.00  0.00           H  
ATOM   4798  HA  MET A 308      -4.106  38.685-113.441  1.00  0.00           H  
ATOM   4799 1HB  MET A 308      -4.875  39.851-115.472  1.00  0.00           H  
ATOM   4800 2HB  MET A 308      -6.472  39.137-115.303  1.00  0.00           H  
ATOM   4801 1HG  MET A 308      -5.339  40.811-113.075  1.00  0.00           H  
ATOM   4802 2HG  MET A 308      -6.038  41.578-114.503  1.00  0.00           H  
ATOM   4803 1HE  MET A 308      -9.753  40.528-114.407  1.00  0.00           H  
ATOM   4804 2HE  MET A 308      -8.536  41.623-115.109  1.00  0.00           H  
ATOM   4805 3HE  MET A 308      -8.429  39.869-115.397  1.00  0.00           H  
ATOM   4806  N   VAL A 309      -6.929  37.013-113.311  1.00  0.00           N  
ATOM   4807  CA  VAL A 309      -7.928  36.475-112.396  1.00  0.00           C  
ATOM   4808  C   VAL A 309      -7.287  35.581-111.343  1.00  0.00           C  
ATOM   4809  O   VAL A 309      -7.653  35.626-110.169  1.00  0.00           O  
ATOM   4810  CB  VAL A 309      -8.986  35.670-113.174  1.00  0.00           C  
ATOM   4811  CG1 VAL A 309      -9.920  34.950-112.212  1.00  0.00           C  
ATOM   4812  CG2 VAL A 309      -9.767  36.595-114.094  1.00  0.00           C  
ATOM   4813  H   VAL A 309      -6.958  36.745-114.284  1.00  0.00           H  
ATOM   4814  HA  VAL A 309      -8.422  37.308-111.894  1.00  0.00           H  
ATOM   4815  HB  VAL A 309      -8.484  34.905-113.766  1.00  0.00           H  
ATOM   4816 1HG1 VAL A 309     -10.661  34.386-112.779  1.00  0.00           H  
ATOM   4817 2HG1 VAL A 309      -9.344  34.267-111.588  1.00  0.00           H  
ATOM   4818 3HG1 VAL A 309     -10.426  35.681-111.582  1.00  0.00           H  
ATOM   4819 1HG2 VAL A 309     -10.513  36.018-114.642  1.00  0.00           H  
ATOM   4820 2HG2 VAL A 309     -10.265  37.363-113.502  1.00  0.00           H  
ATOM   4821 3HG2 VAL A 309      -9.084  37.067-114.801  1.00  0.00           H  
ATOM   4822  N   GLY A 310      -6.328  34.767-111.767  1.00  0.00           N  
ATOM   4823  CA  GLY A 310      -5.632  33.862-110.861  1.00  0.00           C  
ATOM   4824  C   GLY A 310      -4.831  34.631-109.819  1.00  0.00           C  
ATOM   4825  O   GLY A 310      -4.804  34.260-108.645  1.00  0.00           O  
ATOM   4826  H   GLY A 310      -6.074  34.777-112.744  1.00  0.00           H  
ATOM   4827 1HA  GLY A 310      -6.357  33.217-110.364  1.00  0.00           H  
ATOM   4828 2HA  GLY A 310      -4.966  33.216-111.432  1.00  0.00           H  
ATOM   4829  N   ARG A 311      -4.179  35.703-110.255  1.00  0.00           N  
ATOM   4830  CA  ARG A 311      -3.376  36.528-109.360  1.00  0.00           C  
ATOM   4831  C   ARG A 311      -4.243  37.206-108.308  1.00  0.00           C  
ATOM   4832  O   ARG A 311      -3.868  37.288-107.139  1.00  0.00           O  
ATOM   4833  CB  ARG A 311      -2.617  37.587-110.145  1.00  0.00           C  
ATOM   4834  CG  ARG A 311      -1.477  37.055-111.000  1.00  0.00           C  
ATOM   4835  CD  ARG A 311      -0.606  38.150-111.498  1.00  0.00           C  
ATOM   4836  NE  ARG A 311      -1.321  39.050-112.389  1.00  0.00           N  
ATOM   4837  CZ  ARG A 311      -1.445  38.870-113.718  1.00  0.00           C  
ATOM   4838  NH1 ARG A 311      -0.898  37.823-114.294  1.00  0.00           N  
ATOM   4839  NH2 ARG A 311      -2.117  39.747-114.444  1.00  0.00           N  
ATOM   4840  H   ARG A 311      -4.240  35.953-111.232  1.00  0.00           H  
ATOM   4841  HA  ARG A 311      -2.654  35.887-108.853  1.00  0.00           H  
ATOM   4842 1HB  ARG A 311      -3.305  38.114-110.805  1.00  0.00           H  
ATOM   4843 2HB  ARG A 311      -2.197  38.320-109.456  1.00  0.00           H  
ATOM   4844 1HG  ARG A 311      -0.866  36.373-110.409  1.00  0.00           H  
ATOM   4845 2HG  ARG A 311      -1.885  36.524-111.861  1.00  0.00           H  
ATOM   4846 1HD  ARG A 311      -0.234  38.731-110.654  1.00  0.00           H  
ATOM   4847 2HD  ARG A 311       0.235  37.726-112.044  1.00  0.00           H  
ATOM   4848  HE  ARG A 311      -1.756  39.867-111.982  1.00  0.00           H  
ATOM   4849 1HH1 ARG A 311      -0.384  37.152-113.740  1.00  0.00           H  
ATOM   4850 2HH1 ARG A 311      -0.991  37.688-115.291  1.00  0.00           H  
ATOM   4851 1HH2 ARG A 311      -2.537  40.553-114.001  1.00  0.00           H  
ATOM   4852 2HH2 ARG A 311      -2.210  39.613-115.440  1.00  0.00           H  
ATOM   4853  N   VAL A 312      -5.406  37.690-108.730  1.00  0.00           N  
ATOM   4854  CA  VAL A 312      -6.329  38.362-107.824  1.00  0.00           C  
ATOM   4855  C   VAL A 312      -6.857  37.403-106.763  1.00  0.00           C  
ATOM   4856  O   VAL A 312      -6.982  37.765-105.593  1.00  0.00           O  
ATOM   4857  CB  VAL A 312      -7.513  38.955-108.611  1.00  0.00           C  
ATOM   4858  CG1 VAL A 312      -8.571  39.491-107.659  1.00  0.00           C  
ATOM   4859  CG2 VAL A 312      -7.018  40.053-109.541  1.00  0.00           C  
ATOM   4860  H   VAL A 312      -5.656  37.591-109.703  1.00  0.00           H  
ATOM   4861  HA  VAL A 312      -5.798  39.174-107.327  1.00  0.00           H  
ATOM   4862  HB  VAL A 312      -7.979  38.164-109.198  1.00  0.00           H  
ATOM   4863 1HG1 VAL A 312      -9.400  39.906-108.232  1.00  0.00           H  
ATOM   4864 2HG1 VAL A 312      -8.936  38.680-107.028  1.00  0.00           H  
ATOM   4865 3HG1 VAL A 312      -8.137  40.271-107.034  1.00  0.00           H  
ATOM   4866 1HG2 VAL A 312      -7.860  40.467-110.095  1.00  0.00           H  
ATOM   4867 2HG2 VAL A 312      -6.546  40.841-108.954  1.00  0.00           H  
ATOM   4868 3HG2 VAL A 312      -6.293  39.638-110.241  1.00  0.00           H  
ATOM   4869  N   THR A 313      -7.165  36.180-107.179  1.00  0.00           N  
ATOM   4870  CA  THR A 313      -7.679  35.167-106.265  1.00  0.00           C  
ATOM   4871  C   THR A 313      -6.639  34.793-105.215  1.00  0.00           C  
ATOM   4872  O   THR A 313      -6.963  34.619-104.040  1.00  0.00           O  
ATOM   4873  CB  THR A 313      -8.121  33.905-107.029  1.00  0.00           C  
ATOM   4874  OG1 THR A 313      -9.171  34.241-107.945  1.00  0.00           O  
ATOM   4875  CG2 THR A 313      -8.618  32.842-106.061  1.00  0.00           C  
ATOM   4876  H   THR A 313      -7.040  35.945-108.153  1.00  0.00           H  
ATOM   4877  HA  THR A 313      -8.547  35.576-105.747  1.00  0.00           H  
ATOM   4878  HB  THR A 313      -7.277  33.508-107.593  1.00  0.00           H  
ATOM   4879  HG1 THR A 313      -8.852  34.897-108.569  1.00  0.00           H  
ATOM   4880 1HG2 THR A 313      -8.925  31.958-106.618  1.00  0.00           H  
ATOM   4881 2HG2 THR A 313      -7.818  32.577-105.370  1.00  0.00           H  
ATOM   4882 3HG2 THR A 313      -9.467  33.230-105.500  1.00  0.00           H  
ATOM   4883  N   SER A 314      -5.389  34.671-105.648  1.00  0.00           N  
ATOM   4884  CA  SER A 314      -4.299  34.317-104.747  1.00  0.00           C  
ATOM   4885  C   SER A 314      -4.072  35.403-103.703  1.00  0.00           C  
ATOM   4886  O   SER A 314      -3.836  35.111-102.530  1.00  0.00           O  
ATOM   4887  CB  SER A 314      -3.024  34.086-105.535  1.00  0.00           C  
ATOM   4888  OG  SER A 314      -1.965  33.741-104.686  1.00  0.00           O  
ATOM   4889  H   SER A 314      -5.188  34.827-106.626  1.00  0.00           H  
ATOM   4890  HA  SER A 314      -4.563  33.395-104.229  1.00  0.00           H  
ATOM   4891 1HB  SER A 314      -3.185  33.291-106.263  1.00  0.00           H  
ATOM   4892 2HB  SER A 314      -2.771  34.990-106.089  1.00  0.00           H  
ATOM   4893  HG  SER A 314      -1.201  33.613-105.255  1.00  0.00           H  
ATOM   4894  N   ILE A 315      -4.144  36.658-104.138  1.00  0.00           N  
ATOM   4895  CA  ILE A 315      -3.948  37.790-103.241  1.00  0.00           C  
ATOM   4896  C   ILE A 315      -5.042  37.855-102.183  1.00  0.00           C  
ATOM   4897  O   ILE A 315      -4.774  38.137-101.015  1.00  0.00           O  
ATOM   4898  CB  ILE A 315      -3.915  39.113-104.027  1.00  0.00           C  
ATOM   4899  CG1 ILE A 315      -2.665  39.180-104.908  1.00  0.00           C  
ATOM   4900  CG2 ILE A 315      -3.964  40.299-103.076  1.00  0.00           C  
ATOM   4901  CD1 ILE A 315      -2.684  40.312-105.910  1.00  0.00           C  
ATOM   4902  H   ILE A 315      -4.338  36.832-105.114  1.00  0.00           H  
ATOM   4903  HA  ILE A 315      -2.992  37.667-102.733  1.00  0.00           H  
ATOM   4904  HB  ILE A 315      -4.775  39.160-104.696  1.00  0.00           H  
ATOM   4905 1HG1 ILE A 315      -1.783  39.295-104.280  1.00  0.00           H  
ATOM   4906 2HG1 ILE A 315      -2.555  38.244-105.456  1.00  0.00           H  
ATOM   4907 1HG2 ILE A 315      -3.939  41.226-103.648  1.00  0.00           H  
ATOM   4908 2HG2 ILE A 315      -4.882  40.258-102.491  1.00  0.00           H  
ATOM   4909 3HG2 ILE A 315      -3.105  40.263-102.406  1.00  0.00           H  
ATOM   4910 1HD1 ILE A 315      -1.765  40.293-106.497  1.00  0.00           H  
ATOM   4911 2HD1 ILE A 315      -3.541  40.197-106.574  1.00  0.00           H  
ATOM   4912 3HD1 ILE A 315      -2.757  41.262-105.383  1.00  0.00           H  
ATOM   4913  N   ALA A 316      -6.276  37.592-102.600  1.00  0.00           N  
ATOM   4914  CA  ALA A 316      -7.414  37.619-101.689  1.00  0.00           C  
ATOM   4915  C   ALA A 316      -7.299  36.530-100.630  1.00  0.00           C  
ATOM   4916  O   ALA A 316      -7.602  36.755 -99.458  1.00  0.00           O  
ATOM   4917  CB  ALA A 316      -8.716  37.468-102.463  1.00  0.00           C  
ATOM   4918  H   ALA A 316      -6.429  37.368-103.573  1.00  0.00           H  
ATOM   4919  HA  ALA A 316      -7.417  38.582-101.178  1.00  0.00           H  
ATOM   4920 1HB  ALA A 316      -9.556  37.491-101.769  1.00  0.00           H  
ATOM   4921 2HB  ALA A 316      -8.812  38.287-103.176  1.00  0.00           H  
ATOM   4922 3HB  ALA A 316      -8.713  36.520-102.998  1.00  0.00           H  
ATOM   4923  N   VAL A 317      -6.859  35.348-101.051  1.00  0.00           N  
ATOM   4924  CA  VAL A 317      -6.702  34.220-100.140  1.00  0.00           C  
ATOM   4925  C   VAL A 317      -5.629  34.501 -99.095  1.00  0.00           C  
ATOM   4926  O   VAL A 317      -5.792  34.170 -97.920  1.00  0.00           O  
ATOM   4927  CB  VAL A 317      -6.330  32.948-100.924  1.00  0.00           C  
ATOM   4928  CG1 VAL A 317      -5.980  31.816 -99.969  1.00  0.00           C  
ATOM   4929  CG2 VAL A 317      -7.480  32.547-101.837  1.00  0.00           C
[truncated: 21,706,763 more chars]
