# Supplementary material for: Blueprinting extendable nanomaterials with standardized protein blocks
Source: Nature. 2024 Mar 13;627(8005):898–904. doi: 10.1038/s41586-024-07188-4 (PMC10972742; doi:10.1038/s41586-024-07188-4)
Supplement: Supplementary file 4 — Design models with ideal backbones as well as experimentally determined structures for comparison. For reference to design names, see Supplementary Fig. 1. [file 41586_2024_7188_MOESM4_ESM.zip › cage_O4_34_+12_design.pdb]

HEADER                                            10-JAN-24   XXXX              
EXPDTA    THEORETICAL MODEL                                                     
REMARK 220                                                                      
REMARK 220 EXPERIMENTAL DETAILS                                                 
REMARK 220  EXPERIMENT TYPE                : THEORETICAL MODELLING              
REMARK 220  DATE OF DATA COLLECTION        : 10-JAN-24                          
REMARK 220                                                                      
REMARK 220 REMARK: MODEL GENERATED BY ROSETTA                                   
REMARK 220  VERSION 2024.01+HEAD.00b79147e63                                    
ATOM      1  N   MET A   1     -27.378  -2.038-119.690  1.00  0.00           N  
ATOM      2  CA  MET A   1     -26.951  -0.910-120.507  1.00  0.00           C  
ATOM      3  C   MET A   1     -26.013  -1.360-121.622  1.00  0.00           C  
ATOM      4  O   MET A   1     -26.101  -0.880-122.752  1.00  0.00           O  
ATOM      5  CB  MET A   1     -26.276   0.146-119.635  1.00  0.00           C  
ATOM      6  CG  MET A   1     -25.953   1.447-120.356  1.00  0.00           C  
ATOM      7  SD  MET A   1     -27.433   2.348-120.860  1.00  0.00           S  
ATOM      8  CE  MET A   1     -26.715   3.637-121.874  1.00  0.00           C  
ATOM      9 1H   MET A   1     -27.991  -1.715-118.969  1.00  0.00           H  
ATOM     10 2H   MET A   1     -27.859  -2.702-120.263  1.00  0.00           H  
ATOM     11 3H   MET A   1     -26.578  -2.473-119.277  1.00  0.00           H  
ATOM     12  HA  MET A   1     -27.831  -0.469-120.974  1.00  0.00           H  
ATOM     13 1HB  MET A   1     -26.919   0.384-118.789  1.00  0.00           H  
ATOM     14 2HB  MET A   1     -25.343  -0.254-119.234  1.00  0.00           H  
ATOM     15 1HG  MET A   1     -25.364   2.089-119.703  1.00  0.00           H  
ATOM     16 2HG  MET A   1     -25.361   1.232-121.246  1.00  0.00           H  
ATOM     17 1HE  MET A   1     -27.507   4.279-122.261  1.00  0.00           H  
ATOM     18 2HE  MET A   1     -26.025   4.231-121.274  1.00  0.00           H  
ATOM     19 3HE  MET A   1     -26.175   3.186-122.708  1.00  0.00           H  
ATOM     20  N   GLU A   2     -25.114  -2.286-121.294  1.00  0.00           N  
ATOM     21  CA  GLU A   2     -24.255  -2.913-122.293  1.00  0.00           C  
ATOM     22  C   GLU A   2     -25.079  -3.596-123.376  1.00  0.00           C  
ATOM     23  O   GLU A   2     -24.815  -3.431-124.567  1.00  0.00           O  
ATOM     24  CB  GLU A   2     -23.321  -3.930-121.632  1.00  0.00           C  
ATOM     25  CG  GLU A   2     -22.275  -3.317-120.712  1.00  0.00           C  
ATOM     26  CD  GLU A   2     -22.814  -2.998-119.345  1.00  0.00           C  
ATOM     27  OE1 GLU A   2     -23.970  -3.255-119.108  1.00  0.00           O  
ATOM     28  OE2 GLU A   2     -22.069  -2.498-118.536  1.00  0.00           O  
ATOM     29  H   GLU A   2     -25.025  -2.561-120.326  1.00  0.00           H  
ATOM     30  HA  GLU A   2     -23.650  -2.138-122.765  1.00  0.00           H  
ATOM     31 1HB  GLU A   2     -23.909  -4.637-121.047  1.00  0.00           H  
ATOM     32 2HB  GLU A   2     -22.798  -4.497-122.402  1.00  0.00           H  
ATOM     33 1HG  GLU A   2     -21.444  -4.014-120.608  1.00  0.00           H  
ATOM     34 2HG  GLU A   2     -21.894  -2.405-121.168  1.00  0.00           H  
ATOM     35  N   GLU A   3     -26.078  -4.363-122.957  1.00  0.00           N  
ATOM     36  CA  GLU A   3     -26.943  -5.074-123.892  1.00  0.00           C  
ATOM     37  C   GLU A   3     -27.618  -4.108-124.860  1.00  0.00           C  
ATOM     38  O   GLU A   3     -27.639  -4.339-126.069  1.00  0.00           O  
ATOM     39  CB  GLU A   3     -28.003  -5.876-123.134  1.00  0.00           C  
ATOM     40  CG  GLU A   3     -27.450  -7.042-122.325  1.00  0.00           C  
ATOM     41  CD  GLU A   3     -26.892  -6.618-120.995  1.00  0.00           C  
ATOM     42  OE1 GLU A   3     -26.940  -5.449-120.697  1.00  0.00           O  
ATOM     43  OE2 GLU A   3     -26.417  -7.465-120.276  1.00  0.00           O  
ATOM     44  H   GLU A   3     -26.243  -4.457-121.965  1.00  0.00           H  
ATOM     45  HA  GLU A   3     -26.331  -5.765-124.473  1.00  0.00           H  
ATOM     46 1HB  GLU A   3     -28.537  -5.218-122.449  1.00  0.00           H  
ATOM     47 2HB  GLU A   3     -28.731  -6.275-123.840  1.00  0.00           H  
ATOM     48 1HG  GLU A   3     -28.247  -7.765-122.158  1.00  0.00           H  
ATOM     49 2HG  GLU A   3     -26.667  -7.532-122.903  1.00  0.00           H  
ATOM     50  N   LYS A   4     -28.168  -3.027-124.322  1.00  0.00           N  
ATOM     51  CA  LYS A   4     -28.845  -2.026-125.137  1.00  0.00           C  
ATOM     52  C   LYS A   4     -27.912  -1.457-126.198  1.00  0.00           C  
ATOM     53  O   LYS A   4     -28.280  -1.346-127.367  1.00  0.00           O  
ATOM     54  CB  LYS A   4     -29.391  -0.900-124.258  1.00  0.00           C  
ATOM     55  CG  LYS A   4     -30.578  -1.298-123.390  1.00  0.00           C  
ATOM     56  CD  LYS A   4     -31.049  -0.134-122.532  1.00  0.00           C  
ATOM     57  CE  LYS A   4     -32.224  -0.535-121.651  1.00  0.00           C  
ATOM     58  NZ  LYS A   4     -32.670   0.582-120.776  1.00  0.00           N  
ATOM     59  H   LYS A   4     -28.116  -2.894-123.322  1.00  0.00           H  
ATOM     60  HA  LYS A   4     -29.680  -2.504-125.649  1.00  0.00           H  
ATOM     61 1HB  LYS A   4     -28.602  -0.537-123.599  1.00  0.00           H  
ATOM     62 2HB  LYS A   4     -29.702  -0.065-124.887  1.00  0.00           H  
ATOM     63 1HG  LYS A   4     -31.400  -1.625-124.027  1.00  0.00           H  
ATOM     64 2HG  LYS A   4     -30.292  -2.125-122.741  1.00  0.00           H  
ATOM     65 1HD  LYS A   4     -30.230   0.206-121.897  1.00  0.00           H  
ATOM     66 2HD  LYS A   4     -31.355   0.692-123.174  1.00  0.00           H  
ATOM     67 1HE  LYS A   4     -33.058  -0.846-122.277  1.00  0.00           H  
ATOM     68 2HE  LYS A   4     -31.936  -1.379-121.023  1.00  0.00           H  
ATOM     69 1HZ  LYS A   4     -33.449   0.276-120.209  1.00  0.00           H  
ATOM     70 2HZ  LYS A   4     -31.908   0.866-120.176  1.00  0.00           H  
ATOM     71 3HZ  LYS A   4     -32.958   1.364-121.347  1.00  0.00           H  
ATOM     72  N   ARG A   5     -26.702  -1.097-125.784  1.00  0.00           N  
ATOM     73  CA  ARG A   5     -25.713  -0.540-126.699  1.00  0.00           C  
ATOM     74  C   ARG A   5     -25.296  -1.562-127.749  1.00  0.00           C  
ATOM     75  O   ARG A   5     -25.136  -1.230-128.924  1.00  0.00           O  
ATOM     76  CB  ARG A   5     -24.483  -0.070-125.936  1.00  0.00           C  
ATOM     77  CG  ARG A   5     -24.696   1.168-125.080  1.00  0.00           C  
ATOM     78  CD  ARG A   5     -23.469   1.531-124.324  1.00  0.00           C  
ATOM     79  NE  ARG A   5     -23.668   2.714-123.504  1.00  0.00           N  
ATOM     80  CZ  ARG A   5     -22.773   3.189-122.616  1.00  0.00           C  
ATOM     81  NH1 ARG A   5     -21.625   2.571-122.446  1.00  0.00           N  
ATOM     82  NH2 ARG A   5     -23.048   4.275-121.916  1.00  0.00           N  
ATOM     83  H   ARG A   5     -26.461  -1.212-124.810  1.00  0.00           H  
ATOM     84  HA  ARG A   5     -26.156   0.318-127.207  1.00  0.00           H  
ATOM     85 1HB  ARG A   5     -24.135  -0.868-125.282  1.00  0.00           H  
ATOM     86 2HB  ARG A   5     -23.680   0.150-126.640  1.00  0.00           H  
ATOM     87 1HG  ARG A   5     -24.967   2.009-125.718  1.00  0.00           H  
ATOM     88 2HG  ARG A   5     -25.497   0.982-124.364  1.00  0.00           H  
ATOM     89 1HD  ARG A   5     -23.188   0.706-123.671  1.00  0.00           H  
ATOM     90 2HD  ARG A   5     -22.658   1.733-125.023  1.00  0.00           H  
ATOM     91  HE  ARG A   5     -24.540   3.217-123.607  1.00  0.00           H  
ATOM     92 1HH1 ARG A   5     -21.414   1.740-122.981  1.00  0.00           H  
ATOM     93 2HH1 ARG A   5     -20.954   2.926-121.780  1.00  0.00           H  
ATOM     94 1HH2 ARG A   5     -23.931   4.750-122.047  1.00  0.00           H  
ATOM     95 2HH2 ARG A   5     -22.378   4.631-121.251  1.00  0.00           H  
ATOM     96  N   GLU A   6     -25.121  -2.806-127.319  1.00  0.00           N  
ATOM     97  CA  GLU A   6     -24.722  -3.879-128.223  1.00  0.00           C  
ATOM     98  C   GLU A   6     -25.799  -4.151-129.265  1.00  0.00           C  
ATOM     99  O   GLU A   6     -25.499  -4.373-130.438  1.00  0.00           O  
ATOM    100  CB  GLU A   6     -24.426  -5.158-127.436  1.00  0.00           C  
ATOM    101  CG  GLU A   6     -23.171  -5.092-126.578  1.00  0.00           C  
ATOM    102  CD  GLU A   6     -22.951  -6.337-125.765  1.00  0.00           C  
ATOM    103  OE1 GLU A   6     -23.809  -7.188-125.774  1.00  0.00           O  
ATOM    104  OE2 GLU A   6     -21.925  -6.438-125.135  1.00  0.00           O  
ATOM    105  H   GLU A   6     -25.268  -3.015-126.342  1.00  0.00           H  
ATOM    106  HA  GLU A   6     -23.815  -3.572-128.745  1.00  0.00           H  
ATOM    107 1HB  GLU A   6     -25.267  -5.384-126.780  1.00  0.00           H  
ATOM    108 2HB  GLU A   6     -24.316  -5.993-128.127  1.00  0.00           H  
ATOM    109 1HG  GLU A   6     -22.308  -4.939-127.226  1.00  0.00           H  
ATOM    110 2HG  GLU A   6     -23.244  -4.235-125.910  1.00  0.00           H  
ATOM    111  N   ILE A   7     -27.054  -4.132-128.830  1.00  0.00           N  
ATOM    112  CA  ILE A   7     -28.179  -4.376-129.725  1.00  0.00           C  
ATOM    113  C   ILE A   7     -28.290  -3.283-130.780  1.00  0.00           C  
ATOM    114  O   ILE A   7     -28.560  -3.560-131.949  1.00  0.00           O  
ATOM    115  CB  ILE A   7     -29.499  -4.466-128.937  1.00  0.00           C  
ATOM    116  CG1 ILE A   7     -29.511  -5.718-128.056  1.00  0.00           C  
ATOM    117  CG2 ILE A   7     -30.686  -4.468-129.887  1.00  0.00           C  
ATOM    118  CD1 ILE A   7     -30.641  -5.748-127.053  1.00  0.00           C  
ATOM    119  H   ILE A   7     -27.234  -3.944-127.854  1.00  0.00           H  
ATOM    120  HA  ILE A   7     -28.016  -5.325-130.234  1.00  0.00           H  
ATOM    121  HB  ILE A   7     -29.582  -3.610-128.268  1.00  0.00           H  
ATOM    122 1HG1 ILE A   7     -29.588  -6.604-128.685  1.00  0.00           H  
ATOM    123 2HG1 ILE A   7     -28.570  -5.787-127.510  1.00  0.00           H  
ATOM    124 1HG2 ILE A   7     -31.611  -4.532-129.314  1.00  0.00           H  
ATOM    125 2HG2 ILE A   7     -30.686  -3.549-130.472  1.00  0.00           H  
ATOM    126 3HG2 ILE A   7     -30.615  -5.325-130.557  1.00  0.00           H  
ATOM    127 1HD1 ILE A   7     -30.582  -6.665-126.466  1.00  0.00           H  
ATOM    128 2HD1 ILE A   7     -30.562  -4.887-126.389  1.00  0.00           H  
ATOM    129 3HD1 ILE A   7     -31.594  -5.715-127.579  1.00  0.00           H  
ATOM    130  N   ALA A   8     -28.081  -2.040-130.363  1.00  0.00           N  
ATOM    131  CA  ALA A   8     -28.156  -0.904-131.272  1.00  0.00           C  
ATOM    132  C   ALA A   8     -27.065  -0.971-132.331  1.00  0.00           C  
ATOM    133  O   ALA A   8     -27.304  -0.677-133.502  1.00  0.00           O  
ATOM    134  CB  ALA A   8     -28.060   0.402-130.496  1.00  0.00           C  
ATOM    135  H   ALA A   8     -27.864  -1.878-129.390  1.00  0.00           H  
ATOM    136  HA  ALA A   8     -29.119  -0.942-131.782  1.00  0.00           H  
ATOM    137 1HB  ALA A   8     -28.118   1.241-131.189  1.00  0.00           H  
ATOM    138 2HB  ALA A   8     -28.882   0.462-129.783  1.00  0.00           H  
ATOM    139 3HB  ALA A   8     -27.112   0.438-129.962  1.00  0.00           H  
ATOM    140  N   GLU A   9     -25.865  -1.360-131.914  1.00  0.00           N  
ATOM    141  CA  GLU A   9     -24.733  -1.468-132.827  1.00  0.00           C  
ATOM    142  C   GLU A   9     -24.969  -2.549-133.871  1.00  0.00           C  
ATOM    143  O   GLU A   9     -24.648  -2.371-135.046  1.00  0.00           O  
ATOM    144  CB  GLU A   9     -23.448  -1.767-132.052  1.00  0.00           C  
ATOM    145  CG  GLU A   9     -22.954  -0.617-131.186  1.00  0.00           C  
ATOM    146  CD  GLU A   9     -22.555   0.590-131.988  1.00  0.00           C  
ATOM    147  OE1 GLU A   9     -21.990   0.419-133.042  1.00  0.00           O  
ATOM    148  OE2 GLU A   9     -22.816   1.684-131.547  1.00  0.00           O  
ATOM    149  H   GLU A   9     -25.734  -1.587-130.939  1.00  0.00           H  
ATOM    150  HA  GLU A   9     -24.614  -0.516-133.345  1.00  0.00           H  
ATOM    151 1HB  GLU A   9     -23.606  -2.630-131.404  1.00  0.00           H  
ATOM    152 2HB  GLU A   9     -22.653  -2.025-132.751  1.00  0.00           H  
ATOM    153 1HG  GLU A   9     -23.744  -0.333-130.492  1.00  0.00           H  
ATOM    154 2HG  GLU A   9     -22.100  -0.957-130.601  1.00  0.00           H  
ATOM    155  N   PHE A  10     -25.532  -3.672-133.436  1.00  0.00           N  
ATOM    156  CA  PHE A  10     -25.812  -4.786-134.335  1.00  0.00           C  
ATOM    157  C   PHE A  10     -26.852  -4.404-135.380  1.00  0.00           C  
ATOM    158  O   PHE A  10     -26.731  -4.764-136.551  1.00  0.00           O  
ATOM    159  CB  PHE A  10     -26.300  -6.001-133.544  1.00  0.00           C  
ATOM    160  CG  PHE A  10     -26.544  -7.218-134.391  1.00  0.00           C  
ATOM    161  CD1 PHE A  10     -25.484  -7.993-134.838  1.00  0.00           C  
ATOM    162  CD2 PHE A  10     -27.832  -7.588-134.745  1.00  0.00           C  
ATOM    163  CE1 PHE A  10     -25.707  -9.113-135.617  1.00  0.00           C  
ATOM    164  CE2 PHE A  10     -28.058  -8.707-135.523  1.00  0.00           C  
ATOM    165  CZ  PHE A  10     -26.994  -9.470-135.960  1.00  0.00           C  
ATOM    166  H   PHE A  10     -25.772  -3.756-132.459  1.00  0.00           H  
ATOM    167  HA  PHE A  10     -24.890  -5.054-134.852  1.00  0.00           H  
ATOM    168 1HB  PHE A  10     -25.564  -6.259-132.783  1.00  0.00           H  
ATOM    169 2HB  PHE A  10     -27.228  -5.753-133.031  1.00  0.00           H  
ATOM    170  HD1 PHE A  10     -24.466  -7.712-134.566  1.00  0.00           H  
ATOM    171  HD2 PHE A  10     -28.673  -6.985-134.400  1.00  0.00           H  
ATOM    172  HE1 PHE A  10     -24.865  -9.713-135.961  1.00  0.00           H  
ATOM    173  HE2 PHE A  10     -29.076  -8.987-135.793  1.00  0.00           H  
ATOM    174  HZ  PHE A  10     -27.171 -10.351-136.575  1.00  0.00           H  
ATOM    175  N   ALA A  11     -27.874  -3.673-134.950  1.00  0.00           N  
ATOM    176  CA  ALA A  11     -28.938  -3.240-135.848  1.00  0.00           C  
ATOM    177  C   ALA A  11     -28.408  -2.283-136.909  1.00  0.00           C  
ATOM    178  O   ALA A  11     -28.787  -2.365-138.077  1.00  0.00           O  
ATOM    179  CB  ALA A  11     -30.063  -2.585-135.059  1.00  0.00           C  
ATOM    180  H   ALA A  11     -27.915  -3.410-133.976  1.00  0.00           H  
ATOM    181  HA  ALA A  11     -29.330  -4.120-136.358  1.00  0.00           H  
ATOM    182 1HB  ALA A  11     -30.850  -2.268-135.744  1.00  0.00           H  
ATOM    183 2HB  ALA A  11     -30.470  -3.301-134.345  1.00  0.00           H  
ATOM    184 3HB  ALA A  11     -29.676  -1.719-134.525  1.00  0.00           H  
ATOM    185  N   ARG A  12     -27.530  -1.376-136.494  1.00  0.00           N  
ATOM    186  CA  ARG A  12     -26.946  -0.401-137.408  1.00  0.00           C  
ATOM    187  C   ARG A  12     -26.083  -1.084-138.463  1.00  0.00           C  
ATOM    188  O   ARG A  12     -26.110  -0.713-139.636  1.00  0.00           O  
ATOM    189  CB  ARG A  12     -26.104   0.611-136.645  1.00  0.00           C  
ATOM    190  CG  ARG A  12     -25.547   1.746-137.489  1.00  0.00           C  
ATOM    191  CD  ARG A  12     -24.158   1.466-137.937  1.00  0.00           C  
ATOM    192  NE  ARG A  12     -23.226   1.427-136.822  1.00  0.00           N  
ATOM    193  CZ  ARG A  12     -21.957   0.981-136.901  1.00  0.00           C  
ATOM    194  NH1 ARG A  12     -21.485   0.541-138.046  1.00  0.00           N  
ATOM    195  NH2 ARG A  12     -21.187   0.986-135.826  1.00  0.00           N  
ATOM    196  H   ARG A  12     -27.260  -1.361-135.521  1.00  0.00           H  
ATOM    197  HA  ARG A  12     -27.755   0.129-137.911  1.00  0.00           H  
ATOM    198 1HB  ARG A  12     -26.701   1.055-135.850  1.00  0.00           H  
ATOM    199 2HB  ARG A  12     -25.261   0.103-136.177  1.00  0.00           H  
ATOM    200 1HG  ARG A  12     -26.171   1.883-138.373  1.00  0.00           H  
ATOM    201 2HG  ARG A  12     -25.540   2.666-136.904  1.00  0.00           H  
ATOM    202 1HD  ARG A  12     -24.126   0.502-138.442  1.00  0.00           H  
ATOM    203 2HD  ARG A  12     -23.834   2.247-138.625  1.00  0.00           H  
ATOM    204  HE  ARG A  12     -23.553   1.758-135.924  1.00  0.00           H  
ATOM    205 1HH1 ARG A  12     -22.074   0.537-138.867  1.00  0.00           H  
ATOM    206 2HH1 ARG A  12     -20.534   0.206-138.105  1.00  0.00           H  
ATOM    207 1HH2 ARG A  12     -21.550   1.324-134.946  1.00  0.00           H  
ATOM    208 2HH2 ARG A  12     -20.237   0.652-135.885  1.00  0.00           H  
ATOM    209  N   GLU A  13     -25.318  -2.083-138.039  1.00  0.00           N  
ATOM    210  CA  GLU A  13     -24.446  -2.819-138.947  1.00  0.00           C  
ATOM    211  C   GLU A  13     -25.254  -3.581-139.990  1.00  0.00           C  
ATOM    212  O   GLU A  13     -24.887  -3.623-141.164  1.00  0.00           O  
ATOM    213  CB  GLU A  13     -23.559  -3.791-138.165  1.00  0.00           C  
ATOM    214  CG  GLU A  13     -22.496  -3.120-137.307  1.00  0.00           C  
ATOM    215  CD  GLU A  13     -21.692  -4.100-136.499  1.00  0.00           C  
ATOM    216  OE1 GLU A  13     -21.655  -5.251-136.862  1.00  0.00           O  
ATOM    217  OE2 GLU A  13     -21.115  -3.697-135.516  1.00  0.00           O  
ATOM    218  H   GLU A  13     -25.341  -2.340-137.062  1.00  0.00           H  
ATOM    219  HA  GLU A  13     -23.807  -2.105-139.468  1.00  0.00           H  
ATOM    220 1HB  GLU A  13     -24.180  -4.403-137.510  1.00  0.00           H  
ATOM    221 2HB  GLU A  13     -23.055  -4.462-138.859  1.00  0.00           H  
ATOM    222 1HG  GLU A  13     -21.820  -2.561-137.955  1.00  0.00           H  
ATOM    223 2HG  GLU A  13     -22.979  -2.412-136.636  1.00  0.00           H  
ATOM    224  N   MET A  14     -26.355  -4.182-139.552  1.00  0.00           N  
ATOM    225  CA  MET A  14     -27.218  -4.946-140.447  1.00  0.00           C  
ATOM    226  C   MET A  14     -27.853  -4.045-141.498  1.00  0.00           C  
ATOM    227  O   MET A  14     -27.953  -4.415-142.668  1.00  0.00           O  
ATOM    228  CB  MET A  14     -28.296  -5.675-139.648  1.00  0.00           C  
ATOM    229  CG  MET A  14     -27.767  -6.759-138.719  1.00  0.00           C  
ATOM    230  SD  MET A  14     -26.889  -8.063-139.602  1.00  0.00           S  
ATOM    231  CE  MET A  14     -25.191  -7.539-139.378  1.00  0.00           C  
ATOM    232  H   MET A  14     -26.601  -4.108-138.575  1.00  0.00           H  
ATOM    233  HA  MET A  14     -26.609  -5.684-140.968  1.00  0.00           H  
ATOM    234 1HB  MET A  14     -28.848  -4.957-139.042  1.00  0.00           H  
ATOM    235 2HB  MET A  14     -29.006  -6.139-140.333  1.00  0.00           H  
ATOM    236 1HG  MET A  14     -27.087  -6.315-137.993  1.00  0.00           H  
ATOM    237 2HG  MET A  14     -28.598  -7.210-138.176  1.00  0.00           H  
ATOM    238 1HE  MET A  14     -24.524  -8.247-139.870  1.00  0.00           H  
ATOM    239 2HE  MET A  14     -25.056  -6.548-139.814  1.00  0.00           H  
ATOM    240 3HE  MET A  14     -24.960  -7.502-138.313  1.00  0.00           H  
ATOM    241  N   MET A  15     -28.281  -2.860-141.074  1.00  0.00           N  
ATOM    242  CA  MET A  15     -28.910  -1.904-141.979  1.00  0.00           C  
ATOM    243  C   MET A  15     -27.929  -1.424-143.041  1.00  0.00           C  
ATOM    244  O   MET A  15     -28.285  -1.284-144.211  1.00  0.00           O  
ATOM    245  CB  MET A  15     -29.466  -0.719-141.192  1.00  0.00           C  
ATOM    246  CG  MET A  15     -30.633  -1.062-140.277  1.00  0.00           C  
ATOM    247  SD  MET A  15     -32.084  -1.630-141.185  1.00  0.00           S  
ATOM    248  CE  MET A  15     -33.140  -2.158-139.839  1.00  0.00           C  
ATOM    249  H   MET A  15     -28.168  -2.615-140.101  1.00  0.00           H  
ATOM    250  HA  MET A  15     -29.733  -2.402-142.491  1.00  0.00           H  
ATOM    251 1HB  MET A  15     -28.676  -0.287-140.578  1.00  0.00           H  
ATOM    252 2HB  MET A  15     -29.800   0.054-141.886  1.00  0.00           H  
ATOM    253 1HG  MET A  15     -30.332  -1.845-139.582  1.00  0.00           H  
ATOM    254 2HG  MET A  15     -30.912  -0.182-139.698  1.00  0.00           H  
ATOM    255 1HE  MET A  15     -34.080  -2.537-140.241  1.00  0.00           H  
ATOM    256 2HE  MET A  15     -32.642  -2.946-139.273  1.00  0.00           H  
ATOM    257 3HE  MET A  15     -33.342  -1.312-139.181  1.00  0.00           H  
ATOM    258  N   GLU A  16     -26.692  -1.173-142.625  1.00  0.00           N  
ATOM    259  CA  GLU A  16     -25.656  -0.709-143.540  1.00  0.00           C  
ATOM    260  C   GLU A  16     -25.332  -1.764-144.590  1.00  0.00           C  
ATOM    261  O   GLU A  16     -25.143  -1.447-145.764  1.00  0.00           O  
ATOM    262  CB  GLU A  16     -24.388  -0.340-142.766  1.00  0.00           C  
ATOM    263  CG  GLU A  16     -24.518   0.908-141.904  1.00  0.00           C  
ATOM    264  CD  GLU A  16     -23.279   1.198-141.104  1.00  0.00           C  
ATOM    265  OE1 GLU A  16     -22.623   0.267-140.702  1.00  0.00           O  
ATOM    266  OE2 GLU A  16     -22.988   2.352-140.895  1.00  0.00           O  
ATOM    267  H   GLU A  16     -26.464  -1.307-141.650  1.00  0.00           H  
ATOM    268  HA  GLU A  16     -26.022   0.180-144.055  1.00  0.00           H  
ATOM    269 1HB  GLU A  16     -24.105  -1.168-142.116  1.00  0.00           H  
ATOM    270 2HB  GLU A  16     -23.569  -0.179-143.467  1.00  0.00           H  
ATOM    271 1HG  GLU A  16     -24.729   1.761-142.548  1.00  0.00           H  
ATOM    272 2HG  GLU A  16     -25.362   0.782-141.227  1.00  0.00           H  
ATOM    273  N   GLU A  17     -25.270  -3.019-144.159  1.00  0.00           N  
ATOM    274  CA  GLU A  17     -24.970  -4.124-145.061  1.00  0.00           C  
ATOM    275  C   GLU A  17     -26.067  -4.300-146.104  1.00  0.00           C  
ATOM    276  O   GLU A  17     -25.788  -4.551-147.276  1.00  0.00           O  
ATOM    277  CB  GLU A  17     -24.791  -5.422-144.271  1.00  0.00           C  
ATOM    278  CG  GLU A  17     -23.534  -5.468-143.414  1.00  0.00           C  
ATOM    279  CD  GLU A  17     -23.428  -6.727-142.598  1.00  0.00           C  
ATOM    280  OE1 GLU A  17     -24.359  -7.497-142.605  1.00  0.00           O  
ATOM    281  OE2 GLU A  17     -22.415  -6.919-141.968  1.00  0.00           O  
ATOM    282  H   GLU A  17     -25.435  -3.213-143.182  1.00  0.00           H  
ATOM    283  HA  GLU A  17     -24.039  -3.901-145.583  1.00  0.00           H  
ATOM    284 1HB  GLU A  17     -25.649  -5.571-143.615  1.00  0.00           H  
ATOM    285 2HB  GLU A  17     -24.756  -6.266-144.961  1.00  0.00           H  
ATOM    286 1HG  GLU A  17     -22.661  -5.395-144.062  1.00  0.00           H  
ATOM    287 2HG  GLU A  17     -23.530  -4.607-142.747  1.00  0.00           H  
ATOM    288  N   ILE A  18     -27.314  -4.167-145.669  1.00  0.00           N  
ATOM    289  CA  ILE A  18     -28.456  -4.309-146.565  1.00  0.00           C  
ATOM    290  C   ILE A  18     -28.468  -3.212-147.622  1.00  0.00           C  
ATOM    291  O   ILE A  18     -28.760  -3.466-148.791  1.00  0.00           O  
ATOM    292  CB  ILE A  18     -29.779  -4.278-145.778  1.00  0.00           C  
ATOM    293  CG1 ILE A  18     -29.904  -5.523-144.896  1.00  0.00           C  
ATOM    294  CG2 ILE A  18     -30.961  -4.174-146.728  1.00  0.00           C  
ATOM    295  CD1 ILE A  18     -31.034  -5.450-143.894  1.00  0.00           C  
ATOM    296  H   ILE A  18     -27.477  -3.962-144.693  1.00  0.00           H  
ATOM    297  HA  ILE A  18     -28.380  -5.270-147.073  1.00  0.00           H  
ATOM    298  HB  ILE A  18     -29.784  -3.417-145.110  1.00  0.00           H  
ATOM    299 1HG1 ILE A  18     -30.062  -6.399-145.524  1.00  0.00           H  
ATOM    300 2HG1 ILE A  18     -28.974  -5.677-144.349  1.00  0.00           H  
ATOM    301 1HG2 ILE A  18     -31.888  -4.154-146.156  1.00  0.00           H  
ATOM    302 2HG2 ILE A  18     -30.877  -3.259-147.314  1.00  0.00           H  
ATOM    303 3HG2 ILE A  18     -30.967  -5.034-147.398  1.00  0.00           H  
ATOM    304 1HD1 ILE A  18     -31.058  -6.368-143.306  1.00  0.00           H  
ATOM    305 2HD1 ILE A  18     -30.877  -4.599-143.230  1.00  0.00           H  
ATOM    306 3HD1 ILE A  18     -31.980  -5.332-144.420  1.00  0.00           H  
ATOM    307  N   SER A  19     -28.149  -1.993-147.205  1.00  0.00           N  
ATOM    308  CA  SER A  19     -28.121  -0.853-148.114  1.00  0.00           C  
ATOM    309  C   SER A  19     -27.039  -1.020-149.174  1.00  0.00           C  
ATOM    310  O   SER A  19     -27.251  -0.707-150.346  1.00  0.00           O  
ATOM    311  CB  SER A  19     -27.887   0.428-147.337  1.00  0.00           C  
ATOM    312  OG  SER A  19     -28.970   0.708-146.493  1.00  0.00           O  
ATOM    313  H   SER A  19     -27.920  -1.852-146.232  1.00  0.00           H  
ATOM    314  HA  SER A  19     -29.087  -0.788-148.618  1.00  0.00           H  
ATOM    315 1HB  SER A  19     -26.977   0.334-146.747  1.00  0.00           H  
ATOM    316 2HB  SER A  19     -27.743   1.254-148.033  1.00  0.00           H  
ATOM    317  HG  SER A  19     -28.852   0.152-145.719  1.00  0.00           H  
ATOM    318  N   GLU A  20     -25.878  -1.515-148.755  1.00  0.00           N  
ATOM    319  CA  GLU A  20     -24.763  -1.724-149.667  1.00  0.00           C  
ATOM    320  C   GLU A  20     -25.094  -2.782-150.712  1.00  0.00           C  
ATOM    321  O   GLU A  20     -24.758  -2.634-151.887  1.00  0.00           O  
ATOM    322  CB  GLU A  20     -23.510  -2.134-148.890  1.00  0.00           C  
ATOM    323  CG  GLU A  20     -22.911  -1.028-148.033  1.00  0.00           C  
ATOM    324  CD  GLU A  20     -21.727  -1.487-147.229  1.00  0.00           C  
ATOM    325  OE1 GLU A  20     -21.442  -2.661-147.244  1.00  0.00           O  
ATOM    326  OE2 GLU A  20     -21.105  -0.663-146.601  1.00  0.00           O  
ATOM    327  H   GLU A  20     -25.767  -1.752-147.780  1.00  0.00           H  
ATOM    328  HA  GLU A  20     -24.560  -0.787-150.186  1.00  0.00           H  
ATOM    329 1HB  GLU A  20     -23.746  -2.974-148.236  1.00  0.00           H  
ATOM    330 2HB  GLU A  20     -22.743  -2.469-149.588  1.00  0.00           H  
ATOM    331 1HG  GLU A  20     -22.601  -0.209-148.681  1.00  0.00           H  
ATOM    332 2HG  GLU A  20     -23.678  -0.651-147.358  1.00  0.00           H  
ATOM    333  N   ARG A  21     -25.755  -3.849-150.277  1.00  0.00           N  
ATOM    334  CA  ARG A  21     -26.134  -4.935-151.173  1.00  0.00           C  
ATOM    335  C   ARG A  21     -27.136  -4.460-152.219  1.00  0.00           C  
ATOM    336  O   ARG A  21     -27.047  -4.829-153.390  1.00  0.00           O  
ATOM    337  CB  ARG A  21     -26.734  -6.092-150.388  1.00  0.00           C  
ATOM    338  CG  ARG A  21     -25.793  -6.740-149.384  1.00  0.00           C  
ATOM    339  CD  ARG A  21     -24.716  -7.509-150.058  1.00  0.00           C  
ATOM    340  NE  ARG A  21     -23.659  -6.642-150.553  1.00  0.00           N  
ATOM    341  CZ  ARG A  21     -22.716  -6.068-149.781  1.00  0.00           C  
ATOM    342  NH1 ARG A  21     -22.711  -6.278-148.483  1.00  0.00           N  
ATOM    343  NH2 ARG A  21     -21.795  -5.293-150.328  1.00  0.00           N  
ATOM    344  H   ARG A  21     -26.001  -3.909-149.299  1.00  0.00           H  
ATOM    345  HA  ARG A  21     -25.239  -5.289-151.685  1.00  0.00           H  
ATOM    346 1HB  ARG A  21     -27.610  -5.746-149.842  1.00  0.00           H  
ATOM    347 2HB  ARG A  21     -27.064  -6.868-151.079  1.00  0.00           H  
ATOM    348 1HG  ARG A  21     -25.330  -5.968-148.769  1.00  0.00           H  
ATOM    349 2HG  ARG A  21     -26.355  -7.423-148.747  1.00  0.00           H  
ATOM    350 1HD  ARG A  21     -24.276  -8.214-149.353  1.00  0.00           H  
ATOM    351 2HD  ARG A  21     -25.133  -8.055-150.904  1.00  0.00           H  
ATOM    352  HE  ARG A  21     -23.629  -6.457-151.547  1.00  0.00           H  
ATOM    353 1HH1 ARG A  21     -23.415  -6.869-148.065  1.00  0.00           H  
ATOM    354 2HH1 ARG A  21     -22.005  -5.847-147.904  1.00  0.00           H  
ATOM    355 1HH2 ARG A  21     -21.798  -5.132-151.326  1.00  0.00           H  
ATOM    356 2HH2 ARG A  21     -21.089  -4.863-149.750  1.00  0.00           H  
ATOM    357  N   VAL A  22     -28.089  -3.640-151.791  1.00  0.00           N  
ATOM    358  CA  VAL A  22     -29.109  -3.113-152.690  1.00  0.00           C  
ATOM    359  C   VAL A  22     -28.492  -2.209-153.750  1.00  0.00           C  
ATOM    360  O   VAL A  22     -28.875  -2.256-154.919  1.00  0.00           O  
ATOM    361  CB  VAL A  22     -30.165  -2.322-151.896  1.00  0.00           C  
ATOM    362  CG1 VAL A  22     -31.123  -1.613-152.842  1.00  0.00           C  
ATOM    363  CG2 VAL A  22     -30.921  -3.258-150.965  1.00  0.00           C  
ATOM    364  H   VAL A  22     -28.107  -3.375-150.817  1.00  0.00           H  
ATOM    365  HA  VAL A  22     -29.599  -3.951-153.186  1.00  0.00           H  
ATOM    366  HB  VAL A  22     -29.664  -1.552-151.309  1.00  0.00           H  
ATOM    367 1HG1 VAL A  22     -31.863  -1.059-152.264  1.00  0.00           H  
ATOM    368 2HG1 VAL A  22     -30.565  -0.922-153.474  1.00  0.00           H  
ATOM    369 3HG1 VAL A  22     -31.629  -2.350-153.466  1.00  0.00           H  
ATOM    370 1HG2 VAL A  22     -31.666  -2.692-150.406  1.00  0.00           H  
ATOM    371 2HG2 VAL A  22     -31.417  -4.032-151.551  1.00  0.00           H  
ATOM    372 3HG2 VAL A  22     -30.221  -3.722-150.269  1.00  0.00           H  
ATOM    373  N   GLU A  23     -27.536  -1.386-153.337  1.00  0.00           N  
ATOM    374  CA  GLU A  23     -26.866  -0.467-154.250  1.00  0.00           C  
ATOM    375  C   GLU A  23     -26.071  -1.225-155.305  1.00  0.00           C  
ATOM    376  O   GLU A  23     -26.068  -0.854-156.479  1.00  0.00           O  
ATOM    377  CB  GLU A  23     -25.939   0.474-153.477  1.00  0.00           C  
ATOM    378  CG  GLU A  23     -25.249   1.524-154.336  1.00  0.00           C  
ATOM    379  CD  GLU A  23     -24.418   2.484-153.532  1.00  0.00           C  
ATOM    380  OE1 GLU A  23     -23.535   2.039-152.838  1.00  0.00           O  
ATOM    381  OE2 GLU A  23     -24.665   3.664-153.612  1.00  0.00           O  
ATOM    382  H   GLU A  23     -27.266  -1.397-152.364  1.00  0.00           H  
ATOM    383  HA  GLU A  23     -27.624   0.130-154.759  1.00  0.00           H  
ATOM    384 1HB  GLU A  23     -26.509   0.994-152.707  1.00  0.00           H  
ATOM    385 2HB  GLU A  23     -25.166  -0.108-152.975  1.00  0.00           H  
ATOM    386 1HG  GLU A  23     -24.607   1.021-155.059  1.00  0.00           H  
ATOM    387 2HG  GLU A  23     -26.006   2.080-154.889  1.00  0.00           H  
ATOM    388  N   ARG A  24     -25.398  -2.288-154.880  1.00  0.00           N  
ATOM    389  CA  ARG A  24     -24.595  -3.101-155.786  1.00  0.00           C  
ATOM    390  C   ARG A  24     -25.469  -3.787-156.829  1.00  0.00           C  
ATOM    391  O   ARG A  24     -25.121  -3.836-158.009  1.00  0.00           O  
ATOM    392  CB  ARG A  24     -23.813  -4.152-155.012  1.00  0.00           C  
ATOM    393  CG  ARG A  24     -22.962  -5.075-155.869  1.00  0.00           C  
ATOM    394  CD  ARG A  24     -21.854  -4.342-156.533  1.00  0.00           C  
ATOM    395  NE  ARG A  24     -21.065  -5.211-157.391  1.00  0.00           N  
ATOM    396  CZ  ARG A  24     -21.361  -5.492-158.675  1.00  0.00           C  
ATOM    397  NH1 ARG A  24     -22.428  -4.966-159.234  1.00  0.00           N  
ATOM    398  NH2 ARG A  24     -20.578  -6.297-159.373  1.00  0.00           N  
ATOM    399  H   ARG A  24     -25.444  -2.540-153.903  1.00  0.00           H  
ATOM    400  HA  ARG A  24     -23.887  -2.450-156.300  1.00  0.00           H  
ATOM    401 1HB  ARG A  24     -23.152  -3.662-154.299  1.00  0.00           H  
ATOM    402 2HB  ARG A  24     -24.505  -4.774-154.444  1.00  0.00           H  
ATOM    403 1HG  ARG A  24     -22.529  -5.856-155.243  1.00  0.00           H  
ATOM    404 2HG  ARG A  24     -23.583  -5.531-156.641  1.00  0.00           H  
ATOM    405 1HD  ARG A  24     -22.265  -3.540-157.146  1.00  0.00           H  
ATOM    406 2HD  ARG A  24     -21.194  -3.918-155.778  1.00  0.00           H  
ATOM    407  HE  ARG A  24     -20.236  -5.635-156.996  1.00  0.00           H  
ATOM    408 1HH1 ARG A  24     -23.026  -4.351-158.701  1.00  0.00           H  
ATOM    409 2HH1 ARG A  24     -22.649  -5.176-160.197  1.00  0.00           H  
ATOM    410 1HH2 ARG A  24     -19.757  -6.702-158.943  1.00  0.00           H  
ATOM    411 2HH2 ARG A  24     -20.799  -6.507-160.334  1.00  0.00           H  
ATOM    412  N   TYR A  25     -26.607  -4.315-156.380  1.00  0.00           N  
ATOM    413  CA  TYR A  25     -27.449  -5.162-157.218  1.00  0.00           C  
ATOM    414  C   TYR A  25     -28.629  -4.420-157.834  1.00  0.00           C  
ATOM    415  O   TYR A  25     -29.282  -4.923-158.749  1.00  0.00           O  
ATOM    416  CB  TYR A  25     -27.956  -6.356-156.406  1.00  0.00           C  
ATOM    417  CG  TYR A  25     -26.861  -7.296-155.954  1.00  0.00           C  
ATOM    418  CD1 TYR A  25     -26.655  -7.521-154.600  1.00  0.00           C  
ATOM    419  CD2 TYR A  25     -26.063  -7.933-156.892  1.00  0.00           C  
ATOM    420  CE1 TYR A  25     -25.655  -8.379-154.187  1.00  0.00           C  
ATOM    421  CE2 TYR A  25     -25.062  -8.792-156.478  1.00  0.00           C  
ATOM    422  CZ  TYR A  25     -24.858  -9.015-155.132  1.00  0.00           C  
ATOM    423  OH  TYR A  25     -23.861  -9.870-154.720  1.00  0.00           O  
ATOM    424  H   TYR A  25     -26.893  -4.122-155.431  1.00  0.00           H  
ATOM    425  HA  TYR A  25     -26.848  -5.535-158.048  1.00  0.00           H  
ATOM    426 1HB  TYR A  25     -28.484  -5.997-155.521  1.00  0.00           H  
ATOM    427 2HB  TYR A  25     -28.668  -6.926-157.003  1.00  0.00           H  
ATOM    428  HD1 TYR A  25     -27.283  -7.020-153.863  1.00  0.00           H  
ATOM    429  HD2 TYR A  25     -26.224  -7.756-157.955  1.00  0.00           H  
ATOM    430  HE1 TYR A  25     -25.493  -8.556-153.124  1.00  0.00           H  
ATOM    431  HE2 TYR A  25     -24.434  -9.292-157.216  1.00  0.00           H  
ATOM    432  HH  TYR A  25     -23.854  -9.913-153.761  1.00  0.00           H  
ATOM    433  N   VAL A  26     -28.912  -3.219-157.339  1.00  0.00           N  
ATOM    434  CA  VAL A  26     -30.098  -2.494-157.782  1.00  0.00           C  
ATOM    435  C   VAL A  26     -29.761  -1.515-158.898  1.00  0.00           C  
ATOM    436  O   VAL A  26     -29.097  -0.504-158.670  1.00  0.00           O  
ATOM    437  CB  VAL A  26     -30.727  -1.727-156.604  1.00  0.00           C  
ATOM    438  CG1 VAL A  26     -31.951  -0.951-157.066  1.00  0.00           C  
ATOM    439  CG2 VAL A  26     -31.091  -2.696-155.490  1.00  0.00           C  
ATOM    440  H   VAL A  26     -28.306  -2.797-156.650  1.00  0.00           H  
ATOM    441  HA  VAL A  26     -30.824  -3.216-158.158  1.00  0.00           H  
ATOM    442  HB  VAL A  26     -30.007  -0.998-156.231  1.00  0.00           H  
ATOM    443 1HG1 VAL A  26     -32.383  -0.415-156.221  1.00  0.00           H  
ATOM    444 2HG1 VAL A  26     -31.661  -0.238-157.838  1.00  0.00           H  
ATOM    445 3HG1 VAL A  26     -32.689  -1.644-157.470  1.00  0.00           H  
ATOM    446 1HG2 VAL A  26     -31.535  -2.147-154.660  1.00  0.00           H  
ATOM    447 2HG2 VAL A  26     -31.807  -3.429-155.865  1.00  0.00           H  
ATOM    448 3HG2 VAL A  26     -30.193  -3.210-155.146  1.00  0.00           H  
ATOM    449  N   GLU A  27     -30.225  -1.825-160.104  1.00  0.00           N  
ATOM    450  CA  GLU A  27     -30.000  -0.969-161.262  1.00  0.00           C  
ATOM    451  C   GLU A  27     -30.822   0.311-161.197  1.00  0.00           C  
ATOM    452  O   GLU A  27     -30.398   1.358-161.687  1.00  0.00           O  
ATOM    453  CB  GLU A  27     -30.330  -1.727-162.550  1.00  0.00           C  
ATOM    454  CG  GLU A  27     -29.377  -2.870-162.869  1.00  0.00           C  
ATOM    455  CD  GLU A  27     -29.746  -3.606-164.126  1.00  0.00           C  
ATOM    456  OE1 GLU A  27     -30.779  -3.315-164.681  1.00  0.00           O  
ATOM    457  OE2 GLU A  27     -28.995  -4.461-164.533  1.00  0.00           O  
ATOM    458  H   GLU A  27     -30.749  -2.681-160.219  1.00  0.00           H  
ATOM    459  HA  GLU A  27     -28.947  -0.686-161.284  1.00  0.00           H  
ATOM    460 1HB  GLU A  27     -31.337  -2.141-162.481  1.00  0.00           H  
ATOM    461 2HB  GLU A  27     -30.318  -1.036-163.392  1.00  0.00           H  
ATOM    462 1HG  GLU A  27     -28.370  -2.469-162.979  1.00  0.00           H  
ATOM    463 2HG  GLU A  27     -29.370  -3.568-162.033  1.00  0.00           H  
ATOM    464  N   ASP A  28     -32.002   0.229-160.590  1.00  0.00           N  
ATOM    465  CA  ASP A  28     -32.931   1.353-160.592  1.00  0.00           C  
ATOM    466  C   ASP A  28     -32.430   2.466-159.686  1.00  0.00           C  
ATOM    467  O   ASP A  28     -32.356   2.302-158.468  1.00  0.00           O  
ATOM    468  CB  ASP A  28     -34.323   0.905-160.141  1.00  0.00           C  
ATOM    469  CG  ASP A  28     -35.358   2.020-160.216  1.00  0.00           C  
ATOM    470  OD1 ASP A  28     -35.210   2.990-159.510  1.00  0.00           O  
ATOM    471  OD2 ASP A  28     -36.286   1.892-160.978  1.00  0.00           O  
ATOM    472  H   ASP A  28     -32.264  -0.625-160.118  1.00  0.00           H  
ATOM    473  HA  ASP A  28     -33.002   1.741-161.608  1.00  0.00           H  
ATOM    474 1HB  ASP A  28     -34.659   0.076-160.765  1.00  0.00           H  
ATOM    475 2HB  ASP A  28     -34.274   0.543-159.114  1.00  0.00           H  
ATOM    476  N   PRO A  29     -32.019   3.699-159.999  1.00  0.00           N  
ATOM    477  CA  PRO A  29     -31.408   4.423-158.892  1.00  0.00           C  
ATOM    478  C   PRO A  29     -32.418   4.694-157.790  1.00  0.00           C  
ATOM    479  O   PRO A  29     -32.071   4.721-156.609  1.00  0.00           O  
ATOM    480  CB  PRO A  29     -30.929   5.721-159.550  1.00  0.00           C  
ATOM    481  CG  PRO A  29     -30.756   5.361-160.986  1.00  0.00           C  
ATOM    482  CD  PRO A  29     -31.866   4.382-161.263  1.00  0.00           C  
ATOM    483  HA  PRO A  29     -30.559   3.841-158.504  1.00  0.00           H  
ATOM    484 1HB  PRO A  29     -31.672   6.517-159.396  1.00  0.00           H  
ATOM    485 2HB  PRO A  29     -29.994   6.059-159.079  1.00  0.00           H  
ATOM    486 1HG  PRO A  29     -30.820   6.262-161.614  1.00  0.00           H  
ATOM    487 2HG  PRO A  29     -29.758   4.928-161.152  1.00  0.00           H  
ATOM    488 1HD  PRO A  29     -32.776   4.929-161.549  1.00  0.00           H  
ATOM    489 2HD  PRO A  29     -31.558   3.695-162.065  1.00  0.00           H  
ATOM    490  N   VAL A  30     -33.666   4.893-158.189  1.00  0.00           N  
ATOM    491  CA  VAL A  30     -34.694   5.384-157.278  1.00  0.00           C  
ATOM    492  C   VAL A  30     -35.034   4.342-156.219  1.00  0.00           C  
ATOM    493  O   VAL A  30     -35.217   4.671-155.047  1.00  0.00           O  
ATOM    494  CB  VAL A  30     -35.969   5.753-158.060  1.00  0.00           C  
ATOM    495  CG1 VAL A  30     -37.099   6.099-157.102  1.00  0.00           C  
ATOM    496  CG2 VAL A  30     -35.683   6.915-158.999  1.00  0.00           C  
ATOM    497  H   VAL A  30     -33.911   4.699-159.149  1.00  0.00           H  
ATOM    498  HA  VAL A  30     -34.317   6.278-156.781  1.00  0.00           H  
ATOM    499  HB  VAL A  30     -36.292   4.888-158.639  1.00  0.00           H  
ATOM    500 1HG1 VAL A  30     -37.993   6.357-157.671  1.00  0.00           H  
ATOM    501 2HG1 VAL A  30     -37.311   5.241-156.464  1.00  0.00           H  
ATOM    502 3HG1 VAL A  30     -36.806   6.948-156.485  1.00  0.00           H  
ATOM    503 1HG2 VAL A  30     -36.588   7.170-159.548  1.00  0.00           H  
ATOM    504 2HG2 VAL A  30     -35.354   7.778-158.420  1.00  0.00           H  
ATOM    505 3HG2 VAL A  30     -34.900   6.630-159.702  1.00  0.00           H  
ATOM    506  N   LEU A  31     -35.117   3.084-156.638  1.00  0.00           N  
ATOM    507  CA  LEU A  31     -35.434   1.993-155.726  1.00  0.00           C  
ATOM    508  C   LEU A  31     -34.340   1.811-154.682  1.00  0.00           C  
ATOM    509  O   LEU A  31     -34.623   1.578-153.507  1.00  0.00           O  
ATOM    510  CB  LEU A  31     -35.625   0.688-156.508  1.00  0.00           C  
ATOM    511  CG  LEU A  31     -36.872   0.623-157.400  1.00  0.00           C  
ATOM    512  CD1 LEU A  31     -36.829  -0.645-158.242  1.00  0.00           C  
ATOM    513  CD2 LEU A  31     -38.120   0.661-156.531  1.00  0.00           C  
ATOM    514  H   LEU A  31     -34.956   2.879-157.614  1.00  0.00           H  
ATOM    515  HA  LEU A  31     -36.364   2.232-155.211  1.00  0.00           H  
ATOM    516 1HB  LEU A  31     -34.755   0.533-157.144  1.00  0.00           H  
ATOM    517 2HB  LEU A  31     -35.682  -0.138-155.799  1.00  0.00           H  
ATOM    518  HG  LEU A  31     -36.877   1.475-158.081  1.00  0.00           H  
ATOM    519 1HD1 LEU A  31     -37.715  -0.691-158.875  1.00  0.00           H  
ATOM    520 2HD1 LEU A  31     -35.937  -0.637-158.867  1.00  0.00           H  
ATOM    521 3HD1 LEU A  31     -36.807  -1.516-157.587  1.00  0.00           H  
ATOM    522 1HD2 LEU A  31     -39.006   0.616-157.165  1.00  0.00           H  
ATOM    523 2HD2 LEU A  31     -38.117  -0.191-155.851  1.00  0.00           H  
ATOM    524 3HD2 LEU A  31     -38.134   1.586-155.954  1.00  0.00           H  
ATOM    525  N   ALA A  32     -33.089   1.919-155.117  1.00  0.00           N  
ATOM    526  CA  ALA A  32     -31.950   1.766-154.220  1.00  0.00           C  
ATOM    527  C   ALA A  32     -31.921   2.873-153.174  1.00  0.00           C  
ATOM    528  O   ALA A  32     -31.631   2.627-152.003  1.00  0.00           O  
ATOM    529  CB  ALA A  32     -30.650   1.752-155.011  1.00  0.00           C  
ATOM    530  H   ALA A  32     -32.923   2.112-156.094  1.00  0.00           H  
ATOM    531  HA  ALA A  32     -32.056   0.815-153.698  1.00  0.00           H  
ATOM    532 1HB  ALA A  32     -29.809   1.637-154.328  1.00  0.00           H  
ATOM    533 2HB  ALA A  32     -30.662   0.919-155.715  1.00  0.00           H  
ATOM    534 3HB  ALA A  32     -30.548   2.687-155.559  1.00  0.00           H  
ATOM    535  N   THR A  33     -32.223   4.093-153.602  1.00  0.00           N  
ATOM    536  CA  THR A  33     -32.231   5.242-152.702  1.00  0.00           C  
ATOM    537  C   THR A  33     -33.315   5.101-151.643  1.00  0.00           C  
ATOM    538  O   THR A  33     -33.099   5.420-150.474  1.00  0.00           O  
ATOM    539  CB  THR A  33     -32.435   6.556-153.479  1.00  0.00           C  
ATOM    540  OG1 THR A  33     -31.359   6.737-154.409  1.00  0.00           O  
ATOM    541  CG2 THR A  33     -32.480   7.739-152.524  1.00  0.00           C  
ATOM    542  H   THR A  33     -32.453   4.229-154.576  1.00  0.00           H  
ATOM    543  HA  THR A  33     -31.268   5.290-152.194  1.00  0.00           H  
ATOM    544  HB  THR A  33     -33.372   6.508-154.034  1.00  0.00           H  
ATOM    545  HG1 THR A  33     -31.518   6.201-155.190  1.00  0.00           H  
ATOM    546 1HG2 THR A  33     -32.625   8.658-153.091  1.00  0.00           H  
ATOM    547 2HG2 THR A  33     -33.305   7.610-151.823  1.00  0.00           H  
ATOM    548 3HG2 THR A  33     -31.542   7.797-151.974  1.00  0.00           H  
ATOM    549  N   ALA A  34     -34.483   4.621-152.057  1.00  0.00           N  
ATOM    550  CA  ALA A  34     -35.604   4.439-151.142  1.00  0.00           C  
ATOM    551  C   ALA A  34     -35.289   3.384-150.088  1.00  0.00           C  
ATOM    552  O   ALA A  34     -35.623   3.546-148.914  1.00  0.00           O  
ATOM    553  CB  ALA A  34     -36.860   4.059-151.912  1.00  0.00           C  
ATOM    554  H   ALA A  34     -34.597   4.376-153.030  1.00  0.00           H  
ATOM    555  HA  ALA A  34     -35.778   5.384-150.627  1.00  0.00           H  
ATOM    556 1HB  ALA A  34     -37.688   3.927-151.216  1.00  0.00           H  
ATOM    557 2HB  ALA A  34     -37.105   4.850-152.621  1.00  0.00           H  
ATOM    558 3HB  ALA A  34     -36.688   3.129-152.452  1.00  0.00           H  
ATOM    559  N   VAL A  35     -34.644   2.303-150.513  1.00  0.00           N  
ATOM    560  CA  VAL A  35     -34.281   1.221-149.607  1.00  0.00           C  
ATOM    561  C   VAL A  35     -33.274   1.688-148.565  1.00  0.00           C  
ATOM    562  O   VAL A  35     -33.370   1.331-147.391  1.00  0.00           O  
ATOM    563  CB  VAL A  35     -33.687   0.040-150.397  1.00  0.00           C  
ATOM    564  CG1 VAL A  35     -33.133  -1.012-149.447  1.00  0.00           C  
ATOM    565  CG2 VAL A  35     -34.748  -0.561-151.306  1.00  0.00           C  
ATOM    566  H   VAL A  35     -34.399   2.230-151.490  1.00  0.00           H  
ATOM    567  HA  VAL A  35     -35.182   0.882-149.094  1.00  0.00           H  
ATOM    568  HB  VAL A  35     -32.853   0.400-150.999  1.00  0.00           H  
ATOM    569 1HG1 VAL A  35     -32.717  -1.839-150.022  1.00  0.00           H  
ATOM    570 2HG1 VAL A  35     -32.351  -0.569-148.831  1.00  0.00           H  
ATOM    571 3HG1 VAL A  35     -33.934  -1.382-148.807  1.00  0.00           H  
ATOM    572 1HG2 VAL A  35     -34.321  -1.395-151.862  1.00  0.00           H  
ATOM    573 2HG2 VAL A  35     -35.585  -0.916-150.705  1.00  0.00           H  
ATOM    574 3HG2 VAL A  35     -35.100   0.198-152.005  1.00  0.00           H  
ATOM    575  N   ARG A  36     -32.307   2.489-149.001  1.00  0.00           N  
ATOM    576  CA  ARG A  36     -31.281   3.008-148.107  1.00  0.00           C  
ATOM    577  C   ARG A  36     -31.880   3.932-147.054  1.00  0.00           C  
ATOM    578  O   ARG A  36     -31.496   3.889-145.885  1.00  0.00           O  
ATOM    579  CB  ARG A  36     -30.219   3.762-148.894  1.00  0.00           C  
ATOM    580  CG  ARG A  36     -29.315   2.887-149.748  1.00  0.00           C  
ATOM    581  CD  ARG A  36     -28.135   3.639-150.247  1.00  0.00           C  
ATOM    582  NE  ARG A  36     -28.519   4.721-151.139  1.00  0.00           N  
ATOM    583  CZ  ARG A  36     -28.695   4.590-152.468  1.00  0.00           C  
ATOM    584  NH1 ARG A  36     -28.518   3.421-153.043  1.00  0.00           N  
ATOM    585  NH2 ARG A  36     -29.046   5.637-153.195  1.00  0.00           N  
ATOM    586  H   ARG A  36     -32.283   2.744-149.978  1.00  0.00           H  
ATOM    587  HA  ARG A  36     -30.807   2.167-147.600  1.00  0.00           H  
ATOM    588 1HB  ARG A  36     -30.699   4.483-149.554  1.00  0.00           H  
ATOM    589 2HB  ARG A  36     -29.584   4.320-148.206  1.00  0.00           H  
ATOM    590 1HG  ARG A  36     -28.958   2.044-149.155  1.00  0.00           H  
ATOM    591 2HG  ARG A  36     -29.874   2.516-150.608  1.00  0.00           H  
ATOM    592 1HD  ARG A  36     -27.594   4.069-149.404  1.00  0.00           H  
ATOM    593 2HD  ARG A  36     -27.477   2.964-150.793  1.00  0.00           H  
ATOM    594  HE  ARG A  36     -28.664   5.636-150.734  1.00  0.00           H  
ATOM    595 1HH1 ARG A  36     -28.251   2.620-152.487  1.00  0.00           H  
ATOM    596 2HH1 ARG A  36     -28.651   3.322-154.039  1.00  0.00           H  
ATOM    597 1HH2 ARG A  36     -29.181   6.536-152.753  1.00  0.00           H  
ATOM    598 2HH2 ARG A  36     -29.178   5.539-154.191  1.00  0.00           H  
ATOM    599  N   GLY A  37     -32.823   4.767-147.477  1.00  0.00           N  
ATOM    600  CA  GLY A  37     -33.477   5.703-146.571  1.00  0.00           C  
ATOM    601  C   GLY A  37     -34.287   4.969-145.509  1.00  0.00           C  
ATOM    602  O   GLY A  37     -34.287   5.352-144.339  1.00  0.00           O  
ATOM    603  H   GLY A  37     -33.094   4.753-148.450  1.00  0.00           H  
ATOM    604 1HA  GLY A  37     -32.726   6.330-146.091  1.00  0.00           H  
ATOM    605 2HA  GLY A  37     -34.131   6.363-147.140  1.00  0.00           H  
ATOM    606  N   ARG A  38     -34.976   3.911-145.925  1.00  0.00           N  
ATOM    607  CA  ARG A  38     -35.792   3.120-145.011  1.00  0.00           C  
ATOM    608  C   ARG A  38     -34.931   2.431-143.962  1.00  0.00           C  
ATOM    609  O   ARG A  38     -35.294   2.373-142.787  1.00  0.00           O  
ATOM    610  CB  ARG A  38     -36.590   2.073-145.774  1.00  0.00           C  
ATOM    611  CG  ARG A  38     -37.691   2.631-146.663  1.00  0.00           C  
ATOM    612  CD  ARG A  38     -38.848   3.114-145.866  1.00  0.00           C  
ATOM    613  NE  ARG A  38     -39.555   2.021-145.219  1.00  0.00           N  
ATOM    614  CZ  ARG A  38     -39.541   1.778-143.894  1.00  0.00           C  
ATOM    615  NH1 ARG A  38     -38.853   2.558-143.090  1.00  0.00           N  
ATOM    616  NH2 ARG A  38     -40.219   0.755-143.402  1.00  0.00           N  
ATOM    617  H   ARG A  38     -34.933   3.648-146.899  1.00  0.00           H  
ATOM    618  HA  ARG A  38     -36.489   3.787-144.504  1.00  0.00           H  
ATOM    619 1HB  ARG A  38     -35.919   1.493-146.406  1.00  0.00           H  
ATOM    620 2HB  ARG A  38     -37.054   1.384-145.069  1.00  0.00           H  
ATOM    621 1HG  ARG A  38     -37.301   3.468-147.243  1.00  0.00           H  
ATOM    622 2HG  ARG A  38     -38.042   1.852-147.340  1.00  0.00           H  
ATOM    623 1HD  ARG A  38     -38.498   3.798-145.093  1.00  0.00           H  
ATOM    624 2HD  ARG A  38     -39.548   3.633-146.520  1.00  0.00           H  
ATOM    625  HE  ARG A  38     -40.096   1.399-145.805  1.00  0.00           H  
ATOM    626 1HH1 ARG A  38     -38.335   3.339-143.466  1.00  0.00           H  
ATOM    627 2HH1 ARG A  38     -38.842   2.376-142.097  1.00  0.00           H  
ATOM    628 1HH2 ARG A  38     -40.748   0.155-144.020  1.00  0.00           H  
ATOM    629 2HH2 ARG A  38     -40.208   0.573-142.410  1.00  0.00           H  
ATOM    630  N   ALA A  39     -33.786   1.908-144.394  1.00  0.00           N  
ATOM    631  CA  ALA A  39     -32.871   1.219-143.493  1.00  0.00           C  
ATOM    632  C   ALA A  39     -32.303   2.172-142.450  1.00  0.00           C  
ATOM    633  O   ALA A  39     -32.174   1.819-141.278  1.00  0.00           O  
ATOM    634  CB  ALA A  39     -31.745   0.564-144.280  1.00  0.00           C  
ATOM    635  H   ALA A  39     -33.545   1.991-145.371  1.00  0.00           H  
ATOM    636  HA  ALA A  39     -33.431   0.445-142.968  1.00  0.00           H  
ATOM    637 1HB  ALA A  39     -31.070   0.054-143.593  1.00  0.00           H  
ATOM    638 2HB  ALA A  39     -32.163  -0.157-144.982  1.00  0.00           H  
ATOM    639 3HB  ALA A  39     -31.195   1.327-144.829  1.00  0.00           H  
ATOM    640  N   ILE A  40     -31.964   3.382-142.884  1.00  0.00           N  
ATOM    641  CA  ILE A  40     -31.409   4.389-141.987  1.00  0.00           C  
ATOM    642  C   ILE A  40     -32.424   4.804-140.929  1.00  0.00           C  
ATOM    643  O   ILE A  40     -32.080   4.980-139.760  1.00  0.00           O  
ATOM    644  CB  ILE A  40     -30.949   5.630-142.773  1.00  0.00           C  
ATOM    645  CG1 ILE A  40     -29.808   5.266-143.727  1.00  0.00           C  
ATOM    646  CG2 ILE A  40     -30.517   6.734-141.819  1.00  0.00           C  
ATOM    647  CD1 ILE A  40     -28.581   4.722-143.032  1.00  0.00           C  
ATOM    648  H   ILE A  40     -32.094   3.610-143.859  1.00  0.00           H  
ATOM    649  HA  ILE A  40     -30.544   3.962-141.480  1.00  0.00           H  
ATOM    650  HB  ILE A  40     -31.770   5.996-143.388  1.00  0.00           H  
ATOM    651 1HG1 ILE A  40     -30.156   4.520-144.440  1.00  0.00           H  
ATOM    652 2HG1 ILE A  40     -29.514   6.148-144.296  1.00  0.00           H  
ATOM    653 1HG2 ILE A  40     -30.194   7.603-142.391  1.00  0.00           H  
ATOM    654 2HG2 ILE A  40     -31.354   7.010-141.180  1.00  0.00           H  
ATOM    655 3HG2 ILE A  40     -29.691   6.378-141.202  1.00  0.00           H  
ATOM    656 1HD1 ILE A  40     -27.817   4.487-143.773  1.00  0.00           H  
ATOM    657 2HD1 ILE A  40     -28.195   5.468-142.337  1.00  0.00           H  
ATOM    658 3HD1 ILE A  40     -28.844   3.818-142.484  1.00  0.00           H  
ATOM    659  N   VAL A  41     -33.677   4.959-141.346  1.00  0.00           N  
ATOM    660  CA  VAL A  41     -34.742   5.354-140.436  1.00  0.00           C  
ATOM    661  C   VAL A  41     -34.987   4.287-139.377  1.00  0.00           C  
ATOM    662  O   VAL A  41     -35.199   4.599-138.205  1.00  0.00           O  
ATOM    663  CB  VAL A  41     -36.045   5.607-141.218  1.00  0.00           C  
ATOM    664  CG1 VAL A  41     -37.205   5.834-140.260  1.00  0.00           C  
ATOM    665  CG2 VAL A  41     -35.869   6.800-142.145  1.00  0.00           C  
ATOM    666  H   VAL A  41     -33.895   4.799-142.319  1.00  0.00           H  
ATOM    667  HA  VAL A  41     -34.447   6.279-139.939  1.00  0.00           H  
ATOM    668  HB  VAL A  41     -36.283   4.721-141.806  1.00  0.00           H  
ATOM    669 1HG1 VAL A  41     -38.118   6.011-140.830  1.00  0.00           H  
ATOM    670 2HG1 VAL A  41     -37.335   4.954-139.631  1.00  0.00           H  
ATOM    671 3HG1 VAL A  41     -36.995   6.701-139.634  1.00  0.00           H  
ATOM    672 1HG2 VAL A  41     -36.794   6.973-142.695  1.00  0.00           H  
ATOM    673 2HG2 VAL A  41     -35.626   7.685-141.557  1.00  0.00           H  
ATOM    674 3HG2 VAL A  41     -35.061   6.598-142.848  1.00  0.00           H  
ATOM    675  N   GLU A  42     -34.957   3.025-139.797  1.00  0.00           N  
ATOM    676  CA  GLU A  42     -35.174   1.909-138.885  1.00  0.00           C  
ATOM    677  C   GLU A  42     -34.069   1.826-137.841  1.00  0.00           C  
ATOM    678  O   GLU A  42     -34.330   1.567-136.666  1.00  0.00           O  
ATOM    679  CB  GLU A  42     -35.254   0.593-139.662  1.00  0.00           C  
ATOM    680  CG  GLU A  42     -36.498   0.448-140.527  1.00  0.00           C  
ATOM    681  CD  GLU A  42     -37.768   0.408-139.722  1.00  0.00           C  
ATOM    682  OE1 GLU A  42     -37.685   0.318-138.521  1.00  0.00           O  
ATOM    683  OE2 GLU A  42     -38.822   0.466-140.310  1.00  0.00           O  
ATOM    684  H   GLU A  42     -34.779   2.835-140.773  1.00  0.00           H  
ATOM    685  HA  GLU A  42     -36.120   2.066-138.365  1.00  0.00           H  
ATOM    686 1HB  GLU A  42     -34.383   0.501-140.312  1.00  0.00           H  
ATOM    687 2HB  GLU A  42     -35.232  -0.244-138.964  1.00  0.00           H  
ATOM    688 1HG  GLU A  42     -36.547   1.288-141.219  1.00  0.00           H  
ATOM    689 2HG  GLU A  42     -36.416  -0.466-141.113  1.00  0.00           H  
ATOM    690  N   SER A  43     -32.833   2.047-138.277  1.00  0.00           N  
ATOM    691  CA  SER A  43     -31.684   1.997-137.381  1.00  0.00           C  
ATOM    692  C   SER A  43     -31.755   3.100-136.333  1.00  0.00           C  
ATOM    693  O   SER A  43     -31.446   2.878-135.162  1.00  0.00           O  
ATOM    694  CB  SER A  43     -30.398   2.122-138.174  1.00  0.00           C  
ATOM    695  OG  SER A  43     -29.281   2.073-137.330  1.00  0.00           O  
ATOM    696  H   SER A  43     -32.686   2.255-139.254  1.00  0.00           H  
ATOM    697  HA  SER A  43     -31.688   1.035-136.867  1.00  0.00           H  
ATOM    698 1HB  SER A  43     -30.341   1.316-138.905  1.00  0.00           H  
ATOM    699 2HB  SER A  43     -30.400   3.063-138.724  1.00  0.00           H  
ATOM    700  HG  SER A  43     -28.513   2.158-137.901  1.00  0.00           H  
ATOM    701  N   ALA A  44     -32.164   4.289-136.762  1.00  0.00           N  
ATOM    702  CA  ALA A  44     -32.276   5.432-135.861  1.00  0.00           C  
ATOM    703  C   ALA A  44     -33.343   5.193-134.800  1.00  0.00           C  
ATOM    704  O   ALA A  44     -33.156   5.530-133.631  1.00  0.00           O  
ATOM    705  CB  ALA A  44     -32.585   6.698-136.646  1.00  0.00           C  
ATOM    706  H   ALA A  44     -32.404   4.405-137.736  1.00  0.00           H  
ATOM    707  HA  ALA A  44     -31.320   5.557-135.352  1.00  0.00           H  
ATOM    708 1HB  ALA A  44     -32.667   7.541-135.960  1.00  0.00           H  
ATOM    709 2HB  ALA A  44     -31.784   6.888-137.361  1.00  0.00           H  
ATOM    710 3HB  ALA A  44     -33.526   6.574-137.181  1.00  0.00           H  
ATOM    711  N   ALA A  45     -34.463   4.609-135.213  1.00  0.00           N  
ATOM    712  CA  ALA A  45     -35.561   4.327-134.300  1.00  0.00           C  
ATOM    713  C   ALA A  45     -35.153   3.304-133.247  1.00  0.00           C  
ATOM    714  O   ALA A  45     -35.502   3.434-132.074  1.00  0.00           O  
ATOM    715  CB  ALA A  45     -36.778   3.837-135.072  1.00  0.00           C  
ATOM    716  H   ALA A  45     -34.554   4.354-136.186  1.00  0.00           H  
ATOM    717  HA  ALA A  45     -35.819   5.252-133.785  1.00  0.00           H  
ATOM    718 1HB  ALA A  45     -37.591   3.631-134.376  1.00  0.00           H  
ATOM    719 2HB  ALA A  45     -37.092   4.603-135.781  1.00  0.00           H  
ATOM    720 3HB  ALA A  45     -36.523   2.926-135.611  1.00  0.00           H  
ATOM    721  N   VAL A  46     -34.412   2.287-133.673  1.00  0.00           N  
ATOM    722  CA  VAL A  46     -33.954   1.240-132.767  1.00  0.00           C  
ATOM    723  C   VAL A  46     -32.992   1.796-131.726  1.00  0.00           C  
ATOM    724  O   VAL A  46     -33.054   1.431-130.552  1.00  0.00           O  
ATOM    725  CB  VAL A  46     -33.257   0.116-133.557  1.00  0.00           C  
ATOM    726  CG1 VAL A  46     -32.613  -0.882-132.607  1.00  0.00           C  
ATOM    727  CG2 VAL A  46     -34.261  -0.575-134.467  1.00  0.00           C  
ATOM    728  H   VAL A  46     -34.159   2.238-134.650  1.00  0.00           H  
ATOM    729  HA  VAL A  46     -34.821   0.822-132.254  1.00  0.00           H  
ATOM    730  HB  VAL A  46     -32.458   0.549-134.158  1.00  0.00           H  
ATOM    731 1HG1 VAL A  46     -32.125  -1.670-133.182  1.00  0.00           H  
ATOM    732 2HG1 VAL A  46     -31.874  -0.373-131.990  1.00  0.00           H  
ATOM    733 3HG1 VAL A  46     -33.379  -1.322-131.968  1.00  0.00           H  
ATOM    734 1HG2 VAL A  46     -33.761  -1.368-135.023  1.00  0.00           H  
ATOM    735 2HG2 VAL A  46     -35.063  -1.003-133.866  1.00  0.00           H  
ATOM    736 3HG2 VAL A  46     -34.678   0.150-135.166  1.00  0.00           H  
ATOM    737  N   PHE A  47     -32.102   2.682-132.161  1.00  0.00           N  
ATOM    738  CA  PHE A  47     -31.127   3.289-131.268  1.00  0.00           C  
ATOM    739  C   PHE A  47     -31.806   4.154-130.215  1.00  0.00           C  
ATOM    740  O   PHE A  47     -31.420   4.144-129.046  1.00  0.00           O  
ATOM    741  CB  PHE A  47     -30.129   4.133-132.063  1.00  0.00           C  
ATOM    742  CG  PHE A  47     -29.044   4.741-131.221  1.00  0.00           C  
ATOM    743  CD1 PHE A  47     -27.782   4.166-131.169  1.00  0.00           C  
ATOM    744  CD2 PHE A  47     -29.281   5.888-130.479  1.00  0.00           C  
ATOM    745  CE1 PHE A  47     -26.783   4.725-130.395  1.00  0.00           C  
ATOM    746  CE2 PHE A  47     -28.284   6.449-129.705  1.00  0.00           C  
ATOM    747  CZ  PHE A  47     -27.034   5.866-129.663  1.00  0.00           C  
ATOM    748  H   PHE A  47     -32.103   2.941-133.137  1.00  0.00           H  
ATOM    749  HA  PHE A  47     -30.583   2.493-130.758  1.00  0.00           H  
ATOM    750 1HB  PHE A  47     -29.660   3.516-132.829  1.00  0.00           H  
ATOM    751 2HB  PHE A  47     -30.657   4.939-132.571  1.00  0.00           H  
ATOM    752  HD1 PHE A  47     -27.584   3.264-131.749  1.00  0.00           H  
ATOM    753  HD2 PHE A  47     -30.270   6.348-130.512  1.00  0.00           H  
ATOM    754  HE1 PHE A  47     -25.797   4.263-130.363  1.00  0.00           H  
ATOM    755  HE2 PHE A  47     -28.484   7.351-129.127  1.00  0.00           H  
ATOM    756  HZ  PHE A  47     -26.247   6.306-129.052  1.00  0.00           H  
ATOM    757  N   ALA A  48     -32.820   4.903-130.634  1.00  0.00           N  
ATOM    758  CA  ALA A  48     -33.557   5.776-129.729  1.00  0.00           C  
ATOM    759  C   ALA A  48     -34.295   4.970-128.667  1.00  0.00           C  
ATOM    760  O   ALA A  48     -34.327   5.350-127.496  1.00  0.00           O  
ATOM    761  CB  ALA A  48     -34.534   6.644-130.509  1.00  0.00           C  
ATOM    762  H   ALA A  48     -33.087   4.866-131.607  1.00  0.00           H  
ATOM    763  HA  ALA A  48     -32.840   6.421-129.221  1.00  0.00           H  
ATOM    764 1HB  ALA A  48     -35.077   7.291-129.819  1.00  0.00           H  
ATOM    765 2HB  ALA A  48     -33.985   7.257-131.224  1.00  0.00           H  
ATOM    766 3HB  ALA A  48     -35.239   6.009-131.041  1.00  0.00           H  
ATOM    767  N   LYS A  49     -34.888   3.855-129.083  1.00  0.00           N  
ATOM    768  CA  LYS A  49     -35.627   2.994-128.169  1.00  0.00           C  
ATOM    769  C   LYS A  49     -34.744   2.519-127.023  1.00  0.00           C  
ATOM    770  O   LYS A  49     -35.140   2.571-125.859  1.00  0.00           O  
ATOM    771  CB  LYS A  49     -36.209   1.793-128.917  1.00  0.00           C  
ATOM    772  CG  LYS A  49     -37.000   0.830-128.042  1.00  0.00           C  
ATOM    773  CD  LYS A  49     -38.267   1.481-127.509  1.00  0.00           C  
ATOM    774  CE  LYS A  49     -39.110   0.490-126.720  1.00  0.00           C  
ATOM    775  NZ  LYS A  49     -40.336   1.123-126.162  1.00  0.00           N  
ATOM    776  H   LYS A  49     -34.825   3.598-130.058  1.00  0.00           H  
ATOM    777  HA  LYS A  49     -36.449   3.569-127.740  1.00  0.00           H  
ATOM    778 1HB  LYS A  49     -36.869   2.144-129.711  1.00  0.00           H  
ATOM    779 2HB  LYS A  49     -35.401   1.232-129.388  1.00  0.00           H  
ATOM    780 1HG  LYS A  49     -37.271  -0.051-128.625  1.00  0.00           H  
ATOM    781 2HG  LYS A  49     -36.384   0.512-127.202  1.00  0.00           H  
ATOM    782 1HD  LYS A  49     -38.002   2.318-126.861  1.00  0.00           H  
ATOM    783 2HD  LYS A  49     -38.858   1.863-128.342  1.00  0.00           H  
ATOM    784 1HE  LYS A  49     -39.404  -0.334-127.368  1.00  0.00           H  
ATOM    785 2HE  LYS A  49     -38.520   0.085-125.898  1.00  0.00           H  
ATOM    786 1HZ  LYS A  49     -40.866   0.434-125.647  1.00  0.00           H  
ATOM    787 2HZ  LYS A  49     -40.075   1.878-125.544  1.00  0.00           H  
ATOM    788 3HZ  LYS A  49     -40.901   1.486-126.916  1.00  0.00           H  
ATOM    789  N   THR A  50     -33.545   2.056-127.359  1.00  0.00           N  
ATOM    790  CA  THR A  50     -32.602   1.571-126.358  1.00  0.00           C  
ATOM    791  C   THR A  50     -32.289   2.647-125.328  1.00  0.00           C  
ATOM    792  O   THR A  50     -32.212   2.370-124.131  1.00  0.00           O  
ATOM    793  CB  THR A  50     -31.295   1.089-127.015  1.00  0.00           C  
ATOM    794  OG1 THR A  50     -30.707   2.164-127.759  1.00  0.00           O  
ATOM    795  CG2 THR A  50     -31.567  -0.080-127.949  1.00  0.00           C  
ATOM    796  H   THR A  50     -33.280   2.040-128.333  1.00  0.00           H  
ATOM    797  HA  THR A  50     -33.055   0.728-125.836  1.00  0.00           H  
ATOM    798  HB  THR A  50     -30.594   0.774-126.242  1.00  0.00           H  
ATOM    799  HG1 THR A  50     -29.775   1.981-127.901  1.00  0.00           H  
ATOM    800 1HG2 THR A  50     -30.632  -0.407-128.404  1.00  0.00           H  
ATOM    801 2HG2 THR A  50     -32.004  -0.903-127.384  1.00  0.00           H  
ATOM    802 3HG2 THR A  50     -32.260   0.232-128.729  1.00  0.00           H  
ATOM    803  N   ILE A  51     -32.111   3.882-125.823  1.00  0.00           N  
ATOM    804  CA  ILE A  51     -31.914   5.079-124.998  1.00  0.00           C  
ATOM    805  C   ILE A  51     -33.172   5.511-124.238  1.00  0.00           C  
ATOM    806  O   ILE A  51     -33.088   6.054-123.137  1.00  0.00           O  
ATOM    807  CB  ILE A  51     -31.430   6.253-125.869  1.00  0.00           C  
ATOM    808  CG1 ILE A  51     -30.067   5.931-126.487  1.00  0.00           C  
ATOM    809  CG2 ILE A  51     -31.357   7.530-125.047  1.00  0.00           C  
ATOM    810  CD1 ILE A  51     -28.986   5.647-125.470  1.00  0.00           C  
ATOM    811  H   ILE A  51     -32.116   3.973-126.829  1.00  0.00           H  
ATOM    812  HA  ILE A  51     -31.149   4.864-124.253  1.00  0.00           H  
ATOM    813  HB  ILE A  51     -32.123   6.403-126.696  1.00  0.00           H  
ATOM    814 1HG1 ILE A  51     -30.158   5.063-127.139  1.00  0.00           H  
ATOM    815 2HG1 ILE A  51     -29.740   6.769-127.104  1.00  0.00           H  
ATOM    816 1HG2 ILE A  51     -31.012   8.349-125.677  1.00  0.00           H  
ATOM    817 2HG2 ILE A  51     -32.345   7.766-124.654  1.00  0.00           H  
ATOM    818 3HG2 ILE A  51     -30.661   7.392-124.220  1.00  0.00           H  
ATOM    819 1HD1 ILE A  51     -28.050   5.429-125.984  1.00  0.00           H  
ATOM    820 2HD1 ILE A  51     -28.852   6.518-124.827  1.00  0.00           H  
ATOM    821 3HD1 ILE A  51     -29.274   4.790-124.863  1.00  0.00           H  
ATOM    822  N   GLY A  52     -34.343   5.272-124.822  1.00  0.00           N  
ATOM    823  CA  GLY A  52     -35.607   5.722-124.231  1.00  0.00           C  
ATOM    824  C   GLY A  52     -36.132   7.009-124.871  1.00  0.00           C  
ATOM    825  O   GLY A  52     -36.535   7.940-124.175  1.00  0.00           O  
ATOM    826  H   GLY A  52     -34.362   4.766-125.695  1.00  0.00           H  
ATOM    827 1HA  GLY A  52     -36.359   4.940-124.341  1.00  0.00           H  
ATOM    828 2HA  GLY A  52     -35.471   5.889-123.163  1.00  0.00           H  
ATOM    829  N   GLY A  53     -36.122   7.045-126.203  1.00  0.00           N  
ATOM    830  CA  GLY A  53     -36.863   8.048-126.968  1.00  0.00           C  
ATOM    831  C   GLY A  53     -38.322   7.637-127.129  1.00  0.00           C  
ATOM    832  O   GLY A  53     -38.624   6.473-127.394  1.00  0.00           O  
ATOM    833  H   GLY A  53     -35.580   6.351-126.697  1.00  0.00           H  
ATOM    834 1HA  GLY A  53     -36.802   9.010-126.461  1.00  0.00           H  
ATOM    835 2HA  GLY A  53     -36.402   8.172-127.947  1.00  0.00           H  
ATOM    836  N   ASP A  54     -39.235   8.591-126.970  1.00  0.00           N  
ATOM    837  CA  ASP A  54     -40.662   8.279-126.985  1.00  0.00           C  
ATOM    838  C   ASP A  54     -41.091   7.736-128.345  1.00  0.00           C  
ATOM    839  O   ASP A  54     -40.869   8.371-129.376  1.00  0.00           O  
ATOM    840  CB  ASP A  54     -41.487   9.521-126.641  1.00  0.00           C  
ATOM    841  CG  ASP A  54     -41.341   9.946-125.186  1.00  0.00           C  
ATOM    842  OD1 ASP A  54     -40.862   9.159-124.403  1.00  0.00           O  
ATOM    843  OD2 ASP A  54     -41.708  11.052-124.871  1.00  0.00           O  
ATOM    844  H   ASP A  54     -38.942   9.548-126.836  1.00  0.00           H  
ATOM    845  HA  ASP A  54     -40.857   7.513-126.234  1.00  0.00           H  
ATOM    846 1HB  ASP A  54     -41.180  10.350-127.279  1.00  0.00           H  
ATOM    847 2HB  ASP A  54     -42.541   9.326-126.843  1.00  0.00           H  
ATOM    848  N   ILE A  55     -41.693   6.557-128.207  1.00  0.00           N  
ATOM    849  CA  ILE A  55     -41.908   5.585-129.276  1.00  0.00           C  
ATOM    850  C   ILE A  55     -42.827   6.158-130.354  1.00  0.00           C  
ATOM    851  O   ILE A  55     -42.779   5.739-131.511  1.00  0.00           O  
ATOM    852  CB  ILE A  55     -42.511   4.281-128.722  1.00  0.00           C  
ATOM    853  CG1 ILE A  55     -42.360   3.148-129.741  1.00  0.00           C  
ATOM    854  CG2 ILE A  55     -43.974   4.483-128.359  1.00  0.00           C  
ATOM    855  CD1 ILE A  55     -42.663   1.778-129.180  1.00  0.00           C  
ATOM    856  H   ILE A  55     -42.018   6.343-127.275  1.00  0.00           H  
ATOM    857  HA  ILE A  55     -40.946   5.354-129.732  1.00  0.00           H  
ATOM    858  HB  ILE A  55     -41.963   3.977-127.831  1.00  0.00           H  
ATOM    859 1HG1 ILE A  55     -43.027   3.327-130.584  1.00  0.00           H  
ATOM    860 2HG1 ILE A  55     -41.341   3.140-130.128  1.00  0.00           H  
ATOM    861 1HG2 ILE A  55     -44.384   3.552-127.970  1.00  0.00           H  
ATOM    862 2HG2 ILE A  55     -44.055   5.260-127.600  1.00  0.00           H  
ATOM    863 3HG2 ILE A  55     -44.531   4.783-129.247  1.00  0.00           H  
ATOM    864 1HD1 ILE A  55     -42.534   1.028-129.961  1.00  0.00           H  
ATOM    865 2HD1 ILE A  55     -41.982   1.563-128.356  1.00  0.00           H  
ATOM    866 3HD1 ILE A  55     -43.690   1.751-128.819  1.00  0.00           H  
ATOM    867  N   GLU A  56     -43.653   7.113-129.951  1.00  0.00           N  
ATOM    868  CA  GLU A  56     -44.544   7.835-130.853  1.00  0.00           C  
ATOM    869  C   GLU A  56     -43.757   8.594-131.914  1.00  0.00           C  
ATOM    870  O   GLU A  56     -44.142   8.624-133.083  1.00  0.00           O  
ATOM    871  CB  GLU A  56     -45.427   8.807-130.067  1.00  0.00           C  
ATOM    872  CG  GLU A  56     -46.434   8.135-129.144  1.00  0.00           C  
ATOM    873  CD  GLU A  56     -45.830   7.698-127.838  1.00  0.00           C  
ATOM    874  OE1 GLU A  56     -44.660   7.921-127.642  1.00  0.00           O  
ATOM    875  OE2 GLU A  56     -46.541   7.139-127.036  1.00  0.00           O  
ATOM    876  H   GLU A  56     -43.656   7.343-128.968  1.00  0.00           H  
ATOM    877  HA  GLU A  56     -45.185   7.112-131.358  1.00  0.00           H  
ATOM    878 1HB  GLU A  56     -44.799   9.458-129.459  1.00  0.00           H  
ATOM    879 2HB  GLU A  56     -45.979   9.440-130.761  1.00  0.00           H  
ATOM    880 1HG  GLU A  56     -47.246   8.833-128.940  1.00  0.00           H  
ATOM    881 2HG  GLU A  56     -46.855   7.269-129.652  1.00  0.00           H  
ATOM    882  N   LYS A  57     -42.653   9.207-131.500  1.00  0.00           N  
ATOM    883  CA  LYS A  57     -41.812   9.969-132.415  1.00  0.00           C  
ATOM    884  C   LYS A  57     -41.184   9.063-133.467  1.00  0.00           C  
ATOM    885  O   LYS A  57     -41.102   9.423-134.641  1.00  0.00           O  
ATOM    886  CB  LYS A  57     -40.722  10.716-131.645  1.00  0.00           C  
ATOM    887  CG  LYS A  57     -41.239  11.833-130.747  1.00  0.00           C  
ATOM    888  CD  LYS A  57     -41.857  12.957-131.564  1.00  0.00           C  
ATOM    889  CE  LYS A  57     -40.793  13.753-132.306  1.00  0.00           C  
ATOM    890  NZ  LYS A  57     -41.373  14.913-133.036  1.00  0.00           N  
ATOM    891  H   LYS A  57     -42.390   9.144-130.527  1.00  0.00           H  
ATOM    892  HA  LYS A  57     -42.436  10.699-132.932  1.00  0.00           H  
ATOM    893 1HB  LYS A  57     -40.171  10.013-131.020  1.00  0.00           H  
ATOM    894 2HB  LYS A  57     -40.014  11.154-132.349  1.00  0.00           H  
ATOM    895 1HG  LYS A  57     -41.992  11.433-130.067  1.00  0.00           H  
ATOM    896 2HG  LYS A  57     -40.416  12.234-130.156  1.00  0.00           H  
ATOM    897 1HD  LYS A  57     -42.557  12.539-132.289  1.00  0.00           H  
ATOM    898 2HD  LYS A  57     -42.404  13.630-130.903  1.00  0.00           H  
ATOM    899 1HE  LYS A  57     -40.052  14.119-131.597  1.00  0.00           H  
ATOM    900 2HE  LYS A  57     -40.288  13.105-133.023  1.00  0.00           H  
ATOM    901 1HZ  LYS A  57     -40.637  15.413-133.514  1.00  0.00           H  
ATOM    902 2HZ  LYS A  57     -42.049  14.583-133.711  1.00  0.00           H  
ATOM    903 3HZ  LYS A  57     -41.827  15.531-132.379  1.00  0.00           H  
ATOM    904  N   LEU A  58     -40.742   7.887-133.040  1.00  0.00           N  
ATOM    905  CA  LEU A  58     -40.119   6.927-133.945  1.00  0.00           C  
ATOM    906  C   LEU A  58     -41.115   6.428-134.986  1.00  0.00           C  
ATOM    907  O   LEU A  58     -40.777   6.277-136.160  1.00  0.00           O  
ATOM    908  CB  LEU A  58     -39.557   5.739-133.154  1.00  0.00           C  
ATOM    909  CG  LEU A  58     -38.113   5.892-132.659  1.00  0.00           C  
ATOM    910  CD1 LEU A  58     -38.010   7.120-131.764  1.00  0.00           C  
ATOM    911  CD2 LEU A  58     -37.697   4.634-131.912  1.00  0.00           C  
ATOM    912  H   LEU A  58     -40.839   7.650-132.063  1.00  0.00           H  
ATOM    913  HA  LEU A  58     -39.299   7.422-134.463  1.00  0.00           H  
ATOM    914 1HB  LEU A  58     -40.190   5.572-132.283  1.00  0.00           H  
ATOM    915 2HB  LEU A  58     -39.599   4.851-133.784  1.00  0.00           H  
ATOM    916  HG  LEU A  58     -37.451   6.044-133.511  1.00  0.00           H  
ATOM    917 1HD1 LEU A  58     -36.984   7.229-131.413  1.00  0.00           H  
ATOM    918 2HD1 LEU A  58     -38.295   8.007-132.330  1.00  0.00           H  
ATOM    919 3HD1 LEU A  58     -38.676   7.004-130.910  1.00  0.00           H  
ATOM    920 1HD2 LEU A  58     -36.670   4.743-131.561  1.00  0.00           H  
ATOM    921 2HD2 LEU A  58     -38.358   4.482-131.058  1.00  0.00           H  
ATOM    922 3HD2 LEU A  58     -37.763   3.775-132.579  1.00  0.00           H  
ATOM    923  N   ASP A  59     -42.343   6.173-134.551  1.00  0.00           N  
ATOM    924  CA  ASP A  59     -43.388   5.694-135.446  1.00  0.00           C  
ATOM    925  C   ASP A  59     -43.736   6.737-136.498  1.00  0.00           C  
ATOM    926  O   ASP A  59     -43.941   6.409-137.667  1.00  0.00           O  
ATOM    927  CB  ASP A  59     -44.644   5.323-134.653  1.00  0.00           C  
ATOM    928  CG  ASP A  59     -44.471   4.053-133.830  1.00  0.00           C  
ATOM    929  OD1 ASP A  59     -43.541   3.325-134.085  1.00  0.00           O  
ATOM    930  OD2 ASP A  59     -45.270   3.825-132.954  1.00  0.00           O  
ATOM    931  H   ASP A  59     -42.558   6.315-133.574  1.00  0.00           H  
ATOM    932  HA  ASP A  59     -43.023   4.803-135.958  1.00  0.00           H  
ATOM    933 1HB  ASP A  59     -44.906   6.141-133.982  1.00  0.00           H  
ATOM    934 2HB  ASP A  59     -45.479   5.182-135.340  1.00  0.00           H  
ATOM    935  N   GLU A  60     -43.802   7.995-136.079  1.00  0.00           N  
ATOM    936  CA  GLU A  60     -44.124   9.088-136.987  1.00  0.00           C  
ATOM    937  C   GLU A  60     -43.044   9.263-138.047  1.00  0.00           C  
ATOM    938  O   GLU A  60     -43.342   9.502-139.217  1.00  0.00           O  
ATOM    939  CB  GLU A  60     -44.303  10.393-136.207  1.00  0.00           C  
ATOM    940  CG  GLU A  60     -45.548  10.436-135.332  1.00  0.00           C  
ATOM    941  CD  GLU A  60     -45.653  11.702-134.528  1.00  0.00           C  
ATOM    942  OE1 GLU A  60     -44.729  12.480-134.555  1.00  0.00           O  
ATOM    943  OE2 GLU A  60     -46.658  11.891-133.885  1.00  0.00           O  
ATOM    944  H   GLU A  60     -43.625   8.200-135.106  1.00  0.00           H  
ATOM    945  HA  GLU A  60     -45.061   8.853-137.494  1.00  0.00           H  
ATOM    946 1HB  GLU A  60     -43.437  10.555-135.565  1.00  0.00           H  
ATOM    947 2HB  GLU A  60     -44.355  11.229-136.904  1.00  0.00           H  
ATOM    948 1HG  GLU A  60     -46.429  10.349-135.968  1.00  0.00           H  
ATOM    949 2HG  GLU A  60     -45.534   9.582-134.657  1.00  0.00           H  
ATOM    950  N   ALA A  61     -41.788   9.143-137.631  1.00  0.00           N  
ATOM    951  CA  ALA A  61     -40.660   9.286-138.545  1.00  0.00           C  
ATOM    952  C   ALA A  61     -40.657   8.179-139.593  1.00  0.00           C  
ATOM    953  O   ALA A  61     -40.384   8.424-140.768  1.00  0.00           O  
ATOM    954  CB  ALA A  61     -39.349   9.287-137.773  1.00  0.00           C  
ATOM    955  H   ALA A  61     -41.610   8.948-136.656  1.00  0.00           H  
ATOM    956  HA  ALA A  61     -40.764  10.238-139.065  1.00  0.00           H  
ATOM    957 1HB  ALA A  61     -38.517   9.394-138.468  1.00  0.00           H  
ATOM    958 2HB  ALA A  61     -39.342  10.119-137.068  1.00  0.00           H  
ATOM    959 3HB  ALA A  61     -39.247   8.350-137.228  1.00  0.00           H  
ATOM    960  N   ARG A  62     -40.962   6.961-139.158  1.00  0.00           N  
ATOM    961  CA  ARG A  62     -40.994   5.813-140.057  1.00  0.00           C  
ATOM    962  C   ARG A  62     -42.094   5.964-141.102  1.00  0.00           C  
ATOM    963  O   ARG A  62     -41.898   5.643-142.274  1.00  0.00           O  
ATOM    964  CB  ARG A  62     -41.213   4.526-139.275  1.00  0.00           C  
ATOM    965  CG  ARG A  62     -40.042   4.099-138.404  1.00  0.00           C  
ATOM    966  CD  ARG A  62     -40.320   2.823-137.697  1.00  0.00           C  
ATOM    967  NE  ARG A  62     -40.447   1.708-138.622  1.00  0.00           N  
ATOM    968  CZ  ARG A  62     -41.611   1.116-138.952  1.00  0.00           C  
ATOM    969  NH1 ARG A  62     -42.738   1.543-138.427  1.00  0.00           N  
ATOM    970  NH2 ARG A  62     -41.621   0.106-139.804  1.00  0.00           N  
ATOM    971  H   ARG A  62     -41.177   6.826-138.180  1.00  0.00           H  
ATOM    972  HA  ARG A  62     -40.034   5.748-140.570  1.00  0.00           H  
ATOM    973 1HB  ARG A  62     -42.082   4.638-138.628  1.00  0.00           H  
ATOM    974 2HB  ARG A  62     -41.424   3.711-139.967  1.00  0.00           H  
ATOM    975 1HG  ARG A  62     -39.158   3.961-139.026  1.00  0.00           H  
ATOM    976 2HG  ARG A  62     -39.845   4.869-137.657  1.00  0.00           H  
ATOM    977 1HD  ARG A  62     -39.505   2.604-137.008  1.00  0.00           H  
ATOM    978 2HD  ARG A  62     -41.252   2.911-137.140  1.00  0.00           H  
ATOM    979  HE  ARG A  62     -39.601   1.351-139.046  1.00  0.00           H  
ATOM    980 1HH1 ARG A  62     -42.731   2.316-137.775  1.00  0.00           H  
ATOM    981 2HH1 ARG A  62     -43.610   1.100-138.674  1.00  0.00           H  
ATOM    982 1HH2 ARG A  62     -40.754  -0.223-140.208  1.00  0.00           H  
ATOM    983 2HH2 ARG A  62     -42.493  -0.337-140.052  1.00  0.00           H  
ATOM    984  N   GLU A  63     -43.249   6.454-140.670  1.00  0.00           N  
ATOM    985  CA  GLU A  63     -44.384   6.646-141.566  1.00  0.00           C  
ATOM    986  C   GLU A  63     -44.076   7.697-142.626  1.00  0.00           C  
ATOM    987  O   GLU A  63     -44.431   7.537-143.794  1.00  0.00           O  
ATOM    988  CB  GLU A  63     -45.627   7.056-140.773  1.00  0.00           C  
ATOM    989  CG  GLU A  63     -46.203   5.955-139.894  1.00  0.00           C  
ATOM    990  CD  GLU A  63     -47.378   6.414-139.076  1.00  0.00           C  
ATOM    991  OE1 GLU A  63     -47.672   7.585-139.098  1.00  0.00           O  
ATOM    992  OE2 GLU A  63     -47.983   5.593-138.428  1.00  0.00           O  
ATOM    993  H   GLU A  63     -43.345   6.700-139.695  1.00  0.00           H  
ATOM    994  HA  GLU A  63     -44.588   5.702-142.073  1.00  0.00           H  
ATOM    995 1HB  GLU A  63     -45.386   7.904-140.132  1.00  0.00           H  
ATOM    996 2HB  GLU A  63     -46.408   7.378-141.461  1.00  0.00           H  
ATOM    997 1HG  GLU A  63     -46.518   5.126-140.527  1.00  0.00           H  
ATOM    998 2HG  GLU A  63     -45.423   5.591-139.227  1.00  0.00           H  
ATOM    999  N   GLU A  64     -43.414   8.771-142.209  1.00  0.00           N  
ATOM   1000  CA  GLU A  64     -43.058   9.852-143.122  1.00  0.00           C  
ATOM   1001  C   GLU A  64     -42.069   9.375-144.180  1.00  0.00           C  
ATOM   1002  O   GLU A  64     -42.180   9.732-145.353  1.00  0.00           O  
ATOM   1003  CB  GLU A  64     -42.463  11.030-142.348  1.00  0.00           C  
ATOM   1004  CG  GLU A  64     -43.460  11.772-141.468  1.00  0.00           C  
ATOM   1005  CD  GLU A  64     -44.552  12.440-142.256  1.00  0.00           C  
ATOM   1006  OE1 GLU A  64     -44.268  12.954-143.311  1.00  0.00           O  
ATOM   1007  OE2 GLU A  64     -45.673  12.435-141.803  1.00  0.00           O  
ATOM   1008  H   GLU A  64     -43.150   8.842-141.237  1.00  0.00           H  
ATOM   1009  HA  GLU A  64     -43.963  10.188-143.630  1.00  0.00           H  
ATOM   1010 1HB  GLU A  64     -41.654  10.675-141.710  1.00  0.00           H  
ATOM   1011 2HB  GLU A  64     -42.037  11.748-143.049  1.00  0.00           H  
ATOM   1012 1HG  GLU A  64     -43.911  11.065-140.772  1.00  0.00           H  
ATOM   1013 2HG  GLU A  64     -42.927  12.523-140.887  1.00  0.00           H  
ATOM   1014  N   VAL A  65     -41.103   8.567-143.758  1.00  0.00           N  
ATOM   1015  CA  VAL A  65     -40.094   8.038-144.668  1.00  0.00           C  
ATOM   1016  C   VAL A  65     -40.718   7.121-145.711  1.00  0.00           C  
ATOM   1017  O   VAL A  65     -40.353   7.162-146.886  1.00  0.00           O  
ATOM   1018  CB  VAL A  65     -39.021   7.261-143.883  1.00  0.00           C  
ATOM   1019  CG1 VAL A  65     -38.074   6.549-144.837  1.00  0.00           C  
ATOM   1020  CG2 VAL A  65     -38.256   8.210-142.973  1.00  0.00           C  
ATOM   1021  H   VAL A  65     -41.067   8.312-142.781  1.00  0.00           H  
ATOM   1022  HA  VAL A  65     -39.617   8.875-145.179  1.00  0.00           H  
ATOM   1023  HB  VAL A  65     -39.508   6.494-143.281  1.00  0.00           H  
ATOM   1024 1HG1 VAL A  65     -37.322   6.004-144.265  1.00  0.00           H  
ATOM   1025 2HG1 VAL A  65     -38.637   5.848-145.453  1.00  0.00           H  
ATOM   1026 3HG1 VAL A  65     -37.582   7.282-145.476  1.00  0.00           H  
ATOM   1027 1HG2 VAL A  65     -37.500   7.654-142.420  1.00  0.00           H  
ATOM   1028 2HG2 VAL A  65     -37.774   8.981-143.574  1.00  0.00           H  
ATOM   1029 3HG2 VAL A  65     -38.948   8.677-142.271  1.00  0.00           H  
ATOM   1030  N   GLU A  66     -41.662   6.293-145.274  1.00  0.00           N  
ATOM   1031  CA  GLU A  66     -42.339   5.363-146.169  1.00  0.00           C  
ATOM   1032  C   GLU A  66     -43.157   6.104-147.218  1.00  0.00           C  
ATOM   1033  O   GLU A  66     -43.178   5.721-148.388  1.00  0.00           O  
ATOM   1034  CB  GLU A  66     -43.246   4.421-145.373  1.00  0.00           C  
ATOM   1035  CG  GLU A  66     -43.960   3.375-146.216  1.00  0.00           C  
ATOM   1036  CD  GLU A  66     -43.015   2.402-146.865  1.00  0.00           C  
ATOM   1037  OE1 GLU A  66     -41.909   2.276-146.398  1.00  0.00           O  
ATOM   1038  OE2 GLU A  66     -43.401   1.783-147.829  1.00  0.00           O  
ATOM   1039  H   GLU A  66     -41.917   6.309-144.297  1.00  0.00           H  
ATOM   1040  HA  GLU A  66     -41.585   4.768-146.685  1.00  0.00           H  
ATOM   1041 1HB  GLU A  66     -42.656   3.898-144.620  1.00  0.00           H  
ATOM   1042 2HB  GLU A  66     -44.004   5.003-144.849  1.00  0.00           H  
ATOM   1043 1HG  GLU A  66     -44.652   2.823-145.582  1.00  0.00           H  
ATOM   1044 2HG  GLU A  66     -44.541   3.879-146.987  1.00  0.00           H  
ATOM   1045  N   ARG A  67     -43.831   7.168-146.792  1.00  0.00           N  
ATOM   1046  CA  ARG A  67     -44.654   7.965-147.695  1.00  0.00           C  
ATOM   1047  C   ARG A  67     -43.801   8.650-148.756  1.00  0.00           C  
ATOM   1048  O   ARG A  67     -44.180   8.714-149.925  1.00  0.00           O  
ATOM   1049  CB  ARG A  67     -45.436   9.016-146.920  1.00  0.00           C  
ATOM   1050  CG  ARG A  67     -46.368   9.870-147.764  1.00  0.00           C  
ATOM   1051  CD  ARG A  67     -47.115  10.851-146.936  1.00  0.00           C  
ATOM   1052  NE  ARG A  67     -46.227  11.809-146.297  1.00  0.00           N  
ATOM   1053  CZ  ARG A  67     -45.708  12.894-146.905  1.00  0.00           C  
ATOM   1054  NH1 ARG A  67     -45.998  13.145-148.162  1.00  0.00           N  
ATOM   1055  NH2 ARG A  67     -44.908  13.707-146.236  1.00  0.00           N  
ATOM   1056  H   ARG A  67     -43.772   7.431-145.819  1.00  0.00           H  
ATOM   1057  HA  ARG A  67     -45.362   7.302-148.193  1.00  0.00           H  
ATOM   1058 1HB  ARG A  67     -46.038   8.530-146.154  1.00  0.00           H  
ATOM   1059 2HB  ARG A  67     -44.741   9.687-146.415  1.00  0.00           H  
ATOM   1060 1HG  ARG A  67     -45.787  10.419-148.506  1.00  0.00           H  
ATOM   1061 2HG  ARG A  67     -47.090   9.229-148.271  1.00  0.00           H  
ATOM   1062 1HD  ARG A  67     -47.814  11.401-147.565  1.00  0.00           H  
ATOM   1063 2HD  ARG A  67     -47.665  10.325-146.157  1.00  0.00           H  
ATOM   1064  HE  ARG A  67     -45.981  11.650-145.329  1.00  0.00           H  
ATOM   1065 1HH1 ARG A  67     -46.609  12.524-148.673  1.00  0.00           H  
ATOM   1066 2HH1 ARG A  67     -45.609  13.958-148.617  1.00  0.00           H  
ATOM   1067 1HH2 ARG A  67     -44.686  13.514-145.269  1.00  0.00           H  
ATOM   1068 2HH2 ARG A  67     -44.520  14.519-146.691  1.00  0.00           H  
ATOM   1069  N   ALA A  68     -42.648   9.161-148.342  1.00  0.00           N  
ATOM   1070  CA  ALA A  68     -41.739   9.841-149.256  1.00  0.00           C  
ATOM   1071  C   ALA A  68     -41.195   8.884-150.308  1.00  0.00           C  
ATOM   1072  O   ALA A  68     -41.080   9.237-151.482  1.00  0.00           O  
ATOM   1073  CB  ALA A  68     -40.596  10.484-148.485  1.00  0.00           C  
ATOM   1074  H   ALA A  68     -42.394   9.076-147.368  1.00  0.00           H  
ATOM   1075  HA  ALA A  68     -42.299  10.621-149.772  1.00  0.00           H  
ATOM   1076 1HB  ALA A  68     -39.925  10.988-149.181  1.00  0.00           H  
ATOM   1077 2HB  ALA A  68     -40.997  11.209-147.777  1.00  0.00           H  
ATOM   1078 3HB  ALA A  68     -40.045   9.716-147.944  1.00  0.00           H  
ATOM   1079  N   ALA A  69     -40.861   7.671-149.879  1.00  0.00           N  
ATOM   1080  CA  ALA A  69     -40.328   6.658-150.784  1.00  0.00           C  
ATOM   1081  C   ALA A  69     -41.362   6.253-151.826  1.00  0.00           C  
ATOM   1082  O   ALA A  69     -41.037   6.074-153.000  1.00  0.00           O  
ATOM   1083  CB  ALA A  69     -39.861   5.439-150.001  1.00  0.00           C  
ATOM   1084  H   ALA A  69     -40.979   7.445-148.902  1.00  0.00           H  
ATOM   1085  HA  ALA A  69     -39.475   7.088-151.309  1.00  0.00           H  
ATOM   1086 1HB  ALA A  69     -39.468   4.693-150.691  1.00  0.00           H  
ATOM   1087 2HB  ALA A  69     -39.080   5.734-149.300  1.00  0.00           H  
ATOM   1088 3HB  ALA A  69     -40.701   5.018-149.451  1.00  0.00           H  
ATOM   1089  N   GLU A  70     -42.608   6.110-151.391  1.00  0.00           N  
ATOM   1090  CA  GLU A  70     -43.695   5.724-152.285  1.00  0.00           C  
ATOM   1091  C   GLU A  70     -43.946   6.794-153.340  1.00  0.00           C  
ATOM   1092  O   GLU A  70     -44.179   6.485-154.509  1.00  0.00           O  
ATOM   1093  CB  GLU A  70     -44.977   5.469-151.489  1.00  0.00           C  
ATOM   1094  CG  GLU A  70     -46.152   4.986-152.326  1.00  0.00           C  
ATOM   1095  CD  GLU A  70     -47.365   4.662-151.500  1.00  0.00           C  
ATOM   1096  OE1 GLU A  70     -47.833   5.528-150.800  1.00  0.00           O  
ATOM   1097  OE2 GLU A  70     -47.825   3.547-151.569  1.00  0.00           O  
ATOM   1098  H   GLU A  70     -42.808   6.273-150.415  1.00  0.00           H  
ATOM   1099  HA  GLU A  70     -43.412   4.803-152.796  1.00  0.00           H  
ATOM   1100 1HB  GLU A  70     -44.784   4.721-150.719  1.00  0.00           H  
ATOM   1101 2HB  GLU A  70     -45.280   6.387-150.984  1.00  0.00           H  
ATOM   1102 1HG  GLU A  70     -46.414   5.761-153.047  1.00  0.00           H  
ATOM   1103 2HG  GLU A  70     -45.849   4.100-152.882  1.00  0.00           H  
ATOM   1104  N   GLU A  71     -43.897   8.054-152.921  1.00  0.00           N  
ATOM   1105  CA  GLU A  71     -44.119   9.174-153.828  1.00  0.00           C  
ATOM   1106  C   GLU A  71     -43.028   9.246-154.889  1.00  0.00           C  
ATOM   1107  O   GLU A  71     -43.304   9.505-156.060  1.00  0.00           O  
ATOM   1108  CB  GLU A  71     -44.174  10.490-153.048  1.00  0.00           C  
ATOM   1109  CG  GLU A  71     -45.407  10.649-152.170  1.00  0.00           C  
ATOM   1110  CD  GLU A  71     -45.392  11.919-151.365  1.00  0.00           C  
ATOM   1111  OE1 GLU A  71     -44.400  12.606-151.395  1.00  0.00           O  
ATOM   1112  OE2 GLU A  71     -46.374  12.201-150.720  1.00  0.00           O  
ATOM   1113  H   GLU A  71     -43.701   8.240-151.948  1.00  0.00           H  
ATOM   1114  HA  GLU A  71     -45.075   9.027-154.332  1.00  0.00           H  
ATOM   1115 1HB  GLU A  71     -43.295  10.570-152.408  1.00  0.00           H  
ATOM   1116 2HB  GLU A  71     -44.149  11.327-153.746  1.00  0.00           H  
ATOM   1117 1HG  GLU A  71     -46.294  10.645-152.804  1.00  0.00           H  
ATOM   1118 2HG  GLU A  71     -45.472   9.797-151.495  1.00  0.00           H  
ATOM   1119  N   ALA A  72     -41.788   9.015-154.473  1.00  0.00           N  
ATOM   1120  CA  ALA A  72     -40.652   9.054-155.385  1.00  0.00           C  
ATOM   1121  C   ALA A  72     -40.747   7.952-156.432  1.00  0.00           C  
ATOM   1122  O   ALA A  72     -40.451   8.171-157.607  1.00  0.00           O  
ATOM   1123  CB  ALA A  72     -39.347   8.937-154.611  1.00  0.00           C  
ATOM   1124  H   ALA A  72     -41.629   8.807-153.498  1.00  0.00           H  
ATOM   1125  HA  ALA A  72     -40.669  10.011-155.906  1.00  0.00           H  
ATOM   1126 1HB  ALA A  72     -38.508   8.968-155.305  1.00  0.00           H  
ATOM   1127 2HB  ALA A  72     -39.266   9.765-153.906  1.00  0.00           H  
ATOM   1128 3HB  ALA A  72     -39.332   7.994-154.065  1.00  0.00           H  
ATOM   1129  N   LEU A  73     -41.162   6.767-155.998  1.00  0.00           N  
ATOM   1130  CA  LEU A  73     -41.297   5.626-156.897  1.00  0.00           C  
ATOM   1131  C   LEU A  73     -42.379   5.873-157.941  1.00  0.00           C  
ATOM   1132  O   LEU A  73     -42.213   5.534-159.113  1.00  0.00           O  
ATOM   1133  CB  LEU A  73     -41.627   4.358-156.099  1.00  0.00           C  
ATOM   1134  CG  LEU A  73     -41.758   3.070-156.921  1.00  0.00           C  
ATOM   1135  CD1 LEU A  73     -40.449   2.796-157.649  1.00  0.00           C  
ATOM   1136  CD2 LEU A  73     -42.125   1.915-156.001  1.00  0.00           C  
ATOM   1137  H   LEU A  73     -41.390   6.653-155.021  1.00  0.00           H  
ATOM   1138  HA  LEU A  73     -40.349   5.478-157.413  1.00  0.00           H  
ATOM   1139 1HB  LEU A  73     -40.845   4.200-155.358  1.00  0.00           H  
ATOM   1140 2HB  LEU A  73     -42.570   4.514-155.574  1.00  0.00           H  
ATOM   1141  HG  LEU A  73     -42.537   3.196-157.674  1.00  0.00           H  
ATOM   1142 1HD1 LEU A  73     -40.542   1.880-158.233  1.00  0.00           H  
ATOM   1143 2HD1 LEU A  73     -40.221   3.629-158.314  1.00  0.00           H  
ATOM   1144 3HD1 LEU A  73     -39.646   2.681-156.921  1.00  0.00           H  
ATOM   1145 1HD2 LEU A  73     -42.219   0.999-156.586  1.00  0.00           H  
ATOM   1146 2HD2 LEU A  73     -41.346   1.787-155.249  1.00  0.00           H  
ATOM   1147 3HD2 LEU A  73     -43.073   2.130-155.508  1.00  0.00           H  
ATOM   1148  N   ARG A  74     -43.487   6.465-157.510  1.00  0.00           N  
ATOM   1149  CA  ARG A  74     -44.597   6.758-158.407  1.00  0.00           C  
ATOM   1150  C   ARG A  74     -44.194   7.778-159.467  1.00  0.00           C  
ATOM   1151  O   ARG A  74     -44.560   7.651-160.636  1.00  0.00           O  
ATOM   1152  CB  ARG A  74     -45.791   7.286-157.625  1.00  0.00           C  
ATOM   1153  CG  ARG A  74     -46.492   6.255-156.755  1.00  0.00           C  
ATOM   1154  CD  ARG A  74     -47.608   6.857-155.982  1.00  0.00           C  
ATOM   1155  NE  ARG A  74     -48.282   5.875-155.147  1.00  0.00           N  
ATOM   1156  CZ  ARG A  74     -49.238   6.166-154.244  1.00  0.00           C  
ATOM   1157  NH1 ARG A  74     -49.622   7.411-154.070  1.00  0.00           N  
ATOM   1158  NH2 ARG A  74     -49.791   5.199-153.533  1.00  0.00           N  
ATOM   1159  H   ARG A  74     -43.562   6.719-156.535  1.00  0.00           H  
ATOM   1160  HA  ARG A  74     -44.890   5.835-158.908  1.00  0.00           H  
ATOM   1161 1HB  ARG A  74     -45.470   8.101-156.978  1.00  0.00           H  
ATOM   1162 2HB  ARG A  74     -46.529   7.690-158.318  1.00  0.00           H  
ATOM   1163 1HG  ARG A  74     -46.898   5.463-157.384  1.00  0.00           H  
ATOM   1164 2HG  ARG A  74     -45.778   5.828-156.050  1.00  0.00           H  
ATOM   1165 1HD  ARG A  74     -47.221   7.645-155.336  1.00  0.00           H  
ATOM   1166 2HD  ARG A  74     -48.340   7.280-156.669  1.00  0.00           H  
ATOM   1167  HE  ARG A  74     -48.014   4.906-155.253  1.00  0.00           H  
ATOM   1168 1HH1 ARG A  74     -49.199   8.150-154.614  1.00  0.00           H  
ATOM   1169 2HH1 ARG A  74     -50.338   7.629-153.393  1.00  0.00           H  
ATOM   1170 1HH2 ARG A  74     -49.496   4.241-153.666  1.00  0.00           H  
ATOM   1171 2HH2 ARG A  74     -50.507   5.417-152.856  1.00  0.00           H  
ATOM   1172  N   ARG A  75     -43.440   8.788-159.053  1.00  0.00           N  
ATOM   1173  CA  ARG A  75     -42.986   9.832-159.965  1.00  0.00           C  
ATOM   1174  C   ARG A  75     -42.046   9.267-161.021  1.00  0.00           C  
ATOM   1175  O   ARG A  75     -42.124   9.632-162.194  1.00  0.00           O  
ATOM   1176  CB  ARG A  75     -42.278  10.941-159.201  1.00  0.00           C  
ATOM   1177  CG  ARG A  75     -43.182  11.790-158.321  1.00  0.00           C  
ATOM   1178  CD  ARG A  75     -44.093  12.640-159.129  1.00  0.00           C  
ATOM   1179  NE  ARG A  75     -43.360  13.569-159.975  1.00  0.00           N  
ATOM   1180  CZ  ARG A  75     -42.899  14.769-159.574  1.00  0.00           C  
ATOM   1181  NH1 ARG A  75     -43.103  15.172-158.339  1.00  0.00           N  
ATOM   1182  NH2 ARG A  75     -42.243  15.542-160.421  1.00  0.00           N  
ATOM   1183  H   ARG A  75     -43.173   8.835-158.080  1.00  0.00           H  
ATOM   1184  HA  ARG A  75     -43.857  10.256-160.466  1.00  0.00           H  
ATOM   1185 1HB  ARG A  75     -41.508  10.509-158.563  1.00  0.00           H  
ATOM   1186 2HB  ARG A  75     -41.782  11.609-159.905  1.00  0.00           H  
ATOM   1187 1HG  ARG A  75     -43.789  11.141-157.690  1.00  0.00           H  
ATOM   1188 2HG  ARG A  75     -42.572  12.440-157.693  1.00  0.00           H  
ATOM   1189 1HD  ARG A  75     -44.708  12.009-159.769  1.00  0.00           H  
ATOM   1190 2HD  ARG A  75     -44.735  13.219-158.465  1.00  0.00           H  
ATOM   1191  HE  ARG A  75     -43.184  13.293-160.932  1.00  0.00           H  
ATOM   1192 1HH1 ARG A  75     -43.605  14.582-157.691  1.00  0.00           H  
ATOM   1193 2HH1 ARG A  75     -42.757  16.072-158.038  1.00  0.00           H  
ATOM   1194 1HH2 ARG A  75     -42.086  15.232-161.371  1.00  0.00           H  
ATOM   1195 2HH2 ARG A  75     -41.897  16.441-160.121  1.00  0.00           H  
ATOM   1196  N   ARG A  76     -41.157   8.374-160.599  1.00  0.00           N  
ATOM   1197  CA  ARG A  76     -40.199   7.757-161.508  1.00  0.00           C  
ATOM   1198  C   ARG A  76     -40.905   7.040-162.650  1.00  0.00           C  
ATOM   1199  O   ARG A  76     -40.539   7.197-163.815  1.00  0.00           O  
ATOM   1200  CB  ARG A  76     -39.314   6.768-160.763  1.00  0.00           C  
ATOM   1201  CG  ARG A  76     -38.255   6.089-161.616  1.00  0.00           C  
ATOM   1202  CD  ARG A  76     -38.736   4.794-162.161  1.00  0.00           C  
ATOM   1203  NE  ARG A  76     -37.744   4.164-163.018  1.00  0.00           N  
ATOM   1204  CZ  ARG A  76     -37.574   4.443-164.325  1.00  0.00           C  
ATOM   1205  NH1 ARG A  76     -38.335   5.341-164.910  1.00  0.00           N  
ATOM   1206  NH2 ARG A  76     -36.641   3.814-165.019  1.00  0.00           N  
ATOM   1207  H   ARG A  76     -41.145   8.116-159.623  1.00  0.00           H  
ATOM   1208  HA  ARG A  76     -39.567   8.540-161.929  1.00  0.00           H  
ATOM   1209 1HB  ARG A  76     -38.804   7.280-159.948  1.00  0.00           H  
ATOM   1210 2HB  ARG A  76     -39.933   5.987-160.322  1.00  0.00           H  
ATOM   1211 1HG  ARG A  76     -37.991   6.737-162.453  1.00  0.00           H  
ATOM   1212 2HG  ARG A  76     -37.368   5.899-161.011  1.00  0.00           H  
ATOM   1213 1HD  ARG A  76     -38.958   4.114-161.340  1.00  0.00           H  
ATOM   1214 2HD  ARG A  76     -39.638   4.959-162.749  1.00  0.00           H  
ATOM   1215  HE  ARG A  76     -37.139   3.467-162.603  1.00  0.00           H  
ATOM   1216 1HH1 ARG A  76     -39.048   5.822-164.379  1.00  0.00           H  
ATOM   1217 2HH1 ARG A  76     -38.207   5.551-165.889  1.00  0.00           H  
ATOM   1218 1HH2 ARG A  76     -36.056   3.124-164.569  1.00  0.00           H  
ATOM   1219 2HH2 ARG A  76     -36.514   4.023-165.998  1.00  0.00           H  
ATOM   1220  N   GLU A  77     -41.920   6.252-162.310  1.00  0.00           N  
ATOM   1221  CA  GLU A  77     -42.680   5.507-163.306  1.00  0.00           C  
ATOM   1222  C   GLU A  77     -43.291   6.443-164.343  1.00  0.00           C  
ATOM   1223  O   GLU A  77     -43.367   6.110-165.526  1.00  0.00           O  
ATOM   1224  CB  GLU A  77     -43.782   4.686-162.632  1.00  0.00           C  
ATOM   1225  CG  GLU A  77     -43.275   3.509-161.810  1.00  0.00           C  
ATOM   1226  CD  GLU A  77     -44.378   2.768-161.108  1.00  0.00           C  
ATOM   1227  OE1 GLU A  77     -45.498   3.217-161.161  1.00  0.00           O  
ATOM   1228  OE2 GLU A  77     -44.101   1.750-160.518  1.00  0.00           O  
ATOM   1229  H   GLU A  77     -42.171   6.168-161.335  1.00  0.00           H  
ATOM   1230  HA  GLU A  77     -42.002   4.826-163.820  1.00  0.00           H  
ATOM   1231 1HB  GLU A  77     -44.363   5.330-161.971  1.00  0.00           H  
ATOM   1232 2HB  GLU A  77     -44.461   4.296-163.390  1.00  0.00           H  
ATOM   1233 1HG  GLU A  77     -42.751   2.818-162.470  1.00  0.00           H  
ATOM   1234 2HG  GLU A  77     -42.562   3.875-161.072  1.00  0.00           H  
ATOM   1235  N   GLU A  78     -43.718   7.616-163.850  1.00  0.00           N  
ATOM   1236  CA  GLU A  78     -44.323   8.685-164.645  1.00  0.00           C  
ATOM   1237  C   GLU A  78     -43.324   9.402-165.557  1.00  0.00           C  
ATOM   1238  O   GLU A  78     -43.714  10.124-166.475  1.00  0.00           O  
ATOM   1239  CB  GLU A  78     -44.987   9.706-163.719  1.00  0.00           C  
ATOM   1240  CG  GLU A  78     -46.201   9.177-162.968  1.00  0.00           C  
ATOM   1241  CD  GLU A  78     -46.820  10.203-162.059  1.00  0.00           C  
ATOM   1242  OE1 GLU A  78     -46.264  11.268-161.931  1.00  0.00           O  
ATOM   1243  OE2 GLU A  78     -47.850   9.922-161.493  1.00  0.00           O  
ATOM   1244  H   GLU A  78     -43.603   7.748-162.855  1.00  0.00           H  
ATOM   1245  HA  GLU A  78     -45.087   8.248-165.288  1.00  0.00           H  
ATOM   1246 1HB  GLU A  78     -44.263  10.054-162.981  1.00  0.00           H  
ATOM   1247 2HB  GLU A  78     -45.304  10.572-164.299  1.00  0.00           H  
ATOM   1248 1HG  GLU A  78     -46.949   8.851-163.690  1.00  0.00           H  
ATOM   1249 2HG  GLU A  78     -45.902   8.311-162.379  1.00  0.00           H  
ATOM   1250  N   GLY A  79     -42.028   9.210-165.313  1.00  0.00           N  
ATOM   1251  CA  GLY A  79     -41.013   9.870-166.139  1.00  0.00           C  
ATOM   1252  C   GLY A  79     -40.347  11.090-165.503  1.00  0.00           C  
ATOM   1253  O   GLY A  79     -39.653  11.852-166.176  1.00  0.00           O  
ATOM   1254  H   GLY A  79     -41.755   8.604-164.552  1.00  0.00           H  
ATOM   1255 1HA  GLY A  79     -40.227   9.158-166.387  1.00  0.00           H  
ATOM   1256 2HA  GLY A  79     -41.462  10.193-167.078  1.00  0.00           H  
ATOM   1257  N   ALA A  80     -40.543  11.290-164.206  1.00  0.00           N  
ATOM   1258  CA  ALA A  80     -39.880  12.395-163.517  1.00  0.00           C  
ATOM   1259  C   ALA A  80     -38.370  12.193-163.527  1.00  0.00           C  
ATOM   1260  O   ALA A  80     -37.884  11.066-163.435  1.00  0.00           O  
ATOM   1261  CB  ALA A  80     -40.392  12.523-162.090  1.00  0.00           C  
ATOM   1262  H   ALA A  80     -41.153  10.679-163.682  1.00  0.00           H  
ATOM   1263  HA  ALA A  80     -40.106  13.315-164.057  1.00  0.00           H  
ATOM   1264 1HB  ALA A  80     -39.879  13.346-161.592  1.00  0.00           H  
ATOM   1265 2HB  ALA A  80     -41.464  12.720-162.104  1.00  0.00           H  
ATOM   1266 3HB  ALA A  80     -40.200  11.597-161.550  1.00  0.00           H  
ATOM   1267  N   ASP A  81     -37.613  13.283-163.639  1.00  0.00           N  
ATOM   1268  CA  ASP A  81     -36.157  13.182-163.632  1.00  0.00           C  
ATOM   1269  C   ASP A  81     -35.707  12.436-162.379  1.00  0.00           C  
ATOM   1270  O   ASP A  81     -36.121  12.765-161.267  1.00  0.00           O  
ATOM   1271  CB  ASP A  81     -35.510  14.568-163.682  1.00  0.00           C  
ATOM   1272  CG  ASP A  81     -33.996  14.511-163.833  1.00  0.00           C  
ATOM   1273  OD1 ASP A  81     -33.534  14.381-164.942  1.00  0.00           O  
ATOM   1274  OD2 ASP A  81     -33.317  14.597-162.838  1.00  0.00           O  
ATOM   1275  H   ASP A  81     -38.043  14.193-163.730  1.00  0.00           H  
ATOM   1276  HA  ASP A  81     -35.845  12.620-164.513  1.00  0.00           H  
ATOM   1277 1HB  ASP A  81     -35.923  15.133-164.519  1.00  0.00           H  
ATOM   1278 2HB  ASP A  81     -35.750  15.115-162.769  1.00  0.00           H  
ATOM   1279  N   VAL A  82     -34.863  11.439-162.579  1.00  0.00           N  
ATOM   1280  CA  VAL A  82     -34.331  10.604-161.512  1.00  0.00           C  
ATOM   1281  C   VAL A  82     -33.507  11.378-160.490  1.00  0.00           C  
ATOM   1282  O   VAL A  82     -33.597  11.128-159.288  1.00  0.00           O  
ATOM   1283  CB  VAL A  82     -33.456   9.489-162.115  1.00  0.00           C  
ATOM   1284  CG1 VAL A  82     -32.729   8.729-161.016  1.00  0.00           C  
ATOM   1285  CG2 VAL A  82     -34.316   8.547-162.944  1.00  0.00           C  
ATOM   1286  H   VAL A  82     -34.581  11.259-163.532  1.00  0.00           H  
ATOM   1287  HA  VAL A  82     -35.167  10.145-160.982  1.00  0.00           H  
ATOM   1288  HB  VAL A  82     -32.695   9.941-162.751  1.00  0.00           H  
ATOM   1289 1HG1 VAL A  82     -32.115   7.945-161.460  1.00  0.00           H  
ATOM   1290 2HG1 VAL A  82     -32.092   9.416-160.459  1.00  0.00           H  
ATOM   1291 3HG1 VAL A  82     -33.457   8.280-160.341  1.00  0.00           H  
ATOM   1292 1HG2 VAL A  82     -33.691   7.762-163.368  1.00  0.00           H  
ATOM   1293 2HG2 VAL A  82     -35.081   8.100-162.309  1.00  0.00           H  
ATOM   1294 3HG2 VAL A  82     -34.794   9.105-163.750  1.00  0.00           H  
ATOM   1295  N   SER A  83     -32.691  12.330-160.948  1.00  0.00           N  
ATOM   1296  CA  SER A  83     -31.880  13.100-160.013  1.00  0.00           C  
ATOM   1297  C   SER A  83     -32.752  13.883-159.040  1.00  0.00           C  
ATOM   1298  O   SER A  83     -32.516  13.871-157.832  1.00  0.00           O  
ATOM   1299  CB  SER A  83     -30.973  14.050-160.770  1.00  0.00           C  
ATOM   1300  OG  SER A  83     -30.190  14.807-159.887  1.00  0.00           O  
ATOM   1301  H   SER A  83     -32.624  12.528-161.936  1.00  0.00           H  
ATOM   1302  HA  SER A  83     -31.263  12.408-159.438  1.00  0.00           H  
ATOM   1303 1HB  SER A  83     -30.326  13.482-161.437  1.00  0.00           H  
ATOM   1304 2HB  SER A  83     -31.576  14.715-161.387  1.00  0.00           H  
ATOM   1305  HG  SER A  83     -30.758  15.514-159.570  1.00  0.00           H  
ATOM   1306  N   GLU A  84     -33.761  14.564-159.575  1.00  0.00           N  
ATOM   1307  CA  GLU A  84     -34.671  15.355-158.755  1.00  0.00           C  
ATOM   1308  C   GLU A  84     -35.346  14.494-157.695  1.00  0.00           C  
ATOM   1309  O   GLU A  84     -35.409  14.869-156.524  1.00  0.00           O  
ATOM   1310  CB  GLU A  84     -35.731  16.027-159.631  1.00  0.00           C  
ATOM   1311  CG  GLU A  84     -35.200  17.154-160.506  1.00  0.00           C  
ATOM   1312  CD  GLU A  84     -36.249  17.731-161.416  1.00  0.00           C  
ATOM   1313  OE1 GLU A  84     -37.333  17.200-161.454  1.00  0.00           O  
ATOM   1314  OE2 GLU A  84     -35.966  18.705-162.073  1.00  0.00           O  
ATOM   1315  H   GLU A  84     -33.901  14.533-160.575  1.00  0.00           H  
ATOM   1316  HA  GLU A  84     -34.095  16.129-158.247  1.00  0.00           H  
ATOM   1317 1HB  GLU A  84     -36.188  15.284-160.284  1.00  0.00           H  
ATOM   1318 2HB  GLU A  84     -36.519  16.437-158.999  1.00  0.00           H  
ATOM   1319 1HG  GLU A  84     -34.816  17.947-159.865  1.00  0.00           H  
ATOM   1320 2HG  GLU A  84     -34.374  16.776-161.105  1.00  0.00           H  
ATOM   1321  N   LEU A  85     -35.850  13.338-158.110  1.00  0.00           N  
ATOM   1322  CA  LEU A  85     -36.522  12.421-157.196  1.00  0.00           C  
ATOM   1323  C   LEU A  85     -35.555  11.882-156.150  1.00  0.00           C  
ATOM   1324  O   LEU A  85     -35.901  11.761-154.975  1.00  0.00           O  
ATOM   1325  CB  LEU A  85     -37.144  11.255-157.975  1.00  0.00           C  
ATOM   1326  CG  LEU A  85     -38.337  11.615-158.871  1.00  0.00           C  
ATOM   1327  CD1 LEU A  85     -38.726  10.405-159.709  1.00  0.00           C  
ATOM   1328  CD2 LEU A  85     -39.499  12.079-158.006  1.00  0.00           C  
ATOM   1329  H   LEU A  85     -35.766  13.087-159.085  1.00  0.00           H  
ATOM   1330  HA  LEU A  85     -37.316  12.963-156.684  1.00  0.00           H  
ATOM   1331 1HB  LEU A  85     -36.377  10.812-158.608  1.00  0.00           H  
ATOM   1332 2HB  LEU A  85     -37.479  10.501-157.264  1.00  0.00           H  
ATOM   1333  HG  LEU A  85     -38.050  12.415-159.554  1.00  0.00           H  
ATOM   1334 1HD1 LEU A  85     -39.574  10.660-160.345  1.00  0.00           H  
ATOM   1335 2HD1 LEU A  85     -37.883  10.106-160.331  1.00  0.00           H  
ATOM   1336 3HD1 LEU A  85     -39.002   9.581-159.051  1.00  0.00           H  
ATOM   1337 1HD2 LEU A  85     -40.347  12.335-158.643  1.00  0.00           H  
ATOM   1338 2HD2 LEU A  85     -39.787  11.279-157.324  1.00  0.00           H  
ATOM   1339 3HD2 LEU A  85     -39.199  12.955-157.432  1.00  0.00           H  
ATOM   1340  N   VAL A  86     -34.342  11.559-156.581  1.00  0.00           N  
ATOM   1341  CA  VAL A  86     -33.324  11.032-155.681  1.00  0.00           C  
ATOM   1342  C   VAL A  86     -32.923  12.065-154.637  1.00  0.00           C  
ATOM   1343  O   VAL A  86     -32.736  11.737-153.465  1.00  0.00           O  
ATOM   1344  CB  VAL A  86     -32.078  10.601-156.477  1.00  0.00           C  
ATOM   1345  CG1 VAL A  86     -30.945  10.229-155.533  1.00  0.00           C  
ATOM   1346  CG2 VAL A  86     -32.425   9.435-157.390  1.00  0.00           C  
ATOM   1347  H   VAL A  86     -34.119  11.682-157.558  1.00  0.00           H  
ATOM   1348  HA  VAL A  86     -33.732  10.159-155.170  1.00  0.00           H  
ATOM   1349  HB  VAL A  86     -31.733  11.443-157.078  1.00  0.00           H  
ATOM   1350 1HG1 VAL A  86     -30.072   9.927-156.113  1.00  0.00           H  
ATOM   1351 2HG1 VAL A  86     -30.689  11.089-154.915  1.00  0.00           H  
ATOM   1352 3HG1 VAL A  86     -31.259   9.403-154.896  1.00  0.00           H  
ATOM   1353 1HG2 VAL A  86     -31.539   9.136-157.951  1.00  0.00           H  
ATOM   1354 2HG2 VAL A  86     -32.775   8.595-156.790  1.00  0.00           H  
ATOM   1355 3HG2 VAL A  86     -33.209   9.737-158.085  1.00  0.00           H  
ATOM   1356  N   ALA A  87     -32.792  13.315-155.069  1.00  0.00           N  
ATOM   1357  CA  ALA A  87     -32.412  14.401-154.172  1.00  0.00           C  
ATOM   1358  C   ALA A  87     -33.482  14.639-153.114  1.00  0.00           C  
ATOM   1359  O   ALA A  87     -33.172  14.870-151.945  1.00  0.00           O  
ATOM   1360  CB  ALA A  87     -32.156  15.676-154.962  1.00  0.00           C  
ATOM   1361  H   ALA A  87     -32.960  13.518-156.044  1.00  0.00           H  
ATOM   1362  HA  ALA A  87     -31.494  14.112-153.660  1.00  0.00           H  
ATOM   1363 1HB  ALA A  87     -31.874  16.477-154.278  1.00  0.00           H  
ATOM   1364 2HB  ALA A  87     -31.348  15.507-155.674  1.00  0.00           H  
ATOM   1365 3HB  ALA A  87     -33.060  15.959-155.499  1.00  0.00           H  
ATOM   1366  N   GLU A  88     -34.742  14.581-153.531  1.00  0.00           N  
ATOM   1367  CA  GLU A  88     -35.861  14.794-152.619  1.00  0.00           C  
ATOM   1368  C   GLU A  88     -35.924  13.699-151.563  1.00  0.00           C  
ATOM   1369  O   GLU A  88     -36.185  13.968-150.391  1.00  0.00           O  
ATOM   1370  CB  GLU A  88     -37.180  14.845-153.394  1.00  0.00           C  
ATOM   1371  CG  GLU A  88     -37.348  16.080-154.267  1.00  0.00           C  
ATOM   1372  CD  GLU A  88     -38.621  16.062-155.067  1.00  0.00           C  
ATOM   1373  OE1 GLU A  88     -39.305  15.067-155.037  1.00  0.00           O  
ATOM   1374  OE2 GLU A  88     -38.911  17.045-155.708  1.00  0.00           O  
ATOM   1375  H   GLU A  88     -34.931  14.385-154.504  1.00  0.00           H  
ATOM   1376  HA  GLU A  88     -35.717  15.748-152.111  1.00  0.00           H  
ATOM   1377 1HB  GLU A  88     -37.259  13.968-154.036  1.00  0.00           H  
ATOM   1378 2HB  GLU A  88     -38.015  14.814-152.693  1.00  0.00           H  
ATOM   1379 1HG  GLU A  88     -37.345  16.965-153.631  1.00  0.00           H  
ATOM   1380 2HG  GLU A  88     -36.500  16.151-154.945  1.00  0.00           H  
ATOM   1381  N   LEU A  89     -35.683  12.462-151.984  1.00  0.00           N  
ATOM   1382  CA  LEU A  89     -35.711  11.323-151.073  1.00  0.00           C  
ATOM   1383  C   LEU A  89     -34.607  11.425-150.029  1.00  0.00           C  
ATOM   1384  O   LEU A  89     -34.821  11.127-148.854  1.00  0.00           O  
ATOM   1385  CB  LEU A  89     -35.562  10.013-151.857  1.00  0.00           C  
ATOM   1386  CG  LEU A  89     -36.750   9.633-152.749  1.00  0.00           C  
ATOM   1387  CD1 LEU A  89     -36.384   8.419-153.593  1.00  0.00           C  
ATOM   1388  CD2 LEU A  89     -37.967   9.349-151.881  1.00  0.00           C  
ATOM   1389  H   LEU A  89     -35.475  12.306-152.960  1.00  0.00           H  
ATOM   1390  HA  LEU A  89     -36.671  11.316-150.558  1.00  0.00           H  
ATOM   1391 1HB  LEU A  89     -34.681  10.087-152.492  1.00  0.00           H  
ATOM   1392 2HB  LEU A  89     -35.406   9.200-151.148  1.00  0.00           H  
ATOM   1393  HG  LEU A  89     -36.973  10.456-153.429  1.00  0.00           H  
ATOM   1394 1HD1 LEU A  89     -37.229   8.149-154.227  1.00  0.00           H  
ATOM   1395 2HD1 LEU A  89     -35.523   8.656-154.218  1.00  0.00           H  
ATOM   1396 3HD1 LEU A  89     -36.140   7.582-152.939  1.00  0.00           H  
ATOM   1397 1HD2 LEU A  89     -38.812   9.080-152.516  1.00  0.00           H  
ATOM   1398 2HD2 LEU A  89     -37.746   8.526-151.202  1.00  0.00           H  
ATOM   1399 3HD2 LEU A  89     -38.217  10.239-151.303  1.00  0.00           H  
ATOM   1400  N   ILE A  90     -33.425  11.848-150.465  1.00  0.00           N  
ATOM   1401  CA  ILE A  90     -32.285  11.991-149.567  1.00  0.00           C  
ATOM   1402  C   ILE A  90     -32.538  13.067-148.520  1.00  0.00           C  
ATOM   1403  O   ILE A  90     -32.194  12.901-147.350  1.00  0.00           O  
ATOM   1404  CB  ILE A  90     -31.006  12.331-150.353  1.00  0.00           C  
ATOM   1405  CG1 ILE A  90     -30.637  11.182-151.296  1.00  0.00           C  
ATOM   1406  CG2 ILE A  90     -29.859  12.631-149.400  1.00  0.00           C  
ATOM   1407  CD1 ILE A  90     -30.367   9.874-150.587  1.00  0.00           C  
ATOM   1408  H   ILE A  90     -33.313  12.076-151.442  1.00  0.00           H  
ATOM   1409  HA  ILE A  90     -32.131  11.044-149.051  1.00  0.00           H  
ATOM   1410  HB  ILE A  90     -31.185  13.206-150.978  1.00  0.00           H  
ATOM   1411 1HG1 ILE A  90     -31.445  11.024-152.009  1.00  0.00           H  
ATOM   1412 2HG1 ILE A  90     -29.747  11.450-151.865  1.00  0.00           H  
ATOM   1413 1HG2 ILE A  90     -28.963  12.868-149.973  1.00  0.00           H  
ATOM   1414 2HG2 ILE A  90     -30.123  13.479-148.770  1.00  0.00           H  
ATOM   1415 3HG2 ILE A  90     -29.669  11.759-148.774  1.00  0.00           H  
ATOM   1416 1HD1 ILE A  90     -30.112   9.109-151.321  1.00  0.00           H  
ATOM   1417 2HD1 ILE A  90     -29.537  10.001-149.892  1.00  0.00           H  
ATOM   1418 3HD1 ILE A  90     -31.257   9.568-150.039  1.00  0.00           H  
ATOM   1419  N   ARG A  91     -33.142  14.172-148.947  1.00  0.00           N  
ATOM   1420  CA  ARG A  91     -33.442  15.277-148.045  1.00  0.00           C  
ATOM   1421  C   ARG A  91     -34.453  14.863-146.985  1.00  0.00           C  
ATOM   1422  O   ARG A  91     -34.323  15.224-145.815  1.00  0.00           O  
ATOM   1423  CB  ARG A  91     -33.984  16.469-148.820  1.00  0.00           C  
ATOM   1424  CG  ARG A  91     -34.262  17.705-147.980  1.00  0.00           C  
ATOM   1425  CD  ARG A  91     -34.715  18.847-148.815  1.00  0.00           C  
ATOM   1426  NE  ARG A  91     -36.002  18.585-149.439  1.00  0.00           N  
ATOM   1427  CZ  ARG A  91     -36.511  19.290-150.468  1.00  0.00           C  
ATOM   1428  NH1 ARG A  91     -35.832  20.294-150.977  1.00  0.00           N  
ATOM   1429  NH2 ARG A  91     -37.693  18.973-150.966  1.00  0.00           N  
ATOM   1430  H   ARG A  91     -33.400  14.248-149.921  1.00  0.00           H  
ATOM   1431  HA  ARG A  91     -32.520  15.577-147.546  1.00  0.00           H  
ATOM   1432 1HB  ARG A  91     -33.274  16.751-149.596  1.00  0.00           H  
ATOM   1433 2HB  ARG A  91     -34.915  16.190-149.313  1.00  0.00           H  
ATOM   1434 1HG  ARG A  91     -35.042  17.483-147.251  1.00  0.00           H  
ATOM   1435 2HG  ARG A  91     -33.351  18.003-147.457  1.00  0.00           H  
ATOM   1436 1HD  ARG A  91     -34.812  19.737-148.194  1.00  0.00           H  
ATOM   1437 2HD  ARG A  91     -33.986  19.033-149.603  1.00  0.00           H  
ATOM   1438  HE  ARG A  91     -36.554  17.820-149.074  1.00  0.00           H  
ATOM   1439 1HH1 ARG A  91     -34.928  20.537-150.596  1.00  0.00           H  
ATOM   1440 2HH1 ARG A  91     -36.213  20.822-151.748  1.00  0.00           H  
ATOM   1441 1HH2 ARG A  91     -38.216  18.201-150.575  1.00  0.00           H  
ATOM   1442 2HH2 ARG A  91     -38.074  19.501-151.737  1.00  0.00           H  
ATOM   1443  N   GLU A  92     -35.461  14.103-147.400  1.00  0.00           N  
ATOM   1444  CA  GLU A  92     -36.496  13.637-146.485  1.00  0.00           C  
ATOM   1445  C   GLU A  92     -35.922  12.698-145.433  1.00  0.00           C  
ATOM   1446  O   GLU A  92     -36.286  12.769-144.259  1.00  0.00           O  
ATOM   1447  CB  GLU A  92     -37.612  12.930-147.258  1.00  0.00           C  
ATOM   1448  CG  GLU A  92     -38.453  13.851-148.130  1.00  0.00           C  
ATOM   1449  CD  GLU A  92     -39.226  14.866-147.334  1.00  0.00           C  
ATOM   1450  OE1 GLU A  92     -39.706  14.526-146.279  1.00  0.00           O  
ATOM   1451  OE2 GLU A  92     -39.337  15.983-147.781  1.00  0.00           O  
ATOM   1452  H   GLU A  92     -35.512  13.841-148.374  1.00  0.00           H  
ATOM   1453  HA  GLU A  92     -36.919  14.501-145.972  1.00  0.00           H  
ATOM   1454 1HB  GLU A  92     -37.180  12.163-147.901  1.00  0.00           H  
ATOM   1455 2HB  GLU A  92     -38.280  12.431-146.556  1.00  0.00           H  
ATOM   1456 1HG  GLU A  92     -37.798  14.375-148.825  1.00  0.00           H  
ATOM   1457 2HG  GLU A  92     -39.148  13.248-148.712  1.00  0.00           H  
ATOM   1458  N   THR A  93     -35.023  11.818-145.861  1.00  0.00           N  
ATOM   1459  CA  THR A  93     -34.398  10.861-144.955  1.00  0.00           C  
ATOM   1460  C   THR A  93     -33.542  11.570-143.912  1.00  0.00           C  
ATOM   1461  O   THR A  93     -33.543  11.200-142.738  1.00  0.00           O  
ATOM   1462  CB  THR A  93     -33.537   9.846-145.729  1.00  0.00           C  
ATOM   1463  OG1 THR A  93     -34.363   9.110-146.640  1.00  0.00           O  
ATOM   1464  CG2 THR A  93     -32.861   8.879-144.769  1.00  0.00           C  
ATOM   1465  H   THR A  93     -34.766  11.811-146.838  1.00  0.00           H  
ATOM   1466  HA  THR A  93     -35.184  10.316-144.432  1.00  0.00           H  
ATOM   1467  HB  THR A  93     -32.774  10.376-146.299  1.00  0.00           H  
ATOM   1468  HG1 THR A  93     -34.521   9.638-147.426  1.00  0.00           H  
ATOM   1469 1HG2 THR A  93     -32.256   8.169-145.333  1.00  0.00           H  
ATOM   1470 2HG2 THR A  93     -32.222   9.434-144.082  1.00  0.00           H  
ATOM   1471 3HG2 THR A  93     -33.619   8.339-144.203  1.00  0.00           H  
ATOM   1472  N   SER A  94     -32.812  12.591-144.348  1.00  0.00           N  
ATOM   1473  CA  SER A  94     -31.951  13.354-143.452  1.00  0.00           C  
ATOM   1474  C   SER A  94     -32.765  14.091-142.399  1.00  0.00           C  
ATOM   1475  O   SER A  94     -32.383  14.144-141.230  1.00  0.00           O  
ATOM   1476  CB  SER A  94     -31.120  14.344-144.244  1.00  0.00           C  
ATOM   1477  OG  SER A  94     -30.282  15.085-143.400  1.00  0.00           O  
ATOM   1478  H   SER A  94     -32.854  12.845-145.325  1.00  0.00           H  
ATOM   1479  HA  SER A  94     -31.281  12.661-142.942  1.00  0.00           H  
ATOM   1480 1HB  SER A  94     -30.519  13.809-144.979  1.00  0.00           H  
ATOM   1481 2HB  SER A  94     -31.779  15.018-144.790  1.00  0.00           H  
ATOM   1482  HG  SER A  94     -29.794  15.684-143.970  1.00  0.00           H  
ATOM   1483  N   ARG A  95     -33.890  14.660-142.820  1.00  0.00           N  
ATOM   1484  CA  ARG A  95     -34.763  15.396-141.912  1.00  0.00           C  
ATOM   1485  C   ARG A  95     -35.357  14.479-140.852  1.00  0.00           C  
ATOM   1486  O   ARG A  95     -35.453  14.848-139.681  1.00  0.00           O  
ATOM   1487  CB  ARG A  95     -35.889  16.071-142.681  1.00  0.00           C  
ATOM   1488  CG  ARG A  95     -36.876  16.845-141.822  1.00  0.00           C  
ATOM   1489  CD  ARG A  95     -36.237  18.019-141.174  1.00  0.00           C  
ATOM   1490  NE  ARG A  95     -37.166  18.735-140.314  1.00  0.00           N  
ATOM   1491  CZ  ARG A  95     -37.413  18.423-139.027  1.00  0.00           C  
ATOM   1492  NH1 ARG A  95     -36.795  17.407-138.466  1.00  0.00           N  
ATOM   1493  NH2 ARG A  95     -38.277  19.138-138.328  1.00  0.00           N  
ATOM   1494  H   ARG A  95     -34.147  14.581-143.794  1.00  0.00           H  
ATOM   1495  HA  ARG A  95     -34.173  16.165-141.413  1.00  0.00           H  
ATOM   1496 1HB  ARG A  95     -35.468  16.766-143.407  1.00  0.00           H  
ATOM   1497 2HB  ARG A  95     -36.452  15.320-143.236  1.00  0.00           H  
ATOM   1498 1HG  ARG A  95     -37.698  17.202-142.444  1.00  0.00           H  
ATOM   1499 2HG  ARG A  95     -37.269  16.193-141.041  1.00  0.00           H  
ATOM   1500 1HD  ARG A  95     -35.397  17.685-140.565  1.00  0.00           H  
ATOM   1501 2HD  ARG A  95     -35.880  18.707-141.938  1.00  0.00           H  
ATOM   1502  HE  ARG A  95     -37.660  19.523-140.710  1.00  0.00           H  
ATOM   1503 1HH1 ARG A  95     -36.134  16.861-139.001  1.00  0.00           H  
ATOM   1504 2HH1 ARG A  95     -36.980  17.173-137.502  1.00  0.00           H  
ATOM   1505 1HH2 ARG A  95     -38.753  19.919-138.759  1.00  0.00           H  
ATOM   1506 2HH2 ARG A  95     -38.463  18.904-137.364  1.00  0.00           H  
ATOM   1507  N   GLN A  96     -35.755  13.281-141.270  1.00  0.00           N  
ATOM   1508  CA  GLN A  96     -36.341  12.308-140.355  1.00  0.00           C  
ATOM   1509  C   GLN A  96     -35.330  11.857-139.308  1.00  0.00           C  
ATOM   1510  O   GLN A  96     -35.664  11.706-138.133  1.00  0.00           O  
ATOM   1511  CB  GLN A  96     -36.869  11.096-141.128  1.00  0.00           C  
ATOM   1512  CG  GLN A  96     -38.063  11.397-142.017  1.00  0.00           C  
ATOM   1513  CD  GLN A  96     -39.276  11.848-141.226  1.00  0.00           C  
ATOM   1514  OE1 GLN A  96     -39.419  11.522-140.044  1.00  0.00           O  
ATOM   1515  NE2 GLN A  96     -40.156  12.603-141.873  1.00  0.00           N  
ATOM   1516  H   GLN A  96     -35.649  13.038-142.245  1.00  0.00           H  
ATOM   1517  HA  GLN A  96     -37.175  12.780-139.836  1.00  0.00           H  
ATOM   1518 1HB  GLN A  96     -36.075  10.691-141.755  1.00  0.00           H  
ATOM   1519 2HB  GLN A  96     -37.161  10.316-140.425  1.00  0.00           H  
ATOM   1520 1HG  GLN A  96     -37.794  12.192-142.713  1.00  0.00           H  
ATOM   1521 2HG  GLN A  96     -38.330  10.495-142.567  1.00  0.00           H  
ATOM   1522 1HE2 GLN A  96     -40.977  12.930-141.402  1.00  0.00           H  
ATOM   1523 2HE2 GLN A  96     -40.001  12.844-142.831  1.00  0.00           H  
ATOM   1524  N   ILE A  97     -34.093  11.644-139.742  1.00  0.00           N  
ATOM   1525  CA  ILE A  97     -33.029  11.211-138.842  1.00  0.00           C  
ATOM   1526  C   ILE A  97     -32.723  12.275-137.796  1.00  0.00           C  
ATOM   1527  O   ILE A  97     -32.508  11.964-136.624  1.00  0.00           O  
ATOM   1528  CB  ILE A  97     -31.747  10.879-139.627  1.00  0.00           C  
ATOM   1529  CG1 ILE A  97     -31.987   9.696-140.567  1.00  0.00           C  
ATOM   1530  CG2 ILE A  97     -30.601  10.581-138.672  1.00  0.00           C  
ATOM   1531  CD1 ILE A  97     -32.392   8.424-139.857  1.00  0.00           C  
ATOM   1532  H   ILE A  97     -33.883  11.785-140.720  1.00  0.00           H  
ATOM   1533  HA  ILE A  97     -33.359  10.311-138.325  1.00  0.00           H  
ATOM   1534  HB  ILE A  97     -31.474  11.728-140.253  1.00  0.00           H  
ATOM   1535 1HG1 ILE A  97     -32.769   9.952-141.282  1.00  0.00           H  
ATOM   1536 2HG1 ILE A  97     -31.080   9.492-141.136  1.00  0.00           H  
ATOM   1537 1HG2 ILE A  97     -29.703  10.348-139.244  1.00  0.00           H  
ATOM   1538 2HG2 ILE A  97     -30.416  11.451-138.043  1.00  0.00           H  
ATOM   1539 3HG2 ILE A  97     -30.863   9.729-138.045  1.00  0.00           H  
ATOM   1540 1HD1 ILE A  97     -32.544   7.631-140.589  1.00  0.00           H  
ATOM   1541 2HD1 ILE A  97     -31.606   8.130-139.161  1.00  0.00           H  
ATOM   1542 3HD1 ILE A  97     -33.318   8.593-139.309  1.00  0.00           H  
ATOM   1543  N   ALA A  98     -32.705  13.533-138.229  1.00  0.00           N  
ATOM   1544  CA  ALA A  98     -32.425  14.647-137.331  1.00  0.00           C  
ATOM   1545  C   ALA A  98     -33.512  14.788-136.272  1.00  0.00           C  
ATOM   1546  O   ALA A  98     -33.224  15.045-135.103  1.00  0.00           O  
ATOM   1547  CB  ALA A  98     -32.284  15.941-138.120  1.00  0.00           C  
ATOM   1548  H   ALA A  98     -32.890  13.721-139.204  1.00  0.00           H  
ATOM   1549  HA  ALA A  98     -31.485  14.441-136.819  1.00  0.00           H  
ATOM   1550 1HB  ALA A  98     -32.075  16.763-137.436  1.00  0.00           H  
ATOM   1551 2HB  ALA A  98     -31.465  15.844-138.833  1.00  0.00           H  
ATOM   1552 3HB  ALA A  98     -33.210  16.142-138.656  1.00  0.00           H  
ATOM   1553  N   GLU A  99     -34.761  14.618-136.690  1.00  0.00           N  
ATOM   1554  CA  GLU A  99     -35.894  14.726-135.777  1.00  0.00           C  
ATOM   1555  C   GLU A  99     -35.857  13.629-134.720  1.00  0.00           C  
ATOM   1556  O   GLU A  99     -36.140  13.874-133.547  1.00  0.00           O  
ATOM   1557  CB  GLU A  99     -37.212  14.657-136.552  1.00  0.00           C  
ATOM   1558  CG  GLU A  99     -38.457  14.812-135.690  1.00  0.00           C  
ATOM   1559  CD  GLU A  99     -38.559  16.169-135.049  1.00  0.00           C  
ATOM   1560  OE1 GLU A  99     -37.934  17.082-135.533  1.00  0.00           O  
ATOM   1561  OE2 GLU A  99     -39.263  16.292-134.075  1.00  0.00           O  
ATOM   1562  H   GLU A  99     -34.932  14.409-137.663  1.00  0.00           H  
ATOM   1563  HA  GLU A  99     -35.838  15.689-135.268  1.00  0.00           H  
ATOM   1564 1HB  GLU A  99     -37.230  15.440-137.310  1.00  0.00           H  
ATOM   1565 2HB  GLU A  99     -37.280  13.699-137.068  1.00  0.00           H  
ATOM   1566 1HG  GLU A  99     -39.338  14.649-136.310  1.00  0.00           H  
ATOM   1567 2HG  GLU A  99     -38.446  14.049-134.913  1.00  0.00           H  
ATOM   1568  N   ILE A 100     -35.507  12.421-135.143  1.00  0.00           N  
ATOM   1569  CA  ILE A 100     -35.433  11.283-134.232  1.00  0.00           C  
ATOM   1570  C   ILE A 100     -34.340  11.483-133.188  1.00  0.00           C  
ATOM   1571  O   ILE A 100     -34.525  11.165-132.013  1.00  0.00           O  
ATOM   1572  CB  ILE A 100     -35.173   9.977-135.004  1.00  0.00           C  
ATOM   1573  CG1 ILE A 100     -36.384   9.618-135.870  1.00  0.00           C  
ATOM   1574  CG2 ILE A 100     -34.849   8.845-134.042  1.00  0.00           C  
ATOM   1575  CD1 ILE A 100     -36.119   8.507-136.860  1.00  0.00           C  
ATOM   1576  H   ILE A 100     -35.286  12.285-136.119  1.00  0.00           H  
ATOM   1577  HA  ILE A 100     -36.387  11.193-133.714  1.00  0.00           H  
ATOM   1578  HB  ILE A 100     -34.332  10.117-135.683  1.00  0.00           H  
ATOM   1579 1HG1 ILE A 100     -37.212   9.315-135.229  1.00  0.00           H  
ATOM   1580 2HG1 ILE A 100     -36.708  10.499-136.425  1.00  0.00           H  
ATOM   1581 1HG2 ILE A 100     -34.669   7.929-134.604  1.00  0.00           H  
ATOM   1582 2HG2 ILE A 100     -33.959   9.099-133.468  1.00  0.00           H  
ATOM   1583 3HG2 ILE A 100     -35.688   8.694-133.362  1.00  0.00           H  
ATOM   1584 1HD1 ILE A 100     -37.024   8.310-137.436  1.00  0.00           H  
ATOM   1585 2HD1 ILE A 100     -35.316   8.805-137.535  1.00  0.00           H  
ATOM   1586 3HD1 ILE A 100     -35.828   7.605-136.324  1.00  0.00           H  
ATOM   1587  N   ALA A 101     -33.202  12.012-133.624  1.00  0.00           N  
ATOM   1588  CA  ALA A 101     -32.078  12.257-132.729  1.00  0.00           C  
ATOM   1589  C   ALA A 101     -32.426  13.304-131.680  1.00  0.00           C  
ATOM   1590  O   ALA A 101     -32.067  13.168-130.510  1.00  0.00           O  
ATOM   1591  CB  ALA A 101     -30.854  12.690-133.522  1.00  0.00           C  
ATOM   1592  H   ALA A 101     -33.114  12.251-134.601  1.00  0.00           H  
ATOM   1593  HA  ALA A 101     -31.850  11.327-132.209  1.00  0.00           H  
ATOM   1594 1HB  ALA A 101     -30.023  12.869-132.840  1.00  0.00           H  
ATOM   1595 2HB  ALA A 101     -30.581  11.906-134.228  1.00  0.00           H  
ATOM   1596 3HB  ALA A 101     -31.079  13.606-134.067  1.00  0.00           H  
ATOM   1597  N   GLU A 102     -33.128  14.350-132.105  1.00  0.00           N  
ATOM   1598  CA  GLU A 102     -33.526  15.424-131.203  1.00  0.00           C  
ATOM   1599  C   GLU A 102     -34.498  14.919-130.143  1.00  0.00           C  
ATOM   1600  O   GLU A 102     -34.404  15.291-128.973  1.00  0.00           O  
ATOM   1601  CB  GLU A 102     -34.163  16.572-131.989  1.00  0.00           C  
ATOM   1602  CG  GLU A 102     -33.192  17.348-132.867  1.00  0.00           C  
ATOM   1603  CD  GLU A 102     -33.864  18.421-133.677  1.00  0.00           C  
ATOM   1604  OE1 GLU A 102     -34.935  18.838-133.304  1.00  0.00           O  
ATOM   1605  OE2 GLU A 102     -33.307  18.824-134.671  1.00  0.00           O  
ATOM   1606  H   GLU A 102     -33.392  14.402-133.078  1.00  0.00           H  
ATOM   1607  HA  GLU A 102     -32.636  15.799-130.697  1.00  0.00           H  
ATOM   1608 1HB  GLU A 102     -34.953  16.180-132.630  1.00  0.00           H  
ATOM   1609 2HB  GLU A 102     -34.623  17.276-131.295  1.00  0.00           H  
ATOM   1610 1HG  GLU A 102     -32.434  17.809-132.233  1.00  0.00           H  
ATOM   1611 2HG  GLU A 102     -32.690  16.653-133.538  1.00  0.00           H  
ATOM   1612  N   ALA A 103     -35.431  14.071-130.557  1.00  0.00           N  
ATOM   1613  CA  ALA A 103     -36.420  13.513-129.644  1.00  0.00           C  
ATOM   1614  C   ALA A 103     -35.762  12.630-128.592  1.00  0.00           C  
ATOM   1615  O   ALA A 103     -36.129  12.669-127.418  1.00  0.00           O  
ATOM   1616  CB  ALA A 103     -37.468  12.725-130.416  1.00  0.00           C  
ATOM   1617  H   ALA A 103     -35.456  13.806-131.531  1.00  0.00           H  
ATOM   1618  HA  ALA A 103     -36.909  14.339-129.128  1.00  0.00           H  
ATOM   1619 1HB  ALA A 103     -38.200  12.314-129.720  1.00  0.00           H  
ATOM   1620 2HB  ALA A 103     -37.970  13.384-131.124  1.00  0.00           H  
ATOM   1621 3HB  ALA A 103     -36.986  11.912-130.957  1.00  0.00           H  
ATOM   1622  N   THR A 104     -34.789  11.835-129.019  1.00  0.00           N  
ATOM   1623  CA  THR A 104     -34.080  10.939-128.115  1.00  0.00           C  
ATOM   1624  C   THR A 104     -33.290  11.719-127.072  1.00  0.00           C  
ATOM   1625  O   THR A 104     -33.256  11.347-125.899  1.00  0.00           O  
ATOM   1626  CB  THR A 104     -33.132  10.006-128.891  1.00  0.00           C  
ATOM   1627  OG1 THR A 104     -33.891   9.199-129.801  1.00  0.00           O  
ATOM   1628  CG2 THR A 104     -32.370   9.103-127.933  1.00  0.00           C  
ATOM   1629  H   THR A 104     -34.533  11.852-129.996  1.00  0.00           H  
ATOM   1630  HA  THR A 104     -34.813  10.325-127.591  1.00  0.00           H  
ATOM   1631  HB  THR A 104     -32.421  10.603-129.462  1.00  0.00           H  
ATOM   1632  HG1 THR A 104     -34.096   9.712-130.587  1.00  0.00           H  
ATOM   1633 1HG2 THR A 104     -31.705   8.451-128.499  1.00  0.00           H  
ATOM   1634 2HG2 THR A 104     -31.783   9.713-127.247  1.00  0.00           H  
ATOM   1635 3HG2 THR A 104     -33.076   8.497-127.366  1.00  0.00           H  
ATOM   1636  N   ILE A 105     -32.656  12.802-127.507  1.00  0.00           N  
ATOM   1637  CA  ILE A 105     -31.866  13.639-126.612  1.00  0.00           C  
ATOM   1638  C   ILE A 105     -32.710  14.164-125.459  1.00  0.00           C  
ATOM   1639  O   ILE A 105     -32.299  14.106-124.300  1.00  0.00           O  
ATOM   1640  CB  ILE A 105     -31.244  14.824-127.374  1.00  0.00           C  
ATOM   1641  CG1 ILE A 105     -30.180  14.327-128.356  1.00  0.00           C  
ATOM   1642  CG2 ILE A 105     -30.647  15.828-126.400  1.00  0.00           C  
ATOM   1643  CD1 ILE A 105     -29.723  15.377-129.343  1.00  0.00           C  
ATOM   1644  H   ILE A 105     -32.723  13.052-128.483  1.00  0.00           H  
ATOM   1645  HA  ILE A 105     -31.060  13.036-126.196  1.00  0.00           H  
ATOM   1646  HB  ILE A 105     -32.013  15.319-127.966  1.00  0.00           H  
ATOM   1647 1HG1 ILE A 105     -29.310  13.977-127.803  1.00  0.00           H  
ATOM   1648 2HG1 ILE A 105     -30.572  13.479-128.919  1.00  0.00           H  
ATOM   1649 1HG2 ILE A 105     -30.212  16.658-126.955  1.00  0.00           H  
ATOM   1650 2HG2 ILE A 105     -31.428  16.203-125.740  1.00  0.00           H  
ATOM   1651 3HG2 ILE A 105     -29.873  15.343-125.806  1.00  0.00           H  
ATOM   1652 1HD1 ILE A 105     -28.970  14.950-130.006  1.00  0.00           H  
ATOM   1653 2HD1 ILE A 105     -30.575  15.717-129.934  1.00  0.00           H  
ATOM   1654 3HD1 ILE A 105     -29.295  16.221-128.804  1.00  0.00           H  
ATOM   1655  N   LYS A 106     -33.893  14.677-125.782  1.00  0.00           N  
ATOM   1656  CA  LYS A 106     -34.798  15.210-124.773  1.00  0.00           C  
ATOM   1657  C   LYS A 106     -35.144  14.158-123.728  1.00  0.00           C  
ATOM   1658  O   LYS A 106     -35.180  14.446-122.532  1.00  0.00           O  
ATOM   1659  CB  LYS A 106     -36.075  15.741-125.427  1.00  0.00           C  
ATOM   1660  CG  LYS A 106     -37.067  16.366-124.455  1.00  0.00           C  
ATOM   1661  CD  LYS A 106     -38.277  16.927-125.186  1.00  0.00           C  
ATOM   1662  CE  LYS A 106     -39.286  17.520-124.213  1.00  0.00           C  
ATOM   1663  NZ  LYS A 106     -40.476  18.074-124.914  1.00  0.00           N  
ATOM   1664  H   LYS A 106     -34.171  14.698-126.753  1.00  0.00           H  
ATOM   1665  HA  LYS A 106     -34.300  16.035-124.262  1.00  0.00           H  
ATOM   1666 1HB  LYS A 106     -35.816  16.494-126.172  1.00  0.00           H  
ATOM   1667 2HB  LYS A 106     -36.582  14.928-125.947  1.00  0.00           H  
ATOM   1668 1HG  LYS A 106     -37.401  15.612-123.741  1.00  0.00           H  
ATOM   1669 2HG  LYS A 106     -36.579  17.170-123.905  1.00  0.00           H  
ATOM   1670 1HD  LYS A 106     -37.955  17.704-125.881  1.00  0.00           H  
ATOM   1671 2HD  LYS A 106     -38.760  16.132-125.755  1.00  0.00           H  
ATOM   1672 1HE  LYS A 106     -39.615  16.751-123.516  1.00  0.00           H  
ATOM   1673 2HE  LYS A 106     -38.813  18.319-123.641  1.00  0.00           H  
ATOM   1674 1HZ  LYS A 106     -41.119  18.457-124.236  1.00  0.00           H  
ATOM   1675 2HZ  LYS A 106     -40.184  18.803-125.550  1.00  0.00           H  
ATOM   1676 3HZ  LYS A 106     -40.934  17.338-125.433  1.00  0.00           H  
ATOM   1677  N   ALA A 107     -35.400  12.935-124.167  1.00  0.00           N  
ATOM   1678  CA  ALA A 107     -35.758  11.869-123.233  1.00  0.00           C  
ATOM   1679  C   ALA A 107     -34.640  11.529-122.246  1.00  0.00           C  
ATOM   1680  O   ALA A 107     -34.897  11.240-121.077  1.00  0.00           O  
ATOM   1681  CB  ALA A 107     -36.161  10.622-124.007  1.00  0.00           C  
ATOM   1682  H   ALA A 107     -35.350  12.728-125.154  1.00  0.00           H  
ATOM   1683  HA  ALA A 107     -36.609  12.208-122.642  1.00  0.00           H  
ATOM   1684 1HB  ALA A 107     -36.445   9.836-123.307  1.00  0.00           H  
ATOM   1685 2HB  ALA A 107     -37.006  10.854-124.655  1.00  0.00           H  
ATOM   1686 3HB  ALA A 107     -35.322  10.283-124.612  1.00  0.00           H  
ATOM   1687  N   THR A 108     -33.397  11.562-122.713  1.00  0.00           N  
ATOM   1688  CA  THR A 108     -32.260  11.146-121.890  1.00  0.00           C  
ATOM   1689  C   THR A 108     -31.237  12.265-121.766  1.00  0.00           C  
ATOM   1690  O   THR A 108     -30.845  12.874-122.762  1.00  0.00           O  
ATOM   1691  CB  THR A 108     -31.582   9.890-122.468  1.00  0.00           C  
ATOM   1692  OG1 THR A 108     -32.526   8.812-122.513  1.00  0.00           O  
ATOM   1693  CG2 THR A 108     -30.394   9.483-121.611  1.00  0.00           C  
ATOM   1694  H   THR A 108     -33.231  11.881-123.657  1.00  0.00           H  
ATOM   1695  HA  THR A 108     -32.625  10.910-120.890  1.00  0.00           H  
ATOM   1696  HB  THR A 108     -31.238  10.096-123.481  1.00  0.00           H  
ATOM   1697  HG1 THR A 108     -33.268   9.060-123.070  1.00  0.00           H  
ATOM   1698 1HG2 THR A 108     -29.927   8.594-122.034  1.00  0.00           H  
ATOM   1699 2HG2 THR A 108     -29.669  10.296-121.584  1.00  0.00           H  
ATOM   1700 3HG2 THR A 108     -30.733   9.266-120.598  1.00  0.00           H  
ATOM   1701  N   ASP A 109     -30.806  12.534-120.539  1.00  0.00           N  
ATOM   1702  CA  ASP A 109     -29.849  13.605-120.284  1.00  0.00           C  
ATOM   1703  C   ASP A 109     -28.506  13.061-119.814  1.00  0.00           C  
ATOM   1704  O   ASP A 109     -27.674  13.802-119.291  1.00  0.00           O  
ATOM   1705  CB  ASP A 109     -30.403  14.577-119.239  1.00  0.00           C  
ATOM   1706  CG  ASP A 109     -30.633  13.922-117.884  1.00  0.00           C  
ATOM   1707  OD1 ASP A 109     -30.787  12.724-117.844  1.00  0.00           O  
ATOM   1708  OD2 ASP A 109     -30.654  14.625-116.902  1.00  0.00           O  
ATOM   1709  H   ASP A 109     -31.148  11.985-119.763  1.00  0.00           H  
ATOM   1710  HA  ASP A 109     -29.684  14.150-121.214  1.00  0.00           H  
ATOM   1711 1HB  ASP A 109     -29.708  15.408-119.111  1.00  0.00           H  
ATOM   1712 2HB  ASP A 109     -31.347  14.991-119.592  1.00  0.00           H  
ATOM   1713  N   ASP A 110     -28.296  11.761-120.001  1.00  0.00           N  
ATOM   1714  CA  ASP A 110     -27.092  11.107-119.504  1.00  0.00           C  
ATOM   1715  C   ASP A 110     -25.860  11.541-120.290  1.00  0.00           C  
ATOM   1716  O   ASP A 110     -25.841  11.474-121.519  1.00  0.00           O  
ATOM   1717  CB  ASP A 110     -27.241   9.585-119.577  1.00  0.00           C  
ATOM   1718  CG  ASP A 110     -26.065   8.844-118.955  1.00  0.00           C  
ATOM   1719  OD1 ASP A 110     -26.059   8.678-117.758  1.00  0.00           O  
ATOM   1720  OD2 ASP A 110     -25.184   8.452-119.682  1.00  0.00           O  
ATOM   1721  H   ASP A 110     -28.984  11.213-120.498  1.00  0.00           H  
ATOM   1722  HA  ASP A 110     -26.948  11.393-118.462  1.00  0.00           H  
ATOM   1723 1HB  ASP A 110     -28.154   9.284-119.064  1.00  0.00           H  
ATOM   1724 2HB  ASP A 110     -27.335   9.278-120.619  1.00  0.00           H  
ATOM   1725  N   PRO A 111     -24.729  12.015-119.760  1.00  0.00           N  
ATOM   1726  CA  PRO A 111     -23.793  12.776-120.580  1.00  0.00           C  
ATOM   1727  C   PRO A 111     -23.201  11.911-121.689  1.00  0.00           C  
ATOM   1728  O   PRO A 111     -23.034  12.365-122.821  1.00  0.00           O  
ATOM   1729  CB  PRO A 111     -22.725  13.210-119.570  1.00  0.00           C  
ATOM   1730  CG  PRO A 111     -23.447  13.241-118.266  1.00  0.00           C  
ATOM   1731  CD  PRO A 111     -24.392  12.072-118.333  1.00  0.00           C  
ATOM   1732  HA  PRO A 111     -24.311  13.648-121.005  1.00  0.00           H  
ATOM   1733 1HB  PRO A 111     -21.888  12.496-119.578  1.00  0.00           H  
ATOM   1734 2HB  PRO A 111     -22.315  14.190-119.855  1.00  0.00           H  
ATOM   1735 1HG  PRO A 111     -22.731  13.161-117.435  1.00  0.00           H  
ATOM   1736 2HG  PRO A 111     -23.969  14.202-118.145  1.00  0.00           H  
ATOM   1737 1HD  PRO A 111     -23.874  11.161-117.997  1.00  0.00           H  
ATOM   1738 2HD  PRO A 111     -25.271  12.274-117.703  1.00  0.00           H  
ATOM   1739  N   GLU A 112     -22.886  10.664-121.356  1.00  0.00           N  
ATOM   1740  CA  GLU A 112     -22.451   9.686-122.348  1.00  0.00           C  
ATOM   1741  C   GLU A 112     -23.504   9.500-123.434  1.00  0.00           C  
ATOM   1742  O   GLU A 112     -23.190   9.504-124.624  1.00  0.00           O  
ATOM   1743  CB  GLU A 112     -22.152   8.343-121.679  1.00  0.00           C  
ATOM   1744  CG  GLU A 112     -20.900   8.337-120.813  1.00  0.00           C  
ATOM   1745  CD  GLU A 112     -20.687   7.030-120.101  1.00  0.00           C  
ATOM   1746  OE1 GLU A 112     -21.545   6.184-120.182  1.00  0.00           O  
ATOM   1747  OE2 GLU A 112     -19.664   6.878-119.475  1.00  0.00           O  
ATOM   1748  H   GLU A 112     -22.950  10.387-120.387  1.00  0.00           H  
ATOM   1749  HA  GLU A 112     -21.538  10.053-122.819  1.00  0.00           H  
ATOM   1750 1HB  GLU A 112     -22.994   8.054-121.050  1.00  0.00           H  
ATOM   1751 2HB  GLU A 112     -22.033   7.574-122.442  1.00  0.00           H  
ATOM   1752 1HG  GLU A 112     -20.034   8.540-121.442  1.00  0.00           H  
ATOM   1753 2HG  GLU A 112     -20.976   9.138-120.078  1.00  0.00           H  
ATOM   1754  N   VAL A 113     -24.755   9.337-123.016  1.00  0.00           N  
ATOM   1755  CA  VAL A 113     -25.856   9.146-123.954  1.00  0.00           C  
ATOM   1756  C   VAL A 113     -25.958  10.315-124.928  1.00  0.00           C  
ATOM   1757  O   VAL A 113     -26.090  10.119-126.136  1.00  0.00           O  
ATOM   1758  CB  VAL A 113     -27.187   8.997-123.193  1.00  0.00           C  
ATOM   1759  CG1 VAL A 113     -28.359   9.014-124.162  1.00  0.00           C  
ATOM   1760  CG2 VAL A 113     -27.177   7.712-122.380  1.00  0.00           C  
ATOM   1761  H   VAL A 113     -24.949   9.345-122.025  1.00  0.00           H  
ATOM   1762  HA  VAL A 113     -25.673   8.233-124.521  1.00  0.00           H  
ATOM   1763  HB  VAL A 113     -27.310   9.850-122.525  1.00  0.00           H  
ATOM   1764 1HG1 VAL A 113     -29.292   8.908-123.607  1.00  0.00           H  
ATOM   1765 2HG1 VAL A 113     -28.367   9.958-124.707  1.00  0.00           H  
ATOM   1766 3HG1 VAL A 113     -28.261   8.188-124.866  1.00  0.00           H  
ATOM   1767 1HG2 VAL A 113     -28.121   7.613-121.844  1.00  0.00           H  
ATOM   1768 2HG2 VAL A 113     -27.048   6.860-123.048  1.00  0.00           H  
ATOM   1769 3HG2 VAL A 113     -26.355   7.740-121.664  1.00  0.00           H  
ATOM   1770  N   LEU A 114     -25.896  11.530-124.395  1.00  0.00           N  
ATOM   1771  CA  LEU A 114     -25.980  12.732-125.215  1.00  0.00           C  
ATOM   1772  C   LEU A 114     -24.887  12.753-126.274  1.00  0.00           C  
ATOM   1773  O   LEU A 114     -25.149  13.026-127.445  1.00  0.00           O  
ATOM   1774  CB  LEU A 114     -25.871  13.983-124.335  1.00  0.00           C  
ATOM   1775  CG  LEU A 114     -27.074  14.263-123.425  1.00  0.00           C  
ATOM   1776  CD1 LEU A 114     -26.740  15.407-122.478  1.00  0.00           C  
ATOM   1777  CD2 LEU A 114     -28.289  14.597-124.278  1.00  0.00           C  
ATOM   1778  H   LEU A 114     -25.788  11.623-123.395  1.00  0.00           H  
ATOM   1779  HA  LEU A 114     -26.946  12.740-125.718  1.00  0.00           H  
ATOM   1780 1HB  LEU A 114     -24.992  13.886-123.700  1.00  0.00           H  
ATOM   1781 2HB  LEU A 114     -25.734  14.851-124.979  1.00  0.00           H  
ATOM   1782  HG  LEU A 114     -27.287  13.381-122.820  1.00  0.00           H  
ATOM   1783 1HD1 LEU A 114     -27.595  15.606-121.831  1.00  0.00           H  
ATOM   1784 2HD1 LEU A 114     -25.880  15.134-121.866  1.00  0.00           H  
ATOM   1785 3HD1 LEU A 114     -26.507  16.301-123.055  1.00  0.00           H  
ATOM   1786 1HD2 LEU A 114     -29.145  14.795-123.631  1.00  0.00           H  
ATOM   1787 2HD2 LEU A 114     -28.078  15.480-124.882  1.00  0.00           H  
ATOM   1788 3HD2 LEU A 114     -28.516  13.755-124.933  1.00  0.00           H  
ATOM   1789  N   GLU A 115     -23.660  12.463-125.855  1.00  0.00           N  
ATOM   1790  CA  GLU A 115     -22.522  12.450-126.768  1.00  0.00           C  
ATOM   1791  C   GLU A 115     -22.668  11.351-127.813  1.00  0.00           C  
ATOM   1792  O   GLU A 115     -22.360  11.553-128.988  1.00  0.00           O  
ATOM   1793  CB  GLU A 115     -21.217  12.259-125.992  1.00  0.00           C  
ATOM   1794  CG  GLU A 115     -20.817  13.450-125.132  1.00  0.00           C  
ATOM   1795  CD  GLU A 115     -19.570  13.200-124.330  1.00  0.00           C  
ATOM   1796  OE1 GLU A 115     -19.087  12.093-124.348  1.00  0.00           O  
ATOM   1797  OE2 GLU A 115     -19.099  14.117-123.700  1.00  0.00           O  
ATOM   1798  H   GLU A 115     -23.511  12.246-124.880  1.00  0.00           H  
ATOM   1799  HA  GLU A 115     -22.483  13.409-127.286  1.00  0.00           H  
ATOM   1800 1HB  GLU A 115     -21.305  11.390-125.340  1.00  0.00           H  
ATOM   1801 2HB  GLU A 115     -20.404  12.063-126.691  1.00  0.00           H  
ATOM   1802 1HG  GLU A 115     -20.653  14.312-125.778  1.00  0.00           H  
ATOM   1803 2HG  GLU A 115     -21.636  13.688-124.456  1.00  0.00           H  
ATOM   1804  N   GLU A 116     -23.139  10.187-127.379  1.00  0.00           N  
ATOM   1805  CA  GLU A 116     -23.325   9.054-128.277  1.00  0.00           C  
ATOM   1806  C   GLU A 116     -24.391   9.350-129.323  1.00  0.00           C  
ATOM   1807  O   GLU A 116     -24.239   9.001-130.494  1.00  0.00           O  
ATOM   1808  CB  GLU A 116     -23.708   7.802-127.484  1.00  0.00           C  
ATOM   1809  CG  GLU A 116     -22.589   7.238-126.620  1.00  0.00           C  
ATOM   1810  CD  GLU A 116     -23.022   6.053-125.803  1.00  0.00           C  
ATOM   1811  OE1 GLU A 116     -24.189   5.743-125.813  1.00  0.00           O  
ATOM   1812  OE2 GLU A 116     -22.185   5.458-125.167  1.00  0.00           O  
ATOM   1813  H   GLU A 116     -23.374  10.084-126.402  1.00  0.00           H  
ATOM   1814  HA  GLU A 116     -22.384   8.865-128.795  1.00  0.00           H  
ATOM   1815 1HB  GLU A 116     -24.552   8.028-126.833  1.00  0.00           H  
ATOM   1816 2HB  GLU A 116     -24.026   7.019-128.173  1.00  0.00           H  
ATOM   1817 1HG  GLU A 116     -21.763   6.938-127.264  1.00  0.00           H  
ATOM   1818 2HG  GLU A 116     -22.229   8.021-125.955  1.00  0.00           H  
ATOM   1819  N   ILE A 117     -25.471   9.996-128.894  1.00  0.00           N  
ATOM   1820  CA  ILE A 117     -26.566  10.342-129.794  1.00  0.00           C  
ATOM   1821  C   ILE A 117     -26.115  11.337-130.853  1.00  0.00           C  
ATOM   1822  O   ILE A 117     -26.484  11.224-132.022  1.00  0.00           O  
ATOM   1823  CB  ILE A 117     -27.756  10.929-129.013  1.00  0.00           C  
ATOM   1824  CG1 ILE A 117     -28.394   9.856-128.127  1.00  0.00           C  
ATOM   1825  CG2 ILE A 117     -28.783  11.515-129.969  1.00  0.00           C  
ATOM   1826  CD1 ILE A 117     -29.391  10.401-127.130  1.00  0.00           C  
ATOM   1827  H   ILE A 117     -25.535  10.254-127.920  1.00  0.00           H  
ATOM   1828  HA  ILE A 117     -26.898   9.436-130.298  1.00  0.00           H  
ATOM   1829  HB  ILE A 117     -27.402  11.716-128.348  1.00  0.00           H  
ATOM   1830 1HG1 ILE A 117     -28.903   9.123-128.753  1.00  0.00           H  
ATOM   1831 2HG1 ILE A 117     -27.616   9.328-127.576  1.00  0.00           H  
ATOM   1832 1HG2 ILE A 117     -29.617  11.925-129.400  1.00  0.00           H  
ATOM   1833 2HG2 ILE A 117     -28.322  12.307-130.557  1.00  0.00           H  
ATOM   1834 3HG2 ILE A 117     -29.148  10.733-130.635  1.00  0.00           H  
ATOM   1835 1HD1 ILE A 117     -29.800   9.581-126.539  1.00  0.00           H  
ATOM   1836 2HD1 ILE A 117     -28.894  11.111-126.469  1.00  0.00           H  
ATOM   1837 3HD1 ILE A 117     -30.199  10.903-127.661  1.00  0.00           H  
ATOM   1838  N   SER A 118     -25.314  12.314-130.438  1.00  0.00           N  
ATOM   1839  CA  SER A 118     -24.811  13.332-131.350  1.00  0.00           C  
ATOM   1840  C   SER A 118     -23.896  12.724-132.404  1.00  0.00           C  
ATOM   1841  O   SER A 118     -23.954  13.092-133.577  1.00  0.00           O  
ATOM   1842  CB  SER A 118     -24.066  14.402-130.577  1.00  0.00           C  
ATOM   1843  OG  SER A 118     -24.935  15.113-129.738  1.00  0.00           O  
ATOM   1844  H   SER A 118     -25.048  12.351-129.464  1.00  0.00           H  
ATOM   1845  HA  SER A 118     -25.660  13.792-131.858  1.00  0.00           H  
ATOM   1846 1HB  SER A 118     -23.279  13.940-129.982  1.00  0.00           H  
ATOM   1847 2HB  SER A 118     -23.587  15.088-131.275  1.00  0.00           H  
ATOM   1848  HG  SER A 118     -24.393  15.766-129.288  1.00  0.00           H  
ATOM   1849  N   GLU A 119     -23.051  11.791-131.980  1.00  0.00           N  
ATOM   1850  CA  GLU A 119     -22.121  11.129-132.888  1.00  0.00           C  
ATOM   1851  C   GLU A 119     -22.863  10.303-133.930  1.00  0.00           C  
ATOM   1852  O   GLU A 119     -22.493  10.290-135.104  1.00  0.00           O  
ATOM   1853  CB  GLU A 119     -21.157  10.234-132.106  1.00  0.00           C  
ATOM   1854  CG  GLU A 119     -20.152  10.990-131.249  1.00  0.00           C  
ATOM   1855  CD  GLU A 119     -19.270  10.080-130.440  1.00  0.00           C  
ATOM   1856  OE1 GLU A 119     -19.503   8.895-130.452  1.00  0.00           O  
ATOM   1857  OE2 GLU A 119     -18.363  10.570-129.811  1.00  0.00           O  
ATOM   1858  H   GLU A 119     -23.053  11.533-131.003  1.00  0.00           H  
ATOM   1859  HA  GLU A 119     -21.543  11.893-133.409  1.00  0.00           H  
ATOM   1860 1HB  GLU A 119     -21.725   9.573-131.451  1.00  0.00           H  
ATOM   1861 2HB  GLU A 119     -20.599   9.606-132.800  1.00  0.00           H  
ATOM   1862 1HG  GLU A 119     -19.526  11.603-131.897  1.00  0.00           H  
ATOM   1863 2HG  GLU A 119     -20.692  11.656-130.577  1.00  0.00           H  
ATOM   1864  N   PHE A 120     -23.913   9.613-133.495  1.00  0.00           N  
ATOM   1865  CA  PHE A 120     -24.709   8.783-134.391  1.00  0.00           C  
ATOM   1866  C   PHE A 120     -25.417   9.627-135.443  1.00  0.00           C  
ATOM   1867  O   PHE A 120     -25.489   9.248-136.612  1.00  0.00           O  
ATOM   1868  CB  PHE A 120     -25.740   7.978-133.598  1.00  0.00           C  
ATOM   1869  CG  PHE A 120     -26.557   7.041-134.442  1.00  0.00           C  
ATOM   1870  CD1 PHE A 120     -26.252   5.689-134.495  1.00  0.00           C  
ATOM   1871  CD2 PHE A 120     -27.630   7.509-135.184  1.00  0.00           C  
ATOM   1872  CE1 PHE A 120     -27.003   4.826-135.271  1.00  0.00           C  
ATOM   1873  CE2 PHE A 120     -28.382   6.649-135.960  1.00  0.00           C  
ATOM   1874  CZ  PHE A 120     -28.068   5.305-136.003  1.00  0.00           C  
ATOM   1875  H   PHE A 120     -24.166   9.665-132.519  1.00  0.00           H  
ATOM   1876  HA  PHE A 120     -24.042   8.088-134.903  1.00  0.00           H  
ATOM   1877 1HB  PHE A 120     -25.233   7.392-132.832  1.00  0.00           H  
ATOM   1878 2HB  PHE A 120     -26.421   8.660-133.090  1.00  0.00           H  
ATOM   1879  HD1 PHE A 120     -25.410   5.309-133.915  1.00  0.00           H  
ATOM   1880  HD2 PHE A 120     -27.878   8.570-135.150  1.00  0.00           H  
ATOM   1881  HE1 PHE A 120     -26.752   3.766-135.303  1.00  0.00           H  
ATOM   1882  HE2 PHE A 120     -29.224   7.029-136.538  1.00  0.00           H  
ATOM   1883  HZ  PHE A 120     -28.659   4.626-136.615  1.00  0.00           H  
ATOM   1884  N   ALA A 121     -25.939  10.774-135.020  1.00  0.00           N  
ATOM   1885  CA  ALA A 121     -26.644  11.676-135.924  1.00  0.00           C  
ATOM   1886  C   ALA A 121     -25.703  12.234-136.984  1.00  0.00           C  
ATOM   1887  O   ALA A 121     -26.067  12.344-138.155  1.00  0.00           O  
ATOM   1888  CB  ALA A 121     -27.294  12.809-135.144  1.00  0.00           C  
ATOM   1889  H   ALA A 121     -25.845  11.027-134.047  1.00  0.00           H  
ATOM   1890  HA  ALA A 121     -27.422  11.106-136.433  1.00  0.00           H  
ATOM   1891 1HB  ALA A 121     -27.815  13.474-135.833  1.00  0.00           H  
ATOM   1892 2HB  ALA A 121     -28.007  12.397-134.429  1.00  0.00           H  
ATOM   1893 3HB  ALA A 121     -26.528  13.369-134.609  1.00  0.00           H  
ATOM   1894  N   GLU A 122     -24.491  12.585-136.568  1.00  0.00           N  
ATOM   1895  CA  GLU A 122     -23.497  13.134-137.481  1.00  0.00           C  
ATOM   1896  C   GLU A 122     -23.088  12.107-138.532  1.00  0.00           C  
ATOM   1897  O   GLU A 122     -22.926  12.437-139.707  1.00  0.00           O  
ATOM   1898  CB  GLU A 122     -22.265  13.605-136.706  1.00  0.00           C  
ATOM   1899  CG  GLU A 122     -21.186  14.244-137.569  1.00  0.00           C  
ATOM   1900  CD  GLU A 122     -21.636  15.523-138.217  1.00  0.00           C  
ATOM   1901  OE1 GLU A 122     -22.206  16.343-137.538  1.00  0.00           O  
ATOM   1902  OE2 GLU A 122     -21.410  15.681-139.394  1.00  0.00           O  
ATOM   1903  H   GLU A 122     -24.253  12.468-135.594  1.00  0.00           H  
ATOM   1904  HA  GLU A 122     -23.935  13.990-137.995  1.00  0.00           H  
ATOM   1905 1HB  GLU A 122     -22.565  14.334-135.952  1.00  0.00           H  
ATOM   1906 2HB  GLU A 122     -21.818  12.759-136.183  1.00  0.00           H  
ATOM   1907 1HG  GLU A 122     -20.315  14.453-136.948  1.00  0.00           H  
ATOM   1908 2HG  GLU A 122     -20.886  13.537-138.340  1.00  0.00           H  
ATOM   1909  N   GLU A 123     -22.923  10.862-138.101  1.00  0.00           N  
ATOM   1910  CA  GLU A 123     -22.532   9.785-139.004  1.00  0.00           C  
ATOM   1911  C   GLU A 123     -23.612   9.523-140.047  1.00  0.00           C  
ATOM   1912  O   GLU A 123     -23.314   9.298-141.220  1.00  0.00           O  
ATOM   1913  CB  GLU A 123     -22.248   8.504-138.216  1.00  0.00           C  
ATOM   1914  CG  GLU A 123     -20.998   8.563-137.350  1.00  0.00           C  
ATOM   1915  CD  GLU A 123     -19.737   8.716-138.154  1.00  0.00           C  
ATOM   1916  OE1 GLU A 123     -19.646   8.123-139.202  1.00  0.00           O  
ATOM   1917  OE2 GLU A 123     -18.862   9.428-137.719  1.00  0.00           O  
ATOM   1918  H   GLU A 123     -23.072  10.655-137.124  1.00  0.00           H  
ATOM   1919  HA  GLU A 123     -21.622  10.084-139.525  1.00  0.00           H  
ATOM   1920 1HB  GLU A 123     -23.095   8.282-137.566  1.00  0.00           H  
ATOM   1921 2HB  GLU A 123     -22.138   7.669-138.907  1.00  0.00           H  
ATOM   1922 1HG  GLU A 123     -21.083   9.405-136.664  1.00  0.00           H  
ATOM   1923 2HG  GLU A 123     -20.936   7.651-136.757  1.00  0.00           H  
ATOM   1924  N   ARG A 124     -24.867   9.553-139.613  1.00  0.00           N  
ATOM   1925  CA  ARG A 124     -25.993   9.317-140.510  1.00  0.00           C  
ATOM   1926  C   ARG A 124     -26.093  10.410-141.567  1.00  0.00           C  
ATOM   1927  O   ARG A 124     -26.363  10.134-142.736  1.00  0.00           O  
ATOM   1928  CB  ARG A 124     -27.296   9.251-139.728  1.00  0.00           C  
ATOM   1929  CG  ARG A 124     -27.377   8.122-138.713  1.00  0.00           C  
ATOM   1930  CD  ARG A 124     -27.488   6.796-139.374  1.00  0.00           C  
ATOM   1931  NE  ARG A 124     -26.202   6.324-139.861  1.00  0.00           N  
ATOM   1932  CZ  ARG A 124     -25.230   5.812-139.081  1.00  0.00           C  
ATOM   1933  NH1 ARG A 124     -25.412   5.714-137.783  1.00  0.00           N  
ATOM   1934  NH2 ARG A 124     -24.093   5.409-139.622  1.00  0.00           N  
ATOM   1935  H   ARG A 124     -25.047   9.744-138.638  1.00  0.00           H  
ATOM   1936  HA  ARG A 124     -25.841   8.361-141.012  1.00  0.00           H  
ATOM   1937 1HB  ARG A 124     -27.446  10.187-139.192  1.00  0.00           H  
ATOM   1938 2HB  ARG A 124     -28.130   9.133-140.420  1.00  0.00           H  
ATOM   1939 1HG  ARG A 124     -26.479   8.123-138.095  1.00  0.00           H  
ATOM   1940 2HG  ARG A 124     -28.253   8.264-138.079  1.00  0.00           H  
ATOM   1941 1HD  ARG A 124     -27.873   6.066-138.663  1.00  0.00           H  
ATOM   1942 2HD  ARG A 124     -28.168   6.869-140.222  1.00  0.00           H  
ATOM   1943  HE  ARG A 124     -26.025   6.383-140.855  1.00  0.00           H  
ATOM   1944 1HH1 ARG A 124     -26.281   6.023-137.370  1.00  0.00           H  
ATOM   1945 2HH1 ARG A 124     -24.683   5.331-137.199  1.00  0.00           H  
ATOM   1946 1HH2 ARG A 124     -23.953   5.484-140.620  1.00  0.00           H  
ATOM   1947 2HH2 ARG A 124     -23.365   5.026-139.037  1.00  0.00           H  
ATOM   1948  N   SER A 125     -25.873  11.652-141.148  1.00  0.00           N  
ATOM   1949  CA  SER A 125     -25.939  12.790-142.057  1.00  0.00           C  
ATOM   1950  C   SER A 125     -24.847  12.714-143.116  1.00  0.00           C  
ATOM   1951  O   SER A 125     -25.083  13.011-144.287  1.00  0.00           O  
ATOM   1952  CB  SER A 125     -25.813  14.086-141.280  1.00  0.00           C  
ATOM   1953  OG  SER A 125     -26.916  14.275-140.437  1.00  0.00           O  
ATOM   1954  H   SER A 125     -25.654  11.812-140.175  1.00  0.00           H  
ATOM   1955  HA  SER A 125     -26.906  12.775-142.561  1.00  0.00           H  
ATOM   1956 1HB  SER A 125     -24.898  14.068-140.689  1.00  0.00           H  
ATOM   1957 2HB  SER A 125     -25.737  14.921-141.976  1.00  0.00           H  
ATOM   1958  HG  SER A 125     -26.763  15.108-139.985  1.00  0.00           H  
ATOM   1959  N   ARG A 126     -23.651  12.314-142.696  1.00  0.00           N  
ATOM   1960  CA  ARG A 126     -22.519  12.196-143.608  1.00  0.00           C  
ATOM   1961  C   ARG A 126     -22.763  11.115-144.653  1.00  0.00           C  
ATOM   1962  O   ARG A 126     -22.440  11.290-145.828  1.00  0.00           O  
ATOM   1963  CB  ARG A 126     -21.244  11.877-142.841  1.00  0.00           C  
ATOM   1964  CG  ARG A 126     -19.990  11.782-143.695  1.00  0.00           C  
ATOM   1965  CD  ARG A 126     -18.787  11.493-142.874  1.00  0.00           C  
ATOM   1966  NE  ARG A 126     -18.875  10.199-142.218  1.00  0.00           N  
ATOM   1967  CZ  ARG A 126     -18.608   9.020-142.814  1.00  0.00           C  
ATOM   1968  NH1 ARG A 126     -18.238   8.989-144.075  1.00  0.00           N  
ATOM   1969  NH2 ARG A 126     -18.718   7.894-142.130  1.00  0.00           N  
ATOM   1970  H   ARG A 126     -23.523  12.086-141.720  1.00  0.00           H  
ATOM   1971  HA  ARG A 126     -22.387  13.149-144.120  1.00  0.00           H  
ATOM   1972 1HB  ARG A 126     -21.072  12.643-142.087  1.00  0.00           H  
ATOM   1973 2HB  ARG A 126     -21.362  10.926-142.320  1.00  0.00           H  
ATOM   1974 1HG  ARG A 126     -20.107  10.981-144.426  1.00  0.00           H  
ATOM   1975 2HG  ARG A 126     -19.832  12.727-144.215  1.00  0.00           H  
ATOM   1976 1HD  ARG A 126     -17.903  11.493-143.511  1.00  0.00           H  
ATOM   1977 2HD  ARG A 126     -18.679  12.258-142.105  1.00  0.00           H  
ATOM   1978  HE  ARG A 126     -19.157  10.181-141.247  1.00  0.00           H  
ATOM   1979 1HH1 ARG A 126     -18.153   9.850-144.597  1.00  0.00           H  
ATOM   1980 2HH1 ARG A 126     -18.037   8.106-144.521  1.00  0.00           H  
ATOM   1981 1HH2 ARG A 126     -19.003   7.918-141.160  1.00  0.00           H  
ATOM   1982 2HH2 ARG A 126     -18.518   7.011-142.576  1.00  0.00           H  
ATOM   1983  N   ARG A 127     -23.335   9.999-144.218  1.00  0.00           N  
ATOM   1984  CA  ARG A 127     -23.625   8.886-145.116  1.00  0.00           C  
ATOM   1985  C   ARG A 127     -24.661   9.276-146.163  1.00  0.00           C  
ATOM   1986  O   ARG A 127     -24.542   8.913-147.333  1.00  0.00           O  
ATOM   1987  CB  ARG A 127     -24.129   7.683-144.332  1.00  0.00           C  
ATOM   1988  CG  ARG A 127     -23.106   7.051-143.403  1.00  0.00           C  
ATOM   1989  CD  ARG A 127     -21.984   6.436-144.158  1.00  0.00           C  
ATOM   1990  NE  ARG A 127     -21.058   5.737-143.281  1.00  0.00           N  
ATOM   1991  CZ  ARG A 127     -19.880   5.214-143.673  1.00  0.00           C  
ATOM   1992  NH1 ARG A 127     -19.500   5.319-144.927  1.00  0.00           N  
ATOM   1993  NH2 ARG A 127     -19.108   4.596-142.798  1.00  0.00           N  
ATOM   1994  H   ARG A 127     -23.576   9.918-143.240  1.00  0.00           H  
ATOM   1995  HA  ARG A 127     -22.704   8.606-145.628  1.00  0.00           H  
ATOM   1996 1HB  ARG A 127     -24.986   7.977-143.728  1.00  0.00           H  
ATOM   1997 2HB  ARG A 127     -24.467   6.913-145.025  1.00  0.00           H  
ATOM   1998 1HG  ARG A 127     -22.696   7.813-142.740  1.00  0.00           H  
ATOM   1999 2HG  ARG A 127     -23.586   6.272-142.808  1.00  0.00           H  
ATOM   2000 1HD  ARG A 127     -22.379   5.720-144.877  1.00  0.00           H  
ATOM   2001 2HD  ARG A 127     -21.433   7.213-144.686  1.00  0.00           H  
ATOM   2002  HE  ARG A 127     -21.317   5.637-142.309  1.00  0.00           H  
ATOM   2003 1HH1 ARG A 127     -20.090   5.791-145.597  1.00  0.00           H  
ATOM   2004 2HH1 ARG A 127     -18.617   4.927-145.221  1.00  0.00           H  
ATOM   2005 1HH2 ARG A 127     -19.400   4.516-141.833  1.00  0.00           H  
ATOM   2006 2HH2 ARG A 127     -18.225   4.204-143.091  1.00  0.00           H  
ATOM   2007  N   LEU A 128     -25.677  10.017-145.734  1.00  0.00           N  
ATOM   2008  CA  LEU A 128     -26.735  10.459-146.635  1.00  0.00           C  
ATOM   2009  C   LEU A 128     -26.196  11.411-147.695  1.00  0.00           C  
ATOM   2010  O   LEU A 128     -26.574  11.333-148.864  1.00  0.00           O  
ATOM   2011  CB  LEU A 128     -27.853  11.148-145.842  1.00  0.00           C  
ATOM   2012  CG  LEU A 128     -28.682  10.234-144.930  1.00  0.00           C  
ATOM   2013  CD1 LEU A 128     -29.622  11.080-144.082  1.00  0.00           C  
ATOM   2014  CD2 LEU A 128     -29.458   9.238-145.780  1.00  0.00           C  
ATOM   2015  H   LEU A 128     -25.718  10.281-144.760  1.00  0.00           H  
ATOM   2016  HA  LEU A 128     -27.149   9.585-147.137  1.00  0.00           H  
ATOM   2017 1HB  LEU A 128     -27.410  11.923-145.219  1.00  0.00           H  
ATOM   2018 2HB  LEU A 128     -28.536  11.623-146.545  1.00  0.00           H  
ATOM   2019  HG  LEU A 128     -28.018   9.694-144.255  1.00  0.00           H  
ATOM   2020 1HD1 LEU A 128     -30.211  10.430-143.434  1.00  0.00           H  
ATOM   2021 2HD1 LEU A 128     -29.039  11.769-143.471  1.00  0.00           H  
ATOM   2022 3HD1 LEU A 128     -30.289  11.645-144.732  1.00  0.00           H  
ATOM   2023 1HD2 LEU A 128     -30.047   8.588-145.132  1.00  0.00           H  
ATOM   2024 2HD2 LEU A 128     -30.124   9.777-146.455  1.00  0.00           H  
ATOM   2025 3HD2 LEU A 128     -28.761   8.635-146.362  1.00  0.00           H  
ATOM   2026  N   SER A 129     -25.311  12.309-147.279  1.00  0.00           N  
ATOM   2027  CA  SER A 129     -24.717  13.279-148.191  1.00  0.00           C  
ATOM   2028  C   SER A 129     -23.860  12.590-149.247  1.00  0.00           C  
ATOM   2029  O   SER A 129     -23.884  12.963-150.420  1.00  0.00           O  
ATOM   2030  CB  SER A 129     -23.877  14.277-147.417  1.00  0.00           C  
ATOM   2031  OG  SER A 129     -24.678  15.062-146.577  1.00  0.00           O  
ATOM   2032  H   SER A 129     -25.042  12.320-146.305  1.00  0.00           H  
ATOM   2033  HA  SER A 129     -25.521  13.814-148.698  1.00  0.00           H  
ATOM   2034 1HB  SER A 129     -23.136  13.744-146.822  1.00  0.00           H  
ATOM   2035 2HB  SER A 129     -23.339  14.917-148.114  1.00  0.00           H  
ATOM   2036  HG  SER A 129     -24.080  15.662-146.126  1.00  0.00           H  
ATOM   2037  N   GLU A 130     -23.104  11.584-148.822  1.00  0.00           N  
ATOM   2038  CA  GLU A 130     -22.237  10.841-149.728  1.00  0.00           C  
ATOM   2039  C   GLU A 130     -23.050  10.085-150.771  1.00  0.00           C  
ATOM   2040  O   GLU A 130     -22.683  10.040-151.945  1.00  0.00           O  
ATOM   2041  CB  GLU A 130     -21.359   9.863-148.944  1.00  0.00           C  
ATOM   2042  CG  GLU A 130     -20.378   9.074-149.800  1.00  0.00           C  
ATOM   2043  CD  GLU A 130     -19.343   9.944-150.456  1.00  0.00           C  
ATOM   2044  OE1 GLU A 130     -19.129  11.036-149.988  1.00  0.00           O  
ATOM   2045  OE2 GLU A 130     -18.765   9.516-151.428  1.00  0.00           O  
ATOM   2046  H   GLU A 130     -23.131  11.327-147.846  1.00  0.00           H  
ATOM   2047  HA  GLU A 130     -21.592  11.550-150.248  1.00  0.00           H  
ATOM   2048 1HB  GLU A 130     -20.785  10.409-148.195  1.00  0.00           H  
ATOM   2049 2HB  GLU A 130     -21.991   9.149-148.416  1.00  0.00           H  
ATOM   2050 1HG  GLU A 130     -19.874   8.340-149.172  1.00  0.00           H  
ATOM   2051 2HG  GLU A 130     -20.933   8.535-150.567  1.00  0.00           H  
ATOM   2052  N   TYR A 131     -24.156   9.493-150.335  1.00  0.00           N  
ATOM   2053  CA  TYR A 131     -25.025   8.737-151.230  1.00  0.00           C  
ATOM   2054  C   TYR A 131     -25.653   9.642-152.283  1.00  0.00           C  
ATOM   2055  O   TYR A 131     -25.757   9.271-153.452  1.00  0.00           O  
ATOM   2056  CB  TYR A 131     -26.114   8.014-150.434  1.00  0.00           C  
ATOM   2057  CG  TYR A 131     -25.605   6.834-149.636  1.00  0.00           C  
ATOM   2058  CD1 TYR A 131     -25.794   6.792-148.263  1.00  0.00           C  
ATOM   2059  CD2 TYR A 131     -24.950   5.794-150.278  1.00  0.00           C  
ATOM   2060  CE1 TYR A 131     -25.330   5.714-147.534  1.00  0.00           C  
ATOM   2061  CE2 TYR A 131     -24.485   4.716-149.550  1.00  0.00           C  
ATOM   2062  CZ  TYR A 131     -24.673   4.674-148.183  1.00  0.00           C  
ATOM   2063  OH  TYR A 131     -24.211   3.601-147.458  1.00  0.00           O  
ATOM   2064  H   TYR A 131     -24.402   9.568-149.358  1.00  0.00           H  
ATOM   2065  HA  TYR A 131     -24.422   7.993-151.751  1.00  0.00           H  
ATOM   2066 1HB  TYR A 131     -26.586   8.714-149.743  1.00  0.00           H  
ATOM   2067 2HB  TYR A 131     -26.886   7.657-151.116  1.00  0.00           H  
ATOM   2068  HD1 TYR A 131     -26.310   7.609-147.758  1.00  0.00           H  
ATOM   2069  HD2 TYR A 131     -24.800   5.827-151.358  1.00  0.00           H  
ATOM   2070  HE1 TYR A 131     -25.478   5.681-146.455  1.00  0.00           H  
ATOM   2071  HE2 TYR A 131     -23.969   3.899-150.054  1.00  0.00           H  
ATOM   2072  HH  TYR A 131     -23.785   2.975-148.049  1.00  0.00           H  
ATOM   2073  N   ALA A 132     -26.071  10.831-151.861  1.00  0.00           N  
ATOM   2074  CA  ALA A 132     -26.690  11.792-152.766  1.00  0.00           C  
ATOM   2075  C   ALA A 132     -25.703  12.264-153.826  1.00  0.00           C  
ATOM   2076  O   ALA A 132     -26.056  12.410-154.996  1.00  0.00           O  
ATOM   2077  CB  ALA A 132     -27.236  12.979-151.986  1.00  0.00           C  
ATOM   2078  H   ALA A 132     -25.957  11.075-150.888  1.00  0.00           H  
ATOM   2079  HA  ALA A 132     -27.515  11.294-153.276  1.00  0.00           H  
ATOM   2080 1HB  ALA A 132     -27.695  13.687-152.675  1.00  0.00           H  
ATOM   2081 2HB  ALA A 132     -27.983  12.632-151.272  1.00  0.00           H  
ATOM   2082 3HB  ALA A 132     -26.424  13.468-151.451  1.00  0.00           H  
ATOM   2083  N   GLU A 133     -24.464  12.502-153.410  1.00  0.00           N  
ATOM   2084  CA  GLU A 133     -23.423  12.960-154.323  1.00  0.00           C  
ATOM   2085  C   GLU A 133     -23.108  11.900-155.372  1.00  0.00           C  
ATOM   2086  O   GLU A 133     -22.916  12.213-156.547  1.00  0.00           O  
ATOM   2087  CB  GLU A 133     -22.153  13.319-153.548  1.00  0.00           C  
ATOM   2088  CG  GLU A 133     -21.021  13.858-154.411  1.00  0.00           C  
ATOM   2089  CD  GLU A 133     -21.356  15.172-155.061  1.00  0.00           C  
ATOM   2090  OE1 GLU A 133     -22.241  15.841-154.583  1.00  0.00           O  
ATOM   2091  OE2 GLU A 133     -20.726  15.508-156.036  1.00  0.00           O  
ATOM   2092  H   GLU A 133     -24.237  12.362-152.436  1.00  0.00           H  
ATOM   2093  HA  GLU A 133     -23.782  13.852-154.838  1.00  0.00           H  
ATOM   2094 1HB  GLU A 133     -22.387  14.071-152.795  1.00  0.00           H  
ATOM   2095 2HB  GLU A 133     -21.784  12.436-153.026  1.00  0.00           H  
ATOM   2096 1HG  GLU A 133     -20.135  13.989-153.790  1.00  0.00           H  
ATOM   2097 2HG  GLU A 133     -20.786  13.127-155.182  1.00  0.00           H  
ATOM   2098  N   ARG A 134     -23.056  10.646-154.942  1.00  0.00           N  
ATOM   2099  CA  ARG A 134     -22.765   9.537-155.842  1.00  0.00           C  
ATOM   2100  C   ARG A 134     -23.862   9.371-156.886  1.00  0.00           C  
ATOM   2101  O   ARG A 134     -23.583   9.145-158.063  1.00  0.00           O  
ATOM   2102  CB  ARG A 134     -22.612   8.240-155.061  1.00  0.00           C  
ATOM   2103  CG  ARG A 134     -21.357   8.152-154.208  1.00  0.00           C  
ATOM   2104  CD  ARG A 134     -21.307   6.885-153.434  1.00  0.00           C  
ATOM   2105  NE  ARG A 134     -20.108   6.796-152.616  1.00  0.00           N  
ATOM   2106  CZ  ARG A 134     -19.867   5.825-151.714  1.00  0.00           C  
ATOM   2107  NH1 ARG A 134     -20.750   4.869-151.526  1.00  0.00           N  
ATOM   2108  NH2 ARG A 134     -18.743   5.832-151.018  1.00  0.00           N  
ATOM   2109  H   ARG A 134     -23.223  10.455-153.964  1.00  0.00           H  
ATOM   2110  HA  ARG A 134     -21.826   9.746-156.356  1.00  0.00           H  
ATOM   2111 1HB  ARG A 134     -23.469   8.110-154.401  1.00  0.00           H  
ATOM   2112 2HB  ARG A 134     -22.601   7.398-155.753  1.00  0.00           H  
ATOM   2113 1HG  ARG A 134     -20.477   8.196-154.850  1.00  0.00           H  
ATOM   2114 2HG  ARG A 134     -21.335   8.985-153.504  1.00  0.00           H  
ATOM   2115 1HD  ARG A 134     -22.173   6.827-152.775  1.00  0.00           H  
ATOM   2116 2HD  ARG A 134     -21.315   6.039-154.120  1.00  0.00           H  
ATOM   2117  HE  ARG A 134     -19.405   7.514-152.733  1.00  0.00           H  
ATOM   2118 1HH1 ARG A 134     -21.609   4.863-152.057  1.00  0.00           H  
ATOM   2119 2HH1 ARG A 134     -20.570   4.141-150.850  1.00  0.00           H  
ATOM   2120 1HH2 ARG A 134     -18.064   6.567-151.163  1.00  0.00           H  
ATOM   2121 2HH2 ARG A 134     -18.563   5.104-150.343  1.00  0.00           H  
ATOM   2122  N   HIS A 135     -25.114   9.486-156.441  1.00  0.00           N  
ATOM   2123  CA  HIS A 135     -26.265   9.166-157.281  1.00  0.00           C  
ATOM   2124  C   HIS A 135     -26.915  10.395-157.904  1.00  0.00           C  
ATOM   2125  O   HIS A 135     -27.730  10.281-158.820  1.00  0.00           O  
ATOM   2126  CB  HIS A 135     -27.314   8.400-156.469  1.00  0.00           C  
ATOM   2127  CG  HIS A 135     -26.847   7.059-155.994  1.00  0.00           C  
ATOM   2128  ND1 HIS A 135     -26.678   5.987-156.845  1.00  0.00           N  
ATOM   2129  CD2 HIS A 135     -26.514   6.616-154.759  1.00  0.00           C  
ATOM   2130  CE1 HIS A 135     -26.259   4.942-156.153  1.00  0.00           C  
ATOM   2131  NE2 HIS A 135     -26.152   5.297-154.886  1.00  0.00           N  
ATOM   2132  H   HIS A 135     -25.269   9.804-155.495  1.00  0.00           H  
ATOM   2133  HA  HIS A 135     -25.947   8.530-158.107  1.00  0.00           H  
ATOM   2134 1HB  HIS A 135     -27.601   8.989-155.597  1.00  0.00           H  
ATOM   2135 2HB  HIS A 135     -28.208   8.255-157.074  1.00  0.00           H  
ATOM   2136  HD2 HIS A 135     -26.530   7.197-153.837  1.00  0.00           H  
ATOM   2137  HE1 HIS A 135     -26.040   3.954-156.559  1.00  0.00           H  
ATOM   2138  HE2 HIS A 135     -25.854   4.701-154.127  1.00  0.00           H  
ATOM   2139  N   VAL A 136     -26.561  11.579-157.414  1.00  0.00           N  
ATOM   2140  CA  VAL A 136     -27.227  12.797-157.864  1.00  0.00           C  
ATOM   2141  C   VAL A 136     -26.444  13.473-158.982  1.00  0.00           C  
ATOM   2142  O   VAL A 136     -25.365  14.019-158.754  1.00  0.00           O  
ATOM   2143  CB  VAL A 136     -27.392  13.781-156.690  1.00  0.00           C  
ATOM   2144  CG1 VAL A 136     -28.066  15.061-157.160  1.00  0.00           C  
ATOM   2145  CG2 VAL A 136     -28.194  13.127-155.576  1.00  0.00           C  
ATOM   2146  H   VAL A 136     -25.826  11.646-156.724  1.00  0.00           H  
ATOM   2147  HA  VAL A 136     -28.216  12.532-158.241  1.00  0.00           H  
ATOM   2148  HB  VAL A 136     -26.406  14.055-156.317  1.00  0.00           H  
ATOM   2149 1HG1 VAL A 136     -28.175  15.745-156.318  1.00  0.00           H  
ATOM   2150 2HG1 VAL A 136     -27.457  15.531-157.932  1.00  0.00           H  
ATOM   2151 3HG1 VAL A 136     -29.051  14.827-157.565  1.00  0.00           H  
ATOM   2152 1HG2 VAL A 136     -28.306  13.828-154.749  1.00  0.00           H  
ATOM   2153 2HG2 VAL A 136     -29.178  12.847-155.951  1.00  0.00           H  
ATOM   2154 3HG2 VAL A 136     -27.672  12.235-155.227  1.00  0.00           H  
ATOM   2155  N   THR A 137     -26.997  13.431-160.189  1.00  0.00           N  
ATOM   2156  CA  THR A 137     -26.374  14.053-161.348  1.00  0.00           C  
ATOM   2157  C   THR A 137     -26.448  15.573-161.290  1.00  0.00           C  
ATOM   2158  O   THR A 137     -25.557  16.267-161.781  1.00  0.00           O  
ATOM   2159  CB  THR A 137     -27.026  13.557-162.652  1.00  0.00           C  
ATOM   2160  OG1 THR A 137     -28.424  13.877-162.642  1.00  0.00           O  
ATOM   2161  CG2 THR A 137     -26.855  12.053-162.796  1.00  0.00           C  
ATOM   2162  H   THR A 137     -27.878  12.951-160.303  1.00  0.00           H  
ATOM   2163  HA  THR A 137     -25.320  13.775-161.365  1.00  0.00           H  
ATOM   2164  HB  THR A 137     -26.560  14.054-163.503  1.00  0.00           H  
ATOM   2165  HG1 THR A 137     -28.761  13.862-163.540  1.00  0.00           H  
ATOM   2166 1HG2 THR A 137     -27.321  11.721-163.723  1.00  0.00           H  
ATOM   2167 2HG2 THR A 137     -25.793  11.808-162.816  1.00  0.00           H  
ATOM   2168 3HG2 THR A 137     -27.327  11.551-161.952  1.00  0.00           H  
ATOM   2169  N   ASN A 138     -27.512  16.094-160.689  1.00  0.00           N  
ATOM   2170  CA  ASN A 138     -27.756  17.532-160.698  1.00  0.00           C  
ATOM   2171  C   ASN A 138     -26.769  18.251-159.794  1.00  0.00           C  
ATOM   2172  O   ASN A 138     -26.788  18.078-158.575  1.00  0.00           O  
ATOM   2173  CB  ASN A 138     -29.183  17.839-160.283  1.00  0.00           C  
ATOM   2174  CG  ASN A 138     -29.512  19.303-160.383  1.00  0.00           C  
ATOM   2175  OD1 ASN A 138     -28.825  20.147-159.796  1.00  0.00           O  
ATOM   2176  ND2 ASN A 138     -30.549  19.620-161.114  1.00  0.00           N  
ATOM   2177  H   ASN A 138     -28.166  15.487-160.216  1.00  0.00           H  
ATOM   2178  HA  ASN A 138     -27.601  17.903-161.712  1.00  0.00           H  
ATOM   2179 1HB  ASN A 138     -29.874  17.280-160.916  1.00  0.00           H  
ATOM   2180 2HB  ASN A 138     -29.342  17.512-159.256  1.00  0.00           H  
ATOM   2181 1HD2 ASN A 138     -30.815  20.580-161.217  1.00  0.00           H  
ATOM   2182 2HD2 ASN A 138     -31.076  18.905-161.571  1.00  0.00           H  
ATOM   2183  N   PRO A 139     -25.797  19.114-160.107  1.00  0.00           N  
ATOM   2184  CA  PRO A 139     -24.907  19.441-158.999  1.00  0.00           C  
ATOM   2185  C   PRO A 139     -25.652  20.185-157.902  1.00  0.00           C  
ATOM   2186  O   PRO A 139     -25.341  20.041-156.720  1.00  0.00           O  
ATOM   2187  CB  PRO A 139     -23.843  20.324-159.658  1.00  0.00           C  
ATOM   2188  CG  PRO A 139     -23.870  19.921-161.093  1.00  0.00           C  
ATOM   2189  CD  PRO A 139     -25.320  19.626-161.371  1.00  0.00           C  
ATOM   2190  HA  PRO A 139     -24.462  18.515-158.607  1.00  0.00           H  
ATOM   2191 1HB  PRO A 139     -24.089  21.386-159.508  1.00  0.00           H  
ATOM   2192 2HB  PRO A 139     -22.865  20.151-159.185  1.00  0.00           H  
ATOM   2193 1HG  PRO A 139     -23.475  20.732-161.723  1.00  0.00           H  
ATOM   2194 2HG  PRO A 139     -23.222  19.048-161.255  1.00  0.00           H  
ATOM   2195 1HD  PRO A 139     -25.835  20.554-161.661  1.00  0.00           H  
ATOM   2196 2HD  PRO A 139     -25.395  18.874-162.170  1.00  0.00           H  
ATOM   2197  N   ILE A 140     -26.633  20.977-158.306  1.00  0.00           N  
ATOM   2198  CA  ILE A 140     -27.281  21.921-157.401  1.00  0.00           C  
ATOM   2199  C   ILE A 140     -28.097  21.192-156.343  1.00  0.00           C  
ATOM   2200  O   ILE A 140     -28.095  21.572-155.172  1.00  0.00           O  
ATOM   2201  CB  ILE A 140     -28.193  22.890-158.176  1.00  0.00           C  
ATOM   2202  CG1 ILE A 140     -27.368  24.028-158.784  1.00  0.00           C  
ATOM   2203  CG2 ILE A 140     -29.278  23.443-157.264  1.00  0.00           C  
ATOM   2204  CD1 ILE A 140     -26.186  23.557-159.600  1.00  0.00           C  
ATOM   2205  H   ILE A 140     -26.941  20.926-159.267  1.00  0.00           H  
ATOM   2206  HA  ILE A 140     -26.509  22.502-156.897  1.00  0.00           H  
ATOM   2207  HB  ILE A 140     -28.662  22.363-159.006  1.00  0.00           H  
ATOM   2208 1HG1 ILE A 140     -28.005  24.636-159.425  1.00  0.00           H  
ATOM   2209 2HG1 ILE A 140     -26.996  24.673-157.988  1.00  0.00           H  
ATOM   2210 1HG2 ILE A 140     -29.912  24.126-157.828  1.00  0.00           H  
ATOM   2211 2HG2 ILE A 140     -29.881  22.622-156.878  1.00  0.00           H  
ATOM   2212 3HG2 ILE A 140     -28.817  23.977-156.433  1.00  0.00           H  
ATOM   2213 1HD1 ILE A 140     -25.651  24.420-159.997  1.00  0.00           H  
ATOM   2214 2HD1 ILE A 140     -25.516  22.974-158.967  1.00  0.00           H  
ATOM   2215 3HD1 ILE A 140     -26.537  22.937-160.424  1.00  0.00           H  
ATOM   2216  N   LEU A 141     -28.796  20.142-156.758  1.00  0.00           N  
ATOM   2217  CA  LEU A 141     -29.619  19.358-155.844  1.00  0.00           C  
ATOM   2218  C   LEU A 141     -28.763  18.660-154.795  1.00  0.00           C  
ATOM   2219  O   LEU A 141     -29.126  18.605-153.620  1.00  0.00           O  
ATOM   2220  CB  LEU A 141     -30.434  18.318-156.623  1.00  0.00           C  
ATOM   2221  CG  LEU A 141     -31.544  18.879-157.521  1.00  0.00           C  
ATOM   2222  CD1 LEU A 141     -32.137  17.754-158.358  1.00  0.00           C  
ATOM   2223  CD2 LEU A 141     -32.609  19.539-156.658  1.00  0.00           C  
ATOM   2224  H   LEU A 141     -28.756  19.880-157.733  1.00  0.00           H  
ATOM   2225  HA  LEU A 141     -30.307  20.032-155.334  1.00  0.00           H  
ATOM   2226 1HB  LEU A 141     -29.755  17.747-157.254  1.00  0.00           H  
ATOM   2227 2HB  LEU A 141     -30.896  17.634-155.911  1.00  0.00           H  
ATOM   2228  HG  LEU A 141     -31.122  19.616-158.204  1.00  0.00           H  
ATOM   2229 1HD1 LEU A 141     -32.926  18.152-158.996  1.00  0.00           H  
ATOM   2230 2HD1 LEU A 141     -31.358  17.312-158.979  1.00  0.00           H  
ATOM   2231 3HD1 LEU A 141     -32.553  16.991-157.701  1.00  0.00           H  
ATOM   2232 1HD2 LEU A 141     -33.398  19.938-157.297  1.00  0.00           H  
ATOM   2233 2HD2 LEU A 141     -33.033  18.802-155.976  1.00  0.00           H  
ATOM   2234 3HD2 LEU A 141     -32.161  20.350-156.084  1.00  0.00           H  
ATOM   2235  N   ALA A 142     -27.625  18.127-155.225  1.00  0.00           N  
ATOM   2236  CA  ALA A 142     -26.715  17.431-154.322  1.00  0.00           C  
ATOM   2237  C   ALA A 142     -26.140  18.380-153.279  1.00  0.00           C  
ATOM   2238  O   ALA A 142     -26.015  18.027-152.106  1.00  0.00           O  
ATOM   2239  CB  ALA A 142     -25.593  16.767-155.108  1.00  0.00           C  
ATOM   2240  H   ALA A 142     -27.383  18.206-156.203  1.00  0.00           H  
ATOM   2241  HA  ALA A 142     -27.281  16.662-153.797  1.00  0.00           H  
ATOM   2242 1HB  ALA A 142     -24.923  16.252-154.420  1.00  0.00           H  
ATOM   2243 2HB  ALA A 142     -26.017  16.048-155.809  1.00  0.00           H  
ATOM   2244 3HB  ALA A 142     -25.037  17.525-155.657  1.00  0.00           H  
ATOM   2245  N   ALA A 143     -25.791  19.586-153.712  1.00  0.00           N  
ATOM   2246  CA  ALA A 143     -25.227  20.590-152.816  1.00  0.00           C  
ATOM   2247  C   ALA A 143     -26.240  21.015-151.760  1.00  0.00           C  
ATOM   2248  O   ALA A 143     -25.896  21.191-150.591  1.00  0.00           O  
ATOM   2249  CB  ALA A 143     -24.749  21.799-153.607  1.00  0.00           C  
ATOM   2250  H   ALA A 143     -25.920  19.814-154.688  1.00  0.00           H  
ATOM   2251  HA  ALA A 143     -24.375  20.145-152.302  1.00  0.00           H  
ATOM   2252 1HB  ALA A 143     -24.332  22.539-152.925  1.00  0.00           H  
ATOM   2253 2HB  ALA A 143     -23.983  21.488-154.318  1.00  0.00           H  
ATOM   2254 3HB  ALA A 143     -25.588  22.235-154.146  1.00  0.00           H  
ATOM   2255  N   THR A 144     -27.490  21.178-152.178  1.00  0.00           N  
ATOM   2256  CA  THR A 144     -28.555  21.583-151.269  1.00  0.00           C  
ATOM   2257  C   THR A 144     -28.810  20.518-150.211  1.00  0.00           C  
ATOM   2258  O   THR A 144     -29.021  20.831-149.039  1.00  0.00           O  
ATOM   2259  CB  THR A 144     -29.858  21.873-152.036  1.00  0.00           C  
ATOM   2260  OG1 THR A 144     -30.261  20.702-152.759  1.00  0.00           O  
ATOM   2261  CG2 THR A 144     -29.659  23.022-153.012  1.00  0.00           C  
ATOM   2262  H   THR A 144     -27.708  21.017-153.151  1.00  0.00           H  
ATOM   2263  HA  THR A 144     -28.246  22.496-150.760  1.00  0.00           H  
ATOM   2264  HB  THR A 144     -30.646  22.135-151.330  1.00  0.00           H  
ATOM   2265  HG1 THR A 144     -30.700  20.092-152.160  1.00  0.00           H  
ATOM   2266 1HG2 THR A 144     -30.590  23.213-153.544  1.00  0.00           H  
ATOM   2267 2HG2 THR A 144     -29.364  23.917-152.464  1.00  0.00           H  
ATOM   2268 3HG2 THR A 144     -28.880  22.762-153.726  1.00  0.00           H  
ATOM   2269  N   VAL A 145     -28.790  19.257-150.630  1.00  0.00           N  
ATOM   2270  CA  VAL A 145     -29.017  18.143-149.718  1.00  0.00           C  
ATOM   2271  C   VAL A 145     -27.913  18.049-148.673  1.00  0.00           C  
ATOM   2272  O   VAL A 145     -28.177  17.791-147.499  1.00  0.00           O  
ATOM   2273  CB  VAL A 145     -29.092  16.819-150.501  1.00  0.00           C  
ATOM   2274  CG1 VAL A 145     -29.138  15.636-149.545  1.00  0.00           C  
ATOM   2275  CG2 VAL A 145     -30.310  16.824-151.412  1.00  0.00           C  
ATOM   2276  H   VAL A 145     -28.613  19.066-151.606  1.00  0.00           H  
ATOM   2277  HA  VAL A 145     -29.968  18.302-149.208  1.00  0.00           H  
ATOM   2278  HB  VAL A 145     -28.188  16.711-151.102  1.00  0.00           H  
ATOM   2279 1HG1 VAL A 145     -29.190  14.709-150.116  1.00  0.00           H  
ATOM   2280 2HG1 VAL A 145     -28.240  15.632-148.928  1.00  0.00           H  
ATOM   2281 3HG1 VAL A 145     -30.018  15.719-148.907  1.00  0.00           H  
ATOM   2282 1HG2 VAL A 145     -30.356  15.886-151.964  1.00  0.00           H  
ATOM   2283 2HG2 VAL A 145     -31.213  16.938-150.812  1.00  0.00           H  
ATOM   2284 3HG2 VAL A 145     -30.235  17.654-152.115  1.00  0.00           H  
ATOM   2285  N   VAL A 146     -26.676  18.260-149.107  1.00  0.00           N  
ATOM   2286  CA  VAL A 146     -25.528  18.201-148.209  1.00  0.00           C  
ATOM   2287  C   VAL A 146     -25.589  19.307-147.162  1.00  0.00           C  
ATOM   2288  O   VAL A 146     -25.279  19.085-145.992  1.00  0.00           O  
ATOM   2289  CB  VAL A 146     -24.218  18.327-149.008  1.00  0.00           C  
ATOM   2290  CG1 VAL A 146     -23.030  18.456-148.067  1.00  0.00           C  
ATOM   2291  CG2 VAL A 146     -24.052  17.123-149.924  1.00  0.00           C  
ATOM   2292  H   VAL A 146     -26.526  18.467-150.084  1.00  0.00           H  
ATOM   2293  HA  VAL A 146     -25.536  17.237-147.700  1.00  0.00           H  
ATOM   2294  HB  VAL A 146     -24.254  19.237-149.607  1.00  0.00           H  
ATOM   2295 1HG1 VAL A 146     -22.112  18.544-148.649  1.00  0.00           H  
ATOM   2296 2HG1 VAL A 146     -23.152  19.344-147.447  1.00  0.00           H  
ATOM   2297 3HG1 VAL A 146     -22.972  17.573-147.431  1.00  0.00           H  
ATOM   2298 1HG2 VAL A 146     -23.124  17.219-150.486  1.00  0.00           H  
ATOM   2299 2HG2 VAL A 146     -24.022  16.212-149.325  1.00  0.00           H  
ATOM   2300 3HG2 VAL A 146     -24.892  17.074-150.616  1.00  0.00           H  
ATOM   2301  N   ALA A 147     -25.990  20.498-147.591  1.00  0.00           N  
ATOM   2302  CA  ALA A 147     -26.093  21.642-146.691  1.00  0.00           C  
ATOM   2303  C   ALA A 147     -27.161  21.412-145.632  1.00  0.00           C  
ATOM   2304  O   ALA A 147     -26.971  21.746-144.462  1.00  0.00           O  
ATOM   2305  CB  ALA A 147     -26.392  22.911-147.476  1.00  0.00           C  
ATOM   2306  H   ALA A 147     -26.230  20.615-148.565  1.00  0.00           H  
ATOM   2307  HA  ALA A 147     -25.136  21.759-146.182  1.00  0.00           H  
ATOM   2308 1HB  ALA A 147     -26.468  23.754-146.790  1.00  0.00           H  
ATOM   2309 2HB  ALA A 147     -25.589  23.095-148.190  1.00  0.00           H  
ATOM   2310 3HB  ALA A 147     -27.333  22.794-148.011  1.00  0.00           H  
ATOM   2311  N   LEU A 148     -28.286  20.839-146.048  1.00  0.00           N  
ATOM   2312  CA  LEU A 148     -29.388  20.564-145.134  1.00  0.00           C  
ATOM   2313  C   LEU A 148     -28.990  19.541-144.079  1.00  0.00           C  
ATOM   2314  O   LEU A 148     -29.338  19.677-142.906  1.00  0.00           O  
ATOM   2315  CB  LEU A 148     -30.607  20.055-145.913  1.00  0.00           C  
ATOM   2316  CG  LEU A 148     -31.298  21.085-146.815  1.00  0.00           C  
ATOM   2317  CD1 LEU A 148     -32.366  20.394-147.652  1.00  0.00           C  
ATOM   2318  CD2 LEU A 148     -31.903  22.187-145.958  1.00  0.00           C  
ATOM   2319  H   LEU A 148     -28.380  20.588-147.022  1.00  0.00           H  
ATOM   2320  HA  LEU A 148     -29.657  21.491-144.628  1.00  0.00           H  
ATOM   2321 1HB  LEU A 148     -30.296  19.222-146.540  1.00  0.00           H  
ATOM   2322 2HB  LEU A 148     -31.347  19.690-145.201  1.00  0.00           H  
ATOM   2323  HG  LEU A 148     -30.567  21.518-147.499  1.00  0.00           H  
ATOM   2324 1HD1 LEU A 148     -32.857  21.126-148.293  1.00  0.00           H  
ATOM   2325 2HD1 LEU A 148     -31.903  19.624-148.269  1.00  0.00           H  
ATOM   2326 3HD1 LEU A 148     -33.104  19.937-146.993  1.00  0.00           H  
ATOM   2327 1HD2 LEU A 148     -32.393  22.920-146.600  1.00  0.00           H  
ATOM   2328 2HD2 LEU A 148     -32.635  21.756-145.275  1.00  0.00           H  
ATOM   2329 3HD2 LEU A 148     -31.115  22.676-145.385  1.00  0.00           H  
ATOM   2330  N   ALA A 149     -28.258  18.516-144.505  1.00  0.00           N  
ATOM   2331  CA  ALA A 149     -27.811  17.466-143.598  1.00  0.00           C  
ATOM   2332  C   ALA A 149     -26.843  18.014-142.555  1.00  0.00           C  
ATOM   2333  O   ALA A 149     -26.908  17.649-141.381  1.00  0.00           O  
ATOM   2334  CB  ALA A 149     -27.162  16.333-144.379  1.00  0.00           C  
ATOM   2335  H   ALA A 149     -28.005  18.463-145.481  1.00  0.00           H  
ATOM   2336  HA  ALA A 149     -28.684  17.078-143.073  1.00  0.00           H  
ATOM   2337 1HB  ALA A 149     -26.834  15.556-143.689  1.00  0.00           H  
ATOM   2338 2HB  ALA A 149     -27.884  15.914-145.080  1.00  0.00           H  
ATOM   2339 3HB  ALA A 149     -26.303  16.715-144.929  1.00  0.00           H  
ATOM   2340  N   GLU A 150     -25.946  18.891-142.990  1.00  0.00           N  
ATOM   2341  CA  GLU A 150     -24.966  19.491-142.096  1.00  0.00           C  
ATOM   2342  C   GLU A 150     -25.639  20.363-141.043  1.00  0.00           C  
ATOM   2343  O   GLU A 150     -25.253  20.351-139.874  1.00  0.00           O  
ATOM   2344  CB  GLU A 150     -23.958  20.322-142.893  1.00  0.00           C  
ATOM   2345  CG  GLU A 150     -23.021  19.503-143.769  1.00  0.00           C  
ATOM   2346  CD  GLU A 150     -22.118  18.600-142.976  1.00  0.00           C  
ATOM   2347  OE1 GLU A 150     -21.670  19.008-141.932  1.00  0.00           O  
ATOM   2348  OE2 GLU A 150     -21.876  17.500-143.415  1.00  0.00           O  
ATOM   2349  H   GLU A 150     -25.944  19.148-143.967  1.00  0.00           H  
ATOM   2350  HA  GLU A 150     -24.431  18.692-141.582  1.00  0.00           H  
ATOM   2351 1HB  GLU A 150     -24.491  21.022-143.536  1.00  0.00           H  
ATOM   2352 2HB  GLU A 150     -23.347  20.908-142.207  1.00  0.00           H  
ATOM   2353 1HG  GLU A 150     -23.616  18.895-144.450  1.00  0.00           H  
ATOM   2354 2HG  GLU A 150     -22.414  20.181-144.367  1.00  0.00           H  
ATOM   2355  N   VAL A 151     -26.647  21.118-141.465  1.00  0.00           N  
ATOM   2356  CA  VAL A 151     -27.376  21.998-140.559  1.00  0.00           C  
ATOM   2357  C   VAL A 151     -28.123  21.200-139.500  1.00  0.00           C  
ATOM   2358  O   VAL A 151     -28.154  21.580-138.330  1.00  0.00           O  
ATOM   2359  CB  VAL A 151     -28.377  22.865-141.345  1.00  0.00           C  
ATOM   2360  CG1 VAL A 151     -29.270  23.645-140.392  1.00  0.00           C  
ATOM   2361  CG2 VAL A 151     -27.628  23.806-142.276  1.00  0.00           C  
ATOM   2362  H   VAL A 151     -26.916  21.082-142.438  1.00  0.00           H  
ATOM   2363  HA  VAL A 151     -26.660  22.654-140.063  1.00  0.00           H  
ATOM   2364  HB  VAL A 151     -29.026  22.213-141.931  1.00  0.00           H  
ATOM   2365 1HG1 VAL A 151     -29.972  24.252-140.964  1.00  0.00           H  
ATOM   2366 2HG1 VAL A 151     -29.823  22.950-139.760  1.00  0.00           H  
ATOM   2367 3HG1 VAL A 151     -28.656  24.294-139.768  1.00  0.00           H  
ATOM   2368 1HG2 VAL A 151     -28.343  24.416-142.829  1.00  0.00           H  
ATOM   2369 2HG2 VAL A 151     -26.976  24.454-141.690  1.00  0.00           H  
ATOM   2370 3HG2 VAL A 151     -27.028  23.225-142.976  1.00  0.00           H  
ATOM   2371  N   LEU A 152     -28.725  20.090-139.916  1.00  0.00           N  
ATOM   2372  CA  LEU A 152     -29.473  19.235-139.003  1.00  0.00           C  
ATOM   2373  C   LEU A 152     -28.557  18.617-137.954  1.00  0.00           C  
ATOM   2374  O   LEU A 152     -28.913  18.530-136.779  1.00  0.00           O  
ATOM   2375  CB  LEU A 152     -30.190  18.126-139.783  1.00  0.00           C  
ATOM   2376  CG  LEU A 152     -31.347  18.585-140.680  1.00  0.00           C  
ATOM   2377  CD1 LEU A 152     -31.835  17.411-141.519  1.00  0.00           C  
ATOM   2378  CD2 LEU A 152     -32.467  19.145-139.818  1.00  0.00           C  
ATOM   2379  H   LEU A 152     -28.662  19.833-140.891  1.00  0.00           H  
ATOM   2380  HA  LEU A 152     -30.219  19.843-138.493  1.00  0.00           H  
ATOM   2381 1HB  LEU A 152     -29.462  17.619-140.414  1.00  0.00           H  
ATOM   2382 2HB  LEU A 152     -30.589  17.403-139.072  1.00  0.00           H  
ATOM   2383  HG  LEU A 152     -30.993  19.358-141.363  1.00  0.00           H  
ATOM   2384 1HD1 LEU A 152     -32.657  17.737-142.157  1.00  0.00           H  
ATOM   2385 2HD1 LEU A 152     -31.019  17.043-142.140  1.00  0.00           H  
ATOM   2386 3HD1 LEU A 152     -32.181  16.614-140.862  1.00  0.00           H  
ATOM   2387 1HD2 LEU A 152     -33.289  19.472-140.456  1.00  0.00           H  
ATOM   2388 2HD2 LEU A 152     -32.823  18.372-139.136  1.00  0.00           H  
ATOM   2389 3HD2 LEU A 152     -32.095  19.993-139.243  1.00  0.00           H  
ATOM   2390  N   SER A 153     -27.376  18.189-138.385  1.00  0.00           N  
ATOM   2391  CA  SER A 153     -26.406  17.576-137.483  1.00  0.00           C  
ATOM   2392  C   SER A 153     -25.918  18.574-136.440  1.00  0.00           C  
ATOM   2393  O   SER A 153     -25.759  18.234-135.268  1.00  0.00           O  
ATOM   2394  CB  SER A 153     -25.228  17.037-138.271  1.00  0.00           C  
ATOM   2395  OG  SER A 153     -25.620  15.978-139.099  1.00  0.00           O  
ATOM   2396  H   SER A 153     -27.143  18.290-139.363  1.00  0.00           H  
ATOM   2397  HA  SER A 153     -26.891  16.748-136.964  1.00  0.00           H  
ATOM   2398 1HB  SER A 153     -24.798  17.836-138.875  1.00  0.00           H  
ATOM   2399 2HB  SER A 153     -24.455  16.697-137.582  1.00  0.00           H  
ATOM   2400  HG  SER A 153     -24.826  15.694-139.560  1.00  0.00           H  
ATOM   2401  N   ALA A 154     -25.681  19.806-136.871  1.00  0.00           N  
ATOM   2402  CA  ALA A 154     -25.210  20.856-135.976  1.00  0.00           C  
ATOM   2403  C   ALA A 154     -26.257  21.187-134.918  1.00  0.00           C  
ATOM   2404  O   ALA A 154     -25.929  21.393-133.749  1.00  0.00           O  
ATOM   2405  CB  ALA A 154     -24.845  22.103-136.768  1.00  0.00           C  
ATOM   2406  H   ALA A 154     -25.831  20.022-137.846  1.00  0.00           H  
ATOM   2407  HA  ALA A 154     -24.320  20.490-135.463  1.00  0.00           H  
ATOM   2408 1HB  ALA A 154     -24.495  22.878-136.086  1.00  0.00           H  
ATOM   2409 2HB  ALA A 154     -24.055  21.863-137.481  1.00  0.00           H  
ATOM   2410 3HB  ALA A 154     -25.721  22.462-137.306  1.00  0.00           H  
ATOM   2411  N   VAL A 155     -27.516  21.236-135.336  1.00  0.00           N  
ATOM   2412  CA  VAL A 155     -28.612  21.544-134.426  1.00  0.00           C  
ATOM   2413  C   VAL A 155     -28.770  20.460-133.368  1.00  0.00           C  
ATOM   2414  O   VAL A 155     -29.009  20.753-132.196  1.00  0.00           O  
ATOM   2415  CB  VAL A 155     -29.931  21.690-135.208  1.00  0.00           C  
ATOM   2416  CG1 VAL A 155     -31.106  21.824-134.251  1.00  0.00           C  
ATOM   2417  CG2 VAL A 155     -29.852  22.893-136.136  1.00  0.00           C  
ATOM   2418  H   VAL A 155     -27.720  21.055-136.309  1.00  0.00           H  
ATOM   2419  HA  VAL A 155     -28.393  22.489-133.928  1.00  0.00           H  
ATOM   2420  HB  VAL A 155     -30.096  20.787-135.796  1.00  0.00           H  
ATOM   2421 1HG1 VAL A 155     -32.030  21.926-134.820  1.00  0.00           H  
ATOM   2422 2HG1 VAL A 155     -31.165  20.936-133.621  1.00  0.00           H  
ATOM   2423 3HG1 VAL A 155     -30.967  22.705-133.625  1.00  0.00           H  
ATOM   2424 1HG2 VAL A 155     -30.787  22.990-136.686  1.00  0.00           H  
ATOM   2425 2HG2 VAL A 155     -29.681  23.795-135.548  1.00  0.00           H  
ATOM   2426 3HG2 VAL A 155     -29.030  22.757-136.839  1.00  0.00           H  
ATOM   2427  N   VAL A 156     -28.635  19.206-133.788  1.00  0.00           N  
ATOM   2428  CA  VAL A 156     -28.762  18.075-132.878  1.00  0.00           C  
ATOM   2429  C   VAL A 156     -27.654  18.082-131.833  1.00  0.00           C  
ATOM   2430  O   VAL A 156     -27.894  17.803-130.658  1.00  0.00           O  
ATOM   2431  CB  VAL A 156     -28.716  16.750-133.663  1.00  0.00           C  
ATOM   2432  CG1 VAL A 156     -28.657  15.567-132.707  1.00  0.00           C  
ATOM   2433  CG2 VAL A 156     -29.928  16.647-134.576  1.00  0.00           C  
ATOM   2434  H   VAL A 156     -28.439  19.033-134.764  1.00  0.00           H  
ATOM   2435  HA  VAL A 156     -29.724  18.147-132.369  1.00  0.00           H  
ATOM   2436  HB  VAL A 156     -27.805  16.725-134.262  1.00  0.00           H  
ATOM   2437 1HG1 VAL A 156     -28.625  14.639-133.279  1.00  0.00           H  
ATOM   2438 2HG1 VAL A 156     -27.763  15.643-132.089  1.00  0.00           H  
ATOM   2439 3HG1 VAL A 156     -29.542  15.570-132.071  1.00  0.00           H  
ATOM   2440 1HG2 VAL A 156     -29.888  15.708-135.128  1.00  0.00           H  
ATOM   2441 2HG2 VAL A 156     -30.838  16.678-133.977  1.00  0.00           H  
ATOM   2442 3HG2 VAL A 156     -29.927  17.481-135.278  1.00  0.00           H  
ATOM   2443  N   ARG A 157     -26.440  18.403-132.268  1.00  0.00           N  
ATOM   2444  CA  ARG A 157     -25.292  18.447-131.371  1.00  0.00           C  
ATOM   2445  C   ARG A 157     -25.452  19.540-130.322  1.00  0.00           C  
ATOM   2446  O   ARG A 157     -25.125  19.343-129.152  1.00  0.00           O  
ATOM   2447  CB  ARG A 157     -24.010  18.685-132.155  1.00  0.00           C  
ATOM   2448  CG  ARG A 157     -22.733  18.599-131.334  1.00  0.00           C  
ATOM   2449  CD  ARG A 157     -21.525  18.792-132.176  1.00  0.00           C  
ATOM   2450  NE  ARG A 157     -21.405  17.764-133.196  1.00  0.00           N  
ATOM   2451  CZ  ARG A 157     -21.615  17.963-134.512  1.00  0.00           C  
ATOM   2452  NH1 ARG A 157     -21.954  19.156-134.950  1.00  0.00           N  
ATOM   2453  NH2 ARG A 157     -21.480  16.961-135.362  1.00  0.00           N  
ATOM   2454  H   ARG A 157     -26.309  18.622-133.245  1.00  0.00           H  
ATOM   2455  HA  ARG A 157     -25.214  17.486-130.861  1.00  0.00           H  
ATOM   2456 1HB  ARG A 157     -23.934  17.954-132.959  1.00  0.00           H  
ATOM   2457 2HB  ARG A 157     -24.042  19.673-132.614  1.00  0.00           H  
ATOM   2458 1HG  ARG A 157     -22.742  19.372-130.565  1.00  0.00           H  
ATOM   2459 2HG  ARG A 157     -22.669  17.618-130.861  1.00  0.00           H  
ATOM   2460 1HD  ARG A 157     -21.578  19.761-132.672  1.00  0.00           H  
ATOM   2461 2HD  ARG A 157     -20.635  18.755-131.548  1.00  0.00           H  
ATOM   2462  HE  ARG A 157     -21.146  16.833-132.898  1.00  0.00           H  
ATOM   2463 1HH1 ARG A 157     -22.056  19.922-134.300  1.00  0.00           H  
ATOM   2464 2HH1 ARG A 157     -22.111  19.305-135.936  1.00  0.00           H  
ATOM   2465 1HH2 ARG A 157     -21.220  16.044-135.026  1.00  0.00           H  
ATOM   2466 2HH2 ARG A 157     -21.637  17.110-136.348  1.00  0.00           H  
ATOM   2467  N   ALA A 158     -25.957  20.693-130.750  1.00  0.00           N  
ATOM   2468  CA  ALA A 158     -26.161  21.822-129.849  1.00  0.00           C  
ATOM   2469  C   ALA A 158     -27.208  21.498-128.790  1.00  0.00           C  
ATOM   2470  O   ALA A 158     -27.052  21.851-127.621  1.00  0.00           O  
ATOM   2471  CB  ALA A 158     -26.568  23.060-130.634  1.00  0.00           C  
ATOM   2472  H   ALA A 158     -26.206  20.790-131.724  1.00  0.00           H  
ATOM   2473  HA  ALA A 158     -25.219  22.022-129.338  1.00  0.00           H  
ATOM   2474 1HB  ALA A 158     -26.717  23.894-129.948  1.00  0.00           H  
ATOM   2475 2HB  ALA A 158     -25.783  23.313-131.347  1.00  0.00           H  
ATOM   2476 3HB  ALA A 158     -27.495  22.862-131.170  1.00  0.00           H  
ATOM   2477  N   ARG A 159     -28.275  20.825-129.205  1.00  0.00           N  
ATOM   2478  CA  ARG A 159     -29.346  20.451-128.293  1.00  0.00           C  
ATOM   2479  C   ARG A 159     -28.822  19.603-127.140  1.00  0.00           C  
ATOM   2480  O   ARG A 159     -29.145  19.850-125.978  1.00  0.00           O  
ATOM   2481  CB  ARG A 159     -30.431  19.682-129.032  1.00  0.00           C  
ATOM   2482  CG  ARG A 159     -31.643  19.318-128.190  1.00  0.00           C  
ATOM   2483  CD  ARG A 159     -32.644  18.547-128.971  1.00  0.00           C  
ATOM   2484  NE  ARG A 159     -33.182  19.322-130.077  1.00  0.00           N  
ATOM   2485  CZ  ARG A 159     -34.179  20.221-129.967  1.00  0.00           C  
ATOM   2486  NH1 ARG A 159     -34.735  20.447-128.797  1.00  0.00           N  
ATOM   2487  NH2 ARG A 159     -34.599  20.877-131.036  1.00  0.00           N  
ATOM   2488  H   ARG A 159     -28.345  20.566-130.179  1.00  0.00           H  
ATOM   2489  HA  ARG A 159     -29.784  21.361-127.881  1.00  0.00           H  
ATOM   2490 1HB  ARG A 159     -30.783  20.272-129.877  1.00  0.00           H  
ATOM   2491 2HB  ARG A 159     -30.015  18.756-129.429  1.00  0.00           H  
ATOM   2492 1HG  ARG A 159     -31.328  18.709-127.342  1.00  0.00           H  
ATOM   2493 2HG  ARG A 159     -32.121  20.228-127.825  1.00  0.00           H  
ATOM   2494 1HD  ARG A 159     -32.175  17.651-129.379  1.00  0.00           H  
ATOM   2495 2HD  ARG A 159     -33.470  18.260-128.322  1.00  0.00           H  
ATOM   2496  HE  ARG A 159     -32.780  19.175-130.994  1.00  0.00           H  
ATOM   2497 1HH1 ARG A 159     -34.414  19.946-127.981  1.00  0.00           H  
ATOM   2498 2HH1 ARG A 159     -35.482  21.121-128.715  1.00  0.00           H  
ATOM   2499 1HH2 ARG A 159     -34.172  20.703-131.935  1.00  0.00           H  
ATOM   2500 2HH2 ARG A 159     -35.346  21.550-130.953  1.00  0.00           H  
ATOM   2501  N   SER A 160     -28.012  18.603-127.470  1.00  0.00           N  
ATOM   2502  CA  SER A 160     -27.439  17.717-126.463  1.00  0.00           C  
ATOM   2503  C   SER A 160     -26.634  18.500-125.436  1.00  0.00           C  
ATOM   2504  O   SER A 160     -26.709  18.230-124.237  1.00  0.00           O  
ATOM   2505  CB  SER A 160     -26.556  16.677-127.124  1.00  0.00           C  
ATOM   2506  OG  SER A 160     -27.312  15.814-127.929  1.00  0.00           O  
ATOM   2507  H   SER A 160     -27.787  18.452-128.443  1.00  0.00           H  
ATOM   2508  HA  SER A 160     -28.254  17.209-125.945  1.00  0.00           H  
ATOM   2509 1HB  SER A 160     -25.799  17.174-127.729  1.00  0.00           H  
ATOM   2510 2HB  SER A 160     -26.037  16.101-126.358  1.00  0.00           H  
ATOM   2511  HG  SER A 160     -26.691  15.412-128.541  1.00  0.00           H  
ATOM   2512  N   TYR A 161     -25.861  19.477-125.932  1.00  0.00           N  
ATOM   2513  CA  TYR A 161     -25.096  20.420-125.108  1.00  0.00           C  
ATOM   2514  C   TYR A 161     -25.973  21.427-124.357  1.00  0.00           C  
ATOM   2515  O   TYR A 161     -25.632  21.863-123.258  1.00  0.00           O  
ATOM   2516  CB  TYR A 161     -24.084  21.167-125.979  1.00  0.00           C  
ATOM   2517  CG  TYR A 161     -22.924  20.312-126.437  1.00  0.00           C  
ATOM   2518  CD1 TYR A 161     -22.511  19.233-125.669  1.00  0.00           C  
ATOM   2519  CD2 TYR A 161     -22.272  20.606-127.626  1.00  0.00           C  
ATOM   2520  CE1 TYR A 161     -21.452  18.452-126.088  1.00  0.00           C  
ATOM   2521  CE2 TYR A 161     -21.213  19.825-128.044  1.00  0.00           C  
ATOM   2522  CZ  TYR A 161     -20.802  18.751-127.280  1.00  0.00           C  
ATOM   2523  OH  TYR A 161     -19.747  17.973-127.697  1.00  0.00           O  
ATOM   2524  H   TYR A 161     -25.815  19.553-126.938  1.00  0.00           H  
ATOM   2525  HA  TYR A 161     -24.553  19.855-124.349  1.00  0.00           H  
ATOM   2526 1HB  TYR A 161     -24.586  21.562-126.864  1.00  0.00           H  
ATOM   2527 2HB  TYR A 161     -23.683  22.015-125.425  1.00  0.00           H  
ATOM   2528  HD1 TYR A 161     -23.023  19.002-124.735  1.00  0.00           H  
ATOM   2529  HD2 TYR A 161     -22.595  21.454-128.229  1.00  0.00           H  
ATOM   2530  HE1 TYR A 161     -21.128  17.604-125.484  1.00  0.00           H  
ATOM   2531  HE2 TYR A 161     -20.700  20.056-128.978  1.00  0.00           H  
ATOM   2532  HH  TYR A 161     -19.412  18.310-128.531  1.00  0.00           H  
ATOM   2533  N   GLY A 162     -27.105  21.800-124.945  1.00  0.00           N  
ATOM   2534  CA  GLY A 162     -27.978  22.823-124.362  1.00  0.00           C  
ATOM   2535  C   GLY A 162     -27.790  24.199-125.008  1.00  0.00           C  
ATOM   2536  O   GLY A 162     -27.676  25.210-124.315  1.00  0.00           O  
ATOM   2537  H   GLY A 162     -27.373  21.368-125.816  1.00  0.00           H  
ATOM   2538 1HA  GLY A 162     -29.019  22.520-124.474  1.00  0.00           H  
ATOM   2539 2HA  GLY A 162     -27.780  22.904-123.294  1.00  0.00           H  
ATOM   2540  N   ALA A 163     -27.760  24.219-126.340  1.00  0.00           N  
ATOM   2541  CA  ALA A 163     -27.900  25.454-127.111  1.00  0.00           C  
ATOM   2542  C   ALA A 163     -29.369  25.823-127.277  1.00  0.00           C  
ATOM   2543  O   ALA A 163     -30.209  24.962-127.539  1.00  0.00           O  
ATOM   2544  CB  ALA A 163     -27.232  25.314-128.471  1.00  0.00           C  
ATOM   2545  H   ALA A 163     -27.636  23.345-126.830  1.00  0.00           H  
ATOM   2546  HA  ALA A 163     -27.411  26.256-126.558  1.00  0.00           H  
ATOM   2547 1HB  ALA A 163     -27.351  26.241-129.032  1.00  0.00           H  
ATOM   2548 2HB  ALA A 163     -26.170  25.107-128.335  1.00  0.00           H  
ATOM   2549 3HB  ALA A 163     -27.693  24.495-129.020  1.00  0.00           H  
ATOM   2550  N   PRO A 164     -29.685  27.107-127.125  1.00  0.00           N  
ATOM   2551  CA  PRO A 164     -31.077  27.549-127.145  1.00  0.00           C  
ATOM   2552  C   PRO A 164     -31.716  27.285-128.505  1.00  0.00           C  
ATOM   2553  O   PRO A 164     -31.203  27.718-129.537  1.00  0.00           O  
ATOM   2554  CB  PRO A 164     -30.968  29.049-126.853  1.00  0.00           C  
ATOM   2555  CG  PRO A 164     -29.658  29.191-126.155  1.00  0.00           C  
ATOM   2556  CD  PRO A 164     -28.768  28.175-126.819  1.00  0.00           C  
ATOM   2557  HA  PRO A 164     -31.632  27.032-126.348  1.00  0.00           H  
ATOM   2558 1HB  PRO A 164     -31.015  29.620-127.792  1.00  0.00           H  
ATOM   2559 2HB  PRO A 164     -31.818  29.375-126.236  1.00  0.00           H  
ATOM   2560 1HG  PRO A 164     -29.281  30.219-126.262  1.00  0.00           H  
ATOM   2561 2HG  PRO A 164     -29.781  29.008-125.077  1.00  0.00           H  
ATOM   2562 1HD  PRO A 164     -28.320  28.614-127.723  1.00  0.00           H  
ATOM   2563 2HD  PRO A 164     -27.986  27.856-126.114  1.00  0.00           H  
ATOM   2564  N   GLU A 165     -32.827  26.565-128.366  1.00  0.00           N  
ATOM   2565  CA  GLU A 165     -33.496  25.826-129.433  1.00  0.00           C  
ATOM   2566  C   GLU A 165     -34.005  26.776-130.517  1.00  0.00           C  
ATOM   2567  O   GLU A 165     -34.172  26.383-131.672  1.00  0.00           O  
ATOM   2568  CB  GLU A 165     -34.658  25.006-128.868  1.00  0.00           C  
ATOM   2569  CG  GLU A 165     -34.240  23.900-127.910  1.00  0.00           C  
ATOM   2570  CD  GLU A 165     -34.029  24.392-126.505  1.00  0.00           C  
ATOM   2571  OE1 GLU A 165     -34.208  25.564-126.273  1.00  0.00           O  
ATOM   2572  OE2 GLU A 165     -33.689  23.595-125.663  1.00  0.00           O  
ATOM   2573  H   GLU A 165     -33.218  26.546-127.435  1.00  0.00           H  
ATOM   2574  HA  GLU A 165     -32.775  25.144-129.886  1.00  0.00           H  
ATOM   2575 1HB  GLU A 165     -35.345  25.666-128.338  1.00  0.00           H  
ATOM   2576 2HB  GLU A 165     -35.212  24.548-129.688  1.00  0.00           H  
ATOM   2577 1HG  GLU A 165     -35.012  23.131-127.901  1.00  0.00           H  
ATOM   2578 2HG  GLU A 165     -33.319  23.448-128.274  1.00  0.00           H  
ATOM   2579  N   GLU A 166     -34.243  28.017-130.122  1.00  0.00           N  
ATOM   2580  CA  GLU A 166     -34.654  29.084-131.028  1.00  0.00           C  
ATOM   2581  C   GLU A 166     -33.592  29.344-132.088  1.00  0.00           C  
ATOM   2582  O   GLU A 166     -33.908  29.555-133.259  1.00  0.00           O  
ATOM   2583  CB  GLU A 166     -34.934  30.370-130.247  1.00  0.00           C  
ATOM   2584  CG  GLU A 166     -36.183  30.318-129.378  1.00  0.00           C  
ATOM   2585  CD  GLU A 166     -36.382  31.567-128.565  1.00  0.00           C  
ATOM   2586  OE1 GLU A 166     -35.517  32.409-128.584  1.00  0.00           O  
ATOM   2587  OE2 GLU A 166     -37.401  31.679-127.925  1.00  0.00           O  
ATOM   2588  H   GLU A 166     -34.130  28.222-129.139  1.00  0.00           H  
ATOM   2589  HA  GLU A 166     -35.570  28.775-131.533  1.00  0.00           H  
ATOM   2590 1HB  GLU A 166     -34.086  30.595-129.600  1.00  0.00           H  
ATOM   2591 2HB  GLU A 166     -35.045  31.201-130.943  1.00  0.00           H  
ATOM   2592 1HG  GLU A 166     -37.053  30.172-130.018  1.00  0.00           H  
ATOM   2593 2HG  GLU A 166     -36.111  29.462-128.708  1.00  0.00           H  
ATOM   2594  N   VAL A 167     -32.330  29.328-131.670  1.00  0.00           N  
ATOM   2595  CA  VAL A 167     -31.219  29.561-132.585  1.00  0.00           C  
ATOM   2596  C   VAL A 167     -31.124  28.459-133.631  1.00  0.00           C  
ATOM   2597  O   VAL A 167     -30.871  28.725-134.806  1.00  0.00           O  
ATOM   2598  CB  VAL A 167     -29.893  29.640-131.806  1.00  0.00           C  
ATOM   2599  CG1 VAL A 167     -28.713  29.692-132.765  1.00  0.00           C  
ATOM   2600  CG2 VAL A 167     -29.900  30.856-130.893  1.00  0.00           C  
ATOM   2601  H   VAL A 167     -32.135  29.150-130.695  1.00  0.00           H  
ATOM   2602  HA  VAL A 167     -31.383  30.512-133.094  1.00  0.00           H  
ATOM   2603  HB  VAL A 167     -29.780  28.736-131.207  1.00  0.00           H  
ATOM   2604 1HG1 VAL A 167     -27.784  29.747-132.198  1.00  0.00           H  
ATOM   2605 2HG1 VAL A 167     -28.707  28.795-133.384  1.00  0.00           H  
ATOM   2606 3HG1 VAL A 167     -28.801  30.573-133.402  1.00  0.00           H  
ATOM   2607 1HG2 VAL A 167     -28.960  30.905-130.344  1.00  0.00           H  
ATOM   2608 2HG2 VAL A 167     -30.019  31.760-131.491  1.00  0.00           H  
ATOM   2609 3HG2 VAL A 167     -30.727  30.777-130.187  1.00  0.00           H  
ATOM   2610  N   GLY A 168     -31.328  27.220-133.199  1.00  0.00           N  
ATOM   2611  CA  GLY A 168     -31.267  26.075-134.098  1.00  0.00           C  
ATOM   2612  C   GLY A 168     -32.374  26.134-135.143  1.00  0.00           C  
ATOM   2613  O   GLY A 168     -32.152  25.828-136.314  1.00  0.00           O  
ATOM   2614  H   GLY A 168     -31.533  27.068-132.222  1.00  0.00           H  
ATOM   2615 1HA  GLY A 168     -30.296  26.052-134.593  1.00  0.00           H  
ATOM   2616 2HA  GLY A 168     -31.355  25.155-133.521  1.00  0.00           H  
ATOM   2617  N   GLU A 169     -33.567  26.527-134.712  1.00  0.00           N  
ATOM   2618  CA  GLU A 169     -34.710  26.628-135.609  1.00  0.00           C  
ATOM   2619  C   GLU A 169     -34.489  27.701-136.667  1.00  0.00           C  
ATOM   2620  O   GLU A 169     -34.829  27.514-137.835  1.00  0.00           O  
ATOM   2621  CB  GLU A 169     -35.983  26.934-134.817  1.00  0.00           C  
ATOM   2622  CG  GLU A 169     -36.469  25.787-133.942  1.00  0.00           C  
ATOM   2623  CD  GLU A 169     -37.679  26.147-133.124  1.00  0.00           C  
ATOM   2624  OE1 GLU A 169     -38.067  27.291-133.144  1.00  0.00           O  
ATOM   2625  OE2 GLU A 169     -38.216  25.278-132.479  1.00  0.00           O  
ATOM   2626  H   GLU A 169     -33.685  26.762-133.737  1.00  0.00           H  
ATOM   2627  HA  GLU A 169     -34.836  25.672-136.118  1.00  0.00           H  
ATOM   2628 1HB  GLU A 169     -35.813  27.797-134.173  1.00  0.00           H  
ATOM   2629 2HB  GLU A 169     -36.787  27.193-135.506  1.00  0.00           H  
ATOM   2630 1HG  GLU A 169     -36.715  24.937-134.578  1.00  0.00           H  
ATOM   2631 2HG  GLU A 169     -35.663  25.486-133.275  1.00  0.00           H  
ATOM   2632  N   LYS A 170     -33.918  28.826-136.252  1.00  0.00           N  
ATOM   2633  CA  LYS A 170     -33.650  29.931-137.163  1.00  0.00           C  
ATOM   2634  C   LYS A 170     -32.625  29.539-138.219  1.00  0.00           C  
ATOM   2635  O   LYS A 170     -32.762  29.889-139.391  1.00  0.00           O  
ATOM   2636  CB  LYS A 170     -33.165  31.157-136.389  1.00  0.00           C  
ATOM   2637  CG  LYS A 170     -34.236  31.831-135.541  1.00  0.00           C  
ATOM   2638  CD  LYS A 170     -33.674  33.027-134.788  1.00  0.00           C  
ATOM   2639  CE  LYS A 170     -34.740  33.694-133.932  1.00  0.00           C  
ATOM   2640  NZ  LYS A 170     -34.195  34.843-133.159  1.00  0.00           N  
ATOM   2641  H   LYS A 170     -33.663  28.918-135.279  1.00  0.00           H  
ATOM   2642  HA  LYS A 170     -34.577  30.188-137.677  1.00  0.00           H  
ATOM   2643 1HB  LYS A 170     -32.347  30.870-135.728  1.00  0.00           H  
ATOM   2644 2HB  LYS A 170     -32.776  31.899-137.087  1.00  0.00           H  
ATOM   2645 1HG  LYS A 170     -35.051  32.167-136.183  1.00  0.00           H  
ATOM   2646 2HG  LYS A 170     -34.635  31.115-134.823  1.00  0.00           H  
ATOM   2647 1HD  LYS A 170     -32.855  32.700-134.144  1.00  0.00           H  
ATOM   2648 2HD  LYS A 170     -33.285  33.755-135.499  1.00  0.00           H  
ATOM   2649 1HE  LYS A 170     -35.547  34.051-134.570  1.00  0.00           H  
ATOM   2650 2HE  LYS A 170     -35.154  32.967-133.233  1.00  0.00           H  
ATOM   2651 1HZ  LYS A 170     -34.932  35.257-132.606  1.00  0.00           H  
ATOM   2652 2HZ  LYS A 170     -33.457  34.520-132.549  1.00  0.00           H  
ATOM   2653 3HZ  LYS A 170     -33.826  35.534-133.797  1.00  0.00           H  
ATOM   2654  N   ALA A 171     -31.596  28.810-137.797  1.00  0.00           N  
ATOM   2655  CA  ALA A 171     -30.547  28.367-138.708  1.00  0.00           C  
ATOM   2656  C   ALA A 171     -31.094  27.400-139.751  1.00  0.00           C  
ATOM   2657  O   ALA A 171     -30.731  27.468-140.925  1.00  0.00           O  
ATOM   2658  CB  ALA A 171     -29.410  27.719-137.931  1.00  0.00           C  
ATOM   2659  H   ALA A 171     -31.539  28.557-136.821  1.00  0.00           H  
ATOM   2660  HA  ALA A 171     -30.163  29.242-139.233  1.00  0.00           H  
ATOM   2661 1HB  ALA A 171     -28.634  27.394-138.625  1.00  0.00           H  
ATOM   2662 2HB  ALA A 171     -28.991  28.441-137.230  1.00  0.00           H  
ATOM   2663 3HB  ALA A 171     -29.789  26.859-137.382  1.00  0.00           H  
ATOM   2664  N   VAL A 172     -31.968  26.501-139.315  1.00  0.00           N  
ATOM   2665  CA  VAL A 172     -32.565  25.518-140.212  1.00  0.00           C  
ATOM   2666  C   VAL A 172     -33.441  26.191-141.260  1.00  0.00           C  
ATOM   2667  O   VAL A 172     -33.429  25.810-142.430  1.00  0.00           O  
ATOM   2668  CB  VAL A 172     -33.410  24.508-139.413  1.00  0.00           C  
ATOM   2669  CG1 VAL A 172     -34.184  23.598-140.355  1.00  0.00           C  
ATOM   2670  CG2 VAL A 172     -32.512  23.694-138.494  1.00  0.00           C  
ATOM   2671  H   VAL A 172     -32.226  26.497-138.339  1.00  0.00           H  
ATOM   2672  HA  VAL A 172     -31.763  24.980-140.719  1.00  0.00           H  
ATOM   2673  HB  VAL A 172     -34.143  25.052-138.817  1.00  0.00           H  
ATOM   2674 1HG1 VAL A 172     -34.776  22.891-139.773  1.00  0.00           H  
ATOM   2675 2HG1 VAL A 172     -34.847  24.199-140.978  1.00  0.00           H  
ATOM   2676 3HG1 VAL A 172     -33.486  23.051-140.988  1.00  0.00           H  
ATOM   2677 1HG2 VAL A 172     -33.116  22.983-137.932  1.00  0.00           H  
ATOM   2678 2HG2 VAL A 172     -31.775  23.155-139.089  1.00  0.00           H  
ATOM   2679 3HG2 VAL A 172     -31.999  24.362-137.801  1.00  0.00           H  
ATOM   2680  N   LYS A 173     -34.201  27.194-140.834  1.00  0.00           N  
ATOM   2681  CA  LYS A 173     -35.084  27.922-141.737  1.00  0.00           C  
ATOM   2682  C   LYS A 173     -34.291  28.674-142.798  1.00  0.00           C  
ATOM   2683  O   LYS A 173     -34.675  28.707-143.967  1.00  0.00           O  
ATOM   2684  CB  LYS A 173     -35.967  28.894-140.953  1.00  0.00           C  
ATOM   2685  CG  LYS A 173     -37.036  28.225-140.099  1.00  0.00           C  
ATOM   2686  CD  LYS A 173     -37.858  29.253-139.337  1.00  0.00           C  
ATOM   2687  CE  LYS A 173     -38.919  28.586-138.475  1.00  0.00           C  
ATOM   2688  NZ  LYS A 173     -39.707  29.578-137.693  1.00  0.00           N  
ATOM   2689  H   LYS A 173     -34.166  27.459-139.860  1.00  0.00           H  
ATOM   2690  HA  LYS A 173     -35.725  27.203-142.248  1.00  0.00           H  
ATOM   2691 1HB  LYS A 173     -35.345  29.502-140.296  1.00  0.00           H  
ATOM   2692 2HB  LYS A 173     -36.468  29.570-141.647  1.00  0.00           H  
ATOM   2693 1HG  LYS A 173     -37.700  27.642-140.738  1.00  0.00           H  
ATOM   2694 2HG  LYS A 173     -36.562  27.551-139.386  1.00  0.00           H  
ATOM   2695 1HD  LYS A 173     -37.201  29.844-138.697  1.00  0.00           H  
ATOM   2696 2HD  LYS A 173     -38.347  29.924-140.043  1.00  0.00           H  
ATOM   2697 1HE  LYS A 173     -39.599  28.019-139.109  1.00  0.00           H  
ATOM   2698 2HE  LYS A 173     -38.442  27.893-137.781  1.00  0.00           H  
ATOM   2699 1HZ  LYS A 173     -40.398  29.096-137.136  1.00  0.00           H  
ATOM   2700 2HZ  LYS A 173     -39.088  30.097-137.087  1.00  0.00           H  
ATOM   2701 3HZ  LYS A 173     -40.170  30.214-138.326  1.00  0.00           H  
ATOM   2702  N   GLU A 174     -33.181  29.278-142.383  1.00  0.00           N  
ATOM   2703  CA  GLU A 174     -32.332  30.032-143.297  1.00  0.00           C  
ATOM   2704  C   GLU A 174     -31.711  29.121-144.349  1.00  0.00           C  
ATOM   2705  O   GLU A 174     -31.626  29.481-145.523  1.00  0.00           O  
ATOM   2706  CB  GLU A 174     -31.230  30.760-142.524  1.00  0.00           C  
ATOM   2707  CG  GLU A 174     -31.725  31.910-141.657  1.00  0.00           C  
ATOM   2708  CD  GLU A 174     -30.627  32.555-140.858  1.00  0.00           C  
ATOM   2709  OE1 GLU A 174     -29.528  32.054-140.882  1.00  0.00           O  
ATOM   2710  OE2 GLU A 174     -30.888  33.549-140.222  1.00  0.00           O  
ATOM   2711  H   GLU A 174     -32.920  29.213-141.410  1.00  0.00           H  
ATOM   2712  HA  GLU A 174     -32.947  30.773-143.809  1.00  0.00           H  
ATOM   2713 1HB  GLU A 174     -30.712  30.053-141.876  1.00  0.00           H  
ATOM   2714 2HB  GLU A 174     -30.498  31.161-143.224  1.00  0.00           H  
ATOM   2715 1HG  GLU A 174     -32.183  32.663-142.298  1.00  0.00           H  
ATOM   2716 2HG  GLU A 174     -32.491  31.536-140.979  1.00  0.00           H  
ATOM   2717  N   VAL A 175     -31.279  27.940-143.919  1.00  0.00           N  
ATOM   2718  CA  VAL A 175     -30.666  26.975-144.824  1.00  0.00           C  
ATOM   2719  C   VAL A 175     -31.661  26.486-145.868  1.00  0.00           C  
ATOM   2720  O   VAL A 175     -31.320  26.334-147.041  1.00  0.00           O  
ATOM   2721  CB  VAL A 175     -30.124  25.770-144.032  1.00  0.00           C  
ATOM   2722  CG1 VAL A 175     -29.656  24.676-144.981  1.00  0.00           C  
ATOM   2723  CG2 VAL A 175     -28.991  26.216-143.121  1.00  0.00           C  
ATOM   2724  H   VAL A 175     -31.377  27.704-142.942  1.00  0.00           H  
ATOM   2725  HA  VAL A 175     -29.834  27.460-145.336  1.00  0.00           H  
ATOM   2726  HB  VAL A 175     -30.931  25.350-143.431  1.00  0.00           H  
ATOM   2727 1HG1 VAL A 175     -29.277  23.832-144.404  1.00  0.00           H  
ATOM   2728 2HG1 VAL A 175     -30.492  24.347-145.598  1.00  0.00           H  
ATOM   2729 3HG1 VAL A 175     -28.863  25.064-145.620  1.00  0.00           H  
ATOM   2730 1HG2 VAL A 175     -28.613  25.359-142.564  1.00  0.00           H  
ATOM   2731 2HG2 VAL A 175     -28.187  26.641-143.723  1.00  0.00           H  
ATOM   2732 3HG2 VAL A 175     -29.359  26.968-142.424  1.00  0.00           H  
ATOM   2733  N   ARG A 176     -32.893  26.241-145.432  1.00  0.00           N  
ATOM   2734  CA  ARG A 176     -33.941  25.768-146.328  1.00  0.00           C  
ATOM   2735  C   ARG A 176     -34.280  26.815-147.383  1.00  0.00           C  
ATOM   2736  O   ARG A 176     -34.489  26.488-148.551  1.00  0.00           O  
ATOM   2737  CB  ARG A 176     -35.197  25.417-145.544  1.00  0.00           C  
ATOM   2738  CG  ARG A 176     -35.079  24.179-144.669  1.00  0.00           C  
ATOM   2739  CD  ARG A 176     -36.321  23.937-143.890  1.00  0.00           C  
ATOM   2740  NE  ARG A 176     -37.444  23.600-144.751  1.00  0.00           N  
ATOM   2741  CZ  ARG A 176     -38.732  23.589-144.358  1.00  0.00           C  
ATOM   2742  NH1 ARG A 176     -39.045  23.898-143.119  1.00  0.00           N  
ATOM   2743  NH2 ARG A 176     -39.683  23.268-145.219  1.00  0.00           N  
ATOM   2744  H   ARG A 176     -33.109  26.386-144.456  1.00  0.00           H  
ATOM   2745  HA  ARG A 176     -33.585  24.870-146.833  1.00  0.00           H  
ATOM   2746 1HB  ARG A 176     -35.468  26.252-144.899  1.00  0.00           H  
ATOM   2747 2HB  ARG A 176     -36.024  25.256-146.235  1.00  0.00           H  
ATOM   2748 1HG  ARG A 176     -34.892  23.307-145.296  1.00  0.00           H  
ATOM   2749 2HG  ARG A 176     -34.254  24.306-143.967  1.00  0.00           H  
ATOM   2750 1HD  ARG A 176     -36.162  23.110-143.199  1.00  0.00           H  
ATOM   2751 2HD  ARG A 176     -36.579  24.834-143.329  1.00  0.00           H  
ATOM   2752  HE  ARG A 176     -37.243  23.357-145.712  1.00  0.00           H  
ATOM   2753 1HH1 ARG A 176     -38.318  24.144-142.462  1.00  0.00           H  
ATOM   2754 2HH1 ARG A 176     -40.011  23.890-142.825  1.00  0.00           H  
ATOM   2755 1HH2 ARG A 176     -39.443  23.030-146.172  1.00  0.00           H  
ATOM   2756 2HH2 ARG A 176     -40.648  23.260-144.925  1.00  0.00           H  
ATOM   2757  N   GLU A 177     -34.333  28.074-146.962  1.00  0.00           N  
ATOM   2758  CA  GLU A 177     -34.646  29.172-147.870  1.00  0.00           C  
ATOM   2759  C   GLU A 177     -33.564  29.334-148.931  1.00  0.00           C  
ATOM   2760  O   GLU A 177     -33.860  29.571-150.102  1.00  0.00           O  
ATOM   2761  CB  GLU A 177     -34.810  30.479-147.091  1.00  0.00           C  
ATOM   2762  CG  GLU A 177     -36.052  30.536-146.214  1.00  0.00           C  
ATOM   2763  CD  GLU A 177     -36.143  31.803-145.409  1.00  0.00           C  
ATOM   2764  OE1 GLU A 177     -35.211  32.571-145.438  1.00  0.00           O  
ATOM   2765  OE2 GLU A 177     -37.145  32.003-144.764  1.00  0.00           O  
ATOM   2766  H   GLU A 177     -34.152  28.276-145.989  1.00  0.00           H  
ATOM   2767  HA  GLU A 177     -35.586  28.946-148.375  1.00  0.00           H  
ATOM   2768 1HB  GLU A 177     -33.941  30.632-146.450  1.00  0.00           H  
ATOM   2769 2HB  GLU A 177     -34.854  31.315-147.788  1.00  0.00           H  
ATOM   2770 1HG  GLU A 177     -36.936  30.458-146.847  1.00  0.00           H  
ATOM   2771 2HG  GLU A 177     -36.047  29.682-145.538  1.00  0.00           H  
ATOM   2772  N   ALA A 178     -32.309  29.204-148.512  1.00  0.00           N  
ATOM   2773  CA  ALA A 178     -31.180  29.337-149.425  1.00  0.00           C  
ATOM   2774  C   ALA A 178     -31.185  28.230-150.472  1.00  0.00           C  
ATOM   2775  O   ALA A 178     -30.909  28.472-151.647  1.00  0.00           O  
ATOM   2776  CB  ALA A 178     -29.869  29.328-148.652  1.00  0.00           C  
ATOM   2777  H   ALA A 178     -32.133  29.008-147.537  1.00  0.00           H  
ATOM   2778  HA  ALA A 178     -31.276  30.290-149.946  1.00  0.00           H  
ATOM   2779 1HB  ALA A 178     -29.036  29.428-149.347  1.00  0.00           H  
ATOM   2780 2HB  ALA A 178     -29.857  30.160-147.948  1.00  0.00           H  
ATOM   2781 3HB  ALA A 178     -29.776  28.390-148.106  1.00  0.00           H  
ATOM   2782  N   SER A 179     -31.501  27.013-150.038  1.00  0.00           N  
ATOM   2783  CA  SER A 179     -31.542  25.867-150.937  1.00  0.00           C  
ATOM   2784  C   SER A 179     -32.639  26.026-151.983  1.00  0.00           C  
ATOM   2785  O   SER A 179     -32.444  25.703-153.155  1.00  0.00           O  
ATOM   2786  CB  SER A 179     -31.764  24.592-150.147  1.00  0.00           C  
ATOM   2787  OG  SER A 179     -30.670  24.319-149.316  1.00  0.00           O  
ATOM   2788  H   SER A 179     -31.718  26.880-149.061  1.00  0.00           H  
ATOM   2789  HA  SER A 179     -30.584  25.798-151.454  1.00  0.00           H  
ATOM   2790 1HB  SER A 179     -32.667  24.691-149.544  1.00  0.00           H  
ATOM   2791 2HB  SER A 179     -31.919  23.761-150.834  1.00  0.00           H  
ATOM   2792  HG  SER A 179     -30.885  23.505-148.854  1.00  0.00           H  
ATOM   2793  N   GLU A 180     -33.793  26.526-151.553  1.00  0.00           N  
ATOM   2794  CA  GLU A 180     -34.922  26.730-152.450  1.00  0.00           C  
ATOM   2795  C   GLU A 180     -34.603  27.776-153.509  1.00  0.00           C  
ATOM   2796  O   GLU A 180     -34.956  27.618-154.678  1.00  0.00           O  
ATOM   2797  CB  GLU A 180     -36.162  27.153-151.659  1.00  0.00           C  
ATOM   2798  CG  GLU A 180     -36.752  26.057-150.782  1.00  0.00           C  
ATOM   2799  CD  GLU A 180     -37.922  26.529-149.965  1.00  0.00           C  
ATOM   2800  OE1 GLU A 180     -38.203  27.703-149.986  1.00  0.00           O  
ATOM   2801  OE2 GLU A 180     -38.537  25.714-149.319  1.00  0.00           O  
ATOM   2802  H   GLU A 180     -33.889  26.771-150.578  1.00  0.00           H  
ATOM   2803  HA  GLU A 180     -35.136  25.788-152.957  1.00  0.00           H  
ATOM   2804 1HB  GLU A 180     -35.913  27.998-151.016  1.00  0.00           H  
ATOM   2805 2HB  GLU A 180     -36.938  27.484-152.348  1.00  0.00           H  
ATOM   2806 1HG  GLU A 180     -37.075  25.233-151.417  1.00  0.00           H  
ATOM   2807 2HG  GLU A 180     -35.976  25.684-150.115  1.00  0.00           H  
ATOM   2808  N   GLU A 181     -33.934  28.845-153.094  1.00  0.00           N  
ATOM   2809  CA  GLU A 181     -33.567  29.921-154.005  1.00  0.00           C  
ATOM   2810  C   GLU A 181     -32.582  29.436-155.061  1.00  0.00           C  
ATOM   2811  O   GLU A 181     -32.688  29.795-156.234  1.00  0.00           O  
ATOM   2812  CB  GLU A 181     -32.963  31.094-153.229  1.00  0.00           C  
ATOM   2813  CG  GLU A 181     -33.956  31.850-152.358  1.00  0.00           C  
ATOM   2814  CD  GLU A 181     -33.314  32.947-151.557  1.00  0.00           C  
ATOM   2815  OE1 GLU A 181     -32.111  33.051-151.583  1.00  0.00           O  
ATOM   2816  OE2 GLU A 181     -34.027  33.684-150.917  1.00  0.00           O  
ATOM   2817  H   GLU A 181     -33.673  28.914-152.121  1.00  0.00           H  
ATOM   2818  HA  GLU A 181     -34.468  30.266-154.514  1.00  0.00           H  
ATOM   2819 1HB  GLU A 181     -32.162  30.730-152.585  1.00  0.00           H  
ATOM   2820 2HB  GLU A 181     -32.522  31.804-153.929  1.00  0.00           H  
ATOM   2821 1HG  GLU A 181     -34.726  32.284-152.996  1.00  0.00           H  
ATOM   2822 2HG  GLU A 181     -34.438  31.146-151.681  1.00  0.00           H  
ATOM   2823  N   ALA A 182     -31.624  28.619-154.639  1.00  0.00           N  
ATOM   2824  CA  ALA A 182     -30.618  28.083-155.547  1.00  0.00           C  
ATOM   2825  C   ALA A 182     -31.248  27.170-156.591  1.00  0.00           C  
ATOM   2826  O   ALA A 182     -30.880  27.207-157.765  1.00  0.00           O  
ATOM   2827  CB  ALA A 182     -29.546  27.335-154.768  1.00  0.00           C  
ATOM   2828  H   ALA A 182     -31.592  28.363-153.663  1.00  0.00           H  
ATOM   2829  HA  ALA A 182     -30.155  28.919-156.071  1.00  0.00           H  
ATOM   2830 1HB  ALA A 182     -28.802  26.941-155.459  1.00  0.00           H  
ATOM   2831 2HB  ALA A 182     -29.065  28.016-154.066  1.00  0.00           H  
ATOM   2832 3HB  ALA A 182     -30.003  26.512-154.219  1.00  0.00           H  
ATOM   2833  N   LEU A 183     -32.200  26.351-156.155  1.00  0.00           N  
ATOM   2834  CA  LEU A 183     -32.884  25.426-157.051  1.00  0.00           C  
ATOM   2835  C   LEU A 183     -33.695  26.175-158.101  1.00  0.00           C  
ATOM   2836  O   LEU A 183     -33.718  25.793-159.271  1.00  0.00           O  
ATOM   2837  CB  LEU A 183     -33.806  24.497-156.251  1.00  0.00           C  
ATOM   2838  CG  LEU A 183     -34.560  23.442-157.070  1.00  0.00           C  
ATOM   2839  CD1 LEU A 183     -33.561  22.547-157.790  1.00  0.00           C  
ATOM   2840  CD2 LEU A 183     -35.457  22.629-156.148  1.00  0.00           C  
ATOM   2841  H   LEU A 183     -32.456  26.370-155.178  1.00  0.00           H  
ATOM   2842  HA  LEU A 183     -32.135  24.822-157.562  1.00  0.00           H  
ATOM   2843 1HB  LEU A 183     -33.209  23.973-155.506  1.00  0.00           H  
ATOM   2844 2HB  LEU A 183     -34.546  25.105-155.731  1.00  0.00           H  
ATOM   2845  HG  LEU A 183     -35.170  23.936-157.827  1.00  0.00           H  
ATOM   2846 1HD1 LEU A 183     -34.097  21.797-158.372  1.00  0.00           H  
ATOM   2847 2HD1 LEU A 183     -32.946  23.151-158.457  1.00  0.00           H  
ATOM   2848 3HD1 LEU A 183     -32.925  22.050-157.058  1.00  0.00           H  
ATOM   2849 1HD2 LEU A 183     -35.994  21.880-156.731  1.00  0.00           H  
ATOM   2850 2HD2 LEU A 183     -34.848  22.133-155.392  1.00  0.00           H  
ATOM   2851 3HD2 LEU A 183     -36.173  23.291-155.661  1.00  0.00           H  
ATOM   2852  N   GLU A 184     -34.360  27.244-157.676  1.00  0.00           N  
ATOM   2853  CA  GLU A 184     -35.175  28.048-158.578  1.00  0.00           C  
ATOM   2854  C   GLU A 184     -34.316  28.725-159.639  1.00  0.00           C  
ATOM   2855  O   GLU A 184     -34.695  28.792-160.808  1.00  0.00           O  
ATOM   2856  CB  GLU A 184     -35.959  29.102-157.792  1.00  0.00           C  
ATOM   2857  CG  GLU A 184     -37.060  28.536-156.907  1.00  0.00           C  
ATOM   2858  CD  GLU A 184     -38.151  27.860-157.690  1.00  0.00           C  
ATOM   2859  OE1 GLU A 184     -38.820  28.530-158.440  1.00  0.00           O  
ATOM   2860  OE2 GLU A 184     -38.315  26.673-157.538  1.00  0.00           O  
ATOM   2861  H   GLU A 184     -34.299  27.506-156.703  1.00  0.00           H  
ATOM   2862  HA  GLU A 184     -35.883  27.391-159.083  1.00  0.00           H  
ATOM   2863 1HB  GLU A 184     -35.275  29.665-157.157  1.00  0.00           H  
ATOM   2864 2HB  GLU A 184     -36.416  29.807-158.486  1.00  0.00           H  
ATOM   2865 1HG  GLU A 184     -36.622  27.814-156.218  1.00  0.00           H  
ATOM   2866 2HG  GLU A 184     -37.489  29.345-156.318  1.00  0.00           H  
ATOM   2867  N   ARG A 185     -33.159  29.226-159.225  1.00  0.00           N  
ATOM   2868  CA  ARG A 185     -32.242  29.898-160.138  1.00  0.00           C  
ATOM   2869  C   ARG A 185     -31.707  28.935-161.190  1.00  0.00           C  
ATOM   2870  O   ARG A 185     -31.590  29.286-162.364  1.00  0.00           O  
ATOM   2871  CB  ARG A 185     -31.076  30.508-159.373  1.00  0.00           C  
ATOM   2872  CG  ARG A 185     -31.437  31.699-158.500  1.00  0.00           C  
ATOM   2873  CD  ARG A 185     -31.798  32.887-159.315  1.00  0.00           C  
ATOM   2874  NE  ARG A 185     -30.696  33.320-160.160  1.00  0.00           N  
ATOM   2875  CZ  ARG A 185     -29.698  34.131-159.759  1.00  0.00           C  
ATOM   2876  NH1 ARG A 185     -29.676  34.588-158.527  1.00  0.00           N  
ATOM   2877  NH2 ARG A 185     -28.740  34.468-160.605  1.00  0.00           N  
ATOM   2878  H   ARG A 185     -32.907  29.139-158.251  1.00  0.00           H  
ATOM   2879  HA  ARG A 185     -32.782  30.699-160.644  1.00  0.00           H  
ATOM   2880 1HB  ARG A 185     -30.628  29.751-158.730  1.00  0.00           H  
ATOM   2881 2HB  ARG A 185     -30.310  30.834-160.077  1.00  0.00           H  
ATOM   2882 1HG  ARG A 185     -32.289  31.444-157.870  1.00  0.00           H  
ATOM   2883 2HG  ARG A 185     -30.586  31.960-157.871  1.00  0.00           H  
ATOM   2884 1HD  ARG A 185     -32.645  32.645-159.956  1.00  0.00           H  
ATOM   2885 2HD  ARG A 185     -32.066  33.712-158.656  1.00  0.00           H  
ATOM   2886  HE  ARG A 185     -30.679  32.990-161.115  1.00  0.00           H  
ATOM   2887 1HH1 ARG A 185     -30.408  34.331-157.880  1.00  0.00           H  
ATOM   2888 2HH1 ARG A 185     -28.928  35.196-158.226  1.00  0.00           H  
ATOM   2889 1HH2 ARG A 185     -28.757  34.117-161.553  1.00  0.00           H  
ATOM   2890 2HH2 ARG A 185     -27.992  35.075-160.305  1.00  0.00           H  
ATOM   2891  N   TYR A 186     -31.383  27.719-160.760  1.00  0.00           N  
ATOM   2892  CA  TYR A 186     -30.858  26.704-161.663  1.00  0.00           C  
ATOM   2893  C   TYR A 186     -31.826  26.428-162.807  1.00  0.00           C  
ATOM   2894  O   TYR A 186     -31.428  26.374-163.971  1.00  0.00           O  
ATOM   2895  CB  TYR A 186     -30.558  25.413-160.898  1.00  0.00           C  
ATOM   2896  CG  TYR A 186     -30.041  24.292-161.773  1.00  0.00           C  
ATOM   2897  CD1 TYR A 186     -28.716  24.285-162.182  1.00  0.00           C  
ATOM   2898  CD2 TYR A 186     -30.893  23.270-162.165  1.00  0.00           C  
ATOM   2899  CE1 TYR A 186     -28.244  23.261-162.981  1.00  0.00           C  
ATOM   2900  CE2 TYR A 186     -30.422  22.246-162.964  1.00  0.00           C  
ATOM   2901  CZ  TYR A 186     -29.103  22.240-163.371  1.00  0.00           C  
ATOM   2902  OH  TYR A 186     -28.634  21.220-164.166  1.00  0.00           O  
ATOM   2903  H   TYR A 186     -31.504  27.493-159.783  1.00  0.00           H  
ATOM   2904  HA  TYR A 186     -29.930  27.075-162.099  1.00  0.00           H  
ATOM   2905 1HB  TYR A 186     -29.814  25.612-160.125  1.00  0.00           H  
ATOM   2906 2HB  TYR A 186     -31.463  25.066-160.400  1.00  0.00           H  
ATOM   2907  HD1 TYR A 186     -28.046  25.088-161.873  1.00  0.00           H  
ATOM   2908  HD2 TYR A 186     -31.935  23.275-161.845  1.00  0.00           H  
ATOM   2909  HE1 TYR A 186     -27.203  23.256-163.302  1.00  0.00           H  
ATOM   2910  HE2 TYR A 186     -31.092  21.443-163.273  1.00  0.00           H  
ATOM   2911  HH  TYR A 186     -27.704  21.366-164.357  1.00  0.00           H  
ATOM   2912  N   LYS A 187     -33.099  26.254-162.468  1.00  0.00           N  
ATOM   2913  CA  LYS A 187     -34.126  25.985-163.466  1.00  0.00           C  
ATOM   2914  C   LYS A 187     -34.187  27.094-164.508  1.00  0.00           C  
ATOM   2915  O   LYS A 187     -34.416  26.837-165.690  1.00  0.00           O  
ATOM   2916  CB  LYS A 187     -35.491  25.816-162.797  1.00  0.00           C  
ATOM   2917  CG  LYS A 187     -35.643  24.533-161.992  1.00  0.00           C  
ATOM   2918  CD  LYS A 187     -37.083  24.327-161.546  1.00  0.00           C  
ATOM   2919  CE  LYS A 187     -37.470  25.311-160.452  1.00  0.00           C  
ATOM   2920  NZ  LYS A 187     -38.835  25.045-159.922  1.00  0.00           N  
ATOM   2921  H   LYS A 187     -33.362  26.310-161.494  1.00  0.00           H  
ATOM   2922  HA  LYS A 187     -33.873  25.058-163.981  1.00  0.00           H  
ATOM   2923 1HB  LYS A 187     -35.674  26.656-162.126  1.00  0.00           H  
ATOM   2924 2HB  LYS A 187     -36.273  25.829-163.557  1.00  0.00           H  
ATOM   2925 1HG  LYS A 187     -35.335  23.682-162.601  1.00  0.00           H  
ATOM   2926 2HG  LYS A 187     -35.002  24.577-161.112  1.00  0.00           H  
ATOM   2927 1HD  LYS A 187     -37.750  24.461-162.398  1.00  0.00           H  
ATOM   2928 2HD  LYS A 187     -37.205  23.312-161.167  1.00  0.00           H  
ATOM   2929 1HE  LYS A 187     -36.756  25.245-159.633  1.00  0.00           H  
ATOM   2930 2HE  LYS A 187     -37.440  26.326-160.849  1.00  0.00           H  
ATOM   2931 1HZ  LYS A 187     -39.054  25.718-159.201  1.00  0.00           H  
ATOM   2932 2HZ  LYS A 187     -39.509  25.123-160.671  1.00  0.00           H  
ATOM   2933 3HZ  LYS A 187     -38.870  24.114-159.534  1.00  0.00           H  
ATOM   2934  N   GLU A 188     -33.974  28.327-164.021  1.00  0.00           N  
ATOM   2935  CA  GLU A 188     -33.963  29.551-164.821  1.00  0.00           C  
ATOM   2936  C   GLU A 188     -32.737  29.668-165.731  1.00  0.00           C  
ATOM   2937  O   GLU A 188     -32.712  30.482-166.654  1.00  0.00           O  
ATOM   2938  CB  GLU A 188     -34.030  30.771-163.900  1.00  0.00           C  
ATOM   2939  CG  GLU A 188     -35.348  30.923-163.152  1.00  0.00           C  
ATOM   2940  CD  GLU A 188     -35.373  32.125-162.250  1.00  0.00           C  
ATOM   2941  OE1 GLU A 188     -34.360  32.770-162.122  1.00  0.00           O  
ATOM   2942  OE2 GLU A 188     -36.407  32.398-161.687  1.00  0.00           O  
ATOM   2943  H   GLU A 188     -33.812  28.388-163.026  1.00  0.00           H  
ATOM   2944  HA  GLU A 188     -34.842  29.551-165.466  1.00  0.00           H  
ATOM   2945 1HB  GLU A 188     -33.231  30.714-163.161  1.00  0.00           H  
ATOM   2946 2HB  GLU A 188     -33.872  31.678-164.485  1.00  0.00           H  
ATOM   2947 1HG  GLU A 188     -36.157  31.010-163.877  1.00  0.00           H  
ATOM   2948 2HG  GLU A 188     -35.522  30.026-162.560  1.00  0.00           H  
ATOM   2949  N   GLY A 189     -31.711  28.858-165.481  1.00  0.00           N  
ATOM   2950  CA  GLY A 189     -30.500  28.920-166.304  1.00  0.00           C  
ATOM   2951  C   GLY A 189     -29.314  29.648-165.668  1.00  0.00           C  
ATOM   2952  O   GLY A 189     -28.332  29.959-166.341  1.00  0.00           O  
ATOM   2953  H   GLY A 189     -31.777  28.201-164.717  1.00  0.00           H  
ATOM   2954 1HA  GLY A 189     -30.173  27.909-166.547  1.00  0.00           H  
ATOM   2955 2HA  GLY A 189     -30.725  29.420-167.245  1.00  0.00           H  
ATOM   2956  N   ALA A 190     -29.388  29.924-164.374  1.00  0.00           N  
ATOM   2957  CA  ALA A 190     -28.263  30.554-163.684  1.00  0.00           C  
ATOM   2958  C   ALA A 190     -27.056  29.625-163.687  1.00  0.00           C  
ATOM   2959  O   ALA A 190     -27.198  28.406-163.590  1.00  0.00           O  
ATOM   2960  CB  ALA A 190     -28.646  30.926-162.259  1.00  0.00           C  
ATOM   2961  H   ALA A 190     -30.223  29.701-163.852  1.00  0.00           H  
ATOM   2962  HA  ALA A 190     -27.998  31.461-164.227  1.00  0.00           H  
ATOM   2963 1HB  ALA A 190     -27.791  31.384-161.761  1.00  0.00           H  
ATOM   2964 2HB  ALA A 190     -29.476  31.633-162.278  1.00  0.00           H  
ATOM   2965 3HB  ALA A 190     -28.944  30.031-161.717  1.00  0.00           H  
ATOM   2966  N   ASP A 191     -25.856  30.193-163.799  1.00  0.00           N  
ATOM   2967  CA  ASP A 191     -24.643  29.379-163.785  1.00  0.00           C  
ATOM   2968  C   ASP A 191     -24.630  28.513-162.530  1.00  0.00           C  
ATOM   2969  O   ASP A 191     -24.829  29.008-161.421  1.00  0.00           O  
ATOM   2970  CB  ASP A 191     -23.390  30.258-163.832  1.00  0.00           C  
ATOM   2971  CG  ASP A 191     -22.106  29.452-163.976  1.00  0.00           C  
ATOM   2972  OD1 ASP A 191     -21.766  29.105-165.083  1.00  0.00           O  
ATOM   2973  OD2 ASP A 191     -21.479  29.190-162.978  1.00  0.00           O  
ATOM   2974  H   ASP A 191     -25.775  31.195-163.895  1.00  0.00           H  
ATOM   2975  HA  ASP A 191     -24.649  28.734-164.664  1.00  0.00           H  
ATOM   2976 1HB  ASP A 191     -23.463  30.950-164.671  1.00  0.00           H  
ATOM   2977 2HB  ASP A 191     -23.329  30.853-162.921  1.00  0.00           H  
ATOM   2978  N   GLU A 192     -24.395  27.228-162.721  1.00  0.00           N  
ATOM   2979  CA  GLU A 192     -24.351  26.243-161.650  1.00  0.00           C  
ATOM   2980  C   GLU A 192     -23.254  26.508-160.626  1.00  0.00           C  
ATOM   2981  O   GLU A 192     -23.460  26.340-159.424  1.00  0.00           O  
ATOM   2982  CB  GLU A 192     -24.164  24.845-162.243  1.00  0.00           C  
ATOM   2983  CG  GLU A 192     -22.810  24.616-162.899  1.00  0.00           C  
ATOM   2984  CD  GLU A 192     -22.682  23.252-163.517  1.00  0.00           C  
ATOM   2985  OE1 GLU A 192     -23.607  22.484-163.412  1.00  0.00           O  
ATOM   2986  OE2 GLU A 192     -21.656  22.977-164.095  1.00  0.00           O  
ATOM   2987  H   GLU A 192     -24.239  26.927-163.672  1.00  0.00           H  
ATOM   2988  HA  GLU A 192     -25.301  26.271-161.115  1.00  0.00           H  
ATOM   2989 1HB  GLU A 192     -24.285  24.098-161.458  1.00  0.00           H  
ATOM   2990 2HB  GLU A 192     -24.934  24.661-162.992  1.00  0.00           H  
ATOM   2991 1HG  GLU A 192     -22.662  25.369-163.674  1.00  0.00           H  
ATOM   2992 2HG  GLU A 192     -22.028  24.746-162.152  1.00  0.00           H  
ATOM   2993  N   SER A 193     -22.074  26.925-161.084  1.00  0.00           N  
ATOM   2994  CA  SER A 193     -20.987  27.190-160.147  1.00  0.00           C  
ATOM   2995  C   SER A 193     -21.354  28.310-159.181  1.00  0.00           C  
ATOM   2996  O   SER A 193     -21.158  28.189-157.972  1.00  0.00           O  
ATOM   2997  CB  SER A 193     -19.724  27.555-160.902  1.00  0.00           C  
ATOM   2998  OG  SER A 193     -18.670  27.822-160.018  1.00  0.00           O  
ATOM   2999  H   SER A 193     -21.916  27.062-162.072  1.00  0.00           H  
ATOM   3000  HA  SER A 193     -20.801  26.285-159.567  1.00  0.00           H  
ATOM   3001 1HB  SER A 193     -19.447  26.736-161.566  1.00  0.00           H  
ATOM   3002 2HB  SER A 193     -19.911  28.430-161.523  1.00  0.00           H  
ATOM   3003  HG  SER A 193     -18.808  28.719-159.705  1.00  0.00           H  
ATOM   3004  N   GLU A 194     -21.888  29.401-159.722  1.00  0.00           N  
ATOM   3005  CA  GLU A 194     -22.283  30.545-158.909  1.00  0.00           C  
ATOM   3006  C   GLU A 194     -23.300  30.139-157.849  1.00  0.00           C  
ATOM   3007  O   GLU A 194     -23.170  30.500-156.679  1.00  0.00           O  
ATOM   3008  CB  GLU A 194     -22.864  31.652-159.791  1.00  0.00           C  
ATOM   3009  CG  GLU A 194     -21.841  32.359-160.669  1.00  0.00           C  
ATOM   3010  CD  GLU A 194     -22.460  33.378-161.585  1.00  0.00           C  
ATOM   3011  OE1 GLU A 194     -23.664  33.458-161.626  1.00  0.00           O  
ATOM   3012  OE2 GLU A 194     -21.728  34.076-162.245  1.00  0.00           O  
ATOM   3013  H   GLU A 194     -22.023  29.438-160.722  1.00  0.00           H  
ATOM   3014  HA  GLU A 194     -21.398  30.931-158.402  1.00  0.00           H  
ATOM   3015 1HB  GLU A 194     -23.631  31.233-160.443  1.00  0.00           H  
ATOM   3016 2HB  GLU A 194     -23.343  32.404-159.164  1.00  0.00           H  
ATOM   3017 1HG  GLU A 194     -21.113  32.858-160.030  1.00  0.00           H  
ATOM   3018 2HG  GLU A 194     -21.312  31.616-161.264  1.00  0.00           H  
ATOM   3019  N   LEU A 195     -24.313  29.387-158.263  1.00  0.00           N  
ATOM   3020  CA  LEU A 195     -25.354  28.932-157.349  1.00  0.00           C  
ATOM   3021  C   LEU A 195     -24.788  27.987-156.297  1.00  0.00           C  
ATOM   3022  O   LEU A 195     -25.151  28.060-155.123  1.00  0.00           O  
ATOM   3023  CB  LEU A 195     -26.473  28.229-158.128  1.00  0.00           C  
ATOM   3024  CG  LEU A 195     -27.325  29.132-159.029  1.00  0.00           C  
ATOM   3025  CD1 LEU A 195     -28.265  28.274-159.865  1.00  0.00           C  
ATOM   3026  CD2 LEU A 195     -28.103  30.118-158.170  1.00  0.00           C  
ATOM   3027  H   LEU A 195     -24.364  29.123-159.237  1.00  0.00           H  
ATOM   3028  HA  LEU A 195     -25.772  29.801-156.841  1.00  0.00           H  
ATOM   3029 1HB  LEU A 195     -26.028  27.459-158.756  1.00  0.00           H  
ATOM   3030 2HB  LEU A 195     -27.142  27.746-157.415  1.00  0.00           H  
ATOM   3031  HG  LEU A 195     -26.677  29.680-159.713  1.00  0.00           H  
ATOM   3032 1HD1 LEU A 195     -28.871  28.916-160.505  1.00  0.00           H  
ATOM   3033 2HD1 LEU A 195     -27.682  27.592-160.483  1.00  0.00           H  
ATOM   3034 3HD1 LEU A 195     -28.917  27.701-159.206  1.00  0.00           H  
ATOM   3035 1HD2 LEU A 195     -28.708  30.761-158.810  1.00  0.00           H  
ATOM   3036 2HD2 LEU A 195     -28.753  29.571-157.486  1.00  0.00           H  
ATOM   3037 3HD2 LEU A 195     -27.406  30.730-157.596  1.00  0.00           H  
ATOM   3038  N   ILE A 196     -23.897  27.100-156.722  1.00  0.00           N  
ATOM   3039  CA  ILE A 196     -23.279  26.139-155.816  1.00  0.00           C  
ATOM   3040  C   ILE A 196     -22.419  26.840-154.773  1.00  0.00           C  
ATOM   3041  O   ILE A 196     -22.425  26.469-153.599  1.00  0.00           O  
ATOM   3042  CB  ILE A 196     -22.420  25.125-156.593  1.00  0.00           C  
ATOM   3043  CG1 ILE A 196     -23.306  24.227-157.459  1.00  0.00           C  
ATOM   3044  CG2 ILE A 196     -21.585  24.290-155.634  1.00  0.00           C  
ATOM   3045  CD1 ILE A 196     -22.538  23.386-158.453  1.00  0.00           C  
ATOM   3046  H   ILE A 196     -23.640  27.091-157.699  1.00  0.00           H  
ATOM   3047  HA  ILE A 196     -24.068  25.596-155.297  1.00  0.00           H  
ATOM   3048  HB  ILE A 196     -21.753  25.657-157.271  1.00  0.00           H  
ATOM   3049 1HG1 ILE A 196     -23.882  23.558-156.819  1.00  0.00           H  
ATOM   3050 2HG1 ILE A 196     -24.018  24.841-158.012  1.00  0.00           H  
ATOM   3051 1HG2 ILE A 196     -20.984  23.578-156.200  1.00  0.00           H  
ATOM   3052 2HG2 ILE A 196     -20.929  24.942-155.060  1.00  0.00           H  
ATOM   3053 3HG2 ILE A 196     -22.244  23.749-154.955  1.00  0.00           H  
ATOM   3054 1HD1 ILE A 196     -23.235  22.777-159.030  1.00  0.00           H  
ATOM   3055 2HD1 ILE A 196     -21.982  24.038-159.128  1.00  0.00           H  
ATOM   3056 3HD1 ILE A 196     -21.844  22.737-157.921  1.00  0.00           H  
ATOM   3057  N   ALA A 197     -21.681  27.854-155.208  1.00  0.00           N  
ATOM   3058  CA  ALA A 197     -20.812  28.610-154.313  1.00  0.00           C  
ATOM   3059  C   ALA A 197     -21.622  29.356-153.261  1.00  0.00           C  
ATOM   3060  O   ALA A 197     -21.241  29.407-152.092  1.00  0.00           O  
ATOM   3061  CB  ALA A 197     -19.951  29.583-155.106  1.00  0.00           C  
ATOM   3062  H   ALA A 197     -21.722  28.109-156.185  1.00  0.00           H  
ATOM   3063  HA  ALA A 197     -20.162  27.904-153.796  1.00  0.00           H  
ATOM   3064 1HB  ALA A 197     -19.309  30.140-154.423  1.00  0.00           H  
ATOM   3065 2HB  ALA A 197     -19.335  29.029-155.814  1.00  0.00           H  
ATOM   3066 3HB  ALA A 197     -20.592  30.276-155.648  1.00  0.00           H  
ATOM   3067  N   GLU A 198     -22.742  29.934-153.683  1.00  0.00           N  
ATOM   3068  CA  GLU A 198     -23.608  30.680-152.777  1.00  0.00           C  
ATOM   3069  C   GLU A 198     -24.211  29.767-151.717  1.00  0.00           C  
ATOM   3070  O   GLU A 198     -24.305  30.136-150.546  1.00  0.00           O  
ATOM   3071  CB  GLU A 198     -24.724  31.377-153.558  1.00  0.00           C  
ATOM   3072  CG  GLU A 198     -24.252  32.529-154.436  1.00  0.00           C  
ATOM   3073  CD  GLU A 198     -25.363  33.142-155.242  1.00  0.00           C  
ATOM   3074  OE1 GLU A 198     -26.451  32.620-155.214  1.00  0.00           O  
ATOM   3075  OE2 GLU A 198     -25.123  34.135-155.887  1.00  0.00           O  
ATOM   3076  H   GLU A 198     -23.000  29.855-154.656  1.00  0.00           H  
ATOM   3077  HA  GLU A 198     -23.009  31.438-152.272  1.00  0.00           H  
ATOM   3078 1HB  GLU A 198     -25.227  30.653-154.199  1.00  0.00           H  
ATOM   3079 2HB  GLU A 198     -25.465  31.769-152.862  1.00  0.00           H  
ATOM   3080 1HG  GLU A 198     -23.811  33.297-153.802  1.00  0.00           H  
ATOM   3081 2HG  GLU A 198     -23.479  32.164-155.110  1.00  0.00           H  
ATOM   3082  N   ILE A 199     -24.619  28.573-152.133  1.00  0.00           N  
ATOM   3083  CA  ILE A 199     -25.213  27.604-151.219  1.00  0.00           C  
ATOM   3084  C   ILE A 199     -24.206  27.146-150.171  1.00  0.00           C  
ATOM   3085  O   ILE A 199     -24.542  26.999-148.996  1.00  0.00           O  
ATOM   3086  CB  ILE A 199     -25.748  26.381-151.987  1.00  0.00           C  
ATOM   3087  CG1 ILE A 199     -26.944  26.778-152.856  1.00  0.00           C  
ATOM   3088  CG2 ILE A 199     -26.134  25.273-151.019  1.00  0.00           C  
ATOM   3089  CD1 ILE A 199     -27.363  25.712-153.842  1.00  0.00           C  
ATOM   3090  H   ILE A 199     -24.515  28.330-153.108  1.00  0.00           H  
ATOM   3091  HA  ILE A 199     -26.047  28.080-150.705  1.00  0.00           H  
ATOM   3092  HB  ILE A 199     -24.978  26.010-152.661  1.00  0.00           H  
ATOM   3093 1HG1 ILE A 199     -27.797  27.008-152.219  1.00  0.00           H  
ATOM   3094 2HG1 ILE A 199     -26.703  27.683-153.416  1.00  0.00           H  
ATOM   3095 1HG2 ILE A 199     -26.511  24.417-151.578  1.00  0.00           H  
ATOM   3096 2HG2 ILE A 199     -25.260  24.973-150.442  1.00  0.00           H  
ATOM   3097 3HG2 ILE A 199     -26.909  25.634-150.343  1.00  0.00           H  
ATOM   3098 1HD1 ILE A 199     -28.215  26.067-154.422  1.00  0.00           H  
ATOM   3099 2HD1 ILE A 199     -26.533  25.491-154.515  1.00  0.00           H  
ATOM   3100 3HD1 ILE A 199     -27.643  24.808-153.303  1.00  0.00           H  
ATOM   3101  N   MET A 200     -22.972  26.922-150.603  1.00  0.00           N  
ATOM   3102  CA  MET A 200     -21.914  26.481-149.701  1.00  0.00           C  
ATOM   3103  C   MET A 200     -21.599  27.544-148.658  1.00  0.00           C  
ATOM   3104  O   MET A 200     -21.387  27.234-147.486  1.00  0.00           O  
ATOM   3105  CB  MET A 200     -20.658  26.125-150.494  1.00  0.00           C  
ATOM   3106  CG  MET A 200     -20.804  24.903-151.389  1.00  0.00           C  
ATOM   3107  SD  MET A 200     -21.106  23.389-150.455  1.00  0.00           S  
ATOM   3108  CE  MET A 200     -21.456  22.238-151.780  1.00  0.00           C  
ATOM   3109  H   MET A 200     -22.759  27.060-151.581  1.00  0.00           H  
ATOM   3110  HA  MET A 200     -22.258  25.592-149.172  1.00  0.00           H  
ATOM   3111 1HB  MET A 200     -20.375  26.968-151.124  1.00  0.00           H  
ATOM   3112 2HB  MET A 200     -19.833  25.939-149.806  1.00  0.00           H  
ATOM   3113 1HG  MET A 200     -21.633  25.053-152.079  1.00  0.00           H  
ATOM   3114 2HG  MET A 200     -19.894  24.770-151.975  1.00  0.00           H  
ATOM   3115 1HE  MET A 200     -21.664  21.253-151.361  1.00  0.00           H  
ATOM   3116 2HE  MET A 200     -22.324  22.584-152.343  1.00  0.00           H  
ATOM   3117 3HE  MET A 200     -20.594  22.175-152.445  1.00  0.00           H  
ATOM   3118  N   GLU A 201     -21.570  28.799-149.090  1.00  0.00           N  
ATOM   3119  CA  GLU A 201     -21.281  29.912-148.193  1.00  0.00           C  
ATOM   3120  C   GLU A 201     -22.366  30.064-147.136  1.00  0.00           C  
ATOM   3121  O   GLU A 201     -22.076  30.320-145.967  1.00  0.00           O  
ATOM   3122  CB  GLU A 201     -21.142  31.214-148.985  1.00  0.00           C  
ATOM   3123  CG  GLU A 201     -20.764  32.425-148.144  1.00  0.00           C  
ATOM   3124  CD  GLU A 201     -20.550  33.665-148.966  1.00  0.00           C  
ATOM   3125  OE1 GLU A 201     -20.669  33.587-150.166  1.00  0.00           O  
ATOM   3126  OE2 GLU A 201     -20.267  34.691-148.395  1.00  0.00           O  
ATOM   3127  H   GLU A 201     -21.753  28.988-150.065  1.00  0.00           H  
ATOM   3128  HA  GLU A 201     -20.338  29.710-147.684  1.00  0.00           H  
ATOM   3129 1HB  GLU A 201     -20.381  31.091-149.756  1.00  0.00           H  
ATOM   3130 2HB  GLU A 201     -22.084  31.436-149.488  1.00  0.00           H  
ATOM   3131 1HG  GLU A 201     -21.558  32.614-147.422  1.00  0.00           H  
ATOM   3132 2HG  GLU A 201     -19.854  32.199-147.591  1.00  0.00           H  
ATOM   3133  N   ALA A 202     -23.617  29.905-147.553  1.00  0.00           N  
ATOM   3134  CA  ALA A 202     -24.749  30.024-146.642  1.00  0.00           C  
ATOM   3135  C   ALA A 202     -24.724  28.928-145.584  1.00  0.00           C  
ATOM   3136  O   ALA A 202     -25.007  29.177-144.412  1.00  0.00           O  
ATOM   3137  CB  ALA A 202     -26.058  29.982-147.416  1.00  0.00           C  
ATOM   3138  H   ALA A 202     -23.789  29.696-148.526  1.00  0.00           H  
ATOM   3139  HA  ALA A 202     -24.672  30.983-146.130  1.00  0.00           H  
ATOM   3140 1HB  ALA A 202     -26.894  30.072-146.723  1.00  0.00           H  
ATOM   3141 2HB  ALA A 202     -26.087  30.806-148.129  1.00  0.00           H  
ATOM   3142 3HB  ALA A 202     -26.133  29.037-147.953  1.00  0.00           H  
ATOM   3143  N   THR A 203     -24.383  27.714-146.005  1.00  0.00           N  
ATOM   3144  CA  THR A 203     -24.319  26.577-145.094  1.00  0.00           C  
ATOM   3145  C   THR A 203     -23.227  26.769-144.050  1.00  0.00           C  
ATOM   3146  O   THR A 203     -23.416  26.455-142.875  1.00  0.00           O  
ATOM   3147  CB  THR A 203     -24.076  25.264-145.861  1.00  0.00           C  
ATOM   3148  OG1 THR A 203     -25.157  25.033-146.773  1.00  0.00           O  
ATOM   3149  CG2 THR A 203     -23.972  24.093-144.896  1.00  0.00           C  
ATOM   3150  H   THR A 203     -24.163  27.576-146.981  1.00  0.00           H  
ATOM   3151  HA  THR A 203     -25.273  26.498-144.572  1.00  0.00           H  
ATOM   3152  HB  THR A 203     -23.149  25.342-146.430  1.00  0.00           H  
ATOM   3153  HG1 THR A 203     -25.030  25.566-147.562  1.00  0.00           H  
ATOM   3154 1HG2 THR A 203     -23.800  23.174-145.456  1.00  0.00           H  
ATOM   3155 2HG2 THR A 203     -23.143  24.261-144.209  1.00  0.00           H  
ATOM   3156 3HG2 THR A 203     -24.899  24.005-144.331  1.00  0.00           H  
ATOM   3157  N   ALA A 204     -22.083  27.287-144.485  1.00  0.00           N  
ATOM   3158  CA  ALA A 204     -20.957  27.524-143.588  1.00  0.00           C  
ATOM   3159  C   ALA A 204     -21.299  28.574-142.540  1.00  0.00           C  
ATOM   3160  O   ALA A 204     -20.946  28.434-141.369  1.00  0.00           O  
ATOM   3161  CB  ALA A 204     -19.729  27.948-144.380  1.00  0.00           C  
ATOM   3162  H   ALA A 204     -21.991  27.523-145.463  1.00  0.00           H  
ATOM   3163  HA  ALA A 204     -20.737  26.592-143.067  1.00  0.00           H  
ATOM   3164 1HB  ALA A 204     -18.897  28.122-143.696  1.00  0.00           H  
ATOM   3165 2HB  ALA A 204     -19.460  27.162-145.085  1.00  0.00           H  
ATOM   3166 3HB  ALA A 204     -19.947  28.865-144.925  1.00  0.00           H  
ATOM   3167  N   GLU A 205     -21.988  29.627-142.967  1.00  0.00           N  
ATOM   3168  CA  GLU A 205     -22.380  30.703-142.066  1.00  0.00           C  
ATOM   3169  C   GLU A 205     -23.356  30.210-141.006  1.00  0.00           C  
ATOM   3170  O   GLU A 205     -23.258  30.583-139.837  1.00  0.00           O  
ATOM   3171  CB  GLU A 205     -23.008  31.855-142.854  1.00  0.00           C  
ATOM   3172  CG  GLU A 205     -23.384  33.064-142.009  1.00  0.00           C  
ATOM   3173  CD  GLU A 205     -23.915  34.207-142.827  1.00  0.00           C  
ATOM   3174  OE1 GLU A 205     -23.971  34.079-144.026  1.00  0.00           O  
ATOM   3175  OE2 GLU A 205     -24.265  35.211-142.252  1.00  0.00           O  
ATOM   3176  H   GLU A 205     -22.247  29.683-143.942  1.00  0.00           H  
ATOM   3177  HA  GLU A 205     -21.488  31.072-141.559  1.00  0.00           H  
ATOM   3178 1HB  GLU A 205     -22.313  32.189-143.625  1.00  0.00           H  
ATOM   3179 2HB  GLU A 205     -23.910  31.504-143.355  1.00  0.00           H  
ATOM   3180 1HG  GLU A 205     -24.143  32.766-141.285  1.00  0.00           H  
ATOM   3181 2HG  GLU A 205     -22.505  33.395-141.457  1.00  0.00           H  
ATOM   3182  N   ALA A 206     -24.296  29.370-141.422  1.00  0.00           N  
ATOM   3183  CA  ALA A 206     -25.292  28.822-140.508  1.00  0.00           C  
ATOM   3184  C   ALA A 206     -24.644  27.931-139.455  1.00  0.00           C  
ATOM   3185  O   ALA A 206     -25.014  27.971-138.282  1.00  0.00           O  
ATOM   3186  CB  ALA A 206     -26.349  28.045-141.280  1.00  0.00           C  
ATOM   3187  H   ALA A 206     -24.322  29.103-142.396  1.00  0.00           H  
ATOM   3188  HA  ALA A 206     -25.772  29.654-139.992  1.00  0.00           H  
ATOM   3189 1HB  ALA A 206     -27.085  27.643-140.584  1.00  0.00           H  
ATOM   3190 2HB  ALA A 206     -26.844  28.710-141.988  1.00  0.00           H  
ATOM   3191 3HB  ALA A 206     -25.876  27.227-141.821  1.00  0.00           H  
ATOM   3192  N   VAL A 207     -23.675  27.128-139.883  1.00  0.00           N  
ATOM   3193  CA  VAL A 207     -22.974  26.227-138.976  1.00  0.00           C  
ATOM   3194  C   VAL A 207     -22.179  27.003-137.933  1.00  0.00           C  
ATOM   3195  O   VAL A 207     -22.151  26.634-136.759  1.00  0.00           O  
ATOM   3196  CB  VAL A 207     -22.021  25.309-139.765  1.00  0.00           C  
ATOM   3197  CG1 VAL A 207     -21.151  24.501-138.814  1.00  0.00           C  
ATOM   3198  CG2 VAL A 207     -22.823  24.392-140.676  1.00  0.00           C  
ATOM   3199  H   VAL A 207     -23.417  27.142-140.860  1.00  0.00           H  
ATOM   3200  HA  VAL A 207     -23.712  25.608-138.464  1.00  0.00           H  
ATOM   3201  HB  VAL A 207     -21.353  25.926-140.367  1.00  0.00           H  
ATOM   3202 1HG1 VAL A 207     -20.484  23.858-139.389  1.00  0.00           H  
ATOM   3203 2HG1 VAL A 207     -20.560  25.177-138.198  1.00  0.00           H  
ATOM   3204 3HG1 VAL A 207     -21.785  23.886-138.176  1.00  0.00           H  
ATOM   3205 1HG2 VAL A 207     -22.143  23.746-141.231  1.00  0.00           H  
ATOM   3206 2HG2 VAL A 207     -23.495  23.779-140.075  1.00  0.00           H  
ATOM   3207 3HG2 VAL A 207     -23.406  24.991-141.375  1.00  0.00           H  
ATOM   3208  N   GLY A 208     -21.534  28.079-138.369  1.00  0.00           N  
ATOM   3209  CA  GLY A 208     -20.739  28.909-137.473  1.00  0.00           C  
ATOM   3210  C   GLY A 208     -21.611  29.579-136.420  1.00  0.00           C  
ATOM   3211  O   GLY A 208     -21.235  29.665-135.251  1.00  0.00           O  
ATOM   3212  H   GLY A 208     -21.596  28.329-139.346  1.00  0.00           H  
ATOM   3213 1HA  GLY A 208     -19.981  28.296-136.985  1.00  0.00           H  
ATOM   3214 2HA  GLY A 208     -20.213  29.669-138.051  1.00  0.00           H  
ATOM   3215  N   LYS A 209     -22.779  30.053-136.842  1.00  0.00           N  
ATOM   3216  CA  LYS A 209     -23.708  30.717-135.935  1.00  0.00           C  
ATOM   3217  C   LYS A 209     -24.226  29.753-134.874  1.00  0.00           C  
ATOM   3218  O   LYS A 209     -24.352  30.113-133.703  1.00  0.00           O  
ATOM   3219  CB  LYS A 209     -24.878  31.320-136.714  1.00  0.00           C  
ATOM   3220  CG  LYS A 209     -24.510  32.528-137.566  1.00  0.00           C  
ATOM   3221  CD  LYS A 209     -25.751  33.203-138.131  1.00  0.00           C  
ATOM   3222  CE  LYS A 209     -26.392  32.360-139.224  1.00  0.00           C  
ATOM   3223  NZ  LYS A 209     -27.527  33.065-139.878  1.00  0.00           N  
ATOM   3224  H   LYS A 209     -23.030  29.951-137.815  1.00  0.00           H  
ATOM   3225  HA  LYS A 209     -23.178  31.521-135.424  1.00  0.00           H  
ATOM   3226 1HB  LYS A 209     -25.305  30.564-137.373  1.00  0.00           H  
ATOM   3227 2HB  LYS A 209     -25.659  31.627-136.018  1.00  0.00           H  
ATOM   3228 1HG  LYS A 209     -23.960  33.248-136.958  1.00  0.00           H  
ATOM   3229 2HG  LYS A 209     -23.872  32.212-138.389  1.00  0.00           H  
ATOM   3230 1HD  LYS A 209     -26.476  33.361-137.332  1.00  0.00           H  
ATOM   3231 2HD  LYS A 209     -25.479  34.173-138.548  1.00  0.00           H  
ATOM   3232 1HE  LYS A 209     -25.647  32.117-139.980  1.00  0.00           H  
ATOM   3233 2HE  LYS A 209     -26.759  31.428-138.795  1.00  0.00           H  
ATOM   3234 1HZ  LYS A 209     -27.924  32.474-140.594  1.00  0.00           H  
ATOM   3235 2HZ  LYS A 209     -28.234  33.279-139.188  1.00  0.00           H  
ATOM   3236 3HZ  LYS A 209     -27.195  33.923-140.296  1.00  0.00           H  
ATOM   3237  N   ILE A 210     -24.524  28.528-135.291  1.00  0.00           N  
ATOM   3238  CA  ILE A 210     -25.029  27.509-134.378  1.00  0.00           C  
ATOM   3239  C   ILE A 210     -23.985  27.143-133.329  1.00  0.00           C  
ATOM   3240  O   ILE A 210     -24.307  26.965-132.154  1.00  0.00           O  
ATOM   3241  CB  ILE A 210     -25.451  26.244-135.147  1.00  0.00           C  
ATOM   3242  CG1 ILE A 210     -26.677  26.532-136.017  1.00  0.00           C  
ATOM   3243  CG2 ILE A 210     -25.737  25.105-134.180  1.00  0.00           C  
ATOM   3244  CD1 ILE A 210     -26.998  25.433-137.004  1.00  0.00           C  
ATOM   3245  H   ILE A 210     -24.398  28.296-136.266  1.00  0.00           H  
ATOM   3246  HA  ILE A 210     -25.903  27.908-133.864  1.00  0.00           H  
ATOM   3247  HB  ILE A 210     -24.650  25.943-135.821  1.00  0.00           H  
ATOM   3248 1HG1 ILE A 210     -27.548  26.683-135.380  1.00  0.00           H  
ATOM   3249 2HG1 ILE A 210     -26.518  27.455-136.576  1.00  0.00           H  
ATOM   3250 1HG2 ILE A 210     -26.035  24.218-134.740  1.00  0.00           H  
ATOM   3251 2HG2 ILE A 210     -24.840  24.884-133.603  1.00  0.00           H  
ATOM   3252 3HG2 ILE A 210     -26.542  25.394-133.504  1.00  0.00           H  
ATOM   3253 1HD1 ILE A 210     -27.878  25.710-137.585  1.00  0.00           H  
ATOM   3254 2HD1 ILE A 210     -26.151  25.289-137.676  1.00  0.00           H  
ATOM   3255 3HD1 ILE A 210     -27.196  24.507-136.466  1.00  0.00           H  
ATOM   3256  N   ALA A 211     -22.734  27.032-133.762  1.00  0.00           N  
ATOM   3257  CA  ALA A 211     -21.641  26.687-132.862  1.00  0.00           C  
ATOM   3258  C   ALA A 211     -21.422  27.774-131.818  1.00  0.00           C  
ATOM   3259  O   ALA A 211     -21.181  27.483-130.646  1.00  0.00           O  
ATOM   3260  CB  ALA A 211     -20.362  26.446-133.651  1.00  0.00           C  
ATOM   3261  H   ALA A 211     -22.535  27.191-134.739  1.00  0.00           H  
ATOM   3262  HA  ALA A 211     -21.911  25.770-132.338  1.00  0.00           H  
ATOM   3263 1HB  ALA A 211     -19.555  26.189-132.965  1.00  0.00           H  
ATOM   3264 2HB  ALA A 211     -20.517  25.626-134.353  1.00  0.00           H  
ATOM   3265 3HB  ALA A 211     -20.098  27.348-134.199  1.00  0.00           H  
ATOM   3266  N   GLU A 212     -21.507  29.027-132.249  1.00  0.00           N  
ATOM   3267  CA  GLU A 212     -21.318  30.162-131.352  1.00  0.00           C  
ATOM   3268  C   GLU A 212     -22.414  30.214-130.294  1.00  0.00           C  
ATOM   3269  O   GLU A 212     -22.149  30.495-129.125  1.00  0.00           O  
ATOM   3270  CB  GLU A 212     -21.297  31.471-132.144  1.00  0.00           C  
ATOM   3271  CG  GLU A 212     -20.067  31.656-133.021  1.00  0.00           C  
ATOM   3272  CD  GLU A 212     -20.115  32.917-133.838  1.00  0.00           C  
ATOM   3273  OE1 GLU A 212     -21.125  33.578-133.817  1.00  0.00           O  
ATOM   3274  OE2 GLU A 212     -19.139  33.219-134.485  1.00  0.00           O  
ATOM   3275  H   GLU A 212     -21.708  29.198-133.224  1.00  0.00           H  
ATOM   3276  HA  GLU A 212     -20.360  30.046-130.844  1.00  0.00           H  
ATOM   3277 1HB  GLU A 212     -22.176  31.522-132.787  1.00  0.00           H  
ATOM   3278 2HB  GLU A 212     -21.346  32.314-131.455  1.00  0.00           H  
ATOM   3279 1HG  GLU A 212     -19.181  31.681-132.386  1.00  0.00           H  
ATOM   3280 2HG  GLU A 212     -19.977  30.799-133.688  1.00  0.00           H  
ATOM   3281  N   ALA A 213     -23.646  29.942-130.711  1.00  0.00           N  
ATOM   3282  CA  ALA A 213     -24.783  29.958-129.800  1.00  0.00           C  
ATOM   3283  C   ALA A 213     -24.658  28.868-128.742  1.00  0.00           C  
ATOM   3284  O   ALA A 213     -24.962  29.089-127.570  1.00  0.00           O  
ATOM   3285  CB  ALA A 213     -26.083  29.798-130.574  1.00  0.00           C  
ATOM   3286  H   ALA A 213     -23.798  29.718-131.684  1.00  0.00           H  
ATOM   3287  HA  ALA A 213     -24.793  30.920-129.288  1.00  0.00           H  
ATOM   3288 1HB  ALA A 213     -26.924  29.813-129.880  1.00  0.00           H  
ATOM   3289 2HB  ALA A 213     -26.186  30.616-131.286  1.00  0.00           H  
ATOM   3290 3HB  ALA A 213     -26.073  28.850-131.110  1.00  0.00           H  
ATOM   3291  N   ALA A 214     -24.209  27.691-129.163  1.00  0.00           N  
ATOM   3292  CA  ALA A 214     -24.042  26.564-128.255  1.00  0.00           C  
ATOM   3293  C   ALA A 214     -22.971  26.853-127.210  1.00  0.00           C  
ATOM   3294  O   ALA A 214     -23.130  26.520-126.036  1.00  0.00           O  
ATOM   3295  CB  ALA A 214     -23.696  25.304-129.034  1.00  0.00           C  
ATOM   3296  H   ALA A 214     -23.977  27.575-130.139  1.00  0.00           H  
ATOM   3297  HA  ALA A 214     -24.986  26.408-127.732  1.00  0.00           H  
ATOM   3298 1HB  ALA A 214     -23.575  24.470-128.342  1.00  0.00           H  
ATOM   3299 2HB  ALA A 214     -24.498  25.078-129.737  1.00  0.00           H  
ATOM   3300 3HB  ALA A 214     -22.767  25.458-129.581  1.00  0.00           H  
ATOM   3301  N   ILE A 215     -21.881  27.474-127.645  1.00  0.00           N  
ATOM   3302  CA  ILE A 215     -20.780  27.808-126.749  1.00  0.00           C  
ATOM   3303  C   ILE A 215     -21.253  28.690-125.600  1.00  0.00           C  
ATOM   3304  O   ILE A 215     -20.928  28.441-124.439  1.00  0.00           O  
ATOM   3305  CB  ILE A 215     -19.648  28.520-127.512  1.00  0.00           C  
ATOM   3306  CG1 ILE A 215     -18.972  27.555-128.489  1.00  0.00           C  
ATOM   3307  CG2 ILE A 215     -18.631  29.096-126.538  1.00  0.00           C  
ATOM   3308  CD1 ILE A 215     -18.050  28.232-129.477  1.00  0.00           C  
ATOM   3309  H   ILE A 215     -21.813  27.721-128.622  1.00  0.00           H  
ATOM   3310  HA  ILE A 215     -20.384  26.884-126.329  1.00  0.00           H  
ATOM   3311  HB  ILE A 215     -20.065  29.331-128.108  1.00  0.00           H  
ATOM   3312 1HG1 ILE A 215     -18.395  26.818-127.931  1.00  0.00           H  
ATOM   3313 2HG1 ILE A 215     -19.734  27.014-129.051  1.00  0.00           H  
ATOM   3314 1HG2 ILE A 215     -17.838  29.595-127.094  1.00  0.00           H  
ATOM   3315 2HG2 ILE A 215     -19.121  29.814-125.882  1.00  0.00           H  
ATOM   3316 3HG2 ILE A 215     -18.204  28.291-125.940  1.00  0.00           H  
ATOM   3317 1HD1 ILE A 215     -17.609  27.483-130.135  1.00  0.00           H  
ATOM   3318 2HD1 ILE A 215     -18.616  28.949-130.071  1.00  0.00           H  
ATOM   3319 3HD1 ILE A 215     -17.258  28.751-128.938  1.00  0.00           H  
ATOM   3320  N   GLU A 216     -22.021  29.721-125.930  1.00  0.00           N  
ATOM   3321  CA  GLU A 216     -22.542  30.642-124.926  1.00  0.00           C  
ATOM   3322  C   GLU A 216     -23.370  29.905-123.881  1.00  0.00           C  
ATOM   3323  O   GLU A 216     -23.262  30.176-122.685  1.00  0.00           O  
ATOM   3324  CB  GLU A 216     -23.390  31.730-125.588  1.00  0.00           C  
ATOM   3325  CG  GLU A 216     -23.949  32.766-124.623  1.00  0.00           C  
ATOM   3326  CD  GLU A 216     -22.881  33.617-123.995  1.00  0.00           C  
ATOM   3327  OE1 GLU A 216     -21.809  33.693-124.545  1.00  0.00           O  
ATOM   3328  OE2 GLU A 216     -23.138  34.191-122.963  1.00  0.00           O  
ATOM   3329  H   GLU A 216     -22.251  29.872-126.902  1.00  0.00           H  
ATOM   3330  HA  GLU A 216     -21.700  31.115-124.420  1.00  0.00           H  
ATOM   3331 1HB  GLU A 216     -22.791  32.255-126.333  1.00  0.00           H  
ATOM   3332 2HB  GLU A 216     -24.230  31.270-126.109  1.00  0.00           H  
ATOM   3333 1HG  GLU A 216     -24.642  33.412-125.162  1.00  0.00           H  
ATOM   3334 2HG  GLU A 216     -24.507  32.254-123.840  1.00  0.00           H  
ATOM   3335  N   ALA A 217     -24.199  28.973-124.317  1.00  0.00           N  
ATOM   3336  CA  ALA A 217     -25.044  28.232-123.382  1.00  0.00           C  
ATOM   3337  C   ALA A 217     -24.248  27.384-122.389  1.00  0.00           C  
ATOM   3338  O   ALA A 217     -24.618  27.269-121.220  1.00  0.00           O  
ATOM   3339  CB  ALA A 217     -26.013  27.349-124.154  1.00  0.00           C  
ATOM   3340  H   ALA A 217     -24.256  28.764-125.303  1.00  0.00           H  
ATOM   3341  HA  ALA A 217     -25.614  28.953-122.796  1.00  0.00           H  
ATOM   3342 1HB  ALA A 217     -26.654  26.813-123.454  1.00  0.00           H  
ATOM   3343 2HB  ALA A 217     -26.628  27.968-124.807  1.00  0.00           H  
ATOM   3344 3HB  ALA A 217     -25.454  26.634-124.755  1.00  0.00           H  
ATOM   3345  N   THR A 218     -23.154  26.789-122.850  1.00  0.00           N  
ATOM   3346  CA  THR A 218     -22.376  25.865-122.021  1.00  0.00           C  
ATOM   3347  C   THR A 218     -20.931  26.327-121.896  1.00  0.00           C  
ATOM   3348  O   THR A 218     -20.286  26.657-122.891  1.00  0.00           O  
ATOM   3349  CB  THR A 218     -22.412  24.436-122.593  1.00  0.00           C  
ATOM   3350  OG1 THR A 218     -21.661  23.559-121.744  1.00  0.00           O  
ATOM   3351  CG2 THR A 218     -21.821  24.407-123.994  1.00  0.00           C  
ATOM   3352  H   THR A 218     -22.850  26.977-123.795  1.00  0.00           H  
ATOM   3353  HA  THR A 218     -22.812  25.846-121.022  1.00  0.00           H  
ATOM   3354  HB  THR A 218     -23.443  24.086-122.632  1.00  0.00           H  
ATOM   3355  HG1 THR A 218     -22.236  22.866-121.411  1.00  0.00           H  
ATOM   3356 1HG2 THR A 218     -21.856  23.389-124.383  1.00  0.00           H  
ATOM   3357 2HG2 THR A 218     -22.398  25.064-124.646  1.00  0.00           H  
ATOM   3358 3HG2 THR A 218     -20.787  24.747-123.960  1.00  0.00           H  
ATOM   3359  N   ASP A 219     -20.426  26.349-120.668  1.00  0.00           N  
ATOM   3360  CA  ASP A 219     -19.064  26.802-120.411  1.00  0.00           C  
ATOM   3361  C   ASP A 219     -18.173  25.662-119.934  1.00  0.00           C  
ATOM   3362  O   ASP A 219     -17.083  25.891-119.409  1.00  0.00           O  
ATOM   3363  CB  ASP A 219     -19.063  27.924-119.370  1.00  0.00           C  
ATOM   3364  CG  ASP A 219     -19.593  27.476-118.015  1.00  0.00           C  
ATOM   3365  OD1 ASP A 219     -20.323  26.514-117.973  1.00  0.00           O  
ATOM   3366  OD2 ASP A 219     -19.263  28.101-117.035  1.00  0.00           O  
ATOM   3367  H   ASP A 219     -20.998  26.045-119.893  1.00  0.00           H  
ATOM   3368  HA  ASP A 219     -18.647  27.189-121.341  1.00  0.00           H  
ATOM   3369 1HB  ASP A 219     -18.047  28.300-119.241  1.00  0.00           H  
ATOM   3370 2HB  ASP A 219     -19.675  28.753-119.728  1.00  0.00           H  
ATOM   3371  N   ASP A 220     -18.639  24.430-120.118  1.00  0.00           N  
ATOM   3372  CA  ASP A 220     -17.921  23.264-119.613  1.00  0.00           C  
ATOM   3373  C   ASP A 220     -16.637  23.021-120.396  1.00  0.00           C  
ATOM   3374  O   ASP A 220     -16.653  22.945-121.625  1.00  0.00           O  
ATOM   3375  CB  ASP A 220     -18.808  22.018-119.679  1.00  0.00           C  
ATOM   3376  CG  ASP A 220     -18.158  20.794-119.050  1.00  0.00           C  
ATOM   3377  OD1 ASP A 220     -18.236  20.653-117.852  1.00  0.00           O  
ATOM   3378  OD2 ASP A 220     -17.589  20.010-119.772  1.00  0.00           O  
ATOM   3379  H   ASP A 220     -19.507  24.295-120.617  1.00  0.00           H  
ATOM   3380  HA  ASP A 220     -17.654  23.446-118.572  1.00  0.00           H  
ATOM   3381 1HB  ASP A 220     -19.750  22.215-119.168  1.00  0.00           H  
ATOM   3382 2HB  ASP A 220     -19.041  21.793-120.720  1.00  0.00           H  
ATOM   3383  N   PRO A 221     -15.421  22.872-119.863  1.00  0.00           N  
ATOM   3384  CA  PRO A 221     -14.228  23.061-120.680  1.00  0.00           C  
ATOM   3385  C   PRO A 221     -14.144  22.011-121.786  1.00  0.00           C  
ATOM   3386  O   PRO A 221     -13.771  22.317-122.919  1.00  0.00           O  
ATOM   3387  CB  PRO A 221     -13.090  22.907-119.666  1.00  0.00           C  
ATOM   3388  CG  PRO A 221     -13.703  23.301-118.366  1.00  0.00           C  
ATOM   3389  CD  PRO A 221     -15.106  22.759-118.434  1.00  0.00           C  
ATOM   3390  HA  PRO A 221     -14.240  24.074-121.109  1.00  0.00           H  
ATOM   3391 1HB  PRO A 221     -12.721  21.871-119.668  1.00  0.00           H  
ATOM   3392 2HB  PRO A 221     -12.243  23.550-119.951  1.00  0.00           H  
ATOM   3393 1HG  PRO A 221     -13.126  22.877-117.530  1.00  0.00           H  
ATOM   3394 2HG  PRO A 221     -13.676  24.394-118.248  1.00  0.00           H  
ATOM   3395 1HD  PRO A 221     -15.113  21.713-118.094  1.00  0.00           H  
ATOM   3396 2HD  PRO A 221     -15.769  23.375-117.809  1.00  0.00           H  
ATOM   3397  N   GLU A 222     -14.494  20.774-121.446  1.00  0.00           N  
ATOM   3398  CA  GLU A 222     -14.603  19.706-122.434  1.00  0.00           C  
ATOM   3399  C   GLU A 222     -15.605  20.064-123.523  1.00  0.00           C  
ATOM   3400  O   GLU A 222     -15.327  19.905-124.712  1.00  0.00           O  
ATOM   3401  CB  GLU A 222     -15.015  18.395-121.760  1.00  0.00           C  
ATOM   3402  CG  GLU A 222     -15.136  17.211-122.710  1.00  0.00           C  
ATOM   3403  CD  GLU A 222     -13.813  16.779-123.277  1.00  0.00           C  
ATOM   3404  OE1 GLU A 222     -12.805  17.092-122.691  1.00  0.00           O  
ATOM   3405  OE2 GLU A 222     -13.810  16.133-124.299  1.00  0.00           O  
ATOM   3406  H   GLU A 222     -14.690  20.569-120.477  1.00  0.00           H  
ATOM   3407  HA  GLU A 222     -13.628  19.567-122.902  1.00  0.00           H  
ATOM   3408 1HB  GLU A 222     -14.285  18.135-120.993  1.00  0.00           H  
ATOM   3409 2HB  GLU A 222     -15.977  18.527-121.265  1.00  0.00           H  
ATOM   3410 1HG  GLU A 222     -15.580  16.373-122.173  1.00  0.00           H  
ATOM   3411 2HG  GLU A 222     -15.806  17.481-123.525  1.00  0.00           H  
ATOM   3412  N   LYS A 223     -16.772  20.548-123.111  1.00  0.00           N  
ATOM   3413  CA  LYS A 223     -17.819  20.929-124.051  1.00  0.00           C  
ATOM   3414  C   LYS A 223     -17.322  21.987-125.029  1.00  0.00           C  
ATOM   3415  O   LYS A 223     -17.530  21.876-126.237  1.00  0.00           O  
ATOM   3416  CB  LYS A 223     -19.050  21.441-123.302  1.00  0.00           C  
ATOM   3417  CG  LYS A 223     -19.830  20.363-122.562  1.00  0.00           C  
ATOM   3418  CD  LYS A 223     -21.082  20.933-121.912  1.00  0.00           C  
ATOM   3419  CE  LYS A 223     -21.925  19.837-121.276  1.00  0.00           C  
ATOM   3420  NZ  LYS A 223     -21.228  19.195-120.128  1.00  0.00           N  
ATOM   3421  H   LYS A 223     -16.938  20.655-122.120  1.00  0.00           H  
ATOM   3422  HA  LYS A 223     -18.103  20.048-124.628  1.00  0.00           H  
ATOM   3423 1HB  LYS A 223     -18.747  22.194-122.574  1.00  0.00           H  
ATOM   3424 2HB  LYS A 223     -19.730  21.922-124.006  1.00  0.00           H  
ATOM   3425 1HG  LYS A 223     -20.119  19.577-123.261  1.00  0.00           H  
ATOM   3426 2HG  LYS A 223     -19.199  19.923-121.790  1.00  0.00           H  
ATOM   3427 1HD  LYS A 223     -20.798  21.654-121.144  1.00  0.00           H  
ATOM   3428 2HD  LYS A 223     -21.680  21.447-122.664  1.00  0.00           H  
ATOM   3429 1HE  LYS A 223     -22.865  20.260-120.924  1.00  0.00           H  
ATOM   3430 2HE  LYS A 223     -22.151  19.074-122.020  1.00  0.00           H  
ATOM   3431 1HZ  LYS A 223     -21.819  18.476-119.735  1.00  0.00           H  
ATOM   3432 2HZ  LYS A 223     -20.362  18.783-120.447  1.00  0.00           H  
ATOM   3433 3HZ  LYS A 223     -21.030  19.890-119.423  1.00  0.00           H  
ATOM   3434  N   ARG A 224     -16.664  23.013-124.500  1.00  0.00           N  
ATOM   3435  CA  ARG A 224     -16.135  24.092-125.325  1.00  0.00           C  
ATOM   3436  C   ARG A 224     -15.174  23.560-126.379  1.00  0.00           C  
ATOM   3437  O   ARG A 224     -15.262  23.921-127.552  1.00  0.00           O  
ATOM   3438  CB  ARG A 224     -15.419  25.122-124.464  1.00  0.00           C  
ATOM   3439  CG  ARG A 224     -16.331  25.984-123.606  1.00  0.00           C  
ATOM   3440  CD  ARG A 224     -15.565  26.999-122.838  1.00  0.00           C  
ATOM   3441  NE  ARG A 224     -14.768  26.394-121.783  1.00  0.00           N  
ATOM   3442  CZ  ARG A 224     -13.803  27.031-121.092  1.00  0.00           C  
ATOM   3443  NH1 ARG A 224     -13.528  28.290-121.356  1.00  0.00           N  
ATOM   3444  NH2 ARG A 224     -13.133  26.392-120.150  1.00  0.00           N  
ATOM   3445  H   ARG A 224     -16.527  23.046-123.500  1.00  0.00           H  
ATOM   3446  HA  ARG A 224     -16.968  24.581-125.831  1.00  0.00           H  
ATOM   3447 1HB  ARG A 224     -14.720  24.617-123.799  1.00  0.00           H  
ATOM   3448 2HB  ARG A 224     -14.839  25.789-125.102  1.00  0.00           H  
ATOM   3449 1HG  ARG A 224     -17.046  26.504-124.243  1.00  0.00           H  
ATOM   3450 2HG  ARG A 224     -16.868  25.352-122.897  1.00  0.00           H  
ATOM   3451 1HD  ARG A 224     -14.893  27.532-123.510  1.00  0.00           H  
ATOM   3452 2HD  ARG A 224     -16.256  27.706-122.380  1.00  0.00           H  
ATOM   3453  HE  ARG A 224     -14.951  25.426-121.552  1.00  0.00           H  
ATOM   3454 1HH1 ARG A 224     -14.040  28.778-122.076  1.00  0.00           H  
ATOM   3455 2HH1 ARG A 224     -12.805  28.767-120.838  1.00  0.00           H  
ATOM   3456 1HH2 ARG A 224     -13.344  25.424-119.947  1.00  0.00           H  
ATOM   3457 2HH2 ARG A 224     -12.410  26.869-119.632  1.00  0.00           H  
ATOM   3458  N   ARG A 225     -14.255  22.699-125.955  1.00  0.00           N  
ATOM   3459  CA  ARG A 225     -13.275  22.115-126.862  1.00  0.00           C  
ATOM   3460  C   ARG A 225     -13.948  21.231-127.904  1.00  0.00           C  
ATOM   3461  O   ARG A 225     -13.579  21.248-129.078  1.00  0.00           O  
ATOM   3462  CB  ARG A 225     -12.252  21.295-126.089  1.00  0.00           C  
ATOM   3463  CG  ARG A 225     -11.283  22.110-125.248  1.00  0.00           C  
ATOM   3464  CD  ARG A 225     -10.147  21.284-124.765  1.00  0.00           C  
ATOM   3465  NE  ARG A 225     -10.587  20.229-123.867  1.00  0.00           N  
ATOM   3466  CZ  ARG A 225     -10.736  20.371-122.535  1.00  0.00           C  
ATOM   3467  NH1 ARG A 225     -10.478  21.526-121.964  1.00  0.00           N  
ATOM   3468  NH2 ARG A 225     -11.143  19.348-121.803  1.00  0.00           N  
ATOM   3469  H   ARG A 225     -14.235  22.443-124.978  1.00  0.00           H  
ATOM   3470  HA  ARG A 225     -12.755  22.924-127.377  1.00  0.00           H  
ATOM   3471 1HB  ARG A 225     -12.768  20.606-125.423  1.00  0.00           H  
ATOM   3472 2HB  ARG A 225     -11.663  20.698-126.786  1.00  0.00           H  
ATOM   3473 1HG  ARG A 225     -10.882  22.929-125.846  1.00  0.00           H  
ATOM   3474 2HG  ARG A 225     -11.805  22.516-124.381  1.00  0.00           H  
ATOM   3475 1HD  ARG A 225      -9.646  20.822-125.615  1.00  0.00           H  
ATOM   3476 2HD  ARG A 225      -9.440  21.916-124.228  1.00  0.00           H  
ATOM   3477  HE  ARG A 225     -10.795  19.325-124.269  1.00  0.00           H  
ATOM   3478 1HH1 ARG A 225     -10.167  22.308-122.523  1.00  0.00           H  
ATOM   3479 2HH1 ARG A 225     -10.590  21.632-120.966  1.00  0.00           H  
ATOM   3480 1HH2 ARG A 225     -11.341  18.459-122.242  1.00  0.00           H  
ATOM   3481 2HH2 ARG A 225     -11.255  19.454-120.806  1.00  0.00           H  
ATOM   3482  N   ARG A 226     -14.937  20.459-127.468  1.00  0.00           N  
ATOM   3483  CA  ARG A 226     -15.664  19.565-128.365  1.00  0.00           C  
ATOM   3484  C   ARG A 226     -16.436  20.351-129.416  1.00  0.00           C  
ATOM   3485  O   ARG A 226     -16.473  19.971-130.586  1.00  0.00           O  
ATOM   3486  CB  ARG A 226     -16.630  18.688-127.582  1.00  0.00           C  
ATOM   3487  CG  ARG A 226     -15.971  17.620-126.723  1.00  0.00           C  
ATOM   3488  CD  ARG A 226     -16.971  16.860-125.930  1.00  0.00           C  
ATOM   3489  NE  ARG A 226     -17.893  16.124-126.780  1.00  0.00           N  
ATOM   3490  CZ  ARG A 226     -17.652  14.901-127.291  1.00  0.00           C  
ATOM   3491  NH1 ARG A 226     -16.517  14.291-127.030  1.00  0.00           N  
ATOM   3492  NH2 ARG A 226     -18.556  14.314-128.055  1.00  0.00           N  
ATOM   3493  H   ARG A 226     -15.193  20.491-126.491  1.00  0.00           H  
ATOM   3494  HA  ARG A 226     -14.943  18.922-128.872  1.00  0.00           H  
ATOM   3495 1HB  ARG A 226     -17.236  19.310-126.926  1.00  0.00           H  
ATOM   3496 2HB  ARG A 226     -17.306  18.185-128.273  1.00  0.00           H  
ATOM   3497 1HG  ARG A 226     -15.436  16.918-127.363  1.00  0.00           H  
ATOM   3498 2HG  ARG A 226     -15.270  18.089-126.033  1.00  0.00           H  
ATOM   3499 1HD  ARG A 226     -16.457  16.146-125.286  1.00  0.00           H  
ATOM   3500 2HD  ARG A 226     -17.549  17.550-125.317  1.00  0.00           H  
ATOM   3501  HE  ARG A 226     -18.777  16.561-127.003  1.00  0.00           H  
ATOM   3502 1HH1 ARG A 226     -15.825  14.740-126.445  1.00  0.00           H  
ATOM   3503 2HH1 ARG A 226     -16.336  13.375-127.413  1.00  0.00           H  
ATOM   3504 1HH2 ARG A 226     -19.429  14.783-128.256  1.00  0.00           H  
ATOM   3505 2HH2 ARG A 226     -18.376  13.398-128.438  1.00  0.00           H  
ATOM   3506  N   ILE A 227     -17.052  21.449-128.993  1.00  0.00           N  
ATOM   3507  CA  ILE A 227     -17.825  22.290-129.898  1.00  0.00           C  
ATOM   3508  C   ILE A 227     -16.935  22.925-130.958  1.00  0.00           C  
ATOM   3509  O   ILE A 227     -17.309  23.008-132.128  1.00  0.00           O  
ATOM   3510  CB  ILE A 227     -18.567  23.394-129.122  1.00  0.00           C  
ATOM   3511  CG1 ILE A 227     -19.658  22.784-128.239  1.00  0.00           C  
ATOM   3512  CG2 ILE A 227     -19.163  24.411-130.083  1.00  0.00           C  
ATOM   3513  CD1 ILE A 227     -20.255  23.755-127.246  1.00  0.00           C  
ATOM   3514  H   ILE A 227     -16.983  21.708-128.019  1.00  0.00           H  
ATOM   3515  HA  ILE A 227     -18.563  21.668-130.402  1.00  0.00           H  
ATOM   3516  HB  ILE A 227     -17.870  23.902-128.456  1.00  0.00           H  
ATOM   3517 1HG1 ILE A 227     -20.462  22.400-128.866  1.00  0.00           H  
ATOM   3518 2HG1 ILE A 227     -19.248  21.940-127.683  1.00  0.00           H  
ATOM   3519 1HG2 ILE A 227     -19.684  25.183-129.518  1.00  0.00           H  
ATOM   3520 2HG2 ILE A 227     -18.366  24.866-130.670  1.00  0.00           H  
ATOM   3521 3HG2 ILE A 227     -19.866  23.912-130.751  1.00  0.00           H  
ATOM   3522 1HD1 ILE A 227     -21.020  23.250-126.656  1.00  0.00           H  
ATOM   3523 2HD1 ILE A 227     -19.471  24.126-126.583  1.00  0.00           H  
ATOM   3524 3HD1 ILE A 227     -20.703  24.591-127.781  1.00  0.00           H  
ATOM   3525  N   ALA A 228     -15.755  23.373-130.542  1.00  0.00           N  
ATOM   3526  CA  ALA A 228     -14.809  23.999-131.457  1.00  0.00           C  
ATOM   3527  C   ALA A 228     -14.317  23.011-132.505  1.00  0.00           C  
ATOM   3528  O   ALA A 228     -14.181  23.354-133.680  1.00  0.00           O  
ATOM   3529  CB  ALA A 228     -13.633  24.580-130.686  1.00  0.00           C  
ATOM   3530  H   ALA A 228     -15.507  23.277-129.568  1.00  0.00           H  
ATOM   3531  HA  ALA A 228     -15.324  24.807-131.977  1.00  0.00           H  
ATOM   3532 1HB  ALA A 228     -12.935  25.045-131.383  1.00  0.00           H  
ATOM   3533 2HB  ALA A 228     -13.994  25.329-129.981  1.00  0.00           H  
ATOM   3534 3HB  ALA A 228     -13.126  23.785-130.142  1.00  0.00           H  
ATOM   3535  N   ARG A 229     -14.051  21.783-132.075  1.00  0.00           N  
ATOM   3536  CA  ARG A 229     -13.574  20.742-132.977  1.00  0.00           C  
ATOM   3537  C   ARG A 229     -14.627  20.391-134.020  1.00  0.00           C  
ATOM   3538  O   ARG A 229     -14.310  20.190-135.192  1.00  0.00           O  
ATOM   3539  CB  ARG A 229     -13.199  19.490-132.198  1.00  0.00           C  
ATOM   3540  CG  ARG A 229     -11.946  19.618-131.346  1.00  0.00           C  
ATOM   3541  CD  ARG A 229     -11.678  18.377-130.575  1.00  0.00           C  
ATOM   3542  NE  ARG A 229     -10.480  18.495-129.758  1.00  0.00           N  
ATOM   3543  CZ  ARG A 229     -10.074  17.578-128.859  1.00  0.00           C  
ATOM   3544  NH1 ARG A 229     -10.779  16.483-128.672  1.00  0.00           N  
ATOM   3545  NH2 ARG A 229      -8.968  17.778-128.163  1.00  0.00           N  
ATOM   3546  H   ARG A 229     -14.183  21.565-131.098  1.00  0.00           H  
ATOM   3547  HA  ARG A 229     -12.686  21.110-133.492  1.00  0.00           H  
ATOM   3548 1HB  ARG A 229     -14.020  19.213-131.538  1.00  0.00           H  
ATOM   3549 2HB  ARG A 229     -13.043  18.663-132.891  1.00  0.00           H  
ATOM   3550 1HG  ARG A 229     -11.088  19.815-131.988  1.00  0.00           H  
ATOM   3551 2HG  ARG A 229     -12.068  20.441-130.641  1.00  0.00           H  
ATOM   3552 1HD  ARG A 229     -12.520  18.169-129.916  1.00  0.00           H  
ATOM   3553 2HD  ARG A 229     -11.540  17.544-131.263  1.00  0.00           H  
ATOM   3554  HE  ARG A 229      -9.912  19.324-129.873  1.00  0.00           H  
ATOM   3555 1HH1 ARG A 229     -11.624  16.330-129.204  1.00  0.00           H  
ATOM   3556 2HH1 ARG A 229     -10.474  15.796-127.998  1.00  0.00           H  
ATOM   3557 1HH2 ARG A 229      -8.427  18.620-128.307  1.00  0.00           H  
ATOM   3558 2HH2 ARG A 229      -8.664  17.091-127.490  1.00  0.00           H  
ATOM   3559  N   TRP A 230     -15.881  20.319-133.587  1.00  0.00           N  
ATOM   3560  CA  TRP A 230     -16.983  19.993-134.484  1.00  0.00           C  
ATOM   3561  C   TRP A 230     -17.173  21.074-135.541  1.00  0.00           C  
ATOM   3562  O   TRP A 230     -17.422  20.776-136.709  1.00  0.00           O  
ATOM   3563  CB  TRP A 230     -18.280  19.816-133.692  1.00  0.00           C  
ATOM   3564  CG  TRP A 230     -18.317  18.556-132.880  1.00  0.00           C  
ATOM   3565  CD1 TRP A 230     -18.540  18.458-131.539  1.00  0.00           C  
ATOM   3566  CD2 TRP A 230     -18.127  17.202-133.356  1.00  0.00           C  
ATOM   3567  NE1 TRP A 230     -18.500  17.142-131.148  1.00  0.00           N  
ATOM   3568  CE2 TRP A 230     -18.250  16.360-132.247  1.00  0.00           C  
ATOM   3569  CE3 TRP A 230     -17.866  16.646-134.614  1.00  0.00           C  
ATOM   3570  CZ2 TRP A 230     -18.120  14.984-132.354  1.00  0.00           C  
ATOM   3571  CZ3 TRP A 230     -17.737  15.266-134.721  1.00  0.00           C  
ATOM   3572  CH2 TRP A 230     -17.861  14.457-133.619  1.00  0.00           C  
ATOM   3573  H   TRP A 230     -16.076  20.495-132.612  1.00  0.00           H  
ATOM   3574  HA  TRP A 230     -16.752  19.056-134.990  1.00  0.00           H  
ATOM   3575 1HB  TRP A 230     -18.413  20.662-133.018  1.00  0.00           H  
ATOM   3576 2HB  TRP A 230     -19.127  19.806-134.378  1.00  0.00           H  
ATOM   3577  HD1 TRP A 230     -18.723  19.300-130.874  1.00  0.00           H  
ATOM   3578  HE1 TRP A 230     -18.632  16.804-130.206  1.00  0.00           H  
ATOM   3579  HE3 TRP A 230     -17.770  17.283-135.492  1.00  0.00           H  
ATOM   3580  HZ2 TRP A 230     -18.214  14.325-131.491  1.00  0.00           H  
ATOM   3581  HZ3 TRP A 230     -17.534  14.841-135.704  1.00  0.00           H  
ATOM   3582  HH2 TRP A 230     -17.754  13.379-133.739  1.00  0.00           H  
ATOM   3583  N   ALA A 231     -17.054  22.328-135.122  1.00  0.00           N  
ATOM   3584  CA  ALA A 231     -17.213  23.457-136.033  1.00  0.00           C  
ATOM   3585  C   ALA A 231     -16.117  23.468-137.091  1.00  0.00           C  
ATOM   3586  O   ALA A 231     -16.375  23.742-138.263  1.00  0.00           O  
ATOM   3587  CB  ALA A 231     -17.214  24.767-135.259  1.00  0.00           C  
ATOM   3588  H   ALA A 231     -16.848  22.506-134.149  1.00  0.00           H  
ATOM   3589  HA  ALA A 231     -18.170  23.348-136.544  1.00  0.00           H  
ATOM   3590 1HB  ALA A 231     -17.332  25.600-135.953  1.00  0.00           H  
ATOM   3591 2HB  ALA A 231     -18.039  24.769-134.547  1.00  0.00           H  
ATOM   3592 3HB  ALA A 231     -16.272  24.874-134.723  1.00  0.00           H  
ATOM   3593  N   ARG A 232     -14.892  23.169-136.671  1.00  0.00           N  
ATOM   3594  CA  ARG A 232     -13.755  23.144-137.583  1.00  0.00           C  
ATOM   3595  C   ARG A 232     -13.910  22.046-138.627  1.00  0.00           C  
ATOM   3596  O   ARG A 232     -13.602  22.245-139.802  1.00  0.00           O  
ATOM   3597  CB  ARG A 232     -12.458  22.931-136.816  1.00  0.00           C  
ATOM   3598  CG  ARG A 232     -11.193  23.059-137.650  1.00  0.00           C  
ATOM   3599  CD  ARG A 232     -10.797  21.760-138.250  1.00  0.00           C  
ATOM   3600  NE  ARG A 232      -9.560  21.866-139.006  1.00  0.00           N  
ATOM   3601  CZ  ARG A 232      -8.326  21.748-138.477  1.00  0.00           C  
ATOM   3602  NH1 ARG A 232      -8.183  21.520-137.190  1.00  0.00           N  
ATOM   3603  NH2 ARG A 232      -7.261  21.862-139.251  1.00  0.00           N  
ATOM   3604  H   ARG A 232     -14.745  22.954-135.695  1.00  0.00           H  
ATOM   3605  HA  ARG A 232     -13.702  24.105-138.096  1.00  0.00           H  
ATOM   3606 1HB  ARG A 232     -12.393  23.654-136.005  1.00  0.00           H  
ATOM   3607 2HB  ARG A 232     -12.459  21.937-136.369  1.00  0.00           H  
ATOM   3608 1HG  ARG A 232     -11.361  23.773-138.458  1.00  0.00           H  
ATOM   3609 2HG  ARG A 232     -10.376  23.410-137.020  1.00  0.00           H  
ATOM   3610 1HD  ARG A 232     -10.651  21.024-137.459  1.00  0.00           H  
ATOM   3611 2HD  ARG A 232     -11.580  21.416-138.924  1.00  0.00           H  
ATOM   3612  HE  ARG A 232      -9.630  22.042-140.000  1.00  0.00           H  
ATOM   3613 1HH1 ARG A 232      -8.997  21.433-136.598  1.00  0.00           H  
ATOM   3614 2HH1 ARG A 232      -7.258  21.432-136.793  1.00  0.00           H  
ATOM   3615 1HH2 ARG A 232      -7.372  22.037-140.240  1.00  0.00           H  
ATOM   3616 2HH2 ARG A 232      -6.337  21.773-138.854  1.00  0.00           H  
ATOM   3617  N   GLU A 233     -14.389  20.887-138.192  1.00  0.00           N  
ATOM   3618  CA  GLU A 233     -14.586  19.754-139.090  1.00  0.00           C  
ATOM   3619  C   GLU A 233     -15.651  20.059-140.137  1.00  0.00           C  
ATOM   3620  O   GLU A 233     -15.503  19.708-141.308  1.00  0.00           O  
ATOM   3621  CB  GLU A 233     -14.980  18.506-138.296  1.00  0.00           C  
ATOM   3622  CG  GLU A 233     -15.134  17.248-139.139  1.00  0.00           C  
ATOM   3623  CD  GLU A 233     -15.433  16.026-138.315  1.00  0.00           C  
ATOM   3624  OE1 GLU A 233     -15.498  16.143-137.115  1.00  0.00           O  
ATOM   3625  OE2 GLU A 233     -15.597  14.974-138.888  1.00  0.00           O  
ATOM   3626  H   GLU A 233     -14.623  20.787-137.215  1.00  0.00           H  
ATOM   3627  HA  GLU A 233     -13.647  19.556-139.609  1.00  0.00           H  
ATOM   3628 1HB  GLU A 233     -14.227  18.308-137.533  1.00  0.00           H  
ATOM   3629 2HB  GLU A 233     -15.926  18.684-137.784  1.00  0.00           H  
ATOM   3630 1HG  GLU A 233     -15.944  17.398-139.852  1.00  0.00           H  
ATOM   3631 2HG  GLU A 233     -14.216  17.086-139.702  1.00  0.00           H  
ATOM   3632  N   GLN A 234     -16.724  20.714-139.708  1.00  0.00           N  
ATOM   3633  CA  GLN A 234     -17.814  21.067-140.609  1.00  0.00           C  
ATOM   3634  C   GLN A 234     -17.354  22.060-141.670  1.00  0.00           C  
ATOM   3635  O   GLN A 234     -17.724  21.950-142.839  1.00  0.00           O  
ATOM   3636  CB  GLN A 234     -18.991  21.650-139.822  1.00  0.00           C  
ATOM   3637  CG  GLN A 234     -19.718  20.641-138.951  1.00  0.00           C  
ATOM   3638  CD  GLN A 234     -20.823  21.276-138.128  1.00  0.00           C  
ATOM   3639  OE1 GLN A 234     -21.976  21.350-138.564  1.00  0.00           O  
ATOM   3640  NE2 GLN A 234     -20.479  21.738-136.932  1.00  0.00           N  
ATOM   3641  H   GLN A 234     -16.787  20.974-138.734  1.00  0.00           H  
ATOM   3642  HA  GLN A 234     -18.149  20.163-141.118  1.00  0.00           H  
ATOM   3643 1HB  GLN A 234     -18.636  22.456-139.180  1.00  0.00           H  
ATOM   3644 2HB  GLN A 234     -19.715  22.079-140.515  1.00  0.00           H  
ATOM   3645 1HG  GLN A 234     -20.163  19.878-139.590  1.00  0.00           H  
ATOM   3646 2HG  GLN A 234     -19.003  20.184-138.267  1.00  0.00           H  
ATOM   3647 1HE2 GLN A 234     -21.165  22.168-136.344  1.00  0.00           H  
ATOM   3648 2HE2 GLN A 234     -19.533  21.658-136.618  1.00  0.00           H  
ATOM   3649  N   MET A 235     -16.545  23.028-141.253  1.00  0.00           N  
ATOM   3650  CA  MET A 235     -16.033  24.042-142.167  1.00  0.00           C  
ATOM   3651  C   MET A 235     -15.122  23.426-143.221  1.00  0.00           C  
ATOM   3652  O   MET A 235     -15.176  23.795-144.394  1.00  0.00           O  
ATOM   3653  CB  MET A 235     -15.290  25.126-141.389  1.00  0.00           C  
ATOM   3654  CG  MET A 235     -16.177  25.972-140.485  1.00  0.00           C  
ATOM   3655  SD  MET A 235     -17.396  26.930-141.406  1.00  0.00           S  
ATOM   3656  CE  MET A 235     -18.387  27.591-140.070  1.00  0.00           C  
ATOM   3657  H   MET A 235     -16.278  23.063-140.280  1.00  0.00           H  
ATOM   3658  HA  MET A 235     -16.876  24.498-142.686  1.00  0.00           H  
ATOM   3659 1HB  MET A 235     -14.522  24.667-140.768  1.00  0.00           H  
ATOM   3660 2HB  MET A 235     -14.789  25.797-142.088  1.00  0.00           H  
ATOM   3661 1HG  MET A 235     -16.704  25.325-139.785  1.00  0.00           H  
ATOM   3662 2HG  MET A 235     -15.558  26.662-139.912  1.00  0.00           H  
ATOM   3663 1HE  MET A 235     -19.186  28.209-140.480  1.00  0.00           H  
ATOM   3664 2HE  MET A 235     -18.819  26.770-139.496  1.00  0.00           H  
ATOM   3665 3HE  MET A 235     -17.759  28.198-139.417  1.00  0.00           H  
ATOM   3666  N   ARG A 236     -14.286  22.485-142.795  1.00  0.00           N  
ATOM   3667  CA  ARG A 236     -13.362  21.815-143.701  1.00  0.00           C  
ATOM   3668  C   ARG A 236     -14.111  20.995-144.744  1.00  0.00           C  
ATOM   3669  O   ARG A 236     -13.742  20.980-145.918  1.00  0.00           O  
ATOM   3670  CB  ARG A 236     -12.418  20.906-142.927  1.00  0.00           C  
ATOM   3671  CG  ARG A 236     -11.362  20.213-143.772  1.00  0.00           C  
ATOM   3672  CD  ARG A 236     -10.435  19.405-142.939  1.00  0.00           C  
ATOM   3673  NE  ARG A 236     -11.114  18.293-142.295  1.00  0.00           N  
ATOM   3674  CZ  ARG A 236     -10.613  17.584-141.264  1.00  0.00           C  
ATOM   3675  NH1 ARG A 236      -9.431  17.884-140.772  1.00  0.00           N  
ATOM   3676  NH2 ARG A 236     -11.311  16.588-140.746  1.00  0.00           N  
ATOM   3677  H   ARG A 236     -14.291  22.227-141.818  1.00  0.00           H  
ATOM   3678  HA  ARG A 236     -12.771  22.573-144.215  1.00  0.00           H  
ATOM   3679 1HB  ARG A 236     -11.901  21.485-142.163  1.00  0.00           H  
ATOM   3680 2HB  ARG A 236     -12.994  20.133-142.418  1.00  0.00           H  
ATOM   3681 1HG  ARG A 236     -11.847  19.548-144.488  1.00  0.00           H  
ATOM   3682 2HG  ARG A 236     -10.777  20.960-144.310  1.00  0.00           H  
ATOM   3683 1HD  ARG A 236      -9.640  19.002-143.566  1.00  0.00           H  
ATOM   3684 2HD  ARG A 236     -10.001  20.035-142.163  1.00  0.00           H  
ATOM   3685  HE  ARG A 236     -12.026  18.032-142.645  1.00  0.00           H  
ATOM   3686 1HH1 ARG A 236      -8.899  18.646-141.168  1.00  0.00           H  
ATOM   3687 2HH1 ARG A 236      -9.056  17.354-139.999  1.00  0.00           H  
ATOM   3688 1HH2 ARG A 236     -12.219  16.357-141.124  1.00  0.00           H  
ATOM   3689 2HH2 ARG A 236     -10.936  16.058-139.974  1.00  0.00           H  
ATOM   3690  N   ARG A 237     -15.164  20.314-144.308  1.00  0.00           N  
ATOM   3691  CA  ARG A 237     -15.968  19.490-145.204  1.00  0.00           C  
ATOM   3692  C   ARG A 237     -16.668  20.340-146.256  1.00  0.00           C  
ATOM   3693  O   ARG A 237     -16.742  19.962-147.425  1.00  0.00           O  
ATOM   3694  CB  ARG A 237     -17.007  18.703-144.419  1.00  0.00           C  
ATOM   3695  CG  ARG A 237     -17.847  17.747-145.251  1.00  0.00           C  
ATOM   3696  CD  ARG A 237     -18.812  16.991-144.412  1.00  0.00           C  
ATOM   3697  NE  ARG A 237     -18.138  16.114-143.467  1.00  0.00           N  
ATOM   3698  CZ  ARG A 237     -18.709  15.596-142.363  1.00  0.00           C  
ATOM   3699  NH1 ARG A 237     -19.962  15.875-142.078  1.00  0.00           N  
ATOM   3700  NH2 ARG A 237     -18.010  14.807-141.565  1.00  0.00           N  
ATOM   3701  H   ARG A 237     -15.415  20.368-143.331  1.00  0.00           H  
ATOM   3702  HA  ARG A 237     -15.308  18.785-145.711  1.00  0.00           H  
ATOM   3703 1HB  ARG A 237     -16.513  18.119-143.645  1.00  0.00           H  
ATOM   3704 2HB  ARG A 237     -17.689  19.394-143.923  1.00  0.00           H  
ATOM   3705 1HG  ARG A 237     -18.409  18.310-145.997  1.00  0.00           H  
ATOM   3706 2HG  ARG A 237     -17.195  17.031-145.753  1.00  0.00           H  
ATOM   3707 1HD  ARG A 237     -19.429  17.689-143.848  1.00  0.00           H  
ATOM   3708 2HD  ARG A 237     -19.448  16.379-145.050  1.00  0.00           H  
ATOM   3709  HE  ARG A 237     -17.173  15.876-143.653  1.00  0.00           H  
ATOM   3710 1HH1 ARG A 237     -20.496  16.478-142.687  1.00  0.00           H  
ATOM   3711 2HH1 ARG A 237     -20.390  15.487-141.250  1.00  0.00           H  
ATOM   3712 1HH2 ARG A 237     -17.047  14.592-141.784  1.00  0.00           H  
ATOM   3713 2HH2 ARG A 237     -18.438  14.419-140.738  1.00  0.00           H  
ATOM   3714  N   LEU A 238     -17.181  21.491-145.834  1.00  0.00           N  
ATOM   3715  CA  LEU A 238     -17.877  22.398-146.741  1.00  0.00           C  
ATOM   3716  C   LEU A 238     -16.931  22.949-147.801  1.00  0.00           C  
ATOM   3717  O   LEU A 238     -17.294  23.064-148.972  1.00  0.00           O  
ATOM   3718  CB  LEU A 238     -18.504  23.556-145.955  1.00  0.00           C  
ATOM   3719  CG  LEU A 238     -19.680  23.182-145.044  1.00  0.00           C  
ATOM   3720  CD1 LEU A 238     -20.076  24.388-144.203  1.00  0.00           C  
ATOM   3721  CD2 LEU A 238     -20.848  22.701-145.893  1.00  0.00           C  
ATOM   3722  H   LEU A 238     -17.087  21.745-144.861  1.00  0.00           H  
ATOM   3723  HA  LEU A 238     -18.670  21.844-147.242  1.00  0.00           H  
ATOM   3724 1HB  LEU A 238     -17.735  24.011-145.333  1.00  0.00           H  
ATOM   3725 2HB  LEU A 238     -18.859  24.305-146.663  1.00  0.00           H  
ATOM   3726  HG  LEU A 238     -19.375  22.387-144.363  1.00  0.00           H  
ATOM   3727 1HD1 LEU A 238     -20.911  24.122-143.555  1.00  0.00           H  
ATOM   3728 2HD1 LEU A 238     -19.228  24.699-143.591  1.00  0.00           H  
ATOM   3729 3HD1 LEU A 238     -20.371  25.207-144.858  1.00  0.00           H  
ATOM   3730 1HD2 LEU A 238     -21.683  22.434-145.245  1.00  0.00           H  
ATOM   3731 2HD2 LEU A 238     -21.155  23.496-146.573  1.00  0.00           H  
ATOM   3732 3HD2 LEU A 238     -20.543  21.828-146.470  1.00  0.00           H  
ATOM   3733  N   SER A 239     -15.717  23.288-147.385  1.00  0.00           N  
ATOM   3734  CA  SER A 239     -14.716  23.829-148.297  1.00  0.00           C  
ATOM   3735  C   SER A 239     -14.315  22.798-149.346  1.00  0.00           C  
ATOM   3736  O   SER A 239     -14.149  23.126-150.521  1.00  0.00           O  
ATOM   3737  CB  SER A 239     -13.493  24.279-147.522  1.00  0.00           C  
ATOM   3738  OG  SER A 239     -13.797  25.363-146.689  1.00  0.00           O  
ATOM   3739  H   SER A 239     -15.481  23.168-146.410  1.00  0.00           H  
ATOM   3740  HA  SER A 239     -15.145  24.691-148.810  1.00  0.00           H  
ATOM   3741 1HB  SER A 239     -13.116  23.450-146.923  1.00  0.00           H  
ATOM   3742 2HB  SER A 239     -12.705  24.563-148.219  1.00  0.00           H  
ATOM   3743  HG  SER A 239     -12.980  25.587-146.237  1.00  0.00           H  
ATOM   3744  N   ARG A 240     -14.161  21.552-148.915  1.00  0.00           N  
ATOM   3745  CA  ARG A 240     -13.780  20.471-149.816  1.00  0.00           C  
ATOM   3746  C   ARG A 240     -14.859  20.216-150.860  1.00  0.00           C  
ATOM   3747  O   ARG A 240     -14.560  19.987-152.032  1.00  0.00           O  
ATOM   3748  CB  ARG A 240     -13.521  19.190-149.036  1.00  0.00           C  
ATOM   3749  CG  ARG A 240     -13.129  17.992-149.886  1.00  0.00           C  
ATOM   3750  CD  ARG A 240     -11.820  18.199-150.556  1.00  0.00           C  
ATOM   3751  NE  ARG A 240     -11.457  17.071-151.398  1.00  0.00           N  
ATOM   3752  CZ  ARG A 240     -10.788  15.982-150.972  1.00  0.00           C  
ATOM   3753  NH1 ARG A 240     -10.417  15.889-149.714  1.00  0.00           N  
ATOM   3754  NH2 ARG A 240     -10.506  15.007-151.818  1.00  0.00           N  
ATOM   3755  H   ARG A 240     -14.312  21.348-147.937  1.00  0.00           H  
ATOM   3756  HA  ARG A 240     -12.862  20.756-150.330  1.00  0.00           H  
ATOM   3757 1HB  ARG A 240     -12.722  19.359-148.315  1.00  0.00           H  
ATOM   3758 2HB  ARG A 240     -14.416  18.919-148.475  1.00  0.00           H  
ATOM   3759 1HG  ARG A 240     -13.055  17.107-149.254  1.00  0.00           H  
ATOM   3760 2HG  ARG A 240     -13.885  17.828-150.654  1.00  0.00           H  
ATOM   3761 1HD  ARG A 240     -11.868  19.090-151.181  1.00  0.00           H  
ATOM   3762 2HD  ARG A 240     -11.042  18.326-149.803  1.00  0.00           H  
ATOM   3763  HE  ARG A 240     -11.726  17.106-152.372  1.00  0.00           H  
ATOM   3764 1HH1 ARG A 240     -10.633  16.634-149.067  1.00  0.00           H  
ATOM   3765 2HH1 ARG A 240      -9.915  15.073-149.395  1.00  0.00           H  
ATOM   3766 1HH2 ARG A 240     -10.791  15.078-152.785  1.00  0.00           H  
ATOM   3767 2HH2 ARG A 240     -10.005  14.191-151.499  1.00  0.00           H  
ATOM   3768  N   ARG A 241     -16.114  20.257-150.428  1.00  0.00           N  
ATOM   3769  CA  ARG A 241     -17.242  20.031-151.324  1.00  0.00           C  
ATOM   3770  C   ARG A 241     -17.333  21.124-152.381  1.00  0.00           C  
ATOM   3771  O   ARG A 241     -17.607  20.850-153.549  1.00  0.00           O  
ATOM   3772  CB  ARG A 241     -18.545  19.977-150.541  1.00  0.00           C  
ATOM   3773  CG  ARG A 241     -18.677  18.790-149.600  1.00  0.00           C  
ATOM   3774  CD  ARG A 241     -18.749  17.506-150.342  1.00  0.00           C  
ATOM   3775  NE  ARG A 241     -18.982  16.378-149.454  1.00  0.00           N  
ATOM   3776  CZ  ARG A 241     -18.948  15.086-149.833  1.00  0.00           C  
ATOM   3777  NH1 ARG A 241     -18.688  14.774-151.083  1.00  0.00           N  
ATOM   3778  NH2 ARG A 241     -19.174  14.131-148.947  1.00  0.00           N  
ATOM   3779  H   ARG A 241     -16.291  20.450-149.453  1.00  0.00           H  
ATOM   3780  HA  ARG A 241     -17.099  19.074-151.826  1.00  0.00           H  
ATOM   3781 1HB  ARG A 241     -18.650  20.883-149.946  1.00  0.00           H  
ATOM   3782 2HB  ARG A 241     -19.386  19.943-151.235  1.00  0.00           H  
ATOM   3783 1HG  ARG A 241     -17.814  18.755-148.935  1.00  0.00           H  
ATOM   3784 2HG  ARG A 241     -19.587  18.895-149.007  1.00  0.00           H  
ATOM   3785 1HD  ARG A 241     -19.565  17.547-151.062  1.00  0.00           H  
ATOM   3786 2HD  ARG A 241     -17.809  17.337-150.867  1.00  0.00           H  
ATOM   3787  HE  ARG A 241     -19.185  16.579-148.483  1.00  0.00           H  
ATOM   3788 1HH1 ARG A 241     -18.515  15.504-151.760  1.00  0.00           H  
ATOM   3789 2HH1 ARG A 241     -18.662  13.806-151.367  1.00  0.00           H  
ATOM   3790 1HH2 ARG A 241     -19.374  14.371-147.986  1.00  0.00           H  
ATOM   3791 2HH2 ARG A 241     -19.148  13.163-149.231  1.00  0.00           H  
ATOM   3792  N   ALA A 242     -17.102  22.365-151.964  1.00  0.00           N  
ATOM   3793  CA  ALA A 242     -17.158  23.501-152.874  1.00  0.00           C  
ATOM   3794  C   ALA A 242     -16.065  23.413-153.933  1.00  0.00           C  
ATOM   3795  O   ALA A 242     -16.298  23.708-155.105  1.00  0.00           O  
ATOM   3796  CB  ALA A 242     -17.041  24.806-152.099  1.00  0.00           C  
ATOM   3797  H   ALA A 242     -16.882  22.524-150.991  1.00  0.00           H  
ATOM   3798  HA  ALA A 242     -18.121  23.479-153.385  1.00  0.00           H  
ATOM   3799 1HB  ALA A 242     -17.086  25.646-152.792  1.00  0.00           H  
ATOM   3800 2HB  ALA A 242     -17.862  24.880-151.386  1.00  0.00           H  
ATOM   3801 3HB  ALA A 242     -16.093  24.827-151.564  1.00  0.00           H  
ATOM   3802  N   GLU A 243     -14.873  23.005-153.512  1.00  0.00           N  
ATOM   3803  CA  GLU A 243     -13.741  22.876-154.423  1.00  0.00           C  
ATOM   3804  C   GLU A 243     -13.994  21.797-155.467  1.00  0.00           C  
ATOM   3805  O   GLU A 243     -13.668  21.968-156.642  1.00  0.00           O  
ATOM   3806  CB  GLU A 243     -12.463  22.555-153.644  1.00  0.00           C  
ATOM   3807  CG  GLU A 243     -11.946  23.701-152.786  1.00  0.00           C  
ATOM   3808  CD  GLU A 243     -10.732  23.327-151.981  1.00  0.00           C  
ATOM   3809  OE1 GLU A 243     -10.365  22.177-151.995  1.00  0.00           O  
ATOM   3810  OE2 GLU A 243     -10.172  24.193-151.351  1.00  0.00           O  
ATOM   3811  H   GLU A 243     -14.747  22.778-152.536  1.00  0.00           H  
ATOM   3812  HA  GLU A 243     -13.605  23.825-154.942  1.00  0.00           H  
ATOM   3813 1HB  GLU A 243     -12.640  21.701-152.991  1.00  0.00           H  
ATOM   3814 2HB  GLU A 243     -11.673  22.276-154.341  1.00  0.00           H  
ATOM   3815 1HG  GLU A 243     -11.693  24.541-153.433  1.00  0.00           H  
ATOM   3816 2HG  GLU A 243     -12.738  24.023-152.112  1.00  0.00           H  
ATOM   3817  N   GLU A 244     -14.576  20.686-155.033  1.00  0.00           N  
ATOM   3818  CA  GLU A 244     -14.874  19.574-155.929  1.00  0.00           C  
ATOM   3819  C   GLU A 244     -15.905  19.974-156.977  1.00  0.00           C  
ATOM   3820  O   GLU A 244     -15.773  19.635-158.153  1.00  0.00           O  
ATOM   3821  CB  GLU A 244     -15.381  18.369-155.134  1.00  0.00           C  
ATOM   3822  CG  GLU A 244     -14.327  17.702-154.262  1.00  0.00           C  
ATOM   3823  CD  GLU A 244     -13.211  17.087-155.060  1.00  0.00           C  
ATOM   3824  OE1 GLU A 244     -13.483  16.540-156.102  1.00  0.00           O  
ATOM   3825  OE2 GLU A 244     -12.085  17.165-154.627  1.00  0.00           O  
ATOM   3826  H   GLU A 244     -14.819  20.609-154.056  1.00  0.00           H  
ATOM   3827  HA  GLU A 244     -13.956  19.290-156.446  1.00  0.00           H  
ATOM   3828 1HB  GLU A 244     -16.203  18.679-154.488  1.00  0.00           H  
ATOM   3829 2HB  GLU A 244     -15.771  17.618-155.821  1.00  0.00           H  
ATOM   3830 1HG  GLU A 244     -13.907  18.445-153.585  1.00  0.00           H  
ATOM   3831 2HG  GLU A 244     -14.804  16.930-153.660  1.00  0.00           H  
ATOM   3832  N   LEU A 245     -16.933  20.699-156.536  1.00  0.00           N  
ATOM   3833  CA  LEU A 245     -18.088  20.992-157.380  1.00  0.00           C  
ATOM   3834  C   LEU A 245     -18.038  22.381-158.010  1.00  0.00           C  
ATOM   3835  O   LEU A 245     -18.800  22.684-158.928  1.00  0.00           O  
ATOM   3836  CB  LEU A 245     -19.375  20.858-156.556  1.00  0.00           C  
ATOM   3837  CG  LEU A 245     -19.646  19.467-155.968  1.00  0.00           C  
ATOM   3838  CD1 LEU A 245     -20.905  19.513-155.113  1.00  0.00           C  
ATOM   3839  CD2 LEU A 245     -19.787  18.457-157.096  1.00  0.00           C  
ATOM   3840  H   LEU A 245     -16.911  21.055-155.591  1.00  0.00           H  
ATOM   3841  HA  LEU A 245     -18.115  20.267-158.193  1.00  0.00           H  
ATOM   3842 1HB  LEU A 245     -19.334  21.565-155.730  1.00  0.00           H  
ATOM   3843 2HB  LEU A 245     -20.222  21.120-157.190  1.00  0.00           H  
ATOM   3844  HG  LEU A 245     -18.816  19.177-155.322  1.00  0.00           H  
ATOM   3845 1HD1 LEU A 245     -21.098  18.525-154.695  1.00  0.00           H  
ATOM   3846 2HD1 LEU A 245     -20.769  20.230-154.303  1.00  0.00           H  
ATOM   3847 3HD1 LEU A 245     -21.751  19.817-155.729  1.00  0.00           H  
ATOM   3848 1HD2 LEU A 245     -19.979  17.468-156.677  1.00  0.00           H  
ATOM   3849 2HD2 LEU A 245     -20.618  18.745-157.741  1.00  0.00           H  
ATOM   3850 3HD2 LEU A 245     -18.867  18.431-157.679  1.00  0.00           H  
ATOM   3851  N   VAL A 246     -17.142  23.233-157.522  1.00  0.00           N  
ATOM   3852  CA  VAL A 246     -17.111  24.618-157.979  1.00  0.00           C  
ATOM   3853  C   VAL A 246     -16.092  24.808-159.094  1.00  0.00           C  
ATOM   3854  O   VAL A 246     -14.885  24.744-158.862  1.00  0.00           O  
ATOM   3855  CB  VAL A 246     -16.768  25.560-156.809  1.00  0.00           C  
ATOM   3856  CG1 VAL A 246     -16.713  27.003-157.286  1.00  0.00           C  
ATOM   3857  CG2 VAL A 246     -17.793  25.398-155.697  1.00  0.00           C  
ATOM   3858  H   VAL A 246     -16.473  22.929-156.829  1.00  0.00           H  
ATOM   3859  HA  VAL A 246     -18.099  24.879-158.360  1.00  0.00           H  
ATOM   3860  HB  VAL A 246     -15.777  25.308-156.431  1.00  0.00           H  
ATOM   3861 1HG1 VAL A 246     -16.469  27.655-156.447  1.00  0.00           H  
ATOM   3862 2HG1 VAL A 246     -15.948  27.103-158.056  1.00  0.00           H  
ATOM   3863 3HG1 VAL A 246     -17.681  27.288-157.696  1.00  0.00           H  
ATOM   3864 1HG2 VAL A 246     -17.544  26.066-154.873  1.00  0.00           H  
ATOM   3865 2HG2 VAL A 246     -18.784  25.644-156.077  1.00  0.00           H  
ATOM   3866 3HG2 VAL A 246     -17.786  24.367-155.343  1.00  0.00           H  
ATOM   3867  N   GLU A 247     -16.591  25.042-160.304  1.00  0.00           N  
ATOM   3868  CA  GLU A 247     -15.735  25.264-161.462  1.00  0.00           C  
ATOM   3869  C   GLU A 247     -15.041  26.620-161.410  1.00  0.00           C  
ATOM   3870  O   GLU A 247     -13.923  26.775-161.901  1.00  0.00           O  
ATOM   3871  CB  GLU A 247     -16.553  25.154-162.750  1.00  0.00           C  
ATOM   3872  CG  GLU A 247     -17.069  23.753-163.050  1.00  0.00           C  
ATOM   3873  CD  GLU A 247     -15.964  22.754-163.255  1.00  0.00           C  
ATOM   3874  OE1 GLU A 247     -14.970  23.109-163.843  1.00  0.00           O  
ATOM   3875  OE2 GLU A 247     -16.114  21.636-162.824  1.00  0.00           O  
ATOM   3876  H   GLU A 247     -17.594  25.066-160.422  1.00  0.00           H  
ATOM   3877  HA  GLU A 247     -14.961  24.496-161.473  1.00  0.00           H  
ATOM   3878 1HB  GLU A 247     -17.413  25.821-162.694  1.00  0.00           H  
ATOM   3879 2HB  GLU A 247     -15.945  25.474-163.596  1.00  0.00           H  
ATOM   3880 1HG  GLU A 247     -17.693  23.422-162.220  1.00  0.00           H  
ATOM   3881 2HG  GLU A 247     -17.690  23.789-163.943  1.00  0.00           H  
ATOM   3882  N   ASP A 248     -15.705  27.603-160.814  1.00  0.00           N  
ATOM   3883  CA  ASP A 248     -15.200  28.971-160.828  1.00  0.00           C  
ATOM   3884  C   ASP A 248     -13.988  29.107-159.922  1.00  0.00           C  
ATOM   3885  O   ASP A 248     -14.094  28.975-158.703  1.00  0.00           O  
ATOM   3886  CB  ASP A 248     -16.288  29.954-160.388  1.00  0.00           C  
ATOM   3887  CG  ASP A 248     -15.843  31.408-160.475  1.00  0.00           C  
ATOM   3888  OD1 ASP A 248     -14.932  31.773-159.771  1.00  0.00           O  
ATOM   3889  OD2 ASP A 248     -16.419  32.139-161.245  1.00  0.00           O  
ATOM   3890  H   ASP A 248     -16.575  27.405-160.341  1.00  0.00           H  
ATOM   3891  HA  ASP A 248     -14.899  29.218-161.846  1.00  0.00           H  
ATOM   3892 1HB  ASP A 248     -17.172  29.821-161.012  1.00  0.00           H  
ATOM   3893 2HB  ASP A 248     -16.578  29.739-159.359  1.00  0.00           H  
ATOM   3894  N   PRO A 249     -12.714  29.367-160.233  1.00  0.00           N  
ATOM   3895  CA  PRO A 249     -11.783  29.213-159.123  1.00  0.00           C  
ATOM   3896  C   PRO A 249     -12.057  30.234-158.033  1.00  0.00           C  
ATOM   3897  O   PRO A 249     -11.859  29.961-156.849  1.00  0.00           O  
ATOM   3898  CB  PRO A 249     -10.419  29.442-159.781  1.00  0.00           C  
ATOM   3899  CG  PRO A 249     -10.641  29.098-161.214  1.00  0.00           C  
ATOM   3900  CD  PRO A 249     -12.044  29.565-161.497  1.00  0.00           C  
ATOM   3901  HA  PRO A 249     -11.861  28.191-158.725  1.00  0.00           H  
ATOM   3902 1HB  PRO A 249     -10.102  30.486-159.637  1.00  0.00           H  
ATOM   3903 2HB  PRO A 249      -9.659  28.807-159.303  1.00  0.00           H  
ATOM   3904 1HG  PRO A 249      -9.893  29.600-161.846  1.00  0.00           H  
ATOM   3905 2HG  PRO A 249     -10.515  28.017-161.369  1.00  0.00           H  
ATOM   3906 1HD  PRO A 249     -12.027  30.624-161.794  1.00  0.00           H  
ATOM   3907 2HD  PRO A 249     -12.483  28.946-162.294  1.00  0.00           H  
ATOM   3908  N   VAL A 250     -12.512  31.408-158.443  1.00  0.00           N  
ATOM   3909  CA  VAL A 250     -12.606  32.554-157.544  1.00  0.00           C  
ATOM   3910  C   VAL A 250     -13.679  32.335-156.486  1.00  0.00           C  
ATOM   3911  O   VAL A 250     -13.489  32.671-155.317  1.00  0.00           O  
ATOM   3912  CB  VAL A 250     -12.927  33.834-158.339  1.00  0.00           C  
ATOM   3913  CG1 VAL A 250     -13.197  34.994-157.393  1.00  0.00           C  
ATOM   3914  CG2 VAL A 250     -11.778  34.161-159.280  1.00  0.00           C  
ATOM   3915  H   VAL A 250     -12.802  31.512-159.405  1.00  0.00           H  
ATOM   3916  HA  VAL A 250     -11.644  32.683-157.046  1.00  0.00           H  
ATOM   3917  HB  VAL A 250     -13.837  33.672-158.918  1.00  0.00           H  
ATOM   3918 1HG1 VAL A 250     -13.423  35.890-157.972  1.00  0.00           H  
ATOM   3919 2HG1 VAL A 250     -14.046  34.753-156.754  1.00  0.00           H  
ATOM   3920 3HG1 VAL A 250     -12.317  35.174-156.777  1.00  0.00           H  
ATOM   3921 1HG2 VAL A 250     -12.012  35.066-159.839  1.00  0.00           H  
ATOM   3922 2HG2 VAL A 250     -10.867  34.316-158.701  1.00  0.00           H  
ATOM   3923 3HG2 VAL A 250     -11.629  33.334-159.974  1.00  0.00           H  
ATOM   3924  N   LEU A 251     -14.808  31.770-156.901  1.00  0.00           N  
ATOM   3925  CA  LEU A 251     -15.914  31.506-155.988  1.00  0.00           C  
ATOM   3926  C   LEU A 251     -15.523  30.479-154.933  1.00  0.00           C  
ATOM   3927  O   LEU A 251     -15.868  30.618-153.760  1.00  0.00           O  
ATOM   3928  CB  LEU A 251     -17.138  31.008-156.767  1.00  0.00           C  
ATOM   3929  CG  LEU A 251     -17.818  32.043-157.672  1.00  0.00           C  
ATOM   3930  CD1 LEU A 251     -18.892  31.361-158.508  1.00  0.00           C  
ATOM   3931  CD2 LEU A 251     -18.413  33.152-156.816  1.00  0.00           C  
ATOM   3932  H   LEU A 251     -14.902  31.517-157.874  1.00  0.00           H  
ATOM   3933  HA  LEU A 251     -16.175  32.435-155.483  1.00  0.00           H  
ATOM   3934 1HB  LEU A 251     -16.833  30.170-157.393  1.00  0.00           H  
ATOM   3935 2HB  LEU A 251     -17.881  30.650-156.055  1.00  0.00           H  
ATOM   3936  HG  LEU A 251     -17.082  32.468-158.356  1.00  0.00           H  
ATOM   3937 1HD1 LEU A 251     -19.375  32.097-159.150  1.00  0.00           H  
ATOM   3938 2HD1 LEU A 251     -18.436  30.586-159.124  1.00  0.00           H  
ATOM   3939 3HD1 LEU A 251     -19.634  30.912-157.849  1.00  0.00           H  
ATOM   3940 1HD2 LEU A 251     -18.895  33.889-157.459  1.00  0.00           H  
ATOM   3941 2HD2 LEU A 251     -19.149  32.729-156.133  1.00  0.00           H  
ATOM   3942 3HD2 LEU A 251     -17.621  33.634-156.243  1.00  0.00           H  
ATOM   3943  N   ALA A 252     -14.801  29.448-155.357  1.00  0.00           N  
ATOM   3944  CA  ALA A 252     -14.362  28.394-154.448  1.00  0.00           C  
ATOM   3945  C   ALA A 252     -13.392  28.934-153.406  1.00  0.00           C  
ATOM   3946  O   ALA A 252     -13.461  28.570-152.232  1.00  0.00           O  
ATOM   3947  CB  ALA A 252     -13.720  27.255-155.227  1.00  0.00           C  
ATOM   3948  H   ALA A 252     -14.549  29.392-156.334  1.00  0.00           H  
ATOM   3949  HA  ALA A 252     -15.238  28.013-153.923  1.00  0.00           H  
ATOM   3950 1HB  ALA A 252     -13.397  26.477-154.534  1.00  0.00           H  
ATOM   3951 2HB  ALA A 252     -14.445  26.839-155.927  1.00  0.00           H  
ATOM   3952 3HB  ALA A 252     -12.859  27.631-155.777  1.00  0.00           H  
ATOM   3953  N   MET A 253     -12.487  29.804-153.841  1.00  0.00           N  
ATOM   3954  CA  MET A 253     -11.501  30.397-152.945  1.00  0.00           C  
ATOM   3955  C   MET A 253     -12.168  31.275-151.895  1.00  0.00           C  
ATOM   3956  O   MET A 253     -11.784  31.261-150.726  1.00  0.00           O  
ATOM   3957  CB  MET A 253     -10.480  31.205-153.744  1.00  0.00           C  
ATOM   3958  CG  MET A 253      -9.291  31.696-152.931  1.00  0.00           C  
ATOM   3959  SD  MET A 253      -8.250  30.349-152.336  1.00  0.00           S  
ATOM   3960  CE  MET A 253      -7.150  31.232-151.234  1.00  0.00           C  
ATOM   3961  H   MET A 253     -12.482  30.061-154.818  1.00  0.00           H  
ATOM   3962  HA  MET A 253     -10.982  29.594-152.422  1.00  0.00           H  
ATOM   3963 1HB  MET A 253     -10.096  30.597-154.562  1.00  0.00           H  
ATOM   3964 2HB  MET A 253     -10.968  32.076-154.183  1.00  0.00           H  
ATOM   3965 1HG  MET A 253      -8.681  32.359-153.544  1.00  0.00           H  
ATOM   3966 2HG  MET A 253      -9.648  32.261-152.070  1.00  0.00           H  
ATOM   3967 1HE  MET A 253      -6.444  30.532-150.786  1.00  0.00           H  
ATOM   3968 2HE  MET A 253      -6.604  31.991-151.795  1.00  0.00           H  
ATOM   3969 3HE  MET A 253      -7.732  31.712-150.447  1.00  0.00           H  
ATOM   3970  N   THR A 254     -13.169  32.038-152.319  1.00  0.00           N  
ATOM   3971  CA  THR A 254     -13.893  32.925-151.415  1.00  0.00           C  
ATOM   3972  C   THR A 254     -14.648  32.134-150.354  1.00  0.00           C  
ATOM   3973  O   THR A 254     -14.677  32.517-149.184  1.00  0.00           O  
ATOM   3974  CB  THR A 254     -14.877  33.822-152.189  1.00  0.00           C  
ATOM   3975  OG1 THR A 254     -14.153  34.640-153.117  1.00  0.00           O  
ATOM   3976  CG2 THR A 254     -15.652  34.714-151.231  1.00  0.00           C  
ATOM   3977  H   THR A 254     -13.436  32.003-153.292  1.00  0.00           H  
ATOM   3978  HA  THR A 254     -13.171  33.565-150.907  1.00  0.00           H  
ATOM   3979  HB  THR A 254     -15.578  33.199-152.744  1.00  0.00           H  
ATOM   3980  HG1 THR A 254     -13.679  34.079-153.735  1.00  0.00           H  
ATOM   3981 1HG2 THR A 254     -16.342  35.340-151.795  1.00  0.00           H  
ATOM   3982 2HG2 THR A 254     -16.213  34.095-150.530  1.00  0.00           H  
ATOM   3983 3HG2 THR A 254     -14.957  35.346-150.679  1.00  0.00           H  
ATOM   3984  N   VAL A 255     -15.258  31.029-150.769  1.00  0.00           N  
ATOM   3985  CA  VAL A 255     -16.013  30.182-149.855  1.00  0.00           C  
ATOM   3986  C   VAL A 255     -15.104  29.555-148.806  1.00  0.00           C  
ATOM   3987  O   VAL A 255     -15.462  29.469-147.631  1.00  0.00           O  
ATOM   3988  CB  VAL A 255     -16.737  29.068-150.634  1.00  0.00           C  
ATOM   3989  CG1 VAL A 255     -17.371  28.072-149.675  1.00  0.00           C  
ATOM   3990  CG2 VAL A 255     -17.788  29.677-151.551  1.00  0.00           C  
ATOM   3991  H   VAL A 255     -15.197  30.769-151.743  1.00  0.00           H  
ATOM   3992  HA  VAL A 255     -16.758  30.797-149.349  1.00  0.00           H  
ATOM   3993  HB  VAL A 255     -16.007  28.521-151.230  1.00  0.00           H  
ATOM   3994 1HG1 VAL A 255     -17.878  27.292-150.243  1.00  0.00           H  
ATOM   3995 2HG1 VAL A 255     -16.596  27.623-149.053  1.00  0.00           H  
ATOM   3996 3HG1 VAL A 255     -18.093  28.586-149.041  1.00  0.00           H  
ATOM   3997 1HG2 VAL A 255     -18.295  28.884-152.099  1.00  0.00           H  
ATOM   3998 2HG2 VAL A 255     -18.515  30.229-150.955  1.00  0.00           H  
ATOM   3999 3HG2 VAL A 255     -17.306  30.355-152.256  1.00  0.00           H  
ATOM   4000  N   PHE A 256     -13.927  29.118-149.235  1.00  0.00           N  
ATOM   4001  CA  PHE A 256     -12.963  28.498-148.333  1.00  0.00           C  
ATOM   4002  C   PHE A 256     -12.469  29.491-147.289  1.00  0.00           C  
ATOM   4003  O   PHE A 256     -12.319  29.150-146.116  1.00  0.00           O  
ATOM   4004  CB  PHE A 256     -11.774  27.944-149.120  1.00  0.00           C  
ATOM   4005  CG  PHE A 256     -10.764  27.229-148.268  1.00  0.00           C  
ATOM   4006  CD1 PHE A 256     -10.749  25.843-148.201  1.00  0.00           C  
ATOM   4007  CD2 PHE A 256      -9.828  27.939-147.532  1.00  0.00           C  
ATOM   4008  CE1 PHE A 256      -9.820  25.184-147.418  1.00  0.00           C  
ATOM   4009  CE2 PHE A 256      -8.898  27.283-146.749  1.00  0.00           C  
ATOM   4010  CZ  PHE A 256      -8.895  25.903-146.692  1.00  0.00           C  
ATOM   4011  H   PHE A 256     -13.693  29.218-150.212  1.00  0.00           H  
ATOM   4012  HA  PHE A 256     -13.454  27.673-147.816  1.00  0.00           H  
ATOM   4013 1HB  PHE A 256     -12.132  27.249-149.879  1.00  0.00           H  
ATOM   4014 2HB  PHE A 256     -11.268  28.759-149.635  1.00  0.00           H  
ATOM   4015  HD1 PHE A 256     -11.480  25.274-148.776  1.00  0.00           H  
ATOM   4016  HD2 PHE A 256      -9.831  29.028-147.577  1.00  0.00           H  
ATOM   4017  HE1 PHE A 256      -9.820  24.095-147.375  1.00  0.00           H  
ATOM   4018  HE2 PHE A 256      -8.167  27.853-146.176  1.00  0.00           H  
ATOM   4019  HZ  PHE A 256      -8.164  25.385-146.074  1.00  0.00           H  
ATOM   4020  N   ALA A 257     -12.217  30.722-147.723  1.00  0.00           N  
ATOM   4021  CA  ALA A 257     -11.739  31.768-146.827  1.00  0.00           C  
ATOM   4022  C   ALA A 257     -12.782  32.109-145.771  1.00  0.00           C  
ATOM   4023  O   ALA A 257     -12.453  32.312-144.602  1.00  0.00           O  
ATOM   4024  CB  ALA A 257     -11.362  33.012-147.618  1.00  0.00           C  
ATOM   4025  H   ALA A 257     -12.361  30.938-148.699  1.00  0.00           H  
ATOM   4026  HA  ALA A 257     -10.853  31.395-146.313  1.00  0.00           H  
ATOM   4027 1HB  ALA A 257     -11.007  33.784-146.936  1.00  0.00           H  
ATOM   4028 2HB  ALA A 257     -10.573  32.765-148.330  1.00  0.00           H  
ATOM   4029 3HB  ALA A 257     -12.234  33.378-148.157  1.00  0.00           H  
ATOM   4030  N   ARG A 258     -14.042  32.170-146.190  1.00  0.00           N  
ATOM   4031  CA  ARG A 258     -15.138  32.487-145.280  1.00  0.00           C  
ATOM   4032  C   ARG A 258     -15.304  31.405-144.221  1.00  0.00           C  
ATOM   4033  O   ARG A 258     -15.540  31.701-143.050  1.00  0.00           O  
ATOM   4034  CB  ARG A 258     -16.443  32.646-146.047  1.00  0.00           C  
ATOM   4035  CG  ARG A 258     -17.655  32.965-145.187  1.00  0.00           C  
ATOM   4036  CD  ARG A 258     -17.532  34.294-144.535  1.00  0.00           C  
ATOM   4037  NE  ARG A 258     -18.673  34.588-143.683  1.00  0.00           N  
ATOM   4038  CZ  ARG A 258     -19.811  35.175-144.103  1.00  0.00           C  
ATOM   4039  NH1 ARG A 258     -19.944  35.523-145.364  1.00  0.00           N  
ATOM   4040  NH2 ARG A 258     -20.793  35.400-143.248  1.00  0.00           N  
ATOM   4041  H   ARG A 258     -14.246  31.992-147.163  1.00  0.00           H  
ATOM   4042  HA  ARG A 258     -14.911  33.429-144.781  1.00  0.00           H  
ATOM   4043 1HB  ARG A 258     -16.339  33.445-146.779  1.00  0.00           H  
ATOM   4044 2HB  ARG A 258     -16.658  31.727-146.593  1.00  0.00           H  
ATOM   4045 1HG  ARG A 258     -18.551  32.969-145.808  1.00  0.00           H  
ATOM   4046 2HG  ARG A 258     -17.758  32.209-144.407  1.00  0.00           H  
ATOM   4047 1HD  ARG A 258     -16.633  34.316-143.920  1.00  0.00           H  
ATOM   4048 2HD  ARG A 258     -17.468  35.069-145.299  1.00  0.00           H  
ATOM   4049  HE  ARG A 258     -18.607  34.335-142.706  1.00  0.00           H  
ATOM   4050 1HH1 ARG A 258     -19.193  35.350-146.018  1.00  0.00           H  
ATOM   4051 2HH1 ARG A 258     -20.797  35.962-145.679  1.00  0.00           H  
ATOM   4052 1HH2 ARG A 258     -20.690  35.132-142.279  1.00  0.00           H  
ATOM   4053 2HH2 ARG A 258     -21.645  35.839-143.563  1.00  0.00           H  
ATOM   4054  N   ALA A 259     -15.179  30.150-144.641  1.00  0.00           N  
ATOM   4055  CA  ALA A 259     -15.318  29.021-143.729  1.00  0.00           C  
ATOM   4056  C   ALA A 259     -14.211  29.020-142.683  1.00  0.00           C  
ATOM   4057  O   ALA A 259     -14.454  28.745-141.508  1.00  0.00           O  
ATOM   4058  CB  ALA A 259     -15.316  27.711-144.503  1.00  0.00           C  
ATOM   4059  H   ALA A 259     -14.983  29.974-145.616  1.00  0.00           H  
ATOM   4060  HA  ALA A 259     -16.270  29.122-143.208  1.00  0.00           H  
ATOM   4061 1HB  ALA A 259     -15.420  26.877-143.808  1.00  0.00           H  
ATOM   4062 2HB  ALA A 259     -16.148  27.702-145.207  1.00  0.00           H  
ATOM   4063 3HB  ALA A 259     -14.379  27.613-145.049  1.00  0.00           H  
ATOM   4064  N   GLN A 260     -12.993  29.329-143.118  1.00  0.00           N  
ATOM   4065  CA  GLN A 260     -11.846  29.364-142.220  1.00  0.00           C  
ATOM   4066  C   GLN A 260     -11.997  30.460-141.173  1.00  0.00           C  
ATOM   4067  O   GLN A 260     -11.671  30.263-140.002  1.00  0.00           O  
ATOM   4068  CB  GLN A 260     -10.552  29.573-143.012  1.00  0.00           C  
ATOM   4069  CG  GLN A 260     -10.173  28.403-143.904  1.00  0.00           C  
ATOM   4070  CD  GLN A 260      -9.885  27.141-143.113  1.00  0.00           C  
ATOM   4071  OE1 GLN A 260     -10.786  26.549-142.512  1.00  0.00           O  
ATOM   4072  NE2 GLN A 260      -8.625  26.722-143.108  1.00  0.00           N  
ATOM   4073  H   GLN A 260     -12.859  29.545-144.096  1.00  0.00           H  
ATOM   4074  HA  GLN A 260     -11.785  28.409-141.699  1.00  0.00           H  
ATOM   4075 1HB  GLN A 260     -10.650  30.458-143.641  1.00  0.00           H  
ATOM   4076 2HB  GLN A 260      -9.728  29.751-142.322  1.00  0.00           H  
ATOM   4077 1HG  GLN A 260     -10.998  28.198-144.587  1.00  0.00           H  
ATOM   4078 2HG  GLN A 260      -9.278  28.665-144.468  1.00  0.00           H  
ATOM   4079 1HE2 GLN A 260      -8.375  25.895-142.603  1.00  0.00           H  
ATOM   4080 2HE2 GLN A 260      -7.926  27.232-143.608  1.00  0.00           H  
ATOM   4081  N   ILE A 261     -12.493  31.616-141.603  1.00  0.00           N  
ATOM   4082  CA  ILE A 261     -12.687  32.747-140.703  1.00  0.00           C  
ATOM   4083  C   ILE A 261     -13.736  32.432-139.643  1.00  0.00           C  
ATOM   4084  O   ILE A 261     -13.576  32.782-138.474  1.00  0.00           O  
ATOM   4085  CB  ILE A 261     -13.107  34.005-141.484  1.00  0.00           C  
ATOM   4086  CG1 ILE A 261     -11.992  34.436-142.442  1.00  0.00           C  
ATOM   4087  CG2 ILE A 261     -13.456  35.134-140.527  1.00  0.00           C  
ATOM   4088  CD1 ILE A 261     -10.691  34.776-141.751  1.00  0.00           C  
ATOM   4089  H   ILE A 261     -12.742  31.714-142.577  1.00  0.00           H  
ATOM   4090  HA  ILE A 261     -11.744  32.953-140.199  1.00  0.00           H  
ATOM   4091  HB  ILE A 261     -13.978  33.779-142.098  1.00  0.00           H  
ATOM   4092 1HG1 ILE A 261     -11.800  33.638-143.158  1.00  0.00           H  
ATOM   4093 2HG1 ILE A 261     -12.316  35.310-143.007  1.00  0.00           H  
ATOM   4094 1HG2 ILE A 261     -13.750  36.016-141.096  1.00  0.00           H  
ATOM   4095 2HG2 ILE A 261     -14.280  34.825-139.886  1.00  0.00           H  
ATOM   4096 3HG2 ILE A 261     -12.588  35.372-139.912  1.00  0.00           H  
ATOM   4097 1HD1 ILE A 261      -9.951  35.073-142.494  1.00  0.00           H  
ATOM   4098 2HD1 ILE A 261     -10.854  35.599-141.053  1.00  0.00           H  
ATOM   4099 3HD1 ILE A 261     -10.330  33.905-141.207  1.00  0.00           H  
ATOM   4100  N   LEU A 262     -14.810  31.769-140.059  1.00  0.00           N  
ATOM   4101  CA  LEU A 262     -15.888  31.405-139.146  1.00  0.00           C  
ATOM   4102  C   LEU A 262     -15.406  30.417-138.091  1.00  0.00           C  
ATOM   4103  O   LEU A 262     -15.763  30.524-136.918  1.00  0.00           O  
ATOM   4104  CB  LEU A 262     -17.061  30.798-139.926  1.00  0.00           C  
ATOM   4105  CG  LEU A 262     -17.832  31.768-140.829  1.00  0.00           C  
ATOM   4106  CD1 LEU A 262     -18.840  30.992-141.666  1.00  0.00           C  
ATOM   4107  CD2 LEU A 262     -18.526  32.817-139.973  1.00  0.00           C  
ATOM   4108  H   LEU A 262     -14.882  31.510-141.033  1.00  0.00           H  
ATOM   4109  HA  LEU A 262     -16.232  32.307-138.641  1.00  0.00           H  
ATOM   4110 1HB  LEU A 262     -16.682  29.992-140.553  1.00  0.00           H  
ATOM   4111 2HB  LEU A 262     -17.769  30.374-139.214  1.00  0.00           H  
ATOM   4112  HG  LEU A 262     -17.139  32.259-141.513  1.00  0.00           H  
ATOM   4113 1HD1 LEU A 262     -19.388  31.681-142.309  1.00  0.00           H  
ATOM   4114 2HD1 LEU A 262     -18.315  30.262-142.283  1.00  0.00           H  
ATOM   4115 3HD1 LEU A 262     -19.539  30.476-141.009  1.00  0.00           H  
ATOM   4116 1HD2 LEU A 262     -19.074  33.508-140.616  1.00  0.00           H  
ATOM   4117 2HD2 LEU A 262     -19.221  32.328-139.290  1.00  0.00           H  
ATOM   4118 3HD2 LEU A 262     -17.781  33.369-139.399  1.00  0.00           H  
ATOM   4119  N   ALA A 263     -14.593  29.455-138.516  1.00  0.00           N  
ATOM   4120  CA  ALA A 263     -14.061  28.445-137.609  1.00  0.00           C  
ATOM   4121  C   ALA A 263     -13.142  29.071-136.566  1.00  0.00           C  
ATOM   4122  O   ALA A 263     -13.178  28.702-135.392  1.00  0.00           O  
ATOM   4123  CB  ALA A 263     -13.320  27.369-138.390  1.00  0.00           C  
ATOM   4124  H   ALA A 263     -14.337  29.423-139.493  1.00  0.00           H  
ATOM   4125  HA  ALA A 263     -14.899  27.986-137.084  1.00  0.00           H  
ATOM   4126 1HB  ALA A 263     -12.929  26.622-137.699  1.00  0.00           H  
ATOM   4127 2HB  ALA A 263     -14.005  26.892-139.091  1.00  0.00           H  
ATOM   4128 3HB  ALA A 263     -12.496  27.821-138.940  1.00  0.00           H  
ATOM   4129  N   ALA A 264     -12.319  30.020-137.001  1.00  0.00           N  
ATOM   4130  CA  ALA A 264     -11.391  30.698-136.106  1.00  0.00           C  
ATOM   4131  C   ALA A 264     -12.133  31.510-135.054  1.00  0.00           C  
ATOM   4132  O   ALA A 264     -11.748  31.529-133.885  1.00  0.00           O  
ATOM   4133  CB  ALA A 264     -10.450  31.594-136.899  1.00  0.00           C  
ATOM   4134  H   ALA A 264     -12.338  30.278-137.977  1.00  0.00           H  
ATOM   4135  HA  ALA A 264     -10.804  29.939-135.589  1.00  0.00           H  
ATOM   4136 1HB  ALA A 264      -9.762  32.093-136.216  1.00  0.00           H  
ATOM   4137 2HB  ALA A 264      -9.883  30.990-137.607  1.00  0.00           H  
ATOM   4138 3HB  ALA A 264     -11.029  32.340-137.440  1.00  0.00           H  
ATOM   4139  N   ALA A 265     -13.201  32.182-135.477  1.00  0.00           N  
ATOM   4140  CA  ALA A 265     -13.999  32.999-134.573  1.00  0.00           C  
ATOM   4141  C   ALA A 265     -14.678  32.142-133.512  1.00  0.00           C  
ATOM   4142  O   ALA A 265     -14.739  32.519-132.342  1.00  0.00           O  
ATOM   4143  CB  ALA A 265     -15.035  33.795-135.354  1.00  0.00           C  
ATOM   4144  H   ALA A 265     -13.465  32.124-136.450  1.00  0.00           H  
ATOM   4145  HA  ALA A 265     -13.330  33.693-134.064  1.00  0.00           H  
ATOM   4146 1HB  ALA A 265     -15.623  34.401-134.664  1.00  0.00           H  
ATOM   4147 2HB  ALA A 265     -14.531  34.445-136.069  1.00  0.00           H  
ATOM   4148 3HB  ALA A 265     -15.693  33.111-135.887  1.00  0.00           H  
ATOM   4149  N   VAL A 266     -15.187  30.988-133.927  1.00  0.00           N  
ATOM   4150  CA  VAL A 266     -15.863  30.074-133.014  1.00  0.00           C  
ATOM   4151  C   VAL A 266     -14.902  29.531-131.965  1.00  0.00           C  
ATOM   4152  O   VAL A 266     -15.252  29.411-130.791  1.00  0.00           O  
ATOM   4153  CB  VAL A 266     -16.482  28.900-133.795  1.00  0.00           C  
ATOM   4154  CG1 VAL A 266     -17.022  27.849-132.837  1.00  0.00           C  
ATOM   4155  CG2 VAL A 266     -17.583  29.411-134.711  1.00  0.00           C  
ATOM   4156  H   VAL A 266     -15.103  30.737-134.902  1.00  0.00           H  
ATOM   4157  HA  VAL A 266     -16.661  30.618-132.508  1.00  0.00           H  
ATOM   4158  HB  VAL A 266     -15.705  28.422-134.391  1.00  0.00           H  
ATOM   4159 1HG1 VAL A 266     -17.456  27.026-133.405  1.00  0.00           H  
ATOM   4160 2HG1 VAL A 266     -16.211  27.471-132.215  1.00  0.00           H  
ATOM   4161 3HG1 VAL A 266     -17.789  28.294-132.203  1.00  0.00           H  
ATOM   4162 1HG2 VAL A 266     -18.016  28.575-135.261  1.00  0.00           H  
ATOM   4163 2HG2 VAL A 266     -18.358  29.894-134.116  1.00  0.00           H  
ATOM   4164 3HG2 VAL A 266     -17.166  30.130-135.416  1.00  0.00           H  
ATOM   4165  N   PHE A 267     -13.687  29.203-132.396  1.00  0.00           N  
ATOM   4166  CA  PHE A 267     -12.673  28.672-131.494  1.00  0.00           C  
ATOM   4167  C   PHE A 267     -12.269  29.705-130.450  1.00  0.00           C  
ATOM   4168  O   PHE A 267     -12.087  29.378-129.277  1.00  0.00           O  
ATOM   4169  CB  PHE A 267     -11.440  28.225-132.281  1.00  0.00           C  
ATOM   4170  CG  PHE A 267     -10.372  27.600-131.429  1.00  0.00           C  
ATOM   4171  CD1 PHE A 267     -10.236  26.221-131.364  1.00  0.00           C  
ATOM   4172  CD2 PHE A 267      -9.501  28.388-130.692  1.00  0.00           C  
ATOM   4173  CE1 PHE A 267      -9.253  25.644-130.581  1.00  0.00           C  
ATOM   4174  CE2 PHE A 267      -8.518  27.814-129.909  1.00  0.00           C  
ATOM   4175  CZ  PHE A 267      -8.395  26.441-129.854  1.00  0.00           C  
ATOM   4176  H   PHE A 267     -13.461  29.325-133.373  1.00  0.00           H  
ATOM   4177  HA  PHE A 267     -13.089  27.807-130.976  1.00  0.00           H  
ATOM   4178 1HB  PHE A 267     -11.735  27.503-133.041  1.00  0.00           H  
ATOM   4179 2HB  PHE A 267     -11.006  29.082-132.795  1.00  0.00           H  
ATOM   4180  HD1 PHE A 267     -10.914  25.591-131.940  1.00  0.00           H  
ATOM   4181  HD2 PHE A 267      -9.599  29.473-130.735  1.00  0.00           H  
ATOM   4182  HE1 PHE A 267      -9.158  24.559-130.539  1.00  0.00           H  
ATOM   4183  HE2 PHE A 267      -7.840  28.445-129.335  1.00  0.00           H  
ATOM   4184  HZ  PHE A 267      -7.621  25.987-129.236  1.00  0.00           H  
ATOM   4185  N   GLY A 268     -12.130  30.953-130.882  1.00  0.00           N  
ATOM   4186  CA  GLY A 268     -11.748  32.039-129.987  1.00  0.00           C  
ATOM   4187  C   GLY A 268     -12.818  32.283-128.931  1.00  0.00           C  
ATOM   4188  O   GLY A 268     -12.509  32.515-127.762  1.00  0.00           O  
ATOM   4189  H   GLY A 268     -12.294  31.155-131.858  1.00  0.00           H  
ATOM   4190 1HA  GLY A 268     -10.802  31.796-129.503  1.00  0.00           H  
ATOM   4191 2HA  GLY A 268     -11.588  32.948-130.566  1.00  0.00           H  
ATOM   4192  N   LYS A 269     -14.079  32.231-129.348  1.00  0.00           N  
ATOM   4193  CA  LYS A 269     -15.195  32.447-128.438  1.00  0.00           C  
ATOM   4194  C   LYS A 269     -15.164  31.456-127.282  1.00  0.00           C  
ATOM   4195  O   LYS A 269     -15.320  31.836-126.122  1.00  0.00           O  
ATOM   4196  CB  LYS A 269     -16.524  32.340-129.187  1.00  0.00           C  
ATOM   4197  CG  LYS A 269     -17.755  32.570-128.320  1.00  0.00           C  
ATOM   4198  CD  LYS A 269     -19.033  32.492-129.143  1.00  0.00           C  
ATOM   4199  CE  LYS A 269     -20.268  32.559-128.256  1.00  0.00           C  
ATOM   4200  NZ  LYS A 269     -20.385  33.871-127.563  1.00  0.00           N  
ATOM   4201  H   LYS A 269     -14.268  32.037-130.321  1.00  0.00           H  
ATOM   4202  HA  LYS A 269     -15.111  33.450-128.019  1.00  0.00           H  
ATOM   4203 1HB  LYS A 269     -16.545  33.070-129.997  1.00  0.00           H  
ATOM   4204 2HB  LYS A 269     -16.611  31.350-129.636  1.00  0.00           H  
ATOM   4205 1HG  LYS A 269     -17.793  31.815-127.534  1.00  0.00           H  
ATOM   4206 2HG  LYS A 269     -17.693  33.552-127.853  1.00  0.00           H  
ATOM   4207 1HD  LYS A 269     -19.060  33.321-129.852  1.00  0.00           H  
ATOM   4208 2HD  LYS A 269     -19.049  31.557-129.702  1.00  0.00           H  
ATOM   4209 1HE  LYS A 269     -21.159  32.400-128.862  1.00  0.00           H  
ATOM   4210 2HE  LYS A 269     -20.220  31.770-127.506  1.00  0.00           H  
ATOM   4211 1HZ  LYS A 269     -21.215  33.874-126.987  1.00  0.00           H  
ATOM   4212 2HZ  LYS A 269     -19.572  34.020-126.983  1.00  0.00           H  
ATOM   4213 3HZ  LYS A 269     -20.450  34.609-128.249  1.00  0.00           H  
ATOM   4214  N   ALA A 270     -14.962  30.184-127.605  1.00  0.00           N  
ATOM   4215  CA  ALA A 270     -14.911  29.135-126.594  1.00  0.00           C  
ATOM   4216  C   ALA A 270     -13.823  29.415-125.564  1.00  0.00           C  
ATOM   4217  O   ALA A 270     -14.025  29.221-124.365  1.00  0.00           O  
ATOM   4218  CB  ALA A 270     -14.685  27.780-127.248  1.00  0.00           C  
ATOM   4219  H   ALA A 270     -14.841  29.937-128.577  1.00  0.00           H  
ATOM   4220  HA  ALA A 270     -15.868  29.120-126.073  1.00  0.00           H  
ATOM   4221 1HB  ALA A 270     -14.649  27.007-126.481  1.00  0.00           H  
ATOM   4222 2HB  ALA A 270     -15.501  27.568-127.939  1.00  0.00           H  
ATOM   4223 3HB  ALA A 270     -13.742  27.792-127.794  1.00  0.00           H  
ATOM   4224  N   VAL A 271     -12.666  29.875-126.062  1.00  0.00           N  
ATOM   4225  CA  VAL A 271     -11.534  30.314-125.238  1.00  0.00           C  
ATOM   4226  C   VAL A 271     -11.793  31.627-124.492  1.00  0.00           C  
ATOM   4227  O   VAL A 271     -11.282  31.838-123.392  1.00  0.00           O  
ATOM   4228  CB  VAL A 271     -10.285  30.485-126.123  1.00  0.00           C  
ATOM   4229  CG1 VAL A 271      -9.145  31.096-125.322  1.00  0.00           C  
ATOM   4230  CG2 VAL A 271      -9.875  29.141-126.705  1.00  0.00           C  
ATOM   4231  H   VAL A 271     -12.587  29.915-127.068  1.00  0.00           H  
ATOM   4232  HA  VAL A 271     -11.331  29.546-124.491  1.00  0.00           H  
ATOM   4233  HB  VAL A 271     -10.516  31.177-126.932  1.00  0.00           H  
ATOM   4234 1HG1 VAL A 271      -8.270  31.210-125.963  1.00  0.00           H  
ATOM   4235 2HG1 VAL A 271      -9.448  32.073-124.945  1.00  0.00           H  
ATOM   4236 3HG1 VAL A 271      -8.897  30.444-124.485  1.00  0.00           H  
ATOM   4237 1HG2 VAL A 271      -8.992  29.269-127.330  1.00  0.00           H  
ATOM   4238 2HG2 VAL A 271      -9.649  28.447-125.895  1.00  0.00           H  
ATOM   4239 3HG2 VAL A 271     -10.691  28.742-127.308  1.00  0.00           H  
ATOM   4240  N   GLY A 272     -12.587  32.514-125.086  1.00  0.00           N  
ATOM   4241  CA  GLY A 272     -12.834  33.838-124.510  1.00  0.00           C  
ATOM   4242  C   GLY A 272     -11.984  34.933-125.159  1.00  0.00           C  
ATOM   4243  O   GLY A 272     -11.382  35.755-124.470  1.00  0.00           O  
ATOM   4244  H   GLY A 272     -13.033  32.268-125.959  1.00  0.00           H  
ATOM   4245 1HA  GLY A 272     -13.887  34.094-124.625  1.00  0.00           H  
ATOM   4246 2HA  GLY A 272     -12.624  33.815-123.441  1.00  0.00           H  
ATOM   4247  N   MET A 273     -11.944  34.930-126.490  1.00  0.00           N  
ATOM   4248  CA  MET A 273     -11.447  36.066-127.265  1.00  0.00           C  
ATOM   4249  C   MET A 273     -12.536  37.119-127.440  1.00  0.00           C  
ATOM   4250  O   MET A 273     -13.693  36.792-127.705  1.00  0.00           O  
ATOM   4251  CB  MET A 273     -10.932  35.598-128.625  1.00  0.00           C  
ATOM   4252  CG  MET A 273     -10.232  36.677-129.438  1.00  0.00           C  
ATOM   4253  SD  MET A 273     -11.389  37.788-130.262  1.00  0.00           S  
ATOM   4254  CE  MET A 273     -11.992  36.733-131.578  1.00  0.00           C  
ATOM   4255  H   MET A 273     -12.271  34.108-126.977  1.00  0.00           H  
ATOM   4256  HA  MET A 273     -10.624  36.525-126.717  1.00  0.00           H  
ATOM   4257 1HB  MET A 273     -10.231  34.777-128.485  1.00  0.00           H  
ATOM   4258 2HB  MET A 273     -11.765  35.219-129.219  1.00  0.00           H  
ATOM   4259 1HG  MET A 273      -9.592  37.268-128.784  1.00  0.00           H  
ATOM   4260 2HG  MET A 273      -9.604  36.210-130.197  1.00  0.00           H  
ATOM   4261 1HE  MET A 273     -12.720  37.280-132.178  1.00  0.00           H  
ATOM   4262 2HE  MET A 273     -11.158  36.425-132.209  1.00  0.00           H  
ATOM   4263 3HE  MET A 273     -12.467  35.851-131.148  1.00  0.00           H  
ATOM   4264  N   PRO A 274     -12.170  38.389-127.292  1.00  0.00           N  
ATOM   4265  CA  PRO A 274     -13.155  39.467-127.319  1.00  0.00           C  
ATOM   4266  C   PRO A 274     -13.838  39.551-128.682  1.00  0.00           C  
ATOM   4267  O   PRO A 274     -13.175  39.667-129.713  1.00  0.00           O  
ATOM   4268  CB  PRO A 274     -12.312  40.713-127.031  1.00  0.00           C  
ATOM   4269  CG  PRO A 274     -11.108  40.185-126.327  1.00  0.00           C  
ATOM   4270  CD  PRO A 274     -10.843  38.857-126.984  1.00  0.00           C  
ATOM   4271  HA  PRO A 274     -13.896  39.300-126.523  1.00  0.00           H  
ATOM   4272 1HB  PRO A 274     -12.065  41.226-127.972  1.00  0.00           H  
ATOM   4273 2HB  PRO A 274     -12.887  41.423-126.419  1.00  0.00           H  
ATOM   4274 1HG  PRO A 274     -10.267  40.886-126.434  1.00  0.00           H  
ATOM   4275 2HG  PRO A 274     -11.309  40.092-125.250  1.00  0.00           H  
ATOM   4276 1HD  PRO A 274     -10.233  39.009-127.887  1.00  0.00           H  
ATOM   4277 2HD  PRO A 274     -10.327  38.193-126.275  1.00  0.00           H  
ATOM   4278  N   GLU A 275     -15.160  39.481-128.545  1.00  0.00           N  
ATOM   4279  CA  GLU A 275     -16.107  39.168-129.613  1.00  0.00           C  
ATOM   4280  C   GLU A 275     -16.070  40.240-130.702  1.00  0.00           C  
ATOM   4281  O   GLU A 275     -16.406  39.977-131.857  1.00  0.00           O  
ATOM   4282  CB  GLU A 275     -17.525  39.041-129.052  1.00  0.00           C  
ATOM   4283  CG  GLU A 275     -17.718  37.880-128.087  1.00  0.00           C  
ATOM   4284  CD  GLU A 275     -17.293  38.209-126.683  1.00  0.00           C  
ATOM   4285  OE1 GLU A 275     -16.864  39.314-126.456  1.00  0.00           O  
ATOM   4286  OE2 GLU A 275     -17.399  37.353-125.836  1.00  0.00           O  
ATOM   4287  H   GLU A 275     -15.510  39.664-127.615  1.00  0.00           H  
ATOM   4288  HA  GLU A 275     -15.822  38.215-130.060  1.00  0.00           H  
ATOM   4289 1HB  GLU A 275     -17.792  39.959-128.528  1.00  0.00           H  
ATOM   4290 2HB  GLU A 275     -18.231  38.916-129.872  1.00  0.00           H  
ATOM   4291 1HG  GLU A 275     -18.771  37.599-128.080  1.00  0.00           H  
ATOM   4292 2HG  GLU A 275     -17.145  37.026-128.445  1.00  0.00           H  
ATOM   4293  N   ILE A 276     -15.659  41.438-130.310  1.00  0.00           N  
ATOM   4294  CA  ILE A 276     -15.481  42.563-131.223  1.00  0.00           C  
ATOM   4295  C   ILE A 276     -14.427  42.253-132.278  1.00  0.00           C  
ATOM   4296  O   ILE A 276     -14.592  42.588-133.451  1.00  0.00           O  
ATOM   4297  CB  ILE A 276     -15.081  43.836-130.456  1.00  0.00           C  
ATOM   4298  CG1 ILE A 276     -16.242  44.322-129.585  1.00  0.00           C  
ATOM   4299  CG2 ILE A 276     -14.645  44.926-131.424  1.00  0.00           C  
ATOM   4300  CD1 ILE A 276     -15.856  45.399-128.597  1.00  0.00           C  
ATOM   4301  H   ILE A 276     -15.462  41.566-129.328  1.00  0.00           H  
ATOM   4302  HA  ILE A 276     -16.427  42.749-131.730  1.00  0.00           H  
ATOM   4303  HB  ILE A 276     -14.255  43.611-129.782  1.00  0.00           H  
ATOM   4304 1HG1 ILE A 276     -17.036  44.712-130.221  1.00  0.00           H  
ATOM   4305 2HG1 ILE A 276     -16.656  43.481-129.027  1.00  0.00           H  
ATOM   4306 1HG2 ILE A 276     -14.366  45.819-130.865  1.00  0.00           H  
ATOM   4307 2HG2 ILE A 276     -13.790  44.578-132.001  1.00  0.00           H  
ATOM   4308 3HG2 ILE A 276     -15.467  45.162-132.099  1.00  0.00           H  
ATOM   4309 1HD1 ILE A 276     -16.731  45.691-128.016  1.00  0.00           H  
ATOM   4310 2HD1 ILE A 276     -15.086  45.017-127.925  1.00  0.00           H  
ATOM   4311 3HD1 ILE A 276     -15.472  46.265-129.134  1.00  0.00           H  
ATOM   4312  N   VAL A 277     -13.344  41.612-131.856  1.00  0.00           N  
ATOM   4313  CA  VAL A 277     -12.261  41.256-132.766  1.00  0.00           C  
ATOM   4314  C   VAL A 277     -12.727  40.247-133.808  1.00  0.00           C  
ATOM   4315  O   VAL A 277     -12.371  40.344-134.982  1.00  0.00           O  
ATOM   4316  CB  VAL A 277     -11.074  40.667-131.980  1.00  0.00           C  
ATOM   4317  CG1 VAL A 277     -10.022  40.121-132.934  1.00  0.00           C  
ATOM   4318  CG2 VAL A 277     -10.478  41.730-131.070  1.00  0.00           C  
ATOM   4319  H   VAL A 277     -13.268  41.364-130.880  1.00  0.00           H  
ATOM   4320  HA  VAL A 277     -11.928  42.160-133.278  1.00  0.00           H  
ATOM   4321  HB  VAL A 277     -11.428  39.830-131.379  1.00  0.00           H  
ATOM   4322 1HG1 VAL A 277      -9.191  39.709-132.362  1.00  0.00           H  
ATOM   4323 2HG1 VAL A 277     -10.462  39.338-133.551  1.00  0.00           H  
ATOM   4324 3HG1 VAL A 277      -9.658  40.926-133.573  1.00  0.00           H  
ATOM   4325 1HG2 VAL A 277      -9.640  41.307-130.517  1.00  0.00           H  
ATOM   4326 2HG2 VAL A 277     -10.129  42.570-131.671  1.00  0.00           H  
ATOM   4327 3HG2 VAL A 277     -11.237  42.076-130.369  1.00  0.00           H  
ATOM   4328  N   SER A 278     -13.524  39.279-133.374  1.00  0.00           N  
ATOM   4329  CA  SER A 278     -14.040  38.250-134.269  1.00  0.00           C  
ATOM   4330  C   SER A 278     -14.968  38.850-135.319  1.00  0.00           C  
ATOM   4331  O   SER A 278     -14.925  38.470-136.489  1.00  0.00           O  
ATOM   4332  CB  SER A 278     -14.777  37.189-133.475  1.00  0.00           C  
ATOM   4333  OG  SER A 278     -15.915  37.725-132.857  1.00  0.00           O  
ATOM   4334  H   SER A 278     -13.780  39.255-132.397  1.00  0.00           H  
ATOM   4335  HA  SER A 278     -13.198  37.783-134.782  1.00  0.00           H  
ATOM   4336 1HB  SER A 278     -15.070  36.376-134.139  1.00  0.00           H  
ATOM   4337 2HB  SER A 278     -14.112  36.772-132.720  1.00  0.00           H  
ATOM   4338  HG  SER A 278     -16.323  36.999-132.379  1.00  0.00           H  
ATOM   4339  N   GLU A 279     -15.806  39.788-134.894  1.00  0.00           N  
ATOM   4340  CA  GLU A 279     -16.746  40.441-135.797  1.00  0.00           C  
ATOM   4341  C   GLU A 279     -16.015  41.256-136.856  1.00  0.00           C  
ATOM   4342  O   GLU A 279     -16.398  41.258-138.026  1.00  0.00           O  
ATOM   4343  CB  GLU A 279     -17.700  41.344-135.012  1.00  0.00           C  
ATOM   4344  CG  GLU A 279     -18.772  42.014-135.860  1.00  0.00           C  
ATOM   4345  CD  GLU A 279     -19.744  42.821-135.045  1.00  0.00           C  
ATOM   4346  OE1 GLU A 279     -19.607  42.845-133.846  1.00  0.00           O  
ATOM   4347  OE2 GLU A 279     -20.624  43.414-135.623  1.00  0.00           O  
ATOM   4348  H   GLU A 279     -15.792  40.056-133.920  1.00  0.00           H  
ATOM   4349  HA  GLU A 279     -17.330  39.672-136.303  1.00  0.00           H  
ATOM   4350 1HB  GLU A 279     -18.201  40.761-134.240  1.00  0.00           H  
ATOM   4351 2HB  GLU A 279     -17.131  42.128-134.513  1.00  0.00           H  
ATOM   4352 1HG  GLU A 279     -18.290  42.671-136.584  1.00  0.00           H  
ATOM   4353 2HG  GLU A 279     -19.316  41.248-136.412  1.00  0.00           H  
ATOM   4354  N   HIS A 280     -14.960  41.949-136.441  1.00  0.00           N  
ATOM   4355  CA  HIS A 280     -14.175  42.769-137.356  1.00  0.00           C  
ATOM   4356  C   HIS A 280     -13.481  41.913-138.406  1.00  0.00           C  
ATOM   4357  O   HIS A 280     -13.424  42.279-139.580  1.00  0.00           O  
ATOM   4358  CB  HIS A 280     -13.133  43.590-136.589  1.00  0.00           C  
ATOM   4359  CG  HIS A 280     -13.723  44.697-135.771  1.00  0.00           C  
ATOM   4360  ND1 HIS A 280     -13.000  45.385-134.820  1.00  0.00           N  
ATOM   4361  CD2 HIS A 280     -14.965  45.234-135.761  1.00  0.00           C  
ATOM   4362  CE1 HIS A 280     -13.773  46.299-134.260  1.00  0.00           C  
ATOM   4363  NE2 HIS A 280     -14.970  46.228-134.814  1.00  0.00           N  
ATOM   4364  H   HIS A 280     -14.695  41.907-135.467  1.00  0.00           H  
ATOM   4365  HA  HIS A 280     -14.833  43.463-137.879  1.00  0.00           H  
ATOM   4366 1HB  HIS A 280     -12.572  42.935-135.923  1.00  0.00           H  
ATOM   4367 2HB  HIS A 280     -12.424  44.026-137.293  1.00  0.00           H  
ATOM   4368  HD2 HIS A 280     -15.806  44.934-136.388  1.00  0.00           H  
ATOM   4369  HE1 HIS A 280     -13.474  46.994-133.476  1.00  0.00           H  
ATOM   4370  HE2 HIS A 280     -15.764  46.807-134.582  1.00  0.00           H  
ATOM   4371  N   ALA A 281     -12.953  40.769-137.977  1.00  0.00           N  
ATOM   4372  CA  ALA A 281     -12.263  39.857-138.882  1.00  0.00           C  
ATOM   4373  C   ALA A 281     -13.216  39.287-139.925  1.00  0.00           C  
ATOM   4374  O   ALA A 281     -12.864  39.160-141.098  1.00  0.00           O  
ATOM   4375  CB  ALA A 281     -11.603  38.732-138.098  1.00  0.00           C  
ATOM   4376  H   ALA A 281     -13.032  40.526-137.000  1.00  0.00           H  
ATOM   4377  HA  ALA A 281     -11.492  40.420-139.408  1.00  0.00           H  
ATOM   4378 1HB  ALA A 281     -11.092  38.060-138.787  1.00  0.00           H  
ATOM   4379 2HB  ALA A 281     -10.881  39.151-137.397  1.00  0.00           H  
ATOM   4380 3HB  ALA A 281     -12.363  38.178-137.548  1.00  0.00           H  
ATOM   4381  N   ARG A 282     -14.423  38.945-139.490  1.00  0.00           N  
ATOM   4382  CA  ARG A 282     -15.430  38.388-140.386  1.00  0.00           C  
ATOM   4383  C   ARG A 282     -15.852  39.403-141.441  1.00  0.00           C  
ATOM   4384  O   ARG A 282     -16.033  39.060-142.609  1.00  0.00           O  
ATOM   4385  CB  ARG A 282     -16.654  37.938-139.602  1.00  0.00           C  
ATOM   4386  CG  ARG A 282     -17.734  37.264-140.433  1.00  0.00           C  
ATOM   4387  CD  ARG A 282     -18.877  36.821-139.594  1.00  0.00           C  
ATOM   4388  NE  ARG A 282     -18.486  35.788-138.648  1.00  0.00           N  
ATOM   4389  CZ  ARG A 282     -19.184  35.459-137.543  1.00  0.00           C  
ATOM   4390  NH1 ARG A 282     -20.302  36.090-137.260  1.00  0.00           N  
ATOM   4391  NH2 ARG A 282     -18.744  34.503-136.744  1.00  0.00           N  
ATOM   4392  H   ARG A 282     -14.650  39.074-138.514  1.00  0.00           H  
ATOM   4393  HA  ARG A 282     -15.002  37.521-140.891  1.00  0.00           H  
ATOM   4394 1HB  ARG A 282     -16.350  37.237-138.825  1.00  0.00           H  
ATOM   4395 2HB  ARG A 282     -17.106  38.798-139.108  1.00  0.00           H  
ATOM   4396 1HG  ARG A 282     -18.108  37.965-141.180  1.00  0.00           H  
ATOM   4397 2HG  ARG A 282     -17.316  36.390-140.933  1.00  0.00           H  
ATOM   4398 1HD  ARG A 282     -19.265  37.669-139.031  1.00  0.00           H  
ATOM   4399 2HD  ARG A 282     -19.662  36.419-140.233  1.00  0.00           H  
ATOM   4400  HE  ARG A 282     -17.631  35.281-138.832  1.00  0.00           H  
ATOM   4401 1HH1 ARG A 282     -20.638  36.821-137.871  1.00  0.00           H  
ATOM   4402 2HH1 ARG A 282     -20.825  35.843-136.432  1.00  0.00           H  
ATOM   4403 1HH2 ARG A 282     -17.884  34.018-136.962  1.00  0.00           H  
ATOM   4404 2HH2 ARG A 282     -19.266  34.257-135.917  1.00  0.00           H  
ATOM   4405  N   ARG A 283     -16.007  40.652-141.021  1.00  0.00           N  
ATOM   4406  CA  ARG A 283     -16.408  41.721-141.930  1.00  0.00           C  
ATOM   4407  C   ARG A 283     -15.345  41.972-142.989  1.00  0.00           C  
ATOM   4408  O   ARG A 283     -15.660  42.186-144.160  1.00  0.00           O  
ATOM   4409  CB  ARG A 283     -16.667  43.009-141.162  1.00  0.00           C  
ATOM   4410  CG  ARG A 283     -17.917  42.998-140.297  1.00  0.00           C  
ATOM   4411  CD  ARG A 283     -18.116  44.296-139.604  1.00  0.00           C  
ATOM   4412  NE  ARG A 283     -19.265  44.264-138.712  1.00  0.00           N  
ATOM   4413  CZ  ARG A 283     -20.538  44.478-139.097  1.00  0.00           C  
ATOM   4414  NH1 ARG A 283     -20.809  44.737-140.357  1.00  0.00           N  
ATOM   4415  NH2 ARG A 283     -21.514  44.426-138.207  1.00  0.00           N  
ATOM   4416  H   ARG A 283     -15.844  40.869-140.048  1.00  0.00           H  
ATOM   4417  HA  ARG A 283     -17.330  41.423-142.429  1.00  0.00           H  
ATOM   4418 1HB  ARG A 283     -15.819  43.221-140.513  1.00  0.00           H  
ATOM   4419 2HB  ARG A 283     -16.758  43.839-141.863  1.00  0.00           H  
ATOM   4420 1HG  ARG A 283     -18.790  42.805-140.922  1.00  0.00           H  
ATOM   4421 2HG  ARG A 283     -17.831  42.215-139.543  1.00  0.00           H  
ATOM   4422 1HD  ARG A 283     -17.232  44.532-139.012  1.00  0.00           H  
ATOM   4423 2HD  ARG A 283     -18.279  45.081-140.341  1.00  0.00           H  
ATOM   4424  HE  ARG A 283     -19.096  44.067-137.735  1.00  0.00           H  
ATOM   4425 1HH1 ARG A 283     -20.063  44.776-141.036  1.00  0.00           H  
ATOM   4426 2HH1 ARG A 283     -21.764  44.897-140.645  1.00  0.00           H  
ATOM   4427 1HH2 ARG A 283     -21.306  44.227-137.239  1.00  0.00           H  
ATOM   4428 2HH2 ARG A 283     -22.468  44.586-138.496  1.00  0.00           H  
ATOM   4429  N   MET A 284     -14.083  41.944-142.571  1.00  0.00           N  
ATOM   4430  CA  MET A 284     -12.968  42.169-143.484  1.00  0.00           C  
ATOM   4431  C   MET A 284     -12.882  41.064-144.530  1.00  0.00           C  
ATOM   4432  O   MET A 284     -12.625  41.327-145.705  1.00  0.00           O  
ATOM   4433  CB  MET A 284     -11.659  42.268-142.704  1.00  0.00           C  
ATOM   4434  CG  MET A 284     -10.429  42.517-143.566  1.00  0.00           C  
ATOM   4435  SD  MET A 284      -8.908  42.603-142.600  1.00  0.00           S  
ATOM   4436  CE  MET A 284      -8.709  40.888-142.129  1.00  0.00           C  
ATOM   4437  H   MET A 284     -13.892  41.762-141.596  1.00  0.00           H  
ATOM   4438  HA  MET A 284     -13.135  43.109-144.009  1.00  0.00           H  
ATOM   4439 1HB  MET A 284     -11.728  43.078-141.979  1.00  0.00           H  
ATOM   4440 2HB  MET A 284     -11.495  41.344-142.148  1.00  0.00           H  
ATOM   4441 1HG  MET A 284     -10.329  41.715-144.297  1.00  0.00           H  
ATOM   4442 2HG  MET A 284     -10.548  43.457-144.106  1.00  0.00           H  
ATOM   4443 1HE  MET A 284      -7.808  40.778-141.525  1.00  0.00           H  
ATOM   4444 2HE  MET A 284      -9.576  40.566-141.550  1.00  0.00           H  
ATOM   4445 3HE  MET A 284      -8.622  40.272-143.025  1.00  0.00           H  
ATOM   4446  N   VAL A 285     -13.098  39.828-144.096  1.00  0.00           N  
ATOM   4447  CA  VAL A 285     -13.045  38.680-144.995  1.00  0.00           C  
ATOM   4448  C   VAL A 285     -14.151  38.749-146.041  1.00  0.00           C  
ATOM   4449  O   VAL A 285     -13.930  38.443-147.213  1.00  0.00           O  
ATOM   4450  CB  VAL A 285     -13.178  37.369-144.197  1.00  0.00           C  
ATOM   4451  CG1 VAL A 285     -13.314  36.183-145.140  1.00  0.00           C  
ATOM   4452  CG2 VAL A 285     -11.975  37.196-143.282  1.00  0.00           C  
ATOM   4453  H   VAL A 285     -13.304  39.678-143.119  1.00  0.00           H  
ATOM   4454  HA  VAL A 285     -12.081  38.684-145.504  1.00  0.00           H  
ATOM   4455  HB  VAL A 285     -14.088  37.410-143.599  1.00  0.00           H  
ATOM   4456 1HG1 VAL A 285     -13.407  35.265-144.559  1.00  0.00           H  
ATOM   4457 2HG1 VAL A 285     -14.201  36.311-145.760  1.00  0.00           H  
ATOM   4458 3HG1 VAL A 285     -12.431  36.121-145.776  1.00  0.00           H  
ATOM   4459 1HG2 VAL A 285     -12.076  36.268-142.721  1.00  0.00           H  
ATOM   4460 2HG2 VAL A 285     -11.065  37.161-143.880  1.00  0.00           H  
ATOM   4461 3HG2 VAL A 285     -11.922  38.035-142.588  1.00  0.00           H  
ATOM   4462  N   ARG A 286     -15.342  39.153-145.610  1.00  0.00           N  
ATOM   4463  CA  ARG A 286     -16.485  39.262-146.509  1.00  0.00           C  
ATOM   4464  C   ARG A 286     -16.252  40.334-147.568  1.00  0.00           C  
ATOM   4465  O   ARG A 286     -16.592  40.150-148.737  1.00  0.00           O  
ATOM   4466  CB  ARG A 286     -17.750  39.589-145.729  1.00  0.00           C  
ATOM   4467  CG  ARG A 286     -19.020  39.640-146.563  1.00  0.00           C  
ATOM   4468  CD  ARG A 286     -20.225  39.841-145.718  1.00  0.00           C  
ATOM   4469  NE  ARG A 286     -21.437  39.935-146.515  1.00  0.00           N  
ATOM   4470  CZ  ARG A 286     -22.669  40.149-146.012  1.00  0.00           C  
ATOM   4471  NH1 ARG A 286     -22.834  40.289-144.715  1.00  0.00           N  
ATOM   4472  NH2 ARG A 286     -23.711  40.219-146.822  1.00  0.00           N  
ATOM   4473  H   ARG A 286     -15.458  39.391-144.635  1.00  0.00           H  
ATOM   4474  HA  ARG A 286     -16.624  38.304-147.010  1.00  0.00           H  
ATOM   4475 1HB  ARG A 286     -17.898  38.845-144.948  1.00  0.00           H  
ATOM   4476 2HB  ARG A 286     -17.636  40.557-145.241  1.00  0.00           H  
ATOM   4477 1HG  ARG A 286     -18.957  40.466-147.272  1.00  0.00           H  
ATOM   4478 2HG  ARG A 286     -19.136  38.703-147.108  1.00  0.00           H  
ATOM   4479 1HD  ARG A 286     -20.332  39.001-145.032  1.00  0.00           H  
ATOM   4480 2HD  ARG A 286     -20.119  40.763-145.148  1.00  0.00           H  
ATOM   4481  HE  ARG A 286     -21.350  39.832-147.517  1.00  0.00           H  
ATOM   4482 1HH1 ARG A 286     -22.037  40.236-144.096  1.00  0.00           H  
ATOM   4483 2HH1 ARG A 286     -23.757  40.450-144.338  1.00  0.00           H  
ATOM   4484 1HH2 ARG A 286     -23.584  40.111-147.819  1.00  0.00           H  
ATOM   4485 2HH2 ARG A 286     -24.633  40.379-146.445  1.00  0.00           H  
ATOM   4486  N   LEU A 287     -15.671  41.454-147.152  1.00  0.00           N  
ATOM   4487  CA  LEU A 287     -15.393  42.557-148.065  1.00  0.00           C  
ATOM   4488  C   LEU A 287     -14.371  42.152-149.120  1.00  0.00           C  
ATOM   4489  O   LEU A 287     -14.505  42.500-150.293  1.00  0.00           O  
ATOM   4490  CB  LEU A 287     -14.879  43.774-147.286  1.00  0.00           C  
ATOM   4491  CG  LEU A 287     -14.647  45.045-148.114  1.00  0.00           C  
ATOM   4492  CD1 LEU A 287     -14.789  46.268-147.218  1.00  0.00           C  
ATOM   4493  CD2 LEU A 287     -13.267  44.991-148.751  1.00  0.00           C  
ATOM   4494  H   LEU A 287     -15.415  41.544-146.179  1.00  0.00           H  
ATOM   4495  HA  LEU A 287     -16.319  42.830-148.570  1.00  0.00           H  
ATOM   4496 1HB  LEU A 287     -15.597  44.015-146.504  1.00  0.00           H  
ATOM   4497 2HB  LEU A 287     -13.933  43.510-146.813  1.00  0.00           H  
ATOM   4498  HG  LEU A 287     -15.405  45.113-148.894  1.00  0.00           H  
ATOM   4499 1HD1 LEU A 287     -14.624  47.171-147.806  1.00  0.00           H  
ATOM   4500 2HD1 LEU A 287     -15.791  46.292-146.791  1.00  0.00           H  
ATOM   4501 3HD1 LEU A 287     -14.053  46.219-146.416  1.00  0.00           H  
ATOM   4502 1HD2 LEU A 287     -13.102  45.893-149.340  1.00  0.00           H  
ATOM   4503 2HD2 LEU A 287     -12.508  44.923-147.971  1.00  0.00           H  
ATOM   4504 3HD2 LEU A 287     -13.199  44.117-149.400  1.00  0.00           H  
ATOM   4505  N   ALA A 288     -13.350  41.415-148.696  1.00  0.00           N  
ATOM   4506  CA  ALA A 288     -12.303  40.963-149.605  1.00  0.00           C  
ATOM   4507  C   ALA A 288     -12.857  40.001-150.648  1.00  0.00           C  
ATOM   4508  O   ALA A 288     -12.493  40.066-151.822  1.00  0.00           O  
ATOM   4509  CB  ALA A 288     -11.173  40.305-148.827  1.00  0.00           C  
ATOM   4510  H   ALA A 288     -13.297  41.161-147.720  1.00  0.00           H  
ATOM   4511  HA  ALA A 288     -11.910  41.834-150.129  1.00  0.00           H  
ATOM   4512 1HB  ALA A 288     -10.399  39.973-149.519  1.00  0.00           H  
ATOM   4513 2HB  ALA A 288     -10.748  41.024-148.125  1.00  0.00           H  
ATOM   4514 3HB  ALA A 288     -11.560  39.449-148.278  1.00  0.00           H  
ATOM   4515  N   GLY A 289     -13.738  39.109-150.213  1.00  0.00           N  
ATOM   4516  CA  GLY A 289     -14.344  38.129-151.109  1.00  0.00           C  
ATOM   4517  C   GLY A 289     -15.213  38.810-152.160  1.00  0.00           C  
ATOM   4518  O   GLY A 289     -15.204  38.427-153.330  1.00  0.00           O  
ATOM   4519  H   GLY A 289     -13.996  39.108-149.237  1.00  0.00           H  
ATOM   4520 1HA  GLY A 289     -13.561  37.550-151.598  1.00  0.00           H  
ATOM   4521 2HA  GLY A 289     -14.947  37.430-150.530  1.00  0.00           H  
ATOM   4522  N   GLU A 290     -15.964  39.821-151.735  1.00  0.00           N  
ATOM   4523  CA  GLU A 290     -16.840  40.556-152.638  1.00  0.00           C  
ATOM   4524  C   GLU A 290     -16.039  41.300-153.699  1.00  0.00           C  
ATOM   4525  O   GLU A 290     -16.422  41.335-154.869  1.00  0.00           O  
ATOM   4526  CB  GLU A 290     -17.707  41.543-151.853  1.00  0.00           C  
ATOM   4527  CG  GLU A 290     -18.766  40.891-150.976  1.00  0.00           C  
ATOM   4528  CD  GLU A 290     -19.549  41.886-150.166  1.00  0.00           C  
ATOM   4529  OE1 GLU A 290     -19.208  43.045-150.192  1.00  0.00           O  
ATOM   4530  OE2 GLU A 290     -20.489  41.488-149.520  1.00  0.00           O  
ATOM   4531  H   GLU A 290     -15.927  40.087-150.761  1.00  0.00           H  
ATOM   4532  HA  GLU A 290     -17.493  39.843-153.143  1.00  0.00           H  
ATOM   4533 1HB  GLU A 290     -17.072  42.155-151.212  1.00  0.00           H  
ATOM   4534 2HB  GLU A 290     -18.214  42.213-152.547  1.00  0.00           H  
ATOM   4535 1HG  GLU A 290     -19.454  40.333-151.609  1.00  0.00           H  
ATOM   4536 2HG  GLU A 290     -18.280  40.184-150.304  1.00  0.00           H  
ATOM   4537  N   ALA A 291     -14.926  41.894-153.284  1.00  0.00           N  
ATOM   4538  CA  ALA A 291     -14.068  42.640-154.197  1.00  0.00           C  
ATOM   4539  C   ALA A 291     -13.455  41.723-155.247  1.00  0.00           C  
ATOM   4540  O   ALA A 291     -13.365  42.081-156.421  1.00  0.00           O  
ATOM   4541  CB  ALA A 291     -12.975  43.365-153.425  1.00  0.00           C  
ATOM   4542  H   ALA A 291     -14.667  41.827-152.310  1.00  0.00           H  
ATOM   4543  HA  ALA A 291     -14.683  43.377-154.714  1.00  0.00           H  
ATOM   4544 1HB  ALA A 291     -12.343  43.917-154.121  1.00  0.00           H  
ATOM   4545 2HB  ALA A 291     -13.429  44.060-152.718  1.00  0.00           H  
ATOM   4546 3HB  ALA A 291     -12.371  42.640-152.883  1.00  0.00           H  
ATOM   4547  N   ALA A 292     -13.034  40.538-154.819  1.00  0.00           N  
ATOM   4548  CA  ALA A 292     -12.426  39.567-155.720  1.00  0.00           C  
ATOM   4549  C   ALA A 292     -13.427  39.085-156.764  1.00  0.00           C  
ATOM   4550  O   ALA A 292     -13.088  38.928-157.937  1.00  0.00           O  
ATOM   4551  CB  ALA A 292     -11.872  38.388-154.933  1.00  0.00           C  
ATOM   4552  H   ALA A 292     -13.139  40.304-153.842  1.00  0.00           H  
ATOM   4553  HA  ALA A 292     -11.606  40.058-156.244  1.00  0.00           H  
ATOM   4554 1HB  ALA A 292     -11.421  37.672-155.620  1.00  0.00           H  
ATOM   4555 2HB  ALA A 292     -11.117  38.742-154.231  1.00  0.00           H  
ATOM   4556 3HB  ALA A 292     -12.679  37.906-154.384  1.00  0.00           H  
ATOM   4557  N   LEU A 293     -14.660  38.852-156.331  1.00  0.00           N  
ATOM   4558  CA  LEU A 293     -15.713  38.387-157.226  1.00  0.00           C  
ATOM   4559  C   LEU A 293     -16.040  39.436-158.282  1.00  0.00           C  
ATOM   4560  O   LEU A 293     -16.246  39.110-159.451  1.00  0.00           O  
ATOM   4561  CB  LEU A 293     -16.976  38.046-156.426  1.00  0.00           C  
ATOM   4562  CG  LEU A 293     -18.156  37.505-157.244  1.00  0.00           C  
ATOM   4563  CD1 LEU A 293     -17.737  36.227-157.957  1.00  0.00           C  
ATOM   4564  CD2 LEU A 293     -19.341  37.254-156.323  1.00  0.00           C  
ATOM   4565  H   LEU A 293     -14.874  39.001-155.355  1.00  0.00           H  
ATOM   4566  HA  LEU A 293     -15.365  37.487-157.732  1.00  0.00           H  
ATOM   4567 1HB  LEU A 293     -16.722  37.297-155.678  1.00  0.00           H  
ATOM   4568 2HB  LEU A 293     -17.315  38.945-155.911  1.00  0.00           H  
ATOM   4569  HG  LEU A 293     -18.436  38.235-158.005  1.00  0.00           H  
ATOM   4570 1HD1 LEU A 293     -18.575  35.843-158.539  1.00  0.00           H  
ATOM   4571 2HD1 LEU A 293     -16.901  36.440-158.624  1.00  0.00           H  
ATOM   4572 3HD1 LEU A 293     -17.435  35.483-157.222  1.00  0.00           H  
ATOM   4573 1HD2 LEU A 293     -20.179  36.871-156.904  1.00  0.00           H  
ATOM   4574 2HD2 LEU A 293     -19.062  36.524-155.563  1.00  0.00           H  
ATOM   4575 3HD2 LEU A 293     -19.630  38.188-155.840  1.00  0.00           H  
ATOM   4576  N   ALA A 294     -16.086  40.697-157.863  1.00  0.00           N  
ATOM   4577  CA  ALA A 294     -16.387  41.795-158.772  1.00  0.00           C  
ATOM   4578  C   ALA A 294     -15.303  41.949-159.831  1.00  0.00           C  
ATOM   4579  O   ALA A 294     -15.596  42.190-161.002  1.00  0.00           O  
ATOM   4580  CB  ALA A 294     -16.556  43.093-157.996  1.00  0.00           C  
ATOM   4581  H   ALA A 294     -15.908  40.899-156.890  1.00  0.00           H  
ATOM   4582  HA  ALA A 294     -17.322  41.565-159.283  1.00  0.00           H  
ATOM   4583 1HB  ALA A 294     -16.782  43.904-158.688  1.00  0.00           H  
ATOM   4584 2HB  ALA A 294     -17.374  42.986-157.283  1.00  0.00           H  
ATOM   4585 3HB  ALA A 294     -15.635  43.319-157.460  1.00  0.00           H  
ATOM   4586  N   LEU A 295     -14.050  41.808-159.413  1.00  0.00           N  
ATOM   4587  CA  LEU A 295     -12.919  41.930-160.324  1.00  0.00           C  
ATOM   4588  C   LEU A 295     -12.933  40.823-161.370  1.00  0.00           C  
ATOM   4589  O   LEU A 295     -12.654  41.062-162.545  1.00  0.00           O  
ATOM   4590  CB  LEU A 295     -11.601  41.886-159.541  1.00  0.00           C  
ATOM   4591  CG  LEU A 295     -11.318  43.099-158.646  1.00  0.00           C  
ATOM   4592  CD1 LEU A 295     -10.077  42.832-157.805  1.00  0.00           C  
ATOM   4593  CD2 LEU A 295     -11.134  44.337-159.512  1.00  0.00           C  
ATOM   4594  H   LEU A 295     -13.877  41.611-158.438  1.00  0.00           H  
ATOM   4595  HA  LEU A 295     -12.990  42.888-160.837  1.00  0.00           H  
ATOM   4596 1HB  LEU A 295     -11.603  41.001-158.907  1.00  0.00           H  
ATOM   4597 2HB  LEU A 295     -10.778  41.798-160.250  1.00  0.00           H  
ATOM   4598  HG  LEU A 295     -12.155  43.253-157.966  1.00  0.00           H  
ATOM   4599 1HD1 LEU A 295      -9.876  43.694-157.169  1.00  0.00           H  
ATOM   4600 2HD1 LEU A 295     -10.243  41.953-157.181  1.00  0.00           H  
ATOM   4601 3HD1 LEU A 295      -9.224  42.657-158.459  1.00  0.00           H  
ATOM   4602 1HD2 LEU A 295     -10.934  45.200-158.876  1.00  0.00           H  
ATOM   4603 2HD2 LEU A 295     -10.296  44.185-160.192  1.00  0.00           H  
ATOM   4604 3HD2 LEU A 295     -12.042  44.515-160.089  1.00  0.00           H  
ATOM   4605  N   LYS A 296     -13.259  39.610-160.936  1.00  0.00           N  
ATOM   4606  CA  LYS A 296     -13.310  38.462-161.834  1.00  0.00           C  
ATOM   4607  C   LYS A 296     -14.284  38.703-162.980  1.00  0.00           C  
ATOM   4608  O   LYS A 296     -13.964  38.455-164.142  1.00  0.00           O  
ATOM   4609  CB  LYS A 296     -13.703  37.198-161.067  1.00  0.00           C  
ATOM   4610  CG  LYS A 296     -13.588  35.912-161.873  1.00  0.00           C  
ATOM   4611  CD  LYS A 296     -14.890  35.591-162.591  1.00  0.00           C  
ATOM   4612  CE  LYS A 296     -14.830  34.229-163.267  1.00  0.00           C  
ATOM   4613  NZ  LYS A 296     -16.075  33.928-164.025  1.00  0.00           N  
ATOM   4614  H   LYS A 296     -13.477  39.480-159.958  1.00  0.00           H  
ATOM   4615  HA  LYS A 296     -12.319  38.315-162.264  1.00  0.00           H  
ATOM   4616 1HB  LYS A 296     -13.071  37.097-160.184  1.00  0.00           H  
ATOM   4617 2HB  LYS A 296     -14.734  37.287-160.723  1.00  0.00           H  
ATOM   4618 1HG  LYS A 296     -12.792  36.015-162.612  1.00  0.00           H  
ATOM   4619 2HG  LYS A 296     -13.337  35.086-161.208  1.00  0.00           H  
ATOM   4620 1HD  LYS A 296     -15.712  35.595-161.874  1.00  0.00           H  
ATOM   4621 2HD  LYS A 296     -15.086  36.352-163.346  1.00  0.00           H  
ATOM   4622 1HE  LYS A 296     -13.985  34.201-163.953  1.00  0.00           H  
ATOM   4623 2HE  LYS A 296     -14.683  33.455-162.513  1.00  0.00           H  
ATOM   4624 1HZ  LYS A 296     -15.995  33.018-164.457  1.00  0.00           H  
ATOM   4625 2HZ  LYS A 296     -16.864  33.933-163.394  1.00  0.00           H  
ATOM   4626 3HZ  LYS A 296     -16.212  34.628-164.740  1.00  0.00           H  
ATOM   4627  N   LYS A 297     -15.475  39.188-162.647  1.00  0.00           N  
ATOM   4628  CA  LYS A 297     -16.498  39.463-163.648  1.00  0.00           C  
ATOM   4629  C   LYS A 297     -15.994  40.448-164.695  1.00  0.00           C  
ATOM   4630  O   LYS A 297     -16.317  40.332-165.877  1.00  0.00           O  
ATOM   4631  CB  LYS A 297     -17.765  40.004-162.984  1.00  0.00           C  
ATOM   4632  CG  LYS A 297     -18.537  38.974-162.169  1.00  0.00           C  
ATOM   4633  CD  LYS A 297     -19.770  39.590-161.525  1.00  0.00           C  
ATOM   4634  CE  LYS A 297     -20.536  38.566-160.702  1.00  0.00           C  
ATOM   4635  NZ  LYS A 297     -21.725  39.163-160.035  1.00  0.00           N  
ATOM   4636  H   LYS A 297     -15.677  39.371-161.674  1.00  0.00           H  
ATOM   4637  HA  LYS A 297     -16.743  38.531-164.158  1.00  0.00           H  
ATOM   4638 1HB  LYS A 297     -17.505  40.829-162.320  1.00  0.00           H  
ATOM   4639 2HB  LYS A 297     -18.437  40.398-163.747  1.00  0.00           H  
ATOM   4640 1HG  LYS A 297     -18.847  38.155-162.818  1.00  0.00           H  
ATOM   4641 2HG  LYS A 297     -17.893  38.572-161.388  1.00  0.00           H  
ATOM   4642 1HD  LYS A 297     -19.469  40.414-160.877  1.00  0.00           H  
ATOM   4643 2HD  LYS A 297     -20.427  39.983-162.301  1.00  0.00           H  
ATOM   4644 1HE  LYS A 297     -20.867  37.754-161.348  1.00  0.00           H  
ATOM   4645 2HE  LYS A 297     -19.880  38.148-159.939  1.00  0.00           H  
ATOM   4646 1HZ  LYS A 297     -22.204  38.453-159.500  1.00  0.00           H  
ATOM   4647 2HZ  LYS A 297     -21.427  39.906-159.418  1.00  0.00           H  
ATOM   4648 3HZ  LYS A 297     -22.351  39.538-160.734  1.00  0.00           H  
ATOM   4649  N   GLU A 298     -15.195  41.413-164.210  1.00  0.00           N  
ATOM   4650  CA  GLU A 298     -14.573  42.464-165.014  1.00  0.00           C  
ATOM   4651  C   GLU A 298     -13.450  41.951-165.919  1.00  0.00           C  
ATOM   4652  O   GLU A 298     -13.021  42.641-166.844  1.00  0.00           O  
ATOM   4653  CB  GLU A 298     -14.025  43.560-164.097  1.00  0.00           C  
ATOM   4654  CG  GLU A 298     -15.093  44.352-163.356  1.00  0.00           C  
ATOM   4655  CD  GLU A 298     -14.518  45.411-162.457  1.00  0.00           C  
ATOM   4656  OE1 GLU A 298     -13.319  45.466-162.327  1.00  0.00           O  
ATOM   4657  OE2 GLU A 298     -15.279  46.166-161.900  1.00  0.00           O  
ATOM   4658  H   GLU A 298     -15.026  41.390-163.214  1.00  0.00           H  
ATOM   4659  HA  GLU A 298     -15.334  42.899-165.663  1.00  0.00           H  
ATOM   4660 1HB  GLU A 298     -13.363  43.116-163.354  1.00  0.00           H  
ATOM   4661 2HB  GLU A 298     -13.434  44.263-164.684  1.00  0.00           H  
ATOM   4662 1HG  GLU A 298     -15.749  44.828-164.085  1.00  0.00           H  
ATOM   4663 2HG  GLU A 298     -15.694  43.665-162.762  1.00  0.00           H  
ATOM   4664  N   GLY A 299     -12.964  40.737-165.661  1.00  0.00           N  
ATOM   4665  CA  GLY A 299     -11.882  40.184-166.480  1.00  0.00           C  
ATOM   4666  C   GLY A 299     -10.494  40.223-165.841  1.00  0.00           C  
ATOM   4667  O   GLY A 299      -9.484  40.002-166.511  1.00  0.00           O  
ATOM   4668  H   GLY A 299     -13.353  40.203-164.896  1.00  0.00           H  
ATOM   4669 1HA  GLY A 299     -12.104  39.144-166.721  1.00  0.00           H  
ATOM   4670 2HA  GLY A 299     -11.826  40.726-167.423  1.00  0.00           H  
ATOM   4671  N   ALA A 300     -10.423  40.509-164.548  1.00  0.00           N  
ATOM   4672  CA  ALA A 300      -9.135  40.496-163.856  1.00  0.00           C  
ATOM   4673  C   ALA A 300      -8.551  39.088-163.851  1.00  0.00           C  
ATOM   4674  O   ALA A 300      -9.282  38.103-163.750  1.00  0.00           O  
ATOM   4675  CB  ALA A 300      -9.284  41.017-162.434  1.00  0.00           C  
ATOM   4676  H   ALA A 300     -11.258  40.739-164.029  1.00  0.00           H  
ATOM   4677  HA  ALA A 300      -8.451  41.147-164.401  1.00  0.00           H  
ATOM   4678 1HB  ALA A 300      -8.316  40.990-161.934  1.00  0.00           H  
ATOM   4679 2HB  ALA A 300      -9.652  42.042-162.458  1.00  0.00           H  
ATOM   4680 3HB  ALA A 300      -9.990  40.391-161.890  1.00  0.00           H  
ATOM   4681  N   ASP A 301      -7.230  38.981-163.960  1.00  0.00           N  
ATOM   4682  CA  ASP A 301      -6.585  37.672-163.939  1.00  0.00           C  
ATOM   4683  C   ASP A 301      -7.006  36.919-162.679  1.00  0.00           C  
ATOM   4684  O   ASP A 301      -6.929  37.451-161.572  1.00  0.00           O  
ATOM   4685  CB  ASP A 301      -5.061  37.811-163.987  1.00  0.00           C  
ATOM   4686  CG  ASP A 301      -4.349  36.472-164.123  1.00  0.00           C  
ATOM   4687  OD1 ASP A 301      -4.226  35.996-165.227  1.00  0.00           O  
ATOM   4688  OD2 ASP A 301      -3.934  35.938-163.123  1.00  0.00           O  
ATOM   4689  H   ASP A 301      -6.660  39.809-164.059  1.00  0.00           H  
ATOM   4690  HA  ASP A 301      -6.912  37.111-164.815  1.00  0.00           H  
ATOM   4691 1HB  ASP A 301      -4.780  38.443-164.830  1.00  0.00           H  
ATOM   4692 2HB  ASP A 301      -4.712  38.301-163.079  1.00  0.00           H  
ATOM   4693  N   VAL A 302      -7.446  35.688-162.867  1.00  0.00           N  
ATOM   4694  CA  VAL A 302      -7.900  34.819-161.793  1.00  0.00           C  
ATOM   4695  C   VAL A 302      -6.819  34.504-160.765  1.00  0.00           C  
ATOM   4696  O   VAL A 302      -7.084  34.466-159.563  1.00  0.00           O  
ATOM   4697  CB  VAL A 302      -8.423  33.497-162.386  1.00  0.00           C  
ATOM   4698  CG1 VAL A 302      -8.714  32.495-161.279  1.00  0.00           C  
ATOM   4699  CG2 VAL A 302      -9.670  33.760-163.217  1.00  0.00           C  
ATOM   4700  H   VAL A 302      -7.462  35.345-163.817  1.00  0.00           H  
ATOM   4701  HA  VAL A 302      -8.717  35.315-161.268  1.00  0.00           H  
ATOM   4702  HB  VAL A 302      -7.649  33.062-163.018  1.00  0.00           H  
ATOM   4703 1HG1 VAL A 302      -9.083  31.567-161.716  1.00  0.00           H  
ATOM   4704 2HG1 VAL A 302      -7.800  32.295-160.720  1.00  0.00           H  
ATOM   4705 3HG1 VAL A 302      -9.469  32.904-160.607  1.00  0.00           H  
ATOM   4706 1HG2 VAL A 302     -10.034  32.821-163.634  1.00  0.00           H  
ATOM   4707 2HG2 VAL A 302     -10.442  34.201-162.586  1.00  0.00           H  
ATOM   4708 3HG2 VAL A 302      -9.428  34.447-164.028  1.00  0.00           H  
ATOM   4709  N   SER A 303      -5.587  34.274-161.218  1.00  0.00           N  
ATOM   4710  CA  SER A 303      -4.517  33.967-160.277  1.00  0.00           C  
ATOM   4711  C   SER A 303      -4.278  35.124-159.317  1.00  0.00           C  
ATOM   4712  O   SER A 303      -4.172  34.927-158.107  1.00  0.00           O  
ATOM   4713  CB  SER A 303      -3.238  33.648-161.027  1.00  0.00           C  
ATOM   4714  OG  SER A 303      -2.194  33.359-160.138  1.00  0.00           O  
ATOM   4715  H   SER A 303      -5.379  34.308-162.206  1.00  0.00           H  
ATOM   4716  HA  SER A 303      -4.810  33.093-159.693  1.00  0.00           H  
ATOM   4717 1HB  SER A 303      -3.405  32.797-161.686  1.00  0.00           H  
ATOM   4718 2HB  SER A 303      -2.962  34.497-161.652  1.00  0.00           H  
ATOM   4719  HG  SER A 303      -1.867  34.207-159.829  1.00  0.00           H  
ATOM   4720  N   ARG A 304      -4.194  36.334-159.863  1.00  0.00           N  
ATOM   4721  CA  ARG A 304      -3.969  37.526-159.055  1.00  0.00           C  
ATOM   4722  C   ARG A 304      -5.055  37.688-157.998  1.00  0.00           C  
ATOM   4723  O   ARG A 304      -4.764  37.943-156.829  1.00  0.00           O  
ATOM   4724  CB  ARG A 304      -3.930  38.768-159.933  1.00  0.00           C  
ATOM   4725  CG  ARG A 304      -2.696  38.890-160.813  1.00  0.00           C  
ATOM   4726  CD  ARG A 304      -2.769  40.081-161.699  1.00  0.00           C  
ATOM   4727  NE  ARG A 304      -2.797  41.321-160.939  1.00  0.00           N  
ATOM   4728  CZ  ARG A 304      -1.704  41.966-160.489  1.00  0.00           C  
ATOM   4729  NH1 ARG A 304      -0.507  41.479-160.728  1.00  0.00           N  
ATOM   4730  NH2 ARG A 304      -1.835  43.090-159.805  1.00  0.00           N  
ATOM   4731  H   ARG A 304      -4.289  36.429-160.864  1.00  0.00           H  
ATOM   4732  HA  ARG A 304      -3.007  37.426-158.551  1.00  0.00           H  
ATOM   4733 1HB  ARG A 304      -4.802  38.780-160.585  1.00  0.00           H  
ATOM   4734 2HB  ARG A 304      -3.978  39.659-159.306  1.00  0.00           H  
ATOM   4735 1HG  ARG A 304      -1.809  38.983-160.186  1.00  0.00           H  
ATOM   4736 2HG  ARG A 304      -2.606  38.002-161.440  1.00  0.00           H  
ATOM   4737 1HD  ARG A 304      -1.898  40.102-162.353  1.00  0.00           H  
ATOM   4738 2HD  ARG A 304      -3.675  40.031-162.302  1.00  0.00           H  
ATOM   4739  HE  ARG A 304      -3.700  41.727-160.735  1.00  0.00           H  
ATOM   4740 1HH1 ARG A 304      -0.407  40.620-161.251  1.00  0.00           H  
ATOM   4741 2HH1 ARG A 304       0.313  41.962-160.391  1.00  0.00           H  
ATOM   4742 1HH2 ARG A 304      -2.755  43.465-159.621  1.00  0.00           H  
ATOM   4743 2HH2 ARG A 304      -1.016  43.574-159.468  1.00  0.00           H  
ATOM   4744  N   LEU A 305      -6.307  37.539-158.414  1.00  0.00           N  
ATOM   4745  CA  LEU A 305      -7.438  37.667-157.504  1.00  0.00           C  
ATOM   4746  C   LEU A 305      -7.422  36.573-156.446  1.00  0.00           C  
ATOM   4747  O   LEU A 305      -7.704  36.825-155.275  1.00  0.00           O  
ATOM   4748  CB  LEU A 305      -8.756  37.610-158.286  1.00  0.00           C  
ATOM   4749  CG  LEU A 305      -9.285  38.957-158.798  1.00  0.00           C  
ATOM   4750  CD1 LEU A 305      -8.246  39.598-159.708  1.00  0.00           C  
ATOM   4751  CD2 LEU A 305     -10.598  38.740-159.535  1.00  0.00           C  
ATOM   4752  H   LEU A 305      -6.480  37.331-159.387  1.00  0.00           H  
ATOM   4753  HA  LEU A 305      -7.370  38.631-157.001  1.00  0.00           H  
ATOM   4754 1HB  LEU A 305      -8.621  36.959-159.148  1.00  0.00           H  
ATOM   4755 2HB  LEU A 305      -9.523  37.176-157.645  1.00  0.00           H  
ATOM   4756  HG  LEU A 305      -9.448  39.628-157.954  1.00  0.00           H  
ATOM   4757 1HD1 LEU A 305      -8.621  40.555-160.071  1.00  0.00           H  
ATOM   4758 2HD1 LEU A 305      -7.323  39.759-159.150  1.00  0.00           H  
ATOM   4759 3HD1 LEU A 305      -8.048  38.941-160.554  1.00  0.00           H  
ATOM   4760 1HD2 LEU A 305     -10.974  39.697-159.898  1.00  0.00           H  
ATOM   4761 2HD2 LEU A 305     -10.435  38.070-160.379  1.00  0.00           H  
ATOM   4762 3HD2 LEU A 305     -11.327  38.297-158.856  1.00  0.00           H  
ATOM   4763  N   VAL A 306      -7.090  35.356-156.865  1.00  0.00           N  
ATOM   4764  CA  VAL A 306      -7.037  34.221-155.953  1.00  0.00           C  
ATOM   4765  C   VAL A 306      -5.943  34.403-154.909  1.00  0.00           C  
ATOM   4766  O   VAL A 306      -6.134  34.088-153.734  1.00  0.00           O  
ATOM   4767  CB  VAL A 306      -6.784  32.919-156.736  1.00  0.00           C  
ATOM   4768  CG1 VAL A 306      -6.540  31.761-155.779  1.00  0.00           C  
ATOM   4769  CG2 VAL A 306      -7.966  32.625-157.647  1.00  0.00           C  
ATOM   4770  H   VAL A 306      -6.869  35.214-157.840  1.00  0.00           H  
ATOM   4771  HA  VAL A 306      -7.998  34.142-155.442  1.00  0.00           H  
ATOM   4772  HB  VAL A 306      -5.882  33.035-157.336  1.00  0.00           H  
ATOM   4773 1HG1 VAL A 306      -6.363  30.849-156.349  1.00  0.00           H  
ATOM   4774 2HG1 VAL A 306      -5.669  31.977-155.161  1.00  0.00           H  
ATOM   4775 3HG1 VAL A 306      -7.414  31.626-155.141  1.00  0.00           H  
ATOM   4776 1HG2 VAL A 306      -7.780  31.703-158.198  1.00  0.00           H  
ATOM   4777 2HG2 VAL A 306      -8.870  32.514-157.047  1.00  0.00           H  
ATOM   4778 3HG2 VAL A 306      -8.096  33.448-158.351  1.00  0.00           H  
ATOM   4779  N   ALA A 307      -4.797  34.913-155.344  1.00  0.00           N  
ATOM   4780  CA  ALA A 307      -3.669  35.138-154.447  1.00  0.00           C  
ATOM   4781  C   ALA A 307      -4.001  36.193-153.401  1.00  0.00           C  
ATOM   4782  O   ALA A 307      -3.647  36.053-152.230  1.00  0.00           O  
ATOM   4783  CB  ALA A 307      -2.435  35.548-155.238  1.00  0.00           C  
ATOM   4784  H   ALA A 307      -4.704  35.151-156.321  1.00  0.00           H  
ATOM   4785  HA  ALA A 307      -3.460  34.204-153.925  1.00  0.00           H  
ATOM   4786 1HB  ALA A 307      -1.603  35.713-154.554  1.00  0.00           H  
ATOM   4787 2HB  ALA A 307      -2.175  34.757-155.942  1.00  0.00           H  
ATOM   4788 3HB  ALA A 307      -2.643  36.466-155.785  1.00  0.00           H  
ATOM   4789  N   MET A 308      -4.683  37.251-153.828  1.00  0.00           N  
ATOM   4790  CA  MET A 308      -5.064  38.333-152.928  1.00  0.00           C  
ATOM   4791  C   MET A 308      -6.043  37.849-151.869  1.00  0.00           C  
ATOM   4792  O   MET A 308      -5.942  38.222-150.700  1.00  0.00           O  
ATOM   4793  CB  MET A 308      -5.667  39.492-153.720  1.00  0.00           C  
ATOM   4794  CG  MET A 308      -6.105  40.675-152.869  1.00  0.00           C  
ATOM   4795  SD  MET A 308      -7.757  40.459-152.177  1.00  0.00           S  
ATOM   4796  CE  MET A 308      -8.766  40.639-153.646  1.00  0.00           C  
ATOM   4797  H   MET A 308      -4.944  37.306-154.802  1.00  0.00           H  
ATOM   4798  HA  MET A 308      -4.170  38.687-152.414  1.00  0.00           H  
ATOM   4799 1HB  MET A 308      -4.939  39.853-154.445  1.00  0.00           H  
ATOM   4800 2HB  MET A 308      -6.536  39.139-154.276  1.00  0.00           H  
ATOM   4801 1HG  MET A 308      -5.403  40.813-152.048  1.00  0.00           H  
ATOM   4802 2HG  MET A 308      -6.102  41.580-153.476  1.00  0.00           H  
ATOM   4803 1HE  MET A 308      -9.817  40.530-153.380  1.00  0.00           H  
ATOM   4804 2HE  MET A 308      -8.600  41.625-154.082  1.00  0.00           H  
ATOM   4805 3HE  MET A 308      -8.493  39.871-154.370  1.00  0.00           H  
ATOM   4806  N   VAL A 309      -6.993  37.015-152.284  1.00  0.00           N  
ATOM   4807  CA  VAL A 309      -7.992  36.476-151.369  1.00  0.00           C  
ATOM   4808  C   VAL A 309      -7.350  35.582-150.316  1.00  0.00           C  
ATOM   4809  O   VAL A 309      -7.716  35.628-149.142  1.00  0.00           O  
ATOM   4810  CB  VAL A 309      -9.049  35.670-152.147  1.00  0.00           C  
ATOM   4811  CG1 VAL A 309      -9.983  34.950-151.186  1.00  0.00           C  
ATOM   4812  CG2 VAL A 309      -9.831  36.595-153.067  1.00  0.00           C  
ATOM   4813  H   VAL A 309      -7.023  36.748-153.258  1.00  0.00           H  
ATOM   4814  HA  VAL A 309      -8.486  37.308-150.867  1.00  0.00           H  
ATOM   4815  HB  VAL A 309      -8.546  34.906-152.740  1.00  0.00           H  
ATOM   4816 1HG1 VAL A 309     -10.724  34.385-151.753  1.00  0.00           H  
ATOM   4817 2HG1 VAL A 309      -9.407  34.267-150.562  1.00  0.00           H  
ATOM   4818 3HG1 VAL A 309     -10.490  35.680-150.555  1.00  0.00           H  
ATOM   4819 1HG2 VAL A 309     -10.576  36.018-153.615  1.00  0.00           H  
ATOM   4820 2HG2 VAL A 309     -10.329  37.362-152.475  1.00  0.00           H  
ATOM   4821 3HG2 VAL A 309      -9.148  37.068-153.773  1.00  0.00           H  
ATOM   4822  N   GLY A 310      -6.392  34.769-150.740  1.00  0.00           N  
ATOM   4823  CA  GLY A 310      -5.696  33.863-149.834  1.00  0.00           C  
ATOM   4824  C   GLY A 310      -4.895  34.632-148.792  1.00  0.00           C  
ATOM   4825  O   GLY A 310      -4.868  34.262-147.618  1.00  0.00           O  
ATOM   4826  H   GLY A 310      -6.138  34.779-151.717  1.00  0.00           H  
ATOM   4827 1HA  GLY A 310      -6.421  33.219-149.337  1.00  0.00           H  
ATOM   4828 2HA  GLY A 310      -5.030  33.217-150.405  1.00  0.00           H  
ATOM   4829  N   ARG A 311      -4.243  35.704-149.228  1.00  0.00           N  
ATOM   4830  CA  ARG A 311      -3.439  36.530-148.333  1.00  0.00           C  
ATOM   4831  C   ARG A 311      -4.307  37.207-147.281  1.00  0.00           C  
ATOM   4832  O   ARG A 311      -3.932  37.289-146.111  1.00  0.00           O  
ATOM   4833  CB  ARG A 311      -2.681  37.590-149.118  1.00  0.00           C  
ATOM   4834  CG  ARG A 311      -1.742  38.451-148.288  1.00  0.00           C  
ATOM   4835  CD  ARG A 311      -0.988  39.413-149.133  1.00  0.00           C  
ATOM   4836  NE  ARG A 311      -0.074  40.225-148.346  1.00  0.00           N  
ATOM   4837  CZ  ARG A 311      -0.410  41.372-147.725  1.00  0.00           C  
ATOM   4838  NH1 ARG A 311      -1.640  41.829-147.808  1.00  0.00           N  
ATOM   4839  NH2 ARG A 311       0.497  42.039-147.032  1.00  0.00           N  
ATOM   4840  H   ARG A 311      -4.305  35.954-150.205  1.00  0.00           H  
ATOM   4841  HA  ARG A 311      -2.716  35.889-147.827  1.00  0.00           H  
ATOM   4842 1HB  ARG A 311      -2.087  37.111-149.896  1.00  0.00           H  
ATOM   4843 2HB  ARG A 311      -3.390  38.255-149.610  1.00  0.00           H  
ATOM   4844 1HG  ARG A 311      -2.319  39.016-147.556  1.00  0.00           H  
ATOM   4845 2HG  ARG A 311      -1.024  37.813-147.771  1.00  0.00           H  
ATOM   4846 1HD  ARG A 311      -0.407  38.868-149.875  1.00  0.00           H  
ATOM   4847 2HD  ARG A 311      -1.687  40.079-149.637  1.00  0.00           H  
ATOM   4848  HE  ARG A 311       0.882  39.906-148.259  1.00  0.00           H  
ATOM   4849 1HH1 ARG A 311      -2.333  41.319-148.338  1.00  0.00           H  
ATOM   4850 2HH1 ARG A 311      -1.892  42.689-147.343  1.00  0.00           H  
ATOM   4851 1HH2 ARG A 311       1.442  41.688-146.968  1.00  0.00           H  
ATOM   4852 2HH2 ARG A 311       0.245  42.898-146.567  1.00  0.00           H  
ATOM   4853  N   VAL A 312      -5.470  37.692-147.703  1.00  0.00           N  
ATOM   4854  CA  VAL A 312      -6.393  38.363-146.797  1.00  0.00           C  
ATOM   4855  C   VAL A 312      -6.921  37.405-145.736  1.00  0.00           C  
ATOM   4856  O   VAL A 312      -7.046  37.767-144.566  1.00  0.00           O  
ATOM   4857  CB  VAL A 312      -7.577  38.956-147.584  1.00  0.00           C  
ATOM   4858  CG1 VAL A 312      -8.636  39.490-146.632  1.00  0.00           C  
ATOM   4859  CG2 VAL A 312      -7.083  40.054-148.513  1.00  0.00           C  
ATOM   4860  H   VAL A 312      -5.721  37.593-148.676  1.00  0.00           H  
ATOM   4861  HA  VAL A 312      -5.861  39.175-146.300  1.00  0.00           H  
ATOM   4862  HB  VAL A 312      -8.043  38.164-148.172  1.00  0.00           H  
ATOM   4863 1HG1 VAL A 312      -9.465  39.905-147.205  1.00  0.00           H  
ATOM   4864 2HG1 VAL A 312      -9.001  38.679-146.001  1.00  0.00           H  
ATOM   4865 3HG1 VAL A 312      -8.202  40.270-146.006  1.00  0.00           H  
ATOM   4866 1HG2 VAL A 312      -7.925  40.468-149.067  1.00  0.00           H  
ATOM   4867 2HG2 VAL A 312      -6.611  40.843-147.926  1.00  0.00           H  
ATOM   4868 3HG2 VAL A 312      -6.357  39.640-149.213  1.00  0.00           H  
ATOM   4869  N   THR A 313      -7.229  36.182-146.152  1.00  0.00           N  
ATOM   4870  CA  THR A 313      -7.743  35.169-145.238  1.00  0.00           C  
ATOM   4871  C   THR A 313      -6.703  34.794-144.188  1.00  0.00           C  
ATOM   4872  O   THR A 313      -7.028  34.620-143.013  1.00  0.00           O  
ATOM   4873  CB  THR A 313      -8.185  33.907-146.002  1.00  0.00           C  
ATOM   4874  OG1 THR A 313      -9.236  34.244-146.918  1.00  0.00           O  
ATOM   4875  CG2 THR A 313      -8.683  32.845-145.034  1.00  0.00           C  
ATOM   4876  H   THR A 313      -7.104  35.947-147.126  1.00  0.00           H  
ATOM   4877  HA  THR A 313      -8.611  35.578-144.720  1.00  0.00           H  
ATOM   4878  HB  THR A 313      -7.342  33.510-146.567  1.00  0.00           H  
ATOM   4879  HG1 THR A 313      -8.917  34.900-147.542  1.00  0.00           H  
ATOM   4880 1HG2 THR A 313      -8.991  31.960-145.592  1.00  0.00           H  
ATOM   4881 2HG2 THR A 313      -7.883  32.578-144.344  1.00  0.00           H  
ATOM   4882 3HG2 THR A 313      -9.532  33.233-144.473  1.00  0.00           H  
ATOM   4883  N   SER A 314      -5.453  34.672-144.621  1.00  0.00           N  
ATOM   4884  CA  SER A 314      -4.363  34.319-143.720  1.00  0.00           C  
ATOM   4885  C   SER A 314      -4.135  35.405-142.676  1.00  0.00           C  
ATOM   4886  O   SER A 314      -3.899  35.113-141.504  1.00  0.00           O  
ATOM   4887  CB  SER A 314      -3.089  34.088-144.509  1.00  0.00           C  
ATOM   4888  OG  SER A 314      -2.028  33.744-143.660  1.00  0.00           O  
ATOM   4889  H   SER A 314      -5.252  34.828-145.599  1.00  0.00           H  
ATOM   4890  HA  SER A 314      -4.628  33.396-143.201  1.00  0.00           H  
ATOM   4891 1HB  SER A 314      -3.250  33.292-145.235  1.00  0.00           H  
ATOM   4892 2HB  SER A 314      -2.836  34.991-145.063  1.00  0.00           H  
ATOM   4893  HG  SER A 314      -1.265  33.615-144.229  1.00  0.00           H  
ATOM   4894  N   ILE A 315      -4.207  36.660-143.111  1.00  0.00           N  
ATOM   4895  CA  ILE A 315      -4.012  37.792-142.214  1.00  0.00           C  
ATOM   4896  C   ILE A 315      -5.106  37.857-141.156  1.00  0.00           C  
ATOM   4897  O   ILE A 315      -4.838  38.139-139.988  1.00  0.00           O  
ATOM   4898  CB  ILE A 315      -3.980  39.115-143.001  1.00  0.00           C  
ATOM   4899  CG1 ILE A 315      -2.729  39.182-143.881  1.00  0.00           C  
ATOM   4900  CG2 ILE A 315      -4.030  40.301-142.050  1.00  0.00           C  
ATOM   4901  CD1 ILE A 315      -2.748  40.314-144.883  1.00  0.00           C  
ATOM   4902  H   ILE A 315      -4.402  36.833-144.087  1.00  0.00           H  
ATOM   4903  HA  ILE A 315      -3.056  37.670-141.706  1.00  0.00           H  
ATOM   4904  HB  ILE A 315      -4.839  39.162-143.670  1.00  0.00           H  
ATOM   4905 1HG1 ILE A 315      -1.847  39.298-143.252  1.00  0.00           H  
ATOM   4906 2HG1 ILE A 315      -2.618  38.246-144.428  1.00  0.00           H  
ATOM   4907 1HG2 ILE A 315      -4.005  41.228-142.622  1.00  0.00           H  
ATOM   4908 2HG2 ILE A 315      -4.948  40.260-141.465  1.00  0.00           H  
ATOM   4909 3HG2 ILE A 315      -3.171  40.266-141.379  1.00  0.00           H  
ATOM   4910 1HD1 ILE A 315      -1.829  40.296-145.470  1.00  0.00           H  
ATOM   4911 2HD1 ILE A 315      -3.605  40.198-145.547  1.00  0.00           H  
ATOM   4912 3HD1 ILE A 315      -2.822  41.265-144.356  1.00  0.00           H  
ATOM   4913  N   ALA A 316      -6.339  37.594-141.573  1.00  0.00           N  
ATOM   4914  CA  ALA A 316      -7.478  37.621-140.662  1.00  0.00           C  
ATOM   4915  C   ALA A 316      -7.363  36.531-139.603  1.00  0.00           C  
ATOM   4916  O   ALA A 316      -7.667  36.756-138.431  1.00  0.00           O  
ATOM   4917  CB  ALA A 316      -8.779  37.471-141.436  1.00  0.00           C  
ATOM   4918  H   ALA A 316      -6.492  37.370-142.546  1.00  0.00           H  
ATOM   4919  HA  ALA A 316      -7.480  38.584-140.151  1.00  0.00           H  
ATOM   4920 1HB  ALA A 316      -9.620  37.493-140.743  1.00  0.00           H  
ATOM   4921 2HB  ALA A 316      -8.875  38.290-142.149  1.00  0.00           H  
ATOM   4922 3HB  ALA A 316      -8.776  36.523-141.972  1.00  0.00           H  
ATOM   4923  N   VAL A 317      -6.922  35.350-140.024  1.00  0.00           N  
ATOM   4924  CA  VAL A 317      -6.766  34.222-139.113  1.00  0.00           C  
ATOM   4925  C   VAL A 317      -5.693  34.502-138.068  1.00  0.00           C  
ATOM   4926  O   VAL A 317      -5.856  34.172-136.893  1.00  0.00           O  
ATOM   4927  CB  VAL A 317      -6.395  32.949-139.897  1.00  0.00           C  
ATOM   4928  CG1 VAL A 317      -6.047  31.818-138.942  1.00  0.00           C  
ATOM   4929  CG2 VAL A 317      -7.545  32.550-140.810  1.00  0.00           C
[truncated: 28,878,572 more chars]
