# Supplementary material for: Blueprinting extendable nanomaterials with standardized protein blocks
Source: Nature. 2024 Mar 13;627(8005):898–904. doi: 10.1038/s41586-024-07188-4 (PMC10972742; doi:10.1038/s41586-024-07188-4)
Supplement: Supplementary file 4 — Design models with ideal backbones as well as experimentally determined structures for comparison. For reference to design names, see Supplementary Fig. 1. [file 41586_2024_7188_MOESM4_ESM.zip › cage_O4_34_cryo_refine.pdb]

HEADER                                            xx-MMM-xx                     
ATOM      1  N   MET A   1     235.631 204.800 310.924  1.00225.00           N  
ATOM      2  CA  MET A   1     236.869 205.427 311.397  1.00225.00           C  
ATOM      3  C   MET A   1     236.595 206.380 312.575  1.00225.00           C  
ATOM      4  O   MET A   1     237.061 206.121 313.698  1.00225.00           O  
ATOM      5  CB  MET A   1     237.637 206.105 310.227  1.00225.00           C  
ATOM      6  CG  MET A   1     239.023 206.791 310.621  1.00225.00           C  
ATOM      7  SD  MET A   1     239.855 207.591 309.248  1.00225.00           S  
ATOM      8  CE  MET A   1     238.845 209.037 308.943  1.00225.00           C  
ATOM      9  H   MET A   1     234.708 205.249 311.040  1.00270.00           H  
ATOM     10  HA  MET A   1     237.502 204.619 311.770  1.00270.00           H  
ATOM     11 1HB  MET A   1     237.852 205.353 309.457  1.00270.00           H  
ATOM     12 2HB  MET A   1     236.990 206.856 309.750  1.00270.00           H  
ATOM     13 1HG  MET A   1     238.864 207.544 311.396  1.00270.00           H  
ATOM     14 2HG  MET A   1     239.705 206.041 311.030  1.00270.00           H  
ATOM     15 1HE  MET A   1     239.273 209.611 308.126  1.00270.00           H  
ATOM     16 2HE  MET A   1     237.839 208.732 308.666  1.00270.00           H  
ATOM     17 3HE  MET A   1     238.797 209.660 309.834  1.00270.00           H  
ATOM     18  N   GLU A   2     235.876 207.503 312.317  1.00225.00           N  
ATOM     19  CA  GLU A   2     235.539 208.538 313.302  1.00225.00           C  
ATOM     20  C   GLU A   2     234.693 207.973 314.423  1.00225.00           C  
ATOM     21  O   GLU A   2     234.807 208.384 315.582  1.00225.00           O  
ATOM     22  CB  GLU A   2     234.802 209.685 312.632  1.00225.00           C  
ATOM     23  CG  GLU A   2     235.633 210.440 311.615  1.00225.00           C  
ATOM     24  CD  GLU A   2     235.627 209.802 310.264  1.00225.00           C  
ATOM     25  OE1 GLU A   2     235.091 208.728 310.130  1.00225.00           O  
ATOM     26  OE2 GLU A   2     236.138 210.395 309.358  1.00225.00           O  
ATOM     27  H   GLU A   2     235.530 207.645 311.362  1.00270.00           H  
ATOM     28  HA  GLU A   2     236.455 208.926 313.727  1.00270.00           H  
ATOM     29 1HB  GLU A   2     233.911 209.299 312.132  1.00270.00           H  
ATOM     30 2HB  GLU A   2     234.471 210.393 313.390  1.00270.00           H  
ATOM     31 1HG  GLU A   2     235.252 211.457 311.529  1.00270.00           H  
ATOM     32 2HG  GLU A   2     236.659 210.492 311.975  1.00270.00           H  
ATOM     33  N   GLU A   3     233.881 206.993 314.078  1.00225.00           N  
ATOM     34  CA  GLU A   3     233.036 206.344 315.035  1.00225.00           C  
ATOM     35  C   GLU A   3     233.904 205.594 316.010  1.00225.00           C  
ATOM     36  O   GLU A   3     233.622 205.581 317.199  1.00225.00           O  
ATOM     37  CB  GLU A   3     232.120 205.357 314.326  1.00225.00           C  
ATOM     38  CG  GLU A   3     231.178 205.997 313.322  1.00225.00           C  
ATOM     39  CD  GLU A   3     231.858 206.264 311.967  1.00225.00           C  
ATOM     40  OE1 GLU A   3     233.024 205.879 311.804  1.00225.00           O  
ATOM     41  OE2 GLU A   3     231.229 206.847 311.122  1.00225.00           O  
ATOM     42  H   GLU A   3     233.810 206.718 313.095  1.00270.00           H  
ATOM     43  HA  GLU A   3     232.451 207.092 315.571  1.00270.00           H  
ATOM     44 1HB  GLU A   3     232.721 204.609 313.808  1.00270.00           H  
ATOM     45 2HB  GLU A   3     231.515 204.831 315.067  1.00270.00           H  
ATOM     46 1HG  GLU A   3     230.321 205.340 313.169  1.00270.00           H  
ATOM     47 2HG  GLU A   3     230.814 206.938 313.734  1.00270.00           H  
ATOM     48  N   LYS A   4     234.971 204.975 315.509  1.00225.00           N  
ATOM     49  CA  LYS A   4     235.839 204.183 316.348  1.00225.00           C  
ATOM     50  C   LYS A   4     236.591 205.097 317.273  1.00225.00           C  
ATOM     51  O   LYS A   4     236.856 204.749 318.426  1.00225.00           O  
ATOM     52  CB  LYS A   4     236.740 203.286 315.512  1.00225.00           C  
ATOM     53  CG  LYS A   4     235.929 202.192 314.799  1.00225.00           C  
ATOM     54  CD  LYS A   4     236.784 201.190 314.040  1.00225.00           C  
ATOM     55  CE  LYS A   4     235.890 200.132 313.371  1.00225.00           C  
ATOM     56  NZ  LYS A   4     236.666 199.062 312.684  1.00225.00           N  
ATOM     57  H   LYS A   4     235.173 205.057 314.519  1.00270.00           H  
ATOM     58  HA  LYS A   4     235.242 203.538 316.968  1.00270.00           H  
ATOM     59 1HB  LYS A   4     237.270 203.873 314.768  1.00270.00           H  
ATOM     60 2HB  LYS A   4     237.481 202.808 316.152  1.00270.00           H  
ATOM     61 1HG  LYS A   4     235.309 201.674 315.506  1.00270.00           H  
ATOM     62 2HG  LYS A   4     235.269 202.681 314.082  1.00270.00           H  
ATOM     63 1HD  LYS A   4     237.364 201.709 313.274  1.00270.00           H  
ATOM     64 2HD  LYS A   4     237.472 200.696 314.726  1.00270.00           H  
ATOM     65 1HE  LYS A   4     235.265 199.678 314.123  1.00270.00           H  
ATOM     66 2HE  LYS A   4     235.252 200.626 312.638  1.00270.00           H  
ATOM     67 1HZ  LYS A   4     236.020 198.396 312.272  1.00270.00           H  
ATOM     68 2HZ  LYS A   4     237.246 199.462 311.962  1.00270.00           H  
ATOM     69 3HZ  LYS A   4     237.246 198.581 313.361  1.00270.00           H  
ATOM     70  N   ARG A   5     236.915 206.284 316.781  1.00225.00           N  
ATOM     71  CA  ARG A   5     237.599 207.236 317.620  1.00225.00           C  
ATOM     72  C   ARG A   5     236.669 207.603 318.770  1.00225.00           C  
ATOM     73  O   ARG A   5     237.099 207.618 319.923  1.00225.00           O  
ATOM     74  CB  ARG A   5     237.958 208.467 316.824  1.00225.00           C  
ATOM     75  CG  ARG A   5     239.006 208.219 315.781  1.00225.00           C  
ATOM     76  CD  ARG A   5     239.241 209.393 314.941  1.00225.00           C  
ATOM     77  NE  ARG A   5     240.159 209.087 313.870  1.00225.00           N  
ATOM     78  CZ  ARG A   5     240.322 209.818 312.751  1.00225.00           C  
ATOM     79  NH1 ARG A   5     239.609 210.905 312.544  1.00225.00           N  
ATOM     80  NH2 ARG A   5     241.212 209.436 311.856  1.00225.00           N  
ATOM     81  H   ARG A   5     236.726 206.465 315.790  1.00270.00           H  
ATOM     82  HA  ARG A   5     238.504 206.780 318.019  1.00270.00           H  
ATOM     83 1HB  ARG A   5     237.084 208.864 316.334  1.00270.00           H  
ATOM     84 2HB  ARG A   5     238.332 209.236 317.497  1.00270.00           H  
ATOM     85 1HG  ARG A   5     239.942 207.955 316.268  1.00270.00           H  
ATOM     86 2HG  ARG A   5     238.694 207.402 315.138  1.00270.00           H  
ATOM     87 1HD  ARG A   5     238.316 209.741 314.522  1.00270.00           H  
ATOM     88 2HD  ARG A   5     239.680 210.182 315.551  1.00270.00           H  
ATOM     89  HE  ARG A   5     240.735 208.260 313.977  1.00270.00           H  
ATOM     90 1HH1 ARG A   5     238.927 211.206 313.221  1.00270.00           H  
ATOM     91 2HH1 ARG A   5     239.744 211.444 311.699  1.00270.00           H  
ATOM     92 1HH2 ARG A   5     241.761 208.601 312.011  1.00270.00           H  
ATOM     93 2HH2 ARG A   5     241.351 209.975 311.013  1.00270.00           H  
ATOM     94  N   GLU A   6     235.379 207.789 318.467  1.00225.00           N  
ATOM     95  CA  GLU A   6     234.401 208.112 319.492  1.00225.00           C  
ATOM     96  C   GLU A   6     234.198 206.965 320.445  1.00225.00           C  
ATOM     97  O   GLU A   6     234.061 207.179 321.645  1.00225.00           O  
ATOM     98  CB  GLU A   6     233.053 208.472 318.877  1.00225.00           C  
ATOM     99  CG  GLU A   6     231.945 208.774 319.896  1.00225.00           C  
ATOM    100  CD  GLU A   6     232.229 209.950 320.756  1.00225.00           C  
ATOM    101  OE1 GLU A   6     233.098 210.710 320.412  1.00225.00           O  
ATOM    102  OE2 GLU A   6     231.566 210.109 321.759  1.00225.00           O  
ATOM    103  H   GLU A   6     235.100 207.800 317.479  1.00270.00           H  
ATOM    104  HA  GLU A   6     234.771 208.967 320.056  1.00270.00           H  
ATOM    105 1HB  GLU A   6     233.173 209.338 318.227  1.00270.00           H  
ATOM    106 2HB  GLU A   6     232.708 207.652 318.258  1.00270.00           H  
ATOM    107 1HG  GLU A   6     231.022 208.959 319.351  1.00270.00           H  
ATOM    108 2HG  GLU A   6     231.781 207.906 320.528  1.00270.00           H  
ATOM    109  N   ILE A   7     234.199 205.747 319.935  1.00225.00           N  
ATOM    110  CA  ILE A   7     234.004 204.601 320.788  1.00225.00           C  
ATOM    111  C   ILE A   7     235.147 204.531 321.762  1.00225.00           C  
ATOM    112  O   ILE A   7     234.926 204.307 322.954  1.00225.00           O  
ATOM    113  CB  ILE A   7     233.951 203.305 319.957  1.00225.00           C  
ATOM    114  CG1 ILE A   7     232.659 203.296 319.095  1.00225.00           C  
ATOM    115  CG2 ILE A   7     233.979 202.067 320.925  1.00225.00           C  
ATOM    116  CD1 ILE A   7     232.652 202.311 317.969  1.00225.00           C  
ATOM    117  H   ILE A   7     234.272 205.640 318.921  1.00270.00           H  
ATOM    118  HA  ILE A   7     233.083 204.717 321.343  1.00270.00           H  
ATOM    119  HB  ILE A   7     234.802 203.262 319.287  1.00270.00           H  
ATOM    120 1HG1 ILE A   7     231.849 203.011 319.723  1.00270.00           H  
ATOM    121 2HG1 ILE A   7     232.460 204.279 318.722  1.00270.00           H  
ATOM    122 1HG2 ILE A   7     233.941 201.142 320.361  1.00270.00           H  
ATOM    123 2HG2 ILE A   7     234.893 202.066 321.517  1.00270.00           H  
ATOM    124 3HG2 ILE A   7     233.122 202.108 321.598  1.00270.00           H  
ATOM    125 1HD1 ILE A   7     231.690 202.362 317.463  1.00270.00           H  
ATOM    126 2HD1 ILE A   7     233.414 202.532 317.265  1.00270.00           H  
ATOM    127 3HD1 ILE A   7     232.815 201.324 318.353  1.00270.00           H  
ATOM    128  N   ALA A   8     236.371 204.698 321.272  1.00225.00           N  
ATOM    129  CA  ALA A   8     237.513 204.645 322.145  1.00225.00           C  
ATOM    130  C   ALA A   8     237.461 205.734 323.189  1.00225.00           C  
ATOM    131  O   ALA A   8     237.748 205.474 324.358  1.00225.00           O  
ATOM    132  CB  ALA A   8     238.782 204.778 321.339  1.00225.00           C  
ATOM    133  H   ALA A   8     236.506 204.844 320.266  1.00270.00           H  
ATOM    134  HA  ALA A   8     237.506 203.682 322.654  1.00270.00           H  
ATOM    135 1HB  ALA A   8     239.645 204.716 321.997  1.00270.00           H  
ATOM    136 2HB  ALA A   8     238.826 203.980 320.598  1.00270.00           H  
ATOM    137 3HB  ALA A   8     238.781 205.744 320.830  1.00270.00           H  
ATOM    138  N   GLU A   9     237.028 206.933 322.810  1.00225.00           N  
ATOM    139  CA  GLU A   9     236.977 207.997 323.782  1.00225.00           C  
ATOM    140  C   GLU A   9     235.895 207.752 324.788  1.00225.00           C  
ATOM    141  O   GLU A   9     236.100 207.916 325.983  1.00225.00           O  
ATOM    142  CB  GLU A   9     236.743 209.322 323.085  1.00225.00           C  
ATOM    143  CG  GLU A   9     237.918 209.755 322.276  1.00225.00           C  
ATOM    144  CD  GLU A   9     239.079 209.920 323.123  1.00225.00           C  
ATOM    145  OE1 GLU A   9     238.963 210.612 324.094  1.00225.00           O  
ATOM    146  OE2 GLU A   9     240.076 209.303 322.869  1.00225.00           O  
ATOM    147  H   GLU A   9     236.828 207.124 321.822  1.00270.00           H  
ATOM    148  HA  GLU A   9     237.930 208.031 324.305  1.00270.00           H  
ATOM    149 1HB  GLU A   9     235.884 209.233 322.414  1.00270.00           H  
ATOM    150 2HB  GLU A   9     236.514 210.093 323.819  1.00270.00           H  
ATOM    151 1HG  GLU A   9     238.151 209.013 321.537  1.00270.00           H  
ATOM    152 2HG  GLU A   9     237.688 210.688 321.766  1.00270.00           H  
ATOM    153  N   PHE A  10     234.777 207.248 324.328  1.00225.00           N  
ATOM    154  CA  PHE A  10     233.666 206.948 325.183  1.00225.00           C  
ATOM    155  C   PHE A  10     234.119 205.940 326.224  1.00225.00           C  
ATOM    156  O   PHE A  10     233.907 206.113 327.431  1.00225.00           O  
ATOM    157  CB  PHE A  10     232.534 206.445 324.292  1.00225.00           C  
ATOM    158  CG  PHE A  10     231.338 205.950 324.943  1.00225.00           C  
ATOM    159  CD1 PHE A  10     230.416 206.799 325.515  1.00225.00           C  
ATOM    160  CD2 PHE A  10     231.095 204.611 324.949  1.00225.00           C  
ATOM    161  CE1 PHE A  10     229.271 206.293 326.100  1.00225.00           C  
ATOM    162  CE2 PHE A  10     229.967 204.110 325.518  1.00225.00           C  
ATOM    163  CZ  PHE A  10     229.047 204.953 326.101  1.00225.00           C  
ATOM    164  H   PHE A  10     234.658 207.128 323.325  1.00270.00           H  
ATOM    165  HA  PHE A  10     233.353 207.863 325.690  1.00270.00           H  
ATOM    166 1HB  PHE A  10     232.241 207.253 323.616  1.00270.00           H  
ATOM    167 2HB  PHE A  10     232.916 205.654 323.665  1.00270.00           H  
ATOM    168  HD1 PHE A  10     230.604 207.874 325.506  1.00270.00           H  
ATOM    169  HD2 PHE A  10     231.820 203.938 324.486  1.00270.00           H  
ATOM    170  HE1 PHE A  10     228.548 206.961 326.562  1.00270.00           H  
ATOM    171  HE2 PHE A  10     229.813 203.042 325.507  1.00270.00           H  
ATOM    172  HZ  PHE A  10     228.149 204.560 326.562  1.00270.00           H  
ATOM    173  N   ALA A  11     234.765 204.872 325.763  1.00225.00           N  
ATOM    174  CA  ALA A  11     235.252 203.878 326.683  1.00225.00           C  
ATOM    175  C   ALA A  11     236.288 204.471 327.624  1.00225.00           C  
ATOM    176  O   ALA A  11     236.260 204.207 328.828  1.00225.00           O  
ATOM    177  CB  ALA A  11     235.845 202.723 325.910  1.00225.00           C  
ATOM    178  H   ALA A  11     234.906 204.748 324.756  1.00270.00           H  
ATOM    179  HA  ALA A  11     234.423 203.526 327.275  1.00270.00           H  
ATOM    180 1HB  ALA A  11     236.198 201.961 326.601  1.00270.00           H  
ATOM    181 2HB  ALA A  11     235.085 202.300 325.254  1.00270.00           H  
ATOM    182 3HB  ALA A  11     236.680 203.087 325.310  1.00270.00           H  
ATOM    183  N   ARG A  12     237.156 205.333 327.102  1.00225.00           N  
ATOM    184  CA  ARG A  12     238.188 205.945 327.907  1.00225.00           C  
ATOM    185  C   ARG A  12     237.592 206.763 329.027  1.00225.00           C  
ATOM    186  O   ARG A  12     238.094 206.742 330.153  1.00225.00           O  
ATOM    187  CB  ARG A  12     239.069 206.833 327.068  1.00225.00           C  
ATOM    188  CG  ARG A  12     240.224 207.423 327.806  1.00225.00           C  
ATOM    189  CD  ARG A  12     241.009 208.348 326.955  1.00225.00           C  
ATOM    190  NE  ARG A  12     240.240 209.539 326.559  1.00225.00           N  
ATOM    191  CZ  ARG A  12     239.973 210.603 327.338  1.00225.00           C  
ATOM    192  NH1 ARG A  12     240.372 210.666 328.587  1.00225.00           N  
ATOM    193  NH2 ARG A  12     239.301 211.596 326.803  1.00225.00           N  
ATOM    194  H   ARG A  12     237.154 205.511 326.096  1.00270.00           H  
ATOM    195  HA  ARG A  12     238.801 205.156 328.336  1.00270.00           H  
ATOM    196 1HB  ARG A  12     239.453 206.274 326.218  1.00270.00           H  
ATOM    197 2HB  ARG A  12     238.484 207.656 326.678  1.00270.00           H  
ATOM    198 1HG  ARG A  12     239.866 207.968 328.676  1.00270.00           H  
ATOM    199 2HG  ARG A  12     240.883 206.619 328.136  1.00270.00           H  
ATOM    200 1HD  ARG A  12     241.903 208.673 327.485  1.00270.00           H  
ATOM    201 2HD  ARG A  12     241.305 207.825 326.043  1.00270.00           H  
ATOM    202  HE  ARG A  12     239.899 209.615 325.586  1.00270.00           H  
ATOM    203 1HH1 ARG A  12     240.897 209.906 329.001  1.00270.00           H  
ATOM    204 2HH1 ARG A  12     240.162 211.491 329.146  1.00270.00           H  
ATOM    205 1HH2 ARG A  12     239.021 211.505 325.815  1.00270.00           H  
ATOM    206 2HH2 ARG A  12     239.074 212.417 327.340  1.00270.00           H  
ATOM    207  N   GLU A  13     236.542 207.508 328.724  1.00225.00           N  
ATOM    208  CA  GLU A  13     235.919 208.339 329.724  1.00225.00           C  
ATOM    209  C   GLU A  13     235.377 207.474 330.830  1.00225.00           C  
ATOM    210  O   GLU A  13     235.529 207.794 332.009  1.00225.00           O  
ATOM    211  CB  GLU A  13     234.780 209.120 329.090  1.00225.00           C  
ATOM    212  CG  GLU A  13     235.219 210.203 328.131  1.00225.00           C  
ATOM    213  CD  GLU A  13     234.074 210.755 327.340  1.00225.00           C  
ATOM    214  OE1 GLU A  13     233.007 210.190 327.409  1.00225.00           O  
ATOM    215  OE2 GLU A  13     234.258 211.738 326.666  1.00225.00           O  
ATOM    216  H   GLU A  13     236.211 207.529 327.755  1.00270.00           H  
ATOM    217  HA  GLU A  13     236.663 209.023 330.134  1.00270.00           H  
ATOM    218 1HB  GLU A  13     234.139 208.432 328.541  1.00270.00           H  
ATOM    219 2HB  GLU A  13     234.174 209.578 329.872  1.00270.00           H  
ATOM    220 1HG  GLU A  13     235.661 211.011 328.712  1.00270.00           H  
ATOM    221 2HG  GLU A  13     235.984 209.827 327.467  1.00270.00           H  
ATOM    222  N   MET A  14     234.786 206.344 330.461  1.00225.00           N  
ATOM    223  CA  MET A  14     234.253 205.473 331.481  1.00225.00           C  
ATOM    224  C   MET A  14     235.383 204.914 332.326  1.00225.00           C  
ATOM    225  O   MET A  14     235.231 204.778 333.542  1.00225.00           O  
ATOM    226  CB  MET A  14     233.416 204.389 330.839  1.00225.00           C  
ATOM    227  CG  MET A  14     232.116 204.947 330.249  1.00225.00           C  
ATOM    228  SD  MET A  14     230.953 203.700 329.658  1.00225.00           S  
ATOM    229  CE  MET A  14     231.806 203.173 328.215  1.00225.00           C  
ATOM    230  H   MET A  14     234.645 206.151 329.460  1.00270.00           H  
ATOM    231  HA  MET A  14     233.608 206.062 332.132  1.00270.00           H  
ATOM    232 1HB  MET A  14     233.994 203.922 330.049  1.00270.00           H  
ATOM    233 2HB  MET A  14     233.167 203.623 331.574  1.00270.00           H  
ATOM    234 1HG  MET A  14     231.618 205.546 331.015  1.00270.00           H  
ATOM    235 2HG  MET A  14     232.358 205.610 329.417  1.00270.00           H  
ATOM    236 1HE  MET A  14     231.229 202.414 327.698  1.00270.00           H  
ATOM    237 2HE  MET A  14     231.967 204.027 327.566  1.00270.00           H  
ATOM    238 3HE  MET A  14     232.746 202.766 328.505  1.00270.00           H  
ATOM    239  N   MET A  15     236.524 204.617 331.700  1.00225.00           N  
ATOM    240  CA  MET A  15     237.658 204.098 332.447  1.00225.00           C  
ATOM    241  C   MET A  15     238.108 205.111 333.471  1.00225.00           C  
ATOM    242  O   MET A  15     238.427 204.753 334.609  1.00225.00           O  
ATOM    243  CB  MET A  15     238.832 203.782 331.532  1.00225.00           C  
ATOM    244  CG  MET A  15     238.638 202.610 330.601  1.00225.00           C  
ATOM    245  SD  MET A  15     239.985 202.455 329.387  1.00225.00           S  
ATOM    246  CE  MET A  15     241.368 201.915 330.400  1.00225.00           C  
ATOM    247  H   MET A  15     236.560 204.702 330.678  1.00270.00           H  
ATOM    248  HA  MET A  15     237.351 203.196 332.971  1.00270.00           H  
ATOM    249 1HB  MET A  15     239.065 204.646 330.929  1.00270.00           H  
ATOM    250 2HB  MET A  15     239.701 203.580 332.148  1.00270.00           H  
ATOM    251 1HG  MET A  15     238.597 201.694 331.188  1.00270.00           H  
ATOM    252 2HG  MET A  15     237.702 202.708 330.071  1.00270.00           H  
ATOM    253 1HE  MET A  15     242.226 201.774 329.775  1.00270.00           H  
ATOM    254 2HE  MET A  15     241.602 202.660 331.153  1.00270.00           H  
ATOM    255 3HE  MET A  15     241.127 200.965 330.891  1.00270.00           H  
ATOM    256  N   GLU A  16     238.130 206.383 333.085  1.00225.00           N  
ATOM    257  CA  GLU A  16     238.536 207.395 334.031  1.00225.00           C  
ATOM    258  C   GLU A  16     237.554 207.479 335.169  1.00225.00           C  
ATOM    259  O   GLU A  16     237.958 207.546 336.327  1.00225.00           O  
ATOM    260  CB  GLU A  16     238.652 208.754 333.373  1.00225.00           C  
ATOM    261  CG  GLU A  16     239.809 208.891 332.431  1.00225.00           C  
ATOM    262  CD  GLU A  16     239.864 210.243 331.836  1.00225.00           C  
ATOM    263  OE1 GLU A  16     238.862 210.909 331.852  1.00225.00           O  
ATOM    264  OE2 GLU A  16     240.916 210.637 331.378  1.00225.00           O  
ATOM    265  H   GLU A  16     237.919 206.619 332.107  1.00270.00           H  
ATOM    266  HA  GLU A  16     239.509 207.120 334.433  1.00270.00           H  
ATOM    267 1HB  GLU A  16     237.741 208.955 332.810  1.00270.00           H  
ATOM    268 2HB  GLU A  16     238.739 209.524 334.140  1.00270.00           H  
ATOM    269 1HG  GLU A  16     240.734 208.696 332.970  1.00270.00           H  
ATOM    270 2HG  GLU A  16     239.715 208.149 331.639  1.00270.00           H  
ATOM    271  N   GLU A  17     236.272 207.360 334.864  1.00225.00           N  
ATOM    272  CA  GLU A  17     235.276 207.432 335.904  1.00225.00           C  
ATOM    273  C   GLU A  17     235.483 206.305 336.897  1.00225.00           C  
ATOM    274  O   GLU A  17     235.365 206.514 338.107  1.00225.00           O  
ATOM    275  CB  GLU A  17     233.902 207.374 335.281  1.00225.00           C  
ATOM    276  CG  GLU A  17     233.553 208.627 334.504  1.00225.00           C  
ATOM    277  CD  GLU A  17     232.331 208.506 333.630  1.00225.00           C  
ATOM    278  OE1 GLU A  17     231.842 207.409 333.440  1.00225.00           O  
ATOM    279  OE2 GLU A  17     231.878 209.515 333.158  1.00225.00           O  
ATOM    280  H   GLU A  17     235.993 207.324 333.876  1.00270.00           H  
ATOM    281  HA  GLU A  17     235.385 208.382 336.425  1.00270.00           H  
ATOM    282 1HB  GLU A  17     233.832 206.527 334.618  1.00270.00           H  
ATOM    283 2HB  GLU A  17     233.183 207.239 336.066  1.00270.00           H  
ATOM    284 1HG  GLU A  17     233.381 209.425 335.226  1.00270.00           H  
ATOM    285 2HG  GLU A  17     234.402 208.922 333.900  1.00270.00           H  
ATOM    286  N   ILE A  18     235.859 205.125 336.405  1.00225.00           N  
ATOM    287  CA  ILE A  18     236.110 204.029 337.322  1.00225.00           C  
ATOM    288  C   ILE A  18     237.298 204.400 338.187  1.00225.00           C  
ATOM    289  O   ILE A  18     237.228 204.290 339.415  1.00225.00           O  
ATOM    290  CB  ILE A  18     236.441 202.696 336.596  1.00225.00           C  
ATOM    291  CG1 ILE A  18     235.182 202.160 335.842  1.00225.00           C  
ATOM    292  CG2 ILE A  18     236.971 201.655 337.634  1.00225.00           C  
ATOM    293  CD1 ILE A  18     235.469 200.998 334.853  1.00225.00           C  
ATOM    294  H   ILE A  18     235.886 205.000 335.387  1.00270.00           H  
ATOM    295  HA  ILE A  18     235.243 203.883 337.954  1.00270.00           H  
ATOM    296  HB  ILE A  18     237.207 202.874 335.848  1.00270.00           H  
ATOM    297 1HG1 ILE A  18     234.446 201.820 336.569  1.00270.00           H  
ATOM    298 2HG1 ILE A  18     234.751 202.982 335.276  1.00270.00           H  
ATOM    299 1HG2 ILE A  18     237.218 200.726 337.131  1.00270.00           H  
ATOM    300 2HG2 ILE A  18     237.870 202.022 338.128  1.00270.00           H  
ATOM    301 3HG2 ILE A  18     236.204 201.472 338.385  1.00270.00           H  
ATOM    302 1HD1 ILE A  18     234.551 200.714 334.367  1.00270.00           H  
ATOM    303 2HD1 ILE A  18     236.182 201.327 334.102  1.00270.00           H  
ATOM    304 3HD1 ILE A  18     235.872 200.135 335.380  1.00270.00           H  
ATOM    305  N   SER A  19     238.365 204.915 337.588  1.00225.00           N  
ATOM    306  CA  SER A  19     239.537 205.245 338.374  1.00225.00           C  
ATOM    307  C   SER A  19     239.193 206.249 339.452  1.00225.00           C  
ATOM    308  O   SER A  19     239.690 206.138 340.574  1.00225.00           O  
ATOM    309  CB  SER A  19     240.631 205.812 337.493  1.00225.00           C  
ATOM    310  OG  SER A  19     241.117 204.851 336.597  1.00225.00           O  
ATOM    311  H   SER A  19     238.392 205.004 336.564  1.00270.00           H  
ATOM    312  HA  SER A  19     239.902 204.334 338.848  1.00270.00           H  
ATOM    313 1HB  SER A  19     240.243 206.660 336.937  1.00270.00           H  
ATOM    314 2HB  SER A  19     241.443 206.180 338.114  1.00270.00           H  
ATOM    315  HG  SER A  19     241.814 205.283 336.098  1.00270.00           H  
ATOM    316  N   GLU A  20     238.319 207.200 339.141  1.00225.00           N  
ATOM    317  CA  GLU A  20     237.914 208.201 340.107  1.00225.00           C  
ATOM    318  C   GLU A  20     237.187 207.573 341.283  1.00225.00           C  
ATOM    319  O   GLU A  20     237.432 207.938 342.434  1.00225.00           O  
ATOM    320  CB  GLU A  20     236.972 209.193 339.445  1.00225.00           C  
ATOM    321  CG  GLU A  20     237.595 210.087 338.410  1.00225.00           C  
ATOM    322  CD  GLU A  20     236.550 210.823 337.642  1.00225.00           C  
ATOM    323  OE1 GLU A  20     235.393 210.560 337.878  1.00225.00           O  
ATOM    324  OE2 GLU A  20     236.889 211.636 336.823  1.00225.00           O  
ATOM    325  H   GLU A  20     237.991 207.251 338.170  1.00270.00           H  
ATOM    326  HA  GLU A  20     238.802 208.714 340.473  1.00270.00           H  
ATOM    327 1HB  GLU A  20     236.160 208.660 338.977  1.00270.00           H  
ATOM    328 2HB  GLU A  20     236.541 209.834 340.201  1.00270.00           H  
ATOM    329 1HG  GLU A  20     238.236 210.808 338.914  1.00270.00           H  
ATOM    330 2HG  GLU A  20     238.211 209.510 337.740  1.00270.00           H  
ATOM    331  N   ARG A  21     236.335 206.587 341.015  1.00225.00           N  
ATOM    332  CA  ARG A  21     235.592 205.951 342.088  1.00225.00           C  
ATOM    333  C   ARG A  21     236.518 205.129 342.944  1.00225.00           C  
ATOM    334  O   ARG A  21     236.398 205.117 344.168  1.00225.00           O  
ATOM    335  CB  ARG A  21     234.503 205.033 341.540  1.00225.00           C  
ATOM    336  CG  ARG A  21     233.157 205.693 341.250  1.00225.00           C  
ATOM    337  CD  ARG A  21     233.209 206.572 340.074  1.00225.00           C  
ATOM    338  NE  ARG A  21     231.988 207.294 339.867  1.00225.00           N  
ATOM    339  CZ  ARG A  21     231.870 208.388 339.082  1.00225.00           C  
ATOM    340  NH1 ARG A  21     232.920 208.868 338.442  1.00225.00           N  
ATOM    341  NH2 ARG A  21     230.694 208.979 338.972  1.00225.00           N  
ATOM    342  H   ARG A  21     236.165 206.334 340.032  1.00270.00           H  
ATOM    343  HA  ARG A  21     235.137 206.718 342.707  1.00270.00           H  
ATOM    344 1HB  ARG A  21     234.853 204.590 340.608  1.00270.00           H  
ATOM    345 2HB  ARG A  21     234.330 204.219 342.242  1.00270.00           H  
ATOM    346 1HG  ARG A  21     232.413 204.921 341.060  1.00270.00           H  
ATOM    347 2HG  ARG A  21     232.851 206.278 342.096  1.00270.00           H  
ATOM    348 1HD  ARG A  21     234.005 207.288 340.165  1.00270.00           H  
ATOM    349 2HD  ARG A  21     233.358 205.941 339.207  1.00270.00           H  
ATOM    350  HE  ARG A  21     231.154 206.957 340.332  1.00270.00           H  
ATOM    351 1HH1 ARG A  21     233.827 208.412 338.519  1.00270.00           H  
ATOM    352 2HH1 ARG A  21     232.841 209.694 337.858  1.00270.00           H  
ATOM    353 1HH2 ARG A  21     229.891 208.603 339.466  1.00270.00           H  
ATOM    354 2HH2 ARG A  21     230.577 209.801 338.395  1.00270.00           H  
ATOM    355  N   VAL A  22     237.459 204.450 342.316  1.00225.00           N  
ATOM    356  CA  VAL A  22     238.359 203.609 343.069  1.00225.00           C  
ATOM    357  C   VAL A  22     239.298 204.441 343.910  1.00225.00           C  
ATOM    358  O   VAL A  22     239.450 204.204 345.104  1.00225.00           O  
ATOM    359  CB  VAL A  22     239.151 202.684 342.124  1.00225.00           C  
ATOM    360  CG1 VAL A  22     240.234 201.927 342.900  1.00225.00           C  
ATOM    361  CG2 VAL A  22     238.172 201.679 341.464  1.00225.00           C  
ATOM    362  H   VAL A  22     237.501 204.492 341.291  1.00270.00           H  
ATOM    363  HA  VAL A  22     237.766 202.985 343.731  1.00270.00           H  
ATOM    364  HB  VAL A  22     239.636 203.289 341.354  1.00270.00           H  
ATOM    365 1HG1 VAL A  22     240.777 201.292 342.226  1.00270.00           H  
ATOM    366 2HG1 VAL A  22     240.922 202.629 343.357  1.00270.00           H  
ATOM    367 3HG1 VAL A  22     239.772 201.325 343.663  1.00270.00           H  
ATOM    368 1HG2 VAL A  22     238.695 201.035 340.791  1.00270.00           H  
ATOM    369 2HG2 VAL A  22     237.704 201.081 342.218  1.00270.00           H  
ATOM    370 3HG2 VAL A  22     237.410 202.224 340.912  1.00270.00           H  
ATOM    371  N   GLU A  23     239.903 205.463 343.324  1.00225.00           N  
ATOM    372  CA  GLU A  23     240.805 206.282 344.101  1.00225.00           C  
ATOM    373  C   GLU A  23     240.059 206.938 345.247  1.00225.00           C  
ATOM    374  O   GLU A  23     240.573 207.024 346.359  1.00225.00           O  
ATOM    375  CB  GLU A  23     241.473 207.351 343.238  1.00225.00           C  
ATOM    376  CG  GLU A  23     242.553 208.185 343.981  1.00225.00           C  
ATOM    377  CD  GLU A  23     243.270 209.179 343.089  1.00225.00           C  
ATOM    378  OE1 GLU A  23     242.721 209.533 342.077  1.00225.00           O  
ATOM    379  OE2 GLU A  23     244.384 209.559 343.414  1.00225.00           O  
ATOM    380  H   GLU A  23     239.752 205.651 342.333  1.00270.00           H  
ATOM    381  HA  GLU A  23     241.573 205.644 344.528  1.00270.00           H  
ATOM    382 1HB  GLU A  23     241.933 206.880 342.372  1.00270.00           H  
ATOM    383 2HB  GLU A  23     240.708 208.036 342.862  1.00270.00           H  
ATOM    384 1HG  GLU A  23     242.069 208.740 344.786  1.00270.00           H  
ATOM    385 2HG  GLU A  23     243.276 207.517 344.438  1.00270.00           H  
ATOM    386  N   ARG A  24     238.843 207.404 344.973  1.00225.00           N  
ATOM    387  CA  ARG A  24     238.044 208.065 345.970  1.00225.00           C  
ATOM    388  C   ARG A  24     237.568 207.165 347.091  1.00225.00           C  
ATOM    389  O   ARG A  24     237.532 207.590 348.247  1.00225.00           O  
ATOM    390  CB  ARG A  24     236.853 208.706 345.311  1.00225.00           C  
ATOM    391  CG  ARG A  24     236.005 209.499 346.223  1.00225.00           C  
ATOM    392  CD  ARG A  24     235.082 210.353 345.487  1.00225.00           C  
ATOM    393  NE  ARG A  24     234.125 209.609 344.688  1.00225.00           N  
ATOM    394  CZ  ARG A  24     234.119 209.495 343.346  1.00225.00           C  
ATOM    395  NH1 ARG A  24     235.043 210.028 342.591  1.00225.00           N  
ATOM    396  NH2 ARG A  24     233.148 208.847 342.771  1.00225.00           N  
ATOM    397  H   ARG A  24     238.458 207.343 344.029  1.00270.00           H  
ATOM    398  HA  ARG A  24     238.652 208.855 346.404  1.00270.00           H  
ATOM    399 1HB  ARG A  24     237.194 209.359 344.517  1.00270.00           H  
ATOM    400 2HB  ARG A  24     236.233 207.927 344.863  1.00270.00           H  
ATOM    401 1HG  ARG A  24     235.428 208.839 346.855  1.00270.00           H  
ATOM    402 2HG  ARG A  24     236.637 210.131 346.846  1.00270.00           H  
ATOM    403 1HD  ARG A  24     234.518 210.945 346.208  1.00270.00           H  
ATOM    404 2HD  ARG A  24     235.638 211.025 344.845  1.00270.00           H  
ATOM    405  HE  ARG A  24     233.358 209.183 345.184  1.00270.00           H  
ATOM    406 1HH1 ARG A  24     235.813 210.537 342.993  1.00270.00           H  
ATOM    407 2HH1 ARG A  24     234.978 209.911 341.587  1.00270.00           H  
ATOM    408 1HH2 ARG A  24     232.408 208.422 343.335  1.00270.00           H  
ATOM    409 2HH2 ARG A  24     233.117 208.797 341.762  1.00270.00           H  
ATOM    410  N   TYR A  25     237.177 205.938 346.779  1.00225.00           N  
ATOM    411  CA  TYR A  25     236.634 205.083 347.808  1.00225.00           C  
ATOM    412  C   TYR A  25     237.620 204.125 348.479  1.00225.00           C  
ATOM    413  O   TYR A  25     237.421 203.785 349.642  1.00225.00           O  
ATOM    414  CB  TYR A  25     235.491 204.293 347.213  1.00225.00           C  
ATOM    415  CG  TYR A  25     234.380 205.156 346.630  1.00225.00           C  
ATOM    416  CD1 TYR A  25     233.996 206.351 347.223  1.00225.00           C  
ATOM    417  CD2 TYR A  25     233.748 204.738 345.477  1.00225.00           C  
ATOM    418  CE1 TYR A  25     233.010 207.102 346.660  1.00225.00           C  
ATOM    419  CE2 TYR A  25     232.760 205.494 344.922  1.00225.00           C  
ATOM    420  CZ  TYR A  25     232.391 206.673 345.506  1.00225.00           C  
ATOM    421  OH  TYR A  25     231.399 207.444 344.940  1.00225.00           O  
ATOM    422  H   TYR A  25     237.162 205.627 345.806  1.00270.00           H  
ATOM    423  HA  TYR A  25     236.259 205.714 348.606  1.00270.00           H  
ATOM    424 1HB  TYR A  25     235.880 203.670 346.424  1.00270.00           H  
ATOM    425 2HB  TYR A  25     235.062 203.647 347.973  1.00270.00           H  
ATOM    426  HD1 TYR A  25     234.465 206.712 348.128  1.00270.00           H  
ATOM    427  HD2 TYR A  25     234.039 203.801 345.005  1.00270.00           H  
ATOM    428  HE1 TYR A  25     232.714 208.040 347.127  1.00270.00           H  
ATOM    429  HE2 TYR A  25     232.266 205.156 344.016  1.00270.00           H  
ATOM    430  HH  TYR A  25     231.155 208.152 345.548  1.00270.00           H  
ATOM    431  N   VAL A  26     238.654 203.657 347.782  1.00225.00           N  
ATOM    432  CA  VAL A  26     239.562 202.673 348.367  1.00225.00           C  
ATOM    433  C   VAL A  26     240.642 203.318 349.244  1.00225.00           C  
ATOM    434  O   VAL A  26     241.375 204.199 348.804  1.00225.00           O  
ATOM    435  CB  VAL A  26     240.174 201.827 347.222  1.00225.00           C  
ATOM    436  CG1 VAL A  26     241.218 200.863 347.723  1.00225.00           C  
ATOM    437  CG2 VAL A  26     239.033 201.037 346.537  1.00225.00           C  
ATOM    438  H   VAL A  26     238.822 203.969 346.823  1.00270.00           H  
ATOM    439  HA  VAL A  26     238.973 202.005 348.998  1.00270.00           H  
ATOM    440  HB  VAL A  26     240.646 202.486 346.503  1.00270.00           H  
ATOM    441 1HG1 VAL A  26     241.607 200.304 346.878  1.00270.00           H  
ATOM    442 2HG1 VAL A  26     242.013 201.419 348.168  1.00270.00           H  
ATOM    443 3HG1 VAL A  26     240.783 200.182 348.449  1.00270.00           H  
ATOM    444 1HG2 VAL A  26     239.434 200.444 345.724  1.00270.00           H  
ATOM    445 2HG2 VAL A  26     238.555 200.376 347.254  1.00270.00           H  
ATOM    446 3HG2 VAL A  26     238.295 201.738 346.147  1.00270.00           H  
ATOM    447  N   GLU A  27     240.749 202.851 350.506  1.00225.00           N  
ATOM    448  CA  GLU A  27     241.701 203.401 351.475  1.00225.00           C  
ATOM    449  C   GLU A  27     243.087 202.834 351.287  1.00225.00           C  
ATOM    450  O   GLU A  27     244.060 203.332 351.846  1.00225.00           O  
ATOM    451  CB  GLU A  27     241.264 203.056 352.906  1.00225.00           C  
ATOM    452  CG  GLU A  27     241.615 201.599 353.378  1.00225.00           C  
ATOM    453  CD  GLU A  27     240.693 200.541 352.870  1.00225.00           C  
ATOM    454  OE1 GLU A  27     239.851 200.861 352.058  1.00225.00           O  
ATOM    455  OE2 GLU A  27     240.854 199.403 353.257  1.00225.00           O  
ATOM    456  H   GLU A  27     240.123 202.111 350.836  1.00270.00           H  
ATOM    457  HA  GLU A  27     241.745 204.482 351.348  1.00270.00           H  
ATOM    458 1HB  GLU A  27     241.734 203.751 353.602  1.00270.00           H  
ATOM    459 2HB  GLU A  27     240.185 203.186 352.994  1.00270.00           H  
ATOM    460 1HG  GLU A  27     242.640 201.327 353.154  1.00270.00           H  
ATOM    461 2HG  GLU A  27     241.536 201.603 354.463  1.00270.00           H  
ATOM    462  N   ASP A  28     243.151 201.745 350.554  1.00225.00           N  
ATOM    463  CA  ASP A  28     244.376 201.047 350.301  1.00225.00           C  
ATOM    464  C   ASP A  28     244.981 201.627 349.044  1.00225.00           C  
ATOM    465  O   ASP A  28     244.450 201.389 347.959  1.00225.00           O  
ATOM    466  CB  ASP A  28     244.102 199.556 350.162  1.00225.00           C  
ATOM    467  CG  ASP A  28     245.329 198.745 349.884  1.00225.00           C  
ATOM    468  OD1 ASP A  28     246.251 199.268 349.262  1.00225.00           O  
ATOM    469  OD2 ASP A  28     245.376 197.617 350.314  1.00225.00           O  
ATOM    470  H   ASP A  28     242.285 201.416 350.150  1.00270.00           H  
ATOM    471  HA  ASP A  28     245.015 201.176 351.163  1.00270.00           H  
ATOM    472 1HB  ASP A  28     243.652 199.195 351.092  1.00270.00           H  
ATOM    473 2HB  ASP A  28     243.372 199.391 349.382  1.00270.00           H  
ATOM    474  N   PRO A  29     246.069 202.403 349.138  1.00225.00           N  
ATOM    475  CA  PRO A  29     246.668 203.117 348.046  1.00225.00           C  
ATOM    476  C   PRO A  29     247.385 202.185 347.103  1.00225.00           C  
ATOM    477  O   PRO A  29     247.729 202.585 345.998  1.00225.00           O  
ATOM    478  CB  PRO A  29     247.653 204.043 348.757  1.00225.00           C  
ATOM    479  CG  PRO A  29     248.046 203.288 349.999  1.00225.00           C  
ATOM    480  CD  PRO A  29     246.812 202.534 350.411  1.00225.00           C  
ATOM    481  HA  PRO A  29     245.891 203.692 347.524  1.00270.00           H  
ATOM    482 1HB  PRO A  29     248.491 204.274 348.108  1.00270.00           H  
ATOM    483 2HB  PRO A  29     247.162 205.003 348.987  1.00270.00           H  
ATOM    484 1HG  PRO A  29     248.888 202.628 349.775  1.00270.00           H  
ATOM    485 2HG  PRO A  29     248.393 203.989 350.773  1.00270.00           H  
ATOM    486 1HD  PRO A  29     247.118 201.549 350.791  1.00270.00           H  
ATOM    487 2HD  PRO A  29     246.269 203.126 351.144  1.00270.00           H  
ATOM    488  N   VAL A  30     247.628 200.952 347.539  1.00225.00           N  
ATOM    489  CA  VAL A  30     248.337 199.997 346.730  1.00225.00           C  
ATOM    490  C   VAL A  30     247.280 199.418 345.842  1.00225.00           C  
ATOM    491  O   VAL A  30     247.495 199.236 344.648  1.00225.00           O  
ATOM    492  CB  VAL A  30     249.060 198.936 347.585  1.00225.00           C  
ATOM    493  CG1 VAL A  30     249.690 197.871 346.714  1.00225.00           C  
ATOM    494  CG2 VAL A  30     250.165 199.616 348.399  1.00225.00           C  
ATOM    495  H   VAL A  30     247.252 200.626 348.434  1.00270.00           H  
ATOM    496  HA  VAL A  30     249.076 200.509 346.116  1.00270.00           H  
ATOM    497  HB  VAL A  30     248.335 198.455 348.244  1.00270.00           H  
ATOM    498 1HG1 VAL A  30     250.185 197.142 347.349  1.00270.00           H  
ATOM    499 2HG1 VAL A  30     248.941 197.375 346.111  1.00270.00           H  
ATOM    500 3HG1 VAL A  30     250.416 198.337 346.069  1.00270.00           H  
ATOM    501 1HG2 VAL A  30     250.676 198.879 349.006  1.00270.00           H  
ATOM    502 2HG2 VAL A  30     250.876 200.074 347.718  1.00270.00           H  
ATOM    503 3HG2 VAL A  30     249.733 200.380 349.038  1.00270.00           H  
ATOM    504  N   LEU A  31     246.134 199.114 346.430  1.00225.00           N  
ATOM    505  CA  LEU A  31     245.042 198.589 345.645  1.00225.00           C  
ATOM    506  C   LEU A  31     244.531 199.650 344.701  1.00225.00           C  
ATOM    507  O   LEU A  31     244.330 199.371 343.518  1.00225.00           O  
ATOM    508  CB  LEU A  31     243.906 198.100 346.553  1.00225.00           C  
ATOM    509  CG  LEU A  31     242.615 197.524 345.858  1.00225.00           C  
ATOM    510  CD1 LEU A  31     242.982 196.333 344.968  1.00225.00           C  
ATOM    511  CD2 LEU A  31     241.592 197.082 346.964  1.00225.00           C  
ATOM    512  H   LEU A  31     246.057 199.238 347.447  1.00270.00           H  
ATOM    513  HA  LEU A  31     245.417 197.763 345.053  1.00270.00           H  
ATOM    514 1HB  LEU A  31     244.302 197.338 347.224  1.00270.00           H  
ATOM    515 2HB  LEU A  31     243.595 198.941 347.153  1.00270.00           H  
ATOM    516  HG  LEU A  31     242.158 198.293 345.231  1.00270.00           H  
ATOM    517 1HD1 LEU A  31     242.079 195.945 344.499  1.00270.00           H  
ATOM    518 2HD1 LEU A  31     243.675 196.640 344.188  1.00270.00           H  
ATOM    519 3HD1 LEU A  31     243.440 195.551 345.575  1.00270.00           H  
ATOM    520 1HD2 LEU A  31     240.688 196.688 346.496  1.00270.00           H  
ATOM    521 2HD2 LEU A  31     242.039 196.308 347.590  1.00270.00           H  
ATOM    522 3HD2 LEU A  31     241.329 197.930 347.584  1.00270.00           H  
ATOM    523  N   ALA A  32     244.335 200.875 345.188  1.00225.00           N  
ATOM    524  CA  ALA A  32     243.838 201.897 344.302  1.00225.00           C  
ATOM    525  C   ALA A  32     244.834 202.158 343.180  1.00225.00           C  
ATOM    526  O   ALA A  32     244.436 202.310 342.019  1.00225.00           O  
ATOM    527  CB  ALA A  32     243.556 203.166 345.077  1.00225.00           C  
ATOM    528  H   ALA A  32     244.478 201.076 346.179  1.00270.00           H  
ATOM    529  HA  ALA A  32     242.917 201.532 343.859  1.00270.00           H  
ATOM    530 1HB  ALA A  32     243.157 203.911 344.408  1.00270.00           H  
ATOM    531 2HB  ALA A  32     242.835 202.963 345.865  1.00270.00           H  
ATOM    532 3HB  ALA A  32     244.475 203.527 345.521  1.00270.00           H  
ATOM    533  N   THR A  33     246.135 202.155 343.499  1.00225.00           N  
ATOM    534  CA  THR A  33     247.140 202.367 342.481  1.00225.00           C  
ATOM    535  C   THR A  33     247.169 201.226 341.517  1.00225.00           C  
ATOM    536  O   THR A  33     247.287 201.451 340.317  1.00225.00           O  
ATOM    537  CB  THR A  33     248.549 202.601 343.063  1.00225.00           C  
ATOM    538  OG1 THR A  33     248.528 203.784 343.861  1.00225.00           O  
ATOM    539  CG2 THR A  33     249.579 202.781 341.928  1.00225.00           C  
ATOM    540  H   THR A  33     246.460 202.058 344.459  1.00270.00           H  
ATOM    541  HA  THR A  33     246.871 203.249 341.916  1.00270.00           H  
ATOM    542  HB  THR A  33     248.835 201.753 343.687  1.00270.00           H  
ATOM    543  HG1 THR A  33     248.170 203.556 344.740  1.00270.00           H  
ATOM    544 1HG2 THR A  33     250.562 202.956 342.352  1.00270.00           H  
ATOM    545 2HG2 THR A  33     249.622 201.888 341.308  1.00270.00           H  
ATOM    546 3HG2 THR A  33     249.293 203.632 341.314  1.00270.00           H  
ATOM    547  N   ALA A  34     247.076 199.997 342.007  1.00225.00           N  
ATOM    548  CA  ALA A  34     247.132 198.859 341.131  1.00225.00           C  
ATOM    549  C   ALA A  34     246.024 198.924 340.100  1.00225.00           C  
ATOM    550  O   ALA A  34     246.259 198.656 338.917  1.00225.00           O  
ATOM    551  CB  ALA A  34     247.008 197.597 341.950  1.00225.00           C  
ATOM    552  H   ALA A  34     247.020 199.843 343.012  1.00270.00           H  
ATOM    553  HA  ALA A  34     248.089 198.869 340.610  1.00270.00           H  
ATOM    554 1HB  ALA A  34     247.058 196.764 341.295  1.00270.00           H  
ATOM    555 2HB  ALA A  34     247.820 197.551 342.680  1.00270.00           H  
ATOM    556 3HB  ALA A  34     246.052 197.599 342.472  1.00270.00           H  
ATOM    557  N   VAL A  35     244.839 199.363 340.516  1.00225.00           N  
ATOM    558  CA  VAL A  35     243.755 199.466 339.568  1.00225.00           C  
ATOM    559  C   VAL A  35     244.052 200.519 338.540  1.00225.00           C  
ATOM    560  O   VAL A  35     243.855 200.291 337.341  1.00225.00           O  
ATOM    561  CB  VAL A  35     242.434 199.821 340.260  1.00225.00           C  
ATOM    562  CG1 VAL A  35     241.347 200.122 339.196  1.00225.00           C  
ATOM    563  CG2 VAL A  35     241.987 198.657 341.159  1.00225.00           C  
ATOM    564  H   VAL A  35     244.694 199.545 341.518  1.00270.00           H  
ATOM    565  HA  VAL A  35     243.646 198.513 339.060  1.00270.00           H  
ATOM    566  HB  VAL A  35     242.582 200.715 340.867  1.00270.00           H  
ATOM    567 1HG1 VAL A  35     240.434 200.371 339.687  1.00270.00           H  
ATOM    568 2HG1 VAL A  35     241.634 200.959 338.561  1.00270.00           H  
ATOM    569 3HG1 VAL A  35     241.192 199.240 338.576  1.00270.00           H  
ATOM    570 1HG2 VAL A  35     241.055 198.915 341.660  1.00270.00           H  
ATOM    571 2HG2 VAL A  35     241.833 197.776 340.555  1.00270.00           H  
ATOM    572 3HG2 VAL A  35     242.747 198.454 341.904  1.00270.00           H  
ATOM    573  N   ARG A  36     244.521 201.672 338.992  1.00225.00           N  
ATOM    574  CA  ARG A  36     244.802 202.729 338.060  1.00225.00           C  
ATOM    575  C   ARG A  36     245.911 202.337 337.109  1.00225.00           C  
ATOM    576  O   ARG A  36     245.817 202.605 335.916  1.00225.00           O  
ATOM    577  CB  ARG A  36     245.212 203.979 338.788  1.00225.00           C  
ATOM    578  CG  ARG A  36     244.113 204.646 339.570  1.00225.00           C  
ATOM    579  CD  ARG A  36     244.522 205.982 339.967  1.00225.00           C  
ATOM    580  NE  ARG A  36     245.732 205.971 340.809  1.00225.00           N  
ATOM    581  CZ  ARG A  36     245.761 205.848 342.147  1.00225.00           C  
ATOM    582  NH1 ARG A  36     244.656 205.706 342.814  1.00225.00           N  
ATOM    583  NH2 ARG A  36     246.922 205.863 342.777  1.00225.00           N  
ATOM    584  H   ARG A  36     244.644 201.818 340.001  1.00270.00           H  
ATOM    585  HA  ARG A  36     243.898 202.933 337.488  1.00270.00           H  
ATOM    586 1HB  ARG A  36     246.012 203.734 339.485  1.00270.00           H  
ATOM    587 2HB  ARG A  36     245.609 204.701 338.073  1.00270.00           H  
ATOM    588 1HG  ARG A  36     243.230 204.722 338.944  1.00270.00           H  
ATOM    589 2HG  ARG A  36     243.878 204.072 340.450  1.00270.00           H  
ATOM    590 1HD  ARG A  36     244.745 206.525 339.066  1.00270.00           H  
ATOM    591 2HD  ARG A  36     243.718 206.494 340.492  1.00270.00           H  
ATOM    592  HE  ARG A  36     246.626 206.063 340.338  1.00270.00           H  
ATOM    593 1HH1 ARG A  36     243.781 205.696 342.317  1.00270.00           H  
ATOM    594 2HH1 ARG A  36     244.678 205.615 343.817  1.00270.00           H  
ATOM    595 1HH2 ARG A  36     247.781 205.948 342.257  1.00270.00           H  
ATOM    596 2HH2 ARG A  36     246.965 205.762 343.778  1.00270.00           H  
ATOM    597  N   GLY A  37     246.936 201.658 337.611  1.00225.00           N  
ATOM    598  CA  GLY A  37     248.058 201.264 336.789  1.00225.00           C  
ATOM    599  C   GLY A  37     247.560 200.376 335.683  1.00225.00           C  
ATOM    600  O   GLY A  37     247.953 200.531 334.523  1.00225.00           O  
ATOM    601  H   GLY A  37     246.959 201.452 338.603  1.00270.00           H  
ATOM    602 1HA  GLY A  37     248.550 202.142 336.381  1.00270.00           H  
ATOM    603 2HA  GLY A  37     248.788 200.731 337.401  1.00270.00           H  
ATOM    604  N   ARG A  38     246.661 199.460 336.016  1.00225.00           N  
ATOM    605  CA  ARG A  38     246.119 198.630 334.981  1.00225.00           C  
ATOM    606  C   ARG A  38     245.294 199.461 334.030  1.00225.00           C  
ATOM    607  O   ARG A  38     245.445 199.321 332.829  1.00225.00           O  
ATOM    608  CB  ARG A  38     245.319 197.513 335.572  1.00225.00           C  
ATOM    609  CG  ARG A  38     246.187 196.473 336.234  1.00225.00           C  
ATOM    610  CD  ARG A  38     245.439 195.274 336.566  1.00225.00           C  
ATOM    611  NE  ARG A  38     244.412 195.558 337.553  1.00225.00           N  
ATOM    612  CZ  ARG A  38     244.593 195.555 338.889  1.00225.00           C  
ATOM    613  NH1 ARG A  38     245.766 195.293 339.409  1.00225.00           N  
ATOM    614  NH2 ARG A  38     243.577 195.814 339.677  1.00225.00           N  
ATOM    615  H   ARG A  38     246.404 199.320 337.001  1.00270.00           H  
ATOM    616  HA  ARG A  38     246.944 198.189 334.426  1.00270.00           H  
ATOM    617 1HB  ARG A  38     244.639 197.916 336.324  1.00270.00           H  
ATOM    618 2HB  ARG A  38     244.718 197.034 334.797  1.00270.00           H  
ATOM    619 1HG  ARG A  38     246.989 196.190 335.552  1.00270.00           H  
ATOM    620 2HG  ARG A  38     246.621 196.884 337.141  1.00270.00           H  
ATOM    621 1HD  ARG A  38     244.950 194.896 335.666  1.00270.00           H  
ATOM    622 2HD  ARG A  38     246.108 194.510 336.955  1.00270.00           H  
ATOM    623  HE  ARG A  38     243.482 195.763 337.207  1.00270.00           H  
ATOM    624 1HH1 ARG A  38     246.553 195.097 338.810  1.00270.00           H  
ATOM    625 2HH1 ARG A  38     245.872 195.293 340.411  1.00270.00           H  
ATOM    626 1HH2 ARG A  38     242.673 196.015 339.276  1.00270.00           H  
ATOM    627 2HH2 ARG A  38     243.700 195.817 340.679  1.00270.00           H  
ATOM    628  N   ALA A  39     244.503 200.408 334.525  1.00225.00           N  
ATOM    629  CA  ALA A  39     243.705 201.209 333.610  1.00225.00           C  
ATOM    630  C   ALA A  39     244.604 201.943 332.625  1.00225.00           C  
ATOM    631  O   ALA A  39     244.276 202.070 331.445  1.00225.00           O  
ATOM    632  CB  ALA A  39     242.856 202.198 334.377  1.00225.00           C  
ATOM    633  H   ALA A  39     244.386 200.504 335.538  1.00270.00           H  
ATOM    634  HA  ALA A  39     243.055 200.542 333.054  1.00270.00           H  
ATOM    635 1HB  ALA A  39     242.248 202.772 333.683  1.00270.00           H  
ATOM    636 2HB  ALA A  39     242.210 201.656 335.068  1.00270.00           H  
ATOM    637 3HB  ALA A  39     243.498 202.869 334.935  1.00270.00           H  
ATOM    638  N   ILE A  40     245.756 202.384 333.097  1.00225.00           N  
ATOM    639  CA  ILE A  40     246.712 203.087 332.268  1.00225.00           C  
ATOM    640  C   ILE A  40     247.261 202.153 331.199  1.00225.00           C  
ATOM    641  O   ILE A  40     247.331 202.529 330.024  1.00225.00           O  
ATOM    642  CB  ILE A  40     247.828 203.678 333.150  1.00225.00           C  
ATOM    643  CG1 ILE A  40     247.210 204.807 334.027  1.00225.00           C  
ATOM    644  CG2 ILE A  40     248.973 204.210 332.303  1.00225.00           C  
ATOM    645  CD1 ILE A  40     248.081 205.289 335.172  1.00225.00           C  
ATOM    646  H   ILE A  40     245.926 202.272 334.101  1.00270.00           H  
ATOM    647  HA  ILE A  40     246.200 203.908 331.774  1.00270.00           H  
ATOM    648  HB  ILE A  40     248.200 202.910 333.817  1.00270.00           H  
ATOM    649 1HG1 ILE A  40     246.995 205.659 333.384  1.00270.00           H  
ATOM    650 2HG1 ILE A  40     246.274 204.455 334.436  1.00270.00           H  
ATOM    651 1HG2 ILE A  40     249.738 204.615 332.938  1.00270.00           H  
ATOM    652 2HG2 ILE A  40     249.409 203.415 331.698  1.00270.00           H  
ATOM    653 3HG2 ILE A  40     248.586 204.987 331.664  1.00270.00           H  
ATOM    654 1HD1 ILE A  40     247.558 206.073 335.716  1.00270.00           H  
ATOM    655 2HD1 ILE A  40     248.285 204.460 335.846  1.00270.00           H  
ATOM    656 3HD1 ILE A  40     249.011 205.685 334.794  1.00270.00           H  
ATOM    657  N   VAL A  41     247.624 200.938 331.587  1.00225.00           N  
ATOM    658  CA  VAL A  41     248.121 199.955 330.640  1.00225.00           C  
ATOM    659  C   VAL A  41     247.038 199.571 329.651  1.00225.00           C  
ATOM    660  O   VAL A  41     247.324 199.363 328.473  1.00225.00           O  
ATOM    661  CB  VAL A  41     248.664 198.712 331.354  1.00225.00           C  
ATOM    662  CG1 VAL A  41     249.002 197.587 330.334  1.00225.00           C  
ATOM    663  CG2 VAL A  41     249.915 199.107 332.114  1.00225.00           C  
ATOM    664  H   VAL A  41     247.587 200.719 332.591  1.00270.00           H  
ATOM    665  HA  VAL A  41     248.945 200.404 330.090  1.00270.00           H  
ATOM    666  HB  VAL A  41     247.910 198.334 332.047  1.00270.00           H  
ATOM    667 1HG1 VAL A  41     249.395 196.725 330.866  1.00270.00           H  
ATOM    668 2HG1 VAL A  41     248.112 197.283 329.784  1.00270.00           H  
ATOM    669 3HG1 VAL A  41     249.750 197.945 329.630  1.00270.00           H  
ATOM    670 1HG2 VAL A  41     250.283 198.241 332.620  1.00270.00           H  
ATOM    671 2HG2 VAL A  41     250.668 199.480 331.418  1.00270.00           H  
ATOM    672 3HG2 VAL A  41     249.683 199.883 332.839  1.00270.00           H  
ATOM    673  N   GLU A  42     245.819 199.409 330.132  1.00225.00           N  
ATOM    674  CA  GLU A  42     244.710 199.045 329.293  1.00225.00           C  
ATOM    675  C   GLU A  42     244.498 200.135 328.272  1.00225.00           C  
ATOM    676  O   GLU A  42     244.282 199.844 327.100  1.00225.00           O  
ATOM    677  CB  GLU A  42     243.475 198.872 330.159  1.00225.00           C  
ATOM    678  CG  GLU A  42     243.502 197.645 331.071  1.00225.00           C  
ATOM    679  CD  GLU A  42     242.458 197.725 332.148  1.00225.00           C  
ATOM    680  OE1 GLU A  42     241.784 198.722 332.201  1.00225.00           O  
ATOM    681  OE2 GLU A  42     242.351 196.817 332.934  1.00225.00           O  
ATOM    682  H   GLU A  42     245.663 199.553 331.123  1.00270.00           H  
ATOM    683  HA  GLU A  42     244.938 198.111 328.783  1.00270.00           H  
ATOM    684 1HB  GLU A  42     243.372 199.738 330.792  1.00270.00           H  
ATOM    685 2HB  GLU A  42     242.588 198.818 329.530  1.00270.00           H  
ATOM    686 1HG  GLU A  42     243.305 196.765 330.462  1.00270.00           H  
ATOM    687 2HG  GLU A  42     244.485 197.523 331.509  1.00270.00           H  
ATOM    688  N   SER A  43     244.623 201.388 328.684  1.00225.00           N  
ATOM    689  CA  SER A  43     244.480 202.476 327.753  1.00225.00           C  
ATOM    690  C   SER A  43     245.589 202.386 326.727  1.00225.00           C  
ATOM    691  O   SER A  43     245.343 202.456 325.520  1.00225.00           O  
ATOM    692  CB  SER A  43     244.530 203.792 328.478  1.00225.00           C  
ATOM    693  OG  SER A  43     244.388 204.851 327.590  1.00225.00           O  
ATOM    694  H   SER A  43     244.739 201.589 329.682  1.00270.00           H  
ATOM    695  HA  SER A  43     243.518 202.386 327.247  1.00270.00           H  
ATOM    696 1HB  SER A  43     243.736 203.825 329.224  1.00270.00           H  
ATOM    697 2HB  SER A  43     245.473 203.883 329.006  1.00270.00           H  
ATOM    698  HG  SER A  43     244.392 205.641 328.133  1.00270.00           H  
ATOM    699  N   ALA A  44     246.816 202.134 327.186  1.00225.00           N  
ATOM    700  CA  ALA A  44     247.932 202.035 326.268  1.00225.00           C  
ATOM    701  C   ALA A  44     247.668 200.944 325.252  1.00225.00           C  
ATOM    702  O   ALA A  44     247.964 201.117 324.065  1.00225.00           O  
ATOM    703  CB  ALA A  44     249.208 201.736 327.023  1.00225.00           C  
ATOM    704  H   ALA A  44     246.978 202.086 328.196  1.00270.00           H  
ATOM    705  HA  ALA A  44     248.035 202.981 325.750  1.00270.00           H  
ATOM    706 1HB  ALA A  44     250.038 201.688 326.332  1.00270.00           H  
ATOM    707 2HB  ALA A  44     249.387 202.511 327.750  1.00270.00           H  
ATOM    708 3HB  ALA A  44     249.112 200.790 327.534  1.00270.00           H  
ATOM    709  N   ALA A  45     247.069 199.846 325.713  1.00225.00           N  
ATOM    710  CA  ALA A  45     246.705 198.744 324.859  1.00225.00           C  
ATOM    711  C   ALA A  45     245.666 199.162 323.848  1.00225.00           C  
ATOM    712  O   ALA A  45     245.687 198.686 322.718  1.00225.00           O  
ATOM    713  CB  ALA A  45     246.200 197.583 325.683  1.00225.00           C  
ATOM    714  H   ALA A  45     246.923 199.763 326.723  1.00270.00           H  
ATOM    715  HA  ALA A  45     247.585 198.443 324.311  1.00270.00           H  
ATOM    716 1HB  ALA A  45     245.954 196.751 325.033  1.00270.00           H  
ATOM    717 2HB  ALA A  45     246.973 197.281 326.390  1.00270.00           H  
ATOM    718 3HB  ALA A  45     245.319 197.875 326.224  1.00270.00           H  
ATOM    719  N   VAL A  46     244.755 200.053 324.220  1.00225.00           N  
ATOM    720  CA  VAL A  46     243.748 200.480 323.272  1.00225.00           C  
ATOM    721  C   VAL A  46     244.425 201.205 322.152  1.00225.00           C  
ATOM    722  O   VAL A  46     244.111 200.986 320.977  1.00225.00           O  
ATOM    723  CB  VAL A  46     242.699 201.417 323.914  1.00225.00           C  
ATOM    724  CG1 VAL A  46     241.774 202.028 322.833  1.00225.00           C  
ATOM    725  CG2 VAL A  46     241.872 200.632 324.909  1.00225.00           C  
ATOM    726  H   VAL A  46     244.759 200.403 325.184  1.00270.00           H  
ATOM    727  HA  VAL A  46     243.242 199.600 322.875  1.00270.00           H  
ATOM    728  HB  VAL A  46     243.204 202.234 324.418  1.00270.00           H  
ATOM    729 1HG1 VAL A  46     241.048 202.682 323.312  1.00270.00           H  
ATOM    730 2HG1 VAL A  46     242.353 202.612 322.116  1.00270.00           H  
ATOM    731 3HG1 VAL A  46     241.251 201.230 322.307  1.00270.00           H  
ATOM    732 1HG2 VAL A  46     241.139 201.288 325.375  1.00270.00           H  
ATOM    733 2HG2 VAL A  46     241.362 199.822 324.393  1.00270.00           H  
ATOM    734 3HG2 VAL A  46     242.502 200.223 325.661  1.00270.00           H  
ATOM    735  N   PHE A  47     245.350 202.077 322.499  1.00225.00           N  
ATOM    736  CA  PHE A  47     246.003 202.830 321.461  1.00225.00           C  
ATOM    737  C   PHE A  47     246.871 201.944 320.607  1.00225.00           C  
ATOM    738  O   PHE A  47     246.849 202.050 319.383  1.00225.00           O  
ATOM    739  CB  PHE A  47     246.895 203.895 322.060  1.00225.00           C  
ATOM    740  CG  PHE A  47     246.174 205.000 322.695  1.00225.00           C  
ATOM    741  CD1 PHE A  47     246.173 205.132 324.061  1.00225.00           C  
ATOM    742  CD2 PHE A  47     245.488 205.920 321.939  1.00225.00           C  
ATOM    743  CE1 PHE A  47     245.516 206.167 324.666  1.00225.00           C  
ATOM    744  CE2 PHE A  47     244.824 206.960 322.537  1.00225.00           C  
ATOM    745  CZ  PHE A  47     244.840 207.087 323.903  1.00225.00           C  
ATOM    746  H   PHE A  47     245.532 202.237 323.498  1.00270.00           H  
ATOM    747  HA  PHE A  47     245.241 203.292 320.835  1.00270.00           H  
ATOM    748 1HB  PHE A  47     247.541 203.436 322.810  1.00270.00           H  
ATOM    749 2HB  PHE A  47     247.537 204.307 321.286  1.00270.00           H  
ATOM    750  HD1 PHE A  47     246.700 204.408 324.663  1.00270.00           H  
ATOM    751  HD2 PHE A  47     245.480 205.826 320.853  1.00270.00           H  
ATOM    752  HE1 PHE A  47     245.526 206.258 325.749  1.00270.00           H  
ATOM    753  HE2 PHE A  47     244.288 207.690 321.928  1.00270.00           H  
ATOM    754  HZ  PHE A  47     244.314 207.913 324.377  1.00270.00           H  
ATOM    755  N   ALA A  48     247.635 201.063 321.232  1.00225.00           N  
ATOM    756  CA  ALA A  48     248.520 200.201 320.483  1.00225.00           C  
ATOM    757  C   ALA A  48     247.736 199.254 319.594  1.00225.00           C  
ATOM    758  O   ALA A  48     248.148 198.966 318.462  1.00225.00           O  
ATOM    759  CB  ALA A  48     249.391 199.451 321.441  1.00225.00           C  
ATOM    760  H   ALA A  48     247.637 201.013 322.255  1.00270.00           H  
ATOM    761  HA  ALA A  48     249.146 200.822 319.843  1.00270.00           H  
ATOM    762 1HB  ALA A  48     250.081 198.805 320.902  1.00270.00           H  
ATOM    763 2HB  ALA A  48     249.955 200.161 322.050  1.00270.00           H  
ATOM    764 3HB  ALA A  48     248.750 198.871 322.073  1.00270.00           H  
ATOM    765  N   LYS A  49     246.595 198.776 320.086  1.00225.00           N  
ATOM    766  CA  LYS A  49     245.752 197.886 319.326  1.00225.00           C  
ATOM    767  C   LYS A  49     245.183 198.628 318.134  1.00225.00           C  
ATOM    768  O   LYS A  49     245.104 198.075 317.036  1.00225.00           O  
ATOM    769  CB  LYS A  49     244.654 197.313 320.204  1.00225.00           C  
ATOM    770  CG  LYS A  49     243.750 196.319 319.515  1.00225.00           C  
ATOM    771  CD  LYS A  49     242.777 195.698 320.513  1.00225.00           C  
ATOM    772  CE  LYS A  49     241.909 194.611 319.876  1.00225.00           C  
ATOM    773  NZ  LYS A  49     240.947 195.165 318.877  1.00225.00           N  
ATOM    774  H   LYS A  49     246.309 199.003 321.040  1.00270.00           H  
ATOM    775  HA  LYS A  49     246.360 197.062 318.955  1.00270.00           H  
ATOM    776 1HB  LYS A  49     245.108 196.814 321.060  1.00270.00           H  
ATOM    777 2HB  LYS A  49     244.039 198.129 320.591  1.00270.00           H  
ATOM    778 1HG  LYS A  49     243.193 196.830 318.732  1.00270.00           H  
ATOM    779 2HG  LYS A  49     244.354 195.536 319.059  1.00270.00           H  
ATOM    780 1HD  LYS A  49     243.340 195.258 321.339  1.00270.00           H  
ATOM    781 2HD  LYS A  49     242.131 196.477 320.917  1.00270.00           H  
ATOM    782 1HE  LYS A  49     242.553 193.885 319.382  1.00270.00           H  
ATOM    783 2HE  LYS A  49     241.346 194.106 320.662  1.00270.00           H  
ATOM    784 1HZ  LYS A  49     240.394 194.413 318.490  1.00270.00           H  
ATOM    785 2HZ  LYS A  49     240.343 195.827 319.340  1.00270.00           H  
ATOM    786 3HZ  LYS A  49     241.447 195.627 318.133  1.00270.00           H  
ATOM    787  N   THR A  50     244.802 199.888 318.353  1.00225.00           N  
ATOM    788  CA  THR A  50     244.256 200.738 317.311  1.00225.00           C  
ATOM    789  C   THR A  50     245.277 200.915 316.207  1.00225.00           C  
ATOM    790  O   THR A  50     244.945 200.833 315.023  1.00225.00           O  
ATOM    791  CB  THR A  50     243.865 202.115 317.877  1.00225.00           C  
ATOM    792  OG1 THR A  50     242.847 201.948 318.869  1.00225.00           O  
ATOM    793  CG2 THR A  50     243.357 203.018 316.776  1.00225.00           C  
ATOM    794  H   THR A  50     244.836 200.258 319.304  1.00270.00           H  
ATOM    795  HA  THR A  50     243.371 200.260 316.894  1.00270.00           H  
ATOM    796  HB  THR A  50     244.723 202.579 318.335  1.00270.00           H  
ATOM    797  HG1 THR A  50     243.224 201.459 319.626  1.00270.00           H  
ATOM    798 1HG2 THR A  50     243.084 203.979 317.204  1.00270.00           H  
ATOM    799 2HG2 THR A  50     244.128 203.170 316.023  1.00270.00           H  
ATOM    800 3HG2 THR A  50     242.484 202.564 316.312  1.00270.00           H  
ATOM    801  N   ILE A  51     246.524 201.145 316.601  1.00225.00           N  
ATOM    802  CA  ILE A  51     247.610 201.285 315.654  1.00225.00           C  
ATOM    803  C   ILE A  51     247.853 199.980 314.924  1.00225.00           C  
ATOM    804  O   ILE A  51     248.098 199.975 313.716  1.00225.00           O  
ATOM    805  CB  ILE A  51     248.922 201.719 316.351  1.00225.00           C  
ATOM    806  CG1 ILE A  51     248.798 203.155 316.977  1.00225.00           C  
ATOM    807  CG2 ILE A  51     250.131 201.608 315.404  1.00225.00           C  
ATOM    808  CD1 ILE A  51     248.465 204.276 316.026  1.00225.00           C  
ATOM    809  H   ILE A  51     246.699 201.259 317.603  1.00270.00           H  
ATOM    810  HA  ILE A  51     247.330 202.019 314.908  1.00270.00           H  
ATOM    811  HB  ILE A  51     249.096 201.048 317.189  1.00270.00           H  
ATOM    812 1HG1 ILE A  51     248.042 203.146 317.725  1.00270.00           H  
ATOM    813 2HG1 ILE A  51     249.750 203.393 317.449  1.00270.00           H  
ATOM    814 1HG2 ILE A  51     251.022 201.882 315.952  1.00270.00           H  
ATOM    815 2HG2 ILE A  51     250.249 200.587 315.040  1.00270.00           H  
ATOM    816 3HG2 ILE A  51     250.005 202.271 314.552  1.00270.00           H  
ATOM    817 1HD1 ILE A  51     248.427 205.215 316.582  1.00270.00           H  
ATOM    818 2HD1 ILE A  51     249.219 204.344 315.264  1.00270.00           H  
ATOM    819 3HD1 ILE A  51     247.501 204.109 315.561  1.00270.00           H  
ATOM    820  N   GLY A  52     247.812 198.874 315.654  1.00225.00           N  
ATOM    821  CA  GLY A  52     248.068 197.584 315.058  1.00225.00           C  
ATOM    822  C   GLY A  52     249.452 197.082 315.438  1.00225.00           C  
ATOM    823  O   GLY A  52     250.125 196.428 314.639  1.00225.00           O  
ATOM    824  H   GLY A  52     247.636 198.943 316.655  1.00270.00           H  
ATOM    825 1HA  GLY A  52     247.311 196.879 315.405  1.00270.00           H  
ATOM    826 2HA  GLY A  52     247.978 197.650 313.976  1.00270.00           H  
ATOM    827  N   GLY A  53     249.895 197.414 316.653  1.00225.00           N  
ATOM    828  CA  GLY A  53     251.205 196.995 317.127  1.00225.00           C  
ATOM    829  C   GLY A  53     251.165 195.542 317.600  1.00225.00           C  
ATOM    830  O   GLY A  53     250.168 194.841 317.412  1.00225.00           O  
ATOM    831  H   GLY A  53     249.295 197.967 317.264  1.00270.00           H  
ATOM    832 1HA  GLY A  53     251.937 197.105 316.327  1.00270.00           H  
ATOM    833 2HA  GLY A  53     251.521 197.643 317.945  1.00270.00           H  
ATOM    834  N   ASP A  54     252.263 195.072 318.193  1.00225.00           N  
ATOM    835  CA  ASP A  54     252.342 193.676 318.597  1.00225.00           C  
ATOM    836  C   ASP A  54     251.648 193.441 319.933  1.00225.00           C  
ATOM    837  O   ASP A  54     252.028 193.973 320.988  1.00225.00           O  
ATOM    838  CB  ASP A  54     253.775 193.165 318.607  1.00225.00           C  
ATOM    839  CG  ASP A  54     253.850 191.628 318.834  1.00225.00           C  
ATOM    840  OD1 ASP A  54     252.868 191.033 319.274  1.00225.00           O  
ATOM    841  OD2 ASP A  54     254.897 191.060 318.544  1.00225.00           O  
ATOM    842  H   ASP A  54     253.052 195.683 318.340  1.00270.00           H  
ATOM    843  HA  ASP A  54     251.810 193.085 317.849  1.00270.00           H  
ATOM    844 1HB  ASP A  54     254.251 193.400 317.654  1.00270.00           H  
ATOM    845 2HB  ASP A  54     254.337 193.675 319.388  1.00270.00           H  
ATOM    846  N   ILE A  55     250.596 192.663 319.844  1.00225.00           N  
ATOM    847  CA  ILE A  55     249.715 192.353 320.936  1.00225.00           C  
ATOM    848  C   ILE A  55     250.457 191.579 322.004  1.00225.00           C  
ATOM    849  O   ILE A  55     250.134 191.681 323.189  1.00225.00           O  
ATOM    850  CB  ILE A  55     248.482 191.588 320.447  1.00225.00           C  
ATOM    851  CG1 ILE A  55     247.671 192.483 319.388  1.00225.00           C  
ATOM    852  CG2 ILE A  55     247.595 191.183 321.645  1.00225.00           C  
ATOM    853  CD1 ILE A  55     247.188 193.880 319.843  1.00225.00           C  
ATOM    854  H   ILE A  55     250.406 192.272 318.930  1.00270.00           H  
ATOM    855  HA  ILE A  55     249.390 193.280 321.388  1.00270.00           H  
ATOM    856  HB  ILE A  55     248.801 190.688 319.923  1.00270.00           H  
ATOM    857 1HG1 ILE A  55     248.303 192.631 318.510  1.00270.00           H  
ATOM    858 2HG1 ILE A  55     246.790 191.917 319.089  1.00270.00           H  
ATOM    859 1HG2 ILE A  55     246.728 190.637 321.282  1.00270.00           H  
ATOM    860 2HG2 ILE A  55     248.142 190.539 322.340  1.00270.00           H  
ATOM    861 3HG2 ILE A  55     247.264 192.070 322.182  1.00270.00           H  
ATOM    862 1HD1 ILE A  55     246.653 194.350 319.018  1.00270.00           H  
ATOM    863 2HD1 ILE A  55     246.521 193.796 320.698  1.00270.00           H  
ATOM    864 3HD1 ILE A  55     248.037 194.504 320.101  1.00270.00           H  
ATOM    865  N   GLU A  56     251.396 190.734 321.604  1.00225.00           N  
ATOM    866  CA  GLU A  56     252.090 189.954 322.598  1.00225.00           C  
ATOM    867  C   GLU A  56     252.865 190.849 323.527  1.00225.00           C  
ATOM    868  O   GLU A  56     252.956 190.568 324.716  1.00225.00           O  
ATOM    869  CB  GLU A  56     253.035 188.960 321.944  1.00225.00           C  
ATOM    870  CG  GLU A  56     253.765 188.051 322.919  1.00225.00           C  
ATOM    871  CD  GLU A  56     252.835 187.179 323.690  1.00225.00           C  
ATOM    872  OE1 GLU A  56     251.702 187.077 323.298  1.00225.00           O  
ATOM    873  OE2 GLU A  56     253.258 186.587 324.648  1.00225.00           O  
ATOM    874  H   GLU A  56     251.675 190.652 320.616  1.00270.00           H  
ATOM    875  HA  GLU A  56     251.347 189.412 323.184  1.00270.00           H  
ATOM    876 1HB  GLU A  56     252.480 188.337 321.244  1.00270.00           H  
ATOM    877 2HB  GLU A  56     253.786 189.505 321.367  1.00270.00           H  
ATOM    878 1HG  GLU A  56     254.449 187.420 322.356  1.00270.00           H  
ATOM    879 2HG  GLU A  56     254.362 188.649 323.610  1.00270.00           H  
ATOM    880  N   LYS A  57     253.422 191.933 323.006  1.00225.00           N  
ATOM    881  CA  LYS A  57     254.204 192.808 323.853  1.00225.00           C  
ATOM    882  C   LYS A  57     253.272 193.465 324.848  1.00225.00           C  
ATOM    883  O   LYS A  57     253.636 193.657 326.012  1.00225.00           O  
ATOM    884  CB  LYS A  57     254.947 193.842 323.023  1.00225.00           C  
ATOM    885  CG  LYS A  57     256.307 193.377 322.515  1.00225.00           C  
ATOM    886  CD  LYS A  57     256.178 192.103 321.690  1.00225.00           C  
ATOM    887  CE  LYS A  57     257.423 191.799 320.900  1.00225.00           C  
ATOM    888  NZ  LYS A  57     257.257 190.569 320.085  1.00225.00           N  
ATOM    889  H   LYS A  57     253.296 192.139 322.018  1.00270.00           H  
ATOM    890  HA  LYS A  57     254.930 192.212 324.410  1.00270.00           H  
ATOM    891 1HB  LYS A  57     254.340 194.116 322.158  1.00270.00           H  
ATOM    892 2HB  LYS A  57     255.098 194.744 323.615  1.00270.00           H  
ATOM    893 1HG  LYS A  57     256.760 194.161 321.909  1.00270.00           H  
ATOM    894 2HG  LYS A  57     256.956 193.176 323.373  1.00270.00           H  
ATOM    895 1HD  LYS A  57     255.996 191.253 322.354  1.00270.00           H  
ATOM    896 2HD  LYS A  57     255.354 192.191 321.018  1.00270.00           H  
ATOM    897 1HE  LYS A  57     257.626 192.634 320.232  1.00270.00           H  
ATOM    898 2HE  LYS A  57     258.267 191.669 321.576  1.00270.00           H  
ATOM    899 1HZ  LYS A  57     258.088 190.393 319.547  1.00270.00           H  
ATOM    900 2HZ  LYS A  57     257.073 189.781 320.682  1.00270.00           H  
ATOM    901 3HZ  LYS A  57     256.450 190.708 319.441  1.00270.00           H  
ATOM    902  N   LEU A  58     252.056 193.788 324.401  1.00225.00           N  
ATOM    903  CA  LEU A  58     251.098 194.380 325.322  1.00225.00           C  
ATOM    904  C   LEU A  58     250.763 193.393 326.420  1.00225.00           C  
ATOM    905  O   LEU A  58     250.674 193.773 327.592  1.00225.00           O  
ATOM    906  CB  LEU A  58     249.796 194.754 324.611  1.00225.00           C  
ATOM    907  CG  LEU A  58     249.840 195.900 323.618  1.00225.00           C  
ATOM    908  CD1 LEU A  58     248.486 195.940 322.884  1.00225.00           C  
ATOM    909  CD2 LEU A  58     250.131 197.223 324.378  1.00225.00           C  
ATOM    910  H   LEU A  58     251.851 193.666 323.401  1.00270.00           H  
ATOM    911  HA  LEU A  58     251.550 195.249 325.787  1.00270.00           H  
ATOM    912 1HB  LEU A  58     249.433 193.878 324.084  1.00270.00           H  
ATOM    913 2HB  LEU A  58     249.059 195.008 325.371  1.00270.00           H  
ATOM    914  HG  LEU A  58     250.621 195.722 322.871  1.00270.00           H  
ATOM    915 1HD1 LEU A  58     248.471 196.722 322.150  1.00270.00           H  
ATOM    916 2HD1 LEU A  58     248.324 195.001 322.389  1.00270.00           H  
ATOM    917 3HD1 LEU A  58     247.690 196.100 323.590  1.00270.00           H  
ATOM    918 1HD2 LEU A  58     250.151 198.042 323.690  1.00270.00           H  
ATOM    919 2HD2 LEU A  58     249.368 197.396 325.127  1.00270.00           H  
ATOM    920 3HD2 LEU A  58     251.088 197.168 324.869  1.00270.00           H  
ATOM    921  N   ASP A  59     250.636 192.116 326.070  1.00225.00           N  
ATOM    922  CA  ASP A  59     250.358 191.147 327.106  1.00225.00           C  
ATOM    923  C   ASP A  59     251.532 190.986 328.026  1.00225.00           C  
ATOM    924  O   ASP A  59     251.365 191.000 329.237  1.00225.00           O  
ATOM    925  CB  ASP A  59     249.985 189.804 326.515  1.00225.00           C  
ATOM    926  CG  ASP A  59     248.593 189.786 325.981  1.00225.00           C  
ATOM    927  OD1 ASP A  59     247.796 190.605 326.411  1.00225.00           O  
ATOM    928  OD2 ASP A  59     248.285 188.937 325.199  1.00225.00           O  
ATOM    929  H   ASP A  59     250.654 191.854 325.076  1.00270.00           H  
ATOM    930  HA  ASP A  59     249.514 191.504 327.689  1.00270.00           H  
ATOM    931 1HB  ASP A  59     250.679 189.561 325.703  1.00270.00           H  
ATOM    932 2HB  ASP A  59     250.093 189.023 327.278  1.00270.00           H  
ATOM    933  N   GLU A  60     252.745 191.011 327.507  1.00225.00           N  
ATOM    934  CA  GLU A  60     253.862 190.842 328.408  1.00225.00           C  
ATOM    935  C   GLU A  60     253.858 191.951 329.449  1.00225.00           C  
ATOM    936  O   GLU A  60     254.092 191.688 330.638  1.00225.00           O  
ATOM    937  CB  GLU A  60     255.162 190.890 327.611  1.00225.00           C  
ATOM    938  CG  GLU A  60     255.402 189.686 326.723  1.00225.00           C  
ATOM    939  CD  GLU A  60     256.532 189.890 325.757  1.00225.00           C  
ATOM    940  OE1 GLU A  60     256.984 191.003 325.627  1.00225.00           O  
ATOM    941  OE2 GLU A  60     256.947 188.935 325.153  1.00225.00           O  
ATOM    942  H   GLU A  60     252.880 191.030 326.493  1.00270.00           H  
ATOM    943  HA  GLU A  60     253.766 189.878 328.911  1.00270.00           H  
ATOM    944 1HB  GLU A  60     255.160 191.775 326.979  1.00270.00           H  
ATOM    945 2HB  GLU A  60     256.003 190.979 328.295  1.00270.00           H  
ATOM    946 1HG  GLU A  60     255.643 188.838 327.361  1.00270.00           H  
ATOM    947 2HG  GLU A  60     254.499 189.435 326.186  1.00270.00           H  
ATOM    948  N   ALA A  61     253.564 193.183 329.008  1.00225.00           N  
ATOM    949  CA  ALA A  61     253.504 194.315 329.914  1.00225.00           C  
ATOM    950  C   ALA A  61     252.393 194.155 330.920  1.00225.00           C  
ATOM    951  O   ALA A  61     252.585 194.345 332.122  1.00225.00           O  
ATOM    952  CB  ALA A  61     253.245 195.582 329.125  1.00225.00           C  
ATOM    953  H   ALA A  61     253.432 193.328 328.000  1.00270.00           H  
ATOM    954  HA  ALA A  61     254.451 194.386 330.446  1.00270.00           H  
ATOM    955 1HB  ALA A  61     253.201 196.430 329.796  1.00270.00           H  
ATOM    956 2HB  ALA A  61     254.045 195.727 328.399  1.00270.00           H  
ATOM    957 3HB  ALA A  61     252.299 195.495 328.599  1.00270.00           H  
ATOM    958  N   ARG A  62     251.239 193.723 330.446  1.00225.00           N  
ATOM    959  CA  ARG A  62     250.103 193.548 331.307  1.00225.00           C  
ATOM    960  C   ARG A  62     250.358 192.525 332.372  1.00225.00           C  
ATOM    961  O   ARG A  62     250.045 192.750 333.540  1.00225.00           O  
ATOM    962  CB  ARG A  62     248.918 193.128 330.480  1.00225.00           C  
ATOM    963  CG  ARG A  62     247.684 192.825 331.242  1.00225.00           C  
ATOM    964  CD  ARG A  62     246.577 192.438 330.340  1.00225.00           C  
ATOM    965  NE  ARG A  62     246.903 191.268 329.497  1.00225.00           N  
ATOM    966  CZ  ARG A  62     246.924 189.977 329.882  1.00225.00           C  
ATOM    967  NH1 ARG A  62     246.679 189.587 331.127  1.00225.00           N  
ATOM    968  NH2 ARG A  62     247.200 189.102 328.952  1.00225.00           N  
ATOM    969  H   ARG A  62     251.124 193.581 329.436  1.00270.00           H  
ATOM    970  HA  ARG A  62     249.884 194.501 331.784  1.00270.00           H  
ATOM    971 1HB  ARG A  62     248.693 193.900 329.746  1.00270.00           H  
ATOM    972 2HB  ARG A  62     249.185 192.235 329.933  1.00270.00           H  
ATOM    973 1HG  ARG A  62     247.872 192.003 331.923  1.00270.00           H  
ATOM    974 2HG  ARG A  62     247.379 193.700 331.814  1.00270.00           H  
ATOM    975 1HD  ARG A  62     245.698 192.196 330.938  1.00270.00           H  
ATOM    976 2HD  ARG A  62     246.344 193.273 329.681  1.00270.00           H  
ATOM    977  HE  ARG A  62     247.111 191.427 328.488  1.00270.00           H  
ATOM    978 1HH1 ARG A  62     246.467 190.258 331.883  1.00270.00           H  
ATOM    979 2HH1 ARG A  62     246.713 188.609 331.364  1.00270.00           H  
ATOM    980 1HH2 ARG A  62     247.363 189.450 327.993  1.00270.00           H  
ATOM    981 2HH2 ARG A  62     247.241 188.116 329.157  1.00270.00           H  
ATOM    982  N   GLU A  63     250.940 191.414 331.975  1.00225.00           N  
ATOM    983  CA  GLU A  63     251.179 190.325 332.873  1.00225.00           C  
ATOM    984  C   GLU A  63     252.148 190.722 333.958  1.00225.00           C  
ATOM    985  O   GLU A  63     251.925 190.406 335.128  1.00225.00           O  
ATOM    986  CB  GLU A  63     251.710 189.168 332.063  1.00225.00           C  
ATOM    987  CG  GLU A  63     250.688 188.555 331.132  1.00225.00           C  
ATOM    988  CD  GLU A  63     251.312 187.631 330.159  1.00225.00           C  
ATOM    989  OE1 GLU A  63     252.520 187.588 330.111  1.00225.00           O  
ATOM    990  OE2 GLU A  63     250.594 186.973 329.446  1.00225.00           O  
ATOM    991  H   GLU A  63     251.180 191.309 330.989  1.00270.00           H  
ATOM    992  HA  GLU A  63     250.231 190.041 333.333  1.00270.00           H  
ATOM    993 1HB  GLU A  63     252.563 189.504 331.470  1.00270.00           H  
ATOM    994 2HB  GLU A  63     252.046 188.396 332.723  1.00270.00           H  
ATOM    995 1HG  GLU A  63     249.966 188.002 331.731  1.00270.00           H  
ATOM    996 2HG  GLU A  63     250.145 189.335 330.607  1.00270.00           H  
ATOM    997  N   GLU A  64     253.187 191.480 333.613  1.00225.00           N  
ATOM    998  CA  GLU A  64     254.093 191.885 334.665  1.00225.00           C  
ATOM    999  C   GLU A  64     253.429 192.856 335.591  1.00225.00           C  
ATOM   1000  O   GLU A  64     253.632 192.777 336.799  1.00225.00           O  
ATOM   1001  CB  GLU A  64     255.389 192.472 334.143  1.00225.00           C  
ATOM   1002  CG  GLU A  64     256.350 192.899 335.283  1.00225.00           C  
ATOM   1003  CD  GLU A  64     256.777 191.756 336.213  1.00225.00           C  
ATOM   1004  OE1 GLU A  64     256.714 190.608 335.812  1.00225.00           O  
ATOM   1005  OE2 GLU A  64     257.173 192.038 337.319  1.00225.00           O  
ATOM   1006  H   GLU A  64     253.373 191.683 332.622  1.00270.00           H  
ATOM   1007  HA  GLU A  64     254.342 191.009 335.251  1.00270.00           H  
ATOM   1008 1HB  GLU A  64     255.894 191.750 333.506  1.00270.00           H  
ATOM   1009 2HB  GLU A  64     255.167 193.353 333.533  1.00270.00           H  
ATOM   1010 1HG  GLU A  64     257.245 193.320 334.825  1.00270.00           H  
ATOM   1011 2HG  GLU A  64     255.890 193.695 335.870  1.00270.00           H  
ATOM   1012  N   VAL A  65     252.614 193.756 335.065  1.00225.00           N  
ATOM   1013  CA  VAL A  65     251.960 194.696 335.942  1.00225.00           C  
ATOM   1014  C   VAL A  65     251.050 193.964 336.897  1.00225.00           C  
ATOM   1015  O   VAL A  65     251.005 194.309 338.080  1.00225.00           O  
ATOM   1016  CB  VAL A  65     251.211 195.775 335.149  1.00225.00           C  
ATOM   1017  CG1 VAL A  65     250.315 196.641 336.086  1.00225.00           C  
ATOM   1018  CG2 VAL A  65     252.274 196.659 334.481  1.00225.00           C  
ATOM   1019  H   VAL A  65     252.498 193.815 334.046  1.00270.00           H  
ATOM   1020  HA  VAL A  65     252.729 195.202 336.523  1.00270.00           H  
ATOM   1021  HB  VAL A  65     250.576 195.305 334.393  1.00270.00           H  
ATOM   1022 1HG1 VAL A  65     249.813 197.411 335.496  1.00270.00           H  
ATOM   1023 2HG1 VAL A  65     249.562 196.020 336.573  1.00270.00           H  
ATOM   1024 3HG1 VAL A  65     250.937 197.116 336.847  1.00270.00           H  
ATOM   1025 1HG2 VAL A  65     251.814 197.433 333.909  1.00270.00           H  
ATOM   1026 2HG2 VAL A  65     252.892 197.109 335.249  1.00270.00           H  
ATOM   1027 3HG2 VAL A  65     252.900 196.059 333.832  1.00270.00           H  
ATOM   1028  N   GLU A  66     250.318 192.970 336.406  1.00225.00           N  
ATOM   1029  CA  GLU A  66     249.446 192.223 337.278  1.00225.00           C  
ATOM   1030  C   GLU A  66     250.255 191.535 338.361  1.00225.00           C  
ATOM   1031  O   GLU A  66     249.894 191.609 339.535  1.00225.00           O  
ATOM   1032  CB  GLU A  66     248.713 191.178 336.456  1.00225.00           C  
ATOM   1033  CG  GLU A  66     247.684 191.737 335.502  1.00225.00           C  
ATOM   1034  CD  GLU A  66     247.244 190.717 334.503  1.00225.00           C  
ATOM   1035  OE1 GLU A  66     247.809 189.646 334.503  1.00225.00           O  
ATOM   1036  OE2 GLU A  66     246.360 191.005 333.721  1.00225.00           O  
ATOM   1037  H   GLU A  66     250.351 192.756 335.404  1.00270.00           H  
ATOM   1038  HA  GLU A  66     248.735 192.905 337.740  1.00270.00           H  
ATOM   1039 1HB  GLU A  66     249.437 190.617 335.869  1.00270.00           H  
ATOM   1040 2HB  GLU A  66     248.216 190.472 337.122  1.00270.00           H  
ATOM   1041 1HG  GLU A  66     246.818 192.057 336.078  1.00270.00           H  
ATOM   1042 2HG  GLU A  66     248.080 192.608 334.995  1.00270.00           H  
ATOM   1043  N   ARG A  67     251.394 190.951 337.996  1.00225.00           N  
ATOM   1044  CA  ARG A  67     252.215 190.284 338.983  1.00225.00           C  
ATOM   1045  C   ARG A  67     252.784 191.247 339.990  1.00225.00           C  
ATOM   1046  O   ARG A  67     252.830 190.945 341.185  1.00225.00           O  
ATOM   1047  CB  ARG A  67     253.351 189.568 338.307  1.00225.00           C  
ATOM   1048  CG  ARG A  67     252.963 188.320 337.578  1.00225.00           C  
ATOM   1049  CD  ARG A  67     254.161 187.578 337.172  1.00225.00           C  
ATOM   1050  NE  ARG A  67     254.887 188.280 336.104  1.00225.00           N  
ATOM   1051  CZ  ARG A  67     254.689 188.105 334.778  1.00225.00           C  
ATOM   1052  NH1 ARG A  67     253.817 187.232 334.324  1.00225.00           N  
ATOM   1053  NH2 ARG A  67     255.400 188.826 333.943  1.00225.00           N  
ATOM   1054  H   ARG A  67     251.649 190.910 337.003  1.00270.00           H  
ATOM   1055  HA  ARG A  67     251.594 189.554 339.506  1.00270.00           H  
ATOM   1056 1HB  ARG A  67     253.817 190.239 337.587  1.00270.00           H  
ATOM   1057 2HB  ARG A  67     254.105 189.310 339.046  1.00270.00           H  
ATOM   1058 1HG  ARG A  67     252.362 187.689 338.235  1.00270.00           H  
ATOM   1059 2HG  ARG A  67     252.387 188.569 336.696  1.00270.00           H  
ATOM   1060 1HD  ARG A  67     254.830 187.485 338.027  1.00270.00           H  
ATOM   1061 2HD  ARG A  67     253.889 186.586 336.826  1.00270.00           H  
ATOM   1062  HE  ARG A  67     255.594 188.991 336.364  1.00270.00           H  
ATOM   1063 1HH1 ARG A  67     253.270 186.678 334.960  1.00270.00           H  
ATOM   1064 2HH1 ARG A  67     253.707 187.099 333.322  1.00270.00           H  
ATOM   1065 1HH2 ARG A  67     256.065 189.512 334.335  1.00270.00           H  
ATOM   1066 2HH2 ARG A  67     255.273 188.741 332.950  1.00270.00           H  
ATOM   1067  N   ALA A  68     253.221 192.406 339.518  1.00225.00           N  
ATOM   1068  CA  ALA A  68     253.785 193.395 340.393  1.00225.00           C  
ATOM   1069  C   ALA A  68     252.747 193.868 341.378  1.00225.00           C  
ATOM   1070  O   ALA A  68     253.043 194.018 342.565  1.00225.00           O  
ATOM   1071  CB  ALA A  68     254.295 194.566 339.579  1.00225.00           C  
ATOM   1072  H   ALA A  68     253.197 192.581 338.515  1.00270.00           H  
ATOM   1073  HA  ALA A  68     254.607 192.940 340.942  1.00270.00           H  
ATOM   1074 1HB  ALA A  68     254.735 195.310 340.238  1.00270.00           H  
ATOM   1075 2HB  ALA A  68     255.049 194.208 338.869  1.00270.00           H  
ATOM   1076 3HB  ALA A  68     253.466 195.009 339.029  1.00270.00           H  
ATOM   1077  N   ALA A  69     251.512 194.059 340.907  1.00225.00           N  
ATOM   1078  CA  ALA A  69     250.448 194.492 341.781  1.00225.00           C  
ATOM   1079  C   ALA A  69     250.153 193.450 342.824  1.00225.00           C  
ATOM   1080  O   ALA A  69     249.977 193.782 343.998  1.00225.00           O  
ATOM   1081  CB  ALA A  69     249.207 194.770 340.982  1.00225.00           C  
ATOM   1082  H   ALA A  69     251.331 193.961 339.902  1.00270.00           H  
ATOM   1083  HA  ALA A  69     250.758 195.395 342.289  1.00270.00           H  
ATOM   1084 1HB  ALA A  69     248.438 195.089 341.658  1.00270.00           H  
ATOM   1085 2HB  ALA A  69     249.414 195.545 340.243  1.00270.00           H  
ATOM   1086 3HB  ALA A  69     248.895 193.857 340.475  1.00270.00           H  
ATOM   1087  N   GLU A  70     250.159 192.182 342.428  1.00225.00           N  
ATOM   1088  CA  GLU A  70     249.857 191.144 343.378  1.00225.00           C  
ATOM   1089  C   GLU A  70     250.894 191.124 344.460  1.00225.00           C  
ATOM   1090  O   GLU A  70     250.556 191.071 345.646  1.00225.00           O  
ATOM   1091  CB  GLU A  70     249.838 189.801 342.665  1.00225.00           C  
ATOM   1092  CG  GLU A  70     248.666 189.605 341.731  1.00225.00           C  
ATOM   1093  CD  GLU A  70     248.844 188.423 340.815  1.00225.00           C  
ATOM   1094  OE1 GLU A  70     249.928 187.885 340.776  1.00225.00           O  
ATOM   1095  OE2 GLU A  70     247.901 188.056 340.158  1.00225.00           O  
ATOM   1096  H   GLU A  70     250.284 191.953 341.434  1.00270.00           H  
ATOM   1097  HA  GLU A  70     248.884 191.343 343.822  1.00270.00           H  
ATOM   1098 1HB  GLU A  70     250.749 189.694 342.082  1.00270.00           H  
ATOM   1099 2HB  GLU A  70     249.827 188.999 343.401  1.00270.00           H  
ATOM   1100 1HG  GLU A  70     247.778 189.438 342.336  1.00270.00           H  
ATOM   1101 2HG  GLU A  70     248.498 190.501 341.154  1.00270.00           H  
ATOM   1102  N   GLU A  71     252.151 191.274 344.074  1.00225.00           N  
ATOM   1103  CA  GLU A  71     253.182 191.249 345.066  1.00225.00           C  
ATOM   1104  C   GLU A  71     253.154 192.477 345.933  1.00225.00           C  
ATOM   1105  O   GLU A  71     253.285 192.357 347.147  1.00225.00           O  
ATOM   1106  CB  GLU A  71     254.532 191.066 344.402  1.00225.00           C  
ATOM   1107  CG  GLU A  71     254.698 189.687 343.826  1.00225.00           C  
ATOM   1108  CD  GLU A  71     254.540 188.623 344.879  1.00225.00           C  
ATOM   1109  OE1 GLU A  71     255.205 188.694 345.896  1.00225.00           O  
ATOM   1110  OE2 GLU A  71     253.717 187.770 344.688  1.00225.00           O  
ATOM   1111  H   GLU A  71     252.383 191.317 343.075  1.00270.00           H  
ATOM   1112  HA  GLU A  71     253.005 190.391 345.712  1.00270.00           H  
ATOM   1113 1HB  GLU A  71     254.617 191.777 343.576  1.00270.00           H  
ATOM   1114 2HB  GLU A  71     255.327 191.275 345.090  1.00270.00           H  
ATOM   1115 1HG  GLU A  71     253.947 189.530 343.053  1.00270.00           H  
ATOM   1116 2HG  GLU A  71     255.680 189.605 343.365  1.00270.00           H  
ATOM   1117  N   ALA A  72     252.870 193.649 345.363  1.00225.00           N  
ATOM   1118  CA  ALA A  72     252.820 194.852 346.174  1.00225.00           C  
ATOM   1119  C   ALA A  72     251.740 194.720 347.227  1.00225.00           C  
ATOM   1120  O   ALA A  72     251.919 195.160 348.365  1.00225.00           O  
ATOM   1121  CB  ALA A  72     252.559 196.070 345.316  1.00225.00           C  
ATOM   1122  H   ALA A  72     252.761 193.716 344.347  1.00270.00           H  
ATOM   1123  HA  ALA A  72     253.779 194.962 346.674  1.00270.00           H  
ATOM   1124 1HB  ALA A  72     252.543 196.959 345.936  1.00270.00           H  
ATOM   1125 2HB  ALA A  72     253.346 196.160 344.569  1.00270.00           H  
ATOM   1126 3HB  ALA A  72     251.595 195.954 344.816  1.00270.00           H  
ATOM   1127  N   LEU A  73     250.623 194.097 346.867  1.00225.00           N  
ATOM   1128  CA  LEU A  73     249.562 193.916 347.825  1.00225.00           C  
ATOM   1129  C   LEU A  73     250.042 192.989 348.923  1.00225.00           C  
ATOM   1130  O   LEU A  73     249.818 193.280 350.101  1.00225.00           O  
ATOM   1131  CB  LEU A  73     248.318 193.409 347.095  1.00225.00           C  
ATOM   1132  CG  LEU A  73     247.645 194.478 346.144  1.00225.00           C  
ATOM   1133  CD1 LEU A  73     246.635 193.813 345.238  1.00225.00           C  
ATOM   1134  CD2 LEU A  73     246.919 195.549 346.976  1.00225.00           C  
ATOM   1135  H   LEU A  73     250.500 193.799 345.891  1.00270.00           H  
ATOM   1136  HA  LEU A  73     249.341 194.875 348.281  1.00270.00           H  
ATOM   1137 1HB  LEU A  73     248.604 192.552 346.487  1.00270.00           H  
ATOM   1138 2HB  LEU A  73     247.586 193.085 347.834  1.00270.00           H  
ATOM   1139  HG  LEU A  73     248.410 194.948 345.532  1.00270.00           H  
ATOM   1140 1HD1 LEU A  73     246.189 194.566 344.585  1.00270.00           H  
ATOM   1141 2HD1 LEU A  73     247.140 193.060 344.630  1.00270.00           H  
ATOM   1142 3HD1 LEU A  73     245.858 193.341 345.834  1.00270.00           H  
ATOM   1143 1HD2 LEU A  73     246.480 196.250 346.307  1.00270.00           H  
ATOM   1144 2HD2 LEU A  73     246.138 195.086 347.578  1.00270.00           H  
ATOM   1145 3HD2 LEU A  73     247.597 196.070 347.632  1.00270.00           H  
ATOM   1146  N   ARG A  74     250.803 191.944 348.571  1.00225.00           N  
ATOM   1147  CA  ARG A  74     251.302 191.063 349.616  1.00225.00           C  
ATOM   1148  C   ARG A  74     252.244 191.837 350.508  1.00225.00           C  
ATOM   1149  O   ARG A  74     252.193 191.710 351.726  1.00225.00           O  
ATOM   1150  CB  ARG A  74     252.103 189.892 349.065  1.00225.00           C  
ATOM   1151  CG  ARG A  74     251.409 188.966 348.107  1.00225.00           C  
ATOM   1152  CD  ARG A  74     250.300 188.191 348.691  1.00225.00           C  
ATOM   1153  NE  ARG A  74     249.076 188.979 348.798  1.00225.00           N  
ATOM   1154  CZ  ARG A  74     248.256 189.328 347.777  1.00225.00           C  
ATOM   1155  NH1 ARG A  74     248.523 188.986 346.530  1.00225.00           N  
ATOM   1156  NH2 ARG A  74     247.168 190.027 348.042  1.00225.00           N  
ATOM   1157  H   ARG A  74     250.930 191.724 347.577  1.00270.00           H  
ATOM   1158  HA  ARG A  74     250.475 190.709 350.220  1.00270.00           H  
ATOM   1159 1HB  ARG A  74     252.963 190.282 348.538  1.00270.00           H  
ATOM   1160 2HB  ARG A  74     252.482 189.295 349.895  1.00270.00           H  
ATOM   1161 1HG  ARG A  74     251.033 189.541 347.314  1.00270.00           H  
ATOM   1162 2HG  ARG A  74     252.143 188.264 347.708  1.00270.00           H  
ATOM   1163 1HD  ARG A  74     250.097 187.314 348.080  1.00270.00           H  
ATOM   1164 2HD  ARG A  74     250.580 187.872 349.697  1.00270.00           H  
ATOM   1165  HE  ARG A  74     248.794 189.282 349.747  1.00270.00           H  
ATOM   1166 1HH1 ARG A  74     249.357 188.460 346.311  1.00270.00           H  
ATOM   1167 2HH1 ARG A  74     247.900 189.266 345.789  1.00270.00           H  
ATOM   1168 1HH2 ARG A  74     246.962 190.301 349.020  1.00270.00           H  
ATOM   1169 2HH2 ARG A  74     246.539 190.292 347.307  1.00270.00           H  
ATOM   1170  N   ARG A  75     253.067 192.691 349.918  1.00225.00           N  
ATOM   1171  CA  ARG A  75     254.017 193.414 350.721  1.00225.00           C  
ATOM   1172  C   ARG A  75     253.306 194.336 351.692  1.00225.00           C  
ATOM   1173  O   ARG A  75     253.760 194.486 352.826  1.00225.00           O  
ATOM   1174  CB  ARG A  75     254.959 194.238 349.886  1.00225.00           C  
ATOM   1175  CG  ARG A  75     255.851 193.543 348.890  1.00225.00           C  
ATOM   1176  CD  ARG A  75     256.849 192.615 349.492  1.00225.00           C  
ATOM   1177  NE  ARG A  75     256.285 191.294 349.682  1.00225.00           N  
ATOM   1178  CZ  ARG A  75     256.065 190.412 348.686  1.00225.00           C  
ATOM   1179  NH1 ARG A  75     256.374 190.716 347.453  1.00225.00           N  
ATOM   1180  NH2 ARG A  75     255.530 189.235 348.921  1.00225.00           N  
ATOM   1181  H   ARG A  75     253.065 192.758 348.900  1.00270.00           H  
ATOM   1182  HA  ARG A  75     254.598 192.699 351.295  1.00270.00           H  
ATOM   1183 1HB  ARG A  75     254.366 194.949 349.333  1.00270.00           H  
ATOM   1184 2HB  ARG A  75     255.608 194.770 350.519  1.00270.00           H  
ATOM   1185 1HG  ARG A  75     255.243 192.994 348.228  1.00270.00           H  
ATOM   1186 2HG  ARG A  75     256.396 194.293 348.322  1.00270.00           H  
ATOM   1187 1HD  ARG A  75     257.727 192.535 348.856  1.00270.00           H  
ATOM   1188 2HD  ARG A  75     257.147 192.994 350.471  1.00270.00           H  
ATOM   1189  HE  ARG A  75     256.040 191.009 350.636  1.00270.00           H  
ATOM   1190 1HH1 ARG A  75     256.776 191.607 347.229  1.00270.00           H  
ATOM   1191 2HH1 ARG A  75     256.164 190.036 346.709  1.00270.00           H  
ATOM   1192 1HH2 ARG A  75     255.261 188.972 349.888  1.00270.00           H  
ATOM   1193 2HH2 ARG A  75     255.367 188.614 348.114  1.00270.00           H  
ATOM   1194  N   ARG A  76     252.202 194.963 351.267  1.00225.00           N  
ATOM   1195  CA  ARG A  76     251.454 195.826 352.175  1.00225.00           C  
ATOM   1196  C   ARG A  76     250.886 195.008 353.321  1.00225.00           C  
ATOM   1197  O   ARG A  76     250.983 195.394 354.483  1.00225.00           O  
ATOM   1198  CB  ARG A  76     250.313 196.545 351.472  1.00225.00           C  
ATOM   1199  CG  ARG A  76     249.509 197.495 352.387  1.00225.00           C  
ATOM   1200  CD  ARG A  76     248.531 198.308 351.622  1.00225.00           C  
ATOM   1201  NE  ARG A  76     247.809 199.273 352.458  1.00225.00           N  
ATOM   1202  CZ  ARG A  76     246.649 199.057 353.104  1.00225.00           C  
ATOM   1203  NH1 ARG A  76     246.038 197.898 353.028  1.00225.00           N  
ATOM   1204  NH2 ARG A  76     246.117 200.033 353.821  1.00225.00           N  
ATOM   1205  H   ARG A  76     251.924 194.868 350.282  1.00270.00           H  
ATOM   1206  HA  ARG A  76     252.135 196.578 352.580  1.00270.00           H  
ATOM   1207 1HB  ARG A  76     250.705 197.120 350.643  1.00270.00           H  
ATOM   1208 2HB  ARG A  76     249.620 195.810 351.055  1.00270.00           H  
ATOM   1209 1HG  ARG A  76     248.949 196.906 353.112  1.00270.00           H  
ATOM   1210 2HG  ARG A  76     250.189 198.158 352.916  1.00270.00           H  
ATOM   1211 1HD  ARG A  76     249.054 198.865 350.868  1.00270.00           H  
ATOM   1212 2HD  ARG A  76     247.813 197.656 351.130  1.00270.00           H  
ATOM   1213  HE  ARG A  76     248.233 200.179 352.570  1.00270.00           H  
ATOM   1214 1HH1 ARG A  76     246.429 197.149 352.467  1.00270.00           H  
ATOM   1215 2HH1 ARG A  76     245.166 197.756 353.505  1.00270.00           H  
ATOM   1216 1HH2 ARG A  76     246.579 200.928 353.880  1.00270.00           H  
ATOM   1217 2HH2 ARG A  76     245.246 199.884 354.309  1.00270.00           H  
ATOM   1218  N   GLU A  77     250.364 193.828 353.008  1.00225.00           N  
ATOM   1219  CA  GLU A  77     249.778 192.933 354.000  1.00225.00           C  
ATOM   1220  C   GLU A  77     250.836 192.525 355.019  1.00225.00           C  
ATOM   1221  O   GLU A  77     250.562 192.406 356.213  1.00225.00           O  
ATOM   1222  CB  GLU A  77     249.207 191.717 353.288  1.00225.00           C  
ATOM   1223  CG  GLU A  77     247.986 192.028 352.446  1.00225.00           C  
ATOM   1224  CD  GLU A  77     247.703 190.953 351.466  1.00225.00           C  
ATOM   1225  OE1 GLU A  77     248.475 190.027 351.411  1.00225.00           O  
ATOM   1226  OE2 GLU A  77     246.750 191.054 350.736  1.00225.00           O  
ATOM   1227  H   GLU A  77     250.303 193.568 352.015  1.00270.00           H  
ATOM   1228  HA  GLU A  77     248.976 193.457 354.517  1.00270.00           H  
ATOM   1229 1HB  GLU A  77     249.960 191.285 352.647  1.00270.00           H  
ATOM   1230 2HB  GLU A  77     248.931 190.963 354.021  1.00270.00           H  
ATOM   1231 1HG  GLU A  77     247.128 192.138 353.105  1.00270.00           H  
ATOM   1232 2HG  GLU A  77     248.129 192.970 351.927  1.00270.00           H  
ATOM   1233  N   GLU A  78     252.062 192.389 354.538  1.00225.00           N  
ATOM   1234  CA  GLU A  78     253.239 192.023 355.306  1.00225.00           C  
ATOM   1235  C   GLU A  78     253.862 193.210 356.061  1.00225.00           C  
ATOM   1236  O   GLU A  78     254.839 193.025 356.788  1.00225.00           O  
ATOM   1237  CB  GLU A  78     254.280 191.449 354.359  1.00225.00           C  
ATOM   1238  CG  GLU A  78     253.907 190.139 353.704  1.00225.00           C  
ATOM   1239  CD  GLU A  78     254.779 189.893 352.529  1.00225.00           C  
ATOM   1240  OE1 GLU A  78     255.658 190.695 352.328  1.00225.00           O  
ATOM   1241  OE2 GLU A  78     254.560 188.955 351.792  1.00225.00           O  
ATOM   1242  H   GLU A  78     252.162 192.451 353.519  1.00270.00           H  
ATOM   1243  HA  GLU A  78     252.950 191.264 356.031  1.00270.00           H  
ATOM   1244 1HB  GLU A  78     254.476 192.170 353.583  1.00270.00           H  
ATOM   1245 2HB  GLU A  78     255.213 191.296 354.899  1.00270.00           H  
ATOM   1246 1HG  GLU A  78     254.054 189.338 354.425  1.00270.00           H  
ATOM   1247 2HG  GLU A  78     252.862 190.135 353.417  1.00270.00           H  
ATOM   1248  N   GLY A  79     253.332 194.430 355.883  1.00225.00           N  
ATOM   1249  CA  GLY A  79     253.857 195.610 356.566  1.00225.00           C  
ATOM   1250  C   GLY A  79     254.872 196.495 355.818  1.00225.00           C  
ATOM   1251  O   GLY A  79     255.519 197.338 356.443  1.00225.00           O  
ATOM   1252  H   GLY A  79     252.514 194.552 355.288  1.00270.00           H  
ATOM   1253 1HA  GLY A  79     253.005 196.232 356.840  1.00270.00           H  
ATOM   1254 2HA  GLY A  79     254.302 195.291 357.506  1.00270.00           H  
ATOM   1255  N   ALA A  80     255.057 196.309 354.517  1.00225.00           N  
ATOM   1256  CA  ALA A  80     255.994 197.141 353.770  1.00225.00           C  
ATOM   1257  C   ALA A  80     255.451 198.557 353.629  1.00225.00           C  
ATOM   1258  O   ALA A  80     254.240 198.761 353.554  1.00225.00           O  
ATOM   1259  CB  ALA A  80     256.252 196.556 352.412  1.00225.00           C  
ATOM   1260  H   ALA A  80     254.519 195.613 354.005  1.00270.00           H  
ATOM   1261  HA  ALA A  80     256.930 197.188 354.326  1.00270.00           H  
ATOM   1262 1HB  ALA A  80     256.960 197.179 351.867  1.00270.00           H  
ATOM   1263 2HB  ALA A  80     256.652 195.549 352.524  1.00270.00           H  
ATOM   1264 3HB  ALA A  80     255.326 196.524 351.895  1.00270.00           H  
ATOM   1265  N   ASP A  81     256.337 199.551 353.567  1.00225.00           N  
ATOM   1266  CA  ASP A  81     255.872 200.920 353.399  1.00225.00           C  
ATOM   1267  C   ASP A  81     255.131 201.105 352.097  1.00225.00           C  
ATOM   1268  O   ASP A  81     255.647 200.797 351.019  1.00225.00           O  
ATOM   1269  CB  ASP A  81     257.008 201.925 353.449  1.00225.00           C  
ATOM   1270  CG  ASP A  81     256.465 203.341 353.408  1.00225.00           C  
ATOM   1271  OD1 ASP A  81     256.348 203.945 354.436  1.00225.00           O  
ATOM   1272  OD2 ASP A  81     256.093 203.794 352.330  1.00225.00           O  
ATOM   1273  H   ASP A  81     257.326 199.359 353.643  1.00270.00           H  
ATOM   1274  HA  ASP A  81     255.183 201.144 354.214  1.00270.00           H  
ATOM   1275 1HB  ASP A  81     257.587 201.788 354.363  1.00270.00           H  
ATOM   1276 2HB  ASP A  81     257.682 201.769 352.607  1.00270.00           H  
ATOM   1277  N   VAL A  82     253.938 201.654 352.209  1.00225.00           N  
ATOM   1278  CA  VAL A  82     253.085 201.848 351.064  1.00225.00           C  
ATOM   1279  C   VAL A  82     253.499 202.959 350.132  1.00225.00           C  
ATOM   1280  O   VAL A  82     253.140 202.914 348.964  1.00225.00           O  
ATOM   1281  CB  VAL A  82     251.631 202.049 351.495  1.00225.00           C  
ATOM   1282  CG1 VAL A  82     251.177 200.813 352.235  1.00225.00           C  
ATOM   1283  CG2 VAL A  82     251.483 203.299 352.362  1.00225.00           C  
ATOM   1284  H   VAL A  82     253.621 201.899 353.135  1.00270.00           H  
ATOM   1285  HA  VAL A  82     253.108 200.925 350.495  1.00270.00           H  
ATOM   1286  HB  VAL A  82     251.012 202.149 350.611  1.00270.00           H  
ATOM   1287 1HG1 VAL A  82     250.142 200.929 352.523  1.00270.00           H  
ATOM   1288 2HG1 VAL A  82     251.284 199.952 351.580  1.00270.00           H  
ATOM   1289 3HG1 VAL A  82     251.785 200.660 353.126  1.00270.00           H  
ATOM   1290 1HG2 VAL A  82     250.438 203.411 352.648  1.00270.00           H  
ATOM   1291 2HG2 VAL A  82     252.090 203.210 353.257  1.00270.00           H  
ATOM   1292 3HG2 VAL A  82     251.788 204.183 351.809  1.00270.00           H  
ATOM   1293  N   SER A  83     254.187 203.997 350.601  1.00225.00           N  
ATOM   1294  CA  SER A  83     254.523 205.032 349.648  1.00225.00           C  
ATOM   1295  C   SER A  83     255.605 204.474 348.758  1.00225.00           C  
ATOM   1296  O   SER A  83     255.672 204.792 347.569  1.00225.00           O  
ATOM   1297  CB  SER A  83     255.001 206.285 350.350  1.00225.00           C  
ATOM   1298  OG  SER A  83     256.252 206.089 350.941  1.00225.00           O  
ATOM   1299  H   SER A  83     254.530 204.048 351.560  1.00270.00           H  
ATOM   1300  HA  SER A  83     253.647 205.269 349.045  1.00270.00           H  
ATOM   1301 1HB  SER A  83     255.059 207.103 349.631  1.00270.00           H  
ATOM   1302 2HB  SER A  83     254.279 206.569 351.112  1.00270.00           H  
ATOM   1303  HG  SER A  83     256.123 205.426 351.653  1.00270.00           H  
ATOM   1304  N   GLU A  84     256.401 203.562 349.315  1.00225.00           N  
ATOM   1305  CA  GLU A  84     257.447 202.929 348.540  1.00225.00           C  
ATOM   1306  C   GLU A  84     256.860 201.927 347.560  1.00225.00           C  
ATOM   1307  O   GLU A  84     257.274 201.885 346.398  1.00225.00           O  
ATOM   1308  CB  GLU A  84     258.446 202.263 349.465  1.00225.00           C  
ATOM   1309  CG  GLU A  84     259.235 203.265 350.264  1.00225.00           C  
ATOM   1310  CD  GLU A  84     260.163 202.666 351.241  1.00225.00           C  
ATOM   1311  OE1 GLU A  84     260.099 201.485 351.472  1.00225.00           O  
ATOM   1312  OE2 GLU A  84     260.961 203.407 351.775  1.00225.00           O  
ATOM   1313  H   GLU A  84     256.300 203.399 350.332  1.00270.00           H  
ATOM   1314  HA  GLU A  84     257.968 203.698 347.973  1.00270.00           H  
ATOM   1315 1HB  GLU A  84     257.925 201.605 350.154  1.00270.00           H  
ATOM   1316 2HB  GLU A  84     259.140 201.657 348.885  1.00270.00           H  
ATOM   1317 1HG  GLU A  84     259.807 203.882 349.574  1.00270.00           H  
ATOM   1318 2HG  GLU A  84     258.535 203.917 350.791  1.00270.00           H  
ATOM   1319  N   LEU A  85     255.853 201.166 348.000  1.00225.00           N  
ATOM   1320  CA  LEU A  85     255.229 200.192 347.120  1.00225.00           C  
ATOM   1321  C   LEU A  85     254.499 200.891 346.004  1.00225.00           C  
ATOM   1322  O   LEU A  85     254.572 200.472 344.847  1.00225.00           O  
ATOM   1323  CB  LEU A  85     254.200 199.364 347.884  1.00225.00           C  
ATOM   1324  CG  LEU A  85     254.716 198.430 348.970  1.00225.00           C  
ATOM   1325  CD1 LEU A  85     253.510 197.873 349.728  1.00225.00           C  
ATOM   1326  CD2 LEU A  85     255.551 197.340 348.378  1.00225.00           C  
ATOM   1327  H   LEU A  85     255.588 201.214 348.989  1.00270.00           H  
ATOM   1328  HA  LEU A  85     255.999 199.566 346.680  1.00270.00           H  
ATOM   1329 1HB  LEU A  85     253.497 200.048 348.346  1.00270.00           H  
ATOM   1330 2HB  LEU A  85     253.649 198.763 347.168  1.00270.00           H  
ATOM   1331  HG  LEU A  85     255.322 198.972 349.654  1.00270.00           H  
ATOM   1332 1HD1 LEU A  85     253.832 197.229 350.511  1.00270.00           H  
ATOM   1333 2HD1 LEU A  85     252.943 198.682 350.162  1.00270.00           H  
ATOM   1334 3HD1 LEU A  85     252.878 197.318 349.047  1.00270.00           H  
ATOM   1335 1HD2 LEU A  85     255.908 196.716 349.174  1.00270.00           H  
ATOM   1336 2HD2 LEU A  85     254.955 196.759 347.683  1.00270.00           H  
ATOM   1337 3HD2 LEU A  85     256.405 197.753 347.862  1.00270.00           H  
ATOM   1338  N   VAL A  86     253.831 201.986 346.337  1.00225.00           N  
ATOM   1339  CA  VAL A  86     253.118 202.742 345.347  1.00225.00           C  
ATOM   1340  C   VAL A  86     254.092 203.377 344.405  1.00225.00           C  
ATOM   1341  O   VAL A  86     253.889 203.322 343.196  1.00225.00           O  
ATOM   1342  CB  VAL A  86     252.195 203.770 346.003  1.00225.00           C  
ATOM   1343  CG1 VAL A  86     251.620 204.723 344.967  1.00225.00           C  
ATOM   1344  CG2 VAL A  86     251.039 203.008 346.670  1.00225.00           C  
ATOM   1345  H   VAL A  86     253.788 202.288 347.312  1.00270.00           H  
ATOM   1346  HA  VAL A  86     252.488 202.056 344.782  1.00270.00           H  
ATOM   1347  HB  VAL A  86     252.753 204.348 346.741  1.00270.00           H  
ATOM   1348 1HG1 VAL A  86     250.953 205.430 345.455  1.00270.00           H  
ATOM   1349 2HG1 VAL A  86     252.420 205.268 344.483  1.00270.00           H  
ATOM   1350 3HG1 VAL A  86     251.070 204.164 344.228  1.00270.00           H  
ATOM   1351 1HG2 VAL A  86     250.385 203.713 347.140  1.00270.00           H  
ATOM   1352 2HG2 VAL A  86     250.492 202.449 345.914  1.00270.00           H  
ATOM   1353 3HG2 VAL A  86     251.419 202.327 347.409  1.00270.00           H  
ATOM   1354  N   ALA A  87     255.170 203.958 344.920  1.00225.00           N  
ATOM   1355  CA  ALA A  87     256.122 204.556 344.029  1.00225.00           C  
ATOM   1356  C   ALA A  87     256.646 203.505 343.072  1.00225.00           C  
ATOM   1357  O   ALA A  87     256.809 203.796 341.890  1.00225.00           O  
ATOM   1358  CB  ALA A  87     257.243 205.191 344.811  1.00225.00           C  
ATOM   1359  H   ALA A  87     255.314 204.031 345.928  1.00270.00           H  
ATOM   1360  HA  ALA A  87     255.616 205.324 343.450  1.00270.00           H  
ATOM   1361 1HB  ALA A  87     257.941 205.654 344.133  1.00270.00           H  
ATOM   1362 2HB  ALA A  87     256.826 205.946 345.477  1.00270.00           H  
ATOM   1363 3HB  ALA A  87     257.750 204.427 345.398  1.00270.00           H  
ATOM   1364  N   GLU A  88     256.847 202.264 343.527  1.00225.00           N  
ATOM   1365  CA  GLU A  88     257.308 201.284 342.570  1.00225.00           C  
ATOM   1366  C   GLU A  88     256.222 200.954 341.566  1.00225.00           C  
ATOM   1367  O   GLU A  88     256.503 200.854 340.375  1.00225.00           O  
ATOM   1368  CB  GLU A  88     257.803 199.998 343.205  1.00225.00           C  
ATOM   1369  CG  GLU A  88     258.390 199.034 342.142  1.00225.00           C  
ATOM   1370  CD  GLU A  88     259.590 199.648 341.417  1.00225.00           C  
ATOM   1371  OE1 GLU A  88     260.292 200.401 342.042  1.00225.00           O  
ATOM   1372  OE2 GLU A  88     259.782 199.407 340.239  1.00225.00           O  
ATOM   1373  H   GLU A  88     256.765 202.048 344.526  1.00270.00           H  
ATOM   1374  HA  GLU A  88     258.138 201.718 342.028  1.00270.00           H  
ATOM   1375 1HB  GLU A  88     258.559 200.216 343.954  1.00270.00           H  
ATOM   1376 2HB  GLU A  88     256.972 199.500 343.710  1.00270.00           H  
ATOM   1377 1HG  GLU A  88     258.715 198.124 342.643  1.00270.00           H  
ATOM   1378 2HG  GLU A  88     257.625 198.759 341.418  1.00270.00           H  
ATOM   1379  N   LEU A  89     254.962 200.865 341.986  1.00225.00           N  
ATOM   1380  CA  LEU A  89     253.933 200.563 341.000  1.00225.00           C  
ATOM   1381  C   LEU A  89     253.890 201.679 339.967  1.00225.00           C  
ATOM   1382  O   LEU A  89     253.655 201.427 338.776  1.00225.00           O  
ATOM   1383  CB  LEU A  89     252.550 200.395 341.650  1.00225.00           C  
ATOM   1384  CG  LEU A  89     252.320 199.133 342.556  1.00225.00           C  
ATOM   1385  CD1 LEU A  89     250.930 199.249 343.224  1.00225.00           C  
ATOM   1386  CD2 LEU A  89     252.409 197.831 341.727  1.00225.00           C  
ATOM   1387  H   LEU A  89     254.750 200.919 342.988  1.00270.00           H  
ATOM   1388  HA  LEU A  89     254.206 199.648 340.484  1.00270.00           H  
ATOM   1389 1HB  LEU A  89     252.378 201.271 342.276  1.00270.00           H  
ATOM   1390 2HB  LEU A  89     251.797 200.387 340.864  1.00270.00           H  
ATOM   1391  HG  LEU A  89     253.077 199.105 343.336  1.00270.00           H  
ATOM   1392 1HD1 LEU A  89     250.768 198.385 343.853  1.00270.00           H  
ATOM   1393 2HD1 LEU A  89     250.880 200.156 343.828  1.00270.00           H  
ATOM   1394 3HD1 LEU A  89     250.153 199.283 342.460  1.00270.00           H  
ATOM   1395 1HD2 LEU A  89     252.257 196.994 342.387  1.00270.00           H  
ATOM   1396 2HD2 LEU A  89     251.646 197.829 340.947  1.00270.00           H  
ATOM   1397 3HD2 LEU A  89     253.388 197.734 341.272  1.00270.00           H  
ATOM   1398  N   ILE A  90     254.120 202.910 340.409  1.00225.00           N  
ATOM   1399  CA  ILE A  90     254.151 204.032 339.502  1.00225.00           C  
ATOM   1400  C   ILE A  90     255.334 203.887 338.569  1.00225.00           C  
ATOM   1401  O   ILE A  90     255.191 204.089 337.366  1.00225.00           O  
ATOM   1402  CB  ILE A  90     254.216 205.374 340.250  1.00225.00           C  
ATOM   1403  CG1 ILE A  90     252.874 205.595 341.001  1.00225.00           C  
ATOM   1404  CG2 ILE A  90     254.524 206.512 339.266  1.00225.00           C  
ATOM   1405  CD1 ILE A  90     252.883 206.733 342.011  1.00225.00           C  
ATOM   1406  H   ILE A  90     254.247 203.048 341.417  1.00270.00           H  
ATOM   1407  HA  ILE A  90     253.241 204.021 338.906  1.00270.00           H  
ATOM   1408  HB  ILE A  90     254.999 205.332 341.000  1.00270.00           H  
ATOM   1409 1HG1 ILE A  90     252.094 205.794 340.270  1.00270.00           H  
ATOM   1410 2HG1 ILE A  90     252.620 204.680 341.530  1.00270.00           H  
ATOM   1411 1HG2 ILE A  90     254.568 207.459 339.783  1.00270.00           H  
ATOM   1412 2HG2 ILE A  90     255.475 206.348 338.767  1.00270.00           H  
ATOM   1413 3HG2 ILE A  90     253.754 206.541 338.540  1.00270.00           H  
ATOM   1414 1HD1 ILE A  90     251.903 206.800 342.485  1.00270.00           H  
ATOM   1415 2HD1 ILE A  90     253.639 206.544 342.770  1.00270.00           H  
ATOM   1416 3HD1 ILE A  90     253.095 207.663 341.517  1.00270.00           H  
ATOM   1417  N   ARG A  91     256.502 203.546 339.103  1.00225.00           N  
ATOM   1418  CA  ARG A  91     257.680 203.381 338.280  1.00225.00           C  
ATOM   1419  C   ARG A  91     257.497 202.279 337.257  1.00225.00           C  
ATOM   1420  O   ARG A  91     257.885 202.453 336.106  1.00225.00           O  
ATOM   1421  CB  ARG A  91     258.888 203.103 339.143  1.00225.00           C  
ATOM   1422  CG  ARG A  91     259.406 204.314 339.909  1.00225.00           C  
ATOM   1423  CD  ARG A  91     260.721 204.048 340.532  1.00225.00           C  
ATOM   1424  NE  ARG A  91     260.609 203.112 341.672  1.00225.00           N  
ATOM   1425  CZ  ARG A  91     260.449 203.441 342.984  1.00225.00           C  
ATOM   1426  NH1 ARG A  91     260.434 204.683 343.388  1.00225.00           N  
ATOM   1427  NH2 ARG A  91     260.329 202.468 343.862  1.00225.00           N  
ATOM   1428  H   ARG A  91     256.574 203.440 340.117  1.00270.00           H  
ATOM   1429  HA  ARG A  91     257.855 204.317 337.753  1.00270.00           H  
ATOM   1430 1HB  ARG A  91     258.653 202.323 339.856  1.00270.00           H  
ATOM   1431 2HB  ARG A  91     259.694 202.738 338.521  1.00270.00           H  
ATOM   1432 1HG  ARG A  91     259.507 205.164 339.234  1.00270.00           H  
ATOM   1433 2HG  ARG A  91     258.712 204.557 340.685  1.00270.00           H  
ATOM   1434 1HD  ARG A  91     261.381 203.598 339.791  1.00270.00           H  
ATOM   1435 2HD  ARG A  91     261.161 204.980 340.879  1.00270.00           H  
ATOM   1436  HE  ARG A  91     260.620 202.103 341.471  1.00270.00           H  
ATOM   1437 1HH1 ARG A  91     260.534 205.439 342.730  1.00270.00           H  
ATOM   1438 2HH1 ARG A  91     260.365 204.879 344.375  1.00270.00           H  
ATOM   1439 1HH2 ARG A  91     260.337 201.502 343.512  1.00270.00           H  
ATOM   1440 2HH2 ARG A  91     260.212 202.657 344.841  1.00270.00           H  
ATOM   1441  N   GLU A  92     256.867 201.179 337.629  1.00225.00           N  
ATOM   1442  CA  GLU A  92     256.651 200.128 336.663  1.00225.00           C  
ATOM   1443  C   GLU A  92     255.667 200.558 335.626  1.00225.00           C  
ATOM   1444  O   GLU A  92     255.865 200.283 334.442  1.00225.00           O  
ATOM   1445  CB  GLU A  92     256.177 198.842 337.325  1.00225.00           C  
ATOM   1446  CG  GLU A  92     255.812 197.696 336.332  1.00225.00           C  
ATOM   1447  CD  GLU A  92     256.912 197.199 335.377  1.00225.00           C  
ATOM   1448  OE1 GLU A  92     258.080 197.474 335.557  1.00225.00           O  
ATOM   1449  OE2 GLU A  92     256.547 196.490 334.474  1.00225.00           O  
ATOM   1450  H   GLU A  92     256.585 201.063 338.602  1.00270.00           H  
ATOM   1451  HA  GLU A  92     257.584 199.928 336.155  1.00270.00           H  
ATOM   1452 1HB  GLU A  92     256.929 198.480 338.018  1.00270.00           H  
ATOM   1453 2HB  GLU A  92     255.285 199.062 337.917  1.00270.00           H  
ATOM   1454 1HG  GLU A  92     255.464 196.843 336.916  1.00270.00           H  
ATOM   1455 2HG  GLU A  92     254.974 198.032 335.730  1.00270.00           H  
ATOM   1456  N   THR A  93     254.629 201.267 336.035  1.00225.00           N  
ATOM   1457  CA  THR A  93     253.649 201.686 335.077  1.00225.00           C  
ATOM   1458  C   THR A  93     254.341 202.616 334.102  1.00225.00           C  
ATOM   1459  O   THR A  93     254.138 202.496 332.898  1.00225.00           O  
ATOM   1460  CB  THR A  93     252.458 202.387 335.745  1.00225.00           C  
ATOM   1461  OG1 THR A  93     251.855 201.497 336.694  1.00225.00           O  
ATOM   1462  CG2 THR A  93     251.399 202.714 334.658  1.00225.00           C  
ATOM   1463  H   THR A  93     254.477 201.453 337.029  1.00270.00           H  
ATOM   1464  HA  THR A  93     253.285 200.815 334.534  1.00270.00           H  
ATOM   1465  HB  THR A  93     252.791 203.292 336.253  1.00270.00           H  
ATOM   1466  HG1 THR A  93     252.469 201.376 337.458  1.00270.00           H  
ATOM   1467 1HG2 THR A  93     250.541 203.187 335.117  1.00270.00           H  
ATOM   1468 2HG2 THR A  93     251.815 203.379 333.910  1.00270.00           H  
ATOM   1469 3HG2 THR A  93     251.079 201.792 334.175  1.00270.00           H  
ATOM   1470  N   SER A  94     255.182 203.514 334.620  1.00225.00           N  
ATOM   1471  CA  SER A  94     255.904 204.477 333.814  1.00225.00           C  
ATOM   1472  C   SER A  94     256.802 203.766 332.829  1.00225.00           C  
ATOM   1473  O   SER A  94     256.857 204.133 331.645  1.00225.00           O  
ATOM   1474  CB  SER A  94     256.719 205.385 334.702  1.00225.00           C  
ATOM   1475  OG  SER A  94     257.399 206.335 333.951  1.00225.00           O  
ATOM   1476  H   SER A  94     255.286 203.566 335.632  1.00270.00           H  
ATOM   1477  HA  SER A  94     255.194 205.074 333.261  1.00270.00           H  
ATOM   1478 1HB  SER A  94     256.071 205.875 335.421  1.00270.00           H  
ATOM   1479 2HB  SER A  94     257.431 204.793 335.262  1.00270.00           H  
ATOM   1480  HG  SER A  94     257.887 206.865 334.584  1.00270.00           H  
ATOM   1481  N   ARG A  95     257.493 202.725 333.294  1.00225.00           N  
ATOM   1482  CA  ARG A  95     258.335 201.977 332.401  1.00225.00           C  
ATOM   1483  C   ARG A  95     257.488 201.381 331.318  1.00225.00           C  
ATOM   1484  O   ARG A  95     257.817 201.531 330.150  1.00225.00           O  
ATOM   1485  CB  ARG A  95     259.070 200.880 333.140  1.00225.00           C  
ATOM   1486  CG  ARG A  95     260.207 201.356 334.024  1.00225.00           C  
ATOM   1487  CD  ARG A  95     261.031 200.226 334.496  1.00225.00           C  
ATOM   1488  NE  ARG A  95     260.311 199.365 335.449  1.00225.00           N  
ATOM   1489  CZ  ARG A  95     260.286 199.491 336.802  1.00225.00           C  
ATOM   1490  NH1 ARG A  95     260.922 200.418 337.467  1.00225.00           N  
ATOM   1491  NH2 ARG A  95     259.592 198.631 337.482  1.00225.00           N  
ATOM   1492  H   ARG A  95     257.462 202.497 334.290  1.00270.00           H  
ATOM   1493  HA  ARG A  95     259.063 202.645 331.949  1.00270.00           H  
ATOM   1494 1HB  ARG A  95     258.369 200.335 333.769  1.00270.00           H  
ATOM   1495 2HB  ARG A  95     259.476 200.168 332.419  1.00270.00           H  
ATOM   1496 1HG  ARG A  95     260.844 202.026 333.450  1.00270.00           H  
ATOM   1497 2HG  ARG A  95     259.828 201.878 334.880  1.00270.00           H  
ATOM   1498 1HD  ARG A  95     261.313 199.613 333.637  1.00270.00           H  
ATOM   1499 2HD  ARG A  95     261.930 200.600 334.976  1.00270.00           H  
ATOM   1500  HE  ARG A  95     259.737 198.593 335.076  1.00270.00           H  
ATOM   1501 1HH1 ARG A  95     261.479 201.109 336.998  1.00270.00           H  
ATOM   1502 2HH1 ARG A  95     260.823 200.398 338.500  1.00270.00           H  
ATOM   1503 1HH2 ARG A  95     259.083 197.910 336.971  1.00270.00           H  
ATOM   1504 2HH2 ARG A  95     259.547 198.703 338.507  1.00270.00           H  
ATOM   1505  N   GLN A  96     256.328 200.838 331.667  1.00225.00           N  
ATOM   1506  CA  GLN A  96     255.507 200.255 330.637  1.00225.00           C  
ATOM   1507  C   GLN A  96     254.929 201.286 329.710  1.00225.00           C  
ATOM   1508  O   GLN A  96     254.759 201.029 328.524  1.00225.00           O  
ATOM   1509  CB  GLN A  96     254.387 199.402 331.210  1.00225.00           C  
ATOM   1510  CG  GLN A  96     254.872 198.160 331.895  1.00225.00           C  
ATOM   1511  CD  GLN A  96     255.742 197.322 330.993  1.00225.00           C  
ATOM   1512  OE1 GLN A  96     255.590 197.347 329.764  1.00225.00           O  
ATOM   1513  NE2 GLN A  96     256.650 196.567 331.580  1.00225.00           N  
ATOM   1514  H   GLN A  96     256.082 200.741 332.657  1.00270.00           H  
ATOM   1515  HA  GLN A  96     256.148 199.628 330.040  1.00270.00           H  
ATOM   1516 1HB  GLN A  96     253.826 199.989 331.940  1.00270.00           H  
ATOM   1517 2HB  GLN A  96     253.700 199.115 330.416  1.00270.00           H  
ATOM   1518 1HG  GLN A  96     255.458 198.431 332.769  1.00270.00           H  
ATOM   1519 2HG  GLN A  96     254.017 197.560 332.191  1.00270.00           H  
ATOM   1520 1HE2 GLN A  96     257.267 196.007 331.027  1.00270.00           H  
ATOM   1521 2HE2 GLN A  96     256.738 196.564 332.604  1.00270.00           H  
ATOM   1522  N   ILE A  97     254.660 202.488 330.183  1.00225.00           N  
ATOM   1523  CA  ILE A  97     254.133 203.454 329.247  1.00225.00           C  
ATOM   1524  C   ILE A  97     255.176 203.646 328.174  1.00225.00           C  
ATOM   1525  O   ILE A  97     254.864 203.627 326.977  1.00225.00           O  
ATOM   1526  CB  ILE A  97     253.854 204.825 329.922  1.00225.00           C  
ATOM   1527  CG1 ILE A  97     252.670 204.707 330.908  1.00225.00           C  
ATOM   1528  CG2 ILE A  97     253.612 205.947 328.845  1.00225.00           C  
ATOM   1529  CD1 ILE A  97     252.537 205.897 331.845  1.00225.00           C  
ATOM   1530  H   ILE A  97     254.757 202.674 331.184  1.00270.00           H  
ATOM   1531  HA  ILE A  97     253.223 203.063 328.797  1.00270.00           H  
ATOM   1532  HB  ILE A  97     254.726 205.100 330.516  1.00270.00           H  
ATOM   1533 1HG1 ILE A  97     251.751 204.610 330.344  1.00270.00           H  
ATOM   1534 2HG1 ILE A  97     252.792 203.821 331.495  1.00270.00           H  
ATOM   1535 1HG2 ILE A  97     253.448 206.912 329.320  1.00270.00           H  
ATOM   1536 2HG2 ILE A  97     254.477 206.037 328.192  1.00270.00           H  
ATOM   1537 3HG2 ILE A  97     252.759 205.704 328.254  1.00270.00           H  
ATOM   1538 1HD1 ILE A  97     251.696 205.752 332.511  1.00270.00           H  
ATOM   1539 2HD1 ILE A  97     253.427 205.994 332.417  1.00270.00           H  
ATOM   1540 3HD1 ILE A  97     252.391 206.798 331.291  1.00270.00           H  
ATOM   1541  N   ALA A  98     256.418 203.840 328.598  1.00225.00           N  
ATOM   1542  CA  ALA A  98     257.475 204.039 327.641  1.00225.00           C  
ATOM   1543  C   ALA A  98     257.754 202.809 326.797  1.00225.00           C  
ATOM   1544  O   ALA A  98     257.928 202.931 325.592  1.00225.00           O  
ATOM   1545  CB  ALA A  98     258.726 204.436 328.372  1.00225.00           C  
ATOM   1546  H   ALA A  98     256.606 203.866 329.610  1.00270.00           H  
ATOM   1547  HA  ALA A  98     257.175 204.846 326.975  1.00270.00           H  
ATOM   1548 1HB  ALA A  98     259.529 204.632 327.661  1.00270.00           H  
ATOM   1549 2HB  ALA A  98     258.505 205.324 328.942  1.00270.00           H  
ATOM   1550 3HB  ALA A  98     259.021 203.630 329.046  1.00270.00           H  
ATOM   1551  N   GLU A  99     257.743 201.629 327.397  1.00225.00           N  
ATOM   1552  CA  GLU A  99     258.078 200.414 326.684  1.00225.00           C  
ATOM   1553  C   GLU A  99     257.018 200.065 325.663  1.00225.00           C  
ATOM   1554  O   GLU A  99     257.337 199.616 324.558  1.00225.00           O  
ATOM   1555  CB  GLU A  99     258.319 199.310 327.695  1.00225.00           C  
ATOM   1556  CG  GLU A  99     259.599 199.554 328.519  1.00225.00           C  
ATOM   1557  CD  GLU A  99     259.725 198.680 329.704  1.00225.00           C  
ATOM   1558  OE1 GLU A  99     258.810 197.963 329.973  1.00225.00           O  
ATOM   1559  OE2 GLU A  99     260.731 198.745 330.369  1.00225.00           O  
ATOM   1560  H   GLU A  99     257.571 201.578 328.397  1.00270.00           H  
ATOM   1561  HA  GLU A  99     259.016 200.583 326.153  1.00270.00           H  
ATOM   1562 1HB  GLU A  99     257.478 199.235 328.357  1.00270.00           H  
ATOM   1563 2HB  GLU A  99     258.419 198.357 327.181  1.00270.00           H  
ATOM   1564 1HG  GLU A  99     260.454 199.375 327.867  1.00270.00           H  
ATOM   1565 2HG  GLU A  99     259.647 200.593 328.825  1.00270.00           H  
ATOM   1566  N   ILE A 100     255.760 200.303 326.001  1.00225.00           N  
ATOM   1567  CA  ILE A 100     254.692 200.052 325.072  1.00225.00           C  
ATOM   1568  C   ILE A 100     254.830 201.033 323.938  1.00225.00           C  
ATOM   1569  O   ILE A 100     254.652 200.658 322.772  1.00225.00           O  
ATOM   1570  CB  ILE A 100     253.300 200.150 325.720  1.00225.00           C  
ATOM   1571  CG1 ILE A 100     253.126 198.971 326.739  1.00225.00           C  
ATOM   1572  CG2 ILE A 100     252.204 200.126 324.598  1.00225.00           C  
ATOM   1573  CD1 ILE A 100     251.919 199.103 327.670  1.00225.00           C  
ATOM   1574  H   ILE A 100     255.540 200.641 326.937  1.00270.00           H  
ATOM   1575  HA  ILE A 100     254.805 199.047 324.671  1.00270.00           H  
ATOM   1576  HB  ILE A 100     253.227 201.081 326.291  1.00270.00           H  
ATOM   1577 1HG1 ILE A 100     253.036 198.040 326.186  1.00270.00           H  
ATOM   1578 2HG1 ILE A 100     254.024 198.912 327.360  1.00270.00           H  
ATOM   1579 1HG2 ILE A 100     251.215 200.188 325.029  1.00270.00           H  
ATOM   1580 2HG2 ILE A 100     252.334 200.967 323.920  1.00270.00           H  
ATOM   1581 3HG2 ILE A 100     252.293 199.201 324.034  1.00270.00           H  
ATOM   1582 1HD1 ILE A 100     251.890 198.249 328.340  1.00270.00           H  
ATOM   1583 2HD1 ILE A 100     252.014 200.019 328.255  1.00270.00           H  
ATOM   1584 3HD1 ILE A 100     250.999 199.132 327.095  1.00270.00           H  
ATOM   1585  N   ALA A 101     255.092 202.310 324.254  1.00225.00           N  
ATOM   1586  CA  ALA A 101     255.248 203.273 323.195  1.00225.00           C  
ATOM   1587  C   ALA A 101     256.401 202.870 322.304  1.00225.00           C  
ATOM   1588  O   ALA A 101     256.265 202.879 321.089  1.00225.00           O  
ATOM   1589  CB  ALA A 101     255.501 204.658 323.766  1.00225.00           C  
ATOM   1590  H   ALA A 101     255.179 202.622 325.228  1.00270.00           H  
ATOM   1591  HA  ALA A 101     254.336 203.286 322.600  1.00270.00           H  
ATOM   1592 1HB  ALA A 101     255.610 205.376 322.957  1.00270.00           H  
ATOM   1593 2HB  ALA A 101     254.667 204.948 324.402  1.00270.00           H  
ATOM   1594 3HB  ALA A 101     256.413 204.640 324.357  1.00270.00           H  
ATOM   1595  N   GLU A 102     257.495 202.379 322.876  1.00225.00           N  
ATOM   1596  CA  GLU A 102     258.612 201.992 322.044  1.00225.00           C  
ATOM   1597  C   GLU A 102     258.230 200.861 321.125  1.00225.00           C  
ATOM   1598  O   GLU A 102     258.564 200.891 319.944  1.00225.00           O  
ATOM   1599  CB  GLU A 102     259.779 201.571 322.920  1.00225.00           C  
ATOM   1600  CG  GLU A 102     260.457 202.714 323.662  1.00225.00           C  
ATOM   1601  CD  GLU A 102     261.392 202.221 324.727  1.00225.00           C  
ATOM   1602  OE1 GLU A 102     261.399 201.035 324.977  1.00225.00           O  
ATOM   1603  OE2 GLU A 102     262.101 203.020 325.290  1.00225.00           O  
ATOM   1604  H   GLU A 102     257.591 202.367 323.893  1.00270.00           H  
ATOM   1605  HA  GLU A 102     258.912 202.847 321.443  1.00270.00           H  
ATOM   1606 1HB  GLU A 102     259.431 200.854 323.658  1.00270.00           H  
ATOM   1607 2HB  GLU A 102     260.529 201.074 322.311  1.00270.00           H  
ATOM   1608 1HG  GLU A 102     261.035 203.288 322.939  1.00270.00           H  
ATOM   1609 2HG  GLU A 102     259.723 203.383 324.084  1.00270.00           H  
ATOM   1610  N   ALA A 103     257.494 199.880 321.632  1.00225.00           N  
ATOM   1611  CA  ALA A 103     257.094 198.778 320.784  1.00225.00           C  
ATOM   1612  C   ALA A 103     256.185 199.258 319.663  1.00225.00           C  
ATOM   1613  O   ALA A 103     256.301 198.816 318.511  1.00225.00           O  
ATOM   1614  CB  ALA A 103     256.380 197.730 321.615  1.00225.00           C  
ATOM   1615  H   ALA A 103     257.275 199.875 322.635  1.00270.00           H  
ATOM   1616  HA  ALA A 103     257.987 198.346 320.340  1.00270.00           H  
ATOM   1617 1HB  ALA A 103     256.092 196.889 320.985  1.00270.00           H  
ATOM   1618 2HB  ALA A 103     257.044 197.384 322.407  1.00270.00           H  
ATOM   1619 3HB  ALA A 103     255.489 198.174 322.061  1.00270.00           H  
ATOM   1620  N   THR A 104     255.310 200.201 319.995  1.00225.00           N  
ATOM   1621  CA  THR A 104     254.353 200.732 319.049  1.00225.00           C  
ATOM   1622  C   THR A 104     255.100 201.487 317.963  1.00225.00           C  
ATOM   1623  O   THR A 104     254.803 201.335 316.779  1.00225.00           O  
ATOM   1624  CB  THR A 104     253.348 201.655 319.756  1.00225.00           C  
ATOM   1625  OG1 THR A 104     252.691 200.926 320.806  1.00225.00           O  
ATOM   1626  CG2 THR A 104     252.276 202.080 318.748  1.00225.00           C  
ATOM   1627  H   THR A 104     255.259 200.498 320.973  1.00270.00           H  
ATOM   1628  HA  THR A 104     253.813 199.905 318.592  1.00270.00           H  
ATOM   1629  HB  THR A 104     253.856 202.528 320.164  1.00270.00           H  
ATOM   1630  HG1 THR A 104     253.342 200.742 321.526  1.00270.00           H  
ATOM   1631 1HG2 THR A 104     251.549 202.721 319.241  1.00270.00           H  
ATOM   1632 2HG2 THR A 104     252.729 202.612 317.927  1.00270.00           H  
ATOM   1633 3HG2 THR A 104     251.774 201.194 318.362  1.00270.00           H  
ATOM   1634  N   ILE A 105     256.084 202.265 318.375  1.00225.00           N  
ATOM   1635  CA  ILE A 105     256.928 203.048 317.499  1.00225.00           C  
ATOM   1636  C   ILE A 105     257.718 202.156 316.581  1.00225.00           C  
ATOM   1637  O   ILE A 105     257.875 202.445 315.402  1.00225.00           O  
ATOM   1638  CB  ILE A 105     257.848 203.945 318.330  1.00225.00           C  
ATOM   1639  CG1 ILE A 105     256.973 205.040 319.014  1.00225.00           C  
ATOM   1640  CG2 ILE A 105     258.993 204.498 317.491  1.00225.00           C  
ATOM   1641  CD1 ILE A 105     257.652 205.820 320.122  1.00225.00           C  
ATOM   1642  H   ILE A 105     256.233 202.337 319.382  1.00270.00           H  
ATOM   1643  HA  ILE A 105     256.288 203.683 316.881  1.00270.00           H  
ATOM   1644  HB  ILE A 105     258.272 203.353 319.134  1.00270.00           H  
ATOM   1645 1HG1 ILE A 105     256.655 205.746 318.257  1.00270.00           H  
ATOM   1646 2HG1 ILE A 105     256.093 204.571 319.416  1.00270.00           H  
ATOM   1647 1HG2 ILE A 105     259.606 205.093 318.106  1.00270.00           H  
ATOM   1648 2HG2 ILE A 105     259.593 203.692 317.076  1.00270.00           H  
ATOM   1649 3HG2 ILE A 105     258.613 205.089 316.687  1.00270.00           H  
ATOM   1650 1HD1 ILE A 105     256.947 206.549 320.518  1.00270.00           H  
ATOM   1651 2HD1 ILE A 105     257.957 205.140 320.919  1.00270.00           H  
ATOM   1652 3HD1 ILE A 105     258.517 206.338 319.739  1.00270.00           H  
ATOM   1653  N   LYS A 106     258.271 201.083 317.114  1.00225.00           N  
ATOM   1654  CA  LYS A 106     259.002 200.189 316.258  1.00225.00           C  
ATOM   1655  C   LYS A 106     258.072 199.650 315.176  1.00225.00           C  
ATOM   1656  O   LYS A 106     258.460 199.559 314.011  1.00225.00           O  
ATOM   1657  CB  LYS A 106     259.588 199.070 317.099  1.00225.00           C  
ATOM   1658  CG  LYS A 106     260.717 199.536 317.992  1.00225.00           C  
ATOM   1659  CD  LYS A 106     261.185 198.445 318.927  1.00225.00           C  
ATOM   1660  CE  LYS A 106     262.230 198.974 319.892  1.00225.00           C  
ATOM   1661  NZ  LYS A 106     262.658 197.941 320.878  1.00225.00           N  
ATOM   1662  H   LYS A 106     258.192 200.908 318.117  1.00270.00           H  
ATOM   1663  HA  LYS A 106     259.807 200.741 315.775  1.00270.00           H  
ATOM   1664 1HB  LYS A 106     258.807 198.647 317.731  1.00270.00           H  
ATOM   1665 2HB  LYS A 106     259.958 198.279 316.452  1.00270.00           H  
ATOM   1666 1HG  LYS A 106     261.554 199.823 317.357  1.00270.00           H  
ATOM   1667 2HG  LYS A 106     260.424 200.406 318.554  1.00270.00           H  
ATOM   1668 1HD  LYS A 106     260.336 198.071 319.499  1.00270.00           H  
ATOM   1669 2HD  LYS A 106     261.608 197.623 318.352  1.00270.00           H  
ATOM   1670 1HE  LYS A 106     263.100 199.307 319.328  1.00270.00           H  
ATOM   1671 2HE  LYS A 106     261.812 199.826 320.432  1.00270.00           H  
ATOM   1672 1HZ  LYS A 106     263.349 198.337 321.502  1.00270.00           H  
ATOM   1673 2HZ  LYS A 106     261.857 197.639 321.416  1.00270.00           H  
ATOM   1674 3HZ  LYS A 106     263.057 197.149 320.393  1.00270.00           H  
ATOM   1675  N   ALA A 107     256.825 199.322 315.546  1.00225.00           N  
ATOM   1676  CA  ALA A 107     255.868 198.831 314.563  1.00225.00           C  
ATOM   1677  C   ALA A 107     255.503 199.879 313.495  1.00225.00           C  
ATOM   1678  O   ALA A 107     255.415 199.541 312.310  1.00225.00           O  
ATOM   1679  CB  ALA A 107     254.595 198.375 315.266  1.00225.00           C  
ATOM   1680  H   ALA A 107     256.573 199.352 316.540  1.00270.00           H  
ATOM   1681  HA  ALA A 107     256.322 197.981 314.058  1.00270.00           H  
ATOM   1682 1HB  ALA A 107     253.901 197.971 314.531  1.00270.00           H  
ATOM   1683 2HB  ALA A 107     254.842 197.610 315.999  1.00270.00           H  
ATOM   1684 3HB  ALA A 107     254.134 199.215 315.768  1.00270.00           H  
ATOM   1685  N   THR A 108     255.314 201.145 313.889  1.00225.00           N  
ATOM   1686  CA  THR A 108     254.949 202.186 312.915  1.00225.00           C  
ATOM   1687  C   THR A 108     255.863 203.389 312.846  1.00225.00           C  
ATOM   1688  O   THR A 108     256.054 204.123 313.810  1.00225.00           O  
ATOM   1689  CB  THR A 108     253.517 202.707 313.114  1.00225.00           C  
ATOM   1690  OG1 THR A 108     253.303 203.839 312.225  1.00225.00           O  
ATOM   1691  CG2 THR A 108     253.261 203.134 314.555  1.00225.00           C  
ATOM   1692  H   THR A 108     255.365 201.360 314.888  1.00270.00           H  
ATOM   1693  HA  THR A 108     254.978 201.728 311.928  1.00270.00           H  
ATOM   1694  HB  THR A 108     252.816 201.915 312.849  1.00270.00           H  
ATOM   1695  HG1 THR A 108     252.356 203.932 312.066  1.00270.00           H  
ATOM   1696 1HG2 THR A 108     252.252 203.480 314.643  1.00270.00           H  
ATOM   1697 2HG2 THR A 108     253.393 202.292 315.193  1.00270.00           H  
ATOM   1698 3HG2 THR A 108     253.929 203.927 314.862  1.00270.00           H  
ATOM   1699  N   ASP A 109     256.354 203.657 311.648  1.00225.00           N  
ATOM   1700  CA  ASP A 109     257.237 204.772 311.389  1.00225.00           C  
ATOM   1701  C   ASP A 109     256.561 205.993 310.756  1.00225.00           C  
ATOM   1702  O   ASP A 109     257.238 206.896 310.265  1.00225.00           O  
ATOM   1703  CB  ASP A 109     258.386 204.256 310.539  1.00225.00           C  
ATOM   1704  CG  ASP A 109     257.879 203.599 309.272  1.00225.00           C  
ATOM   1705  OD1 ASP A 109     256.678 203.374 309.184  1.00225.00           O  
ATOM   1706  OD2 ASP A 109     258.668 203.289 308.420  1.00225.00           O  
ATOM   1707  H   ASP A 109     256.132 203.039 310.861  1.00270.00           H  
ATOM   1708  HA  ASP A 109     257.651 205.092 312.345  1.00270.00           H  
ATOM   1709 1HB  ASP A 109     259.050 205.080 310.276  1.00270.00           H  
ATOM   1710 2HB  ASP A 109     258.964 203.527 311.114  1.00270.00           H  
ATOM   1711  N   ASP A 110     255.229 206.029 310.770  1.00225.00           N  
ATOM   1712  CA  ASP A 110     254.481 207.150 310.206  1.00225.00           C  
ATOM   1713  C   ASP A 110     254.655 208.429 311.053  1.00225.00           C  
ATOM   1714  O   ASP A 110     254.340 208.403 312.239  1.00225.00           O  
ATOM   1715  CB  ASP A 110     253.014 206.772 310.112  1.00225.00           C  
ATOM   1716  CG  ASP A 110     252.172 207.835 309.516  1.00225.00           C  
ATOM   1717  OD1 ASP A 110     252.059 207.871 308.312  1.00225.00           O  
ATOM   1718  OD2 ASP A 110     251.653 208.647 310.275  1.00225.00           O  
ATOM   1719  H   ASP A 110     254.729 205.243 311.196  1.00270.00           H  
ATOM   1720  HA  ASP A 110     254.825 207.292 309.190  1.00270.00           H  
ATOM   1721 1HB  ASP A 110     252.928 205.885 309.483  1.00270.00           H  
ATOM   1722 2HB  ASP A 110     252.642 206.498 311.071  1.00270.00           H  
ATOM   1723  N   PRO A 111     255.202 209.539 310.515  1.00225.00           N  
ATOM   1724  CA  PRO A 111     255.466 210.788 311.228  1.00225.00           C  
ATOM   1725  C   PRO A 111     254.319 211.338 312.068  1.00225.00           C  
ATOM   1726  O   PRO A 111     254.525 211.675 313.237  1.00225.00           O  
ATOM   1727  CB  PRO A 111     255.783 211.738 310.071  1.00225.00           C  
ATOM   1728  CG  PRO A 111     256.413 210.853 309.037  1.00225.00           C  
ATOM   1729  CD  PRO A 111     255.610 209.573 309.094  1.00225.00           C  
ATOM   1730  HA  PRO A 111     256.355 210.650 311.855  1.00270.00           H  
ATOM   1731 1HB  PRO A 111     254.859 212.222 309.710  1.00270.00           H  
ATOM   1732 2HB  PRO A 111     256.447 212.541 310.414  1.00270.00           H  
ATOM   1733 1HG  PRO A 111     256.372 211.336 308.048  1.00270.00           H  
ATOM   1734 2HG  PRO A 111     257.477 210.692 309.272  1.00270.00           H  
ATOM   1735 1HD  PRO A 111     254.722 209.615 308.431  1.00270.00           H  
ATOM   1736 2HD  PRO A 111     256.299 208.755 308.846  1.00270.00           H  
ATOM   1737  N   GLU A 112     253.113 211.374 311.511  1.00225.00           N  
ATOM   1738  CA  GLU A 112     251.986 211.905 312.251  1.00225.00           C  
ATOM   1739  C   GLU A 112     251.617 210.990 313.387  1.00225.00           C  
ATOM   1740  O   GLU A 112     251.380 211.456 314.507  1.00225.00           O  
ATOM   1741  CB  GLU A 112     250.831 212.144 311.300  1.00225.00           C  
ATOM   1742  CG  GLU A 112     251.114 213.285 310.312  1.00225.00           C  
ATOM   1743  CD  GLU A 112     252.054 212.896 309.187  1.00225.00           C  
ATOM   1744  OE1 GLU A 112     252.322 211.734 309.042  1.00225.00           O  
ATOM   1745  OE2 GLU A 112     252.519 213.762 308.501  1.00225.00           O  
ATOM   1746  H   GLU A 112     252.966 211.101 310.531  1.00270.00           H  
ATOM   1747  HA  GLU A 112     252.279 212.863 312.678  1.00270.00           H  
ATOM   1748 1HB  GLU A 112     250.632 211.232 310.731  1.00270.00           H  
ATOM   1749 2HB  GLU A 112     249.931 212.385 311.866  1.00270.00           H  
ATOM   1750 1HG  GLU A 112     250.170 213.617 309.881  1.00270.00           H  
ATOM   1751 2HG  GLU A 112     251.544 214.123 310.861  1.00270.00           H  
ATOM   1752  N   VAL A 113     251.646 209.689 313.126  1.00225.00           N  
ATOM   1753  CA  VAL A 113     251.345 208.742 314.172  1.00225.00           C  
ATOM   1754  C   VAL A 113     252.366 208.825 315.279  1.00225.00           C  
ATOM   1755  O   VAL A 113     252.001 208.735 316.444  1.00225.00           O  
ATOM   1756  CB  VAL A 113     251.259 207.325 313.637  1.00225.00           C  
ATOM   1757  CG1 VAL A 113     251.176 206.338 314.758  1.00225.00           C  
ATOM   1758  CG2 VAL A 113     250.020 207.220 312.787  1.00225.00           C  
ATOM   1759  H   VAL A 113     251.828 209.366 312.158  1.00270.00           H  
ATOM   1760  HA  VAL A 113     250.368 208.996 314.583  1.00270.00           H  
ATOM   1761  HB  VAL A 113     252.140 207.105 313.067  1.00270.00           H  
ATOM   1762 1HG1 VAL A 113     251.099 205.354 314.335  1.00270.00           H  
ATOM   1763 2HG1 VAL A 113     252.060 206.391 315.373  1.00270.00           H  
ATOM   1764 3HG1 VAL A 113     250.297 206.552 315.365  1.00270.00           H  
ATOM   1765 1HG2 VAL A 113     249.933 206.215 312.384  1.00270.00           H  
ATOM   1766 2HG2 VAL A 113     249.142 207.448 313.401  1.00270.00           H  
ATOM   1767 3HG2 VAL A 113     250.076 207.932 311.967  1.00270.00           H  
ATOM   1768  N   LEU A 114     253.639 208.973 314.943  1.00225.00           N  
ATOM   1769  CA  LEU A 114     254.648 209.036 315.980  1.00225.00           C  
ATOM   1770  C   LEU A 114     254.393 210.214 316.897  1.00225.00           C  
ATOM   1771  O   LEU A 114     254.541 210.093 318.125  1.00225.00           O  
ATOM   1772  CB  LEU A 114     256.032 209.169 315.341  1.00225.00           C  
ATOM   1773  CG  LEU A 114     256.561 207.928 314.563  1.00225.00           C  
ATOM   1774  CD1 LEU A 114     257.817 208.322 313.814  1.00225.00           C  
ATOM   1775  CD2 LEU A 114     256.839 206.801 315.514  1.00225.00           C  
ATOM   1776  H   LEU A 114     253.900 208.995 313.953  1.00270.00           H  
ATOM   1777  HA  LEU A 114     254.592 208.136 316.575  1.00270.00           H  
ATOM   1778 1HB  LEU A 114     255.999 210.003 314.639  1.00270.00           H  
ATOM   1779 2HB  LEU A 114     256.752 209.414 316.122  1.00270.00           H  
ATOM   1780  HG  LEU A 114     255.831 207.593 313.849  1.00270.00           H  
ATOM   1781 1HD1 LEU A 114     258.192 207.463 313.258  1.00270.00           H  
ATOM   1782 2HD1 LEU A 114     257.587 209.122 313.118  1.00270.00           H  
ATOM   1783 3HD1 LEU A 114     258.579 208.659 314.518  1.00270.00           H  
ATOM   1784 1HD2 LEU A 114     257.219 205.951 314.951  1.00270.00           H  
ATOM   1785 2HD2 LEU A 114     257.583 207.124 316.240  1.00270.00           H  
ATOM   1786 3HD2 LEU A 114     255.940 206.499 316.026  1.00270.00           H  
ATOM   1787  N   GLU A 115     253.952 211.336 316.340  1.00225.00           N  
ATOM   1788  CA  GLU A 115     253.676 212.451 317.213  1.00225.00           C  
ATOM   1789  C   GLU A 115     252.464 212.141 318.086  1.00225.00           C  
ATOM   1790  O   GLU A 115     252.479 212.438 319.282  1.00225.00           O  
ATOM   1791  CB  GLU A 115     253.464 213.715 316.400  1.00225.00           C  
ATOM   1792  CG  GLU A 115     254.730 214.163 315.688  1.00225.00           C  
ATOM   1793  CD  GLU A 115     255.865 214.395 316.632  1.00225.00           C  
ATOM   1794  OE1 GLU A 115     255.685 215.105 317.585  1.00225.00           O  
ATOM   1795  OE2 GLU A 115     256.907 213.822 316.437  1.00225.00           O  
ATOM   1796  H   GLU A 115     253.905 211.419 315.316  1.00270.00           H  
ATOM   1797  HA  GLU A 115     254.535 212.599 317.867  1.00270.00           H  
ATOM   1798 1HB  GLU A 115     252.694 213.537 315.646  1.00270.00           H  
ATOM   1799 2HB  GLU A 115     253.119 214.520 317.049  1.00270.00           H  
ATOM   1800 1HG  GLU A 115     255.024 213.404 314.973  1.00270.00           H  
ATOM   1801 2HG  GLU A 115     254.522 215.079 315.139  1.00270.00           H  
ATOM   1802  N   GLU A 116     251.461 211.460 317.526  1.00225.00           N  
ATOM   1803  CA  GLU A 116     250.276 211.105 318.297  1.00225.00           C  
ATOM   1804  C   GLU A 116     250.641 210.158 319.429  1.00225.00           C  
ATOM   1805  O   GLU A 116     250.182 210.332 320.557  1.00225.00           O  
ATOM   1806  CB  GLU A 116     249.256 210.441 317.395  1.00225.00           C  
ATOM   1807  CG  GLU A 116     248.625 211.343 316.381  1.00225.00           C  
ATOM   1808  CD  GLU A 116     247.822 210.571 315.404  1.00225.00           C  
ATOM   1809  OE1 GLU A 116     247.883 209.367 315.467  1.00225.00           O  
ATOM   1810  OE2 GLU A 116     247.147 211.162 314.600  1.00225.00           O  
ATOM   1811  H   GLU A 116     251.490 211.271 316.516  1.00270.00           H  
ATOM   1812  HA  GLU A 116     249.848 212.015 318.723  1.00270.00           H  
ATOM   1813 1HB  GLU A 116     249.713 209.608 316.881  1.00270.00           H  
ATOM   1814 2HB  GLU A 116     248.467 210.048 317.995  1.00270.00           H  
ATOM   1815 1HG  GLU A 116     247.976 212.047 316.900  1.00270.00           H  
ATOM   1816 2HG  GLU A 116     249.388 211.912 315.869  1.00270.00           H  
ATOM   1817  N   ILE A 117     251.541 209.216 319.159  1.00225.00           N  
ATOM   1818  CA  ILE A 117     251.970 208.264 320.163  1.00225.00           C  
ATOM   1819  C   ILE A 117     252.613 208.993 321.293  1.00225.00           C  
ATOM   1820  O   ILE A 117     252.361 208.680 322.459  1.00225.00           O  
ATOM   1821  CB  ILE A 117     252.956 207.205 319.628  1.00225.00           C  
ATOM   1822  CG1 ILE A 117     252.243 206.277 318.623  1.00225.00           C  
ATOM   1823  CG2 ILE A 117     253.575 206.387 320.838  1.00225.00           C  
ATOM   1824  CD1 ILE A 117     253.186 205.414 317.792  1.00225.00           C  
ATOM   1825  H   ILE A 117     251.875 209.135 318.196  1.00270.00           H  
ATOM   1826  HA  ILE A 117     251.092 207.748 320.544  1.00270.00           H  
ATOM   1827  HB  ILE A 117     253.759 207.710 319.083  1.00270.00           H  
ATOM   1828 1HG1 ILE A 117     251.576 205.615 319.176  1.00270.00           H  
ATOM   1829 2HG1 ILE A 117     251.640 206.877 317.957  1.00270.00           H  
ATOM   1830 1HG2 ILE A 117     254.277 205.652 320.476  1.00270.00           H  
ATOM   1831 2HG2 ILE A 117     254.105 207.048 321.522  1.00270.00           H  
ATOM   1832 3HG2 ILE A 117     252.776 205.880 321.381  1.00270.00           H  
ATOM   1833 1HD1 ILE A 117     252.599 204.798 317.117  1.00270.00           H  
ATOM   1834 2HD1 ILE A 117     253.844 206.046 317.212  1.00270.00           H  
ATOM   1835 3HD1 ILE A 117     253.782 204.774 318.427  1.00270.00           H  
ATOM   1836  N   SER A 118     253.477 209.949 320.958  1.00225.00           N  
ATOM   1837  CA  SER A 118     254.149 210.690 321.992  1.00225.00           C  
ATOM   1838  C   SER A 118     253.122 211.413 322.844  1.00225.00           C  
ATOM   1839  O   SER A 118     253.206 211.361 324.068  1.00225.00           O  
ATOM   1840  CB  SER A 118     255.091 211.708 321.371  1.00225.00           C  
ATOM   1841  OG  SER A 118     256.136 211.089 320.658  1.00225.00           O  
ATOM   1842  H   SER A 118     253.689 210.117 319.970  1.00270.00           H  
ATOM   1843  HA  SER A 118     254.711 209.998 322.617  1.00270.00           H  
ATOM   1844 1HB  SER A 118     254.537 212.366 320.708  1.00270.00           H  
ATOM   1845 2HB  SER A 118     255.508 212.328 322.163  1.00270.00           H  
ATOM   1846  HG  SER A 118     255.720 210.721 319.849  1.00270.00           H  
ATOM   1847  N   GLU A 119     252.101 211.997 322.218  1.00225.00           N  
ATOM   1848  CA  GLU A 119     251.082 212.714 322.968  1.00225.00           C  
ATOM   1849  C   GLU A 119     250.311 211.787 323.890  1.00225.00           C  
ATOM   1850  O   GLU A 119     250.013 212.144 325.032  1.00225.00           O  
ATOM   1851  CB  GLU A 119     250.112 213.374 321.998  1.00225.00           C  
ATOM   1852  CG  GLU A 119     250.702 214.520 321.202  1.00225.00           C  
ATOM   1853  CD  GLU A 119     249.795 214.961 320.096  1.00225.00           C  
ATOM   1854  OE1 GLU A 119     248.825 214.280 319.861  1.00225.00           O  
ATOM   1855  OE2 GLU A 119     250.062 215.966 319.487  1.00225.00           O  
ATOM   1856  H   GLU A 119     252.093 212.021 321.191  1.00270.00           H  
ATOM   1857  HA  GLU A 119     251.571 213.482 323.569  1.00270.00           H  
ATOM   1858 1HB  GLU A 119     249.740 212.638 321.299  1.00270.00           H  
ATOM   1859 2HB  GLU A 119     249.256 213.756 322.551  1.00270.00           H  
ATOM   1860 1HG  GLU A 119     250.873 215.359 321.876  1.00270.00           H  
ATOM   1861 2HG  GLU A 119     251.661 214.226 320.795  1.00270.00           H  
ATOM   1862  N   PHE A 120     250.022 210.582 323.422  1.00225.00           N  
ATOM   1863  CA  PHE A 120     249.267 209.649 324.226  1.00225.00           C  
ATOM   1864  C   PHE A 120     250.105 209.267 325.430  1.00225.00           C  
ATOM   1865  O   PHE A 120     249.609 209.211 326.564  1.00225.00           O  
ATOM   1866  CB  PHE A 120     249.010 208.368 323.437  1.00225.00           C  
ATOM   1867  CG  PHE A 120     248.247 208.510 322.166  1.00225.00           C  
ATOM   1868  CD1 PHE A 120     247.388 209.562 321.916  1.00225.00           C  
ATOM   1869  CD2 PHE A 120     248.424 207.551 321.176  1.00225.00           C  
ATOM   1870  CE1 PHE A 120     246.730 209.643 320.711  1.00225.00           C  
ATOM   1871  CE2 PHE A 120     247.774 207.636 319.979  1.00225.00           C  
ATOM   1872  CZ  PHE A 120     246.923 208.682 319.747  1.00225.00           C  
ATOM   1873  H   PHE A 120     250.250 210.366 322.444  1.00270.00           H  
ATOM   1874  HA  PHE A 120     248.344 210.111 324.569  1.00270.00           H  
ATOM   1875 1HB  PHE A 120     249.963 207.899 323.202  1.00270.00           H  
ATOM   1876 2HB  PHE A 120     248.456 207.688 324.062  1.00270.00           H  
ATOM   1877  HD1 PHE A 120     247.229 210.335 322.661  1.00270.00           H  
ATOM   1878  HD2 PHE A 120     249.100 206.721 321.364  1.00270.00           H  
ATOM   1879  HE1 PHE A 120     246.058 210.479 320.520  1.00270.00           H  
ATOM   1880  HE2 PHE A 120     247.930 206.877 319.211  1.00270.00           H  
ATOM   1881  HZ  PHE A 120     246.404 208.757 318.790  1.00270.00           H  
ATOM   1882  N   ALA A 121     251.392 209.007 325.184  1.00225.00           N  
ATOM   1883  CA  ALA A 121     252.296 208.623 326.244  1.00225.00           C  
ATOM   1884  C   ALA A 121     252.428 209.743 327.253  1.00225.00           C  
ATOM   1885  O   ALA A 121     252.468 209.492 328.462  1.00225.00           O  
ATOM   1886  CB  ALA A 121     253.653 208.266 325.664  1.00225.00           C  
ATOM   1887  H   ALA A 121     251.739 209.045 324.218  1.00270.00           H  
ATOM   1888  HA  ALA A 121     251.881 207.758 326.752  1.00270.00           H  
ATOM   1889 1HB  ALA A 121     254.327 207.961 326.460  1.00270.00           H  
ATOM   1890 2HB  ALA A 121     253.537 207.452 324.950  1.00270.00           H  
ATOM   1891 3HB  ALA A 121     254.065 209.136 325.154  1.00270.00           H  
ATOM   1892  N   GLU A 122     252.451 210.983 326.775  1.00225.00           N  
ATOM   1893  CA  GLU A 122     252.571 212.102 327.674  1.00225.00           C  
ATOM   1894  C   GLU A 122     251.380 212.189 328.578  1.00225.00           C  
ATOM   1895  O   GLU A 122     251.537 212.462 329.766  1.00225.00           O  
ATOM   1896  CB  GLU A 122     252.686 213.408 326.927  1.00225.00           C  
ATOM   1897  CG  GLU A 122     253.955 213.658 326.201  1.00225.00           C  
ATOM   1898  CD  GLU A 122     253.860 214.902 325.369  1.00225.00           C  
ATOM   1899  OE1 GLU A 122     252.774 215.451 325.265  1.00225.00           O  
ATOM   1900  OE2 GLU A 122     254.857 215.310 324.834  1.00225.00           O  
ATOM   1901  H   GLU A 122     252.462 211.134 325.762  1.00270.00           H  
ATOM   1902  HA  GLU A 122     253.464 211.963 328.281  1.00270.00           H  
ATOM   1903 1HB  GLU A 122     251.860 213.502 326.228  1.00270.00           H  
ATOM   1904 2HB  GLU A 122     252.602 214.194 327.637  1.00270.00           H  
ATOM   1905 1HG  GLU A 122     254.745 213.795 326.937  1.00270.00           H  
ATOM   1906 2HG  GLU A 122     254.225 212.819 325.596  1.00270.00           H  
ATOM   1907  N   GLU A 123     250.191 211.925 328.058  1.00225.00           N  
ATOM   1908  CA  GLU A 123     249.050 212.034 328.929  1.00225.00           C  
ATOM   1909  C   GLU A 123     249.088 210.980 329.996  1.00225.00           C  
ATOM   1910  O   GLU A 123     248.791 211.266 331.158  1.00225.00           O  
ATOM   1911  CB  GLU A 123     247.757 211.882 328.147  1.00225.00           C  
ATOM   1912  CG  GLU A 123     247.464 213.011 327.228  1.00225.00           C  
ATOM   1913  CD  GLU A 123     247.374 214.299 327.940  1.00225.00           C  
ATOM   1914  OE1 GLU A 123     246.838 214.350 329.024  1.00225.00           O  
ATOM   1915  OE2 GLU A 123     247.878 215.256 327.421  1.00225.00           O  
ATOM   1916  H   GLU A 123     250.096 211.753 327.048  1.00270.00           H  
ATOM   1917  HA  GLU A 123     249.071 213.008 329.413  1.00270.00           H  
ATOM   1918 1HB  GLU A 123     247.812 210.975 327.542  1.00270.00           H  
ATOM   1919 2HB  GLU A 123     246.923 211.767 328.831  1.00270.00           H  
ATOM   1920 1HG  GLU A 123     248.251 213.081 326.489  1.00270.00           H  
ATOM   1921 2HG  GLU A 123     246.529 212.815 326.709  1.00270.00           H  
ATOM   1922  N   ARG A 124     249.514 209.774 329.633  1.00225.00           N  
ATOM   1923  CA  ARG A 124     249.554 208.709 330.614  1.00225.00           C  
ATOM   1924  C   ARG A 124     250.578 209.052 331.693  1.00225.00           C  
ATOM   1925  O   ARG A 124     250.346 208.843 332.894  1.00225.00           O  
ATOM   1926  CB  ARG A 124     249.877 207.384 329.939  1.00225.00           C  
ATOM   1927  CG  ARG A 124     248.760 206.856 329.035  1.00225.00           C  
ATOM   1928  CD  ARG A 124     248.933 205.412 328.617  1.00225.00           C  
ATOM   1929  NE  ARG A 124     250.130 205.159 327.816  1.00225.00           N  
ATOM   1930  CZ  ARG A 124     250.225 205.285 326.482  1.00225.00           C  
ATOM   1931  NH1 ARG A 124     249.203 205.709 325.793  1.00225.00           N  
ATOM   1932  NH2 ARG A 124     251.361 204.972 325.867  1.00225.00           N  
ATOM   1933  H   ARG A 124     249.727 209.596 328.642  1.00270.00           H  
ATOM   1934  HA  ARG A 124     248.573 208.626 331.080  1.00270.00           H  
ATOM   1935 1HB  ARG A 124     250.779 207.489 329.336  1.00270.00           H  
ATOM   1936 2HB  ARG A 124     250.060 206.634 330.688  1.00270.00           H  
ATOM   1937 1HG  ARG A 124     247.813 206.936 329.567  1.00270.00           H  
ATOM   1938 2HG  ARG A 124     248.715 207.466 328.139  1.00270.00           H  
ATOM   1939 1HD  ARG A 124     249.005 204.791 329.489  1.00270.00           H  
ATOM   1940 2HD  ARG A 124     248.059 205.090 328.049  1.00270.00           H  
ATOM   1941  HE  ARG A 124     250.944 204.815 328.303  1.00270.00           H  
ATOM   1942 1HH1 ARG A 124     248.345 205.958 326.267  1.00270.00           H  
ATOM   1943 2HH1 ARG A 124     249.277 205.805 324.790  1.00270.00           H  
ATOM   1944 1HH2 ARG A 124     252.161 204.634 326.403  1.00270.00           H  
ATOM   1945 2HH2 ARG A 124     251.436 205.063 324.864  1.00270.00           H  
ATOM   1946  N   SER A 125     251.700 209.622 331.265  1.00225.00           N  
ATOM   1947  CA  SER A 125     252.751 210.005 332.176  1.00225.00           C  
ATOM   1948  C   SER A 125     252.257 211.075 333.128  1.00225.00           C  
ATOM   1949  O   SER A 125     252.511 211.019 334.337  1.00225.00           O  
ATOM   1950  CB  SER A 125     253.936 210.514 331.403  1.00225.00           C  
ATOM   1951  OG  SER A 125     254.966 210.880 332.263  1.00225.00           O  
ATOM   1952  H   SER A 125     251.852 209.740 330.259  1.00270.00           H  
ATOM   1953  HA  SER A 125     253.048 209.130 332.754  1.00270.00           H  
ATOM   1954 1HB  SER A 125     254.279 209.740 330.715  1.00270.00           H  
ATOM   1955 2HB  SER A 125     253.638 211.369 330.805  1.00270.00           H  
ATOM   1956  HG  SER A 125     255.680 211.171 331.699  1.00270.00           H  
ATOM   1957  N   ARG A 126     251.535 212.059 332.602  1.00225.00           N  
ATOM   1958  CA  ARG A 126     251.045 213.104 333.462  1.00225.00           C  
ATOM   1959  C   ARG A 126     250.144 212.542 334.519  1.00225.00           C  
ATOM   1960  O   ARG A 126     250.277 212.914 335.683  1.00225.00           O  
ATOM   1961  CB  ARG A 126     250.310 214.156 332.681  1.00225.00           C  
ATOM   1962  CG  ARG A 126     251.196 214.975 331.824  1.00225.00           C  
ATOM   1963  CD  ARG A 126     250.494 216.060 331.167  1.00225.00           C  
ATOM   1964  NE  ARG A 126     251.332 216.629 330.123  1.00225.00           N  
ATOM   1965  CZ  ARG A 126     251.240 216.333 328.805  1.00225.00           C  
ATOM   1966  NH1 ARG A 126     250.316 215.517 328.379  1.00225.00           N  
ATOM   1967  NH2 ARG A 126     252.094 216.868 327.941  1.00225.00           N  
ATOM   1968  H   ARG A 126     251.386 212.098 331.591  1.00270.00           H  
ATOM   1969  HA  ARG A 126     251.897 213.575 333.948  1.00270.00           H  
ATOM   1970 1HB  ARG A 126     249.580 213.673 332.033  1.00270.00           H  
ATOM   1971 2HB  ARG A 126     249.772 214.816 333.361  1.00270.00           H  
ATOM   1972 1HG  ARG A 126     251.967 215.417 332.451  1.00270.00           H  
ATOM   1973 2HG  ARG A 126     251.668 214.378 331.078  1.00270.00           H  
ATOM   1974 1HD  ARG A 126     249.559 215.705 330.741  1.00270.00           H  
ATOM   1975 2HD  ARG A 126     250.281 216.841 331.895  1.00270.00           H  
ATOM   1976  HE  ARG A 126     252.065 217.265 330.410  1.00270.00           H  
ATOM   1977 1HH1 ARG A 126     249.655 215.114 329.020  1.00270.00           H  
ATOM   1978 2HH1 ARG A 126     250.221 215.310 327.388  1.00270.00           H  
ATOM   1979 1HH2 ARG A 126     252.815 217.494 328.262  1.00270.00           H  
ATOM   1980 2HH2 ARG A 126     252.053 216.616 326.937  1.00270.00           H  
ATOM   1981  N   ARG A 127     249.299 211.572 334.167  1.00225.00           N  
ATOM   1982  CA  ARG A 127     248.426 211.048 335.195  1.00225.00           C  
ATOM   1983  C   ARG A 127     249.262 210.459 336.309  1.00225.00           C  
ATOM   1984  O   ARG A 127     249.016 210.736 337.484  1.00225.00           O  
ATOM   1985  CB  ARG A 127     247.518 209.954 334.669  1.00225.00           C  
ATOM   1986  CG  ARG A 127     246.597 210.312 333.535  1.00225.00           C  
ATOM   1987  CD  ARG A 127     245.602 211.350 333.877  1.00225.00           C  
ATOM   1988  NE  ARG A 127     246.155 212.696 333.734  1.00225.00           N  
ATOM   1989  CZ  ARG A 127     246.363 213.341 332.561  1.00225.00           C  
ATOM   1990  NH1 ARG A 127     246.068 212.770 331.408  1.00225.00           N  
ATOM   1991  NH2 ARG A 127     246.863 214.559 332.571  1.00225.00           N  
ATOM   1992  H   ARG A 127     249.209 211.302 333.181  1.00270.00           H  
ATOM   1993  HA  ARG A 127     247.833 211.853 335.611  1.00270.00           H  
ATOM   1994 1HB  ARG A 127     248.120 209.101 334.354  1.00270.00           H  
ATOM   1995 2HB  ARG A 127     246.882 209.627 335.460  1.00270.00           H  
ATOM   1996 1HG  ARG A 127     247.179 210.653 332.723  1.00270.00           H  
ATOM   1997 2HG  ARG A 127     246.057 209.418 333.231  1.00270.00           H  
ATOM   1998 1HD  ARG A 127     244.731 211.259 333.234  1.00270.00           H  
ATOM   1999 2HD  ARG A 127     245.296 211.223 334.919  1.00270.00           H  
ATOM   2000  HE  ARG A 127     246.395 213.204 334.603  1.00270.00           H  
ATOM   2001 1HH1 ARG A 127     245.688 211.840 331.382  1.00270.00           H  
ATOM   2002 2HH1 ARG A 127     246.240 213.277 330.524  1.00270.00           H  
ATOM   2003 1HH2 ARG A 127     247.105 215.001 333.476  1.00270.00           H  
ATOM   2004 2HH2 ARG A 127     247.008 215.053 331.698  1.00270.00           H  
ATOM   2005  N   LEU A 128     250.323 209.733 335.963  1.00225.00           N  
ATOM   2006  CA  LEU A 128     251.126 209.165 337.026  1.00225.00           C  
ATOM   2007  C   LEU A 128     251.775 210.229 337.878  1.00225.00           C  
ATOM   2008  O   LEU A 128     251.823 210.084 339.105  1.00225.00           O  
ATOM   2009  CB  LEU A 128     252.218 208.255 336.484  1.00225.00           C  
ATOM   2010  CG  LEU A 128     251.793 206.907 335.858  1.00225.00           C  
ATOM   2011  CD1 LEU A 128     253.031 206.247 335.290  1.00225.00           C  
ATOM   2012  CD2 LEU A 128     251.128 205.985 336.907  1.00225.00           C  
ATOM   2013  H   LEU A 128     250.493 209.520 334.971  1.00270.00           H  
ATOM   2014  HA  LEU A 128     250.481 208.594 337.672  1.00270.00           H  
ATOM   2015 1HB  LEU A 128     252.738 208.809 335.702  1.00270.00           H  
ATOM   2016 2HB  LEU A 128     252.920 208.074 337.266  1.00270.00           H  
ATOM   2017  HG  LEU A 128     251.098 207.095 335.036  1.00270.00           H  
ATOM   2018 1HD1 LEU A 128     252.762 205.319 334.821  1.00270.00           H  
ATOM   2019 2HD1 LEU A 128     253.487 206.906 334.556  1.00270.00           H  
ATOM   2020 3HD1 LEU A 128     253.742 206.050 336.092  1.00270.00           H  
ATOM   2021 1HD2 LEU A 128     250.858 205.054 336.441  1.00270.00           H  
ATOM   2022 2HD2 LEU A 128     251.813 205.785 337.714  1.00270.00           H  
ATOM   2023 3HD2 LEU A 128     250.234 206.444 337.305  1.00270.00           H  
ATOM   2024  N   SER A 129     252.230 211.318 337.265  1.00225.00           N  
ATOM   2025  CA  SER A 129     252.850 212.363 338.052  1.00225.00           C  
ATOM   2026  C   SER A 129     251.844 212.958 339.007  1.00225.00           C  
ATOM   2027  O   SER A 129     252.158 213.183 340.173  1.00225.00           O  
ATOM   2028  CB  SER A 129     253.390 213.462 337.160  1.00225.00           C  
ATOM   2029  OG  SER A 129     254.458 213.007 336.377  1.00225.00           O  
ATOM   2030  H   SER A 129     252.215 211.369 336.238  1.00270.00           H  
ATOM   2031  HA  SER A 129     253.668 211.932 338.625  1.00270.00           H  
ATOM   2032 1HB  SER A 129     252.591 213.821 336.512  1.00270.00           H  
ATOM   2033 2HB  SER A 129     253.712 214.301 337.774  1.00270.00           H  
ATOM   2034  HG  SER A 129     254.724 213.751 335.834  1.00270.00           H  
ATOM   2035  N   GLU A 130     250.624 213.142 338.538  1.00225.00           N  
ATOM   2036  CA  GLU A 130     249.568 213.730 339.333  1.00225.00           C  
ATOM   2037  C   GLU A 130     249.241 212.827 340.516  1.00225.00           C  
ATOM   2038  O   GLU A 130     249.039 213.287 341.645  1.00225.00           O  
ATOM   2039  CB  GLU A 130     248.380 213.920 338.409  1.00225.00           C  
ATOM   2040  CG  GLU A 130     248.643 214.974 337.324  1.00225.00           C  
ATOM   2041  CD  GLU A 130     247.724 214.829 336.157  1.00225.00           C  
ATOM   2042  OE1 GLU A 130     246.896 213.958 336.210  1.00225.00           O  
ATOM   2043  OE2 GLU A 130     247.874 215.536 335.184  1.00225.00           O  
ATOM   2044  H   GLU A 130     250.454 212.937 337.546  1.00270.00           H  
ATOM   2045  HA  GLU A 130     249.903 214.700 339.704  1.00270.00           H  
ATOM   2046 1HB  GLU A 130     248.128 212.985 337.933  1.00270.00           H  
ATOM   2047 2HB  GLU A 130     247.519 214.242 338.985  1.00270.00           H  
ATOM   2048 1HG  GLU A 130     248.496 215.958 337.765  1.00270.00           H  
ATOM   2049 2HG  GLU A 130     249.674 214.919 336.992  1.00270.00           H  
ATOM   2050  N   TYR A 131     249.243 211.524 340.296  1.00225.00           N  
ATOM   2051  CA  TYR A 131     248.949 210.647 341.402  1.00225.00           C  
ATOM   2052  C   TYR A 131     250.100 210.683 342.381  1.00225.00           C  
ATOM   2053  O   TYR A 131     249.877 210.707 343.591  1.00225.00           O  
ATOM   2054  CB  TYR A 131     248.706 209.226 340.914  1.00225.00           C  
ATOM   2055  CG  TYR A 131     247.495 209.134 340.026  1.00225.00           C  
ATOM   2056  CD1 TYR A 131     247.610 208.533 338.790  1.00225.00           C  
ATOM   2057  CD2 TYR A 131     246.292 209.677 340.414  1.00225.00           C  
ATOM   2058  CE1 TYR A 131     246.552 208.488 337.945  1.00225.00           C  
ATOM   2059  CE2 TYR A 131     245.225 209.639 339.565  1.00225.00           C  
ATOM   2060  CZ  TYR A 131     245.354 209.055 338.323  1.00225.00           C  
ATOM   2061  OH  TYR A 131     244.278 209.029 337.453  1.00225.00           O  
ATOM   2062  H   TYR A 131     249.362 211.172 339.338  1.00270.00           H  
ATOM   2063  HA  TYR A 131     248.076 211.012 341.925  1.00270.00           H  
ATOM   2064 1HB  TYR A 131     249.582 208.882 340.349  1.00270.00           H  
ATOM   2065 2HB  TYR A 131     248.569 208.555 341.757  1.00270.00           H  
ATOM   2066  HD1 TYR A 131     248.551 208.102 338.489  1.00270.00           H  
ATOM   2067  HD2 TYR A 131     246.175 210.145 341.384  1.00270.00           H  
ATOM   2068  HE1 TYR A 131     246.653 208.019 336.979  1.00270.00           H  
ATOM   2069  HE2 TYR A 131     244.267 210.081 339.877  1.00270.00           H  
ATOM   2070  HH  TYR A 131     243.500 209.400 337.892  1.00270.00           H  
ATOM   2071  N   ALA A 132     251.332 210.729 341.886  1.00225.00           N  
ATOM   2072  CA  ALA A 132     252.462 210.791 342.789  1.00225.00           C  
ATOM   2073  C   ALA A 132     252.389 212.065 343.612  1.00225.00           C  
ATOM   2074  O   ALA A 132     252.594 212.065 344.820  1.00225.00           O  
ATOM   2075  CB  ALA A 132     253.770 210.752 342.022  1.00225.00           C  
ATOM   2076  H   ALA A 132     251.481 210.668 340.873  1.00270.00           H  
ATOM   2077  HA  ALA A 132     252.409 209.937 343.457  1.00270.00           H  
ATOM   2078 1HB  ALA A 132     254.602 210.786 342.725  1.00270.00           H  
ATOM   2079 2HB  ALA A 132     253.825 209.842 341.437  1.00270.00           H  
ATOM   2080 3HB  ALA A 132     253.820 211.609 341.356  1.00270.00           H  
ATOM   2081  N   GLU A 133     251.954 213.153 343.010  1.00225.00           N  
ATOM   2082  CA  GLU A 133     251.866 214.388 343.757  1.00225.00           C  
ATOM   2083  C   GLU A 133     250.928 214.231 344.939  1.00225.00           C  
ATOM   2084  O   GLU A 133     251.168 214.789 346.011  1.00225.00           O  
ATOM   2085  CB  GLU A 133     251.381 215.512 342.848  1.00225.00           C  
ATOM   2086  CG  GLU A 133     252.395 215.963 341.820  1.00225.00           C  
ATOM   2087  CD  GLU A 133     251.805 216.846 340.764  1.00225.00           C  
ATOM   2088  OE1 GLU A 133     250.607 216.995 340.746  1.00225.00           O  
ATOM   2089  OE2 GLU A 133     252.548 217.367 339.968  1.00225.00           O  
ATOM   2090  H   GLU A 133     251.786 213.146 341.999  1.00270.00           H  
ATOM   2091  HA  GLU A 133     252.858 214.636 344.134  1.00270.00           H  
ATOM   2092 1HB  GLU A 133     250.492 215.190 342.322  1.00270.00           H  
ATOM   2093 2HB  GLU A 133     251.105 216.374 343.453  1.00270.00           H  
ATOM   2094 1HG  GLU A 133     253.168 216.525 342.339  1.00270.00           H  
ATOM   2095 2HG  GLU A 133     252.872 215.112 341.368  1.00270.00           H  
ATOM   2096  N   ARG A 134     249.858 213.480 344.745  1.00225.00           N  
ATOM   2097  CA  ARG A 134     248.901 213.275 345.803  1.00225.00           C  
ATOM   2098  C   ARG A 134     249.325 212.225 346.823  1.00225.00           C  
ATOM   2099  O   ARG A 134     249.060 212.374 348.017  1.00225.00           O  
ATOM   2100  CB  ARG A 134     247.596 212.815 345.216  1.00225.00           C  
ATOM   2101  CG  ARG A 134     246.920 213.820 344.375  1.00225.00           C  
ATOM   2102  CD  ARG A 134     245.626 213.330 343.916  1.00225.00           C  
ATOM   2103  NE  ARG A 134     245.076 214.187 342.888  1.00225.00           N  
ATOM   2104  CZ  ARG A 134     245.274 214.013 341.563  1.00225.00           C  
ATOM   2105  NH1 ARG A 134     245.998 213.015 341.143  1.00225.00           N  
ATOM   2106  NH2 ARG A 134     244.730 214.851 340.702  1.00225.00           N  
ATOM   2107  H   ARG A 134     249.706 213.081 343.812  1.00270.00           H  
ATOM   2108  HA  ARG A 134     248.754 214.223 346.317  1.00270.00           H  
ATOM   2109 1HB  ARG A 134     247.776 211.947 344.589  1.00270.00           H  
ATOM   2110 2HB  ARG A 134     246.917 212.510 346.011  1.00270.00           H  
ATOM   2111 1HG  ARG A 134     246.758 214.725 344.959  1.00270.00           H  
ATOM   2112 2HG  ARG A 134     247.536 214.058 343.512  1.00270.00           H  
ATOM   2113 1HD  ARG A 134     245.707 212.310 343.540  1.00270.00           H  
ATOM   2114 2HD  ARG A 134     244.935 213.337 344.758  1.00270.00           H  
ATOM   2115  HE  ARG A 134     244.509 214.970 343.183  1.00270.00           H  
ATOM   2116 1HH1 ARG A 134     246.405 212.397 341.820  1.00270.00           H  
ATOM   2117 2HH1 ARG A 134     246.149 212.867 340.153  1.00270.00           H  
ATOM   2118 1HH2 ARG A 134     244.169 215.623 341.036  1.00270.00           H  
ATOM   2119 2HH2 ARG A 134     244.863 214.726 339.709  1.00270.00           H  
ATOM   2120  N   HIS A 135     249.977 211.165 346.364  1.00225.00           N  
ATOM   2121  CA  HIS A 135     250.263 210.049 347.249  1.00225.00           C  
ATOM   2122  C   HIS A 135     251.704 209.865 347.728  1.00225.00           C  
ATOM   2123  O   HIS A 135     251.946 209.105 348.670  1.00225.00           O  
ATOM   2124  CB  HIS A 135     249.795 208.795 346.535  1.00225.00           C  
ATOM   2125  CG  HIS A 135     248.338 208.886 346.236  1.00225.00           C  
ATOM   2126  ND1 HIS A 135     247.377 208.862 347.220  1.00225.00           N  
ATOM   2127  CD2 HIS A 135     247.673 209.027 345.066  1.00225.00           C  
ATOM   2128  CE1 HIS A 135     246.186 208.990 346.665  1.00225.00           C  
ATOM   2129  NE2 HIS A 135     246.341 209.090 345.363  1.00225.00           N  
ATOM   2130  H   HIS A 135     250.161 211.087 345.363  1.00270.00           H  
ATOM   2131  HA  HIS A 135     249.653 210.160 348.142  1.00270.00           H  
ATOM   2132 1HB  HIS A 135     250.341 208.682 345.595  1.00270.00           H  
ATOM   2133 2HB  HIS A 135     249.984 207.918 347.150  1.00270.00           H  
ATOM   2134  HD2 HIS A 135     248.101 209.085 344.077  1.00270.00           H  
ATOM   2135  HE1 HIS A 135     245.232 209.010 347.193  1.00270.00           H  
ATOM   2136  HE2 HIS A 135     245.575 209.203 344.672  1.00270.00           H  
ATOM   2137  N   VAL A 136     252.664 210.532 347.111  1.00225.00           N  
ATOM   2138  CA  VAL A 136     254.061 210.383 347.486  1.00225.00           C  
ATOM   2139  C   VAL A 136     254.539 211.614 348.239  1.00225.00           C  
ATOM   2140  O   VAL A 136     254.639 212.705 347.680  1.00225.00           O  
ATOM   2141  CB  VAL A 136     254.916 210.142 346.216  1.00225.00           C  
ATOM   2142  CG1 VAL A 136     256.410 210.039 346.552  1.00225.00           C  
ATOM   2143  CG2 VAL A 136     254.443 208.823 345.545  1.00225.00           C  
ATOM   2144  H   VAL A 136     252.441 211.152 346.339  1.00270.00           H  
ATOM   2145  HA  VAL A 136     254.160 209.516 348.138  1.00270.00           H  
ATOM   2146  HB  VAL A 136     254.783 210.979 345.532  1.00270.00           H  
ATOM   2147 1HG1 VAL A 136     256.968 209.870 345.633  1.00270.00           H  
ATOM   2148 2HG1 VAL A 136     256.765 210.965 347.018  1.00270.00           H  
ATOM   2149 3HG1 VAL A 136     256.570 209.206 347.233  1.00270.00           H  
ATOM   2150 1HG2 VAL A 136     255.021 208.642 344.640  1.00270.00           H  
ATOM   2151 2HG2 VAL A 136     254.586 207.992 346.239  1.00270.00           H  
ATOM   2152 3HG2 VAL A 136     253.392 208.899 345.293  1.00270.00           H  
ATOM   2153  N   THR A 137     254.898 211.415 349.506  1.00225.00           N  
ATOM   2154  CA  THR A 137     255.292 212.522 350.363  1.00225.00           C  
ATOM   2155  C   THR A 137     256.795 212.623 350.560  1.00225.00           C  
ATOM   2156  O   THR A 137     257.317 213.684 350.897  1.00225.00           O  
ATOM   2157  CB  THR A 137     254.614 212.358 351.720  1.00225.00           C  
ATOM   2158  OG1 THR A 137     255.070 211.133 352.318  1.00225.00           O  
ATOM   2159  CG2 THR A 137     253.094 212.284 351.515  1.00225.00           C  
ATOM   2160  H   THR A 137     254.816 210.491 349.909  1.00270.00           H  
ATOM   2161  HA  THR A 137     254.950 213.451 349.906  1.00270.00           H  
ATOM   2162  HB  THR A 137     254.869 213.197 352.366  1.00270.00           H  
ATOM   2163  HG1 THR A 137     254.789 211.106 353.242  1.00270.00           H  
ATOM   2164 1HG2 THR A 137     252.605 212.159 352.479  1.00270.00           H  
ATOM   2165 2HG2 THR A 137     252.748 213.207 351.049  1.00270.00           H  
ATOM   2166 3HG2 THR A 137     252.838 211.442 350.873  1.00270.00           H  
ATOM   2167  N   ASN A 138     257.499 211.535 350.306  1.00225.00           N  
ATOM   2168  CA  ASN A 138     258.939 211.521 350.422  1.00225.00           C  
ATOM   2169  C   ASN A 138     259.472 212.187 349.172  1.00225.00           C  
ATOM   2170  O   ASN A 138     259.366 211.592 348.099  1.00225.00           O  
ATOM   2171  CB  ASN A 138     259.461 210.111 350.513  1.00225.00           C  
ATOM   2172  CG  ASN A 138     260.941 210.036 350.695  1.00225.00           C  
ATOM   2173  OD1 ASN A 138     261.693 210.967 350.360  1.00225.00           O  
ATOM   2174  ND2 ASN A 138     261.383 208.918 351.197  1.00225.00           N  
ATOM   2175  H   ASN A 138     257.005 210.684 350.088  1.00270.00           H  
ATOM   2176  HA  ASN A 138     259.217 212.067 351.318  1.00270.00           H  
ATOM   2177 1HB  ASN A 138     258.978 209.599 351.345  1.00270.00           H  
ATOM   2178 2HB  ASN A 138     259.194 209.582 349.613  1.00270.00           H  
ATOM   2179 1HD2 ASN A 138     262.365 208.779 351.332  1.00270.00           H  
ATOM   2180 2HD2 ASN A 138     260.739 208.187 351.439  1.00270.00           H  
ATOM   2181  N   PRO A 139     260.110 213.358 349.244  1.00225.00           N  
ATOM   2182  CA  PRO A 139     260.556 214.107 348.098  1.00225.00           C  
ATOM   2183  C   PRO A 139     261.610 213.346 347.321  1.00225.00           C  
ATOM   2184  O   PRO A 139     261.855 213.662 346.166  1.00225.00           O  
ATOM   2185  CB  PRO A 139     261.106 215.387 348.712  1.00225.00           C  
ATOM   2186  CG  PRO A 139     261.495 215.002 350.105  1.00225.00           C  
ATOM   2187  CD  PRO A 139     260.488 213.966 350.539  1.00225.00           C  
ATOM   2188  HA  PRO A 139     259.686 214.332 347.466  1.00270.00           H  
ATOM   2189 1HB  PRO A 139     261.942 215.759 348.119  1.00270.00           H  
ATOM   2190 2HB  PRO A 139     260.334 216.170 348.695  1.00270.00           H  
ATOM   2191 1HG  PRO A 139     262.526 214.617 350.112  1.00270.00           H  
ATOM   2192 2HG  PRO A 139     261.493 215.886 350.763  1.00270.00           H  
ATOM   2193 1HD  PRO A 139     261.015 213.267 351.208  1.00270.00           H  
ATOM   2194 2HD  PRO A 139     259.630 214.450 351.026  1.00270.00           H  
ATOM   2195  N   ILE A 140     262.242 212.357 347.951  1.00225.00           N  
ATOM   2196  CA  ILE A 140     263.238 211.558 347.271  1.00225.00           C  
ATOM   2197  C   ILE A 140     262.530 210.651 346.325  1.00225.00           C  
ATOM   2198  O   ILE A 140     263.043 210.368 345.248  1.00225.00           O  
ATOM   2199  CB  ILE A 140     264.126 210.737 348.225  1.00225.00           C  
ATOM   2200  CG1 ILE A 140     264.910 211.683 349.157  1.00225.00           C  
ATOM   2201  CG2 ILE A 140     265.087 209.786 347.442  1.00225.00           C  
ATOM   2202  CD1 ILE A 140     265.798 212.722 348.477  1.00225.00           C  
ATOM   2203  H   ILE A 140     262.010 212.119 348.914  1.00270.00           H  
ATOM   2204  HA  ILE A 140     263.866 212.203 346.668  1.00270.00           H  
ATOM   2205  HB  ILE A 140     263.497 210.121 348.857  1.00270.00           H  
ATOM   2206 1HG1 ILE A 140     264.199 212.205 349.800  1.00270.00           H  
ATOM   2207 2HG1 ILE A 140     265.545 211.074 349.771  1.00270.00           H  
ATOM   2208 1HG2 ILE A 140     265.685 209.218 348.155  1.00270.00           H  
ATOM   2209 2HG2 ILE A 140     264.517 209.087 346.828  1.00270.00           H  
ATOM   2210 3HG2 ILE A 140     265.746 210.358 346.796  1.00270.00           H  
ATOM   2211 1HD1 ILE A 140     266.290 213.298 349.228  1.00270.00           H  
ATOM   2212 2HD1 ILE A 140     266.546 212.239 347.855  1.00270.00           H  
ATOM   2213 3HD1 ILE A 140     265.204 213.386 347.875  1.00270.00           H  
ATOM   2214  N   LEU A 141     261.405 210.092 346.749  1.00225.00           N  
ATOM   2215  CA  LEU A 141     260.723 209.211 345.852  1.00225.00           C  
ATOM   2216  C   LEU A 141     260.150 210.097 344.786  1.00225.00           C  
ATOM   2217  O   LEU A 141     260.184 209.787 343.604  1.00225.00           O  
ATOM   2218  CB  LEU A 141     259.591 208.451 346.553  1.00225.00           C  
ATOM   2219  CG  LEU A 141     259.960 207.401 347.641  1.00225.00           C  
ATOM   2220  CD1 LEU A 141     258.638 206.879 348.295  1.00225.00           C  
ATOM   2221  CD2 LEU A 141     260.745 206.244 347.036  1.00225.00           C  
ATOM   2222  H   LEU A 141     260.973 210.385 347.618  1.00270.00           H  
ATOM   2223  HA  LEU A 141     261.429 208.524 345.393  1.00270.00           H  
ATOM   2224 1HB  LEU A 141     258.991 209.192 347.054  1.00270.00           H  
ATOM   2225 2HB  LEU A 141     258.975 207.963 345.799  1.00270.00           H  
ATOM   2226  HG  LEU A 141     260.563 207.876 348.411  1.00270.00           H  
ATOM   2227 1HD1 LEU A 141     258.870 206.154 349.077  1.00270.00           H  
ATOM   2228 2HD1 LEU A 141     258.086 207.703 348.734  1.00270.00           H  
ATOM   2229 3HD1 LEU A 141     258.017 206.400 347.543  1.00270.00           H  
ATOM   2230 1HD2 LEU A 141     260.983 205.522 347.822  1.00270.00           H  
ATOM   2231 2HD2 LEU A 141     260.143 205.761 346.274  1.00270.00           H  
ATOM   2232 3HD2 LEU A 141     261.672 206.606 346.596  1.00270.00           H  
ATOM   2233  N   ALA A 142     259.650 211.262 345.165  1.00225.00           N  
ATOM   2234  CA  ALA A 142     259.091 212.069 344.117  1.00225.00           C  
ATOM   2235  C   ALA A 142     260.168 212.438 343.110  1.00225.00           C  
ATOM   2236  O   ALA A 142     259.946 212.385 341.900  1.00225.00           O  
ATOM   2237  CB  ALA A 142     258.476 213.319 344.699  1.00225.00           C  
ATOM   2238  H   ALA A 142     259.618 211.532 346.152  1.00270.00           H  
ATOM   2239  HA  ALA A 142     258.322 211.487 343.608  1.00270.00           H  
ATOM   2240 1HB  ALA A 142     258.039 213.914 343.902  1.00270.00           H  
ATOM   2241 2HB  ALA A 142     257.700 213.040 345.417  1.00270.00           H  
ATOM   2242 3HB  ALA A 142     259.246 213.893 345.199  1.00270.00           H  
ATOM   2243  N   ALA A 143     261.359 212.777 343.594  1.00225.00           N  
ATOM   2244  CA  ALA A 143     262.433 213.172 342.719  1.00225.00           C  
ATOM   2245  C   ALA A 143     262.909 212.040 341.832  1.00225.00           C  
ATOM   2246  O   ALA A 143     263.112 212.260 340.635  1.00225.00           O  
ATOM   2247  CB  ALA A 143     263.587 213.706 343.549  1.00225.00           C  
ATOM   2248  H   ALA A 143     261.510 212.829 344.597  1.00270.00           H  
ATOM   2249  HA  ALA A 143     262.065 213.967 342.076  1.00270.00           H  
ATOM   2250 1HB  ALA A 143     264.388 214.044 342.898  1.00270.00           H  
ATOM   2251 2HB  ALA A 143     263.238 214.540 344.158  1.00270.00           H  
ATOM   2252 3HB  ALA A 143     263.952 212.915 344.200  1.00270.00           H  
ATOM   2253  N   THR A 144     263.002 210.817 342.354  1.00225.00           N  
ATOM   2254  CA  THR A 144     263.498 209.743 341.521  1.00225.00           C  
ATOM   2255  C   THR A 144     262.441 209.190 340.594  1.00225.00           C  
ATOM   2256  O   THR A 144     262.750 208.761 339.476  1.00225.00           O  
ATOM   2257  CB  THR A 144     264.053 208.607 342.382  1.00225.00           C  
ATOM   2258  OG1 THR A 144     263.030 208.121 343.250  1.00225.00           O  
ATOM   2259  CG2 THR A 144     265.240 209.110 343.206  1.00225.00           C  
ATOM   2260  H   THR A 144     262.828 210.637 343.350  1.00270.00           H  
ATOM   2261  HA  THR A 144     264.312 210.135 340.915  1.00270.00           H  
ATOM   2262  HB  THR A 144     264.356 207.804 341.734  1.00270.00           H  
ATOM   2263  HG1 THR A 144     263.336 207.318 343.679  1.00270.00           H  
ATOM   2264 1HG2 THR A 144     265.638 208.294 343.813  1.00270.00           H  
ATOM   2265 2HG2 THR A 144     266.016 209.474 342.535  1.00270.00           H  
ATOM   2266 3HG2 THR A 144     264.928 209.909 343.850  1.00270.00           H  
ATOM   2267  N   VAL A 145     261.184 209.253 341.003  1.00225.00           N  
ATOM   2268  CA  VAL A 145     260.127 208.771 340.152  1.00225.00           C  
ATOM   2269  C   VAL A 145     260.012 209.709 338.980  1.00225.00           C  
ATOM   2270  O   VAL A 145     259.927 209.268 337.830  1.00225.00           O  
ATOM   2271  CB  VAL A 145     258.793 208.678 340.919  1.00225.00           C  
ATOM   2272  CG1 VAL A 145     257.638 208.360 339.967  1.00225.00           C  
ATOM   2273  CG2 VAL A 145     258.880 207.558 341.966  1.00225.00           C  
ATOM   2274  H   VAL A 145     260.975 209.588 341.948  1.00270.00           H  
ATOM   2275  HA  VAL A 145     260.392 207.779 339.787  1.00270.00           H  
ATOM   2276  HB  VAL A 145     258.598 209.637 341.410  1.00270.00           H  
ATOM   2277 1HG1 VAL A 145     256.717 208.301 340.542  1.00270.00           H  
ATOM   2278 2HG1 VAL A 145     257.540 209.141 339.215  1.00270.00           H  
ATOM   2279 3HG1 VAL A 145     257.822 207.403 339.475  1.00270.00           H  
ATOM   2280 1HG2 VAL A 145     257.940 207.504 342.514  1.00270.00           H  
ATOM   2281 2HG2 VAL A 145     259.056 206.635 341.467  1.00270.00           H  
ATOM   2282 3HG2 VAL A 145     259.686 207.736 342.656  1.00270.00           H  
ATOM   2283  N   VAL A 146     260.015 211.002 339.269  1.00225.00           N  
ATOM   2284  CA  VAL A 146     259.911 211.978 338.229  1.00225.00           C  
ATOM   2285  C   VAL A 146     261.136 211.984 337.360  1.00225.00           C  
ATOM   2286  O   VAL A 146     261.007 212.063 336.145  1.00225.00           O  
ATOM   2287  CB  VAL A 146     259.653 213.370 338.796  1.00225.00           C  
ATOM   2288  CG1 VAL A 146     259.735 214.426 337.674  1.00225.00           C  
ATOM   2289  CG2 VAL A 146     258.262 213.381 339.431  1.00225.00           C  
ATOM   2290  H   VAL A 146     260.058 211.316 340.241  1.00270.00           H  
ATOM   2291  HA  VAL A 146     259.053 211.717 337.613  1.00270.00           H  
ATOM   2292  HB  VAL A 146     260.409 213.604 339.550  1.00270.00           H  
ATOM   2293 1HG1 VAL A 146     259.536 215.407 338.088  1.00270.00           H  
ATOM   2294 2HG1 VAL A 146     260.725 214.431 337.218  1.00270.00           H  
ATOM   2295 3HG1 VAL A 146     258.989 214.200 336.909  1.00270.00           H  
ATOM   2296 1HG2 VAL A 146     258.058 214.365 339.850  1.00270.00           H  
ATOM   2297 2HG2 VAL A 146     257.518 213.149 338.669  1.00270.00           H  
ATOM   2298 3HG2 VAL A 146     258.206 212.637 340.219  1.00270.00           H  
ATOM   2299  N   ALA A 147     262.332 211.911 337.939  1.00225.00           N  
ATOM   2300  CA  ALA A 147     263.502 211.939 337.094  1.00225.00           C  
ATOM   2301  C   ALA A 147     263.475 210.823 336.088  1.00225.00           C  
ATOM   2302  O   ALA A 147     263.753 211.050 334.909  1.00225.00           O  
ATOM   2303  CB  ALA A 147     264.741 211.793 337.933  1.00225.00           C  
ATOM   2304  H   ALA A 147     262.451 211.880 338.952  1.00270.00           H  
ATOM   2305  HA  ALA A 147     263.521 212.887 336.559  1.00270.00           H  
ATOM   2306 1HB  ALA A 147     265.609 211.811 337.292  1.00270.00           H  
ATOM   2307 2HB  ALA A 147     264.792 212.607 338.652  1.00270.00           H  
ATOM   2308 3HB  ALA A 147     264.708 210.844 338.463  1.00270.00           H  
ATOM   2309  N   LEU A 148     263.077 209.627 336.493  1.00225.00           N  
ATOM   2310  CA  LEU A 148     263.027 208.603 335.488  1.00225.00           C  
ATOM   2311  C   LEU A 148     261.895 208.858 334.533  1.00225.00           C  
ATOM   2312  O   LEU A 148     262.055 208.655 333.335  1.00225.00           O  
ATOM   2313  CB  LEU A 148     262.964 207.222 336.117  1.00225.00           C  
ATOM   2314  CG  LEU A 148     264.285 206.753 336.808  1.00225.00           C  
ATOM   2315  CD1 LEU A 148     264.016 205.475 337.600  1.00225.00           C  
ATOM   2316  CD2 LEU A 148     265.398 206.473 335.714  1.00225.00           C  
ATOM   2317  H   LEU A 148     262.856 209.425 337.476  1.00270.00           H  
ATOM   2318  HA  LEU A 148     263.937 208.666 334.908  1.00270.00           H  
ATOM   2319 1HB  LEU A 148     262.177 207.237 336.879  1.00270.00           H  
ATOM   2320 2HB  LEU A 148     262.695 206.496 335.352  1.00270.00           H  
ATOM   2321  HG  LEU A 148     264.630 207.525 337.499  1.00270.00           H  
ATOM   2322 1HD1 LEU A 148     264.932 205.153 338.090  1.00270.00           H  
ATOM   2323 2HD1 LEU A 148     263.253 205.676 338.357  1.00270.00           H  
ATOM   2324 3HD1 LEU A 148     263.668 204.693 336.929  1.00270.00           H  
ATOM   2325 1HD2 LEU A 148     266.291 206.145 336.201  1.00270.00           H  
ATOM   2326 2HD2 LEU A 148     265.053 205.696 335.037  1.00270.00           H  
ATOM   2327 3HD2 LEU A 148     265.631 207.360 335.142  1.00270.00           H  
ATOM   2328  N   ALA A 149     260.765 209.370 335.011  1.00225.00           N  
ATOM   2329  CA  ALA A 149     259.684 209.628 334.088  1.00225.00           C  
ATOM   2330  C   ALA A 149     260.124 210.615 333.018  1.00225.00           C  
ATOM   2331  O   ALA A 149     259.800 210.437 331.840  1.00225.00           O  
ATOM   2332  CB  ALA A 149     258.485 210.175 334.830  1.00225.00           C  
ATOM   2333  H   ALA A 149     260.623 209.514 336.016  1.00270.00           H  
ATOM   2334  HA  ALA A 149     259.415 208.690 333.605  1.00270.00           H  
ATOM   2335 1HB  ALA A 149     257.666 210.349 334.130  1.00270.00           H  
ATOM   2336 2HB  ALA A 149     258.171 209.461 335.589  1.00270.00           H  
ATOM   2337 3HB  ALA A 149     258.755 211.110 335.305  1.00270.00           H  
ATOM   2338  N   GLU A 150     260.918 211.616 333.400  1.00225.00           N  
ATOM   2339  CA  GLU A 150     261.381 212.593 332.438  1.00225.00           C  
ATOM   2340  C   GLU A 150     262.317 211.939 331.459  1.00225.00           C  
ATOM   2341  O   GLU A 150     262.230 212.190 330.257  1.00225.00           O  
ATOM   2342  CB  GLU A 150     262.127 213.752 333.110  1.00225.00           C  
ATOM   2343  CG  GLU A 150     262.613 214.870 332.117  1.00225.00           C  
ATOM   2344  CD  GLU A 150     261.482 215.681 331.463  1.00225.00           C  
ATOM   2345  OE1 GLU A 150     260.513 215.968 332.139  1.00225.00           O  
ATOM   2346  OE2 GLU A 150     261.572 215.985 330.281  1.00225.00           O  
ATOM   2347  H   GLU A 150     261.124 211.726 334.393  1.00270.00           H  
ATOM   2348  HA  GLU A 150     260.523 212.989 331.898  1.00270.00           H  
ATOM   2349 1HB  GLU A 150     261.483 214.211 333.860  1.00270.00           H  
ATOM   2350 2HB  GLU A 150     263.003 213.361 333.634  1.00270.00           H  
ATOM   2351 1HG  GLU A 150     263.249 215.559 332.668  1.00270.00           H  
ATOM   2352 2HG  GLU A 150     263.227 214.420 331.337  1.00270.00           H  
ATOM   2353  N   VAL A 151     263.190 211.066 331.942  1.00225.00           N  
ATOM   2354  CA  VAL A 151     264.113 210.440 331.028  1.00225.00           C  
ATOM   2355  C   VAL A 151     263.350 209.561 330.071  1.00225.00           C  
ATOM   2356  O   VAL A 151     263.626 209.575 328.880  1.00225.00           O  
ATOM   2357  CB  VAL A 151     265.180 209.614 331.758  1.00225.00           C  
ATOM   2358  CG1 VAL A 151     266.036 208.834 330.742  1.00225.00           C  
ATOM   2359  CG2 VAL A 151     266.063 210.531 332.558  1.00225.00           C  
ATOM   2360  H   VAL A 151     263.251 210.916 332.957  1.00270.00           H  
ATOM   2361  HA  VAL A 151     264.619 211.220 330.461  1.00270.00           H  
ATOM   2362  HB  VAL A 151     264.689 208.895 332.419  1.00270.00           H  
ATOM   2363 1HG1 VAL A 151     266.789 208.253 331.270  1.00270.00           H  
ATOM   2364 2HG1 VAL A 151     265.419 208.168 330.153  1.00270.00           H  
ATOM   2365 3HG1 VAL A 151     266.529 209.536 330.077  1.00270.00           H  
ATOM   2366 1HG2 VAL A 151     266.803 209.939 333.072  1.00270.00           H  
ATOM   2367 2HG2 VAL A 151     266.550 211.234 331.888  1.00270.00           H  
ATOM   2368 3HG2 VAL A 151     265.481 211.080 333.278  1.00270.00           H  
ATOM   2369  N   LEU A 152     262.398 208.797 330.566  1.00225.00           N  
ATOM   2370  CA  LEU A 152     261.662 207.918 329.695  1.00225.00           C  
ATOM   2371  C   LEU A 152     260.887 208.705 328.667  1.00225.00           C  
ATOM   2372  O   LEU A 152     260.812 208.301 327.505  1.00225.00           O  
ATOM   2373  CB  LEU A 152     260.697 207.079 330.516  1.00225.00           C  
ATOM   2374  CG  LEU A 152     261.302 206.008 331.457  1.00225.00           C  
ATOM   2375  CD1 LEU A 152     260.176 205.453 332.320  1.00225.00           C  
ATOM   2376  CD2 LEU A 152     261.960 204.889 330.652  1.00225.00           C  
ATOM   2377  H   LEU A 152     262.205 208.814 331.565  1.00270.00           H  
ATOM   2378  HA  LEU A 152     262.367 207.283 329.171  1.00270.00           H  
ATOM   2379 1HB  LEU A 152     260.113 207.758 331.140  1.00270.00           H  
ATOM   2380 2HB  LEU A 152     260.030 206.594 329.847  1.00270.00           H  
ATOM   2381  HG  LEU A 152     262.047 206.464 332.105  1.00270.00           H  
ATOM   2382 1HD1 LEU A 152     260.566 204.704 333.006  1.00270.00           H  
ATOM   2383 2HD1 LEU A 152     259.735 206.263 332.890  1.00270.00           H  
ATOM   2384 3HD1 LEU A 152     259.415 205.002 331.686  1.00270.00           H  
ATOM   2385 1HD2 LEU A 152     262.367 204.147 331.337  1.00270.00           H  
ATOM   2386 2HD2 LEU A 152     261.223 204.417 330.008  1.00270.00           H  
ATOM   2387 3HD2 LEU A 152     262.761 205.285 330.046  1.00270.00           H  
ATOM   2388  N   SER A 153     260.326 209.836 329.073  1.00225.00           N  
ATOM   2389  CA  SER A 153     259.592 210.674 328.155  1.00225.00           C  
ATOM   2390  C   SER A 153     260.530 211.184 327.093  1.00225.00           C  
ATOM   2391  O   SER A 153     260.207 211.192 325.898  1.00225.00           O  
ATOM   2392  CB  SER A 153     258.985 211.840 328.885  1.00225.00           C  
ATOM   2393  OG  SER A 153     258.275 212.656 328.007  1.00225.00           O  
ATOM   2394  H   SER A 153     260.363 210.104 330.061  1.00270.00           H  
ATOM   2395  HA  SER A 153     258.806 210.085 327.684  1.00270.00           H  
ATOM   2396 1HB  SER A 153     258.327 211.474 329.671  1.00270.00           H  
ATOM   2397 2HB  SER A 153     259.774 212.417 329.366  1.00270.00           H  
ATOM   2398  HG  SER A 153     257.937 213.378 328.541  1.00270.00           H  
ATOM   2399  N   ALA A 154     261.718 211.605 327.526  1.00225.00           N  
ATOM   2400  CA  ALA A 154     262.705 212.123 326.622  1.00225.00           C  
ATOM   2401  C   ALA A 154     263.081 211.084 325.605  1.00225.00           C  
ATOM   2402  O   ALA A 154     263.244 211.407 324.433  1.00225.00           O  
ATOM   2403  CB  ALA A 154     263.936 212.548 327.387  1.00225.00           C  
ATOM   2404  H   ALA A 154     261.909 211.622 328.531  1.00270.00           H  
ATOM   2405  HA  ALA A 154     262.267 212.973 326.114  1.00270.00           H  
ATOM   2406 1HB  ALA A 154     264.673 212.967 326.708  1.00270.00           H  
ATOM   2407 2HB  ALA A 154     263.651 213.275 328.125  1.00270.00           H  
ATOM   2408 3HB  ALA A 154     264.356 211.693 327.890  1.00270.00           H  
ATOM   2409  N   VAL A 155     263.162 209.837 326.046  1.00225.00           N  
ATOM   2410  CA  VAL A 155     263.484 208.732 325.179  1.00225.00           C  
ATOM   2411  C   VAL A 155     262.365 208.504 324.176  1.00225.00           C  
ATOM   2412  O   VAL A 155     262.626 208.314 322.990  1.00225.00           O  
ATOM   2413  CB  VAL A 155     263.786 207.470 325.994  1.00225.00           C  
ATOM   2414  CG1 VAL A 155     263.932 206.272 325.083  1.00225.00           C  
ATOM   2415  CG2 VAL A 155     265.092 207.692 326.758  1.00225.00           C  
ATOM   2416  H   VAL A 155     263.057 209.684 327.054  1.00270.00           H  
ATOM   2417  HA  VAL A 155     264.391 208.988 324.638  1.00270.00           H  
ATOM   2418  HB  VAL A 155     262.971 207.275 326.686  1.00270.00           H  
ATOM   2419 1HG1 VAL A 155     264.155 205.387 325.682  1.00270.00           H  
ATOM   2420 2HG1 VAL A 155     263.010 206.092 324.526  1.00270.00           H  
ATOM   2421 3HG1 VAL A 155     264.741 206.457 324.396  1.00270.00           H  
ATOM   2422 1HG2 VAL A 155     265.336 206.807 327.351  1.00270.00           H  
ATOM   2423 2HG2 VAL A 155     265.877 207.887 326.046  1.00270.00           H  
ATOM   2424 3HG2 VAL A 155     265.014 208.528 327.401  1.00270.00           H  
ATOM   2425  N   VAL A 156     261.118 208.564 324.611  1.00225.00           N  
ATOM   2426  CA  VAL A 156     260.048 208.388 323.646  1.00225.00           C  
ATOM   2427  C   VAL A 156     260.165 209.489 322.596  1.00225.00           C  
ATOM   2428  O   VAL A 156     260.010 209.230 321.397  1.00225.00           O  
ATOM   2429  CB  VAL A 156     258.661 208.408 324.331  1.00225.00           C  
ATOM   2430  CG1 VAL A 156     257.518 208.447 323.278  1.00225.00           C  
ATOM   2431  CG2 VAL A 156     258.516 207.143 325.200  1.00225.00           C  
ATOM   2432  H   VAL A 156     260.937 208.670 325.615  1.00270.00           H  
ATOM   2433  HA  VAL A 156     260.173 207.422 323.158  1.00270.00           H  
ATOM   2434  HB  VAL A 156     258.583 209.302 324.955  1.00270.00           H  
ATOM   2435 1HG1 VAL A 156     256.557 208.458 323.790  1.00270.00           H  
ATOM   2436 2HG1 VAL A 156     257.598 209.341 322.657  1.00270.00           H  
ATOM   2437 3HG1 VAL A 156     257.579 207.566 322.646  1.00270.00           H  
ATOM   2438 1HG2 VAL A 156     257.548 207.153 325.699  1.00270.00           H  
ATOM   2439 2HG2 VAL A 156     258.591 206.253 324.571  1.00270.00           H  
ATOM   2440 3HG2 VAL A 156     259.304 207.116 325.945  1.00270.00           H  
ATOM   2441  N   ARG A 157     260.440 210.713 323.033  1.00225.00           N  
ATOM   2442  CA  ARG A 157     260.602 211.792 322.086  1.00225.00           C  
ATOM   2443  C   ARG A 157     261.810 211.552 321.207  1.00225.00           C  
ATOM   2444  O   ARG A 157     261.757 211.794 320.004  1.00225.00           O  
ATOM   2445  CB  ARG A 157     260.726 213.108 322.804  1.00225.00           C  
ATOM   2446  CG  ARG A 157     259.462 213.568 323.488  1.00225.00           C  
ATOM   2447  CD  ARG A 157     258.402 213.949 322.530  1.00225.00           C  
ATOM   2448  NE  ARG A 157     258.821 215.069 321.677  1.00225.00           N  
ATOM   2449  CZ  ARG A 157     258.272 215.382 320.476  1.00225.00           C  
ATOM   2450  NH1 ARG A 157     257.296 214.653 319.976  1.00225.00           N  
ATOM   2451  NH2 ARG A 157     258.708 216.429 319.797  1.00225.00           N  
ATOM   2452  H   ARG A 157     260.521 210.883 324.041  1.00270.00           H  
ATOM   2453  HA  ARG A 157     259.732 211.811 321.442  1.00270.00           H  
ATOM   2454 1HB  ARG A 157     261.489 213.028 323.567  1.00270.00           H  
ATOM   2455 2HB  ARG A 157     261.044 213.876 322.112  1.00270.00           H  
ATOM   2456 1HG  ARG A 157     259.073 212.753 324.099  1.00270.00           H  
ATOM   2457 2HG  ARG A 157     259.666 214.411 324.121  1.00270.00           H  
ATOM   2458 1HD  ARG A 157     258.103 213.118 321.913  1.00270.00           H  
ATOM   2459 2HD  ARG A 157     257.535 214.280 323.110  1.00270.00           H  
ATOM   2460  HE  ARG A 157     259.558 215.674 322.030  1.00270.00           H  
ATOM   2461 1HH1 ARG A 157     256.946 213.852 320.467  1.00270.00           H  
ATOM   2462 2HH1 ARG A 157     256.868 214.899 319.063  1.00270.00           H  
ATOM   2463 1HH2 ARG A 157     259.470 217.006 320.156  1.00270.00           H  
ATOM   2464 2HH2 ARG A 157     258.297 216.661 318.902  1.00270.00           H  
ATOM   2465  N   ALA A 158     262.873 210.994 321.762  1.00225.00           N  
ATOM   2466  CA  ALA A 158     264.065 210.710 320.997  1.00225.00           C  
ATOM   2467  C   ALA A 158     263.722 209.804 319.829  1.00225.00           C  
ATOM   2468  O   ALA A 158     264.298 209.929 318.737  1.00225.00           O  
ATOM   2469  CB  ALA A 158     265.092 210.048 321.888  1.00225.00           C  
ATOM   2470  H   ALA A 158     262.882 210.854 322.770  1.00270.00           H  
ATOM   2471  HA  ALA A 158     264.461 211.650 320.617  1.00270.00           H  
ATOM   2472 1HB  ALA A 158     265.988 209.851 321.362  1.00270.00           H  
ATOM   2473 2HB  ALA A 158     265.294 210.706 322.709  1.00270.00           H  
ATOM   2474 3HB  ALA A 158     264.710 209.122 322.260  1.00270.00           H  
ATOM   2475  N   ARG A 159     262.790 208.877 320.045  1.00225.00           N  
ATOM   2476  CA  ARG A 159     262.407 207.993 318.967  1.00225.00           C  
ATOM   2477  C   ARG A 159     261.620 208.749 317.917  1.00225.00           C  
ATOM   2478  O   ARG A 159     261.840 208.546 316.722  1.00225.00           O  
ATOM   2479  CB  ARG A 159     261.594 206.830 319.475  1.00225.00           C  
ATOM   2480  CG  ARG A 159     262.281 205.905 320.473  1.00225.00           C  
ATOM   2481  CD  ARG A 159     263.354 205.062 319.846  1.00225.00           C  
ATOM   2482  NE  ARG A 159     264.590 205.797 319.664  1.00225.00           N  
ATOM   2483  CZ  ARG A 159     265.456 206.110 320.625  1.00225.00           C  
ATOM   2484  NH1 ARG A 159     265.258 205.735 321.859  1.00225.00           N  
ATOM   2485  NH2 ARG A 159     266.509 206.779 320.302  1.00225.00           N  
ATOM   2486  H   ARG A 159     262.380 208.783 320.984  1.00270.00           H  
ATOM   2487  HA  ARG A 159     263.301 207.627 318.481  1.00270.00           H  
ATOM   2488 1HB  ARG A 159     260.685 207.200 319.937  1.00270.00           H  
ATOM   2489 2HB  ARG A 159     261.324 206.238 318.631  1.00270.00           H  
ATOM   2490 1HG  ARG A 159     262.717 206.508 321.257  1.00270.00           H  
ATOM   2491 2HG  ARG A 159     261.537 205.237 320.910  1.00270.00           H  
ATOM   2492 1HD  ARG A 159     263.554 204.192 320.471  1.00270.00           H  
ATOM   2493 2HD  ARG A 159     263.018 204.724 318.865  1.00270.00           H  
ATOM   2494  HE  ARG A 159     264.826 206.100 318.721  1.00270.00           H  
ATOM   2495 1HH1 ARG A 159     264.437 205.196 322.096  1.00270.00           H  
ATOM   2496 2HH1 ARG A 159     265.944 205.956 322.560  1.00270.00           H  
ATOM   2497 1HH2 ARG A 159     266.652 207.016 319.324  1.00270.00           H  
ATOM   2498 2HH2 ARG A 159     267.233 207.016 320.983  1.00270.00           H  
ATOM   2499  N   SER A 160     260.762 209.674 318.356  1.00225.00           N  
ATOM   2500  CA  SER A 160     259.964 210.487 317.442  1.00225.00           C  
ATOM   2501  C   SER A 160     260.891 211.378 316.615  1.00225.00           C  
ATOM   2502  O   SER A 160     260.624 211.663 315.445  1.00225.00           O  
ATOM   2503  CB  SER A 160     258.973 211.334 318.219  1.00225.00           C  
ATOM   2504  OG  SER A 160     258.036 210.522 318.873  1.00225.00           O  
ATOM   2505  H   SER A 160     260.590 209.740 319.367  1.00270.00           H  
ATOM   2506  HA  SER A 160     259.418 209.828 316.768  1.00270.00           H  
ATOM   2507 1HB  SER A 160     259.496 211.948 318.941  1.00270.00           H  
ATOM   2508 2HB  SER A 160     258.455 212.008 317.536  1.00270.00           H  
ATOM   2509  HG  SER A 160     257.472 211.116 319.393  1.00270.00           H  
ATOM   2510  N   TYR A 161     261.987 211.825 317.230  1.00225.00           N  
ATOM   2511  CA  TYR A 161     262.974 212.652 316.548  1.00225.00           C  
ATOM   2512  C   TYR A 161     263.891 211.841 315.626  1.00225.00           C  
ATOM   2513  O   TYR A 161     264.382 212.375 314.631  1.00225.00           O  
ATOM   2514  CB  TYR A 161     263.834 213.463 317.530  1.00225.00           C  
ATOM   2515  CG  TYR A 161     263.144 214.673 318.164  1.00225.00           C  
ATOM   2516  CD1 TYR A 161     262.839 214.691 319.513  1.00225.00           C  
ATOM   2517  CD2 TYR A 161     262.824 215.776 317.371  1.00225.00           C  
ATOM   2518  CE1 TYR A 161     262.226 215.792 320.059  1.00225.00           C  
ATOM   2519  CE2 TYR A 161     262.209 216.882 317.931  1.00225.00           C  
ATOM   2520  CZ  TYR A 161     261.912 216.891 319.264  1.00225.00           C  
ATOM   2521  OH  TYR A 161     261.299 217.986 319.831  1.00225.00           O  
ATOM   2522  H   TYR A 161     262.091 211.613 318.222  1.00270.00           H  
ATOM   2523  HA  TYR A 161     262.436 213.359 315.922  1.00270.00           H  
ATOM   2524 1HB  TYR A 161     264.165 212.805 318.334  1.00270.00           H  
ATOM   2525 2HB  TYR A 161     264.728 213.817 317.014  1.00270.00           H  
ATOM   2526  HD1 TYR A 161     263.086 213.845 320.143  1.00270.00           H  
ATOM   2527  HD2 TYR A 161     263.066 215.772 316.309  1.00270.00           H  
ATOM   2528  HE1 TYR A 161     261.989 215.803 321.115  1.00270.00           H  
ATOM   2529  HE2 TYR A 161     261.967 217.741 317.312  1.00270.00           H  
ATOM   2530  HH  TYR A 161     261.257 218.719 319.194  1.00270.00           H  
ATOM   2531  N   GLY A 162     264.127 210.561 315.932  1.00225.00           N  
ATOM   2532  CA  GLY A 162     265.021 209.745 315.115  1.00225.00           C  
ATOM   2533  C   GLY A 162     266.421 209.527 315.706  1.00225.00           C  
ATOM   2534  O   GLY A 162     267.351 209.161 314.982  1.00225.00           O  
ATOM   2535  H   GLY A 162     263.718 210.156 316.774  1.00270.00           H  
ATOM   2536 1HA  GLY A 162     264.547 208.774 314.963  1.00270.00           H  
ATOM   2537 2HA  GLY A 162     265.114 210.196 314.130  1.00270.00           H  
ATOM   2538  N   ALA A 163     266.600 209.814 316.994  1.00225.00           N  
ATOM   2539  CA  ALA A 163     267.884 209.636 317.661  1.00225.00           C  
ATOM   2540  C   ALA A 163     268.189 208.132 317.816  1.00225.00           C  
ATOM   2541  O   ALA A 163     267.249 207.337 317.781  1.00225.00           O  
ATOM   2542  CB  ALA A 163     267.869 210.315 319.011  1.00225.00           C  
ATOM   2543  H   ALA A 163     265.797 210.085 317.565  1.00270.00           H  
ATOM   2544  HA  ALA A 163     268.628 210.099 317.051  1.00270.00           H  
ATOM   2545 1HB  ALA A 163     268.822 210.207 319.513  1.00270.00           H  
ATOM   2546 2HB  ALA A 163     267.643 211.358 318.897  1.00270.00           H  
ATOM   2547 3HB  ALA A 163     267.111 209.849 319.584  1.00270.00           H  
ATOM   2548  N   PRO A 164     269.476 207.717 317.943  1.00225.00           N  
ATOM   2549  CA  PRO A 164     269.941 206.357 318.246  1.00225.00           C  
ATOM   2550  C   PRO A 164     269.374 205.856 319.569  1.00225.00           C  
ATOM   2551  O   PRO A 164     269.167 206.628 320.509  1.00225.00           O  
ATOM   2552  CB  PRO A 164     271.454 206.543 318.341  1.00225.00           C  
ATOM   2553  CG  PRO A 164     271.756 207.730 317.476  1.00225.00           C  
ATOM   2554  CD  PRO A 164     270.581 208.655 317.638  1.00225.00           C  
ATOM   2555  HA  PRO A 164     269.669 205.678 317.427  1.00270.00           H  
ATOM   2556 1HB  PRO A 164     271.758 206.672 319.382  1.00270.00           H  
ATOM   2557 2HB  PRO A 164     271.955 205.628 317.983  1.00270.00           H  
ATOM   2558 1HG  PRO A 164     272.702 208.193 317.800  1.00270.00           H  
ATOM   2559 2HG  PRO A 164     271.901 207.409 316.435  1.00270.00           H  
ATOM   2560 1HD  PRO A 164     270.741 209.368 318.442  1.00270.00           H  
ATOM   2561 2HD  PRO A 164     270.447 209.134 316.662  1.00270.00           H  
ATOM   2562  N   GLU A 165     269.101 204.569 319.624  1.00225.00           N  
ATOM   2563  CA  GLU A 165     268.492 203.914 320.772  1.00225.00           C  
ATOM   2564  C   GLU A 165     269.356 203.814 322.009  1.00225.00           C  
ATOM   2565  O   GLU A 165     268.904 204.149 323.115  1.00225.00           O  
ATOM   2566  CB  GLU A 165     268.046 202.533 320.328  1.00225.00           C  
ATOM   2567  CG  GLU A 165     266.926 202.575 319.284  1.00225.00           C  
ATOM   2568  CD  GLU A 165     267.420 202.933 317.883  1.00225.00           C  
ATOM   2569  OE1 GLU A 165     268.619 202.946 317.672  1.00225.00           O  
ATOM   2570  OE2 GLU A 165     266.608 203.205 317.041  1.00225.00           O  
ATOM   2571  H   GLU A 165     269.309 203.992 318.803  1.00270.00           H  
ATOM   2572  HA  GLU A 165     267.613 204.469 321.047  1.00270.00           H  
ATOM   2573 1HB  GLU A 165     268.894 201.991 319.909  1.00270.00           H  
ATOM   2574 2HB  GLU A 165     267.692 201.967 321.193  1.00270.00           H  
ATOM   2575 1HG  GLU A 165     266.440 201.601 319.249  1.00270.00           H  
ATOM   2576 2HG  GLU A 165     266.186 203.306 319.596  1.00270.00           H  
ATOM   2577  N   GLU A 166     270.627 203.523 321.807  1.00225.00           N  
ATOM   2578  CA  GLU A 166     271.556 203.265 322.889  1.00225.00           C  
ATOM   2579  C   GLU A 166     271.722 204.436 323.815  1.00225.00           C  
ATOM   2580  O   GLU A 166     272.101 204.273 324.973  1.00225.00           O  
ATOM   2581  CB  GLU A 166     272.912 202.865 322.314  1.00225.00           C  
ATOM   2582  CG  GLU A 166     273.607 203.932 321.448  1.00225.00           C  
ATOM   2583  CD  GLU A 166     273.163 203.916 320.013  1.00225.00           C  
ATOM   2584  OE1 GLU A 166     272.133 203.352 319.725  1.00225.00           O  
ATOM   2585  OE2 GLU A 166     273.847 204.475 319.203  1.00225.00           O  
ATOM   2586  H   GLU A 166     270.936 203.356 320.848  1.00270.00           H  
ATOM   2587  HA  GLU A 166     271.176 202.426 323.461  1.00270.00           H  
ATOM   2588 1HB  GLU A 166     273.584 202.612 323.133  1.00270.00           H  
ATOM   2589 2HB  GLU A 166     272.790 201.967 321.708  1.00270.00           H  
ATOM   2590 1HG  GLU A 166     273.463 204.920 321.850  1.00270.00           H  
ATOM   2591 2HG  GLU A 166     274.676 203.731 321.477  1.00270.00           H  
ATOM   2592  N   VAL A 167     271.418 205.617 323.332  1.00225.00           N  
ATOM   2593  CA  VAL A 167     271.565 206.789 324.143  1.00225.00           C  
ATOM   2594  C   VAL A 167     270.565 206.738 325.273  1.00225.00           C  
ATOM   2595  O   VAL A 167     270.895 207.085 326.409  1.00225.00           O  
ATOM   2596  CB  VAL A 167     271.344 208.049 323.295  1.00225.00           C  
ATOM   2597  CG1 VAL A 167     271.344 209.340 324.202  1.00225.00           C  
ATOM   2598  CG2 VAL A 167     272.426 208.090 322.218  1.00225.00           C  
ATOM   2599  H   VAL A 167     271.084 205.674 322.375  1.00270.00           H  
ATOM   2600  HA  VAL A 167     272.572 206.805 324.560  1.00270.00           H  
ATOM   2601  HB  VAL A 167     270.366 207.991 322.810  1.00270.00           H  
ATOM   2602 1HG1 VAL A 167     271.181 210.215 323.586  1.00270.00           H  
ATOM   2603 2HG1 VAL A 167     270.555 209.284 324.948  1.00270.00           H  
ATOM   2604 3HG1 VAL A 167     272.306 209.431 324.706  1.00270.00           H  
ATOM   2605 1HG2 VAL A 167     272.283 208.951 321.586  1.00270.00           H  
ATOM   2606 2HG2 VAL A 167     273.404 208.145 322.691  1.00270.00           H  
ATOM   2607 3HG2 VAL A 167     272.371 207.193 321.611  1.00270.00           H  
ATOM   2608  N   GLY A 168     269.326 206.360 324.948  1.00225.00           N  
ATOM   2609  CA  GLY A 168     268.262 206.297 325.922  1.00225.00           C  
ATOM   2610  C   GLY A 168     268.466 205.115 326.827  1.00225.00           C  
ATOM   2611  O   GLY A 168     268.128 205.146 328.010  1.00225.00           O  
ATOM   2612  H   GLY A 168     269.133 206.036 324.003  1.00270.00           H  
ATOM   2613 1HA  GLY A 168     268.231 207.219 326.501  1.00270.00           H  
ATOM   2614 2HA  GLY A 168     267.313 206.194 325.401  1.00270.00           H  
ATOM   2615  N   GLU A 169     269.018 204.048 326.273  1.00225.00           N  
ATOM   2616  CA  GLU A 169     269.195 202.858 327.070  1.00225.00           C  
ATOM   2617  C   GLU A 169     270.189 203.148 328.173  1.00225.00           C  
ATOM   2618  O   GLU A 169     269.968 202.804 329.343  1.00225.00           O  
ATOM   2619  CB  GLU A 169     269.721 201.746 326.185  1.00225.00           C  
ATOM   2620  CG  GLU A 169     268.736 201.257 325.140  1.00225.00           C  
ATOM   2621  CD  GLU A 169     269.374 200.350 324.160  1.00225.00           C  
ATOM   2622  OE1 GLU A 169     270.573 200.215 324.225  1.00225.00           O  
ATOM   2623  OE2 GLU A 169     268.690 199.811 323.328  1.00225.00           O  
ATOM   2624  H   GLU A 169     269.244 204.063 325.273  1.00270.00           H  
ATOM   2625  HA  GLU A 169     268.240 202.572 327.511  1.00270.00           H  
ATOM   2626 1HB  GLU A 169     270.619 202.088 325.685  1.00270.00           H  
ATOM   2627 2HB  GLU A 169     270.001 200.896 326.803  1.00270.00           H  
ATOM   2628 1HG  GLU A 169     267.925 200.729 325.639  1.00270.00           H  
ATOM   2629 2HG  GLU A 169     268.310 202.109 324.618  1.00270.00           H  
ATOM   2630  N   LYS A 170     271.258 203.849 327.809  1.00225.00           N  
ATOM   2631  CA  LYS A 170     272.261 204.196 328.768  1.00225.00           C  
ATOM   2632  C   LYS A 170     271.747 205.246 329.708  1.00225.00           C  
ATOM   2633  O   LYS A 170     271.856 205.093 330.917  1.00225.00           O  
ATOM   2634  CB  LYS A 170     273.489 204.698 328.046  1.00225.00           C  
ATOM   2635  CG  LYS A 170     274.220 203.621 327.294  1.00225.00           C  
ATOM   2636  CD  LYS A 170     275.382 204.194 326.521  1.00225.00           C  
ATOM   2637  CE  LYS A 170     276.084 203.122 325.717  1.00225.00           C  
ATOM   2638  NZ  LYS A 170     277.215 203.676 324.922  1.00225.00           N  
ATOM   2639  H   LYS A 170     271.399 204.093 326.824  1.00270.00           H  
ATOM   2640  HA  LYS A 170     272.518 203.310 329.347  1.00270.00           H  
ATOM   2641 1HB  LYS A 170     273.193 205.470 327.329  1.00270.00           H  
ATOM   2642 2HB  LYS A 170     274.177 205.154 328.762  1.00270.00           H  
ATOM   2643 1HG  LYS A 170     274.595 202.889 328.007  1.00270.00           H  
ATOM   2644 2HG  LYS A 170     273.540 203.114 326.613  1.00270.00           H  
ATOM   2645 1HD  LYS A 170     275.010 204.961 325.836  1.00270.00           H  
ATOM   2646 2HD  LYS A 170     276.091 204.654 327.209  1.00270.00           H  
ATOM   2647 1HE  LYS A 170     276.467 202.361 326.395  1.00270.00           H  
ATOM   2648 2HE  LYS A 170     275.366 202.662 325.037  1.00270.00           H  
ATOM   2649 1HZ  LYS A 170     277.656 202.932 324.399  1.00270.00           H  
ATOM   2650 2HZ  LYS A 170     276.865 204.375 324.282  1.00270.00           H  
ATOM   2651 3HZ  LYS A 170     277.894 204.097 325.542  1.00270.00           H  
ATOM   2652  N   ALA A 171     271.051 206.261 329.191  1.00225.00           N  
ATOM   2653  CA  ALA A 171     270.589 207.309 330.076  1.00225.00           C  
ATOM   2654  C   ALA A 171     269.668 206.774 331.150  1.00225.00           C  
ATOM   2655  O   ALA A 171     269.785 207.174 332.309  1.00225.00           O  
ATOM   2656  CB  ALA A 171     269.864 208.375 329.280  1.00225.00           C  
ATOM   2657  H   ALA A 171     270.931 206.372 328.181  1.00270.00           H  
ATOM   2658  HA  ALA A 171     271.461 207.745 330.563  1.00270.00           H  
ATOM   2659 1HB  ALA A 171     269.545 209.157 329.941  1.00270.00           H  
ATOM   2660 2HB  ALA A 171     270.531 208.783 328.519  1.00270.00           H  
ATOM   2661 3HB  ALA A 171     268.996 207.931 328.798  1.00270.00           H  
ATOM   2662  N   VAL A 172     268.788 205.837 330.805  1.00225.00           N  
ATOM   2663  CA  VAL A 172     267.901 205.312 331.815  1.00225.00           C  
ATOM   2664  C   VAL A 172     268.691 204.513 332.812  1.00225.00           C  
ATOM   2665  O   VAL A 172     268.460 204.633 334.012  1.00225.00           O  
ATOM   2666  CB  VAL A 172     266.786 204.453 331.208  1.00225.00           C  
ATOM   2667  CG1 VAL A 172     265.986 203.767 332.325  1.00225.00           C  
ATOM   2668  CG2 VAL A 172     265.847 205.332 330.399  1.00225.00           C  
ATOM   2669  H   VAL A 172     268.704 205.532 329.829  1.00270.00           H  
ATOM   2670  HA  VAL A 172     267.438 206.149 332.335  1.00270.00           H  
ATOM   2671  HB  VAL A 172     267.233 203.690 330.562  1.00270.00           H  
ATOM   2672 1HG1 VAL A 172     265.195 203.163 331.882  1.00270.00           H  
ATOM   2673 2HG1 VAL A 172     266.628 203.130 332.914  1.00270.00           H  
ATOM   2674 3HG1 VAL A 172     265.544 204.526 332.969  1.00270.00           H  
ATOM   2675 1HG2 VAL A 172     265.067 204.719 329.962  1.00270.00           H  
ATOM   2676 2HG2 VAL A 172     265.401 206.068 331.059  1.00270.00           H  
ATOM   2677 3HG2 VAL A 172     266.393 205.833 329.608  1.00270.00           H  
ATOM   2678  N   LYS A 173     269.602 203.672 332.338  1.00225.00           N  
ATOM   2679  CA  LYS A 173     270.394 202.875 333.240  1.00225.00           C  
ATOM   2680  C   LYS A 173     271.154 203.725 334.228  1.00225.00           C  
ATOM   2681  O   LYS A 173     271.094 203.498 335.434  1.00225.00           O  
ATOM   2682  CB  LYS A 173     271.392 202.068 332.421  1.00225.00           C  
ATOM   2683  CG  LYS A 173     272.336 201.174 333.188  1.00225.00           C  
ATOM   2684  CD  LYS A 173     273.271 200.473 332.198  1.00225.00           C  
ATOM   2685  CE  LYS A 173     274.217 199.451 332.853  1.00225.00           C  
ATOM   2686  NZ  LYS A 173     275.250 200.080 333.749  1.00225.00           N  
ATOM   2687  H   LYS A 173     269.743 203.568 331.325  1.00270.00           H  
ATOM   2688  HA  LYS A 173     269.737 202.215 333.792  1.00270.00           H  
ATOM   2689 1HB  LYS A 173     270.848 201.454 331.704  1.00270.00           H  
ATOM   2690 2HB  LYS A 173     272.006 202.750 331.843  1.00270.00           H  
ATOM   2691 1HG  LYS A 173     272.930 201.774 333.880  1.00270.00           H  
ATOM   2692 2HG  LYS A 173     271.778 200.437 333.760  1.00270.00           H  
ATOM   2693 1HD  LYS A 173     272.672 199.959 331.445  1.00270.00           H  
ATOM   2694 2HD  LYS A 173     273.873 201.230 331.694  1.00270.00           H  
ATOM   2695 1HE  LYS A 173     273.634 198.739 333.435  1.00270.00           H  
ATOM   2696 2HE  LYS A 173     274.732 198.916 332.056  1.00270.00           H  
ATOM   2697 1HZ  LYS A 173     275.842 199.360 334.127  1.00270.00           H  
ATOM   2698 2HZ  LYS A 173     275.812 200.734 333.230  1.00270.00           H  
ATOM   2699 3HZ  LYS A 173     274.802 200.567 334.539  1.00270.00           H  
ATOM   2700  N   GLU A 174     271.836 204.732 333.723  1.00225.00           N  
ATOM   2701  CA  GLU A 174     272.677 205.565 334.545  1.00225.00           C  
ATOM   2702  C   GLU A 174     271.887 206.376 335.553  1.00225.00           C  
ATOM   2703  O   GLU A 174     272.279 206.475 336.722  1.00225.00           O  
ATOM   2704  CB  GLU A 174     273.444 206.477 333.613  1.00225.00           C  
ATOM   2705  CG  GLU A 174     274.466 205.752 332.748  1.00225.00           C  
ATOM   2706  CD  GLU A 174     274.961 206.598 331.647  1.00225.00           C  
ATOM   2707  OE1 GLU A 174     274.399 207.655 331.457  1.00225.00           O  
ATOM   2708  OE2 GLU A 174     275.877 206.211 330.971  1.00225.00           O  
ATOM   2709  H   GLU A 174     271.812 204.889 332.714  1.00270.00           H  
ATOM   2710  HA  GLU A 174     273.374 204.920 335.085  1.00270.00           H  
ATOM   2711 1HB  GLU A 174     272.736 206.980 332.950  1.00270.00           H  
ATOM   2712 2HB  GLU A 174     273.960 207.241 334.190  1.00270.00           H  
ATOM   2713 1HG  GLU A 174     275.306 205.454 333.374  1.00270.00           H  
ATOM   2714 2HG  GLU A 174     274.020 204.847 332.338  1.00270.00           H  
ATOM   2715  N   VAL A 175     270.743 206.915 335.132  1.00225.00           N  
ATOM   2716  CA  VAL A 175     269.931 207.680 336.051  1.00225.00           C  
ATOM   2717  C   VAL A 175     269.354 206.736 337.070  1.00225.00           C  
ATOM   2718  O   VAL A 175     269.314 207.066 338.252  1.00225.00           O  
ATOM   2719  CB  VAL A 175     268.846 208.514 335.339  1.00225.00           C  
ATOM   2720  CG1 VAL A 175     267.873 209.177 336.377  1.00225.00           C  
ATOM   2721  CG2 VAL A 175     269.546 209.616 334.531  1.00225.00           C  
ATOM   2722  H   VAL A 175     270.465 206.825 334.150  1.00270.00           H  
ATOM   2723  HA  VAL A 175     270.577 208.385 336.572  1.00270.00           H  
ATOM   2724  HB  VAL A 175     268.264 207.866 334.675  1.00270.00           H  
ATOM   2725 1HG1 VAL A 175     267.123 209.769 335.847  1.00270.00           H  
ATOM   2726 2HG1 VAL A 175     267.367 208.413 336.967  1.00270.00           H  
ATOM   2727 3HG1 VAL A 175     268.440 209.827 337.047  1.00270.00           H  
ATOM   2728 1HG2 VAL A 175     268.815 210.219 334.019  1.00270.00           H  
ATOM   2729 2HG2 VAL A 175     270.123 210.253 335.201  1.00270.00           H  
ATOM   2730 3HG2 VAL A 175     270.218 209.163 333.803  1.00270.00           H  
ATOM   2731  N   ARG A 176     268.888 205.568 336.638  1.00225.00           N  
ATOM   2732  CA  ARG A 176     268.329 204.640 337.580  1.00225.00           C  
ATOM   2733  C   ARG A 176     269.333 204.286 338.639  1.00225.00           C  
ATOM   2734  O   ARG A 176     268.980 204.252 339.816  1.00225.00           O  
ATOM   2735  CB  ARG A 176     267.883 203.373 336.907  1.00225.00           C  
ATOM   2736  CG  ARG A 176     267.226 202.409 337.851  1.00225.00           C  
ATOM   2737  CD  ARG A 176     266.740 201.205 337.192  1.00225.00           C  
ATOM   2738  NE  ARG A 176     267.832 200.440 336.572  1.00225.00           N  
ATOM   2739  CZ  ARG A 176     268.067 200.307 335.243  1.00225.00           C  
ATOM   2740  NH1 ARG A 176     267.284 200.882 334.357  1.00225.00           N  
ATOM   2741  NH2 ARG A 176     269.094 199.578 334.841  1.00225.00           N  
ATOM   2742  H   ARG A 176     268.904 205.318 335.648  1.00270.00           H  
ATOM   2743  HA  ARG A 176     267.469 205.105 338.056  1.00270.00           H  
ATOM   2744 1HB  ARG A 176     267.184 203.607 336.107  1.00270.00           H  
ATOM   2745 2HB  ARG A 176     268.747 202.889 336.459  1.00270.00           H  
ATOM   2746 1HG  ARG A 176     267.948 202.089 338.597  1.00270.00           H  
ATOM   2747 2HG  ARG A 176     266.389 202.896 338.349  1.00270.00           H  
ATOM   2748 1HD  ARG A 176     266.277 200.568 337.950  1.00270.00           H  
ATOM   2749 2HD  ARG A 176     266.001 201.464 336.447  1.00270.00           H  
ATOM   2750  HE  ARG A 176     268.471 199.968 337.209  1.00270.00           H  
ATOM   2751 1HH1 ARG A 176     266.495 201.423 334.669  1.00270.00           H  
ATOM   2752 2HH1 ARG A 176     267.465 200.770 333.369  1.00270.00           H  
ATOM   2753 1HH2 ARG A 176     269.695 199.132 335.525  1.00270.00           H  
ATOM   2754 2HH2 ARG A 176     269.275 199.453 333.857  1.00270.00           H  
ATOM   2755  N   GLU A 177     270.578 204.040 338.247  1.00225.00           N  
ATOM   2756  CA  GLU A 177     271.576 203.683 339.222  1.00225.00           C  
ATOM   2757  C   GLU A 177     271.784 204.813 340.196  1.00225.00           C  
ATOM   2758  O   GLU A 177     271.842 204.583 341.403  1.00225.00           O  
ATOM   2759  CB  GLU A 177     272.870 203.388 338.498  1.00225.00           C  
ATOM   2760  CG  GLU A 177     272.825 202.125 337.707  1.00225.00           C  
ATOM   2761  CD  GLU A 177     273.945 202.012 336.743  1.00225.00           C  
ATOM   2762  OE1 GLU A 177     274.676 202.958 336.582  1.00225.00           O  
ATOM   2763  OE2 GLU A 177     274.074 200.969 336.143  1.00225.00           O  
ATOM   2764  H   GLU A 177     270.818 204.046 337.249  1.00270.00           H  
ATOM   2765  HA  GLU A 177     271.240 202.798 339.765  1.00270.00           H  
ATOM   2766 1HB  GLU A 177     273.094 204.206 337.814  1.00270.00           H  
ATOM   2767 2HB  GLU A 177     273.687 203.321 339.216  1.00270.00           H  
ATOM   2768 1HG  GLU A 177     272.888 201.292 338.406  1.00270.00           H  
ATOM   2769 2HG  GLU A 177     271.878 202.038 337.192  1.00270.00           H  
ATOM   2770  N   ALA A 178     271.829 206.045 339.694  1.00225.00           N  
ATOM   2771  CA  ALA A 178     272.015 207.173 340.579  1.00225.00           C  
ATOM   2772  C   ALA A 178     270.852 207.297 341.553  1.00225.00           C  
ATOM   2773  O   ALA A 178     271.058 207.573 342.737  1.00225.00           O  
ATOM   2774  CB  ALA A 178     272.148 208.446 339.765  1.00225.00           C  
ATOM   2775  H   ALA A 178     271.807 206.187 338.677  1.00270.00           H  
ATOM   2776  HA  ALA A 178     272.929 207.007 341.153  1.00270.00           H  
ATOM   2777 1HB  ALA A 178     272.310 209.291 340.431  1.00270.00           H  
ATOM   2778 2HB  ALA A 178     272.991 208.348 339.083  1.00270.00           H  
ATOM   2779 3HB  ALA A 178     271.234 208.603 339.191  1.00270.00           H  
ATOM   2780  N   SER A 179     269.633 207.041 341.075  1.00225.00           N  
ATOM   2781  CA  SER A 179     268.447 207.126 341.909  1.00225.00           C  
ATOM   2782  C   SER A 179     268.441 206.058 342.985  1.00225.00           C  
ATOM   2783  O   SER A 179     268.079 206.328 344.140  1.00225.00           O  
ATOM   2784  CB  SER A 179     267.202 206.996 341.050  1.00225.00           C  
ATOM   2785  OG  SER A 179     267.033 208.120 340.210  1.00225.00           O  
ATOM   2786  H   SER A 179     269.520 206.863 340.073  1.00270.00           H  
ATOM   2787  HA  SER A 179     268.439 208.103 342.389  1.00270.00           H  
ATOM   2788 1HB  SER A 179     267.290 206.104 340.437  1.00270.00           H  
ATOM   2789 2HB  SER A 179     266.350 206.858 341.680  1.00270.00           H  
ATOM   2790  HG  SER A 179     266.230 207.970 339.702  1.00270.00           H  
ATOM   2791  N   GLU A 180     268.879 204.853 342.633  1.00225.00           N  
ATOM   2792  CA  GLU A 180     268.932 203.780 343.599  1.00225.00           C  
ATOM   2793  C   GLU A 180     269.926 204.137 344.678  1.00225.00           C  
ATOM   2794  O   GLU A 180     269.643 203.987 345.871  1.00225.00           O  
ATOM   2795  CB  GLU A 180     269.370 202.502 342.899  1.00225.00           C  
ATOM   2796  CG  GLU A 180     268.339 201.922 341.951  1.00225.00           C  
ATOM   2797  CD  GLU A 180     268.913 200.862 341.062  1.00225.00           C  
ATOM   2798  OE1 GLU A 180     270.112 200.716 341.048  1.00225.00           O  
ATOM   2799  OE2 GLU A 180     268.156 200.189 340.398  1.00225.00           O  
ATOM   2800  H   GLU A 180     269.114 204.673 341.650  1.00270.00           H  
ATOM   2801  HA  GLU A 180     267.948 203.648 344.046  1.00270.00           H  
ATOM   2802 1HB  GLU A 180     270.272 202.703 342.324  1.00270.00           H  
ATOM   2803 2HB  GLU A 180     269.618 201.745 343.642  1.00270.00           H  
ATOM   2804 1HG  GLU A 180     267.541 201.481 342.544  1.00270.00           H  
ATOM   2805 2HG  GLU A 180     267.901 202.709 341.353  1.00270.00           H  
ATOM   2806  N   GLU A 181     271.055 204.701 344.262  1.00225.00           N  
ATOM   2807  CA  GLU A 181     272.070 205.079 345.204  1.00225.00           C  
ATOM   2808  C   GLU A 181     271.567 206.182 346.091  1.00225.00           C  
ATOM   2809  O   GLU A 181     271.813 206.157 347.291  1.00225.00           O  
ATOM   2810  CB  GLU A 181     273.304 205.538 344.452  1.00225.00           C  
ATOM   2811  CG  GLU A 181     274.026 204.429 343.741  1.00225.00           C  
ATOM   2812  CD  GLU A 181     275.068 204.942 342.817  1.00225.00           C  
ATOM   2813  OE1 GLU A 181     275.125 206.134 342.630  1.00225.00           O  
ATOM   2814  OE2 GLU A 181     275.814 204.154 342.295  1.00225.00           O  
ATOM   2815  H   GLU A 181     271.238 204.799 343.256  1.00270.00           H  
ATOM   2816  HA  GLU A 181     272.317 204.214 345.820  1.00270.00           H  
ATOM   2817 1HB  GLU A 181     273.016 206.273 343.708  1.00270.00           H  
ATOM   2818 2HB  GLU A 181     273.995 206.020 345.135  1.00270.00           H  
ATOM   2819 1HG  GLU A 181     274.503 203.797 344.489  1.00270.00           H  
ATOM   2820 2HG  GLU A 181     273.319 203.814 343.199  1.00270.00           H  
ATOM   2821  N   ALA A 182     270.838 207.147 345.525  1.00225.00           N  
ATOM   2822  CA  ALA A 182     270.340 208.252 346.318  1.00225.00           C  
ATOM   2823  C   ALA A 182     269.409 207.769 347.402  1.00225.00           C  
ATOM   2824  O   ALA A 182     269.475 208.254 348.533  1.00225.00           O  
ATOM   2825  CB  ALA A 182     269.604 209.250 345.443  1.00225.00           C  
ATOM   2826  H   ALA A 182     270.703 207.144 344.510  1.00270.00           H  
ATOM   2827  HA  ALA A 182     271.193 208.739 346.785  1.00270.00           H  
ATOM   2828 1HB  ALA A 182     269.256 210.084 346.048  1.00270.00           H  
ATOM   2829 2HB  ALA A 182     270.279 209.617 344.668  1.00270.00           H  
ATOM   2830 3HB  ALA A 182     268.751 208.760 344.976  1.00270.00           H  
ATOM   2831  N   LEU A 183     268.572 206.785 347.090  1.00225.00           N  
ATOM   2832  CA  LEU A 183     267.667 206.302 348.104  1.00225.00           C  
ATOM   2833  C   LEU A 183     268.450 205.578 349.179  1.00225.00           C  
ATOM   2834  O   LEU A 183     268.116 205.675 350.360  1.00225.00           O  
ATOM   2835  CB  LEU A 183     266.574 205.422 347.512  1.00225.00           C  
ATOM   2836  CG  LEU A 183     265.460 204.935 348.514  1.00225.00           C  
ATOM   2837  CD1 LEU A 183     264.738 206.150 349.184  1.00225.00           C  
ATOM   2838  CD2 LEU A 183     264.448 204.105 347.739  1.00225.00           C  
ATOM   2839  H   LEU A 183     268.517 206.446 346.121  1.00270.00           H  
ATOM   2840  HA  LEU A 183     267.198 207.170 348.549  1.00270.00           H  
ATOM   2841 1HB  LEU A 183     266.092 205.975 346.705  1.00270.00           H  
ATOM   2842 2HB  LEU A 183     267.052 204.538 347.077  1.00270.00           H  
ATOM   2843  HG  LEU A 183     265.910 204.327 349.302  1.00270.00           H  
ATOM   2844 1HD1 LEU A 183     263.966 205.780 349.858  1.00270.00           H  
ATOM   2845 2HD1 LEU A 183     265.436 206.743 349.756  1.00270.00           H  
ATOM   2846 3HD1 LEU A 183     264.275 206.773 348.418  1.00270.00           H  
ATOM   2847 1HD2 LEU A 183     263.670 203.749 348.419  1.00270.00           H  
ATOM   2848 2HD2 LEU A 183     263.994 204.715 346.957  1.00270.00           H  
ATOM   2849 3HD2 LEU A 183     264.953 203.251 347.286  1.00270.00           H  
ATOM   2850  N   GLU A 184     269.481 204.836 348.795  1.00225.00           N  
ATOM   2851  CA  GLU A 184     270.269 204.165 349.805  1.00225.00           C  
ATOM   2852  C   GLU A 184     270.935 205.209 350.703  1.00225.00           C  
ATOM   2853  O   GLU A 184     270.934 205.069 351.927  1.00225.00           O  
ATOM   2854  CB  GLU A 184     271.342 203.320 349.143  1.00225.00           C  
ATOM   2855  CG  GLU A 184     270.849 202.130 348.375  1.00225.00           C  
ATOM   2856  CD  GLU A 184     271.949 201.482 347.553  1.00225.00           C  
ATOM   2857  OE1 GLU A 184     273.070 201.967 347.579  1.00225.00           O  
ATOM   2858  OE2 GLU A 184     271.670 200.514 346.896  1.00225.00           O  
ATOM   2859  H   GLU A 184     269.682 204.706 347.794  1.00270.00           H  
ATOM   2860  HA  GLU A 184     269.617 203.536 350.410  1.00270.00           H  
ATOM   2861 1HB  GLU A 184     271.914 203.936 348.464  1.00270.00           H  
ATOM   2862 2HB  GLU A 184     272.014 202.952 349.911  1.00270.00           H  
ATOM   2863 1HG  GLU A 184     270.463 201.399 349.082  1.00270.00           H  
ATOM   2864 2HG  GLU A 184     270.034 202.426 347.729  1.00270.00           H  
ATOM   2865  N   ARG A 185     271.433 206.301 350.109  1.00225.00           N  
ATOM   2866  CA  ARG A 185     272.111 207.322 350.892  1.00225.00           C  
ATOM   2867  C   ARG A 185     271.119 207.980 351.831  1.00225.00           C  
ATOM   2868  O   ARG A 185     271.471 208.354 352.952  1.00225.00           O  
ATOM   2869  CB  ARG A 185     272.745 208.391 350.026  1.00225.00           C  
ATOM   2870  CG  ARG A 185     273.809 207.978 349.015  1.00225.00           C  
ATOM   2871  CD  ARG A 185     275.047 207.385 349.570  1.00225.00           C  
ATOM   2872  NE  ARG A 185     274.850 205.984 349.912  1.00225.00           N  
ATOM   2873  CZ  ARG A 185     274.741 204.950 349.043  1.00225.00           C  
ATOM   2874  NH1 ARG A 185     274.798 205.122 347.740  1.00225.00           N  
ATOM   2875  NH2 ARG A 185     274.555 203.745 349.514  1.00225.00           N  
ATOM   2876  H   ARG A 185     271.412 206.359 349.087  1.00270.00           H  
ATOM   2877  HA  ARG A 185     272.882 206.850 351.491  1.00270.00           H  
ATOM   2878 1HB  ARG A 185     271.954 208.814 349.438  1.00270.00           H  
ATOM   2879 2HB  ARG A 185     273.165 209.161 350.635  1.00270.00           H  
ATOM   2880 1HG  ARG A 185     273.408 207.299 348.361  1.00270.00           H  
ATOM   2881 2HG  ARG A 185     274.098 208.864 348.451  1.00270.00           H  
ATOM   2882 1HD  ARG A 185     275.856 207.458 348.848  1.00270.00           H  
ATOM   2883 2HD  ARG A 185     275.323 207.916 350.481  1.00270.00           H  
ATOM   2884  HE  ARG A 185     274.796 205.753 350.913  1.00270.00           H  
ATOM   2885 1HH1 ARG A 185     274.927 206.040 347.350  1.00270.00           H  
ATOM   2886 2HH1 ARG A 185     274.705 204.313 347.128  1.00270.00           H  
ATOM   2887 1HH2 ARG A 185     274.495 203.593 350.535  1.00270.00           H  
ATOM   2888 2HH2 ARG A 185     274.395 202.967 348.869  1.00270.00           H  
ATOM   2889  N   TYR A 186     269.887 208.143 351.363  1.00225.00           N  
ATOM   2890  CA  TYR A 186     268.807 208.707 352.147  1.00225.00           C  
ATOM   2891  C   TYR A 186     268.568 207.861 353.371  1.00225.00           C  
ATOM   2892  O   TYR A 186     268.523 208.360 354.494  1.00225.00           O  
ATOM   2893  CB  TYR A 186     267.536 208.768 351.321  1.00225.00           C  
ATOM   2894  CG  TYR A 186     266.395 209.283 352.028  1.00225.00           C  
ATOM   2895  CD1 TYR A 186     266.355 210.606 352.322  1.00225.00           C  
ATOM   2896  CD2 TYR A 186     265.342 208.454 352.364  1.00225.00           C  
ATOM   2897  CE1 TYR A 186     265.282 211.115 352.938  1.00225.00           C  
ATOM   2898  CE2 TYR A 186     264.244 208.993 352.992  1.00225.00           C  
ATOM   2899  CZ  TYR A 186     264.226 210.346 353.263  1.00225.00           C  
ATOM   2900  OH  TYR A 186     263.152 210.957 353.866  1.00225.00           O  
ATOM   2901  H   TYR A 186     269.708 207.893 350.386  1.00270.00           H  
ATOM   2902  HA  TYR A 186     269.088 209.707 352.478  1.00270.00           H  
ATOM   2903 1HB  TYR A 186     267.682 209.343 350.432  1.00270.00           H  
ATOM   2904 2HB  TYR A 186     267.283 207.785 351.004  1.00270.00           H  
ATOM   2905  HD1 TYR A 186     267.189 211.257 352.061  1.00270.00           H  
ATOM   2906  HD2 TYR A 186     265.376 207.390 352.126  1.00270.00           H  
ATOM   2907  HE1 TYR A 186     265.246 212.140 353.179  1.00270.00           H  
ATOM   2908  HE2 TYR A 186     263.396 208.366 353.261  1.00270.00           H  
ATOM   2909  HH  TYR A 186     263.224 211.944 353.727  1.00270.00           H  
ATOM   2910  N   LYS A 187     268.473 206.552 353.170  1.00225.00           N  
ATOM   2911  CA  LYS A 187     268.229 205.631 354.266  1.00225.00           C  
ATOM   2912  C   LYS A 187     269.365 205.705 355.277  1.00225.00           C  
ATOM   2913  O   LYS A 187     269.150 205.598 356.484  1.00225.00           O  
ATOM   2914  CB  LYS A 187     268.095 204.211 353.724  1.00225.00           C  
ATOM   2915  CG  LYS A 187     266.862 203.969 352.855  1.00225.00           C  
ATOM   2916  CD  LYS A 187     265.590 203.944 353.652  1.00225.00           C  
ATOM   2917  CE  LYS A 187     264.408 203.637 352.761  1.00225.00           C  
ATOM   2918  NZ  LYS A 187     263.143 203.547 353.538  1.00225.00           N  
ATOM   2919  H   LYS A 187     268.499 206.201 352.206  1.00270.00           H  
ATOM   2920  HA  LYS A 187     267.316 205.928 354.775  1.00270.00           H  
ATOM   2921 1HB  LYS A 187     268.971 203.973 353.123  1.00270.00           H  
ATOM   2922 2HB  LYS A 187     268.071 203.507 354.554  1.00270.00           H  
ATOM   2923 1HG  LYS A 187     266.770 204.771 352.135  1.00270.00           H  
ATOM   2924 2HG  LYS A 187     266.975 203.032 352.310  1.00270.00           H  
ATOM   2925 1HD  LYS A 187     265.658 203.192 354.439  1.00270.00           H  
ATOM   2926 2HD  LYS A 187     265.414 204.913 354.109  1.00270.00           H  
ATOM   2927 1HE  LYS A 187     264.310 204.432 352.023  1.00270.00           H  
ATOM   2928 2HE  LYS A 187     264.573 202.694 352.243  1.00270.00           H  
ATOM   2929 1HZ  LYS A 187     262.359 203.354 352.896  1.00270.00           H  
ATOM   2930 2HZ  LYS A 187     263.204 202.806 354.215  1.00270.00           H  
ATOM   2931 3HZ  LYS A 187     262.965 204.415 354.008  1.00270.00           H  
ATOM   2932  N   GLU A 188     270.559 205.986 354.780  1.00225.00           N  
ATOM   2933  CA  GLU A 188     271.772 206.120 355.566  1.00225.00           C  
ATOM   2934  C   GLU A 188     271.916 207.495 356.235  1.00225.00           C  
ATOM   2935  O   GLU A 188     272.886 207.720 356.961  1.00225.00           O  
ATOM   2936  CB  GLU A 188     272.969 205.884 354.666  1.00225.00           C  
ATOM   2937  CG  GLU A 188     273.083 204.487 354.137  1.00225.00           C  
ATOM   2938  CD  GLU A 188     274.011 204.438 352.995  1.00225.00           C  
ATOM   2939  OE1 GLU A 188     274.542 205.469 352.664  1.00225.00           O  
ATOM   2940  OE2 GLU A 188     274.176 203.402 352.408  1.00225.00           O  
ATOM   2941  H   GLU A 188     270.650 205.992 353.757  1.00270.00           H  
ATOM   2942  HA  GLU A 188     271.756 205.361 356.346  1.00270.00           H  
ATOM   2943 1HB  GLU A 188     272.924 206.558 353.832  1.00270.00           H  
ATOM   2944 2HB  GLU A 188     273.882 206.108 355.213  1.00270.00           H  
ATOM   2945 1HG  GLU A 188     273.462 203.845 354.928  1.00270.00           H  
ATOM   2946 2HG  GLU A 188     272.108 204.114 353.846  1.00270.00           H  
ATOM   2947  N   GLY A 189     270.981 208.423 355.998  1.00225.00           N  
ATOM   2948  CA  GLY A 189     271.046 209.745 356.613  1.00225.00           C  
ATOM   2949  C   GLY A 189     271.501 210.933 355.751  1.00225.00           C  
ATOM   2950  O   GLY A 189     271.754 212.011 356.293  1.00225.00           O  
ATOM   2951  H   GLY A 189     270.182 208.208 355.401  1.00270.00           H  
ATOM   2952 1HA  GLY A 189     270.053 209.972 357.000  1.00270.00           H  
ATOM   2953 2HA  GLY A 189     271.693 209.685 357.485  1.00270.00           H  
ATOM   2954  N   ALA A 190     271.632 210.771 354.439  1.00225.00           N  
ATOM   2955  CA  ALA A 190     272.014 211.897 353.589  1.00225.00           C  
ATOM   2956  C   ALA A 190     270.889 212.927 353.600  1.00225.00           C  
ATOM   2957  O   ALA A 190     269.731 212.573 353.831  1.00225.00           O  
ATOM   2958  CB  ALA A 190     272.307 211.421 352.197  1.00225.00           C  
ATOM   2959  H   ALA A 190     271.449 209.869 353.998  1.00270.00           H  
ATOM   2960  HA  ALA A 190     272.905 212.368 354.004  1.00270.00           H  
ATOM   2961 1HB  ALA A 190     272.591 212.269 351.570  1.00270.00           H  
ATOM   2962 2HB  ALA A 190     273.119 210.710 352.246  1.00270.00           H  
ATOM   2963 3HB  ALA A 190     271.434 210.950 351.802  1.00270.00           H  
ATOM   2964  N   ASP A 191     271.218 214.217 353.455  1.00225.00           N  
ATOM   2965  CA  ASP A 191     270.169 215.226 353.474  1.00225.00           C  
ATOM   2966  C   ASP A 191     269.362 215.180 352.208  1.00225.00           C  
ATOM   2967  O   ASP A 191     269.888 214.896 351.130  1.00225.00           O  
ATOM   2968  CB  ASP A 191     270.694 216.639 353.635  1.00225.00           C  
ATOM   2969  CG  ASP A 191     269.598 217.591 354.023  1.00225.00           C  
ATOM   2970  OD1 ASP A 191     268.976 218.193 353.156  1.00225.00           O  
ATOM   2971  OD2 ASP A 191     269.351 217.704 355.184  1.00225.00           O  
ATOM   2972  H   ASP A 191     272.188 214.507 353.272  1.00270.00           H  
ATOM   2973  HA  ASP A 191     269.503 215.012 354.311  1.00270.00           H  
ATOM   2974 1HB  ASP A 191     271.502 216.667 354.369  1.00270.00           H  
ATOM   2975 2HB  ASP A 191     271.084 216.965 352.703  1.00270.00           H  
ATOM   2976  N   GLU A 192     268.089 215.496 352.309  1.00225.00           N  
ATOM   2977  CA  GLU A 192     267.280 215.484 351.117  1.00225.00           C  
ATOM   2978  C   GLU A 192     267.727 216.517 350.102  1.00225.00           C  
ATOM   2979  O   GLU A 192     267.710 216.243 348.907  1.00225.00           O  
ATOM   2980  CB  GLU A 192     265.806 215.689 351.474  1.00225.00           C  
ATOM   2981  CG  GLU A 192     265.211 214.501 352.197  1.00225.00           C  
ATOM   2982  CD  GLU A 192     263.771 214.656 352.658  1.00225.00           C  
ATOM   2983  OE1 GLU A 192     263.266 215.738 352.536  1.00225.00           O  
ATOM   2984  OE2 GLU A 192     263.175 213.689 353.132  1.00225.00           O  
ATOM   2985  H   GLU A 192     267.684 215.739 353.207  1.00270.00           H  
ATOM   2986  HA  GLU A 192     267.389 214.506 350.665  1.00270.00           H  
ATOM   2987 1HB  GLU A 192     265.700 216.570 352.106  1.00270.00           H  
ATOM   2988 2HB  GLU A 192     265.228 215.859 350.564  1.00270.00           H  
ATOM   2989 1HG  GLU A 192     265.265 213.661 351.516  1.00270.00           H  
ATOM   2990 2HG  GLU A 192     265.843 214.285 353.055  1.00270.00           H  
ATOM   2991  N   SER A 193     268.166 217.692 350.548  1.00225.00           N  
ATOM   2992  CA  SER A 193     268.536 218.722 349.593  1.00225.00           C  
ATOM   2993  C   SER A 193     269.781 218.332 348.831  1.00225.00           C  
ATOM   2994  O   SER A 193     269.910 218.596 347.631  1.00225.00           O  
ATOM   2995  CB  SER A 193     268.824 219.994 350.342  1.00225.00           C  
ATOM   2996  OG  SER A 193     269.947 219.814 351.163  1.00225.00           O  
ATOM   2997  H   SER A 193     268.247 217.874 351.554  1.00270.00           H  
ATOM   2998  HA  SER A 193     267.712 218.869 348.894  1.00270.00           H  
ATOM   2999 1HB  SER A 193     269.012 220.791 349.645  1.00270.00           H  
ATOM   3000 2HB  SER A 193     267.960 220.278 350.949  1.00270.00           H  
ATOM   3001  HG  SER A 193     269.623 219.323 351.948  1.00270.00           H  
ATOM   3002  N   GLU A 194     270.657 217.602 349.504  1.00225.00           N  
ATOM   3003  CA  GLU A 194     271.898 217.170 348.905  1.00225.00           C  
ATOM   3004  C   GLU A 194     271.609 216.147 347.840  1.00225.00           C  
ATOM   3005  O   GLU A 194     272.085 216.248 346.705  1.00225.00           O  
ATOM   3006  CB  GLU A 194     272.755 216.511 349.983  1.00225.00           C  
ATOM   3007  CG  GLU A 194     273.278 217.442 351.046  1.00225.00           C  
ATOM   3008  CD  GLU A 194     273.787 216.685 352.282  1.00225.00           C  
ATOM   3009  OE1 GLU A 194     273.616 215.470 352.348  1.00225.00           O  
ATOM   3010  OE2 GLU A 194     274.303 217.321 353.160  1.00225.00           O  
ATOM   3011  H   GLU A 194     270.469 217.417 350.482  1.00270.00           H  
ATOM   3012  HA  GLU A 194     272.407 218.026 348.463  1.00270.00           H  
ATOM   3013 1HB  GLU A 194     272.177 215.735 350.477  1.00270.00           H  
ATOM   3014 2HB  GLU A 194     273.610 216.023 349.515  1.00270.00           H  
ATOM   3015 1HG  GLU A 194     274.101 218.015 350.624  1.00270.00           H  
ATOM   3016 2HG  GLU A 194     272.499 218.148 351.331  1.00270.00           H  
ATOM   3017  N   LEU A 195     270.728 215.215 348.184  1.00225.00           N  
ATOM   3018  CA  LEU A 195     270.405 214.143 347.281  1.00225.00           C  
ATOM   3019  C   LEU A 195     269.659 214.645 346.099  1.00225.00           C  
ATOM   3020  O   LEU A 195     269.888 214.196 344.981  1.00225.00           O  
ATOM   3021  CB  LEU A 195     269.536 213.133 347.998  1.00225.00           C  
ATOM   3022  CG  LEU A 195     270.191 212.371 349.126  1.00225.00           C  
ATOM   3023  CD1 LEU A 195     269.132 211.589 349.827  1.00225.00           C  
ATOM   3024  CD2 LEU A 195     271.259 211.470 348.610  1.00225.00           C  
ATOM   3025  H   LEU A 195     270.345 215.209 349.137  1.00270.00           H  
ATOM   3026  HA  LEU A 195     271.329 213.695 346.923  1.00270.00           H  
ATOM   3027 1HB  LEU A 195     268.690 213.671 348.421  1.00270.00           H  
ATOM   3028 2HB  LEU A 195     269.159 212.416 347.272  1.00270.00           H  
ATOM   3029  HG  LEU A 195     270.634 213.060 349.826  1.00270.00           H  
ATOM   3030 1HD1 LEU A 195     269.564 211.052 350.638  1.00270.00           H  
ATOM   3031 2HD1 LEU A 195     268.376 212.266 350.210  1.00270.00           H  
ATOM   3032 3HD1 LEU A 195     268.682 210.894 349.122  1.00270.00           H  
ATOM   3033 1HD2 LEU A 195     271.683 210.961 349.437  1.00270.00           H  
ATOM   3034 2HD2 LEU A 195     270.829 210.761 347.922  1.00270.00           H  
ATOM   3035 3HD2 LEU A 195     272.044 212.029 348.110  1.00270.00           H  
ATOM   3036  N   ILE A 196     268.771 215.585 346.324  1.00225.00           N  
ATOM   3037  CA  ILE A 196     268.006 216.090 345.236  1.00225.00           C  
ATOM   3038  C   ILE A 196     268.905 216.828 344.310  1.00225.00           C  
ATOM   3039  O   ILE A 196     268.813 216.649 343.104  1.00225.00           O  
ATOM   3040  CB  ILE A 196     266.829 216.899 345.704  1.00225.00           C  
ATOM   3041  CG1 ILE A 196     265.860 215.900 346.402  1.00225.00           C  
ATOM   3042  CG2 ILE A 196     266.210 217.571 344.503  1.00225.00           C  
ATOM   3043  CD1 ILE A 196     264.761 216.497 347.218  1.00225.00           C  
ATOM   3044  H   ILE A 196     268.602 215.925 347.275  1.00270.00           H  
ATOM   3045  HA  ILE A 196     267.598 215.250 344.690  1.00270.00           H  
ATOM   3046  HB  ILE A 196     267.144 217.637 346.444  1.00270.00           H  
ATOM   3047 1HG1 ILE A 196     265.407 215.264 345.642  1.00270.00           H  
ATOM   3048 2HG1 ILE A 196     266.448 215.272 347.056  1.00270.00           H  
ATOM   3049 1HG2 ILE A 196     265.385 218.119 344.806  1.00270.00           H  
ATOM   3050 2HG2 ILE A 196     266.917 218.250 344.035  1.00270.00           H  
ATOM   3051 3HG2 ILE A 196     265.909 216.814 343.785  1.00270.00           H  
ATOM   3052 1HD1 ILE A 196     264.182 215.693 347.658  1.00270.00           H  
ATOM   3053 2HD1 ILE A 196     265.186 217.115 348.012  1.00270.00           H  
ATOM   3054 3HD1 ILE A 196     264.133 217.079 346.612  1.00270.00           H  
ATOM   3055  N   ALA A 197     269.813 217.647 344.818  1.00225.00           N  
ATOM   3056  CA  ALA A 197     270.655 218.326 343.868  1.00225.00           C  
ATOM   3057  C   ALA A 197     271.360 217.297 342.984  1.00225.00           C  
ATOM   3058  O   ALA A 197     271.387 217.458 341.765  1.00225.00           O  
ATOM   3059  CB  ALA A 197     271.661 219.189 344.603  1.00225.00           C  
ATOM   3060  H   ALA A 197     269.894 217.825 345.824  1.00270.00           H  
ATOM   3061  HA  ALA A 197     270.030 218.952 343.234  1.00270.00           H  
ATOM   3062 1HB  ALA A 197     272.295 219.709 343.887  1.00270.00           H  
ATOM   3063 2HB  ALA A 197     271.129 219.914 345.218  1.00270.00           H  
ATOM   3064 3HB  ALA A 197     272.278 218.555 345.243  1.00270.00           H  
ATOM   3065  N   GLU A 198     271.807 216.181 343.560  1.00225.00           N  
ATOM   3066  CA  GLU A 198     272.470 215.166 342.756  1.00225.00           C  
ATOM   3067  C   GLU A 198     271.521 214.530 341.732  1.00225.00           C  
ATOM   3068  O   GLU A 198     271.901 214.301 340.577  1.00225.00           O  
ATOM   3069  CB  GLU A 198     273.016 214.086 343.676  1.00225.00           C  
ATOM   3070  CG  GLU A 198     274.144 214.545 344.562  1.00225.00           C  
ATOM   3071  CD  GLU A 198     274.535 213.510 345.560  1.00225.00           C  
ATOM   3072  OE1 GLU A 198     273.885 212.493 345.608  1.00225.00           O  
ATOM   3073  OE2 GLU A 198     275.473 213.730 346.284  1.00225.00           O  
ATOM   3074  H   GLU A 198     271.769 216.086 344.583  1.00270.00           H  
ATOM   3075  HA  GLU A 198     273.296 215.638 342.221  1.00270.00           H  
ATOM   3076 1HB  GLU A 198     272.224 213.711 344.312  1.00270.00           H  
ATOM   3077 2HB  GLU A 198     273.377 213.251 343.078  1.00270.00           H  
ATOM   3078 1HG  GLU A 198     275.004 214.780 343.937  1.00270.00           H  
ATOM   3079 2HG  GLU A 198     273.851 215.454 345.077  1.00270.00           H  
ATOM   3080  N   ILE A 199     270.271 214.296 342.131  1.00225.00           N  
ATOM   3081  CA  ILE A 199     269.283 213.696 341.246  1.00225.00           C  
ATOM   3082  C   ILE A 199     269.014 214.637 340.091  1.00225.00           C  
ATOM   3083  O   ILE A 199     268.952 214.212 338.932  1.00225.00           O  
ATOM   3084  CB  ILE A 199     267.952 213.403 341.995  1.00225.00           C  
ATOM   3085  CG1 ILE A 199     268.167 212.283 343.065  1.00225.00           C  
ATOM   3086  CG2 ILE A 199     266.848 212.939 340.971  1.00225.00           C  
ATOM   3087  CD1 ILE A 199     267.027 212.151 344.101  1.00225.00           C  
ATOM   3088  H   ILE A 199     270.045 214.471 343.117  1.00270.00           H  
ATOM   3089  HA  ILE A 199     269.685 212.763 340.853  1.00270.00           H  
ATOM   3090  HB  ILE A 199     267.621 214.304 342.504  1.00270.00           H  
ATOM   3091 1HG1 ILE A 199     268.256 211.329 342.545  1.00270.00           H  
ATOM   3092 2HG1 ILE A 199     269.095 212.462 343.583  1.00270.00           H  
ATOM   3093 1HG2 ILE A 199     265.914 212.739 341.478  1.00270.00           H  
ATOM   3094 2HG2 ILE A 199     266.672 213.698 340.225  1.00270.00           H  
ATOM   3095 3HG2 ILE A 199     267.180 212.028 340.469  1.00270.00           H  
ATOM   3096 1HD1 ILE A 199     267.261 211.342 344.790  1.00270.00           H  
ATOM   3097 2HD1 ILE A 199     266.925 213.072 344.662  1.00270.00           H  
ATOM   3098 3HD1 ILE A 199     266.098 211.933 343.604  1.00270.00           H  
ATOM   3099  N   MET A 200     268.832 215.913 340.400  1.00225.00           N  
ATOM   3100  CA  MET A 200     268.542 216.898 339.383  1.00225.00           C  
ATOM   3101  C   MET A 200     269.690 217.002 338.408  1.00225.00           C  
ATOM   3102  O   MET A 200     269.466 217.092 337.198  1.00225.00           O  
ATOM   3103  CB  MET A 200     268.301 218.264 340.022  1.00225.00           C  
ATOM   3104  CG  MET A 200     267.052 218.399 340.919  1.00225.00           C  
ATOM   3105  SD  MET A 200     265.483 218.130 340.082  1.00225.00           S  
ATOM   3106  CE  MET A 200     265.085 216.450 340.576  1.00225.00           C  
ATOM   3107  H   MET A 200     268.892 216.187 341.379  1.00270.00           H  
ATOM   3108  HA  MET A 200     267.659 216.587 338.830  1.00270.00           H  
ATOM   3109 1HB  MET A 200     269.165 218.514 340.642  1.00270.00           H  
ATOM   3110 2HB  MET A 200     268.232 219.022 339.243  1.00270.00           H  
ATOM   3111 1HG  MET A 200     267.126 217.662 341.693  1.00270.00           H  
ATOM   3112 2HG  MET A 200     267.043 219.371 341.389  1.00270.00           H  
ATOM   3113 1HE  MET A 200     264.136 216.153 340.130  1.00270.00           H  
ATOM   3114 2HE  MET A 200     265.860 215.785 340.240  1.00270.00           H  
ATOM   3115 3HE  MET A 200     265.007 216.394 341.654  1.00270.00           H  
ATOM   3116  N   GLU A 201     270.919 216.943 338.910  1.00225.00           N  
ATOM   3117  CA  GLU A 201     272.056 217.032 338.026  1.00225.00           C  
ATOM   3118  C   GLU A 201     272.106 215.842 337.100  1.00225.00           C  
ATOM   3119  O   GLU A 201     272.283 216.011 335.895  1.00225.00           O  
ATOM   3120  CB  GLU A 201     273.331 217.088 338.852  1.00225.00           C  
ATOM   3121  CG  GLU A 201     273.534 218.385 339.616  1.00225.00           C  
ATOM   3122  CD  GLU A 201     274.641 218.283 340.636  1.00225.00           C  
ATOM   3123  OE1 GLU A 201     275.111 217.192 340.862  1.00225.00           O  
ATOM   3124  OE2 GLU A 201     275.022 219.295 341.184  1.00225.00           O  
ATOM   3125  H   GLU A 201     271.061 216.916 339.926  1.00270.00           H  
ATOM   3126  HA  GLU A 201     271.967 217.939 337.431  1.00270.00           H  
ATOM   3127 1HB  GLU A 201     273.321 216.277 339.577  1.00270.00           H  
ATOM   3128 2HB  GLU A 201     274.194 216.934 338.202  1.00270.00           H  
ATOM   3129 1HG  GLU A 201     273.794 219.165 338.902  1.00270.00           H  
ATOM   3130 2HG  GLU A 201     272.611 218.684 340.093  1.00270.00           H  
ATOM   3131  N   ALA A 202     271.866 214.645 337.634  1.00225.00           N  
ATOM   3132  CA  ALA A 202     271.911 213.459 336.804  1.00225.00           C  
ATOM   3133  C   ALA A 202     270.837 213.507 335.747  1.00225.00           C  
ATOM   3134  O   ALA A 202     271.042 213.096 334.598  1.00225.00           O  
ATOM   3135  CB  ALA A 202     271.722 212.218 337.657  1.00225.00           C  
ATOM   3136  H   ALA A 202     271.727 214.557 338.647  1.00270.00           H  
ATOM   3137  HA  ALA A 202     272.884 213.424 336.310  1.00270.00           H  
ATOM   3138 1HB  ALA A 202     271.773 211.328 337.031  1.00270.00           H  
ATOM   3139 2HB  ALA A 202     272.507 212.181 338.413  1.00270.00           H  
ATOM   3140 3HB  ALA A 202     270.748 212.265 338.149  1.00270.00           H  
ATOM   3141  N   THR A 203     269.688 214.036 336.129  1.00225.00           N  
ATOM   3142  CA  THR A 203     268.583 214.078 335.218  1.00225.00           C  
ATOM   3143  C   THR A 203     268.930 215.039 334.098  1.00225.00           C  
ATOM   3144  O   THR A 203     268.714 214.732 332.925  1.00225.00           O  
ATOM   3145  CB  THR A 203     267.312 214.542 335.918  1.00225.00           C  
ATOM   3146  OG1 THR A 203     267.057 213.698 337.037  1.00225.00           O  
ATOM   3147  CG2 THR A 203     266.145 214.347 334.930  1.00225.00           C  
ATOM   3148  H   THR A 203     269.569 214.337 337.098  1.00270.00           H  
ATOM   3149  HA  THR A 203     268.424 213.085 334.800  1.00270.00           H  
ATOM   3150  HB  THR A 203     267.397 215.582 336.236  1.00270.00           H  
ATOM   3151  HG1 THR A 203     267.745 213.862 337.721  1.00270.00           H  
ATOM   3152 1HG2 THR A 203     265.213 214.642 335.405  1.00270.00           H  
ATOM   3153 2HG2 THR A 203     266.306 214.947 334.041  1.00270.00           H  
ATOM   3154 3HG2 THR A 203     266.085 213.295 334.645  1.00270.00           H  
ATOM   3155  N   ALA A 204     269.492 216.200 334.448  1.00225.00           N  
ATOM   3156  CA  ALA A 204     269.851 217.180 333.445  1.00225.00           C  
ATOM   3157  C   ALA A 204     270.874 216.624 332.492  1.00225.00           C  
ATOM   3158  O   ALA A 204     270.811 216.899 331.292  1.00225.00           O  
ATOM   3159  CB  ALA A 204     270.391 218.431 334.102  1.00225.00           C  
ATOM   3160  H   ALA A 204     269.620 216.422 335.440  1.00270.00           H  
ATOM   3161  HA  ALA A 204     268.966 217.421 332.874  1.00270.00           H  
ATOM   3162 1HB  ALA A 204     270.639 219.166 333.341  1.00270.00           H  
ATOM   3163 2HB  ALA A 204     269.641 218.840 334.775  1.00270.00           H  
ATOM   3164 3HB  ALA A 204     271.286 218.176 334.671  1.00270.00           H  
ATOM   3165  N   GLU A 205     271.803 215.826 333.002  1.00225.00           N  
ATOM   3166  CA  GLU A 205     272.808 215.253 332.143  1.00225.00           C  
ATOM   3167  C   GLU A 205     272.158 214.329 331.142  1.00225.00           C  
ATOM   3168  O   GLU A 205     272.506 214.360 329.958  1.00225.00           O  
ATOM   3169  CB  GLU A 205     273.820 214.501 332.986  1.00225.00           C  
ATOM   3170  CG  GLU A 205     274.700 215.403 333.822  1.00225.00           C  
ATOM   3171  CD  GLU A 205     275.488 214.659 334.850  1.00225.00           C  
ATOM   3172  OE1 GLU A 205     275.235 213.491 335.031  1.00225.00           O  
ATOM   3173  OE2 GLU A 205     276.345 215.251 335.458  1.00225.00           O  
ATOM   3174  H   GLU A 205     271.841 215.676 334.017  1.00270.00           H  
ATOM   3175  HA  GLU A 205     273.312 216.056 331.608  1.00270.00           H  
ATOM   3176 1HB  GLU A 205     273.300 213.825 333.658  1.00270.00           H  
ATOM   3177 2HB  GLU A 205     274.458 213.899 332.342  1.00270.00           H  
ATOM   3178 1HG  GLU A 205     275.397 215.907 333.155  1.00270.00           H  
ATOM   3179 2HG  GLU A 205     274.101 216.165 334.297  1.00270.00           H  
ATOM   3180  N   ALA A 206     271.176 213.540 331.596  1.00225.00           N  
ATOM   3181  CA  ALA A 206     270.463 212.651 330.695  1.00225.00           C  
ATOM   3182  C   ALA A 206     269.719 213.439 329.645  1.00225.00           C  
ATOM   3183  O   ALA A 206     269.737 213.078 328.469  1.00225.00           O  
ATOM   3184  CB  ALA A 206     269.490 211.795 331.467  1.00225.00           C  
ATOM   3185  H   ALA A 206     270.986 213.519 332.608  1.00270.00           H  
ATOM   3186  HA  ALA A 206     271.183 212.018 330.195  1.00270.00           H  
ATOM   3187 1HB  ALA A 206     268.968 211.133 330.794  1.00270.00           H  
ATOM   3188 2HB  ALA A 206     270.040 211.221 332.200  1.00270.00           H  
ATOM   3189 3HB  ALA A 206     268.770 212.429 331.970  1.00270.00           H  
ATOM   3190  N   VAL A 207     269.127 214.552 330.051  1.00225.00           N  
ATOM   3191  CA  VAL A 207     268.391 215.378 329.122  1.00225.00           C  
ATOM   3192  C   VAL A 207     269.312 215.958 328.090  1.00225.00           C  
ATOM   3193  O   VAL A 207     268.970 215.986 326.907  1.00225.00           O  
ATOM   3194  CB  VAL A 207     267.584 216.450 329.868  1.00225.00           C  
ATOM   3195  CG1 VAL A 207     267.005 217.478 328.896  1.00225.00           C  
ATOM   3196  CG2 VAL A 207     266.421 215.718 330.602  1.00225.00           C  
ATOM   3197  H   VAL A 207     269.142 214.775 331.053  1.00270.00           H  
ATOM   3198  HA  VAL A 207     267.671 214.744 328.607  1.00270.00           H  
ATOM   3199  HB  VAL A 207     268.220 216.972 330.579  1.00270.00           H  
ATOM   3200 1HG1 VAL A 207     266.416 218.210 329.447  1.00270.00           H  
ATOM   3201 2HG1 VAL A 207     267.801 217.997 328.366  1.00270.00           H  
ATOM   3202 3HG1 VAL A 207     266.387 216.969 328.186  1.00270.00           H  
ATOM   3203 1HG2 VAL A 207     265.805 216.423 331.142  1.00270.00           H  
ATOM   3204 2HG2 VAL A 207     265.802 215.203 329.871  1.00270.00           H  
ATOM   3205 3HG2 VAL A 207     266.827 214.990 331.299  1.00270.00           H  
ATOM   3206  N   GLY A 208     270.467 216.436 328.523  1.00225.00           N  
ATOM   3207  CA  GLY A 208     271.427 216.972 327.602  1.00225.00           C  
ATOM   3208  C   GLY A 208     271.786 215.896 326.613  1.00225.00           C  
ATOM   3209  O   GLY A 208     271.568 216.040 325.418  1.00225.00           O  
ATOM   3210  H   GLY A 208     270.666 216.440 329.525  1.00270.00           H  
ATOM   3211 1HA  GLY A 208     271.021 217.845 327.093  1.00270.00           H  
ATOM   3212 2HA  GLY A 208     272.321 217.277 328.144  1.00270.00           H  
ATOM   3213  N   LYS A 209     272.226 214.747 327.096  1.00225.00           N  
ATOM   3214  CA  LYS A 209     272.642 213.701 326.179  1.00225.00           C  
ATOM   3215  C   LYS A 209     271.576 213.294 325.186  1.00225.00           C  
ATOM   3216  O   LYS A 209     271.877 213.068 324.009  1.00225.00           O  
ATOM   3217  CB  LYS A 209     273.043 212.480 326.965  1.00225.00           C  
ATOM   3218  CG  LYS A 209     274.349 212.624 327.701  1.00225.00           C  
ATOM   3219  CD  LYS A 209     274.765 211.315 328.345  1.00225.00           C  
ATOM   3220  CE  LYS A 209     273.896 211.000 329.559  1.00225.00           C  
ATOM   3221  NZ  LYS A 209     274.353 209.805 330.292  1.00225.00           N  
ATOM   3222  H   LYS A 209     272.340 214.632 328.107  1.00270.00           H  
ATOM   3223  HA  LYS A 209     273.503 214.068 325.620  1.00270.00           H  
ATOM   3224 1HB  LYS A 209     272.255 212.280 327.686  1.00270.00           H  
ATOM   3225 2HB  LYS A 209     273.107 211.621 326.299  1.00270.00           H  
ATOM   3226 1HG  LYS A 209     275.120 212.938 326.993  1.00270.00           H  
ATOM   3227 2HG  LYS A 209     274.260 213.390 328.463  1.00270.00           H  
ATOM   3228 1HD  LYS A 209     274.673 210.503 327.623  1.00270.00           H  
ATOM   3229 2HD  LYS A 209     275.805 211.380 328.663  1.00270.00           H  
ATOM   3230 1HE  LYS A 209     273.904 211.857 330.234  1.00270.00           H  
ATOM   3231 2HE  LYS A 209     272.882 210.810 329.235  1.00270.00           H  
ATOM   3232 1HZ  LYS A 209     273.722 209.663 331.076  1.00270.00           H  
ATOM   3233 2HZ  LYS A 209     274.323 208.991 329.680  1.00270.00           H  
ATOM   3234 3HZ  LYS A 209     275.290 209.911 330.642  1.00270.00           H  
ATOM   3235  N   ILE A 210     270.336 213.197 325.632  1.00225.00           N  
ATOM   3236  CA  ILE A 210     269.292 212.791 324.726  1.00225.00           C  
ATOM   3237  C   ILE A 210     269.049 213.876 323.692  1.00225.00           C  
ATOM   3238  O   ILE A 210     268.917 213.579 322.499  1.00225.00           O  
ATOM   3239  CB  ILE A 210     268.008 212.419 325.487  1.00225.00           C  
ATOM   3240  CG1 ILE A 210     268.286 211.136 326.338  1.00225.00           C  
ATOM   3241  CG2 ILE A 210     266.880 212.140 324.476  1.00225.00           C  
ATOM   3242  CD1 ILE A 210     267.232 210.805 327.378  1.00225.00           C  
ATOM   3243  H   ILE A 210     270.130 213.360 326.623  1.00270.00           H  
ATOM   3244  HA  ILE A 210     269.624 211.901 324.199  1.00270.00           H  
ATOM   3245  HB  ILE A 210     267.728 213.233 326.165  1.00270.00           H  
ATOM   3246 1HG1 ILE A 210     268.366 210.288 325.661  1.00270.00           H  
ATOM   3247 2HG1 ILE A 210     269.239 211.254 326.847  1.00270.00           H  
ATOM   3248 1HG2 ILE A 210     265.966 211.861 324.984  1.00270.00           H  
ATOM   3249 2HG2 ILE A 210     266.686 213.012 323.874  1.00270.00           H  
ATOM   3250 3HG2 ILE A 210     267.195 211.326 323.828  1.00270.00           H  
ATOM   3251 1HD1 ILE A 210     267.528 209.901 327.901  1.00270.00           H  
ATOM   3252 2HD1 ILE A 210     267.153 211.629 328.091  1.00270.00           H  
ATOM   3253 3HD1 ILE A 210     266.274 210.639 326.904  1.00270.00           H  
ATOM   3254  N   ALA A 211     268.961 215.134 324.127  1.00225.00           N  
ATOM   3255  CA  ALA A 211     268.746 216.202 323.174  1.00225.00           C  
ATOM   3256  C   ALA A 211     269.905 216.290 322.202  1.00225.00           C  
ATOM   3257  O   ALA A 211     269.698 216.527 321.013  1.00225.00           O  
ATOM   3258  CB  ALA A 211     268.574 217.521 323.891  1.00225.00           C  
ATOM   3259  H   ALA A 211     269.043 215.351 325.128  1.00270.00           H  
ATOM   3260  HA  ALA A 211     267.850 215.973 322.609  1.00270.00           H  
ATOM   3261 1HB  ALA A 211     268.395 218.309 323.164  1.00270.00           H  
ATOM   3262 2HB  ALA A 211     267.726 217.451 324.576  1.00270.00           H  
ATOM   3263 3HB  ALA A 211     269.482 217.740 324.459  1.00270.00           H  
ATOM   3264  N   GLU A 212     271.117 216.069 322.688  1.00225.00           N  
ATOM   3265  CA  GLU A 212     272.282 216.157 321.848  1.00225.00           C  
ATOM   3266  C   GLU A 212     272.231 215.096 320.788  1.00225.00           C  
ATOM   3267  O   GLU A 212     272.499 215.370 319.617  1.00225.00           O  
ATOM   3268  CB  GLU A 212     273.525 215.992 322.709  1.00225.00           C  
ATOM   3269  CG  GLU A 212     273.830 217.180 323.620  1.00225.00           C  
ATOM   3270  CD  GLU A 212     274.866 216.843 324.643  1.00225.00           C  
ATOM   3271  OE1 GLU A 212     275.213 215.688 324.735  1.00225.00           O  
ATOM   3272  OE2 GLU A 212     275.343 217.730 325.310  1.00225.00           O  
ATOM   3273  H   GLU A 212     271.231 215.878 323.682  1.00270.00           H  
ATOM   3274  HA  GLU A 212     272.298 217.132 321.372  1.00270.00           H  
ATOM   3275 1HB  GLU A 212     273.390 215.125 323.346  1.00270.00           H  
ATOM   3276 2HB  GLU A 212     274.391 215.793 322.084  1.00270.00           H  
ATOM   3277 1HG  GLU A 212     274.204 217.994 323.011  1.00270.00           H  
ATOM   3278 2HG  GLU A 212     272.926 217.530 324.099  1.00270.00           H  
ATOM   3279  N   ALA A 213     271.811 213.898 321.171  1.00225.00           N  
ATOM   3280  CA  ALA A 213     271.714 212.837 320.208  1.00225.00           C  
ATOM   3281  C   ALA A 213     270.709 213.178 319.131  1.00225.00           C  
ATOM   3282  O   ALA A 213     270.959 212.916 317.957  1.00225.00           O  
ATOM   3283  CB  ALA A 213     271.310 211.564 320.899  1.00225.00           C  
ATOM   3284  H   ALA A 213     271.653 213.719 322.166  1.00270.00           H  
ATOM   3285  HA  ALA A 213     272.693 212.710 319.742  1.00270.00           H  
ATOM   3286 1HB  ALA A 213     271.261 210.760 320.186  1.00270.00           H  
ATOM   3287 2HB  ALA A 213     272.052 211.339 321.659  1.00270.00           H  
ATOM   3288 3HB  ALA A 213     270.336 211.696 321.370  1.00270.00           H  
ATOM   3289  N   ALA A 214     269.584 213.790 319.517  1.00225.00           N  
ATOM   3290  CA  ALA A 214     268.573 214.168 318.540  1.00225.00           C  
ATOM   3291  C   ALA A 214     269.112 215.214 317.574  1.00225.00           C  
ATOM   3292  O   ALA A 214     268.851 215.139 316.371  1.00225.00           O  
ATOM   3293  CB  ALA A 214     267.329 214.682 319.250  1.00225.00           C  
ATOM   3294  H   ALA A 214     269.414 213.926 320.523  1.00270.00           H  
ATOM   3295  HA  ALA A 214     268.312 213.290 317.960  1.00270.00           H  
ATOM   3296 1HB  ALA A 214     266.570 214.939 318.516  1.00270.00           H  
ATOM   3297 2HB  ALA A 214     266.946 213.910 319.917  1.00270.00           H  
ATOM   3298 3HB  ALA A 214     267.586 215.566 319.831  1.00270.00           H  
ATOM   3299  N   ILE A 215     269.914 216.145 318.087  1.00225.00           N  
ATOM   3300  CA  ILE A 215     270.487 217.205 317.267  1.00225.00           C  
ATOM   3301  C   ILE A 215     271.417 216.617 316.236  1.00225.00           C  
ATOM   3302  O   ILE A 215     271.396 216.996 315.056  1.00225.00           O  
ATOM   3303  CB  ILE A 215     271.226 218.233 318.158  1.00225.00           C  
ATOM   3304  CG1 ILE A 215     270.200 218.978 318.992  1.00225.00           C  
ATOM   3305  CG2 ILE A 215     272.053 219.192 317.350  1.00225.00           C  
ATOM   3306  CD1 ILE A 215     270.755 219.807 320.132  1.00225.00           C  
ATOM   3307  H   ILE A 215     270.052 216.152 319.106  1.00270.00           H  
ATOM   3308  HA  ILE A 215     269.680 217.714 316.743  1.00270.00           H  
ATOM   3309  HB  ILE A 215     271.876 217.699 318.843  1.00270.00           H  
ATOM   3310 1HG1 ILE A 215     269.631 219.635 318.335  1.00270.00           H  
ATOM   3311 2HG1 ILE A 215     269.537 218.263 319.404  1.00270.00           H  
ATOM   3312 1HG2 ILE A 215     272.541 219.881 317.993  1.00270.00           H  
ATOM   3313 2HG2 ILE A 215     272.803 218.665 316.767  1.00270.00           H  
ATOM   3314 3HG2 ILE A 215     271.415 219.721 316.711  1.00270.00           H  
ATOM   3315 1HD1 ILE A 215     269.924 220.275 320.651  1.00270.00           H  
ATOM   3316 2HD1 ILE A 215     271.290 219.164 320.818  1.00270.00           H  
ATOM   3317 3HD1 ILE A 215     271.419 220.581 319.775  1.00270.00           H  
ATOM   3318  N   GLU A 216     272.245 215.695 316.688  1.00225.00           N  
ATOM   3319  CA  GLU A 216     273.179 215.025 315.825  1.00225.00           C  
ATOM   3320  C   GLU A 216     272.464 214.144 314.816  1.00225.00           C  
ATOM   3321  O   GLU A 216     272.865 214.065 313.655  1.00225.00           O  
ATOM   3322  CB  GLU A 216     274.100 214.197 316.687  1.00225.00           C  
ATOM   3323  CG  GLU A 216     274.991 215.043 317.531  1.00225.00           C  
ATOM   3324  CD  GLU A 216     275.716 214.282 318.549  1.00225.00           C  
ATOM   3325  OE1 GLU A 216     275.437 213.117 318.697  1.00225.00           O  
ATOM   3326  OE2 GLU A 216     276.547 214.875 319.218  1.00225.00           O  
ATOM   3327  H   GLU A 216     272.232 215.464 317.688  1.00270.00           H  
ATOM   3328  HA  GLU A 216     273.755 215.775 315.287  1.00270.00           H  
ATOM   3329 1HB  GLU A 216     273.507 213.561 317.345  1.00270.00           H  
ATOM   3330 2HB  GLU A 216     274.714 213.552 316.062  1.00270.00           H  
ATOM   3331 1HG  GLU A 216     275.709 215.545 316.884  1.00270.00           H  
ATOM   3332 2HG  GLU A 216     274.393 215.801 318.010  1.00270.00           H  
ATOM   3333  N   ALA A 217     271.392 213.485 315.258  1.00225.00           N  
ATOM   3334  CA  ALA A 217     270.638 212.595 314.401  1.00225.00           C  
ATOM   3335  C   ALA A 217     270.019 213.323 313.227  1.00225.00           C  
ATOM   3336  O   ALA A 217     270.039 212.820 312.103  1.00225.00           O  
ATOM   3337  CB  ALA A 217     269.548 211.922 315.201  1.00225.00           C  
ATOM   3338  H   ALA A 217     271.136 213.558 316.243  1.00270.00           H  
ATOM   3339  HA  ALA A 217     271.321 211.841 314.013  1.00270.00           H  
ATOM   3340 1HB  ALA A 217     268.998 211.220 314.572  1.00270.00           H  
ATOM   3341 2HB  ALA A 217     270.023 211.404 316.015  1.00270.00           H  
ATOM   3342 3HB  ALA A 217     268.866 212.669 315.590  1.00270.00           H  
ATOM   3343  N   THR A 218     269.515 214.531 313.459  1.00225.00           N  
ATOM   3344  CA  THR A 218     268.905 215.259 312.369  1.00225.00           C  
ATOM   3345  C   THR A 218     269.528 216.615 312.142  1.00225.00           C  
ATOM   3346  O   THR A 218     269.468 217.496 313.004  1.00225.00           O  
ATOM   3347  CB  THR A 218     267.437 215.505 312.667  1.00225.00           C  
ATOM   3348  OG1 THR A 218     267.345 216.280 313.857  1.00225.00           O  
ATOM   3349  CG2 THR A 218     266.695 214.190 312.885  1.00225.00           C  
ATOM   3350  H   THR A 218     269.470 214.899 314.417  1.00270.00           H  
ATOM   3351  HA  THR A 218     269.007 214.680 311.452  1.00270.00           H  
ATOM   3352  HB  THR A 218     266.996 216.049 311.842  1.00270.00           H  
ATOM   3353  HG1 THR A 218     267.880 217.095 313.750  1.00270.00           H  
ATOM   3354 1HG2 THR A 218     265.650 214.394 313.107  1.00270.00           H  
ATOM   3355 2HG2 THR A 218     266.765 213.579 311.988  1.00270.00           H  
ATOM   3356 3HG2 THR A 218     267.132 213.649 313.722  1.00270.00           H  
ATOM   3357  N   ASP A 219     269.981 216.834 310.910  1.00225.00           N  
ATOM   3358  CA  ASP A 219     270.619 218.066 310.480  1.00225.00           C  
ATOM   3359  C   ASP A 219     269.690 219.023 309.745  1.00225.00           C  
ATOM   3360  O   ASP A 219     270.120 220.050 309.223  1.00225.00           O  
ATOM   3361  CB  ASP A 219     271.803 217.692 309.614  1.00225.00           C  
ATOM   3362  CG  ASP A 219     271.347 216.837 308.460  1.00225.00           C  
ATOM   3363  OD1 ASP A 219     270.221 216.359 308.533  1.00225.00           O  
ATOM   3364  OD2 ASP A 219     272.093 216.630 307.545  1.00225.00           O  
ATOM   3365  H   ASP A 219     269.939 216.070 310.227  1.00270.00           H  
ATOM   3366  HA  ASP A 219     270.991 218.579 311.364  1.00270.00           H  
ATOM   3367 1HB  ASP A 219     272.285 218.592 309.230  1.00270.00           H  
ATOM   3368 2HB  ASP A 219     272.535 217.140 310.208  1.00270.00           H  
ATOM   3369  N   ASP A 220     268.414 218.698 309.762  1.00225.00           N  
ATOM   3370  CA  ASP A 220     267.350 219.491 309.180  1.00225.00           C  
ATOM   3371  C   ASP A 220     267.036 220.661 310.083  1.00225.00           C  
ATOM   3372  O   ASP A 220     266.566 220.421 311.194  1.00225.00           O  
ATOM   3373  CB  ASP A 220     266.065 218.685 309.023  1.00225.00           C  
ATOM   3374  CG  ASP A 220     264.918 219.517 308.392  1.00225.00           C  
ATOM   3375  OD1 ASP A 220     265.098 220.719 308.232  1.00225.00           O  
ATOM   3376  OD2 ASP A 220     263.887 218.969 308.118  1.00225.00           O  
ATOM   3377  H   ASP A 220     268.189 217.818 310.202  1.00270.00           H  
ATOM   3378  HA  ASP A 220     267.666 219.811 308.195  1.00270.00           H  
ATOM   3379 1HB  ASP A 220     266.257 217.820 308.386  1.00270.00           H  
ATOM   3380 2HB  ASP A 220     265.753 218.309 309.984  1.00270.00           H  
ATOM   3381  N   PRO A 221     267.231 221.919 309.674  1.00225.00           N  
ATOM   3382  CA  PRO A 221     266.973 223.082 310.484  1.00225.00           C  
ATOM   3383  C   PRO A 221     265.592 223.017 311.126  1.00225.00           C  
ATOM   3384  O   PRO A 221     265.431 223.496 312.244  1.00225.00           O  
ATOM   3385  CB  PRO A 221     267.067 224.210 309.465  1.00225.00           C  
ATOM   3386  CG  PRO A 221     268.053 223.700 308.444  1.00225.00           C  
ATOM   3387  CD  PRO A 221     267.757 222.226 308.328  1.00225.00           C  
ATOM   3388  HA  PRO A 221     267.762 223.174 311.242  1.00270.00           H  
ATOM   3389 1HB  PRO A 221     266.076 224.408 309.034  1.00270.00           H  
ATOM   3390 2HB  PRO A 221     267.398 225.134 309.958  1.00270.00           H  
ATOM   3391 1HG  PRO A 221     267.926 224.231 307.489  1.00270.00           H  
ATOM   3392 2HG  PRO A 221     269.083 223.892 308.781  1.00270.00           H  
ATOM   3393 1HD  PRO A 221     267.002 222.031 307.549  1.00270.00           H  
ATOM   3394 2HD  PRO A 221     268.706 221.711 308.135  1.00270.00           H  
ATOM   3395  N   GLU A 222     264.604 222.406 310.467  1.00225.00           N  
ATOM   3396  CA  GLU A 222     263.298 222.340 311.094  1.00225.00           C  
ATOM   3397  C   GLU A 222     263.332 221.443 312.307  1.00225.00           C  
ATOM   3398  O   GLU A 222     262.667 221.712 313.310  1.00225.00           O  
ATOM   3399  CB  GLU A 222     262.246 221.880 310.106  1.00225.00           C  
ATOM   3400  CG  GLU A 222     260.862 221.773 310.682  1.00225.00           C  
ATOM   3401  CD  GLU A 222     260.281 223.085 311.239  1.00225.00           C  
ATOM   3402  OE1 GLU A 222     260.786 224.148 310.931  1.00225.00           O  
ATOM   3403  OE2 GLU A 222     259.296 223.006 311.959  1.00225.00           O  
ATOM   3404  H   GLU A 222     264.723 221.999 309.523  1.00270.00           H  
ATOM   3405  HA  GLU A 222     263.033 223.331 311.441  1.00270.00           H  
ATOM   3406 1HB  GLU A 222     262.217 222.559 309.258  1.00270.00           H  
ATOM   3407 2HB  GLU A 222     262.522 220.895 309.723  1.00270.00           H  
ATOM   3408 1HG  GLU A 222     260.199 221.408 309.901  1.00270.00           H  
ATOM   3409 2HG  GLU A 222     260.883 221.026 311.464  1.00270.00           H  
ATOM   3410  N   LYS A 223     264.095 220.368 312.236  1.00225.00           N  
ATOM   3411  CA  LYS A 223     264.169 219.477 313.360  1.00225.00           C  
ATOM   3412  C   LYS A 223     264.943 220.201 314.419  1.00225.00           C  
ATOM   3413  O   LYS A 223     264.572 220.202 315.582  1.00225.00           O  
ATOM   3414  CB  LYS A 223     264.858 218.172 312.986  1.00225.00           C  
ATOM   3415  CG  LYS A 223     264.064 217.242 312.065  1.00225.00           C  
ATOM   3416  CD  LYS A 223     262.988 216.447 312.818  1.00225.00           C  
ATOM   3417  CE  LYS A 223     262.295 215.450 311.873  1.00225.00           C  
ATOM   3418  NZ  LYS A 223     261.359 214.523 312.595  1.00225.00           N  
ATOM   3419  H   LYS A 223     264.680 220.216 311.418  1.00270.00           H  
ATOM   3420  HA  LYS A 223     263.170 219.276 313.735  1.00270.00           H  
ATOM   3421 1HB  LYS A 223     265.810 218.389 312.506  1.00270.00           H  
ATOM   3422 2HB  LYS A 223     265.081 217.617 313.898  1.00270.00           H  
ATOM   3423 1HG  LYS A 223     263.575 217.848 311.296  1.00270.00           H  
ATOM   3424 2HG  LYS A 223     264.733 216.547 311.573  1.00270.00           H  
ATOM   3425 1HD  LYS A 223     263.451 215.897 313.643  1.00270.00           H  
ATOM   3426 2HD  LYS A 223     262.241 217.124 313.227  1.00270.00           H  
ATOM   3427 1HE  LYS A 223     261.728 216.014 311.133  1.00270.00           H  
ATOM   3428 2HE  LYS A 223     263.052 214.856 311.361  1.00270.00           H  
ATOM   3429 1HZ  LYS A 223     260.929 213.890 311.934  1.00270.00           H  
ATOM   3430 2HZ  LYS A 223     261.901 213.985 313.266  1.00270.00           H  
ATOM   3431 3HZ  LYS A 223     260.641 215.040 313.077  1.00270.00           H  
ATOM   3432  N   ARG A 224     265.964 220.942 314.017  1.00225.00           N  
ATOM   3433  CA  ARG A 224     266.775 221.617 315.008  1.00225.00           C  
ATOM   3434  C   ARG A 224     265.926 222.597 315.795  1.00225.00           C  
ATOM   3435  O   ARG A 224     266.085 222.725 317.012  1.00225.00           O  
ATOM   3436  CB  ARG A 224     267.947 222.313 314.339  1.00225.00           C  
ATOM   3437  CG  ARG A 224     268.974 221.357 313.682  1.00225.00           C  
ATOM   3438  CD  ARG A 224     269.710 220.624 314.714  1.00225.00           C  
ATOM   3439  NE  ARG A 224     270.727 219.739 314.212  1.00225.00           N  
ATOM   3440  CZ  ARG A 224     271.996 220.074 313.932  1.00225.00           C  
ATOM   3441  NH1 ARG A 224     272.429 221.328 314.039  1.00225.00           N  
ATOM   3442  NH2 ARG A 224     272.812 219.102 313.575  1.00225.00           N  
ATOM   3443  H   ARG A 224     266.201 220.955 313.022  1.00270.00           H  
ATOM   3444  HA  ARG A 224     267.143 220.881 315.711  1.00270.00           H  
ATOM   3445 1HB  ARG A 224     267.581 222.986 313.581  1.00270.00           H  
ATOM   3446 2HB  ARG A 224     268.481 222.916 315.071  1.00270.00           H  
ATOM   3447 1HG  ARG A 224     268.462 220.630 313.049  1.00270.00           H  
ATOM   3448 2HG  ARG A 224     269.679 221.930 313.081  1.00270.00           H  
ATOM   3449 1HD  ARG A 224     270.165 221.329 315.374  1.00270.00           H  
ATOM   3450 2HD  ARG A 224     269.034 220.000 315.279  1.00270.00           H  
ATOM   3451  HE  ARG A 224     270.480 218.728 314.111  1.00270.00           H  
ATOM   3452 1HH1 ARG A 224     271.807 222.091 314.356  1.00270.00           H  
ATOM   3453 2HH1 ARG A 224     273.392 221.549 313.842  1.00270.00           H  
ATOM   3454 1HH2 ARG A 224     272.446 218.132 313.593  1.00270.00           H  
ATOM   3455 2HH2 ARG A 224     273.778 219.286 313.369  1.00270.00           H  
ATOM   3456  N   ARG A 225     265.004 223.262 315.110  1.00225.00           N  
ATOM   3457  CA  ARG A 225     264.086 224.173 315.752  1.00225.00           C  
ATOM   3458  C   ARG A 225     263.127 223.433 316.685  1.00225.00           C  
ATOM   3459  O   ARG A 225     262.893 223.866 317.816  1.00225.00           O  
ATOM   3460  CB  ARG A 225     263.329 224.924 314.675  1.00225.00           C  
ATOM   3461  CG  ARG A 225     264.148 226.001 313.952  1.00225.00           C  
ATOM   3462  CD  ARG A 225     263.305 226.848 313.059  1.00225.00           C  
ATOM   3463  NE  ARG A 225     262.879 226.126 311.830  1.00225.00           N  
ATOM   3464  CZ  ARG A 225     263.556 226.110 310.647  1.00225.00           C  
ATOM   3465  NH1 ARG A 225     264.684 226.776 310.483  1.00225.00           N  
ATOM   3466  NH2 ARG A 225     263.048 225.422 309.646  1.00225.00           N  
ATOM   3467  H   ARG A 225     264.990 223.152 314.092  1.00270.00           H  
ATOM   3468  HA  ARG A 225     264.663 224.886 316.338  1.00270.00           H  
ATOM   3469 1HB  ARG A 225     262.979 224.222 313.921  1.00270.00           H  
ATOM   3470 2HB  ARG A 225     262.459 225.399 315.107  1.00270.00           H  
ATOM   3471 1HG  ARG A 225     264.607 226.651 314.695  1.00270.00           H  
ATOM   3472 2HG  ARG A 225     264.924 225.547 313.360  1.00270.00           H  
ATOM   3473 1HD  ARG A 225     262.407 227.145 313.599  1.00270.00           H  
ATOM   3474 2HD  ARG A 225     263.854 227.740 312.771  1.00270.00           H  
ATOM   3475  HE  ARG A 225     262.002 225.578 311.849  1.00270.00           H  
ATOM   3476 1HH1 ARG A 225     265.078 227.316 311.235  1.00270.00           H  
ATOM   3477 2HH1 ARG A 225     265.141 226.783 309.582  1.00270.00           H  
ATOM   3478 1HH2 ARG A 225     262.163 224.912 309.806  1.00270.00           H  
ATOM   3479 2HH2 ARG A 225     263.511 225.385 308.753  1.00270.00           H  
ATOM   3480  N   ARG A 226     262.613 222.286 316.249  1.00225.00           N  
ATOM   3481  CA  ARG A 226     261.685 221.531 317.075  1.00225.00           C  
ATOM   3482  C   ARG A 226     262.357 220.955 318.298  1.00225.00           C  
ATOM   3483  O   ARG A 226     261.750 220.887 319.376  1.00225.00           O  
ATOM   3484  CB  ARG A 226     261.094 220.401 316.270  1.00225.00           C  
ATOM   3485  CG  ARG A 226     260.180 220.861 315.207  1.00225.00           C  
ATOM   3486  CD  ARG A 226     259.703 219.797 314.350  1.00225.00           C  
ATOM   3487  NE  ARG A 226     258.948 220.363 313.276  1.00225.00           N  
ATOM   3488  CZ  ARG A 226     258.213 219.713 312.378  1.00225.00           C  
ATOM   3489  NH1 ARG A 226     258.062 218.404 312.408  1.00225.00           N  
ATOM   3490  NH2 ARG A 226     257.640 220.445 311.456  1.00225.00           N  
ATOM   3491  H   ARG A 226     262.804 221.986 315.284  1.00270.00           H  
ATOM   3492  HA  ARG A 226     260.892 222.197 317.401  1.00270.00           H  
ATOM   3493 1HB  ARG A 226     261.895 219.833 315.802  1.00270.00           H  
ATOM   3494 2HB  ARG A 226     260.544 219.728 316.923  1.00270.00           H  
ATOM   3495 1HG  ARG A 226     259.302 221.267 315.680  1.00270.00           H  
ATOM   3496 2HG  ARG A 226     260.637 221.630 314.598  1.00270.00           H  
ATOM   3497 1HD  ARG A 226     260.552 219.256 313.928  1.00270.00           H  
ATOM   3498 2HD  ARG A 226     259.065 219.122 314.913  1.00270.00           H  
ATOM   3499  HE  ARG A 226     259.012 221.382 313.139  1.00270.00           H  
ATOM   3500 1HH1 ARG A 226     258.506 217.858 313.126  1.00270.00           H  
ATOM   3501 2HH1 ARG A 226     257.493 217.947 311.709  1.00270.00           H  
ATOM   3502 1HH2 ARG A 226     257.810 221.464 311.486  1.00270.00           H  
ATOM   3503 2HH2 ARG A 226     257.067 220.028 310.741  1.00270.00           H  
ATOM   3504  N   ILE A 227     263.595 220.524 318.121  1.00225.00           N  
ATOM   3505  CA  ILE A 227     264.363 219.926 319.179  1.00225.00           C  
ATOM   3506  C   ILE A 227     264.714 221.000 320.153  1.00225.00           C  
ATOM   3507  O   ILE A 227     264.508 220.837 321.342  1.00225.00           O  
ATOM   3508  CB  ILE A 227     265.674 219.289 318.669  1.00225.00           C  
ATOM   3509  CG1 ILE A 227     265.381 218.095 317.755  1.00225.00           C  
ATOM   3510  CG2 ILE A 227     266.489 218.785 319.906  1.00225.00           C  
ATOM   3511  CD1 ILE A 227     266.560 217.637 316.925  1.00225.00           C  
ATOM   3512  H   ILE A 227     263.997 220.600 317.192  1.00270.00           H  
ATOM   3513  HA  ILE A 227     263.763 219.172 319.679  1.00270.00           H  
ATOM   3514  HB  ILE A 227     266.252 220.021 318.102  1.00270.00           H  
ATOM   3515 1HG1 ILE A 227     265.079 217.263 318.381  1.00270.00           H  
ATOM   3516 2HG1 ILE A 227     264.567 218.340 317.092  1.00270.00           H  
ATOM   3517 1HG2 ILE A 227     267.391 218.328 319.587  1.00270.00           H  
ATOM   3518 2HG2 ILE A 227     266.735 219.609 320.574  1.00270.00           H  
ATOM   3519 3HG2 ILE A 227     265.899 218.056 320.440  1.00270.00           H  
ATOM   3520 1HD1 ILE A 227     266.269 216.774 316.318  1.00270.00           H  
ATOM   3521 2HD1 ILE A 227     266.878 218.443 316.267  1.00270.00           H  
ATOM   3522 3HD1 ILE A 227     267.370 217.361 317.560  1.00270.00           H  
ATOM   3523  N   ALA A 228     265.214 222.134 319.679  1.00225.00           N  
ATOM   3524  CA  ALA A 228     265.593 223.166 320.613  1.00225.00           C  
ATOM   3525  C   ALA A 228     264.406 223.610 321.437  1.00225.00           C  
ATOM   3526  O   ALA A 228     264.549 223.840 322.639  1.00225.00           O  
ATOM   3527  CB  ALA A 228     266.190 224.350 319.881  1.00225.00           C  
ATOM   3528  H   ALA A 228     265.384 222.261 318.680  1.00270.00           H  
ATOM   3529  HA  ALA A 228     266.341 222.753 321.287  1.00270.00           H  
ATOM   3530 1HB  ALA A 228     266.494 225.110 320.595  1.00270.00           H  
ATOM   3531 2HB  ALA A 228     267.054 224.019 319.308  1.00270.00           H  
ATOM   3532 3HB  ALA A 228     265.443 224.762 319.200  1.00270.00           H  
ATOM   3533  N   ARG A 229     263.216 223.703 320.846  1.00225.00           N  
ATOM   3534  CA  ARG A 229     262.109 224.118 321.673  1.00225.00           C  
ATOM   3535  C   ARG A 229     261.836 223.087 322.736  1.00225.00           C  
ATOM   3536  O   ARG A 229     261.744 223.430 323.913  1.00225.00           O  
ATOM   3537  CB  ARG A 229     260.868 224.313 320.842  1.00225.00           C  
ATOM   3538  CG  ARG A 229     260.890 225.533 319.964  1.00225.00           C  
ATOM   3539  CD  ARG A 229     259.562 225.825 319.414  1.00225.00           C  
ATOM   3540  NE  ARG A 229     259.082 224.788 318.497  1.00225.00           N  
ATOM   3541  CZ  ARG A 229     259.305 224.746 317.158  1.00225.00           C  
ATOM   3542  NH1 ARG A 229     260.023 225.661 316.550  1.00225.00           N  
ATOM   3543  NH2 ARG A 229     258.773 223.780 316.445  1.00225.00           N  
ATOM   3544  H   ARG A 229     263.102 223.538 319.839  1.00270.00           H  
ATOM   3545  HA  ARG A 229     262.361 225.056 322.160  1.00270.00           H  
ATOM   3546 1HB  ARG A 229     260.740 223.448 320.189  1.00270.00           H  
ATOM   3547 2HB  ARG A 229     259.994 224.367 321.494  1.00270.00           H  
ATOM   3548 1HG  ARG A 229     261.195 226.389 320.558  1.00270.00           H  
ATOM   3549 2HG  ARG A 229     261.582 225.396 319.150  1.00270.00           H  
ATOM   3550 1HD  ARG A 229     258.850 225.897 320.237  1.00270.00           H  
ATOM   3551 2HD  ARG A 229     259.585 226.775 318.887  1.00270.00           H  
ATOM   3552  HE  ARG A 229     258.506 224.056 318.896  1.00270.00           H  
ATOM   3553 1HH1 ARG A 229     260.436 226.417 317.071  1.00270.00           H  
ATOM   3554 2HH1 ARG A 229     260.131 225.614 315.545  1.00270.00           H  
ATOM   3555 1HH2 ARG A 229     258.204 223.075 316.893  1.00270.00           H  
ATOM   3556 2HH2 ARG A 229     258.919 223.751 315.440  1.00270.00           H  
ATOM   3557  N   TRP A 230     261.802 221.829 322.342  1.00225.00           N  
ATOM   3558  CA  TRP A 230     261.545 220.754 323.267  1.00225.00           C  
ATOM   3559  C   TRP A 230     262.572 220.624 324.348  1.00225.00           C  
ATOM   3560  O   TRP A 230     262.236 220.444 325.519  1.00225.00           O  
ATOM   3561  CB  TRP A 230     261.405 219.478 322.496  1.00225.00           C  
ATOM   3562  CG  TRP A 230     261.527 218.279 323.299  1.00225.00           C  
ATOM   3563  CD1 TRP A 230     260.627 217.694 324.126  1.00225.00           C  
ATOM   3564  CD2 TRP A 230     262.683 217.434 323.289  1.00225.00           C  
ATOM   3565  NE1 TRP A 230     261.164 216.543 324.656  1.00225.00           N  
ATOM   3566  CE2 TRP A 230     262.422 216.368 324.127  1.00225.00           C  
ATOM   3567  CE3 TRP A 230     263.908 217.497 322.627  1.00225.00           C  
ATOM   3568  CZ2 TRP A 230     263.345 215.359 324.319  1.00225.00           C  
ATOM   3569  CZ3 TRP A 230     264.818 216.499 322.817  1.00225.00           C  
ATOM   3570  CH2 TRP A 230     264.548 215.453 323.639  1.00225.00           C  
ATOM   3571  H   TRP A 230     261.917 221.599 321.349  1.00270.00           H  
ATOM   3572  HA  TRP A 230     260.586 220.951 323.738  1.00270.00           H  
ATOM   3573 1HB  TRP A 230     260.435 219.463 322.006  1.00270.00           H  
ATOM   3574 2HB  TRP A 230     262.156 219.458 321.719  1.00270.00           H  
ATOM   3575  HD1 TRP A 230     259.636 218.089 324.346  1.00270.00           H  
ATOM   3576  HE1 TRP A 230     260.713 215.926 325.323  1.00270.00           H  
ATOM   3577  HE3 TRP A 230     264.133 218.324 321.968  1.00270.00           H  
ATOM   3578  HZ2 TRP A 230     263.161 214.528 324.962  1.00270.00           H  
ATOM   3579  HZ3 TRP A 230     265.754 216.567 322.292  1.00270.00           H  
ATOM   3580  HH2 TRP A 230     265.288 214.684 323.769  1.00270.00           H  
ATOM   3581  N   ALA A 231     263.829 220.662 323.973  1.00225.00           N  
ATOM   3582  CA  ALA A 231     264.875 220.499 324.934  1.00225.00           C  
ATOM   3583  C   ALA A 231     264.801 221.619 325.939  1.00225.00           C  
ATOM   3584  O   ALA A 231     265.025 221.414 327.129  1.00225.00           O  
ATOM   3585  CB  ALA A 231     266.212 220.470 324.240  1.00225.00           C  
ATOM   3586  H   ALA A 231     264.052 220.797 322.999  1.00270.00           H  
ATOM   3587  HA  ALA A 231     264.719 219.557 325.454  1.00270.00           H  
ATOM   3588 1HB  ALA A 231     267.000 220.330 324.976  1.00270.00           H  
ATOM   3589 2HB  ALA A 231     266.222 219.647 323.527  1.00270.00           H  
ATOM   3590 3HB  ALA A 231     266.362 221.411 323.711  1.00270.00           H  
ATOM   3591  N   ARG A 232     264.467 222.819 325.489  1.00225.00           N  
ATOM   3592  CA  ARG A 232     264.379 223.900 326.431  1.00225.00           C  
ATOM   3593  C   ARG A 232     263.181 223.701 327.337  1.00225.00           C  
ATOM   3594  O   ARG A 232     263.268 223.951 328.536  1.00225.00           O  
ATOM   3595  CB  ARG A 232     264.344 225.213 325.697  1.00225.00           C  
ATOM   3596  CG  ARG A 232     265.695 225.555 325.060  1.00225.00           C  
ATOM   3597  CD  ARG A 232     265.662 226.792 324.277  1.00225.00           C  
ATOM   3598  NE  ARG A 232     264.883 226.655 323.060  1.00225.00           N  
ATOM   3599  CZ  ARG A 232     264.534 227.701 322.267  1.00225.00           C  
ATOM   3600  NH1 ARG A 232     264.919 228.931 322.599  1.00225.00           N  
ATOM   3601  NH2 ARG A 232     263.811 227.507 321.179  1.00225.00           N  
ATOM   3602  H   ARG A 232     264.344 222.987 324.486  1.00270.00           H  
ATOM   3603  HA  ARG A 232     265.279 223.893 327.042  1.00270.00           H  
ATOM   3604 1HB  ARG A 232     263.590 225.172 324.909  1.00270.00           H  
ATOM   3605 2HB  ARG A 232     264.076 226.015 326.379  1.00270.00           H  
ATOM   3606 1HG  ARG A 232     266.432 225.684 325.851  1.00270.00           H  
ATOM   3607 2HG  ARG A 232     266.017 224.745 324.411  1.00270.00           H  
ATOM   3608 1HD  ARG A 232     265.223 227.582 324.883  1.00270.00           H  
ATOM   3609 2HD  ARG A 232     266.682 227.061 324.000  1.00270.00           H  
ATOM   3610  HE  ARG A 232     264.577 225.700 322.798  1.00270.00           H  
ATOM   3611 1HH1 ARG A 232     265.468 229.078 323.428  1.00270.00           H  
ATOM   3612 2HH1 ARG A 232     264.655 229.761 322.031  1.00270.00           H  
ATOM   3613 1HH2 ARG A 232     263.500 226.580 320.928  1.00270.00           H  
ATOM   3614 2HH2 ARG A 232     263.550 228.292 320.597  1.00270.00           H  
ATOM   3615  N   GLU A 233     262.097 223.145 326.812  1.00225.00           N  
ATOM   3616  CA  GLU A 233     260.934 222.887 327.639  1.00225.00           C  
ATOM   3617  C   GLU A 233     261.321 221.906 328.732  1.00225.00           C  
ATOM   3618  O   GLU A 233     260.930 222.067 329.896  1.00225.00           O  
ATOM   3619  CB  GLU A 233     259.821 222.326 326.767  1.00225.00           C  
ATOM   3620  CG  GLU A 233     259.244 223.334 325.792  1.00225.00           C  
ATOM   3621  CD  GLU A 233     258.482 222.676 324.680  1.00225.00           C  
ATOM   3622  OE1 GLU A 233     258.353 221.474 324.723  1.00225.00           O  
ATOM   3623  OE2 GLU A 233     258.073 223.355 323.767  1.00225.00           O  
ATOM   3624  H   GLU A 233     262.052 222.987 325.797  1.00270.00           H  
ATOM   3625  HA  GLU A 233     260.603 223.810 328.102  1.00270.00           H  
ATOM   3626 1HB  GLU A 233     260.174 221.475 326.214  1.00270.00           H  
ATOM   3627 2HB  GLU A 233     259.009 221.986 327.401  1.00270.00           H  
ATOM   3628 1HG  GLU A 233     258.553 223.967 326.345  1.00270.00           H  
ATOM   3629 2HG  GLU A 233     260.013 223.973 325.405  1.00270.00           H  
ATOM   3630  N   GLN A 234     262.146 220.924 328.379  1.00225.00           N  
ATOM   3631  CA  GLN A 234     262.579 219.967 329.369  1.00225.00           C  
ATOM   3632  C   GLN A 234     263.424 220.631 330.415  1.00225.00           C  
ATOM   3633  O   GLN A 234     263.253 220.382 331.610  1.00225.00           O  
ATOM   3634  CB  GLN A 234     263.451 218.896 328.751  1.00225.00           C  
ATOM   3635  CG  GLN A 234     262.791 217.975 327.839  1.00225.00           C  
ATOM   3636  CD  GLN A 234     263.751 217.037 327.336  1.00225.00           C  
ATOM   3637  OE1 GLN A 234     264.606 217.303 326.487  1.00225.00           O  
ATOM   3638  NE2 GLN A 234     263.673 215.869 327.918  1.00225.00           N  
ATOM   3639  H   GLN A 234     262.394 220.824 327.386  1.00270.00           H  
ATOM   3640  HA  GLN A 234     261.717 219.528 329.855  1.00270.00           H  
ATOM   3641 1HB  GLN A 234     264.271 219.354 328.219  1.00270.00           H  
ATOM   3642 2HB  GLN A 234     263.884 218.294 329.550  1.00270.00           H  
ATOM   3643 1HG  GLN A 234     262.061 217.416 328.375  1.00270.00           H  
ATOM   3644 2HG  GLN A 234     262.342 218.505 327.010  1.00270.00           H  
ATOM   3645 1HE2 GLN A 234     264.313 215.145 327.670  1.00270.00           H  
ATOM   3646 2HE2 GLN A 234     262.965 215.719 328.661  1.00270.00           H  
ATOM   3647  N   MET A 235     264.308 221.516 329.980  1.00225.00           N  
ATOM   3648  CA  MET A 235     265.185 222.161 330.923  1.00225.00           C  
ATOM   3649  C   MET A 235     264.390 223.041 331.860  1.00225.00           C  
ATOM   3650  O   MET A 235     264.704 223.125 333.048  1.00225.00           O  
ATOM   3651  CB  MET A 235     266.258 222.946 330.182  1.00225.00           C  
ATOM   3652  CG  MET A 235     267.288 222.058 329.410  1.00225.00           C  
ATOM   3653  SD  MET A 235     268.205 220.886 330.432  1.00225.00           S  
ATOM   3654  CE  MET A 235     269.235 221.975 331.369  1.00225.00           C  
ATOM   3655  H   MET A 235     264.426 221.658 328.970  1.00270.00           H  
ATOM   3656  HA  MET A 235     265.666 221.398 331.522  1.00270.00           H  
ATOM   3657 1HB  MET A 235     265.774 223.588 329.450  1.00270.00           H  
ATOM   3658 2HB  MET A 235     266.786 223.594 330.873  1.00270.00           H  
ATOM   3659 1HG  MET A 235     266.767 221.482 328.675  1.00270.00           H  
ATOM   3660 2HG  MET A 235     267.999 222.689 328.889  1.00270.00           H  
ATOM   3661 1HE  MET A 235     269.853 221.403 332.053  1.00270.00           H  
ATOM   3662 2HE  MET A 235     269.869 222.538 330.691  1.00270.00           H  
ATOM   3663 3HE  MET A 235     268.621 222.657 331.934  1.00270.00           H  
ATOM   3664  N   ARG A 236     263.334 223.670 331.355  1.00225.00           N  
ATOM   3665  CA  ARG A 236     262.536 224.513 332.214  1.00225.00           C  
ATOM   3666  C   ARG A 236     261.891 223.669 333.289  1.00225.00           C  
ATOM   3667  O   ARG A 236     261.874 224.055 334.460  1.00225.00           O  
ATOM   3668  CB  ARG A 236     261.473 225.240 331.430  1.00225.00           C  
ATOM   3669  CG  ARG A 236     262.000 226.300 330.502  1.00225.00           C  
ATOM   3670  CD  ARG A 236     260.916 227.021 329.838  1.00225.00           C  
ATOM   3671  NE  ARG A 236     261.413 227.912 328.795  1.00225.00           N  
ATOM   3672  CZ  ARG A 236     261.504 227.602 327.481  1.00225.00           C  
ATOM   3673  NH1 ARG A 236     261.132 226.427 327.053  1.00225.00           N  
ATOM   3674  NH2 ARG A 236     261.962 228.494 326.625  1.00225.00           N  
ATOM   3675  H   ARG A 236     263.150 223.604 330.349  1.00270.00           H  
ATOM   3676  HA  ARG A 236     263.187 225.247 332.685  1.00270.00           H  
ATOM   3677 1HB  ARG A 236     260.915 224.525 330.831  1.00270.00           H  
ATOM   3678 2HB  ARG A 236     260.776 225.714 332.116  1.00270.00           H  
ATOM   3679 1HG  ARG A 236     262.573 227.021 331.082  1.00270.00           H  
ATOM   3680 2HG  ARG A 236     262.636 225.873 329.755  1.00270.00           H  
ATOM   3681 1HD  ARG A 236     260.208 226.320 329.408  1.00270.00           H  
ATOM   3682 2HD  ARG A 236     260.400 227.631 330.580  1.00270.00           H  
ATOM   3683  HE  ARG A 236     261.712 228.837 329.079  1.00270.00           H  
ATOM   3684 1HH1 ARG A 236     260.782 225.756 327.709  1.00270.00           H  
ATOM   3685 2HH1 ARG A 236     261.196 226.202 326.072  1.00270.00           H  
ATOM   3686 1HH2 ARG A 236     262.246 229.412 326.952  1.00270.00           H  
ATOM   3687 2HH2 ARG A 236     262.020 228.272 325.644  1.00270.00           H  
ATOM   3688  N   ARG A 237     261.400 222.492 332.914  1.00225.00           N  
ATOM   3689  CA  ARG A 237     260.785 221.635 333.899  1.00225.00           C  
ATOM   3690  C   ARG A 237     261.780 221.194 334.937  1.00225.00           C  
ATOM   3691  O   ARG A 237     261.459 221.163 336.129  1.00225.00           O  
ATOM   3692  CB  ARG A 237     260.172 220.422 333.247  1.00225.00           C  
ATOM   3693  CG  ARG A 237     258.943 220.727 332.467  1.00225.00           C  
ATOM   3694  CD  ARG A 237     258.199 219.510 332.083  1.00225.00           C  
ATOM   3695  NE  ARG A 237     258.941 218.663 331.155  1.00225.00           N  
ATOM   3696  CZ  ARG A 237     258.958 218.832 329.815  1.00225.00           C  
ATOM   3697  NH1 ARG A 237     258.327 219.838 329.245  1.00225.00           N  
ATOM   3698  NH2 ARG A 237     259.615 217.982 329.064  1.00225.00           N  
ATOM   3699  H   ARG A 237     261.404 222.238 331.917  1.00270.00           H  
ATOM   3700  HA  ARG A 237     259.999 222.191 334.400  1.00270.00           H  
ATOM   3701 1HB  ARG A 237     260.893 219.971 332.566  1.00270.00           H  
ATOM   3702 2HB  ARG A 237     259.925 219.680 334.003  1.00270.00           H  
ATOM   3703 1HG  ARG A 237     258.285 221.348 333.068  1.00270.00           H  
ATOM   3704 2HG  ARG A 237     259.220 221.266 331.568  1.00270.00           H  
ATOM   3705 1HD  ARG A 237     258.000 218.923 332.980  1.00270.00           H  
ATOM   3706 2HD  ARG A 237     257.252 219.784 331.626  1.00270.00           H  
ATOM   3707  HE  ARG A 237     259.446 217.832 331.539  1.00270.00           H  
ATOM   3708 1HH1 ARG A 237     257.820 220.507 329.800  1.00270.00           H  
ATOM   3709 2HH1 ARG A 237     258.365 219.939 328.238  1.00270.00           H  
ATOM   3710 1HH2 ARG A 237     260.135 217.197 329.504  1.00270.00           H  
ATOM   3711 2HH2 ARG A 237     259.635 218.102 328.063  1.00270.00           H  
ATOM   3712  N   LEU A 238     262.998 220.895 334.509  1.00225.00           N  
ATOM   3713  CA  LEU A 238     263.990 220.450 335.458  1.00225.00           C  
ATOM   3714  C   LEU A 238     264.328 221.555 336.426  1.00225.00           C  
ATOM   3715  O   LEU A 238     264.468 221.305 337.627  1.00225.00           O  
ATOM   3716  CB  LEU A 238     265.281 220.068 334.748  1.00225.00           C  
ATOM   3717  CG  LEU A 238     265.249 218.863 333.825  1.00225.00           C  
ATOM   3718  CD1 LEU A 238     266.570 218.797 333.144  1.00225.00           C  
ATOM   3719  CD2 LEU A 238     264.971 217.603 334.574  1.00225.00           C  
ATOM   3720  H   LEU A 238     263.195 220.907 333.502  1.00270.00           H  
ATOM   3721  HA  LEU A 238     263.592 219.611 336.022  1.00270.00           H  
ATOM   3722 1HB  LEU A 238     265.598 220.923 334.151  1.00270.00           H  
ATOM   3723 2HB  LEU A 238     266.045 219.885 335.503  1.00270.00           H  
ATOM   3724  HG  LEU A 238     264.488 218.994 333.080  1.00270.00           H  
ATOM   3725 1HD1 LEU A 238     266.598 217.976 332.464  1.00270.00           H  
ATOM   3726 2HD1 LEU A 238     266.740 219.706 332.608  1.00270.00           H  
ATOM   3727 3HD1 LEU A 238     267.334 218.675 333.896  1.00270.00           H  
ATOM   3728 1HD2 LEU A 238     264.968 216.786 333.865  1.00270.00           H  
ATOM   3729 2HD2 LEU A 238     265.744 217.442 335.324  1.00270.00           H  
ATOM   3730 3HD2 LEU A 238     264.001 217.650 335.056  1.00270.00           H  
ATOM   3731  N   SER A 239     264.419 222.785 335.923  1.00225.00           N  
ATOM   3732  CA  SER A 239     264.752 223.897 336.778  1.00225.00           C  
ATOM   3733  C   SER A 239     263.658 224.114 337.789  1.00225.00           C  
ATOM   3734  O   SER A 239     263.944 224.371 338.965  1.00225.00           O  
ATOM   3735  CB  SER A 239     264.961 225.149 335.954  1.00225.00           C  
ATOM   3736  OG  SER A 239     266.098 225.030 335.137  1.00225.00           O  
ATOM   3737  H   SER A 239     264.341 222.936 334.912  1.00270.00           H  
ATOM   3738  HA  SER A 239     265.675 223.665 337.306  1.00270.00           H  
ATOM   3739 1HB  SER A 239     264.083 225.318 335.331  1.00270.00           H  
ATOM   3740 2HB  SER A 239     265.065 226.007 336.611  1.00270.00           H  
ATOM   3741  HG  SER A 239     266.158 225.849 334.641  1.00270.00           H  
ATOM   3742  N   ARG A 240     262.401 223.970 337.366  1.00225.00           N  
ATOM   3743  CA  ARG A 240     261.335 224.143 338.318  1.00225.00           C  
ATOM   3744  C   ARG A 240     261.452 223.088 339.376  1.00225.00           C  
ATOM   3745  O   ARG A 240     261.436 223.393 340.560  1.00225.00           O  
ATOM   3746  CB  ARG A 240     259.984 224.006 337.670  1.00225.00           C  
ATOM   3747  CG  ARG A 240     259.627 225.102 336.740  1.00225.00           C  
ATOM   3748  CD  ARG A 240     258.259 224.963 336.266  1.00225.00           C  
ATOM   3749  NE  ARG A 240     257.969 225.890 335.182  1.00225.00           N  
ATOM   3750  CZ  ARG A 240     258.046 225.597 333.863  1.00225.00           C  
ATOM   3751  NH1 ARG A 240     258.405 224.399 333.476  1.00225.00           N  
ATOM   3752  NH2 ARG A 240     257.747 226.521 332.965  1.00225.00           N  
ATOM   3753  H   ARG A 240     262.212 223.805 336.372  1.00270.00           H  
ATOM   3754  HA  ARG A 240     261.421 225.125 338.778  1.00270.00           H  
ATOM   3755 1HB  ARG A 240     259.948 223.076 337.109  1.00270.00           H  
ATOM   3756 2HB  ARG A 240     259.214 223.950 338.442  1.00270.00           H  
ATOM   3757 1HG  ARG A 240     259.710 226.052 337.263  1.00270.00           H  
ATOM   3758 2HG  ARG A 240     260.285 225.108 335.892  1.00270.00           H  
ATOM   3759 1HD  ARG A 240     258.076 223.946 335.936  1.00270.00           H  
ATOM   3760 2HD  ARG A 240     257.582 225.191 337.091  1.00270.00           H  
ATOM   3761  HE  ARG A 240     257.685 226.827 335.437  1.00270.00           H  
ATOM   3762 1HH1 ARG A 240     258.622 223.711 334.170  1.00270.00           H  
ATOM   3763 2HH1 ARG A 240     258.450 224.174 332.493  1.00270.00           H  
ATOM   3764 1HH2 ARG A 240     257.464 227.445 333.267  1.00270.00           H  
ATOM   3765 2HH2 ARG A 240     257.779 226.304 331.981  1.00270.00           H  
ATOM   3766  N   ARG A 241     261.708 221.850 338.982  1.00225.00           N  
ATOM   3767  CA  ARG A 241     261.762 220.824 339.991  1.00225.00           C  
ATOM   3768  C   ARG A 241     262.867 221.089 340.978  1.00225.00           C  
ATOM   3769  O   ARG A 241     262.668 220.939 342.183  1.00225.00           O  
ATOM   3770  CB  ARG A 241     261.983 219.465 339.350  1.00225.00           C  
ATOM   3771  CG  ARG A 241     260.820 218.935 338.519  1.00225.00           C  
ATOM   3772  CD  ARG A 241     259.665 218.537 339.343  1.00225.00           C  
ATOM   3773  NE  ARG A 241     259.939 217.341 340.141  1.00225.00           N  
ATOM   3774  CZ  ARG A 241     259.432 217.075 341.369  1.00225.00           C  
ATOM   3775  NH1 ARG A 241     258.662 217.954 342.001  1.00225.00           N  
ATOM   3776  NH2 ARG A 241     259.724 215.917 341.942  1.00225.00           N  
ATOM   3777  H   ARG A 241     261.764 221.617 337.987  1.00270.00           H  
ATOM   3778  HA  ARG A 241     260.823 220.829 340.534  1.00270.00           H  
ATOM   3779 1HB  ARG A 241     262.850 219.519 338.693  1.00270.00           H  
ATOM   3780 2HB  ARG A 241     262.207 218.734 340.125  1.00270.00           H  
ATOM   3781 1HG  ARG A 241     260.475 219.712 337.850  1.00270.00           H  
ATOM   3782 2HG  ARG A 241     261.148 218.074 337.937  1.00270.00           H  
ATOM   3783 1HD  ARG A 241     259.371 219.331 339.988  1.00270.00           H  
ATOM   3784 2HD  ARG A 241     258.836 218.308 338.675  1.00270.00           H  
ATOM   3785  HE  ARG A 241     260.517 216.628 339.716  1.00270.00           H  
ATOM   3786 1HH1 ARG A 241     258.450 218.882 341.586  1.00270.00           H  
ATOM   3787 2HH1 ARG A 241     258.298 217.738 342.916  1.00270.00           H  
ATOM   3788 1HH2 ARG A 241     260.322 215.261 341.454  1.00270.00           H  
ATOM   3789 2HH2 ARG A 241     259.363 215.701 342.860  1.00270.00           H  
ATOM   3790  N   ALA A 242     264.021 221.534 340.504  1.00225.00           N  
ATOM   3791  CA  ALA A 242     265.093 221.777 341.436  1.00225.00           C  
ATOM   3792  C   ALA A 242     264.712 222.853 342.437  1.00225.00           C  
ATOM   3793  O   ALA A 242     264.990 222.704 343.627  1.00225.00           O  
ATOM   3794  CB  ALA A 242     266.344 222.188 340.683  1.00225.00           C  
ATOM   3795  H   ALA A 242     264.161 221.630 339.493  1.00270.00           H  
ATOM   3796  HA  ALA A 242     265.280 220.857 341.984  1.00270.00           H  
ATOM   3797 1HB  ALA A 242     267.161 222.350 341.383  1.00270.00           H  
ATOM   3798 2HB  ALA A 242     266.614 221.402 339.977  1.00270.00           H  
ATOM   3799 3HB  ALA A 242     266.142 223.108 340.135  1.00270.00           H  
ATOM   3800  N   GLU A 243     264.021 223.896 341.977  1.00225.00           N  
ATOM   3801  CA  GLU A 243     263.618 224.982 342.857  1.00225.00           C  
ATOM   3802  C   GLU A 243     262.531 224.549 343.822  1.00225.00           C  
ATOM   3803  O   GLU A 243     262.525 224.921 344.994  1.00225.00           O  
ATOM   3804  CB  GLU A 243     263.118 226.158 342.023  1.00225.00           C  
ATOM   3805  CG  GLU A 243     262.730 227.402 342.817  1.00225.00           C  
ATOM   3806  CD  GLU A 243     263.883 228.036 343.553  1.00225.00           C  
ATOM   3807  OE1 GLU A 243     265.021 227.767 343.217  1.00225.00           O  
ATOM   3808  OE2 GLU A 243     263.622 228.802 344.450  1.00225.00           O  
ATOM   3809  H   GLU A 243     263.846 223.972 340.966  1.00270.00           H  
ATOM   3810  HA  GLU A 243     264.487 225.296 343.436  1.00270.00           H  
ATOM   3811 1HB  GLU A 243     263.884 226.438 341.301  1.00270.00           H  
ATOM   3812 2HB  GLU A 243     262.243 225.840 341.452  1.00270.00           H  
ATOM   3813 1HG  GLU A 243     262.317 228.133 342.125  1.00270.00           H  
ATOM   3814 2HG  GLU A 243     261.947 227.144 343.529  1.00270.00           H  
ATOM   3815  N   GLU A 244     261.605 223.749 343.334  1.00225.00           N  
ATOM   3816  CA  GLU A 244     260.504 223.281 344.140  1.00225.00           C  
ATOM   3817  C   GLU A 244     261.016 222.406 345.266  1.00225.00           C  
ATOM   3818  O   GLU A 244     260.545 222.475 346.401  1.00225.00           O  
ATOM   3819  CB  GLU A 244     259.574 222.441 343.263  1.00225.00           C  
ATOM   3820  CG  GLU A 244     258.792 223.206 342.195  1.00225.00           C  
ATOM   3821  CD  GLU A 244     258.201 222.266 341.173  1.00225.00           C  
ATOM   3822  OE1 GLU A 244     258.396 221.074 341.321  1.00225.00           O  
ATOM   3823  OE2 GLU A 244     257.604 222.727 340.230  1.00225.00           O  
ATOM   3824  H   GLU A 244     261.645 223.498 342.346  1.00270.00           H  
ATOM   3825  HA  GLU A 244     259.975 224.136 344.556  1.00270.00           H  
ATOM   3826 1HB  GLU A 244     260.165 221.682 342.757  1.00270.00           H  
ATOM   3827 2HB  GLU A 244     258.857 221.921 343.895  1.00270.00           H  
ATOM   3828 1HG  GLU A 244     257.978 223.736 342.687  1.00270.00           H  
ATOM   3829 2HG  GLU A 244     259.417 223.947 341.719  1.00270.00           H  
ATOM   3830  N   LEU A 245     262.003 221.593 344.939  1.00225.00           N  
ATOM   3831  CA  LEU A 245     262.569 220.632 345.849  1.00225.00           C  
ATOM   3832  C   LEU A 245     263.710 221.084 346.758  1.00225.00           C  
ATOM   3833  O   LEU A 245     263.816 220.590 347.880  1.00225.00           O  
ATOM   3834  CB  LEU A 245     263.078 219.490 345.009  1.00225.00           C  
ATOM   3835  CG  LEU A 245     262.047 218.650 344.206  1.00225.00           C  
ATOM   3836  CD1 LEU A 245     262.806 217.745 343.254  1.00225.00           C  
ATOM   3837  CD2 LEU A 245     261.199 217.774 345.157  1.00225.00           C  
ATOM   3838  H   LEU A 245     262.308 221.592 343.964  1.00270.00           H  
ATOM   3839  HA  LEU A 245     261.765 220.289 346.492  1.00270.00           H  
ATOM   3840 1HB  LEU A 245     263.807 219.891 344.302  1.00270.00           H  
ATOM   3841 2HB  LEU A 245     263.565 218.855 345.671  1.00270.00           H  
ATOM   3842  HG  LEU A 245     261.400 219.314 343.629  1.00270.00           H  
ATOM   3843 1HD1 LEU A 245     262.115 217.158 342.675  1.00270.00           H  
ATOM   3844 2HD1 LEU A 245     263.410 218.356 342.581  1.00270.00           H  
ATOM   3845 3HD1 LEU A 245     263.445 217.081 343.819  1.00270.00           H  
ATOM   3846 1HD2 LEU A 245     260.500 217.185 344.573  1.00270.00           H  
ATOM   3847 2HD2 LEU A 245     261.849 217.103 345.720  1.00270.00           H  
ATOM   3848 3HD2 LEU A 245     260.645 218.402 345.848  1.00270.00           H  
ATOM   3849  N   VAL A 246     264.578 221.982 346.299  1.00225.00           N  
ATOM   3850  CA  VAL A 246     265.727 222.379 347.101  1.00225.00           C  
ATOM   3851  C   VAL A 246     265.618 223.795 347.640  1.00225.00           C  
ATOM   3852  O   VAL A 246     265.636 224.769 346.894  1.00225.00           O  
ATOM   3853  CB  VAL A 246     267.009 222.230 346.247  1.00225.00           C  
ATOM   3854  CG1 VAL A 246     268.255 222.684 347.010  1.00225.00           C  
ATOM   3855  CG2 VAL A 246     267.159 220.752 345.836  1.00225.00           C  
ATOM   3856  H   VAL A 246     264.479 222.370 345.359  1.00270.00           H  
ATOM   3857  HA  VAL A 246     265.802 221.701 347.953  1.00270.00           H  
ATOM   3858  HB  VAL A 246     266.921 222.856 345.356  1.00270.00           H  
ATOM   3859 1HG1 VAL A 246     269.114 222.556 346.363  1.00270.00           H  
ATOM   3860 2HG1 VAL A 246     268.169 223.736 347.280  1.00270.00           H  
ATOM   3861 3HG1 VAL A 246     268.376 222.086 347.898  1.00270.00           H  
ATOM   3862 1HG2 VAL A 246     268.048 220.628 345.219  1.00270.00           H  
ATOM   3863 2HG2 VAL A 246     267.249 220.131 346.726  1.00270.00           H  
ATOM   3864 3HG2 VAL A 246     266.283 220.450 345.268  1.00270.00           H  
ATOM   3865  N   GLU A 247     265.567 223.902 348.965  1.00225.00           N  
ATOM   3866  CA  GLU A 247     265.415 225.179 349.652  1.00225.00           C  
ATOM   3867  C   GLU A 247     266.717 225.965 349.818  1.00225.00           C  
ATOM   3868  O   GLU A 247     266.695 227.137 350.181  1.00225.00           O  
ATOM   3869  CB  GLU A 247     264.785 224.945 351.031  1.00225.00           C  
ATOM   3870  CG  GLU A 247     265.707 224.296 352.102  1.00225.00           C  
ATOM   3871  CD  GLU A 247     265.788 222.795 352.015  1.00225.00           C  
ATOM   3872  OE1 GLU A 247     265.545 222.270 350.960  1.00225.00           O  
ATOM   3873  OE2 GLU A 247     266.097 222.181 352.996  1.00225.00           O  
ATOM   3874  H   GLU A 247     265.568 223.046 349.524  1.00270.00           H  
ATOM   3875  HA  GLU A 247     264.731 225.791 349.062  1.00270.00           H  
ATOM   3876 1HB  GLU A 247     264.440 225.898 351.432  1.00270.00           H  
ATOM   3877 2HB  GLU A 247     263.909 224.306 350.921  1.00270.00           H  
ATOM   3878 1HG  GLU A 247     266.709 224.707 352.045  1.00270.00           H  
ATOM   3879 2HG  GLU A 247     265.310 224.561 353.080  1.00270.00           H  
ATOM   3880  N   ASP A 248     267.851 225.309 349.607  1.00225.00           N  
ATOM   3881  CA  ASP A 248     269.152 225.944 349.769  1.00225.00           C  
ATOM   3882  C   ASP A 248     269.497 226.751 348.511  1.00225.00           C  
ATOM   3883  O   ASP A 248     269.641 226.148 347.447  1.00225.00           O  
ATOM   3884  CB  ASP A 248     270.245 224.916 350.092  1.00225.00           C  
ATOM   3885  CG  ASP A 248     271.636 225.570 350.308  1.00225.00           C  
ATOM   3886  OD1 ASP A 248     272.021 226.329 349.441  1.00225.00           O  
ATOM   3887  OD2 ASP A 248     272.290 225.348 351.314  1.00225.00           O  
ATOM   3888  H   ASP A 248     267.779 224.342 349.321  1.00270.00           H  
ATOM   3889  HA  ASP A 248     269.074 226.582 350.638  1.00270.00           H  
ATOM   3890 1HB  ASP A 248     269.966 224.359 350.991  1.00270.00           H  
ATOM   3891 2HB  ASP A 248     270.313 224.201 349.280  1.00270.00           H  
ATOM   3892  N   PRO A 249     269.618 228.098 348.585  1.00225.00           N  
ATOM   3893  CA  PRO A 249     269.828 229.011 347.472  1.00225.00           C  
ATOM   3894  C   PRO A 249     271.173 228.836 346.798  1.00225.00           C  
ATOM   3895  O   PRO A 249     271.377 229.303 345.679  1.00225.00           O  
ATOM   3896  CB  PRO A 249     269.747 230.388 348.137  1.00225.00           C  
ATOM   3897  CG  PRO A 249     270.151 230.151 349.570  1.00225.00           C  
ATOM   3898  CD  PRO A 249     269.639 228.768 349.906  1.00225.00           C  
ATOM   3899  HA  PRO A 249     269.007 228.893 346.755  1.00270.00           H  
ATOM   3900 1HB  PRO A 249     270.407 231.100 347.616  1.00270.00           H  
ATOM   3901 2HB  PRO A 249     268.728 230.777 348.051  1.00270.00           H  
ATOM   3902 1HG  PRO A 249     271.242 230.241 349.679  1.00270.00           H  
ATOM   3903 2HG  PRO A 249     269.708 230.925 350.213  1.00270.00           H  
ATOM   3904 1HD  PRO A 249     270.373 228.299 350.581  1.00270.00           H  
ATOM   3905 2HD  PRO A 249     268.625 228.821 350.340  1.00270.00           H  
ATOM   3906  N   VAL A 250     272.108 228.193 347.481  1.00225.00           N  
ATOM   3907  CA  VAL A 250     273.405 228.004 346.903  1.00225.00           C  
ATOM   3908  C   VAL A 250     273.309 226.785 346.046  1.00225.00           C  
ATOM   3909  O   VAL A 250     273.774 226.778 344.905  1.00225.00           O  
ATOM   3910  CB  VAL A 250     274.506 227.910 347.970  1.00225.00           C  
ATOM   3911  CG1 VAL A 250     275.877 227.553 347.316  1.00225.00           C  
ATOM   3912  CG2 VAL A 250     274.573 229.282 348.701  1.00225.00           C  
ATOM   3913  H   VAL A 250     271.915 227.765 348.388  1.00270.00           H  
ATOM   3914  HA  VAL A 250     273.622 228.854 346.281  1.00270.00           H  
ATOM   3915  HB  VAL A 250     274.259 227.121 348.679  1.00270.00           H  
ATOM   3916 1HG1 VAL A 250     276.645 227.492 348.075  1.00270.00           H  
ATOM   3917 2HG1 VAL A 250     275.804 226.590 346.808  1.00270.00           H  
ATOM   3918 3HG1 VAL A 250     276.159 228.308 346.597  1.00270.00           H  
ATOM   3919 1HG2 VAL A 250     275.327 229.266 349.470  1.00270.00           H  
ATOM   3920 2HG2 VAL A 250     274.811 230.067 347.993  1.00270.00           H  
ATOM   3921 3HG2 VAL A 250     273.607 229.495 349.153  1.00270.00           H  
ATOM   3922  N   LEU A 251     272.703 225.735 346.578  1.00225.00           N  
ATOM   3923  CA  LEU A 251     272.569 224.570 345.733  1.00225.00           C  
ATOM   3924  C   LEU A 251     271.653 224.915 344.585  1.00225.00           C  
ATOM   3925  O   LEU A 251     271.886 224.513 343.447  1.00225.00           O  
ATOM   3926  CB  LEU A 251     271.949 223.366 346.458  1.00225.00           C  
ATOM   3927  CG  LEU A 251     272.761 222.634 347.543  1.00225.00           C  
ATOM   3928  CD1 LEU A 251     271.839 221.551 348.213  1.00225.00           C  
ATOM   3929  CD2 LEU A 251     273.991 221.971 346.918  1.00225.00           C  
ATOM   3930  H   LEU A 251     272.356 225.790 347.549  1.00270.00           H  
ATOM   3931  HA  LEU A 251     273.543 224.310 345.328  1.00270.00           H  
ATOM   3932 1HB  LEU A 251     271.051 223.732 346.947  1.00270.00           H  
ATOM   3933 2HB  LEU A 251     271.650 222.632 345.713  1.00270.00           H  
ATOM   3934  HG  LEU A 251     273.076 223.345 348.310  1.00270.00           H  
ATOM   3935 1HD1 LEU A 251     272.393 221.026 348.993  1.00270.00           H  
ATOM   3936 2HD1 LEU A 251     270.975 222.030 348.656  1.00270.00           H  
ATOM   3937 3HD1 LEU A 251     271.506 220.831 347.467  1.00270.00           H  
ATOM   3938 1HD2 LEU A 251     274.550 221.448 347.693  1.00270.00           H  
ATOM   3939 2HD2 LEU A 251     273.671 221.256 346.157  1.00270.00           H  
ATOM   3940 3HD2 LEU A 251     274.635 222.718 346.463  1.00270.00           H  
ATOM   3941  N   ALA A 252     270.604 225.681 344.866  1.00225.00           N  
ATOM   3942  CA  ALA A 252     269.654 225.996 343.838  1.00225.00           C  
ATOM   3943  C   ALA A 252     270.271 226.809 342.729  1.00225.00           C  
ATOM   3944  O   ALA A 252     270.048 226.495 341.559  1.00225.00           O  
ATOM   3945  CB  ALA A 252     268.492 226.752 344.437  1.00225.00           C  
ATOM   3946  H   ALA A 252     270.436 226.009 345.816  1.00270.00           H  
ATOM   3947  HA  ALA A 252     269.291 225.058 343.417  1.00270.00           H  
ATOM   3948 1HB  ALA A 252     267.747 226.961 343.666  1.00270.00           H  
ATOM   3949 2HB  ALA A 252     268.033 226.150 345.230  1.00270.00           H  
ATOM   3950 3HB  ALA A 252     268.851 227.677 344.850  1.00270.00           H  
ATOM   3951  N   MET A 253     271.114 227.798 343.058  1.00225.00           N  
ATOM   3952  CA  MET A 253     271.692 228.582 341.989  1.00225.00           C  
ATOM   3953  C   MET A 253     272.766 227.807 341.290  1.00225.00           C  
ATOM   3954  O   MET A 253     272.993 228.003 340.103  1.00225.00           O  
ATOM   3955  CB  MET A 253     272.274 229.883 342.507  1.00225.00           C  
ATOM   3956  CG  MET A 253     273.581 229.733 343.265  1.00225.00           C  
ATOM   3957  SD  MET A 253     274.124 231.244 343.921  1.00225.00           S  
ATOM   3958  CE  MET A 253     275.525 230.818 344.959  1.00225.00           C  
ATOM   3959  H   MET A 253     271.289 228.066 344.031  1.00270.00           H  
ATOM   3960  HA  MET A 253     270.913 228.816 341.270  1.00270.00           H  
ATOM   3961 1HB  MET A 253     272.443 230.563 341.676  1.00270.00           H  
ATOM   3962 2HB  MET A 253     271.558 230.352 343.185  1.00270.00           H  
ATOM   3963 1HG  MET A 253     273.452 229.045 344.058  1.00270.00           H  
ATOM   3964 2HG  MET A 253     274.368 229.366 342.611  1.00270.00           H  
ATOM   3965 1HE  MET A 253     275.924 231.700 345.413  1.00270.00           H  
ATOM   3966 2HE  MET A 253     275.212 230.170 345.720  1.00270.00           H  
ATOM   3967 3HE  MET A 253     276.289 230.336 344.389  1.00270.00           H  
ATOM   3968  N   THR A 254     273.428 226.912 342.005  1.00225.00           N  
ATOM   3969  CA  THR A 254     274.483 226.150 341.396  1.00225.00           C  
ATOM   3970  C   THR A 254     273.903 225.223 340.357  1.00225.00           C  
ATOM   3971  O   THR A 254     274.376 225.167 339.218  1.00225.00           O  
ATOM   3972  CB  THR A 254     275.238 225.346 342.467  1.00225.00           C  
ATOM   3973  OG1 THR A 254     275.824 226.248 343.411  1.00225.00           O  
ATOM   3974  CG2 THR A 254     276.316 224.516 341.838  1.00225.00           C  
ATOM   3975  H   THR A 254     273.242 226.802 343.004  1.00270.00           H  
ATOM   3976  HA  THR A 254     275.176 226.835 340.908  1.00270.00           H  
ATOM   3977  HB  THR A 254     274.540 224.694 342.989  1.00270.00           H  
ATOM   3978  HG1 THR A 254     275.109 226.693 343.900  1.00270.00           H  
ATOM   3979 1HG2 THR A 254     276.832 223.963 342.608  1.00270.00           H  
ATOM   3980 2HG2 THR A 254     275.877 223.818 341.131  1.00270.00           H  
ATOM   3981 3HG2 THR A 254     277.021 225.164 341.321  1.00270.00           H  
ATOM   3982  N   VAL A 255     272.851 224.507 340.728  1.00225.00           N  
ATOM   3983  CA  VAL A 255     272.273 223.554 339.813  1.00225.00           C  
ATOM   3984  C   VAL A 255     271.640 224.295 338.677  1.00225.00           C  
ATOM   3985  O   VAL A 255     271.816 223.925 337.518  1.00225.00           O  
ATOM   3986  CB  VAL A 255     271.246 222.650 340.520  1.00225.00           C  
ATOM   3987  CG1 VAL A 255     270.499 221.755 339.490  1.00225.00           C  
ATOM   3988  CG2 VAL A 255     271.981 221.766 341.544  1.00225.00           C  
ATOM   3989  H   VAL A 255     272.483 224.603 341.679  1.00270.00           H  
ATOM   3990  HA  VAL A 255     273.069 222.922 339.419  1.00270.00           H  
ATOM   3991  HB  VAL A 255     270.507 223.275 341.032  1.00270.00           H  
ATOM   3992 1HG1 VAL A 255     269.781 221.126 340.013  1.00270.00           H  
ATOM   3993 2HG1 VAL A 255     269.968 222.371 338.764  1.00270.00           H  
ATOM   3994 3HG1 VAL A 255     271.220 221.121 338.967  1.00270.00           H  
ATOM   3995 1HG2 VAL A 255     271.262 221.129 342.056  1.00270.00           H  
ATOM   3996 2HG2 VAL A 255     272.717 221.141 341.029  1.00270.00           H  
ATOM   3997 3HG2 VAL A 255     272.493 222.390 342.272  1.00270.00           H  
ATOM   3998  N   PHE A 256     270.909 225.338 339.006  1.00225.00           N  
ATOM   3999  CA  PHE A 256     270.252 226.142 338.030  1.00225.00           C  
ATOM   4000  C   PHE A 256     271.205 226.746 337.046  1.00225.00           C  
ATOM   4001  O   PHE A 256     270.990 226.639 335.846  1.00225.00           O  
ATOM   4002  CB  PHE A 256     269.509 227.229 338.726  1.00225.00           C  
ATOM   4003  CG  PHE A 256     268.904 228.158 337.861  1.00225.00           C  
ATOM   4004  CD1 PHE A 256     267.761 227.823 337.184  1.00225.00           C  
ATOM   4005  CD2 PHE A 256     269.438 229.412 337.727  1.00225.00           C  
ATOM   4006  CE1 PHE A 256     267.157 228.730 336.377  1.00225.00           C  
ATOM   4007  CE2 PHE A 256     268.830 230.322 336.936  1.00225.00           C  
ATOM   4008  CZ  PHE A 256     267.685 229.975 336.255  1.00225.00           C  
ATOM   4009  H   PHE A 256     270.762 225.576 339.988  1.00270.00           H  
ATOM   4010  HA  PHE A 256     269.546 225.513 337.492  1.00270.00           H  
ATOM   4011 1HB  PHE A 256     268.744 226.795 339.365  1.00270.00           H  
ATOM   4012 2HB  PHE A 256     270.193 227.764 339.360  1.00270.00           H  
ATOM   4013  HD1 PHE A 256     267.341 226.822 337.299  1.00270.00           H  
ATOM   4014  HD2 PHE A 256     270.350 229.674 338.272  1.00270.00           H  
ATOM   4015  HE1 PHE A 256     266.251 228.471 335.830  1.00270.00           H  
ATOM   4016  HE2 PHE A 256     269.250 231.325 336.829  1.00270.00           H  
ATOM   4017  HZ  PHE A 256     267.197 230.688 335.609  1.00270.00           H  
ATOM   4018  N   ALA A 257     272.267 227.378 337.517  1.00225.00           N  
ATOM   4019  CA  ALA A 257     273.185 227.983 336.595  1.00225.00           C  
ATOM   4020  C   ALA A 257     273.769 226.928 335.689  1.00225.00           C  
ATOM   4021  O   ALA A 257     273.920 227.154 334.489  1.00225.00           O  
ATOM   4022  CB  ALA A 257     274.276 228.699 337.343  1.00225.00           C  
ATOM   4023  H   ALA A 257     272.439 227.463 338.511  1.00270.00           H  
ATOM   4024  HA  ALA A 257     272.640 228.697 335.986  1.00270.00           H  
ATOM   4025 1HB  ALA A 257     274.958 229.164 336.637  1.00270.00           H  
ATOM   4026 2HB  ALA A 257     273.836 229.464 337.982  1.00270.00           H  
ATOM   4027 3HB  ALA A 257     274.819 227.982 337.961  1.00270.00           H  
ATOM   4028  N   ARG A 258     274.054 225.744 336.220  1.00225.00           N  
ATOM   4029  CA  ARG A 258     274.590 224.721 335.356  1.00225.00           C  
ATOM   4030  C   ARG A 258     273.541 224.316 334.340  1.00225.00           C  
ATOM   4031  O   ARG A 258     273.863 224.089 333.171  1.00225.00           O  
ATOM   4032  CB  ARG A 258     275.040 223.539 336.174  1.00225.00           C  
ATOM   4033  CG  ARG A 258     276.279 223.817 336.999  1.00225.00           C  
ATOM   4034  CD  ARG A 258     276.585 222.709 337.904  1.00225.00           C  
ATOM   4035  NE  ARG A 258     277.716 223.010 338.753  1.00225.00           N  
ATOM   4036  CZ  ARG A 258     278.048 222.306 339.850  1.00225.00           C  
ATOM   4037  NH1 ARG A 258     277.330 221.259 340.196  1.00225.00           N  
ATOM   4038  NH2 ARG A 258     279.074 222.682 340.576  1.00225.00           N  
ATOM   4039  H   ARG A 258     273.961 225.576 337.230  1.00270.00           H  
ATOM   4040  HA  ARG A 258     275.454 225.126 334.830  1.00270.00           H  
ATOM   4041 1HB  ARG A 258     274.246 223.249 336.859  1.00270.00           H  
ATOM   4042 2HB  ARG A 258     275.244 222.693 335.522  1.00270.00           H  
ATOM   4043 1HG  ARG A 258     277.129 223.949 336.330  1.00270.00           H  
ATOM   4044 2HG  ARG A 258     276.147 224.722 337.583  1.00270.00           H  
ATOM   4045 1HD  ARG A 258     275.713 222.536 338.539  1.00270.00           H  
ATOM   4046 2HD  ARG A 258     276.811 221.812 337.330  1.00270.00           H  
ATOM   4047  HE  ARG A 258     278.278 223.815 338.511  1.00270.00           H  
ATOM   4048 1HH1 ARG A 258     276.533 220.986 339.632  1.00270.00           H  
ATOM   4049 2HH1 ARG A 258     277.551 220.721 341.025  1.00270.00           H  
ATOM   4050 1HH2 ARG A 258     279.604 223.491 340.307  1.00270.00           H  
ATOM   4051 2HH2 ARG A 258     279.317 222.172 341.416  1.00270.00           H  
ATOM   4052  N   ALA A 259     272.283 224.245 334.772  1.00225.00           N  
ATOM   4053  CA  ALA A 259     271.201 223.911 333.880  1.00225.00           C  
ATOM   4054  C   ALA A 259     271.076 224.968 332.798  1.00225.00           C  
ATOM   4055  O   ALA A 259     270.848 224.640 331.639  1.00225.00           O  
ATOM   4056  CB  ALA A 259     269.901 223.788 334.657  1.00225.00           C  
ATOM   4057  H   ALA A 259     272.092 224.371 335.769  1.00270.00           H  
ATOM   4058  HA  ALA A 259     271.430 222.958 333.408  1.00270.00           H  
ATOM   4059 1HB  ALA A 259     269.090 223.520 333.996  1.00270.00           H  
ATOM   4060 2HB  ALA A 259     270.015 223.022 335.422  1.00270.00           H  
ATOM   4061 3HB  ALA A 259     269.669 224.729 335.127  1.00270.00           H  
ATOM   4062  N   GLN A 260     271.285 226.233 333.148  1.00225.00           N  
ATOM   4063  CA  GLN A 260     271.196 227.285 332.160  1.00225.00           C  
ATOM   4064  C   GLN A 260     272.284 227.150 331.135  1.00225.00           C  
ATOM   4065  O   GLN A 260     272.039 227.317 329.941  1.00225.00           O  
ATOM   4066  CB  GLN A 260     271.354 228.656 332.793  1.00225.00           C  
ATOM   4067  CG  GLN A 260     270.221 229.153 333.651  1.00225.00           C  
ATOM   4068  CD  GLN A 260     270.602 230.499 334.210  1.00225.00           C  
ATOM   4069  OE1 GLN A 260     271.701 230.616 334.739  1.00225.00           O  
ATOM   4070  NE2 GLN A 260     269.749 231.520 334.087  1.00225.00           N  
ATOM   4071  H   GLN A 260     271.438 226.447 334.133  1.00270.00           H  
ATOM   4072  HA  GLN A 260     270.231 227.218 331.663  1.00270.00           H  
ATOM   4073 1HB  GLN A 260     272.228 228.636 333.428  1.00270.00           H  
ATOM   4074 2HB  GLN A 260     271.561 229.385 332.025  1.00270.00           H  
ATOM   4075 1HG  GLN A 260     269.314 229.257 333.063  1.00270.00           H  
ATOM   4076 2HG  GLN A 260     270.056 228.469 334.474  1.00270.00           H  
ATOM   4077 1HE2 GLN A 260     269.994 232.429 334.436  1.00270.00           H  
ATOM   4078 2HE2 GLN A 260     268.826 231.397 333.653  1.00270.00           H  
ATOM   4079  N   ILE A 261     273.476 226.806 331.587  1.00225.00           N  
ATOM   4080  CA  ILE A 261     274.582 226.656 330.678  1.00225.00           C  
ATOM   4081  C   ILE A 261     274.351 225.459 329.804  1.00225.00           C  
ATOM   4082  O   ILE A 261     274.666 225.514 328.619  1.00225.00           O  
ATOM   4083  CB  ILE A 261     275.936 226.628 331.396  1.00225.00           C  
ATOM   4084  CG1 ILE A 261     276.161 228.026 332.137  1.00225.00           C  
ATOM   4085  CG2 ILE A 261     277.098 226.312 330.396  1.00225.00           C  
ATOM   4086  CD1 ILE A 261     276.126 229.301 331.258  1.00225.00           C  
ATOM   4087  H   ILE A 261     273.614 226.726 332.602  1.00270.00           H  
ATOM   4088  HA  ILE A 261     274.592 227.505 330.011  1.00270.00           H  
ATOM   4089  HB  ILE A 261     275.907 225.859 332.172  1.00270.00           H  
ATOM   4090 1HG1 ILE A 261     275.402 228.143 332.894  1.00270.00           H  
ATOM   4091 2HG1 ILE A 261     277.120 227.991 332.626  1.00270.00           H  
ATOM   4092 1HG2 ILE A 261     278.045 226.291 330.935  1.00270.00           H  
ATOM   4093 2HG2 ILE A 261     276.938 225.342 329.928  1.00270.00           H  
ATOM   4094 3HG2 ILE A 261     277.140 227.072 329.625  1.00270.00           H  
ATOM   4095 1HD1 ILE A 261     276.296 230.168 331.895  1.00270.00           H  
ATOM   4096 2HD1 ILE A 261     276.890 229.257 330.494  1.00270.00           H  
ATOM   4097 3HD1 ILE A 261     275.162 229.420 330.784  1.00270.00           H  
ATOM   4098  N   LEU A 262     273.844 224.366 330.356  1.00225.00           N  
ATOM   4099  CA  LEU A 262     273.573 223.246 329.501  1.00225.00           C  
ATOM   4100  C   LEU A 262     272.533 223.664 328.496  1.00225.00           C  
ATOM   4101  O   LEU A 262     272.703 223.452 327.302  1.00225.00           O  
ATOM   4102  CB  LEU A 262     273.087 222.030 330.298  1.00225.00           C  
ATOM   4103  CG  LEU A 262     272.675 220.748 329.458  1.00225.00           C  
ATOM   4104  CD1 LEU A 262     273.862 220.245 328.619  1.00225.00           C  
ATOM   4105  CD2 LEU A 262     272.198 219.636 330.427  1.00225.00           C  
ATOM   4106  H   LEU A 262     273.655 224.321 331.360  1.00270.00           H  
ATOM   4107  HA  LEU A 262     274.490 222.988 328.981  1.00270.00           H  
ATOM   4108 1HB  LEU A 262     273.876 221.742 330.989  1.00270.00           H  
ATOM   4109 2HB  LEU A 262     272.230 222.337 330.889  1.00270.00           H  
ATOM   4110  HG  LEU A 262     271.859 221.004 328.780  1.00270.00           H  
ATOM   4111 1HD1 LEU A 262     273.558 219.368 328.047  1.00270.00           H  
ATOM   4112 2HD1 LEU A 262     274.187 221.014 327.923  1.00270.00           H  
ATOM   4113 3HD1 LEU A 262     274.689 219.979 329.273  1.00270.00           H  
ATOM   4114 1HD2 LEU A 262     271.898 218.765 329.866  1.00270.00           H  
ATOM   4115 2HD2 LEU A 262     273.004 219.362 331.107  1.00270.00           H  
ATOM   4116 3HD2 LEU A 262     271.356 219.984 330.999  1.00270.00           H  
ATOM   4117  N   ALA A 263     271.480 224.347 328.925  1.00225.00           N  
ATOM   4118  CA  ALA A 263     270.472 224.726 327.965  1.00225.00           C  
ATOM   4119  C   ALA A 263     271.078 225.585 326.881  1.00225.00           C  
ATOM   4120  O   ALA A 263     270.752 225.423 325.704  1.00225.00           O  
ATOM   4121  CB  ALA A 263     269.360 225.488 328.649  1.00225.00           C  
ATOM   4122  H   ALA A 263     271.346 224.540 329.915  1.00270.00           H  
ATOM   4123  HA  ALA A 263     270.074 223.820 327.512  1.00270.00           H  
ATOM   4124 1HB  ALA A 263     268.597 225.759 327.923  1.00270.00           H  
ATOM   4125 2HB  ALA A 263     268.923 224.869 329.429  1.00270.00           H  
ATOM   4126 3HB  ALA A 263     269.770 226.386 329.096  1.00270.00           H  
ATOM   4127  N   ALA A 264     271.982 226.479 327.266  1.00225.00           N  
ATOM   4128  CA  ALA A 264     272.647 227.333 326.322  1.00225.00           C  
ATOM   4129  C   ALA A 264     273.515 226.527 325.385  1.00225.00           C  
ATOM   4130  O   ALA A 264     273.604 226.842 324.197  1.00225.00           O  
ATOM   4131  CB  ALA A 264     273.459 228.367 327.075  1.00225.00           C  
ATOM   4132  H   ALA A 264     272.171 226.597 328.262  1.00270.00           H  
ATOM   4133  HA  ALA A 264     271.902 227.822 325.718  1.00270.00           H  
ATOM   4134 1HB  ALA A 264     273.940 229.038 326.382  1.00270.00           H  
ATOM   4135 2HB  ALA A 264     272.802 228.936 327.731  1.00270.00           H  
ATOM   4136 3HB  ALA A 264     274.207 227.863 327.671  1.00270.00           H  
ATOM   4137  N   ALA A 265     274.170 225.494 325.905  1.00225.00           N  
ATOM   4138  CA  ALA A 265     275.029 224.665 325.094  1.00225.00           C  
ATOM   4139  C   ALA A 265     274.224 223.860 324.092  1.00225.00           C  
ATOM   4140  O   ALA A 265     274.611 223.760 322.929  1.00225.00           O  
ATOM   4141  CB  ALA A 265     275.832 223.734 325.980  1.00225.00           C  
ATOM   4142  H   ALA A 265     274.094 225.309 326.906  1.00270.00           H  
ATOM   4143  HA  ALA A 265     275.710 225.315 324.546  1.00270.00           H  
ATOM   4144 1HB  ALA A 265     276.490 223.132 325.368  1.00270.00           H  
ATOM   4145 2HB  ALA A 265     276.417 224.326 326.685  1.00270.00           H  
ATOM   4146 3HB  ALA A 265     275.153 223.088 326.527  1.00270.00           H  
ATOM   4147  N   VAL A 266     273.074 223.342 324.518  1.00225.00           N  
ATOM   4148  CA  VAL A 266     272.229 222.533 323.650  1.00225.00           C  
ATOM   4149  C   VAL A 266     271.654 223.424 322.576  1.00225.00           C  
ATOM   4150  O   VAL A 266     271.609 223.056 321.401  1.00225.00           O  
ATOM   4151  CB  VAL A 266     271.108 221.826 324.449  1.00225.00           C  
ATOM   4152  CG1 VAL A 266     270.128 221.123 323.498  1.00225.00           C  
ATOM   4153  CG2 VAL A 266     271.729 220.776 325.401  1.00225.00           C  
ATOM   4154  H   VAL A 266     272.830 223.471 325.501  1.00270.00           H  
ATOM   4155  HA  VAL A 266     272.844 221.767 323.179  1.00270.00           H  
ATOM   4156  HB  VAL A 266     270.556 222.574 325.025  1.00270.00           H  
ATOM   4157 1HG1 VAL A 266     269.353 220.637 324.080  1.00270.00           H  
ATOM   4158 2HG1 VAL A 266     269.666 221.838 322.817  1.00270.00           H  
ATOM   4159 3HG1 VAL A 266     270.671 220.375 322.930  1.00270.00           H  
ATOM   4160 1HG2 VAL A 266     270.944 220.285 325.973  1.00270.00           H  
ATOM   4161 2HG2 VAL A 266     272.276 220.030 324.818  1.00270.00           H  
ATOM   4162 3HG2 VAL A 266     272.416 221.267 326.082  1.00270.00           H  
ATOM   4163  N   PHE A 267     271.202 224.591 322.989  1.00225.00           N  
ATOM   4164  CA  PHE A 267     270.660 225.578 322.104  1.00225.00           C  
ATOM   4165  C   PHE A 267     271.703 225.974 321.068  1.00225.00           C  
ATOM   4166  O   PHE A 267     271.430 225.926 319.865  1.00225.00           O  
ATOM   4167  CB  PHE A 267     270.208 226.745 322.967  1.00225.00           C  
ATOM   4168  CG  PHE A 267     269.754 227.945 322.295  1.00225.00           C  
ATOM   4169  CD1 PHE A 267     268.519 228.014 321.691  1.00225.00           C  
ATOM   4170  CD2 PHE A 267     270.558 229.060 322.309  1.00225.00           C  
ATOM   4171  CE1 PHE A 267     268.102 229.185 321.099  1.00225.00           C  
ATOM   4172  CE2 PHE A 267     270.147 230.221 321.732  1.00225.00           C  
ATOM   4173  CZ  PHE A 267     268.913 230.289 321.120  1.00225.00           C  
ATOM   4174  H   PHE A 267     271.219 224.804 323.987  1.00270.00           H  
ATOM   4175  HA  PHE A 267     269.800 225.152 321.590  1.00270.00           H  
ATOM   4176 1HB  PHE A 267     269.410 226.408 323.624  1.00270.00           H  
ATOM   4177 2HB  PHE A 267     271.027 227.027 323.609  1.00270.00           H  
ATOM   4178  HD1 PHE A 267     267.875 227.137 321.687  1.00270.00           H  
ATOM   4179  HD2 PHE A 267     271.533 229.008 322.804  1.00270.00           H  
ATOM   4180  HE1 PHE A 267     267.125 229.240 320.618  1.00270.00           H  
ATOM   4181  HE2 PHE A 267     270.794 231.086 321.769  1.00270.00           H  
ATOM   4182  HZ  PHE A 267     268.575 231.211 320.656  1.00270.00           H  
ATOM   4183  N   GLY A 268     272.916 226.315 321.516  1.00225.00           N  
ATOM   4184  CA  GLY A 268     273.969 226.696 320.599  1.00225.00           C  
ATOM   4185  C   GLY A 268     274.313 225.551 319.659  1.00225.00           C  
ATOM   4186  O   GLY A 268     274.582 225.782 318.474  1.00225.00           O  
ATOM   4187  H   GLY A 268     273.112 226.352 322.516  1.00270.00           H  
ATOM   4188 1HA  GLY A 268     273.659 227.571 320.029  1.00270.00           H  
ATOM   4189 2HA  GLY A 268     274.853 226.984 321.172  1.00270.00           H  
ATOM   4190  N   LYS A 269     274.289 224.312 320.167  1.00225.00           N  
ATOM   4191  CA  LYS A 269     274.602 223.145 319.358  1.00225.00           C  
ATOM   4192  C   LYS A 269     273.586 222.998 318.238  1.00225.00           C  
ATOM   4193  O   LYS A 269     273.950 222.740 317.088  1.00225.00           O  
ATOM   4194  CB  LYS A 269     274.581 221.881 320.211  1.00225.00           C  
ATOM   4195  CG  LYS A 269     275.043 220.605 319.519  1.00225.00           C  
ATOM   4196  CD  LYS A 269     274.815 219.413 320.447  1.00225.00           C  
ATOM   4197  CE  LYS A 269     275.109 218.059 319.800  1.00225.00           C  
ATOM   4198  NZ  LYS A 269     276.569 217.736 319.737  1.00225.00           N  
ATOM   4199  H   LYS A 269     274.120 224.184 321.169  1.00270.00           H  
ATOM   4200  HA  LYS A 269     275.591 223.275 318.918  1.00270.00           H  
ATOM   4201 1HB  LYS A 269     275.208 222.032 321.087  1.00270.00           H  
ATOM   4202 2HB  LYS A 269     273.572 221.709 320.569  1.00270.00           H  
ATOM   4203 1HG  LYS A 269     274.536 220.469 318.583  1.00270.00           H  
ATOM   4204 2HG  LYS A 269     276.107 220.694 319.311  1.00270.00           H  
ATOM   4205 1HD  LYS A 269     275.447 219.519 321.329  1.00270.00           H  
ATOM   4206 2HD  LYS A 269     273.778 219.417 320.775  1.00270.00           H  
ATOM   4207 1HE  LYS A 269     274.619 217.301 320.374  1.00270.00           H  
ATOM   4208 2HE  LYS A 269     274.699 218.045 318.791  1.00270.00           H  
ATOM   4209 1HZ  LYS A 269     276.669 216.781 319.330  1.00270.00           H  
ATOM   4210 2HZ  LYS A 269     277.071 218.407 319.180  1.00270.00           H  
ATOM   4211 3HZ  LYS A 269     276.945 217.722 320.673  1.00270.00           H  
ATOM   4212  N   ALA A 270     272.302 223.160 318.572  1.00225.00           N  
ATOM   4213  CA  ALA A 270     271.253 223.036 317.579  1.00225.00           C  
ATOM   4214  C   ALA A 270     271.418 224.084 316.489  1.00225.00           C  
ATOM   4215  O   ALA A 270     271.234 223.793 315.299  1.00225.00           O  
ATOM   4216  CB  ALA A 270     269.888 223.176 318.232  1.00225.00           C  
ATOM   4217  H   ALA A 270     272.060 223.312 319.558  1.00270.00           H  
ATOM   4218  HA  ALA A 270     271.339 222.056 317.132  1.00270.00           H  
ATOM   4219 1HB  ALA A 270     269.104 223.056 317.486  1.00270.00           H  
ATOM   4220 2HB  ALA A 270     269.774 222.417 319.002  1.00270.00           H  
ATOM   4221 3HB  ALA A 270     269.809 224.164 318.690  1.00270.00           H  
ATOM   4222  N   VAL A 271     271.838 225.287 316.896  1.00225.00           N  
ATOM   4223  CA  VAL A 271     272.083 226.380 315.971  1.00225.00           C  
ATOM   4224  C   VAL A 271     273.295 226.088 315.089  1.00225.00           C  
ATOM   4225  O   VAL A 271     273.267 226.345 313.884  1.00225.00           O  
ATOM   4226  CB  VAL A 271     272.290 227.721 316.714  1.00225.00           C  
ATOM   4227  CG1 VAL A 271     272.722 228.811 315.720  1.00225.00           C  
ATOM   4228  CG2 VAL A 271     270.990 228.140 317.414  1.00225.00           C  
ATOM   4229  H   VAL A 271     271.925 225.444 317.907  1.00270.00           H  
ATOM   4230  HA  VAL A 271     271.209 226.482 315.330  1.00270.00           H  
ATOM   4231  HB  VAL A 271     273.077 227.603 317.453  1.00270.00           H  
ATOM   4232 1HG1 VAL A 271     272.863 229.740 316.242  1.00270.00           H  
ATOM   4233 2HG1 VAL A 271     273.658 228.543 315.230  1.00270.00           H  
ATOM   4234 3HG1 VAL A 271     271.945 228.940 314.966  1.00270.00           H  
ATOM   4235 1HG2 VAL A 271     271.144 229.081 317.946  1.00270.00           H  
ATOM   4236 2HG2 VAL A 271     270.205 228.268 316.671  1.00270.00           H  
ATOM   4237 3HG2 VAL A 271     270.687 227.382 318.118  1.00270.00           H  
ATOM   4238  N   GLY A 272     274.363 225.566 315.691  1.00225.00           N  
ATOM   4239  CA  GLY A 272     275.585 225.265 314.963  1.00225.00           C  
ATOM   4240  C   GLY A 272     276.849 225.934 315.522  1.00225.00           C  
ATOM   4241  O   GLY A 272     277.836 226.095 314.800  1.00225.00           O  
ATOM   4242  H   GLY A 272     274.324 225.409 316.696  1.00270.00           H  
ATOM   4243 1HA  GLY A 272     275.727 224.183 314.975  1.00270.00           H  
ATOM   4244 2HA  GLY A 272     275.460 225.547 313.921  1.00270.00           H  
ATOM   4245  N   MET A 273     276.822 226.341 316.793  1.00225.00           N  
ATOM   4246  CA  MET A 273     277.978 226.939 317.447  1.00225.00           C  
ATOM   4247  C   MET A 273     279.068 225.874 317.591  1.00225.00           C  
ATOM   4248  O   MET A 273     278.743 224.719 317.856  1.00225.00           O  
ATOM   4249  CB  MET A 273     277.615 227.414 318.852  1.00225.00           C  
ATOM   4250  CG  MET A 273     278.768 228.114 319.602  1.00225.00           C  
ATOM   4251  SD  MET A 273     278.378 228.612 321.251  1.00225.00           S  
ATOM   4252  CE  MET A 273     278.337 227.048 322.106  1.00225.00           C  
ATOM   4253  H   MET A 273     275.979 226.202 317.346  1.00270.00           H  
ATOM   4254  HA  MET A 273     278.312 227.780 316.854  1.00270.00           H  
ATOM   4255 1HB  MET A 273     276.771 228.090 318.805  1.00270.00           H  
ATOM   4256 2HB  MET A 273     277.298 226.554 319.429  1.00270.00           H  
ATOM   4257 1HG  MET A 273     279.624 227.449 319.673  1.00270.00           H  
ATOM   4258 2HG  MET A 273     279.068 228.998 319.052  1.00270.00           H  
ATOM   4259 1HE  MET A 273     278.137 227.206 323.163  1.00270.00           H  
ATOM   4260 2HE  MET A 273     277.556 226.417 321.691  1.00270.00           H  
ATOM   4261 3HE  MET A 273     279.289 226.548 321.993  1.00270.00           H  
ATOM   4262  N   PRO A 274     280.358 226.192 317.410  1.00225.00           N  
ATOM   4263  CA  PRO A 274     281.439 225.267 317.645  1.00225.00           C  
ATOM   4264  C   PRO A 274     281.367 224.679 319.046  1.00225.00           C  
ATOM   4265  O   PRO A 274     281.293 225.397 320.056  1.00225.00           O  
ATOM   4266  CB  PRO A 274     282.662 226.158 317.453  1.00225.00           C  
ATOM   4267  CG  PRO A 274     282.208 227.204 316.470  1.00225.00           C  
ATOM   4268  CD  PRO A 274     280.772 227.483 316.829  1.00225.00           C  
ATOM   4269  HA  PRO A 274     281.405 224.465 316.889  1.00270.00           H  
ATOM   4270 1HB  PRO A 274     282.938 226.611 318.401  1.00270.00           H  
ATOM   4271 2HB  PRO A 274     283.517 225.555 317.108  1.00270.00           H  
ATOM   4272 1HG  PRO A 274     282.838 228.102 316.553  1.00270.00           H  
ATOM   4273 2HG  PRO A 274     282.319 226.832 315.439  1.00270.00           H  
ATOM   4274 1HD  PRO A 274     280.709 228.304 317.548  1.00270.00           H  
ATOM   4275 2HD  PRO A 274     280.228 227.689 315.892  1.00270.00           H  
ATOM   4276  N   GLU A 275     281.567 223.380 319.077  1.00225.00           N  
ATOM   4277  CA  GLU A 275     281.512 222.535 320.252  1.00225.00           C  
ATOM   4278  C   GLU A 275     282.597 222.856 321.226  1.00225.00           C  
ATOM   4279  O   GLU A 275     282.530 222.436 322.376  1.00225.00           O  
ATOM   4280  CB  GLU A 275     281.642 221.083 319.808  1.00225.00           C  
ATOM   4281  CG  GLU A 275     283.021 220.743 319.229  1.00225.00           C  
ATOM   4282  CD  GLU A 275     283.184 221.200 317.812  1.00225.00           C  
ATOM   4283  OE1 GLU A 275     282.230 221.681 317.241  1.00225.00           O  
ATOM   4284  OE2 GLU A 275     284.264 221.132 317.321  1.00225.00           O  
ATOM   4285  H   GLU A 275     281.671 222.903 318.178  1.00270.00           H  
ATOM   4286  HA  GLU A 275     280.546 222.680 320.734  1.00270.00           H  
ATOM   4287 1HB  GLU A 275     281.465 220.427 320.659  1.00270.00           H  
ATOM   4288 2HB  GLU A 275     280.885 220.860 319.056  1.00270.00           H  
ATOM   4289 1HG  GLU A 275     283.829 221.127 319.834  1.00270.00           H  
ATOM   4290 2HG  GLU A 275     283.111 219.658 319.243  1.00270.00           H  
ATOM   4291  N   ILE A 276     283.599 223.569 320.750  1.00225.00           N  
ATOM   4292  CA  ILE A 276     284.730 223.940 321.538  1.00225.00           C  
ATOM   4293  C   ILE A 276     284.277 224.935 322.576  1.00225.00           C  
ATOM   4294  O   ILE A 276     284.780 224.927 323.691  1.00225.00           O  
ATOM   4295  CB  ILE A 276     285.846 224.518 320.630  1.00225.00           C  
ATOM   4296  CG1 ILE A 276     287.171 224.513 321.351  1.00225.00           C  
ATOM   4297  CG2 ILE A 276     285.524 225.966 320.233  1.00225.00           C  
ATOM   4298  CD1 ILE A 276     288.407 224.743 320.458  1.00225.00           C  
ATOM   4299  H   ILE A 276     283.541 223.856 319.782  1.00270.00           H  
ATOM   4300  HA  ILE A 276     285.113 223.055 322.047  1.00270.00           H  
ATOM   4301  HB  ILE A 276     285.931 223.902 319.734  1.00270.00           H  
ATOM   4302 1HG1 ILE A 276     287.136 225.300 322.080  1.00270.00           H  
ATOM   4303 2HG1 ILE A 276     287.295 223.560 321.874  1.00270.00           H  
ATOM   4304 1HG2 ILE A 276     286.279 226.361 319.609  1.00270.00           H  
ATOM   4305 2HG2 ILE A 276     284.594 225.992 319.712  1.00270.00           H  
ATOM   4306 3HG2 ILE A 276     285.476 226.602 321.112  1.00270.00           H  
ATOM   4307 1HD1 ILE A 276     289.286 224.744 321.088  1.00270.00           H  
ATOM   4308 2HD1 ILE A 276     288.487 223.943 319.719  1.00270.00           H  
ATOM   4309 3HD1 ILE A 276     288.350 225.677 319.954  1.00270.00           H  
ATOM   4310  N   VAL A 277     283.322 225.798 322.221  1.00225.00           N  
ATOM   4311  CA  VAL A 277     282.872 226.790 323.156  1.00225.00           C  
ATOM   4312  C   VAL A 277     282.011 226.115 324.158  1.00225.00           C  
ATOM   4313  O   VAL A 277     282.115 226.400 325.350  1.00225.00           O  
ATOM   4314  CB  VAL A 277     282.136 227.946 322.477  1.00225.00           C  
ATOM   4315  CG1 VAL A 277     281.526 228.914 323.567  1.00225.00           C  
ATOM   4316  CG2 VAL A 277     283.121 228.664 321.583  1.00225.00           C  
ATOM   4317  H   VAL A 277     282.878 225.746 321.302  1.00270.00           H  
ATOM   4318  HA  VAL A 277     283.741 227.206 323.665  1.00270.00           H  
ATOM   4319  HB  VAL A 277     281.325 227.563 321.873  1.00270.00           H  
ATOM   4320 1HG1 VAL A 277     281.013 229.737 323.080  1.00270.00           H  
ATOM   4321 2HG1 VAL A 277     280.814 228.379 324.193  1.00270.00           H  
ATOM   4322 3HG1 VAL A 277     282.322 229.312 324.194  1.00270.00           H  
ATOM   4323 1HG2 VAL A 277     282.643 229.473 321.091  1.00270.00           H  
ATOM   4324 2HG2 VAL A 277     283.945 229.043 322.184  1.00270.00           H  
ATOM   4325 3HG2 VAL A 277     283.501 227.977 320.843  1.00270.00           H  
ATOM   4326  N   SER A 278     281.146 225.224 323.685  1.00225.00           N  
ATOM   4327  CA  SER A 278     280.267 224.544 324.617  1.00225.00           C  
ATOM   4328  C   SER A 278     281.105 223.755 325.604  1.00225.00           C  
ATOM   4329  O   SER A 278     280.859 223.789 326.814  1.00225.00           O  
ATOM   4330  CB  SER A 278     279.363 223.578 323.889  1.00225.00           C  
ATOM   4331  OG  SER A 278     278.489 224.230 323.031  1.00225.00           O  
ATOM   4332  H   SER A 278     281.093 225.061 322.672  1.00270.00           H  
ATOM   4333  HA  SER A 278     279.677 225.284 325.157  1.00270.00           H  
ATOM   4334 1HB  SER A 278     279.968 222.869 323.327  1.00270.00           H  
ATOM   4335 2HB  SER A 278     278.799 223.015 324.616  1.00270.00           H  
ATOM   4336  HG  SER A 278     277.896 223.553 322.689  1.00270.00           H  
ATOM   4337  N   GLU A 279     282.155 223.123 325.102  1.00225.00           N  
ATOM   4338  CA  GLU A 279     283.026 222.348 325.935  1.00225.00           C  
ATOM   4339  C   GLU A 279     283.771 223.215 326.904  1.00225.00           C  
ATOM   4340  O   GLU A 279     283.852 222.895 328.092  1.00225.00           O  
ATOM   4341  CB  GLU A 279     283.985 221.602 325.024  1.00225.00           C  
ATOM   4342  CG  GLU A 279     285.037 220.802 325.681  1.00225.00           C  
ATOM   4343  CD  GLU A 279     284.590 219.653 326.517  1.00225.00           C  
ATOM   4344  OE1 GLU A 279     283.449 219.223 326.442  1.00225.00           O  
ATOM   4345  OE2 GLU A 279     285.446 219.163 327.226  1.00225.00           O  
ATOM   4346  H   GLU A 279     282.315 223.110 324.093  1.00270.00           H  
ATOM   4347  HA  GLU A 279     282.438 221.644 326.509  1.00270.00           H  
ATOM   4348 1HB  GLU A 279     283.418 220.938 324.374  1.00270.00           H  
ATOM   4349 2HB  GLU A 279     284.487 222.322 324.382  1.00270.00           H  
ATOM   4350 1HG  GLU A 279     285.699 220.426 324.904  1.00270.00           H  
ATOM   4351 2HG  GLU A 279     285.615 221.474 326.296  1.00270.00           H  
ATOM   4352  N   HIS A 280     284.252 224.351 326.457  1.00225.00           N  
ATOM   4353  CA  HIS A 280     284.990 225.164 327.367  1.00225.00           C  
ATOM   4354  C   HIS A 280     284.115 225.732 328.426  1.00225.00           C  
ATOM   4355  O   HIS A 280     284.540 225.820 329.582  1.00225.00           O  
ATOM   4356  CB  HIS A 280     285.655 226.271 326.627  1.00225.00           C  
ATOM   4357  CG  HIS A 280     286.745 225.801 325.798  1.00225.00           C  
ATOM   4358  ND1 HIS A 280     287.503 226.649 325.042  1.00225.00           N  
ATOM   4359  CD2 HIS A 280     287.228 224.554 325.571  1.00225.00           C  
ATOM   4360  CE1 HIS A 280     288.389 225.944 324.366  1.00225.00           C  
ATOM   4361  NE2 HIS A 280     288.246 224.679 324.686  1.00225.00           N  
ATOM   4362  H   HIS A 280     284.202 224.609 325.468  1.00270.00           H  
ATOM   4363  HA  HIS A 280     285.753 224.568 327.856  1.00270.00           H  
ATOM   4364 1HB  HIS A 280     284.916 226.728 325.976  1.00270.00           H  
ATOM   4365 2HB  HIS A 280     285.999 227.019 327.309  1.00270.00           H  
ATOM   4366  HD2 HIS A 280     286.881 223.616 325.997  1.00270.00           H  
ATOM   4367  HE1 HIS A 280     289.124 226.332 323.660  1.00270.00           H  
ATOM   4368  HE2 HIS A 280     288.815 223.901 324.314  1.00270.00           H  
ATOM   4369  N   ALA A 281     282.896 226.132 328.059  1.00225.00           N  
ATOM   4370  CA  ALA A 281     282.009 226.690 329.044  1.00225.00           C  
ATOM   4371  C   ALA A 281     281.740 225.637 330.093  1.00225.00           C  
ATOM   4372  O   ALA A 281     281.801 225.898 331.286  1.00225.00           O  
ATOM   4373  CB  ALA A 281     280.721 227.157 328.405  1.00225.00           C  
ATOM   4374  H   ALA A 281     282.604 226.074 327.081  1.00270.00           H  
ATOM   4375  HA  ALA A 281     282.486 227.544 329.503  1.00270.00           H  
ATOM   4376 1HB  ALA A 281     280.066 227.579 329.166  1.00270.00           H  
ATOM   4377 2HB  ALA A 281     280.947 227.915 327.651  1.00270.00           H  
ATOM   4378 3HB  ALA A 281     280.230 226.306 327.928  1.00270.00           H  
ATOM   4379  N   ARG A 282     281.547 224.396 329.685  1.00225.00           N  
ATOM   4380  CA  ARG A 282     281.285 223.398 330.693  1.00225.00           C  
ATOM   4381  C   ARG A 282     282.445 223.233 331.642  1.00225.00           C  
ATOM   4382  O   ARG A 282     282.259 223.150 332.862  1.00225.00           O  
ATOM   4383  CB  ARG A 282     280.991 222.071 330.041  1.00225.00           C  
ATOM   4384  CG  ARG A 282     279.630 221.956 329.401  1.00225.00           C  
ATOM   4385  CD  ARG A 282     279.359 220.553 329.022  1.00225.00           C  
ATOM   4386  NE  ARG A 282     280.193 220.135 327.881  1.00225.00           N  
ATOM   4387  CZ  ARG A 282     279.835 220.247 326.578  1.00225.00           C  
ATOM   4388  NH1 ARG A 282     278.653 220.730 326.252  1.00225.00           N  
ATOM   4389  NH2 ARG A 282     280.675 219.856 325.634  1.00225.00           N  
ATOM   4390  H   ARG A 282     281.489 224.168 328.686  1.00270.00           H  
ATOM   4391  HA  ARG A 282     280.410 223.710 331.261  1.00270.00           H  
ATOM   4392 1HB  ARG A 282     281.730 221.890 329.260  1.00270.00           H  
ATOM   4393 2HB  ARG A 282     281.091 221.277 330.776  1.00270.00           H  
ATOM   4394 1HG  ARG A 282     278.867 222.278 330.109  1.00270.00           H  
ATOM   4395 2HG  ARG A 282     279.582 222.574 328.516  1.00270.00           H  
ATOM   4396 1HD  ARG A 282     279.597 219.905 329.865  1.00270.00           H  
ATOM   4397 2HD  ARG A 282     278.311 220.427 328.767  1.00270.00           H  
ATOM   4398  HE  ARG A 282     281.116 219.748 328.080  1.00270.00           H  
ATOM   4399 1HH1 ARG A 282     278.014 221.014 326.974  1.00270.00           H  
ATOM   4400 2HH1 ARG A 282     278.371 220.770 325.283  1.00270.00           H  
ATOM   4401 1HH2 ARG A 282     281.603 219.479 325.897  1.00270.00           H  
ATOM   4402 2HH2 ARG A 282     280.435 219.948 324.666  1.00270.00           H  
ATOM   4403  N   ARG A 283     283.656 223.250 331.107  1.00225.00           N  
ATOM   4404  CA  ARG A 283     284.804 223.041 331.956  1.00225.00           C  
ATOM   4405  C   ARG A 283     284.986 224.156 332.965  1.00225.00           C  
ATOM   4406  O   ARG A 283     285.207 223.902 334.157  1.00225.00           O  
ATOM   4407  CB  ARG A 283     286.064 223.051 331.116  1.00225.00           C  
ATOM   4408  CG  ARG A 283     286.264 221.909 330.158  1.00225.00           C  
ATOM   4409  CD  ARG A 283     287.478 222.139 329.310  1.00225.00           C  
ATOM   4410  NE  ARG A 283     287.567 221.193 328.226  1.00225.00           N  
ATOM   4411  CZ  ARG A 283     288.500 221.179 327.247  1.00225.00           C  
ATOM   4412  NH1 ARG A 283     289.502 222.028 327.162  1.00225.00           N  
ATOM   4413  NH2 ARG A 283     288.392 220.276 326.325  1.00225.00           N  
ATOM   4414  H   ARG A 283     283.754 223.311 330.087  1.00270.00           H  
ATOM   4415  HA  ARG A 283     284.689 222.093 332.477  1.00270.00           H  
ATOM   4416 1HB  ARG A 283     286.107 223.972 330.539  1.00270.00           H  
ATOM   4417 2HB  ARG A 283     286.905 223.053 331.786  1.00270.00           H  
ATOM   4418 1HG  ARG A 283     286.419 220.993 330.724  1.00270.00           H  
ATOM   4419 2HG  ARG A 283     285.408 221.785 329.517  1.00270.00           H  
ATOM   4420 1HD  ARG A 283     287.449 223.143 328.891  1.00270.00           H  
ATOM   4421 2HD  ARG A 283     288.365 222.022 329.923  1.00270.00           H  
ATOM   4422  HE  ARG A 283     286.822 220.476 328.142  1.00270.00           H  
ATOM   4423 1HH1 ARG A 283     289.646 222.753 327.845  1.00270.00           H  
ATOM   4424 2HH1 ARG A 283     290.145 221.920 326.356  1.00270.00           H  
ATOM   4425 1HH2 ARG A 283     287.591 219.623 326.382  1.00270.00           H  
ATOM   4426 2HH2 ARG A 283     289.089 220.270 325.562  1.00270.00           H  
ATOM   4427  N   MET A 284     284.895 225.395 332.490  1.00225.00           N  
ATOM   4428  CA  MET A 284     285.159 226.519 333.361  1.00225.00           C  
ATOM   4429  C   MET A 284     284.017 226.770 334.306  1.00225.00           C  
ATOM   4430  O   MET A 284     284.231 227.246 335.420  1.00225.00           O  
ATOM   4431  CB  MET A 284     285.459 227.738 332.512  1.00225.00           C  
ATOM   4432  CG  MET A 284     284.270 228.274 331.780  1.00225.00           C  
ATOM   4433  SD  MET A 284     284.647 229.656 330.778  1.00225.00           S  
ATOM   4434  CE  MET A 284     285.363 229.000 329.296  1.00225.00           C  
ATOM   4435  H   MET A 284     284.686 225.538 331.495  1.00270.00           H  
ATOM   4436  HA  MET A 284     286.036 226.291 333.961  1.00270.00           H  
ATOM   4437 1HB  MET A 284     285.849 228.532 333.143  1.00270.00           H  
ATOM   4438 2HB  MET A 284     286.224 227.485 331.782  1.00270.00           H  
ATOM   4439 1HG  MET A 284     283.864 227.507 331.184  1.00270.00           H  
ATOM   4440 2HG  MET A 284     283.512 228.596 332.484  1.00270.00           H  
ATOM   4441 1HE  MET A 284     285.662 229.820 328.640  1.00270.00           H  
ATOM   4442 2HE  MET A 284     286.222 228.397 329.539  1.00270.00           H  
ATOM   4443 3HE  MET A 284     284.635 228.399 328.790  1.00270.00           H  
ATOM   4444  N   VAL A 285     282.807 226.424 333.893  1.00225.00           N  
ATOM   4445  CA  VAL A 285     281.675 226.621 334.747  1.00225.00           C  
ATOM   4446  C   VAL A 285     281.721 225.610 335.846  1.00225.00           C  
ATOM   4447  O   VAL A 285     281.496 225.958 337.000  1.00225.00           O  
ATOM   4448  CB  VAL A 285     280.359 226.572 333.960  1.00225.00           C  
ATOM   4449  CG1 VAL A 285     279.148 226.581 334.909  1.00225.00           C  
ATOM   4450  CG2 VAL A 285     280.291 227.830 333.055  1.00225.00           C  
ATOM   4451  H   VAL A 285     282.658 226.062 332.948  1.00270.00           H  
ATOM   4452  HA  VAL A 285     281.751 227.614 335.190  1.00270.00           H  
ATOM   4453  HB  VAL A 285     280.331 225.663 333.358  1.00270.00           H  
ATOM   4454 1HG1 VAL A 285     278.231 226.558 334.323  1.00270.00           H  
ATOM   4455 2HG1 VAL A 285     279.173 225.709 335.561  1.00270.00           H  
ATOM   4456 3HG1 VAL A 285     279.169 227.487 335.517  1.00270.00           H  
ATOM   4457 1HG2 VAL A 285     279.382 227.815 332.477  1.00270.00           H  
ATOM   4458 2HG2 VAL A 285     280.312 228.722 333.680  1.00270.00           H  
ATOM   4459 3HG2 VAL A 285     281.131 227.861 332.383  1.00270.00           H  
ATOM   4460  N   ARG A 286     281.993 224.354 335.525  1.00225.00           N  
ATOM   4461  CA  ARG A 286     282.047 223.392 336.585  1.00225.00           C  
ATOM   4462  C   ARG A 286     283.144 223.729 337.576  1.00225.00           C  
ATOM   4463  O   ARG A 286     282.938 223.577 338.788  1.00225.00           O  
ATOM   4464  CB  ARG A 286     282.264 221.988 336.067  1.00225.00           C  
ATOM   4465  CG  ARG A 286     282.368 220.928 337.182  1.00225.00           C  
ATOM   4466  CD  ARG A 286     281.078 220.758 337.928  1.00225.00           C  
ATOM   4467  NE  ARG A 286     281.209 219.852 339.054  1.00225.00           N  
ATOM   4468  CZ  ARG A 286     281.614 220.223 340.297  1.00225.00           C  
ATOM   4469  NH1 ARG A 286     281.925 221.444 340.566  1.00225.00           N  
ATOM   4470  NH2 ARG A 286     281.707 219.360 341.284  1.00225.00           N  
ATOM   4471  H   ARG A 286     282.140 224.066 334.554  1.00270.00           H  
ATOM   4472  HA  ARG A 286     281.090 223.430 337.094  1.00270.00           H  
ATOM   4473 1HB  ARG A 286     281.445 221.712 335.406  1.00270.00           H  
ATOM   4474 2HB  ARG A 286     283.185 221.958 335.477  1.00270.00           H  
ATOM   4475 1HG  ARG A 286     282.606 219.970 336.724  1.00270.00           H  
ATOM   4476 2HG  ARG A 286     283.156 221.180 337.888  1.00270.00           H  
ATOM   4477 1HD  ARG A 286     280.714 221.693 338.307  1.00270.00           H  
ATOM   4478 2HD  ARG A 286     280.333 220.342 337.249  1.00270.00           H  
ATOM   4479  HE  ARG A 286     280.979 218.878 338.902  1.00270.00           H  
ATOM   4480 1HH1 ARG A 286     281.903 222.167 339.843  1.00270.00           H  
ATOM   4481 2HH1 ARG A 286     282.231 221.647 341.540  1.00270.00           H  
ATOM   4482 1HH2 ARG A 286     281.479 218.386 341.143  1.00270.00           H  
ATOM   4483 2HH2 ARG A 286     282.030 219.708 342.207  1.00270.00           H  
ATOM   4484  N   LEU A 287     284.302 224.195 337.080  1.00225.00           N  
ATOM   4485  CA  LEU A 287     285.405 224.522 337.963  1.00225.00           C  
ATOM   4486  C   LEU A 287     285.050 225.703 338.845  1.00225.00           C  
ATOM   4487  O   LEU A 287     285.302 225.671 340.053  1.00225.00           O  
ATOM   4488  CB  LEU A 287     286.653 224.882 337.141  1.00225.00           C  
ATOM   4489  CG  LEU A 287     287.962 225.252 337.936  1.00225.00           C  
ATOM   4490  CD1 LEU A 287     288.440 224.053 338.774  1.00225.00           C  
ATOM   4491  CD2 LEU A 287     289.040 225.697 336.962  1.00225.00           C  
ATOM   4492  H   LEU A 287     284.445 224.268 336.066  1.00270.00           H  
ATOM   4493  HA  LEU A 287     285.602 223.657 338.590  1.00270.00           H  
ATOM   4494 1HB  LEU A 287     286.882 224.045 336.483  1.00270.00           H  
ATOM   4495 2HB  LEU A 287     286.403 225.737 336.511  1.00270.00           H  
ATOM   4496  HG  LEU A 287     287.746 226.078 338.615  1.00270.00           H  
ATOM   4497 1HD1 LEU A 287     289.342 224.322 339.317  1.00270.00           H  
ATOM   4498 2HD1 LEU A 287     287.675 223.757 339.487  1.00270.00           H  
ATOM   4499 3HD1 LEU A 287     288.662 223.215 338.113  1.00270.00           H  
ATOM   4500 1HD2 LEU A 287     289.928 225.982 337.519  1.00270.00           H  
ATOM   4501 2HD2 LEU A 287     289.282 224.889 336.274  1.00270.00           H  
ATOM   4502 3HD2 LEU A 287     288.679 226.544 336.406  1.00270.00           H  
ATOM   4503  N   ALA A 288     284.461 226.744 338.251  1.00225.00           N  
ATOM   4504  CA  ALA A 288     284.053 227.918 338.996  1.00225.00           C  
ATOM   4505  C   ALA A 288     282.981 227.536 339.989  1.00225.00           C  
ATOM   4506  O   ALA A 288     282.912 228.087 341.091  1.00225.00           O  
ATOM   4507  CB  ALA A 288     283.545 228.982 338.062  1.00225.00           C  
ATOM   4508  H   ALA A 288     284.304 226.738 337.240  1.00270.00           H  
ATOM   4509  HA  ALA A 288     284.915 228.296 339.543  1.00270.00           H  
ATOM   4510 1HB  ALA A 288     283.251 229.855 338.632  1.00270.00           H  
ATOM   4511 2HB  ALA A 288     284.331 229.252 337.354  1.00270.00           H  
ATOM   4512 3HB  ALA A 288     282.687 228.588 337.518  1.00270.00           H  
ATOM   4513  N   GLY A 289     282.142 226.586 339.585  1.00225.00           N  
ATOM   4514  CA  GLY A 289     281.078 226.068 340.399  1.00225.00           C  
ATOM   4515  C   GLY A 289     281.690 225.469 341.635  1.00225.00           C  
ATOM   4516  O   GLY A 289     281.267 225.785 342.747  1.00225.00           O  
ATOM   4517  H   GLY A 289     282.219 226.232 338.634  1.00270.00           H  
ATOM   4518 1HA  GLY A 289     280.382 226.865 340.661  1.00270.00           H  
ATOM   4519 2HA  GLY A 289     280.537 225.312 339.835  1.00270.00           H  
ATOM   4520  N   GLU A 290     282.713 224.635 341.461  1.00225.00           N  
ATOM   4521  CA  GLU A 290     283.323 224.064 342.632  1.00225.00           C  
ATOM   4522  C   GLU A 290     283.995 225.139 343.434  1.00225.00           C  
ATOM   4523  O   GLU A 290     283.974 225.080 344.652  1.00225.00           O  
ATOM   4524  CB  GLU A 290     284.341 222.982 342.337  1.00225.00           C  
ATOM   4525  CG  GLU A 290     284.854 222.323 343.607  1.00225.00           C  
ATOM   4526  CD  GLU A 290     283.761 221.610 344.402  1.00225.00           C  
ATOM   4527  OE1 GLU A 290     282.786 221.141 343.812  1.00225.00           O  
ATOM   4528  OE2 GLU A 290     283.896 221.556 345.626  1.00225.00           O  
ATOM   4529  H   GLU A 290     283.002 224.368 340.514  1.00270.00           H  
ATOM   4530  HA  GLU A 290     282.542 223.627 343.242  1.00270.00           H  
ATOM   4531 1HB  GLU A 290     283.953 222.229 341.734  1.00270.00           H  
ATOM   4532 2HB  GLU A 290     285.152 223.405 341.788  1.00270.00           H  
ATOM   4533 1HG  GLU A 290     285.619 221.599 343.335  1.00270.00           H  
ATOM   4534 2HG  GLU A 290     285.307 223.047 344.243  1.00270.00           H  
ATOM   4535  N   ALA A 291     284.598 226.139 342.801  1.00225.00           N  
ATOM   4536  CA  ALA A 291     285.223 227.147 343.627  1.00225.00           C  
ATOM   4537  C   ALA A 291     284.192 227.778 344.524  1.00225.00           C  
ATOM   4538  O   ALA A 291     284.439 227.939 345.716  1.00225.00           O  
ATOM   4539  CB  ALA A 291     285.883 228.209 342.776  1.00225.00           C  
ATOM   4540  H   ALA A 291     284.665 226.154 341.781  1.00270.00           H  
ATOM   4541  HA  ALA A 291     285.959 226.677 344.256  1.00270.00           H  
ATOM   4542 1HB  ALA A 291     286.348 228.946 343.417  1.00270.00           H  
ATOM   4543 2HB  ALA A 291     286.632 227.755 342.140  1.00270.00           H  
ATOM   4544 3HB  ALA A 291     285.136 228.689 342.157  1.00270.00           H  
ATOM   4545  N   ALA A 292     283.008 228.072 343.995  1.00225.00           N  
ATOM   4546  CA  ALA A 292     281.988 228.678 344.828  1.00225.00           C  
ATOM   4547  C   ALA A 292     281.538 227.731 345.926  1.00225.00           C  
ATOM   4548  O   ALA A 292     281.339 228.141 347.075  1.00225.00           O  
ATOM   4549  CB  ALA A 292     280.797 229.085 343.986  1.00225.00           C  
ATOM   4550  H   ALA A 292     282.858 227.938 342.988  1.00270.00           H  
ATOM   4551  HA  ALA A 292     282.415 229.563 345.290  1.00270.00           H  
ATOM   4552 1HB  ALA A 292     280.049 229.563 344.613  1.00270.00           H  
ATOM   4553 2HB  ALA A 292     281.120 229.780 343.212  1.00270.00           H  
ATOM   4554 3HB  ALA A 292     280.370 228.196 343.517  1.00270.00           H  
ATOM   4555  N   LEU A 293     281.418 226.452 345.597  1.00225.00           N  
ATOM   4556  CA  LEU A 293     280.975 225.495 346.581  1.00225.00           C  
ATOM   4557  C   LEU A 293     282.021 225.329 347.650  1.00225.00           C  
ATOM   4558  O   LEU A 293     281.687 225.248 348.829  1.00225.00           O  
ATOM   4559  CB  LEU A 293     280.696 224.166 345.898  1.00225.00           C  
ATOM   4560  CG  LEU A 293     279.488 224.143 344.929  1.00225.00           C  
ATOM   4561  CD1 LEU A 293     279.524 222.844 344.155  1.00225.00           C  
ATOM   4562  CD2 LEU A 293     278.158 224.276 345.706  1.00225.00           C  
ATOM   4563  H   LEU A 293     281.566 226.164 344.623  1.00270.00           H  
ATOM   4564  HA  LEU A 293     280.072 225.872 347.051  1.00270.00           H  
ATOM   4565 1HB  LEU A 293     281.584 223.876 345.345  1.00270.00           H  
ATOM   4566 2HB  LEU A 293     280.518 223.424 346.656  1.00270.00           H  
ATOM   4567  HG  LEU A 293     279.561 224.963 344.230  1.00270.00           H  
ATOM   4568 1HD1 LEU A 293     278.694 222.815 343.465  1.00270.00           H  
ATOM   4569 2HD1 LEU A 293     280.455 222.772 343.601  1.00270.00           H  
ATOM   4570 3HD1 LEU A 293     279.451 222.005 344.842  1.00270.00           H  
ATOM   4571 1HD2 LEU A 293     277.326 224.251 345.002  1.00270.00           H  
ATOM   4572 2HD2 LEU A 293     278.060 223.451 346.410  1.00270.00           H  
ATOM   4573 3HD2 LEU A 293     278.123 225.214 346.245  1.00270.00           H  
ATOM   4574  N   ALA A 294     283.285 225.313 347.252  1.00225.00           N  
ATOM   4575  CA  ALA A 294     284.379 225.175 348.176  1.00225.00           C  
ATOM   4576  C   ALA A 294     284.394 226.352 349.105  1.00225.00           C  
ATOM   4577  O   ALA A 294     284.527 226.202 350.316  1.00225.00           O  
ATOM   4578  CB  ALA A 294     285.690 225.080 347.422  1.00225.00           C  
ATOM   4579  H   ALA A 294     283.481 225.359 346.261  1.00270.00           H  
ATOM   4580  HA  ALA A 294     284.235 224.281 348.759  1.00270.00           H  
ATOM   4581 1HB  ALA A 294     286.511 224.970 348.130  1.00270.00           H  
ATOM   4582 2HB  ALA A 294     285.654 224.214 346.756  1.00270.00           H  
ATOM   4583 3HB  ALA A 294     285.834 225.984 346.833  1.00270.00           H  
ATOM   4584  N   LEU A 295     284.138 227.522 348.561  1.00225.00           N  
ATOM   4585  CA  LEU A 295     284.140 228.684 349.387  1.00225.00           C  
ATOM   4586  C   LEU A 295     283.000 228.593 350.398  1.00225.00           C  
ATOM   4587  O   LEU A 295     283.207 228.931 351.564  1.00225.00           O  
ATOM   4588  CB  LEU A 295     284.101 229.902 348.466  1.00225.00           C  
ATOM   4589  CG  LEU A 295     285.425 230.165 347.618  1.00225.00           C  
ATOM   4590  CD1 LEU A 295     285.151 231.212 346.546  1.00225.00           C  
ATOM   4591  CD2 LEU A 295     286.539 230.666 348.509  1.00225.00           C  
ATOM   4592  H   LEU A 295     284.038 227.611 347.546  1.00270.00           H  
ATOM   4593  HA  LEU A 295     285.072 228.703 349.946  1.00270.00           H  
ATOM   4594 1HB  LEU A 295     283.297 229.744 347.756  1.00270.00           H  
ATOM   4595 2HB  LEU A 295     283.900 230.779 349.034  1.00270.00           H  
ATOM   4596  HG  LEU A 295     285.747 229.252 347.149  1.00270.00           H  
ATOM   4597 1HD1 LEU A 295     286.060 231.382 345.969  1.00270.00           H  
ATOM   4598 2HD1 LEU A 295     284.365 230.856 345.887  1.00270.00           H  
ATOM   4599 3HD1 LEU A 295     284.840 232.148 347.012  1.00270.00           H  
ATOM   4600 1HD2 LEU A 295     287.425 230.846 347.914  1.00270.00           H  
ATOM   4601 2HD2 LEU A 295     286.237 231.600 348.983  1.00270.00           H  
ATOM   4602 3HD2 LEU A 295     286.780 229.939 349.276  1.00270.00           H  
ATOM   4603  N   LYS A 296     281.817 228.088 350.005  1.00225.00           N  
ATOM   4604  CA  LYS A 296     280.751 227.915 351.000  1.00225.00           C  
ATOM   4605  C   LYS A 296     281.171 226.920 352.069  1.00225.00           C  
ATOM   4606  O   LYS A 296     280.953 227.138 353.260  1.00225.00           O  
ATOM   4607  CB  LYS A 296     279.424 227.418 350.417  1.00225.00           C  
ATOM   4608  CG  LYS A 296     278.338 227.252 351.532  1.00225.00           C  
ATOM   4609  CD  LYS A 296     276.959 226.871 351.015  1.00225.00           C  
ATOM   4610  CE  LYS A 296     275.989 226.622 352.196  1.00225.00           C  
ATOM   4611  NZ  LYS A 296     274.589 226.283 351.755  1.00225.00           N  
ATOM   4612  H   LYS A 296     281.657 227.889 349.011  1.00270.00           H  
ATOM   4613  HA  LYS A 296     280.573 228.877 351.484  1.00270.00           H  
ATOM   4614 1HB  LYS A 296     279.057 228.107 349.670  1.00270.00           H  
ATOM   4615 2HB  LYS A 296     279.577 226.453 349.930  1.00270.00           H  
ATOM   4616 1HG  LYS A 296     278.649 226.473 352.227  1.00270.00           H  
ATOM   4617 2HG  LYS A 296     278.259 228.190 352.086  1.00270.00           H  
ATOM   4618 1HD  LYS A 296     276.575 227.675 350.422  1.00270.00           H  
ATOM   4619 2HD  LYS A 296     277.020 225.975 350.397  1.00270.00           H  
ATOM   4620 1HE  LYS A 296     276.376 225.795 352.789  1.00270.00           H  
ATOM   4621 2HE  LYS A 296     275.953 227.516 352.818  1.00270.00           H  
ATOM   4622 1HZ  LYS A 296     273.992 226.122 352.565  1.00270.00           H  
ATOM   4623 2HZ  LYS A 296     274.213 227.054 351.223  1.00270.00           H  
ATOM   4624 3HZ  LYS A 296     274.581 225.447 351.180  1.00270.00           H  
ATOM   4625  N   LYS A 297     281.812 225.831 351.654  1.00225.00           N  
ATOM   4626  CA  LYS A 297     282.250 224.774 352.559  1.00225.00           C  
ATOM   4627  C   LYS A 297     283.200 225.355 353.607  1.00225.00           C  
ATOM   4628  O   LYS A 297     283.172 224.966 354.774  1.00225.00           O  
ATOM   4629  CB  LYS A 297     282.908 223.657 351.743  1.00225.00           C  
ATOM   4630  CG  LYS A 297     281.909 222.861 350.867  1.00225.00           C  
ATOM   4631  CD  LYS A 297     282.612 221.883 349.886  1.00225.00           C  
ATOM   4632  CE  LYS A 297     281.603 221.261 348.904  1.00225.00           C  
ATOM   4633  NZ  LYS A 297     282.264 220.419 347.800  1.00225.00           N  
ATOM   4634  H   LYS A 297     281.940 225.704 350.645  1.00270.00           H  
ATOM   4635  HA  LYS A 297     281.379 224.373 353.074  1.00270.00           H  
ATOM   4636 1HB  LYS A 297     283.668 224.067 351.105  1.00270.00           H  
ATOM   4637 2HB  LYS A 297     283.395 222.956 352.418  1.00270.00           H  
ATOM   4638 1HG  LYS A 297     281.292 222.263 351.538  1.00270.00           H  
ATOM   4639 2HG  LYS A 297     281.251 223.521 350.339  1.00270.00           H  
ATOM   4640 1HD  LYS A 297     283.369 222.386 349.320  1.00270.00           H  
ATOM   4641 2HD  LYS A 297     283.086 221.084 350.453  1.00270.00           H  
ATOM   4642 1HE  LYS A 297     280.926 220.623 349.468  1.00270.00           H  
ATOM   4643 2HE  LYS A 297     281.029 222.057 348.443  1.00270.00           H  
ATOM   4644 1HZ  LYS A 297     281.552 220.035 347.196  1.00270.00           H  
ATOM   4645 2HZ  LYS A 297     282.910 220.978 347.195  1.00270.00           H  
ATOM   4646 3HZ  LYS A 297     282.786 219.664 348.214  1.00270.00           H  
ATOM   4647  N   GLU A 298     283.978 226.349 353.195  1.00225.00           N  
ATOM   4648  CA  GLU A 298     284.940 227.063 354.021  1.00225.00           C  
ATOM   4649  C   GLU A 298     284.307 228.178 354.859  1.00225.00           C  
ATOM   4650  O   GLU A 298     285.006 228.850 355.620  1.00225.00           O  
ATOM   4651  CB  GLU A 298     286.004 227.689 353.133  1.00225.00           C  
ATOM   4652  CG  GLU A 298     286.886 226.712 352.414  1.00225.00           C  
ATOM   4653  CD  GLU A 298     287.726 227.394 351.403  1.00225.00           C  
ATOM   4654  OE1 GLU A 298     287.561 228.576 351.249  1.00225.00           O  
ATOM   4655  OE2 GLU A 298     288.532 226.750 350.777  1.00225.00           O  
ATOM   4656  H   GLU A 298     283.969 226.563 352.191  1.00270.00           H  
ATOM   4657  HA  GLU A 298     285.409 226.347 354.694  1.00270.00           H  
ATOM   4658 1HB  GLU A 298     285.523 228.312 352.387  1.00270.00           H  
ATOM   4659 2HB  GLU A 298     286.642 228.335 353.733  1.00270.00           H  
ATOM   4660 1HG  GLU A 298     287.537 226.235 353.144  1.00270.00           H  
ATOM   4661 2HG  GLU A 298     286.293 225.939 351.950  1.00270.00           H  
ATOM   4662  N   GLY A 299     283.003 228.410 354.709  1.00225.00           N  
ATOM   4663  CA  GLY A 299     282.323 229.462 355.444  1.00225.00           C  
ATOM   4664  C   GLY A 299     282.251 230.821 354.744  1.00225.00           C  
ATOM   4665  O   GLY A 299     282.011 231.836 355.400  1.00225.00           O  
ATOM   4666  H   GLY A 299     282.447 227.826 354.088  1.00270.00           H  
ATOM   4667 1HA  GLY A 299     281.308 229.122 355.650  1.00270.00           H  
ATOM   4668 2HA  GLY A 299     282.807 229.585 356.410  1.00270.00           H  
ATOM   4669  N   ALA A 300     282.480 230.872 353.435  1.00225.00           N  
ATOM   4670  CA  ALA A 300     282.414 232.129 352.708  1.00225.00           C  
ATOM   4671  C   ALA A 300     281.007 232.684 352.718  1.00225.00           C  
ATOM   4672  O   ALA A 300     280.028 231.940 352.683  1.00225.00           O  
ATOM   4673  CB  ALA A 300     282.859 231.950 351.275  1.00225.00           C  
ATOM   4674  H   ALA A 300     282.682 230.033 352.894  1.00270.00           H  
ATOM   4675  HA  ALA A 300     283.071 232.842 353.206  1.00270.00           H  
ATOM   4676 1HB  ALA A 300     282.818 232.904 350.754  1.00270.00           H  
ATOM   4677 2HB  ALA A 300     283.879 231.565 351.264  1.00270.00           H  
ATOM   4678 3HB  ALA A 300     282.195 231.252 350.790  1.00270.00           H  
ATOM   4679  N   ASP A 301     280.893 234.004 352.732  1.00225.00           N  
ATOM   4680  CA  ASP A 301     279.580 234.601 352.692  1.00225.00           C  
ATOM   4681  C   ASP A 301     278.834 234.233 351.442  1.00225.00           C  
ATOM   4682  O   ASP A 301     279.314 234.431 350.319  1.00225.00           O  
ATOM   4683  CB  ASP A 301     279.639 236.097 352.785  1.00225.00           C  
ATOM   4684  CG  ASP A 301     278.263 236.633 352.804  1.00225.00           C  
ATOM   4685  OD1 ASP A 301     277.692 236.698 353.845  1.00225.00           O  
ATOM   4686  OD2 ASP A 301     277.739 236.938 351.737  1.00225.00           O  
ATOM   4687  H   ASP A 301     281.716 234.585 352.779  1.00270.00           H  
ATOM   4688  HA  ASP A 301     279.014 234.228 353.546  1.00270.00           H  
ATOM   4689 1HB  ASP A 301     280.150 236.393 353.703  1.00270.00           H  
ATOM   4690 2HB  ASP A 301     280.197 236.494 351.949  1.00270.00           H  
ATOM   4691  N   VAL A 302     277.629 233.758 351.653  1.00225.00           N  
ATOM   4692  CA  VAL A 302     276.809 233.304 350.569  1.00225.00           C  
ATOM   4693  C   VAL A 302     276.274 234.390 349.670  1.00225.00           C  
ATOM   4694  O   VAL A 302     276.007 234.100 348.516  1.00225.00           O  
ATOM   4695  CB  VAL A 302     275.668 232.418 351.086  1.00225.00           C  
ATOM   4696  CG1 VAL A 302     276.277 231.183 351.777  1.00225.00           C  
ATOM   4697  CG2 VAL A 302     274.772 233.204 352.043  1.00225.00           C  
ATOM   4698  H   VAL A 302     277.316 233.677 352.608  1.00270.00           H  
ATOM   4699  HA  VAL A 302     277.431 232.663 349.960  1.00270.00           H  
ATOM   4700  HB  VAL A 302     275.075 232.066 350.242  1.00270.00           H  
ATOM   4701 1HG1 VAL A 302     275.480 230.532 352.131  1.00270.00           H  
ATOM   4702 2HG1 VAL A 302     276.897 230.639 351.066  1.00270.00           H  
ATOM   4703 3HG1 VAL A 302     276.893 231.490 352.622  1.00270.00           H  
ATOM   4704 1HG2 VAL A 302     273.970 232.555 352.394  1.00270.00           H  
ATOM   4705 2HG2 VAL A 302     275.346 233.554 352.896  1.00270.00           H  
ATOM   4706 3HG2 VAL A 302     274.334 234.060 351.533  1.00270.00           H  
ATOM   4707  N   SER A 303     276.099 235.621 350.142  1.00225.00           N  
ATOM   4708  CA  SER A 303     275.547 236.635 349.265  1.00225.00           C  
ATOM   4709  C   SER A 303     276.617 237.011 348.278  1.00225.00           C  
ATOM   4710  O   SER A 303     276.348 237.330 347.114  1.00225.00           O  
ATOM   4711  CB  SER A 303     275.123 237.835 350.065  1.00225.00           C  
ATOM   4712  OG  SER A 303     274.083 237.510 350.929  1.00225.00           O  
ATOM   4713  H   SER A 303     276.367 235.903 351.090  1.00270.00           H  
ATOM   4714  HA  SER A 303     274.686 236.229 348.735  1.00270.00           H  
ATOM   4715 1HB  SER A 303     275.958 238.201 350.632  1.00270.00           H  
ATOM   4716 2HB  SER A 303     274.811 238.632 349.402  1.00270.00           H  
ATOM   4717  HG  SER A 303     273.858 238.339 351.393  1.00270.00           H  
ATOM   4718  N   ARG A 304     277.855 236.911 348.734  1.00225.00           N  
ATOM   4719  CA  ARG A 304     278.957 237.227 347.864  1.00225.00           C  
ATOM   4720  C   ARG A 304     279.069 236.116 346.839  1.00225.00           C  
ATOM   4721  O   ARG A 304     279.322 236.399 345.667  1.00225.00           O  
ATOM   4722  CB  ARG A 304     280.232 237.442 348.651  1.00225.00           C  
ATOM   4723  CG  ARG A 304     280.367 238.885 349.195  1.00225.00           C  
ATOM   4724  CD  ARG A 304     279.346 239.143 350.249  1.00225.00           C  
ATOM   4725  NE  ARG A 304     279.348 240.445 350.779  1.00225.00           N  
ATOM   4726  CZ  ARG A 304     278.392 240.879 351.635  1.00225.00           C  
ATOM   4727  NH1 ARG A 304     277.432 240.046 352.034  1.00225.00           N  
ATOM   4728  NH2 ARG A 304     278.408 242.132 352.066  1.00225.00           N  
ATOM   4729  H   ARG A 304     277.992 236.680 349.734  1.00270.00           H  
ATOM   4730  HA  ARG A 304     278.734 238.156 347.341  1.00270.00           H  
ATOM   4731 1HB  ARG A 304     280.254 236.757 349.496  1.00270.00           H  
ATOM   4732 2HB  ARG A 304     281.096 237.226 348.026  1.00270.00           H  
ATOM   4733 1HG  ARG A 304     281.355 239.024 349.628  1.00270.00           H  
ATOM   4734 2HG  ARG A 304     280.212 239.599 348.387  1.00270.00           H  
ATOM   4735 1HD  ARG A 304     278.371 239.015 349.856  1.00270.00           H  
ATOM   4736 2HD  ARG A 304     279.511 238.466 351.054  1.00270.00           H  
ATOM   4737  HE  ARG A 304     280.067 241.091 350.483  1.00270.00           H  
ATOM   4738 1HH1 ARG A 304     277.422 239.060 351.728  1.00270.00           H  
ATOM   4739 2HH1 ARG A 304     276.673 240.362 352.656  1.00270.00           H  
ATOM   4740 1HH2 ARG A 304     279.132 242.765 351.758  1.00270.00           H  
ATOM   4741 2HH2 ARG A 304     277.695 242.457 352.706  1.00270.00           H  
ATOM   4742  N   LEU A 305     278.799 234.875 347.265  1.00225.00           N  
ATOM   4743  CA  LEU A 305     278.811 233.741 346.357  1.00225.00           C  
ATOM   4744  C   LEU A 305     277.663 233.871 345.365  1.00225.00           C  
ATOM   4745  O   LEU A 305     277.793 233.459 344.214  1.00225.00           O  
ATOM   4746  CB  LEU A 305     278.692 232.411 347.105  1.00225.00           C  
ATOM   4747  CG  LEU A 305     279.892 232.031 348.033  1.00225.00           C  
ATOM   4748  CD1 LEU A 305     279.555 230.764 348.810  1.00225.00           C  
ATOM   4749  CD2 LEU A 305     281.160 231.826 347.233  1.00225.00           C  
ATOM   4750  H   LEU A 305     278.661 234.728 348.270  1.00270.00           H  
ATOM   4751  HA  LEU A 305     279.737 233.758 345.798  1.00270.00           H  
ATOM   4752 1HB  LEU A 305     277.789 232.430 347.697  1.00270.00           H  
ATOM   4753 2HB  LEU A 305     278.588 231.617 346.367  1.00270.00           H  
ATOM   4754  HG  LEU A 305     280.055 232.823 348.740  1.00270.00           H  
ATOM   4755 1HD1 LEU A 305     280.381 230.524 349.467  1.00270.00           H  
ATOM   4756 2HD1 LEU A 305     278.669 230.904 349.402  1.00270.00           H  
ATOM   4757 3HD1 LEU A 305     279.397 229.944 348.112  1.00270.00           H  
ATOM   4758 1HD2 LEU A 305     281.947 231.579 347.912  1.00270.00           H  
ATOM   4759 2HD2 LEU A 305     281.014 231.019 346.528  1.00270.00           H  
ATOM   4760 3HD2 LEU A 305     281.435 232.726 346.699  1.00270.00           H  
ATOM   4761  N   VAL A 306     276.531 234.434 345.788  1.00225.00           N  
ATOM   4762  CA  VAL A 306     275.433 234.607 344.849  1.00225.00           C  
ATOM   4763  C   VAL A 306     275.879 235.552 343.764  1.00225.00           C  
ATOM   4764  O   VAL A 306     275.668 235.292 342.572  1.00225.00           O  
ATOM   4765  CB  VAL A 306     274.137 235.147 345.530  1.00225.00           C  
ATOM   4766  CG1 VAL A 306     273.087 235.527 344.478  1.00225.00           C  
ATOM   4767  CG2 VAL A 306     273.511 234.083 346.435  1.00225.00           C  
ATOM   4768  H   VAL A 306     276.435 234.674 346.776  1.00270.00           H  
ATOM   4769  HA  VAL A 306     275.215 233.668 344.384  1.00270.00           H  
ATOM   4770  HB  VAL A 306     274.389 236.030 346.110  1.00270.00           H  
ATOM   4771 1HG1 VAL A 306     272.201 235.907 344.971  1.00270.00           H  
ATOM   4772 2HG1 VAL A 306     273.484 236.284 343.837  1.00270.00           H  
ATOM   4773 3HG1 VAL A 306     272.826 234.647 343.887  1.00270.00           H  
ATOM   4774 1HG2 VAL A 306     272.621 234.486 346.902  1.00270.00           H  
ATOM   4775 2HG2 VAL A 306     273.243 233.219 345.848  1.00270.00           H  
ATOM   4776 3HG2 VAL A 306     274.189 233.784 347.186  1.00270.00           H  
ATOM   4777  N   ALA A 307     276.510 236.649 344.156  1.00225.00           N  
ATOM   4778  CA  ALA A 307     276.982 237.576 343.161  1.00225.00           C  
ATOM   4779  C   ALA A 307     278.038 236.907 342.265  1.00225.00           C  
ATOM   4780  O   ALA A 307     278.036 237.123 341.051  1.00225.00           O  
ATOM   4781  CB  ALA A 307     277.513 238.813 343.842  1.00225.00           C  
ATOM   4782  H   ALA A 307     276.623 236.843 345.158  1.00270.00           H  
ATOM   4783  HA  ALA A 307     276.138 237.857 342.533  1.00270.00           H  
ATOM   4784 1HB  ALA A 307     277.826 239.527 343.101  1.00270.00           H  
ATOM   4785 2HB  ALA A 307     276.719 239.247 344.451  1.00270.00           H  
ATOM   4786 3HB  ALA A 307     278.353 238.542 344.481  1.00270.00           H  
ATOM   4787  N   MET A 308     278.896 236.055 342.847  1.00225.00           N  
ATOM   4788  CA  MET A 308     279.929 235.341 342.099  1.00225.00           C  
ATOM   4789  C   MET A 308     279.325 234.475 341.023  1.00225.00           C  
ATOM   4790  O   MET A 308     279.745 234.519 339.862  1.00225.00           O  
ATOM   4791  CB  MET A 308     280.728 234.440 343.041  1.00225.00           C  
ATOM   4792  CG  MET A 308     281.841 233.596 342.414  1.00225.00           C  
ATOM   4793  SD  MET A 308     282.689 232.578 343.671  1.00225.00           S  
ATOM   4794  CE  MET A 308     283.778 231.539 342.681  1.00225.00           C  
ATOM   4795  H   MET A 308     278.863 235.953 343.865  1.00270.00           H  
ATOM   4796  HA  MET A 308     280.588 236.061 341.621  1.00270.00           H  
ATOM   4797 1HB  MET A 308     281.154 235.043 343.841  1.00270.00           H  
ATOM   4798 2HB  MET A 308     280.064 233.734 343.491  1.00270.00           H  
ATOM   4799 1HG  MET A 308     281.433 232.933 341.649  1.00270.00           H  
ATOM   4800 2HG  MET A 308     282.577 234.252 341.943  1.00270.00           H  
ATOM   4801 1HE  MET A 308     284.351 230.886 343.337  1.00270.00           H  
ATOM   4802 2HE  MET A 308     283.188 230.931 341.990  1.00270.00           H  
ATOM   4803 3HE  MET A 308     284.461 232.174 342.117  1.00270.00           H  
ATOM   4804  N   VAL A 309     278.321 233.693 341.386  1.00225.00           N  
ATOM   4805  CA  VAL A 309     277.726 232.819 340.409  1.00225.00           C  
ATOM   4806  C   VAL A 309     277.080 233.620 339.327  1.00225.00           C  
ATOM   4807  O   VAL A 309     277.211 233.262 338.154  1.00225.00           O  
ATOM   4808  CB  VAL A 309     276.737 231.830 341.037  1.00225.00           C  
ATOM   4809  CG1 VAL A 309     275.947 231.052 339.939  1.00225.00           C  
ATOM   4810  CG2 VAL A 309     277.532 230.847 341.863  1.00225.00           C  
ATOM   4811  H   VAL A 309     278.013 233.688 342.364  1.00270.00           H  
ATOM   4812  HA  VAL A 309     278.524 232.228 339.961  1.00270.00           H  
ATOM   4813  HB  VAL A 309     276.020 232.368 341.666  1.00270.00           H  
ATOM   4814 1HG1 VAL A 309     275.265 230.342 340.411  1.00270.00           H  
ATOM   4815 2HG1 VAL A 309     275.364 231.740 339.327  1.00270.00           H  
ATOM   4816 3HG1 VAL A 309     276.644 230.509 339.300  1.00270.00           H  
ATOM   4817 1HG2 VAL A 309     276.861 230.129 342.303  1.00270.00           H  
ATOM   4818 2HG2 VAL A 309     278.242 230.325 341.225  1.00270.00           H  
ATOM   4819 3HG2 VAL A 309     278.075 231.380 342.646  1.00270.00           H  
ATOM   4820  N   GLY A 310     276.375 234.689 339.683  1.00225.00           N  
ATOM   4821  CA  GLY A 310     275.747 235.476 338.656  1.00225.00           C  
ATOM   4822  C   GLY A 310     276.784 236.013 337.686  1.00225.00           C  
ATOM   4823  O   GLY A 310     276.568 235.984 336.474  1.00225.00           O  
ATOM   4824  H   GLY A 310     276.261 234.944 340.673  1.00270.00           H  
ATOM   4825 1HA  GLY A 310     275.020 234.865 338.124  1.00270.00           H  
ATOM   4826 2HA  GLY A 310     275.212 236.304 339.121  1.00270.00           H  
ATOM   4827  N   ARG A 311     277.933 236.466 338.190  1.00225.00           N  
ATOM   4828  CA  ARG A 311     278.952 236.985 337.297  1.00225.00           C  
ATOM   4829  C   ARG A 311     279.519 235.917 336.392  1.00225.00           C  
ATOM   4830  O   ARG A 311     279.643 236.131 335.187  1.00225.00           O  
ATOM   4831  CB  ARG A 311     280.086 237.601 338.090  1.00225.00           C  
ATOM   4832  CG  ARG A 311     279.736 238.911 338.753  1.00225.00           C  
ATOM   4833  CD  ARG A 311     280.932 239.628 339.281  1.00225.00           C  
ATOM   4834  NE  ARG A 311     281.602 238.901 340.372  1.00225.00           N  
ATOM   4835  CZ  ARG A 311     281.281 238.970 341.687  1.00225.00           C  
ATOM   4836  NH1 ARG A 311     280.283 239.710 342.096  1.00225.00           N  
ATOM   4837  NH2 ARG A 311     281.991 238.281 342.566  1.00225.00           N  
ATOM   4838  H   ARG A 311     278.053 236.517 339.209  1.00270.00           H  
ATOM   4839  HA  ARG A 311     278.500 237.759 336.680  1.00270.00           H  
ATOM   4840 1HB  ARG A 311     280.389 236.910 338.878  1.00270.00           H  
ATOM   4841 2HB  ARG A 311     280.947 237.760 337.443  1.00270.00           H  
ATOM   4842 1HG  ARG A 311     279.253 239.557 338.022  1.00270.00           H  
ATOM   4843 2HG  ARG A 311     279.056 238.736 339.569  1.00270.00           H  
ATOM   4844 1HD  ARG A 311     281.653 239.746 338.473  1.00270.00           H  
ATOM   4845 2HD  ARG A 311     280.644 240.613 339.641  1.00270.00           H  
ATOM   4846  HE  ARG A 311     282.413 238.315 340.123  1.00270.00           H  
ATOM   4847 1HH1 ARG A 311     279.736 240.236 341.435  1.00270.00           H  
ATOM   4848 2HH1 ARG A 311     280.059 239.739 343.078  1.00270.00           H  
ATOM   4849 1HH2 ARG A 311     282.782 237.702 342.235  1.00270.00           H  
ATOM   4850 2HH2 ARG A 311     281.772 238.322 343.546  1.00270.00           H  
ATOM   4851  N   VAL A 312     279.805 234.744 336.933  1.00225.00           N  
ATOM   4852  CA  VAL A 312     280.389 233.714 336.100  1.00225.00           C  
ATOM   4853  C   VAL A 312     279.398 233.251 335.078  1.00225.00           C  
ATOM   4854  O   VAL A 312     279.753 233.017 333.919  1.00225.00           O  
ATOM   4855  CB  VAL A 312     280.886 232.509 336.917  1.00225.00           C  
ATOM   4856  CG1 VAL A 312     281.327 231.347 335.948  1.00225.00           C  
ATOM   4857  CG2 VAL A 312     282.074 232.954 337.798  1.00225.00           C  
ATOM   4858  H   VAL A 312     279.667 234.602 337.941  1.00270.00           H  
ATOM   4859  HA  VAL A 312     281.244 234.139 335.579  1.00270.00           H  
ATOM   4860  HB  VAL A 312     280.075 232.142 337.552  1.00270.00           H  
ATOM   4861 1HG1 VAL A 312     281.672 230.508 336.529  1.00270.00           H  
ATOM   4862 2HG1 VAL A 312     280.491 231.017 335.330  1.00270.00           H  
ATOM   4863 3HG1 VAL A 312     282.136 231.696 335.300  1.00270.00           H  
ATOM   4864 1HG2 VAL A 312     282.429 232.115 338.389  1.00270.00           H  
ATOM   4865 2HG2 VAL A 312     282.882 233.320 337.163  1.00270.00           H  
ATOM   4866 3HG2 VAL A 312     281.753 233.753 338.467  1.00270.00           H  
ATOM   4867  N   THR A 313     278.165 233.075 335.510  1.00225.00           N  
ATOM   4868  CA  THR A 313     277.140 232.598 334.640  1.00225.00           C  
ATOM   4869  C   THR A 313     276.977 233.625 333.547  1.00225.00           C  
ATOM   4870  O   THR A 313     276.983 233.289 332.373  1.00225.00           O  
ATOM   4871  CB  THR A 313     275.837 232.405 335.410  1.00225.00           C  
ATOM   4872  OG1 THR A 313     276.058 231.492 336.487  1.00225.00           O  
ATOM   4873  CG2 THR A 313     274.817 231.783 334.492  1.00225.00           C  
ATOM   4874  H   THR A 313     277.931 233.267 336.481  1.00270.00           H  
ATOM   4875  HA  THR A 313     277.449 231.651 334.200  1.00270.00           H  
ATOM   4876  HB  THR A 313     275.481 233.359 335.800  1.00270.00           H  
ATOM   4877  HG1 THR A 313     276.588 231.943 337.180  1.00270.00           H  
ATOM   4878 1HG2 THR A 313     273.907 231.632 335.051  1.00270.00           H  
ATOM   4879 2HG2 THR A 313     274.620 232.429 333.647  1.00270.00           H  
ATOM   4880 3HG2 THR A 313     275.184 230.825 334.128  1.00270.00           H  
ATOM   4881  N   SER A 314     276.951 234.903 333.898  1.00225.00           N  
ATOM   4882  CA  SER A 314     276.787 235.939 332.906  1.00225.00           C  
ATOM   4883  C   SER A 314     277.880 235.872 331.869  1.00225.00           C  
ATOM   4884  O   SER A 314     277.608 235.962 330.664  1.00225.00           O  
ATOM   4885  CB  SER A 314     276.833 237.287 333.572  1.00225.00           C  
ATOM   4886  OG  SER A 314     276.705 238.309 332.640  1.00225.00           O  
ATOM   4887  H   SER A 314     276.962 235.180 334.879  1.00270.00           H  
ATOM   4888  HA  SER A 314     275.823 235.805 332.416  1.00270.00           H  
ATOM   4889 1HB  SER A 314     276.034 237.358 334.307  1.00270.00           H  
ATOM   4890 2HB  SER A 314     277.769 237.397 334.102  1.00270.00           H  
ATOM   4891  HG  SER A 314     276.834 239.128 333.142  1.00270.00           H  
ATOM   4892  N   ILE A 315     279.114 235.668 332.310  1.00225.00           N  
ATOM   4893  CA  ILE A 315     280.218 235.573 331.390  1.00225.00           C  
ATOM   4894  C   ILE A 315     280.008 234.397 330.461  1.00225.00           C  
ATOM   4895  O   ILE A 315     280.181 234.520 329.249  1.00225.00           O  
ATOM   4896  CB  ILE A 315     281.564 235.420 332.133  1.00225.00           C  
ATOM   4897  CG1 ILE A 315     281.895 236.703 332.932  1.00225.00           C  
ATOM   4898  CG2 ILE A 315     282.697 235.090 331.128  1.00225.00           C  
ATOM   4899  CD1 ILE A 315     283.030 236.541 333.973  1.00225.00           C  
ATOM   4900  H   ILE A 315     279.279 235.633 333.324  1.00270.00           H  
ATOM   4901  HA  ILE A 315     280.242 236.492 330.788  1.00270.00           H  
ATOM   4902  HB  ILE A 315     281.475 234.604 332.856  1.00270.00           H  
ATOM   4903 1HG1 ILE A 315     282.190 237.479 332.227  1.00270.00           H  
ATOM   4904 2HG1 ILE A 315     281.005 237.038 333.440  1.00270.00           H  
ATOM   4905 1HG2 ILE A 315     283.640 234.958 331.646  1.00270.00           H  
ATOM   4906 2HG2 ILE A 315     282.469 234.187 330.609  1.00270.00           H  
ATOM   4907 3HG2 ILE A 315     282.794 235.903 330.407  1.00270.00           H  
ATOM   4908 1HD1 ILE A 315     283.186 237.492 334.482  1.00270.00           H  
ATOM   4909 2HD1 ILE A 315     282.745 235.788 334.704  1.00270.00           H  
ATOM   4910 3HD1 ILE A 315     283.955 236.242 333.494  1.00270.00           H  
ATOM   4911  N   ALA A 316     279.661 233.239 331.034  1.00225.00           N  
ATOM   4912  CA  ALA A 316     279.445 232.044 330.241  1.00225.00           C  
ATOM   4913  C   ALA A 316     278.286 232.207 329.260  1.00225.00           C  
ATOM   4914  O   ALA A 316     278.378 231.780 328.108  1.00225.00           O  
ATOM   4915  CB  ALA A 316     279.227 230.875 331.163  1.00225.00           C  
ATOM   4916  H   ALA A 316     279.571 233.196 332.054  1.00270.00           H  
ATOM   4917  HA  ALA A 316     280.334 231.847 329.675  1.00270.00           H  
ATOM   4918 1HB  ALA A 316     279.108 229.966 330.582  1.00270.00           H  
ATOM   4919 2HB  ALA A 316     280.089 230.777 331.822  1.00270.00           H  
ATOM   4920 3HB  ALA A 316     278.348 231.061 331.757  1.00270.00           H  
ATOM   4921  N   VAL A 317     277.219 232.871 329.669  1.00225.00           N  
ATOM   4922  CA  VAL A 317     276.096 233.057 328.774  1.00225.00           C  
ATOM   4923  C   VAL A 317     276.521 233.959 327.654  1.00225.00           C  
ATOM   4924  O   VAL A 317     276.206 233.708 326.488  1.00225.00           O  
ATOM   4925  CB  VAL A 317     274.867 233.644 329.497  1.00225.00           C  
ATOM   4926  CG1 VAL A 317     273.758 234.027 328.462  1.00225.00           C  
ATOM   4927  CG2 VAL A 317     274.307 232.593 330.490  1.00225.00           C  
ATOM   4928  H   VAL A 317     277.180 233.194 330.631  1.00270.00           H  
ATOM   4929  HA  VAL A 317     275.820 232.089 328.358  1.00270.00           H  
ATOM   4930  HB  VAL A 317     275.168 234.546 330.038  1.00270.00           H  
ATOM   4931 1HG1 VAL A 317     272.905 234.442 328.984  1.00270.00           H  
ATOM   4932 2HG1 VAL A 317     274.131 234.771 327.759  1.00270.00           H  
ATOM   4933 3HG1 VAL A 317     273.447 233.138 327.910  1.00270.00           H  
ATOM   4934 1HG2 VAL A 317     273.451 233.005 331.014  1.00270.00           H  
ATOM   4935 2HG2 VAL A 317     274.005 231.698 329.945  1.00270.00           H  
ATOM   4936 3HG2 VAL A 317     275.068 232.330 331.207  1.00270.00           H  
ATOM   4937  N   GLY A 318     277.232 235.015 328.004  1.00225.00           N
[truncated: 18,351,122 more chars]
