# Supplementary material for: Blueprinting extendable nanomaterials with standardized protein blocks
Source: Nature. 2024 Mar 13;627(8005):898–904. doi: 10.1038/s41586-024-07188-4 (PMC10972742; doi:10.1038/s41586-024-07188-4)
Supplement: Supplementary file 4 — Design models with ideal backbones as well as experimentally determined structures for comparison. For reference to design names, see Supplementary Fig. 1. [file 41586_2024_7188_MOESM4_ESM.zip › cage_O4_34_design.pdb]

HEADER                                            10-JAN-24   XXXX              
EXPDTA    THEORETICAL MODEL                                                     
REMARK 220                                                                      
REMARK 220 EXPERIMENTAL DETAILS                                                 
REMARK 220  EXPERIMENT TYPE                : THEORETICAL MODELLING              
REMARK 220  DATE OF DATA COLLECTION        : 10-JAN-24                          
REMARK 220                                                                      
REMARK 220 REMARK: MODEL GENERATED BY ROSETTA                                   
REMARK 220  VERSION 2024.01+HEAD.00b79147e63                                    
ATOM      1  N   MET A   1     -27.315  -2.039 -60.717  1.00  0.00           N  
ATOM      2  CA  MET A   1     -26.887  -0.912 -61.534  1.00  0.00           C  
ATOM      3  C   MET A   1     -25.949  -1.361 -62.649  1.00  0.00           C  
ATOM      4  O   MET A   1     -26.037  -0.882 -63.779  1.00  0.00           O  
ATOM      5  CB  MET A   1     -26.211   0.144 -60.661  1.00  0.00           C  
ATOM      6  CG  MET A   1     -25.888   1.444 -61.383  1.00  0.00           C  
ATOM      7  SD  MET A   1     -27.366   2.346 -61.887  1.00  0.00           S  
ATOM      8  CE  MET A   1     -26.647   3.635 -62.901  1.00  0.00           C  
ATOM      9 1H   MET A   1     -27.928  -1.715 -59.996  1.00  0.00           H  
ATOM     10 2H   MET A   1     -27.797  -2.703 -61.290  1.00  0.00           H  
ATOM     11 3H   MET A   1     -26.515  -2.474 -60.304  1.00  0.00           H  
ATOM     12  HA  MET A   1     -27.767  -0.470 -62.001  1.00  0.00           H  
ATOM     13 1HB  MET A   1     -26.855   0.382 -59.816  1.00  0.00           H  
ATOM     14 2HB  MET A   1     -25.280  -0.257 -60.260  1.00  0.00           H  
ATOM     15 1HG  MET A   1     -25.299   2.086 -60.728  1.00  0.00           H  
ATOM     16 2HG  MET A   1     -25.295   1.229 -62.272  1.00  0.00           H  
ATOM     17 1HE  MET A   1     -27.438   4.277 -63.288  1.00  0.00           H  
ATOM     18 2HE  MET A   1     -25.957   4.228 -62.300  1.00  0.00           H  
ATOM     19 3HE  MET A   1     -26.106   3.183 -63.734  1.00  0.00           H  
ATOM     20  N   GLU A   2     -25.050  -2.287 -62.321  1.00  0.00           N  
ATOM     21  CA  GLU A   2     -24.191  -2.914 -63.320  1.00  0.00           C  
ATOM     22  C   GLU A   2     -25.016  -3.597 -64.403  1.00  0.00           C  
ATOM     23  O   GLU A   2     -24.752  -3.432 -65.594  1.00  0.00           O  
ATOM     24  CB  GLU A   2     -23.257  -3.931 -62.659  1.00  0.00           C  
ATOM     25  CG  GLU A   2     -22.211  -3.318 -61.739  1.00  0.00           C  
ATOM     26  CD  GLU A   2     -22.750  -3.000 -60.372  1.00  0.00           C  
ATOM     27  OE1 GLU A   2     -23.906  -3.256 -60.135  1.00  0.00           O  
ATOM     28  OE2 GLU A   2     -22.005  -2.499 -59.563  1.00  0.00           O  
ATOM     29  H   GLU A   2     -24.962  -2.562 -61.353  1.00  0.00           H  
ATOM     30  HA  GLU A   2     -23.586  -2.140 -63.792  1.00  0.00           H  
ATOM     31 1HB  GLU A   2     -23.845  -4.638 -62.074  1.00  0.00           H  
ATOM     32 2HB  GLU A   2     -22.734  -4.498 -63.429  1.00  0.00           H  
ATOM     33 1HG  GLU A   2     -21.380  -4.015 -61.635  1.00  0.00           H  
ATOM     34 2HG  GLU A   2     -21.830  -2.406 -62.195  1.00  0.00           H  
ATOM     35  N   GLU A   3     -26.015  -4.364 -63.984  1.00  0.00           N  
ATOM     36  CA  GLU A   3     -26.879  -5.076 -64.919  1.00  0.00           C  
ATOM     37  C   GLU A   3     -27.554  -4.110 -65.887  1.00  0.00           C  
ATOM     38  O   GLU A   3     -27.574  -4.341 -67.096  1.00  0.00           O  
ATOM     39  CB  GLU A   3     -27.938  -5.879 -64.161  1.00  0.00           C  
ATOM     40  CG  GLU A   3     -27.385  -7.043 -63.352  1.00  0.00           C  
ATOM     41  CD  GLU A   3     -26.828  -6.619 -62.022  1.00  0.00           C  
ATOM     42  OE1 GLU A   3     -26.878  -5.450 -61.724  1.00  0.00           O  
ATOM     43  OE2 GLU A   3     -26.353  -7.465 -61.302  1.00  0.00           O  
ATOM     44  H   GLU A   3     -26.181  -4.457 -62.992  1.00  0.00           H  
ATOM     45  HA  GLU A   3     -26.267  -5.766 -65.499  1.00  0.00           H  
ATOM     46 1HB  GLU A   3     -28.474  -5.221 -63.477  1.00  0.00           H  
ATOM     47 2HB  GLU A   3     -28.666  -6.279 -64.867  1.00  0.00           H  
ATOM     48 1HG  GLU A   3     -28.182  -7.768 -63.185  1.00  0.00           H  
ATOM     49 2HG  GLU A   3     -26.602  -7.533 -63.929  1.00  0.00           H  
ATOM     50  N   LYS A   4     -28.105  -3.028 -65.349  1.00  0.00           N  
ATOM     51  CA  LYS A   4     -28.781  -2.028 -66.164  1.00  0.00           C  
ATOM     52  C   LYS A   4     -27.848  -1.459 -67.225  1.00  0.00           C  
ATOM     53  O   LYS A   4     -28.216  -1.349 -68.394  1.00  0.00           O  
ATOM     54  CB  LYS A   4     -29.327  -0.902 -65.285  1.00  0.00           C  
ATOM     55  CG  LYS A   4     -30.515  -1.300 -64.418  1.00  0.00           C  
ATOM     56  CD  LYS A   4     -30.987  -0.137 -63.559  1.00  0.00           C  
ATOM     57  CE  LYS A   4     -32.161  -0.538 -62.679  1.00  0.00           C  
ATOM     58  NZ  LYS A   4     -32.608   0.579 -61.804  1.00  0.00           N  
ATOM     59  H   LYS A   4     -28.053  -2.896 -64.349  1.00  0.00           H  
ATOM     60  HA  LYS A   4     -29.617  -2.506 -66.676  1.00  0.00           H  
ATOM     61 1HB  LYS A   4     -28.538  -0.539 -64.626  1.00  0.00           H  
ATOM     62 2HB  LYS A   4     -29.638  -0.067 -65.914  1.00  0.00           H  
ATOM     63 1HG  LYS A   4     -31.337  -1.628 -65.055  1.00  0.00           H  
ATOM     64 2HG  LYS A   4     -30.230  -2.128 -63.769  1.00  0.00           H  
ATOM     65 1HD  LYS A   4     -30.167   0.203 -62.924  1.00  0.00           H  
ATOM     66 2HD  LYS A   4     -31.292   0.689 -64.201  1.00  0.00           H  
ATOM     67 1HE  LYS A   4     -32.996  -0.849 -63.306  1.00  0.00           H  
ATOM     68 2HE  LYS A   4     -31.874  -1.381 -62.051  1.00  0.00           H  
ATOM     69 1HZ  LYS A   4     -33.387   0.273 -61.237  1.00  0.00           H  
ATOM     70 2HZ  LYS A   4     -31.847   0.864 -61.204  1.00  0.00           H  
ATOM     71 3HZ  LYS A   4     -32.896   1.361 -62.375  1.00  0.00           H  
ATOM     72  N   ARG A   5     -26.638  -1.098 -66.811  1.00  0.00           N  
ATOM     73  CA  ARG A   5     -25.649  -0.541 -67.726  1.00  0.00           C  
ATOM     74  C   ARG A   5     -25.232  -1.563 -68.776  1.00  0.00           C  
ATOM     75  O   ARG A   5     -25.073  -1.231 -69.951  1.00  0.00           O  
ATOM     76  CB  ARG A   5     -24.419  -0.071 -66.963  1.00  0.00           C  
ATOM     77  CG  ARG A   5     -24.632   1.167 -66.107  1.00  0.00           C  
ATOM     78  CD  ARG A   5     -23.405   1.530 -65.352  1.00  0.00           C  
ATOM     79  NE  ARG A   5     -23.604   2.713 -64.531  1.00  0.00           N  
ATOM     80  CZ  ARG A   5     -22.709   3.188 -63.643  1.00  0.00           C  
ATOM     81  NH1 ARG A   5     -21.561   2.570 -63.473  1.00  0.00           N  
ATOM     82  NH2 ARG A   5     -22.984   4.274 -62.943  1.00  0.00           N  
ATOM     83  H   ARG A   5     -26.398  -1.213 -65.837  1.00  0.00           H  
ATOM     84  HA  ARG A   5     -26.092   0.316 -68.234  1.00  0.00           H  
ATOM     85 1HB  ARG A   5     -24.071  -0.869 -66.309  1.00  0.00           H  
ATOM     86 2HB  ARG A   5     -23.616   0.149 -67.667  1.00  0.00           H  
ATOM     87 1HG  ARG A   5     -24.903   2.008 -66.745  1.00  0.00           H  
ATOM     88 2HG  ARG A   5     -25.433   0.981 -65.391  1.00  0.00           H  
ATOM     89 1HD  ARG A   5     -23.124   0.705 -64.698  1.00  0.00           H  
ATOM     90 2HD  ARG A   5     -22.594   1.732 -66.050  1.00  0.00           H  
ATOM     91  HE  ARG A   5     -24.476   3.216 -64.634  1.00  0.00           H  
ATOM     92 1HH1 ARG A   5     -21.350   1.739 -64.008  1.00  0.00           H  
ATOM     93 2HH1 ARG A   5     -20.890   2.925 -62.807  1.00  0.00           H  
ATOM     94 1HH2 ARG A   5     -23.867   4.750 -63.074  1.00  0.00           H  
ATOM     95 2HH2 ARG A   5     -22.314   4.630 -62.278  1.00  0.00           H  
ATOM     96  N   GLU A   6     -25.057  -2.807 -68.346  1.00  0.00           N  
ATOM     97  CA  GLU A   6     -24.658  -3.881 -69.250  1.00  0.00           C  
ATOM     98  C   GLU A   6     -25.735  -4.153 -70.292  1.00  0.00           C  
ATOM     99  O   GLU A   6     -25.436  -4.375 -71.465  1.00  0.00           O  
ATOM    100  CB  GLU A   6     -24.363  -5.160 -68.463  1.00  0.00           C  
ATOM    101  CG  GLU A   6     -23.107  -5.094 -67.605  1.00  0.00           C  
ATOM    102  CD  GLU A   6     -22.889  -6.339 -66.792  1.00  0.00           C  
ATOM    103  OE1 GLU A   6     -23.746  -7.190 -66.800  1.00  0.00           O  
ATOM    104  OE2 GLU A   6     -21.863  -6.441 -66.161  1.00  0.00           O  
ATOM    105  H   GLU A   6     -25.202  -3.015 -67.369  1.00  0.00           H  
ATOM    106  HA  GLU A   6     -23.751  -3.576 -69.772  1.00  0.00           H  
ATOM    107 1HB  GLU A   6     -25.204  -5.386 -67.807  1.00  0.00           H  
ATOM    108 2HB  GLU A   6     -24.253  -5.995 -69.154  1.00  0.00           H  
ATOM    109 1HG  GLU A   6     -22.245  -4.941 -68.253  1.00  0.00           H  
ATOM    110 2HG  GLU A   6     -23.181  -4.238 -66.936  1.00  0.00           H  
ATOM    111  N   ILE A   7     -26.990  -4.133 -69.857  1.00  0.00           N  
ATOM    112  CA  ILE A   7     -28.115  -4.378 -70.752  1.00  0.00           C  
ATOM    113  C   ILE A   7     -28.226  -3.284 -71.807  1.00  0.00           C  
ATOM    114  O   ILE A   7     -28.496  -3.561 -72.976  1.00  0.00           O  
ATOM    115  CB  ILE A   7     -29.435  -4.469 -69.964  1.00  0.00           C  
ATOM    116  CG1 ILE A   7     -29.445  -5.721 -69.083  1.00  0.00           C  
ATOM    117  CG2 ILE A   7     -30.622  -4.472 -70.914  1.00  0.00           C  
ATOM    118  CD1 ILE A   7     -30.576  -5.752 -68.080  1.00  0.00           C  
ATOM    119  H   ILE A   7     -27.170  -3.944 -68.881  1.00  0.00           H  
ATOM    120  HA  ILE A   7     -27.952  -5.327 -71.261  1.00  0.00           H  
ATOM    121  HB  ILE A   7     -29.519  -3.612 -69.296  1.00  0.00           H  
ATOM    122 1HG1 ILE A   7     -29.522  -6.607 -69.712  1.00  0.00           H  
ATOM    123 2HG1 ILE A   7     -28.504  -5.789 -68.536  1.00  0.00           H  
ATOM    124 1HG2 ILE A   7     -31.547  -4.538 -70.341  1.00  0.00           H  
ATOM    125 2HG2 ILE A   7     -30.622  -3.554 -71.499  1.00  0.00           H  
ATOM    126 3HG2 ILE A   7     -30.550  -5.329 -71.584  1.00  0.00           H  
ATOM    127 1HD1 ILE A   7     -30.517  -6.669 -67.493  1.00  0.00           H  
ATOM    128 2HD1 ILE A   7     -30.498  -4.890 -67.417  1.00  0.00           H  
ATOM    129 3HD1 ILE A   7     -31.529  -5.720 -68.606  1.00  0.00           H  
ATOM    130  N   ALA A   8     -28.017  -2.041 -71.390  1.00  0.00           N  
ATOM    131  CA  ALA A   8     -28.093  -0.906 -72.299  1.00  0.00           C  
ATOM    132  C   ALA A   8     -27.001  -0.973 -73.358  1.00  0.00           C  
ATOM    133  O   ALA A   8     -27.240  -0.678 -74.529  1.00  0.00           O  
ATOM    134  CB  ALA A   8     -27.999   0.400 -71.524  1.00  0.00           C  
ATOM    135  H   ALA A   8     -27.800  -1.879 -70.417  1.00  0.00           H  
ATOM    136  HA  ALA A   8     -29.056  -0.944 -72.809  1.00  0.00           H  
ATOM    137 1HB  ALA A   8     -28.058   1.240 -72.216  1.00  0.00           H  
ATOM    138 2HB  ALA A   8     -28.820   0.460 -70.810  1.00  0.00           H  
ATOM    139 3HB  ALA A   8     -27.051   0.437 -70.989  1.00  0.00           H  
ATOM    140  N   GLU A   9     -25.802  -1.362 -72.941  1.00  0.00           N  
ATOM    141  CA  GLU A   9     -24.670  -1.470 -73.854  1.00  0.00           C  
ATOM    142  C   GLU A   9     -24.905  -2.551 -74.898  1.00  0.00           C  
ATOM    143  O   GLU A   9     -24.584  -2.373 -76.073  1.00  0.00           O  
ATOM    144  CB  GLU A   9     -23.385  -1.769 -73.078  1.00  0.00           C  
ATOM    145  CG  GLU A   9     -22.891  -0.618 -72.213  1.00  0.00           C  
ATOM    146  CD  GLU A   9     -22.493   0.589 -73.015  1.00  0.00           C  
ATOM    147  OE1 GLU A   9     -21.558   0.493 -73.774  1.00  0.00           O  
ATOM    148  OE2 GLU A   9     -23.125   1.609 -72.870  1.00  0.00           O  
ATOM    149  H   GLU A   9     -25.671  -1.589 -71.966  1.00  0.00           H  
ATOM    150  HA  GLU A   9     -24.551  -0.518 -74.372  1.00  0.00           H  
ATOM    151 1HB  GLU A   9     -23.543  -2.631 -72.430  1.00  0.00           H  
ATOM    152 2HB  GLU A   9     -22.590  -2.027 -73.778  1.00  0.00           H  
ATOM    153 1HG  GLU A   9     -23.682  -0.334 -71.519  1.00  0.00           H  
ATOM    154 2HG  GLU A   9     -22.037  -0.958 -71.628  1.00  0.00           H  
ATOM    155  N   PHE A  10     -25.468  -3.674 -74.463  1.00  0.00           N  
ATOM    156  CA  PHE A  10     -25.748  -4.788 -75.362  1.00  0.00           C  
ATOM    157  C   PHE A  10     -26.789  -4.406 -76.407  1.00  0.00           C  
ATOM    158  O   PHE A  10     -26.668  -4.766 -77.578  1.00  0.00           O  
ATOM    159  CB  PHE A  10     -26.235  -6.003 -74.571  1.00  0.00           C  
ATOM    160  CG  PHE A  10     -25.149  -6.702 -73.804  1.00  0.00           C  
ATOM    161  CD1 PHE A  10     -24.093  -5.985 -73.260  1.00  0.00           C  
ATOM    162  CD2 PHE A  10     -25.179  -8.077 -73.625  1.00  0.00           C  
ATOM    163  CE1 PHE A  10     -23.093  -6.627 -72.554  1.00  0.00           C  
ATOM    164  CE2 PHE A  10     -24.182  -8.721 -72.919  1.00  0.00           C  
ATOM    165  CZ  PHE A  10     -23.137  -7.994 -72.383  1.00  0.00           C  
ATOM    166  H   PHE A  10     -25.709  -3.758 -73.486  1.00  0.00           H  
ATOM    167  HA  PHE A  10     -24.826  -5.055 -75.879  1.00  0.00           H  
ATOM    168 1HB  PHE A  10     -27.004  -5.693 -73.865  1.00  0.00           H  
ATOM    169 2HB  PHE A  10     -26.687  -6.723 -75.252  1.00  0.00           H  
ATOM    170  HD1 PHE A  10     -24.059  -4.904 -73.394  1.00  0.00           H  
ATOM    171  HD2 PHE A  10     -26.005  -8.650 -74.049  1.00  0.00           H  
ATOM    172  HE1 PHE A  10     -22.269  -6.052 -72.132  1.00  0.00           H  
ATOM    173  HE2 PHE A  10     -24.219  -9.802 -72.785  1.00  0.00           H  
ATOM    174  HZ  PHE A  10     -22.349  -8.501 -71.828  1.00  0.00           H  
ATOM    175  N   ALA A  11     -27.811  -3.674 -75.977  1.00  0.00           N  
ATOM    176  CA  ALA A  11     -28.874  -3.242 -76.875  1.00  0.00           C  
ATOM    177  C   ALA A  11     -28.344  -2.285 -77.936  1.00  0.00           C  
ATOM    178  O   ALA A  11     -28.723  -2.367 -79.105  1.00  0.00           O  
ATOM    179  CB  ALA A  11     -29.999  -2.588 -76.087  1.00  0.00           C  
ATOM    180  H   ALA A  11     -27.851  -3.411 -75.003  1.00  0.00           H  
ATOM    181  HA  ALA A  11     -29.266  -4.122 -77.385  1.00  0.00           H  
ATOM    182 1HB  ALA A  11     -30.787  -2.271 -76.771  1.00  0.00           H  
ATOM    183 2HB  ALA A  11     -30.406  -3.303 -75.372  1.00  0.00           H  
ATOM    184 3HB  ALA A  11     -29.613  -1.722 -75.552  1.00  0.00           H  
ATOM    185  N   ARG A  12     -27.466  -1.377 -77.521  1.00  0.00           N  
ATOM    186  CA  ARG A  12     -26.882  -0.403 -78.435  1.00  0.00           C  
ATOM    187  C   ARG A  12     -26.020  -1.085 -79.490  1.00  0.00           C  
ATOM    188  O   ARG A  12     -26.047  -0.714 -80.663  1.00  0.00           O  
ATOM    189  CB  ARG A  12     -26.039   0.609 -77.672  1.00  0.00           C  
ATOM    190  CG  ARG A  12     -25.482   1.743 -78.517  1.00  0.00           C  
ATOM    191  CD  ARG A  12     -24.093   1.463 -78.965  1.00  0.00           C  
ATOM    192  NE  ARG A  12     -23.161   1.423 -77.850  1.00  0.00           N  
ATOM    193  CZ  ARG A  12     -21.893   0.976 -77.928  1.00  0.00           C  
ATOM    194  NH1 ARG A  12     -21.421   0.536 -79.073  1.00  0.00           N  
ATOM    195  NH2 ARG A  12     -21.122   0.981 -76.854  1.00  0.00           N  
ATOM    196  H   ARG A  12     -27.197  -1.363 -76.548  1.00  0.00           H  
ATOM    197  HA  ARG A  12     -27.690   0.128 -78.938  1.00  0.00           H  
ATOM    198 1HB  ARG A  12     -26.636   1.053 -76.877  1.00  0.00           H  
ATOM    199 2HB  ARG A  12     -25.196   0.100 -77.204  1.00  0.00           H  
ATOM    200 1HG  ARG A  12     -26.106   1.880 -79.400  1.00  0.00           H  
ATOM    201 2HG  ARG A  12     -25.474   2.663 -77.932  1.00  0.00           H  
ATOM    202 1HD  ARG A  12     -24.062   0.498 -79.470  1.00  0.00           H  
ATOM    203 2HD  ARG A  12     -23.769   2.243 -79.653  1.00  0.00           H  
ATOM    204  HE  ARG A  12     -23.488   1.754 -76.952  1.00  0.00           H  
ATOM    205 1HH1 ARG A  12     -22.009   0.532 -79.894  1.00  0.00           H  
ATOM    206 2HH1 ARG A  12     -20.470   0.201 -79.132  1.00  0.00           H  
ATOM    207 1HH2 ARG A  12     -21.485   1.320 -75.974  1.00  0.00           H  
ATOM    208 2HH2 ARG A  12     -20.172   0.647 -76.913  1.00  0.00           H  
ATOM    209  N   GLU A  13     -25.255  -2.085 -79.066  1.00  0.00           N  
ATOM    210  CA  GLU A  13     -24.382  -2.820 -79.974  1.00  0.00           C  
ATOM    211  C   GLU A  13     -25.191  -3.583 -81.017  1.00  0.00           C  
ATOM    212  O   GLU A  13     -24.824  -3.625 -82.191  1.00  0.00           O  
ATOM    213  CB  GLU A  13     -23.494  -3.791 -79.192  1.00  0.00           C  
ATOM    214  CG  GLU A  13     -22.432  -3.118 -78.334  1.00  0.00           C  
ATOM    215  CD  GLU A  13     -21.627  -4.098 -77.526  1.00  0.00           C  
ATOM    216  OE1 GLU A  13     -21.955  -5.260 -77.537  1.00  0.00           O  
ATOM    217  OE2 GLU A  13     -20.682  -3.683 -76.896  1.00  0.00           O  
ATOM    218  H   GLU A  13     -25.278  -2.342 -78.090  1.00  0.00           H  
ATOM    219  HA  GLU A  13     -23.744  -2.106 -80.495  1.00  0.00           H  
ATOM    220 1HB  GLU A  13     -24.114  -4.404 -78.537  1.00  0.00           H  
ATOM    221 2HB  GLU A  13     -22.988  -4.461 -79.886  1.00  0.00           H  
ATOM    222 1HG  GLU A  13     -21.757  -2.559 -78.982  1.00  0.00           H  
ATOM    223 2HG  GLU A  13     -22.916  -2.411 -77.662  1.00  0.00           H  
ATOM    224  N   MET A  14     -26.291  -4.183 -80.579  1.00  0.00           N  
ATOM    225  CA  MET A  14     -27.154  -4.948 -81.474  1.00  0.00           C  
ATOM    226  C   MET A  14     -27.790  -4.047 -82.525  1.00  0.00           C  
ATOM    227  O   MET A  14     -27.890  -4.416 -83.695  1.00  0.00           O  
ATOM    228  CB  MET A  14     -28.232  -5.677 -80.674  1.00  0.00           C  
ATOM    229  CG  MET A  14     -27.715  -6.833 -79.829  1.00  0.00           C  
ATOM    230  SD  MET A  14     -29.044  -7.806 -79.094  1.00  0.00           S  
ATOM    231  CE  MET A  14     -29.605  -6.695 -77.807  1.00  0.00           C  
ATOM    232  H   MET A  14     -26.537  -4.109 -79.602  1.00  0.00           H  
ATOM    233  HA  MET A  14     -26.545  -5.686 -81.995  1.00  0.00           H  
ATOM    234 1HB  MET A  14     -28.730  -4.974 -80.009  1.00  0.00           H  
ATOM    235 2HB  MET A  14     -28.986  -6.073 -81.356  1.00  0.00           H  
ATOM    236 1HG  MET A  14     -27.106  -7.492 -80.447  1.00  0.00           H  
ATOM    237 2HG  MET A  14     -27.089  -6.444 -79.026  1.00  0.00           H  
ATOM    238 1HE  MET A  14     -30.429  -7.156 -77.262  1.00  0.00           H  
ATOM    239 2HE  MET A  14     -28.784  -6.489 -77.120  1.00  0.00           H  
ATOM    240 3HE  MET A  14     -29.946  -5.761 -78.256  1.00  0.00           H  
ATOM    241  N   MET A  15     -28.218  -2.862 -82.101  1.00  0.00           N  
ATOM    242  CA  MET A  15     -28.846  -1.906 -83.006  1.00  0.00           C  
ATOM    243  C   MET A  15     -27.865  -1.426 -84.068  1.00  0.00           C  
ATOM    244  O   MET A  15     -28.222  -1.286 -85.238  1.00  0.00           O  
ATOM    245  CB  MET A  15     -29.401  -0.721 -82.219  1.00  0.00           C  
ATOM    246  CG  MET A  15     -30.569  -1.063 -81.305  1.00  0.00           C  
ATOM    247  SD  MET A  15     -32.020  -1.631 -82.213  1.00  0.00           S  
ATOM    248  CE  MET A  15     -33.077  -2.159 -80.867  1.00  0.00           C  
ATOM    249  H   MET A  15     -28.105  -2.616 -81.128  1.00  0.00           H  
ATOM    250  HA  MET A  15     -29.669  -2.404 -83.518  1.00  0.00           H  
ATOM    251 1HB  MET A  15     -28.612  -0.290 -81.605  1.00  0.00           H  
ATOM    252 2HB  MET A  15     -29.736   0.052 -82.912  1.00  0.00           H  
ATOM    253 1HG  MET A  15     -30.269  -1.847 -80.610  1.00  0.00           H  
ATOM    254 2HG  MET A  15     -30.848  -0.183 -80.725  1.00  0.00           H  
ATOM    255 1HE  MET A  15     -34.017  -2.537 -81.270  1.00  0.00           H  
ATOM    256 2HE  MET A  15     -32.580  -2.948 -80.302  1.00  0.00           H  
ATOM    257 3HE  MET A  15     -33.278  -1.312 -80.210  1.00  0.00           H  
ATOM    258  N   GLU A  16     -26.628  -1.175 -83.652  1.00  0.00           N  
ATOM    259  CA  GLU A  16     -25.592  -0.710 -84.567  1.00  0.00           C  
ATOM    260  C   GLU A  16     -25.268  -1.766 -85.617  1.00  0.00           C  
ATOM    261  O   GLU A  16     -25.079  -1.449 -86.791  1.00  0.00           O  
ATOM    262  CB  GLU A  16     -24.324  -0.340 -83.793  1.00  0.00           C  
ATOM    263  CG  GLU A  16     -24.455   0.907 -82.931  1.00  0.00           C  
ATOM    264  CD  GLU A  16     -23.216   1.198 -82.131  1.00  0.00           C  
ATOM    265  OE1 GLU A  16     -22.560   0.268 -81.729  1.00  0.00           O  
ATOM    266  OE2 GLU A  16     -22.926   2.352 -81.922  1.00  0.00           O  
ATOM    267  H   GLU A  16     -26.400  -1.309 -82.677  1.00  0.00           H  
ATOM    268  HA  GLU A  16     -25.957   0.178 -85.082  1.00  0.00           H  
ATOM    269 1HB  GLU A  16     -24.041  -1.168 -83.143  1.00  0.00           H  
ATOM    270 2HB  GLU A  16     -23.505  -0.178 -84.494  1.00  0.00           H  
ATOM    271 1HG  GLU A  16     -24.667   1.760 -83.575  1.00  0.00           H  
ATOM    272 2HG  GLU A  16     -25.298   0.780 -82.253  1.00  0.00           H  
ATOM    273  N   GLU A  17     -25.206  -3.021 -85.186  1.00  0.00           N  
ATOM    274  CA  GLU A  17     -24.906  -4.126 -86.088  1.00  0.00           C  
ATOM    275  C   GLU A  17     -26.003  -4.301 -87.131  1.00  0.00           C  
ATOM    276  O   GLU A  17     -25.724  -4.552 -88.304  1.00  0.00           O  
ATOM    277  CB  GLU A  17     -24.728  -5.425 -85.298  1.00  0.00           C  
ATOM    278  CG  GLU A  17     -23.471  -5.471 -84.441  1.00  0.00           C  
ATOM    279  CD  GLU A  17     -23.366  -6.730 -83.625  1.00  0.00           C  
ATOM    280  OE1 GLU A  17     -24.297  -7.499 -83.632  1.00  0.00           O  
ATOM    281  OE2 GLU A  17     -22.353  -6.922 -82.994  1.00  0.00           O  
ATOM    282  H   GLU A  17     -25.372  -3.215 -84.209  1.00  0.00           H  
ATOM    283  HA  GLU A  17     -23.975  -3.903 -86.610  1.00  0.00           H  
ATOM    284 1HB  GLU A  17     -25.586  -5.573 -84.643  1.00  0.00           H  
ATOM    285 2HB  GLU A  17     -24.693  -6.268 -85.988  1.00  0.00           H  
ATOM    286 1HG  GLU A  17     -22.598  -5.398 -85.089  1.00  0.00           H  
ATOM    287 2HG  GLU A  17     -23.467  -4.611 -83.774  1.00  0.00           H  
ATOM    288  N   ILE A  18     -27.250  -4.169 -86.696  1.00  0.00           N  
ATOM    289  CA  ILE A  18     -28.392  -4.311 -87.592  1.00  0.00           C  
ATOM    290  C   ILE A  18     -28.404  -3.213 -88.649  1.00  0.00           C  
ATOM    291  O   ILE A  18     -28.697  -3.467 -89.818  1.00  0.00           O  
ATOM    292  CB  ILE A  18     -29.715  -4.281 -86.804  1.00  0.00           C  
ATOM    293  CG1 ILE A  18     -29.840  -5.526 -85.923  1.00  0.00           C  
ATOM    294  CG2 ILE A  18     -30.897  -4.176 -87.755  1.00  0.00           C  
ATOM    295  CD1 ILE A  18     -30.969  -5.454 -84.921  1.00  0.00           C  
ATOM    296  H   ILE A  18     -27.413  -3.964 -85.720  1.00  0.00           H  
ATOM    297  HA  ILE A  18     -28.315  -5.271 -88.100  1.00  0.00           H  
ATOM    298  HB  ILE A  18     -29.720  -3.420 -86.136  1.00  0.00           H  
ATOM    299 1HG1 ILE A  18     -29.997  -6.402 -86.552  1.00  0.00           H  
ATOM    300 2HG1 ILE A  18     -28.909  -5.680 -85.376  1.00  0.00           H  
ATOM    301 1HG2 ILE A  18     -31.824  -4.157 -87.182  1.00  0.00           H  
ATOM    302 2HG2 ILE A  18     -30.814  -3.261 -88.340  1.00  0.00           H  
ATOM    303 3HG2 ILE A  18     -30.903  -5.036 -88.425  1.00  0.00           H  
ATOM    304 1HD1 ILE A  18     -30.993  -6.372 -84.333  1.00  0.00           H  
ATOM    305 2HD1 ILE A  18     -30.813  -4.603 -84.257  1.00  0.00           H  
ATOM    306 3HD1 ILE A  18     -31.915  -5.335 -85.447  1.00  0.00           H  
ATOM    307  N   SER A  19     -28.085  -1.995 -88.232  1.00  0.00           N  
ATOM    308  CA  SER A  19     -28.058  -0.855 -89.141  1.00  0.00           C  
ATOM    309  C   SER A  19     -26.975  -1.022 -90.201  1.00  0.00           C  
ATOM    310  O   SER A  19     -27.187  -0.709 -91.373  1.00  0.00           O  
ATOM    311  CB  SER A  19     -27.826   0.426 -88.364  1.00  0.00           C  
ATOM    312  OG  SER A  19     -28.908   0.705 -87.520  1.00  0.00           O  
ATOM    313  H   SER A  19     -27.855  -1.853 -87.259  1.00  0.00           H  
ATOM    314  HA  SER A  19     -29.023  -0.790 -89.644  1.00  0.00           H  
ATOM    315 1HB  SER A  19     -26.915   0.334 -87.774  1.00  0.00           H  
ATOM    316 2HB  SER A  19     -27.681   1.252 -89.060  1.00  0.00           H  
ATOM    317  HG  SER A  19     -28.790   0.150 -86.746  1.00  0.00           H  
ATOM    318  N   GLU A  20     -25.815  -1.516 -89.782  1.00  0.00           N  
ATOM    319  CA  GLU A  20     -24.699  -1.726 -90.694  1.00  0.00           C  
ATOM    320  C   GLU A  20     -25.030  -2.784 -91.739  1.00  0.00           C  
ATOM    321  O   GLU A  20     -24.694  -2.636 -92.914  1.00  0.00           O  
ATOM    322  CB  GLU A  20     -23.447  -2.137 -89.917  1.00  0.00           C  
ATOM    323  CG  GLU A  20     -22.847  -1.031 -89.060  1.00  0.00           C  
ATOM    324  CD  GLU A  20     -21.663  -1.491 -88.256  1.00  0.00           C  
ATOM    325  OE1 GLU A  20     -21.379  -2.665 -88.269  1.00  0.00           O  
ATOM    326  OE2 GLU A  20     -21.041  -0.667 -87.627  1.00  0.00           O  
ATOM    327  H   GLU A  20     -25.703  -1.753 -88.806  1.00  0.00           H  
ATOM    328  HA  GLU A  20     -24.496  -0.788 -91.213  1.00  0.00           H  
ATOM    329 1HB  GLU A  20     -23.684  -2.976 -89.262  1.00  0.00           H  
ATOM    330 2HB  GLU A  20     -22.679  -2.473 -90.614  1.00  0.00           H  
ATOM    331 1HG  GLU A  20     -22.536  -0.212 -89.707  1.00  0.00           H  
ATOM    332 2HG  GLU A  20     -23.614  -0.653 -88.385  1.00  0.00           H  
ATOM    333  N   ARG A  21     -25.691  -3.851 -91.304  1.00  0.00           N  
ATOM    334  CA  ARG A  21     -26.071  -4.936 -92.200  1.00  0.00           C  
ATOM    335  C   ARG A  21     -27.072  -4.461 -93.246  1.00  0.00           C  
ATOM    336  O   ARG A  21     -26.983  -4.831 -94.417  1.00  0.00           O  
ATOM    337  CB  ARG A  21     -26.672  -6.093 -91.415  1.00  0.00           C  
ATOM    338  CG  ARG A  21     -25.732  -6.741 -90.411  1.00  0.00           C  
ATOM    339  CD  ARG A  21     -24.655  -7.511 -91.085  1.00  0.00           C  
ATOM    340  NE  ARG A  21     -23.597  -6.645 -91.580  1.00  0.00           N  
ATOM    341  CZ  ARG A  21     -22.653  -6.073 -90.808  1.00  0.00           C  
ATOM    342  NH1 ARG A  21     -22.649  -6.283 -89.510  1.00  0.00           N  
ATOM    343  NH2 ARG A  21     -21.732  -5.299 -91.355  1.00  0.00           N  
ATOM    344  H   ARG A  21     -25.938  -3.911 -90.326  1.00  0.00           H  
ATOM    345  HA  ARG A  21     -25.176  -5.291 -92.712  1.00  0.00           H  
ATOM    346 1HB  ARG A  21     -27.548  -5.745 -90.869  1.00  0.00           H  
ATOM    347 2HB  ARG A  21     -27.003  -6.868 -92.106  1.00  0.00           H  
ATOM    348 1HG  ARG A  21     -25.268  -5.970 -89.796  1.00  0.00           H  
ATOM    349 2HG  ARG A  21     -26.295  -7.424 -89.774  1.00  0.00           H  
ATOM    350 1HD  ARG A  21     -24.217  -8.217 -90.380  1.00  0.00           H  
ATOM    351 2HD  ARG A  21     -25.073  -8.057 -91.931  1.00  0.00           H  
ATOM    352  HE  ARG A  21     -23.568  -6.460 -92.574  1.00  0.00           H  
ATOM    353 1HH1 ARG A  21     -23.354  -6.874 -89.092  1.00  0.00           H  
ATOM    354 2HH1 ARG A  21     -21.942  -5.854 -88.932  1.00  0.00           H  
ATOM    355 1HH2 ARG A  21     -21.735  -5.137 -92.353  1.00  0.00           H  
ATOM    356 2HH2 ARG A  21     -21.025  -4.870 -90.777  1.00  0.00           H  
ATOM    357  N   VAL A  22     -28.025  -3.641 -92.818  1.00  0.00           N  
ATOM    358  CA  VAL A  22     -29.045  -3.114 -93.717  1.00  0.00           C  
ATOM    359  C   VAL A  22     -28.428  -2.210 -94.777  1.00  0.00           C  
ATOM    360  O   VAL A  22     -28.811  -2.258 -95.946  1.00  0.00           O  
ATOM    361  CB  VAL A  22     -30.101  -2.323 -92.923  1.00  0.00           C  
ATOM    362  CG1 VAL A  22     -31.059  -1.614 -93.869  1.00  0.00           C  
ATOM    363  CG2 VAL A  22     -30.857  -3.259 -91.992  1.00  0.00           C  
ATOM    364  H   VAL A  22     -28.043  -3.376 -91.844  1.00  0.00           H  
ATOM    365  HA  VAL A  22     -29.535  -3.953 -94.214  1.00  0.00           H  
ATOM    366  HB  VAL A  22     -29.600  -1.553 -92.336  1.00  0.00           H  
ATOM    367 1HG1 VAL A  22     -31.799  -1.060 -93.291  1.00  0.00           H  
ATOM    368 2HG1 VAL A  22     -30.501  -0.923 -94.501  1.00  0.00           H  
ATOM    369 3HG1 VAL A  22     -31.565  -2.351 -94.493  1.00  0.00           H  
ATOM    370 1HG2 VAL A  22     -31.602  -2.693 -91.433  1.00  0.00           H  
ATOM    371 2HG2 VAL A  22     -31.353  -4.033 -92.578  1.00  0.00           H  
ATOM    372 3HG2 VAL A  22     -30.157  -3.723 -91.296  1.00  0.00           H  
ATOM    373  N   GLU A  23     -27.473  -1.387 -94.364  1.00  0.00           N  
ATOM    374  CA  GLU A  23     -26.803  -0.468 -95.277  1.00  0.00           C  
ATOM    375  C   GLU A  23     -26.007  -1.227 -96.332  1.00  0.00           C  
ATOM    376  O   GLU A  23     -26.003  -0.856 -97.506  1.00  0.00           O  
ATOM    377  CB  GLU A  23     -25.877   0.473 -94.503  1.00  0.00           C  
ATOM    378  CG  GLU A  23     -25.187   1.523 -95.363  1.00  0.00           C  
ATOM    379  CD  GLU A  23     -24.356   2.484 -94.559  1.00  0.00           C  
ATOM    380  OE1 GLU A  23     -24.330   2.356 -93.358  1.00  0.00           O  
ATOM    381  OE2 GLU A  23     -23.746   3.346 -95.146  1.00  0.00           O  
ATOM    382  H   GLU A  23     -27.202  -1.398 -93.391  1.00  0.00           H  
ATOM    383  HA  GLU A  23     -27.561   0.128 -95.786  1.00  0.00           H  
ATOM    384 1HB  GLU A  23     -26.447   0.993 -93.734  1.00  0.00           H  
ATOM    385 2HB  GLU A  23     -25.104  -0.108 -94.001  1.00  0.00           H  
ATOM    386 1HG  GLU A  23     -24.544   1.021 -96.085  1.00  0.00           H  
ATOM    387 2HG  GLU A  23     -25.943   2.079 -95.916  1.00  0.00           H  
ATOM    388  N   ARG A  24     -25.334  -2.289 -95.907  1.00  0.00           N  
ATOM    389  CA  ARG A  24     -24.531  -3.102 -96.813  1.00  0.00           C  
ATOM    390  C   ARG A  24     -25.405  -3.789 -97.856  1.00  0.00           C  
ATOM    391  O   ARG A  24     -25.056  -3.839 -99.036  1.00  0.00           O  
ATOM    392  CB  ARG A  24     -23.749  -4.153 -96.039  1.00  0.00           C  
ATOM    393  CG  ARG A  24     -22.897  -5.076 -96.895  1.00  0.00           C  
ATOM    394  CD  ARG A  24     -21.790  -4.342 -97.561  1.00  0.00           C  
ATOM    395  NE  ARG A  24     -21.001  -5.212 -98.418  1.00  0.00           N  
ATOM    396  CZ  ARG A  24     -21.297  -5.494 -99.702  1.00  0.00           C  
ATOM    397  NH1 ARG A  24     -22.364  -4.968-100.261  1.00  0.00           N  
ATOM    398  NH2 ARG A  24     -20.514  -6.298-100.399  1.00  0.00           N  
ATOM    399  H   ARG A  24     -25.379  -2.540 -94.930  1.00  0.00           H  
ATOM    400  HA  ARG A  24     -23.824  -2.452 -97.327  1.00  0.00           H  
ATOM    401 1HB  ARG A  24     -23.088  -3.662 -95.326  1.00  0.00           H  
ATOM    402 2HB  ARG A  24     -24.440  -4.775 -95.470  1.00  0.00           H  
ATOM    403 1HG  ARG A  24     -22.463  -5.856 -96.269  1.00  0.00           H  
ATOM    404 2HG  ARG A  24     -23.518  -5.533 -97.667  1.00  0.00           H  
ATOM    405 1HD  ARG A  24     -22.202  -3.541 -98.174  1.00  0.00           H  
ATOM    406 2HD  ARG A  24     -21.130  -3.917 -96.805  1.00  0.00           H  
ATOM    407  HE  ARG A  24     -20.171  -5.635 -98.023  1.00  0.00           H  
ATOM    408 1HH1 ARG A  24     -22.963  -4.353 -99.728  1.00  0.00           H  
ATOM    409 2HH1 ARG A  24     -22.586  -5.180-101.223  1.00  0.00           H  
ATOM    410 1HH2 ARG A  24     -19.693  -6.702 -99.969  1.00  0.00           H  
ATOM    411 2HH2 ARG A  24     -20.735  -6.509-101.361  1.00  0.00           H  
ATOM    412  N   TYR A  25     -26.544  -4.317 -97.407  1.00  0.00           N  
ATOM    413  CA  TYR A  25     -27.385  -5.164 -98.245  1.00  0.00           C  
ATOM    414  C   TYR A  25     -28.565  -4.422 -98.861  1.00  0.00           C  
ATOM    415  O   TYR A  25     -29.217  -4.924 -99.776  1.00  0.00           O  
ATOM    416  CB  TYR A  25     -27.892  -6.358 -97.433  1.00  0.00           C  
ATOM    417  CG  TYR A  25     -26.796  -7.298 -96.980  1.00  0.00           C  
ATOM    418  CD1 TYR A  25     -26.591  -7.522 -95.627  1.00  0.00           C  
ATOM    419  CD2 TYR A  25     -25.997  -7.934 -97.918  1.00  0.00           C  
ATOM    420  CE1 TYR A  25     -25.590  -8.380 -95.213  1.00  0.00           C  
ATOM    421  CE2 TYR A  25     -24.996  -8.792 -97.505  1.00  0.00           C  
ATOM    422  CZ  TYR A  25     -24.792  -9.016 -96.158  1.00  0.00           C  
ATOM    423  OH  TYR A  25     -23.795  -9.870 -95.746  1.00  0.00           O  
ATOM    424  H   TYR A  25     -26.831  -4.123 -96.458  1.00  0.00           H  
ATOM    425  HA  TYR A  25     -26.784  -5.536 -99.075  1.00  0.00           H  
ATOM    426 1HB  TYR A  25     -28.420  -6.000 -96.549  1.00  0.00           H  
ATOM    427 2HB  TYR A  25     -28.603  -6.928 -98.031  1.00  0.00           H  
ATOM    428  HD1 TYR A  25     -27.219  -7.022 -94.890  1.00  0.00           H  
ATOM    429  HD2 TYR A  25     -26.158  -7.757 -98.982  1.00  0.00           H  
ATOM    430  HE1 TYR A  25     -25.429  -8.557 -94.150  1.00  0.00           H  
ATOM    431  HE2 TYR A  25     -24.368  -9.292 -98.242  1.00  0.00           H  
ATOM    432  HH  TYR A  25     -23.788  -9.913 -94.787  1.00  0.00           H  
ATOM    433  N   VAL A  26     -28.849  -3.220 -98.366  1.00  0.00           N  
ATOM    434  CA  VAL A  26     -30.034  -2.496 -98.809  1.00  0.00           C  
ATOM    435  C   VAL A  26     -29.697  -1.517 -99.925  1.00  0.00           C  
ATOM    436  O   VAL A  26     -29.033  -0.506 -99.697  1.00  0.00           O  
ATOM    437  CB  VAL A  26     -30.663  -1.729 -97.631  1.00  0.00           C  
ATOM    438  CG1 VAL A  26     -31.888  -0.954 -98.093  1.00  0.00           C  
ATOM    439  CG2 VAL A  26     -31.028  -2.699 -96.517  1.00  0.00           C  
ATOM    440  H   VAL A  26     -28.244  -2.798 -97.677  1.00  0.00           H  
ATOM    441  HA  VAL A  26     -30.761  -3.218 -99.185  1.00  0.00           H  
ATOM    442  HB  VAL A  26     -29.943  -1.001 -97.258  1.00  0.00           H  
ATOM    443 1HG1 VAL A  26     -32.320  -0.418 -97.248  1.00  0.00           H  
ATOM    444 2HG1 VAL A  26     -31.597  -0.241 -98.864  1.00  0.00           H  
ATOM    445 3HG1 VAL A  26     -32.626  -1.646 -98.497  1.00  0.00           H  
ATOM    446 1HG2 VAL A  26     -31.471  -2.150 -95.687  1.00  0.00           H  
ATOM    447 2HG2 VAL A  26     -31.743  -3.432 -96.892  1.00  0.00           H  
ATOM    448 3HG2 VAL A  26     -30.130  -3.213 -96.174  1.00  0.00           H  
ATOM    449  N   GLU A  27     -30.161  -1.827-101.131  1.00  0.00           N  
ATOM    450  CA  GLU A  27     -29.936  -0.971-102.289  1.00  0.00           C  
ATOM    451  C   GLU A  27     -30.758   0.310-102.224  1.00  0.00           C  
ATOM    452  O   GLU A  27     -30.335   1.356-102.714  1.00  0.00           O  
ATOM    453  CB  GLU A  27     -30.267  -1.729-103.576  1.00  0.00           C  
ATOM    454  CG  GLU A  27     -29.313  -2.872-103.896  1.00  0.00           C  
ATOM    455  CD  GLU A  27     -29.683  -3.609-105.153  1.00  0.00           C  
ATOM    456  OE1 GLU A  27     -30.716  -3.318-105.707  1.00  0.00           O  
ATOM    457  OE2 GLU A  27     -28.932  -4.464-105.559  1.00  0.00           O  
ATOM    458  H   GLU A  27     -30.686  -2.682-101.246  1.00  0.00           H  
ATOM    459  HA  GLU A  27     -28.883  -0.688-102.310  1.00  0.00           H  
ATOM    460 1HB  GLU A  27     -31.273  -2.143-103.507  1.00  0.00           H  
ATOM    461 2HB  GLU A  27     -30.254  -1.038-104.419  1.00  0.00           H  
ATOM    462 1HG  GLU A  27     -28.306  -2.471-104.006  1.00  0.00           H  
ATOM    463 2HG  GLU A  27     -29.307  -3.570-103.060  1.00  0.00           H  
ATOM    464  N   ASP A  28     -31.938   0.227-101.617  1.00  0.00           N  
ATOM    465  CA  ASP A  28     -32.867   1.352-101.619  1.00  0.00           C  
ATOM    466  C   ASP A  28     -32.366   2.464-100.713  1.00  0.00           C  
ATOM    467  O   ASP A  28     -32.291   2.299 -99.495  1.00  0.00           O  
ATOM    468  CB  ASP A  28     -34.260   0.905-101.168  1.00  0.00           C  
ATOM    469  CG  ASP A  28     -35.293   2.021-101.243  1.00  0.00           C  
ATOM    470  OD1 ASP A  28     -35.145   2.990-100.537  1.00  0.00           O  
ATOM    471  OD2 ASP A  28     -36.221   1.894-102.006  1.00  0.00           O  
ATOM    472  H   ASP A  28     -32.200  -0.626-101.145  1.00  0.00           H  
ATOM    473  HA  ASP A  28     -32.937   1.740-102.635  1.00  0.00           H  
ATOM    474 1HB  ASP A  28     -34.596   0.076-101.792  1.00  0.00           H  
ATOM    475 2HB  ASP A  28     -34.211   0.543-100.141  1.00  0.00           H  
ATOM    476  N   PRO A  29     -31.955   3.698-101.026  1.00  0.00           N  
ATOM    477  CA  PRO A  29     -31.344   4.422 -99.919  1.00  0.00           C  
ATOM    478  C   PRO A  29     -32.355   4.693 -98.817  1.00  0.00           C  
ATOM    479  O   PRO A  29     -32.008   4.719 -97.636  1.00  0.00           O  
ATOM    480  CB  PRO A  29     -30.865   5.720-100.577  1.00  0.00           C  
ATOM    481  CG  PRO A  29     -30.692   5.360-102.013  1.00  0.00           C  
ATOM    482  CD  PRO A  29     -31.802   4.381-102.290  1.00  0.00           C  
ATOM    483  HA  PRO A  29     -30.494   3.839 -99.531  1.00  0.00           H  
ATOM    484 1HB  PRO A  29     -31.608   6.516-100.423  1.00  0.00           H  
ATOM    485 2HB  PRO A  29     -29.930   6.057-100.106  1.00  0.00           H  
ATOM    486 1HG  PRO A  29     -30.756   6.260-102.641  1.00  0.00           H  
ATOM    487 2HG  PRO A  29     -29.694   4.927-102.179  1.00  0.00           H  
ATOM    488 1HD  PRO A  29     -32.712   4.928-102.576  1.00  0.00           H  
ATOM    489 2HD  PRO A  29     -31.494   3.693-103.092  1.00  0.00           H  
ATOM    490  N   VAL A  30     -33.602   4.892 -99.216  1.00  0.00           N  
ATOM    491  CA  VAL A  30     -34.630   5.382 -98.305  1.00  0.00           C  
ATOM    492  C   VAL A  30     -34.970   4.340 -97.246  1.00  0.00           C  
ATOM    493  O   VAL A  30     -35.154   4.670 -96.074  1.00  0.00           O  
ATOM    494  CB  VAL A  30     -35.905   5.750 -99.087  1.00  0.00           C  
ATOM    495  CG1 VAL A  30     -37.036   6.096 -98.129  1.00  0.00           C  
ATOM    496  CG2 VAL A  30     -35.619   6.913-100.025  1.00  0.00           C  
ATOM    497  H   VAL A  30     -33.848   4.699-100.177  1.00  0.00           H  
ATOM    498  HA  VAL A  30     -34.254   6.277 -97.808  1.00  0.00           H  
ATOM    499  HB  VAL A  30     -36.227   4.885 -99.666  1.00  0.00           H  
ATOM    500 1HG1 VAL A  30     -37.929   6.353 -98.699  1.00  0.00           H  
ATOM    501 2HG1 VAL A  30     -37.247   5.237 -97.492  1.00  0.00           H  
ATOM    502 3HG1 VAL A  30     -36.743   6.944 -97.511  1.00  0.00           H  
ATOM    503 1HG2 VAL A  30     -36.525   7.168-100.575  1.00  0.00           H  
ATOM    504 2HG2 VAL A  30     -35.291   7.776 -99.446  1.00  0.00           H  
ATOM    505 3HG2 VAL A  30     -34.836   6.629-100.728  1.00  0.00           H  
ATOM    506  N   LEU A  31     -35.053   3.083 -97.665  1.00  0.00           N  
ATOM    507  CA  LEU A  31     -35.370   1.991 -96.753  1.00  0.00           C  
ATOM    508  C   LEU A  31     -34.276   1.809 -95.709  1.00  0.00           C  
ATOM    509  O   LEU A  31     -34.558   1.576 -94.534  1.00  0.00           O  
ATOM    510  CB  LEU A  31     -35.561   0.686 -97.536  1.00  0.00           C  
ATOM    511  CG  LEU A  31     -36.807   0.621 -98.427  1.00  0.00           C  
ATOM    512  CD1 LEU A  31     -36.764  -0.647 -99.269  1.00  0.00           C  
ATOM    513  CD2 LEU A  31     -38.056   0.658 -97.559  1.00  0.00           C  
ATOM    514  H   LEU A  31     -34.892   2.877 -98.641  1.00  0.00           H  
ATOM    515  HA  LEU A  31     -36.300   2.230 -96.238  1.00  0.00           H  
ATOM    516 1HB  LEU A  31     -34.690   0.532 -98.171  1.00  0.00           H  
ATOM    517 2HB  LEU A  31     -35.617  -0.140 -96.826  1.00  0.00           H  
ATOM    518  HG  LEU A  31     -36.813   1.473 -99.108  1.00  0.00           H  
ATOM    519 1HD1 LEU A  31     -37.650  -0.694 -99.903  1.00  0.00           H  
ATOM    520 2HD1 LEU A  31     -35.871  -0.639 -99.895  1.00  0.00           H  
ATOM    521 3HD1 LEU A  31     -36.741  -1.518 -98.615  1.00  0.00           H  
ATOM    522 1HD2 LEU A  31     -38.942   0.613 -98.193  1.00  0.00           H  
ATOM    523 2HD2 LEU A  31     -38.052  -0.194 -96.879  1.00  0.00           H  
ATOM    524 3HD2 LEU A  31     -38.069   1.583 -96.981  1.00  0.00           H  
ATOM    525  N   ALA A  32     -33.025   1.917 -96.144  1.00  0.00           N  
ATOM    526  CA  ALA A  32     -31.887   1.764 -95.247  1.00  0.00           C  
ATOM    527  C   ALA A  32     -31.857   2.871 -94.201  1.00  0.00           C  
ATOM    528  O   ALA A  32     -31.566   2.624 -93.031  1.00  0.00           O  
ATOM    529  CB  ALA A  32     -30.587   1.748 -96.039  1.00  0.00           C  
ATOM    530  H   ALA A  32     -32.860   2.110 -97.121  1.00  0.00           H  
ATOM    531  HA  ALA A  32     -31.992   0.814 -94.724  1.00  0.00           H  
ATOM    532 1HB  ALA A  32     -29.746   1.633 -95.355  1.00  0.00           H  
ATOM    533 2HB  ALA A  32     -30.600   0.916 -96.742  1.00  0.00           H  
ATOM    534 3HB  ALA A  32     -30.484   2.684 -96.586  1.00  0.00           H  
ATOM    535  N   THR A  33     -32.159   4.092 -94.629  1.00  0.00           N  
ATOM    536  CA  THR A  33     -32.167   5.240 -93.729  1.00  0.00           C  
ATOM    537  C   THR A  33     -33.251   5.099 -92.670  1.00  0.00           C  
ATOM    538  O   THR A  33     -33.035   5.419 -91.501  1.00  0.00           O  
ATOM    539  CB  THR A  33     -32.371   6.554 -94.506  1.00  0.00           C  
ATOM    540  OG1 THR A  33     -31.294   6.735 -95.435  1.00  0.00           O  
ATOM    541  CG2 THR A  33     -32.416   7.737 -93.551  1.00  0.00           C  
ATOM    542  H   THR A  33     -32.390   4.228 -95.603  1.00  0.00           H  
ATOM    543  HA  THR A  33     -31.203   5.288 -93.221  1.00  0.00           H  
ATOM    544  HB  THR A  33     -33.308   6.507 -95.061  1.00  0.00           H  
ATOM    545  HG1 THR A  33     -31.582   6.470 -96.312  1.00  0.00           H  
ATOM    546 1HG2 THR A  33     -32.561   8.656 -94.118  1.00  0.00           H  
ATOM    547 2HG2 THR A  33     -33.240   7.608 -92.850  1.00  0.00           H  
ATOM    548 3HG2 THR A  33     -31.478   7.795 -93.000  1.00  0.00           H  
ATOM    549  N   ALA A  34     -34.419   4.619 -93.084  1.00  0.00           N  
ATOM    550  CA  ALA A  34     -35.540   4.437 -92.169  1.00  0.00           C  
ATOM    551  C   ALA A  34     -35.225   3.382 -91.115  1.00  0.00           C  
ATOM    552  O   ALA A  34     -35.558   3.544 -89.941  1.00  0.00           O  
ATOM    553  CB  ALA A  34     -36.796   4.057 -92.939  1.00  0.00           C  
ATOM    554  H   ALA A  34     -34.534   4.374 -94.057  1.00  0.00           H  
ATOM    555  HA  ALA A  34     -35.714   5.383 -91.654  1.00  0.00           H  
ATOM    556 1HB  ALA A  34     -37.624   3.925 -92.243  1.00  0.00           H  
ATOM    557 2HB  ALA A  34     -37.041   4.848 -93.648  1.00  0.00           H  
ATOM    558 3HB  ALA A  34     -36.624   3.127 -93.479  1.00  0.00           H  
ATOM    559  N   VAL A  35     -34.580   2.302 -91.540  1.00  0.00           N  
ATOM    560  CA  VAL A  35     -34.217   1.219 -90.634  1.00  0.00           C  
ATOM    561  C   VAL A  35     -33.211   1.687 -89.592  1.00  0.00           C  
ATOM    562  O   VAL A  35     -33.307   1.330 -88.418  1.00  0.00           O  
ATOM    563  CB  VAL A  35     -33.622   0.038 -91.424  1.00  0.00           C  
ATOM    564  CG1 VAL A  35     -33.068  -1.013 -90.473  1.00  0.00           C  
ATOM    565  CG2 VAL A  35     -34.681  -0.563 -92.334  1.00  0.00           C  
ATOM    566  H   VAL A  35     -34.336   2.228 -92.517  1.00  0.00           H  
ATOM    567  HA  VAL A  35     -35.118   0.879 -90.122  1.00  0.00           H  
ATOM    568  HB  VAL A  35     -32.787   0.399 -92.025  1.00  0.00           H  
ATOM    569 1HG1 VAL A  35     -32.651  -1.840 -91.048  1.00  0.00           H  
ATOM    570 2HG1 VAL A  35     -32.286  -0.570 -89.856  1.00  0.00           H  
ATOM    571 3HG1 VAL A  35     -33.870  -1.384 -89.834  1.00  0.00           H  
ATOM    572 1HG2 VAL A  35     -34.253  -1.396 -92.890  1.00  0.00           H  
ATOM    573 2HG2 VAL A  35     -35.519  -0.918 -91.733  1.00  0.00           H  
ATOM    574 3HG2 VAL A  35     -35.033   0.196 -93.033  1.00  0.00           H  
ATOM    575  N   ARG A  36     -32.243   2.488 -90.028  1.00  0.00           N  
ATOM    576  CA  ARG A  36     -31.217   3.006 -89.134  1.00  0.00           C  
ATOM    577  C   ARG A  36     -31.816   3.930 -88.081  1.00  0.00           C  
ATOM    578  O   ARG A  36     -31.431   3.887 -86.912  1.00  0.00           O  
ATOM    579  CB  ARG A  36     -30.154   3.759 -89.920  1.00  0.00           C  
ATOM    580  CG  ARG A  36     -28.984   4.266 -89.092  1.00  0.00           C  
ATOM    581  CD  ARG A  36     -27.952   4.917 -89.939  1.00  0.00           C  
ATOM    582  NE  ARG A  36     -26.852   5.442 -89.146  1.00  0.00           N  
ATOM    583  CZ  ARG A  36     -25.791   4.720 -88.738  1.00  0.00           C  
ATOM    584  NH1 ARG A  36     -25.700   3.447 -89.054  1.00  0.00           N  
ATOM    585  NH2 ARG A  36     -24.840   5.291 -88.019  1.00  0.00           N  
ATOM    586  H   ARG A  36     -32.220   2.744 -91.005  1.00  0.00           H  
ATOM    587  HA  ARG A  36     -30.743   2.165 -88.627  1.00  0.00           H  
ATOM    588 1HB  ARG A  36     -29.752   3.113 -90.699  1.00  0.00           H  
ATOM    589 2HB  ARG A  36     -30.607   4.620 -90.412  1.00  0.00           H  
ATOM    590 1HG  ARG A  36     -29.342   4.996 -88.365  1.00  0.00           H  
ATOM    591 2HG  ARG A  36     -28.520   3.429 -88.568  1.00  0.00           H  
ATOM    592 1HD  ARG A  36     -27.548   4.190 -90.643  1.00  0.00           H  
ATOM    593 2HD  ARG A  36     -28.401   5.743 -90.489  1.00  0.00           H  
ATOM    594  HE  ARG A  36     -26.887   6.418 -88.883  1.00  0.00           H  
ATOM    595 1HH1 ARG A  36     -26.427   3.010 -89.604  1.00  0.00           H  
ATOM    596 2HH1 ARG A  36     -24.905   2.906 -88.748  1.00  0.00           H  
ATOM    597 1HH2 ARG A  36     -24.910   6.270 -87.776  1.00  0.00           H  
ATOM    598 2HH2 ARG A  36     -24.045   4.751 -87.713  1.00  0.00           H  
ATOM    599  N   GLY A  37     -32.759   4.766 -88.504  1.00  0.00           N  
ATOM    600  CA  GLY A  37     -33.413   5.702 -87.598  1.00  0.00           C  
ATOM    601  C   GLY A  37     -34.223   4.967 -86.536  1.00  0.00           C  
ATOM    602  O   GLY A  37     -34.223   5.350 -85.366  1.00  0.00           O  
ATOM    603  H   GLY A  37     -33.030   4.752 -89.477  1.00  0.00           H  
ATOM    604 1HA  GLY A  37     -32.662   6.329 -87.118  1.00  0.00           H  
ATOM    605 2HA  GLY A  37     -34.067   6.361 -88.167  1.00  0.00           H  
ATOM    606  N   ARG A  38     -34.913   3.909 -86.952  1.00  0.00           N  
ATOM    607  CA  ARG A  38     -35.728   3.119 -86.038  1.00  0.00           C  
ATOM    608  C   ARG A  38     -34.867   2.429 -84.989  1.00  0.00           C  
ATOM    609  O   ARG A  38     -35.231   2.371 -83.814  1.00  0.00           O  
ATOM    610  CB  ARG A  38     -36.528   2.073 -86.801  1.00  0.00           C  
ATOM    611  CG  ARG A  38     -37.628   2.632 -87.689  1.00  0.00           C  
ATOM    612  CD  ARG A  38     -38.785   3.115 -86.891  1.00  0.00           C  
ATOM    613  NE  ARG A  38     -39.492   2.022 -86.244  1.00  0.00           N  
ATOM    614  CZ  ARG A  38     -39.477   1.778 -84.920  1.00  0.00           C  
ATOM    615  NH1 ARG A  38     -38.788   2.558 -84.116  1.00  0.00           N  
ATOM    616  NH2 ARG A  38     -40.155   0.756 -84.428  1.00  0.00           N  
ATOM    617  H   ARG A  38     -34.871   3.647 -87.926  1.00  0.00           H  
ATOM    618  HA  ARG A  38     -36.425   3.786 -85.530  1.00  0.00           H  
ATOM    619 1HB  ARG A  38     -35.857   1.493 -87.434  1.00  0.00           H  
ATOM    620 2HB  ARG A  38     -36.991   1.383 -86.096  1.00  0.00           H  
ATOM    621 1HG  ARG A  38     -37.239   3.469 -88.269  1.00  0.00           H  
ATOM    622 2HG  ARG A  38     -37.981   1.853 -88.366  1.00  0.00           H  
ATOM    623 1HD  ARG A  38     -38.433   3.798 -86.118  1.00  0.00           H  
ATOM    624 2HD  ARG A  38     -39.485   3.636 -87.544  1.00  0.00           H  
ATOM    625  HE  ARG A  38     -40.034   1.401 -86.831  1.00  0.00           H  
ATOM    626 1HH1 ARG A  38     -38.269   3.339 -84.492  1.00  0.00           H  
ATOM    627 2HH1 ARG A  38     -38.777   2.375 -83.123  1.00  0.00           H  
ATOM    628 1HH2 ARG A  38     -40.685   0.157 -85.046  1.00  0.00           H  
ATOM    629 2HH2 ARG A  38     -40.144   0.574 -83.435  1.00  0.00           H  
ATOM    630  N   ALA A  39     -33.722   1.906 -85.421  1.00  0.00           N  
ATOM    631  CA  ALA A  39     -32.807   1.217 -84.520  1.00  0.00           C  
ATOM    632  C   ALA A  39     -32.240   2.171 -83.477  1.00  0.00           C  
ATOM    633  O   ALA A  39     -32.112   1.818 -82.304  1.00  0.00           O  
ATOM    634  CB  ALA A  39     -31.681   0.563 -85.307  1.00  0.00           C  
ATOM    635  H   ALA A  39     -33.480   1.989 -86.398  1.00  0.00           H  
ATOM    636  HA  ALA A  39     -33.368   0.443 -83.995  1.00  0.00           H  
ATOM    637 1HB  ALA A  39     -31.006   0.052 -84.620  1.00  0.00           H  
ATOM    638 2HB  ALA A  39     -32.099  -0.159 -86.009  1.00  0.00           H  
ATOM    639 3HB  ALA A  39     -31.131   1.325 -85.856  1.00  0.00           H  
ATOM    640  N   ILE A  40     -31.900   3.380 -83.911  1.00  0.00           N  
ATOM    641  CA  ILE A  40     -31.346   4.387 -83.014  1.00  0.00           C  
ATOM    642  C   ILE A  40     -32.360   4.803 -81.956  1.00  0.00           C  
ATOM    643  O   ILE A  40     -32.016   4.980 -80.788  1.00  0.00           O  
ATOM    644  CB  ILE A  40     -30.886   5.628 -83.800  1.00  0.00           C  
ATOM    645  CG1 ILE A  40     -29.744   5.263 -84.753  1.00  0.00           C  
ATOM    646  CG2 ILE A  40     -30.455   6.732 -82.847  1.00  0.00           C  
ATOM    647  CD1 ILE A  40     -28.517   4.720 -84.057  1.00  0.00           C  
ATOM    648  H   ILE A  40     -32.029   3.607 -84.886  1.00  0.00           H  
ATOM    649  HA  ILE A  40     -30.481   3.960 -82.507  1.00  0.00           H  
ATOM    650  HB  ILE A  40     -31.706   5.993 -84.417  1.00  0.00           H  
ATOM    651 1HG1 ILE A  40     -30.091   4.516 -85.466  1.00  0.00           H  
ATOM    652 2HG1 ILE A  40     -29.450   6.145 -85.322  1.00  0.00           H  
ATOM    653 1HG2 ILE A  40     -30.132   7.601 -83.419  1.00  0.00           H  
ATOM    654 2HG2 ILE A  40     -31.293   7.009 -82.208  1.00  0.00           H  
ATOM    655 3HG2 ILE A  40     -29.630   6.378 -82.229  1.00  0.00           H  
ATOM    656 1HD1 ILE A  40     -27.753   4.485 -84.798  1.00  0.00           H  
ATOM    657 2HD1 ILE A  40     -28.132   5.468 -83.362  1.00  0.00           H  
ATOM    658 3HD1 ILE A  40     -28.780   3.817 -83.509  1.00  0.00           H  
ATOM    659  N   VAL A  41     -33.613   4.957 -82.373  1.00  0.00           N  
ATOM    660  CA  VAL A  41     -34.678   5.352 -81.463  1.00  0.00           C  
ATOM    661  C   VAL A  41     -34.923   4.285 -80.404  1.00  0.00           C  
ATOM    662  O   VAL A  41     -35.133   4.597 -79.232  1.00  0.00           O  
ATOM    663  CB  VAL A  41     -35.981   5.605 -82.245  1.00  0.00           C  
ATOM    664  CG1 VAL A  41     -37.141   5.832 -81.287  1.00  0.00           C  
ATOM    665  CG2 VAL A  41     -35.805   6.798 -83.172  1.00  0.00           C  
ATOM    666  H   VAL A  41     -33.831   4.796 -83.346  1.00  0.00           H  
ATOM    667  HA  VAL A  41     -34.383   6.277 -80.966  1.00  0.00           H  
ATOM    668  HB  VAL A  41     -36.219   4.718 -82.833  1.00  0.00           H  
ATOM    669 1HG1 VAL A  41     -38.054   6.009 -81.857  1.00  0.00           H  
ATOM    670 2HG1 VAL A  41     -37.271   4.952 -80.658  1.00  0.00           H  
ATOM    671 3HG1 VAL A  41     -36.931   6.699 -80.661  1.00  0.00           H  
ATOM    672 1HG2 VAL A  41     -36.730   6.970 -83.722  1.00  0.00           H  
ATOM    673 2HG2 VAL A  41     -35.561   7.683 -82.584  1.00  0.00           H  
ATOM    674 3HG2 VAL A  41     -34.997   6.596 -83.875  1.00  0.00           H  
ATOM    675  N   GLU A  42     -34.893   3.024 -80.824  1.00  0.00           N  
ATOM    676  CA  GLU A  42     -35.111   1.908 -79.912  1.00  0.00           C  
ATOM    677  C   GLU A  42     -34.005   1.824 -78.868  1.00  0.00           C  
ATOM    678  O   GLU A  42     -34.266   1.566 -77.693  1.00  0.00           O  
ATOM    679  CB  GLU A  42     -35.192   0.592 -80.690  1.00  0.00           C  
ATOM    680  CG  GLU A  42     -36.437   0.449 -81.554  1.00  0.00           C  
ATOM    681  CD  GLU A  42     -37.707   0.411 -80.749  1.00  0.00           C  
ATOM    682  OE1 GLU A  42     -37.624   0.321 -79.548  1.00  0.00           O  
ATOM    683  OE2 GLU A  42     -38.761   0.471 -81.337  1.00  0.00           O  
ATOM    684  H   GLU A  42     -34.716   2.834 -81.800  1.00  0.00           H  
ATOM    685  HA  GLU A  42     -36.057   2.065 -79.392  1.00  0.00           H  
ATOM    686 1HB  GLU A  42     -34.322   0.499 -81.339  1.00  0.00           H  
ATOM    687 2HB  GLU A  42     -35.171  -0.245 -79.992  1.00  0.00           H  
ATOM    688 1HG  GLU A  42     -36.485   1.289 -82.246  1.00  0.00           H  
ATOM    689 2HG  GLU A  42     -36.356  -0.466 -82.140  1.00  0.00           H  
ATOM    690  N   SER A  43     -32.769   2.045 -79.304  1.00  0.00           N  
ATOM    691  CA  SER A  43     -31.620   1.995 -78.408  1.00  0.00           C  
ATOM    692  C   SER A  43     -31.691   3.098 -77.360  1.00  0.00           C  
ATOM    693  O   SER A  43     -31.381   2.876 -76.189  1.00  0.00           O  
ATOM    694  CB  SER A  43     -30.334   2.120 -79.201  1.00  0.00           C  
ATOM    695  OG  SER A  43     -29.217   2.071 -78.357  1.00  0.00           O  
ATOM    696  H   SER A  43     -32.622   2.252 -80.281  1.00  0.00           H  
ATOM    697  HA  SER A  43     -31.624   1.033 -77.893  1.00  0.00           H  
ATOM    698 1HB  SER A  43     -30.277   1.314 -79.932  1.00  0.00           H  
ATOM    699 2HB  SER A  43     -30.336   3.061 -79.751  1.00  0.00           H  
ATOM    700  HG  SER A  43     -28.449   2.156 -78.928  1.00  0.00           H  
ATOM    701  N   ALA A  44     -32.100   4.288 -77.789  1.00  0.00           N  
ATOM    702  CA  ALA A  44     -32.212   5.430 -76.888  1.00  0.00           C  
ATOM    703  C   ALA A  44     -33.279   5.192 -75.827  1.00  0.00           C  
ATOM    704  O   ALA A  44     -33.093   5.529 -74.658  1.00  0.00           O  
ATOM    705  CB  ALA A  44     -32.521   6.696 -77.673  1.00  0.00           C  
ATOM    706  H   ALA A  44     -32.340   4.404 -78.763  1.00  0.00           H  
ATOM    707  HA  ALA A  44     -31.256   5.554 -76.379  1.00  0.00           H  
ATOM    708 1HB  ALA A  44     -32.601   7.539 -76.987  1.00  0.00           H  
ATOM    709 2HB  ALA A  44     -31.719   6.886 -78.388  1.00  0.00           H  
ATOM    710 3HB  ALA A  44     -33.461   6.573 -78.208  1.00  0.00           H  
ATOM    711  N   ALA A  45     -34.399   4.608 -76.240  1.00  0.00           N  
ATOM    712  CA  ALA A  45     -35.497   4.325 -75.327  1.00  0.00           C  
ATOM    713  C   ALA A  45     -35.089   3.303 -74.274  1.00  0.00           C  
ATOM    714  O   ALA A  45     -35.437   3.433 -73.101  1.00  0.00           O  
ATOM    715  CB  ALA A  45     -36.713   3.834 -76.099  1.00  0.00           C  
ATOM    716  H   ALA A  45     -34.490   4.353 -77.213  1.00  0.00           H  
ATOM    717  HA  ALA A  45     -35.755   5.251 -74.812  1.00  0.00           H  
ATOM    718 1HB  ALA A  45     -37.526   3.627 -75.403  1.00  0.00           H  
ATOM    719 2HB  ALA A  45     -37.028   4.599 -76.808  1.00  0.00           H  
ATOM    720 3HB  ALA A  45     -36.458   2.923 -76.638  1.00  0.00           H  
ATOM    721  N   VAL A  46     -34.349   2.285 -74.700  1.00  0.00           N  
ATOM    722  CA  VAL A  46     -33.890   1.238 -73.794  1.00  0.00           C  
ATOM    723  C   VAL A  46     -32.928   1.795 -72.753  1.00  0.00           C  
ATOM    724  O   VAL A  46     -32.990   1.430 -71.579  1.00  0.00           O  
ATOM    725  CB  VAL A  46     -33.193   0.115 -74.584  1.00  0.00           C  
ATOM    726  CG1 VAL A  46     -32.548  -0.883 -73.634  1.00  0.00           C  
ATOM    727  CG2 VAL A  46     -34.196  -0.578 -75.494  1.00  0.00           C  
ATOM    728  H   VAL A  46     -34.097   2.235 -75.677  1.00  0.00           H  
ATOM    729  HA  VAL A  46     -34.757   0.820 -73.281  1.00  0.00           H  
ATOM    730  HB  VAL A  46     -32.394   0.548 -75.186  1.00  0.00           H  
ATOM    731 1HG1 VAL A  46     -32.059  -1.670 -74.209  1.00  0.00           H  
ATOM    732 2HG1 VAL A  46     -31.808  -0.373 -73.018  1.00  0.00           H  
ATOM    733 3HG1 VAL A  46     -33.312  -1.324 -72.995  1.00  0.00           H  
ATOM    734 1HG2 VAL A  46     -33.696  -1.370 -76.050  1.00  0.00           H  
ATOM    735 2HG2 VAL A  46     -34.998  -1.006 -74.892  1.00  0.00           H  
ATOM    736 3HG2 VAL A  46     -34.614   0.147 -76.193  1.00  0.00           H  
ATOM    737  N   PHE A  47     -32.038   2.681 -73.188  1.00  0.00           N  
ATOM    738  CA  PHE A  47     -31.063   3.287 -72.295  1.00  0.00           C  
ATOM    739  C   PHE A  47     -31.742   4.153 -71.242  1.00  0.00           C  
ATOM    740  O   PHE A  47     -31.356   4.143 -70.073  1.00  0.00           O  
ATOM    741  CB  PHE A  47     -30.064   4.130 -73.090  1.00  0.00           C  
ATOM    742  CG  PHE A  47     -28.977   4.736 -72.248  1.00  0.00           C  
ATOM    743  CD1 PHE A  47     -27.717   4.159 -72.197  1.00  0.00           C  
ATOM    744  CD2 PHE A  47     -29.213   5.883 -71.506  1.00  0.00           C  
ATOM    745  CE1 PHE A  47     -26.716   4.716 -71.423  1.00  0.00           C  
ATOM    746  CE2 PHE A  47     -28.215   6.442 -70.732  1.00  0.00           C  
ATOM    747  CZ  PHE A  47     -26.965   5.857 -70.691  1.00  0.00           C  
ATOM    748  H   PHE A  47     -32.039   2.940 -74.164  1.00  0.00           H  
ATOM    749  HA  PHE A  47     -30.519   2.491 -71.785  1.00  0.00           H  
ATOM    750 1HB  PHE A  47     -29.596   3.513 -73.856  1.00  0.00           H  
ATOM    751 2HB  PHE A  47     -30.591   4.937 -73.597  1.00  0.00           H  
ATOM    752  HD1 PHE A  47     -27.520   3.257 -72.777  1.00  0.00           H  
ATOM    753  HD2 PHE A  47     -30.200   6.344 -71.538  1.00  0.00           H  
ATOM    754  HE1 PHE A  47     -25.731   4.252 -71.392  1.00  0.00           H  
ATOM    755  HE2 PHE A  47     -28.413   7.344 -70.154  1.00  0.00           H  
ATOM    756  HZ  PHE A  47     -26.177   6.296 -70.080  1.00  0.00           H  
ATOM    757  N   ALA A  48     -32.756   4.901 -71.661  1.00  0.00           N  
ATOM    758  CA  ALA A  48     -33.494   5.774 -70.756  1.00  0.00           C  
ATOM    759  C   ALA A  48     -34.232   4.968 -69.694  1.00  0.00           C  
ATOM    760  O   ALA A  48     -34.264   5.348 -68.524  1.00  0.00           O  
ATOM    761  CB  ALA A  48     -34.471   6.642 -71.536  1.00  0.00           C  
ATOM    762  H   ALA A  48     -33.022   4.864 -72.634  1.00  0.00           H  
ATOM    763  HA  ALA A  48     -32.776   6.419 -70.248  1.00  0.00           H  
ATOM    764 1HB  ALA A  48     -35.014   7.288 -70.847  1.00  0.00           H  
ATOM    765 2HB  ALA A  48     -33.922   7.254 -72.251  1.00  0.00           H  
ATOM    766 3HB  ALA A  48     -35.176   6.006 -72.069  1.00  0.00           H  
ATOM    767  N   LYS A  49     -34.824   3.853 -70.110  1.00  0.00           N  
ATOM    768  CA  LYS A  49     -35.563   2.993 -69.196  1.00  0.00           C  
ATOM    769  C   LYS A  49     -34.680   2.518 -68.050  1.00  0.00           C  
ATOM    770  O   LYS A  49     -35.076   2.569 -66.886  1.00  0.00           O  
ATOM    771  CB  LYS A  49     -36.145   1.793 -69.944  1.00  0.00           C  
ATOM    772  CG  LYS A  49     -36.937   0.830 -69.069  1.00  0.00           C  
ATOM    773  CD  LYS A  49     -38.204   1.482 -68.536  1.00  0.00           C  
ATOM    774  CE  LYS A  49     -39.047   0.491 -67.746  1.00  0.00           C  
ATOM    775  NZ  LYS A  49     -40.273   1.125 -67.188  1.00  0.00           N  
ATOM    776  H   LYS A  49     -34.761   3.596 -71.085  1.00  0.00           H  
ATOM    777  HA  LYS A  49     -36.384   3.567 -68.767  1.00  0.00           H  
ATOM    778 1HB  LYS A  49     -36.806   2.144 -70.737  1.00  0.00           H  
ATOM    779 2HB  LYS A  49     -35.338   1.231 -70.414  1.00  0.00           H  
ATOM    780 1HG  LYS A  49     -37.209  -0.051 -69.651  1.00  0.00           H  
ATOM    781 2HG  LYS A  49     -36.321   0.512 -68.228  1.00  0.00           H  
ATOM    782 1HD  LYS A  49     -37.938   2.318 -67.887  1.00  0.00           H  
ATOM    783 2HD  LYS A  49     -38.794   1.864 -69.368  1.00  0.00           H  
ATOM    784 1HE  LYS A  49     -39.342  -0.333 -68.394  1.00  0.00           H  
ATOM    785 2HE  LYS A  49     -38.457   0.085 -66.925  1.00  0.00           H  
ATOM    786 1HZ  LYS A  49     -40.803   0.436 -66.673  1.00  0.00           H  
ATOM    787 2HZ  LYS A  49     -40.011   1.880 -66.570  1.00  0.00           H  
ATOM    788 3HZ  LYS A  49     -40.838   1.488 -67.942  1.00  0.00           H  
ATOM    789  N   THR A  50     -33.481   2.054 -68.386  1.00  0.00           N  
ATOM    790  CA  THR A  50     -32.539   1.570 -67.385  1.00  0.00           C  
ATOM    791  C   THR A  50     -32.226   2.645 -66.355  1.00  0.00           C  
ATOM    792  O   THR A  50     -32.149   2.369 -65.158  1.00  0.00           O  
ATOM    793  CB  THR A  50     -31.232   1.088 -68.041  1.00  0.00           C  
ATOM    794  OG1 THR A  50     -30.644   2.162 -68.786  1.00  0.00           O  
ATOM    795  CG2 THR A  50     -31.504  -0.082 -68.975  1.00  0.00           C  
ATOM    796  H   THR A  50     -33.216   2.037 -69.360  1.00  0.00           H  
ATOM    797  HA  THR A  50     -32.992   0.727 -66.863  1.00  0.00           H  
ATOM    798  HB  THR A  50     -30.531   0.773 -67.268  1.00  0.00           H  
ATOM    799  HG1 THR A  50     -29.712   1.980 -68.928  1.00  0.00           H  
ATOM    800 1HG2 THR A  50     -30.569  -0.409 -69.430  1.00  0.00           H  
ATOM    801 2HG2 THR A  50     -31.941  -0.905 -68.410  1.00  0.00           H  
ATOM    802 3HG2 THR A  50     -32.197   0.230 -69.756  1.00  0.00           H  
ATOM    803  N   ILE A  51     -32.047   3.880 -66.850  1.00  0.00           N  
ATOM    804  CA  ILE A  51     -31.850   5.077 -66.025  1.00  0.00           C  
ATOM    805  C   ILE A  51     -33.109   5.509 -65.265  1.00  0.00           C  
ATOM    806  O   ILE A  51     -33.024   6.051 -64.163  1.00  0.00           O  
ATOM    807  CB  ILE A  51     -31.365   6.250 -66.896  1.00  0.00           C  
ATOM    808  CG1 ILE A  51     -30.002   5.929 -67.514  1.00  0.00           C  
ATOM    809  CG2 ILE A  51     -31.293   7.528 -66.074  1.00  0.00           C  
ATOM    810  CD1 ILE A  51     -28.922   5.645 -66.496  1.00  0.00           C  
ATOM    811  H   ILE A  51     -32.052   3.972 -67.856  1.00  0.00           H  
ATOM    812  HA  ILE A  51     -31.085   4.862 -65.280  1.00  0.00           H  
ATOM    813  HB  ILE A  51     -32.059   6.400 -67.723  1.00  0.00           H  
ATOM    814 1HG1 ILE A  51     -30.094   5.061 -68.166  1.00  0.00           H  
ATOM    815 2HG1 ILE A  51     -29.676   6.767 -68.131  1.00  0.00           H  
ATOM    816 1HG2 ILE A  51     -30.948   8.347 -66.705  1.00  0.00           H  
ATOM    817 2HG2 ILE A  51     -32.281   7.764 -65.681  1.00  0.00           H  
ATOM    818 3HG2 ILE A  51     -30.597   7.390 -65.247  1.00  0.00           H  
ATOM    819 1HD1 ILE A  51     -27.985   5.426 -67.010  1.00  0.00           H  
ATOM    820 2HD1 ILE A  51     -28.788   6.516 -65.854  1.00  0.00           H  
ATOM    821 3HD1 ILE A  51     -29.210   4.788 -65.889  1.00  0.00           H  
ATOM    822  N   GLY A  52     -34.279   5.271 -65.849  1.00  0.00           N  
ATOM    823  CA  GLY A  52     -35.544   5.721 -65.258  1.00  0.00           C  
ATOM    824  C   GLY A  52     -36.068   7.007 -65.898  1.00  0.00           C  
ATOM    825  O   GLY A  52     -36.472   7.938 -65.202  1.00  0.00           O  
ATOM    826  H   GLY A  52     -34.298   4.765 -66.722  1.00  0.00           H  
ATOM    827 1HA  GLY A  52     -36.295   4.938 -65.368  1.00  0.00           H  
ATOM    828 2HA  GLY A  52     -35.407   5.887 -64.190  1.00  0.00           H  
ATOM    829  N   GLY A  53     -36.058   7.044 -67.230  1.00  0.00           N  
ATOM    830  CA  GLY A  53     -36.799   8.046 -67.995  1.00  0.00           C  
ATOM    831  C   GLY A  53     -38.259   7.635 -68.156  1.00  0.00           C  
ATOM    832  O   GLY A  53     -38.560   6.471 -68.421  1.00  0.00           O  
ATOM    833  H   GLY A  53     -35.516   6.349 -67.724  1.00  0.00           H  
ATOM    834 1HA  GLY A  53     -36.739   9.009 -67.488  1.00  0.00           H  
ATOM    835 2HA  GLY A  53     -36.338   8.170 -68.974  1.00  0.00           H  
ATOM    836  N   ASP A  54     -39.171   8.590 -67.997  1.00  0.00           N  
ATOM    837  CA  ASP A  54     -40.598   8.278 -68.012  1.00  0.00           C  
ATOM    838  C   ASP A  54     -41.027   7.734 -69.372  1.00  0.00           C  
ATOM    839  O   ASP A  54     -40.804   8.369 -70.403  1.00  0.00           O  
ATOM    840  CB  ASP A  54     -41.423   9.521 -67.669  1.00  0.00           C  
ATOM    841  CG  ASP A  54     -42.912   9.226 -67.538  1.00  0.00           C  
ATOM    842  OD1 ASP A  54     -43.401   8.403 -68.274  1.00  0.00           O  
ATOM    843  OD2 ASP A  54     -43.544   9.827 -66.703  1.00  0.00           O  
ATOM    844  H   ASP A  54     -38.878   9.547 -67.863  1.00  0.00           H  
ATOM    845  HA  ASP A  54     -40.793   7.511 -67.261  1.00  0.00           H  
ATOM    846 1HB  ASP A  54     -41.068   9.945 -66.729  1.00  0.00           H  
ATOM    847 2HB  ASP A  54     -41.284  10.275 -68.443  1.00  0.00           H  
ATOM    848  N   ILE A  55     -41.629   6.556 -69.234  1.00  0.00           N  
ATOM    849  CA  ILE A  55     -41.845   5.583 -70.303  1.00  0.00           C  
ATOM    850  C   ILE A  55     -42.764   6.156 -71.381  1.00  0.00           C  
ATOM    851  O   ILE A  55     -42.716   5.738 -72.538  1.00  0.00           O  
ATOM    852  CB  ILE A  55     -42.448   4.279 -69.749  1.00  0.00           C  
ATOM    853  CG1 ILE A  55     -42.299   3.147 -70.767  1.00  0.00           C  
ATOM    854  CG2 ILE A  55     -43.911   4.483 -69.385  1.00  0.00           C  
ATOM    855  CD1 ILE A  55     -42.602   1.776 -70.206  1.00  0.00           C  
ATOM    856  H   ILE A  55     -41.955   6.342 -68.302  1.00  0.00           H  
ATOM    857  HA  ILE A  55     -40.883   5.351 -70.759  1.00  0.00           H  
ATOM    858  HB  ILE A  55     -41.901   3.976 -68.857  1.00  0.00           H  
ATOM    859 1HG1 ILE A  55     -42.965   3.325 -71.611  1.00  0.00           H  
ATOM    860 2HG1 ILE A  55     -41.279   3.137 -71.154  1.00  0.00           H  
ATOM    861 1HG2 ILE A  55     -44.322   3.552 -68.996  1.00  0.00           H  
ATOM    862 2HG2 ILE A  55     -43.992   5.260 -68.627  1.00  0.00           H  
ATOM    863 3HG2 ILE A  55     -44.469   4.782 -70.273  1.00  0.00           H  
ATOM    864 1HD1 ILE A  55     -42.474   1.026 -70.987  1.00  0.00           H  
ATOM    865 2HD1 ILE A  55     -41.921   1.562 -69.381  1.00  0.00           H  
ATOM    866 3HD1 ILE A  55     -43.629   1.751 -69.844  1.00  0.00           H  
ATOM    867  N   GLU A  56     -43.589   7.112 -70.978  1.00  0.00           N  
ATOM    868  CA  GLU A  56     -44.480   7.834 -71.880  1.00  0.00           C  
ATOM    869  C   GLU A  56     -43.693   8.593 -72.941  1.00  0.00           C  
ATOM    870  O   GLU A  56     -44.078   8.622 -74.110  1.00  0.00           O  
ATOM    871  CB  GLU A  56     -45.363   8.806 -71.094  1.00  0.00           C  
ATOM    872  CG  GLU A  56     -46.407   8.135 -70.213  1.00  0.00           C  
ATOM    873  CD  GLU A  56     -47.438   7.377 -71.002  1.00  0.00           C  
ATOM    874  OE1 GLU A  56     -48.166   7.996 -71.740  1.00  0.00           O  
ATOM    875  OE2 GLU A  56     -47.498   6.178 -70.866  1.00  0.00           O  
ATOM    876  H   GLU A  56     -43.593   7.342 -69.995  1.00  0.00           H  
ATOM    877  HA  GLU A  56     -45.121   7.111 -72.385  1.00  0.00           H  
ATOM    878 1HB  GLU A  56     -44.737   9.430 -70.455  1.00  0.00           H  
ATOM    879 2HB  GLU A  56     -45.884   9.466 -71.787  1.00  0.00           H  
ATOM    880 1HG  GLU A  56     -45.906   7.445 -69.535  1.00  0.00           H  
ATOM    881 2HG  GLU A  56     -46.903   8.895 -69.612  1.00  0.00           H  
ATOM    882  N   LYS A  57     -42.590   9.206 -72.527  1.00  0.00           N  
ATOM    883  CA  LYS A  57     -41.748   9.967 -73.442  1.00  0.00           C  
ATOM    884  C   LYS A  57     -41.120   9.061 -74.494  1.00  0.00           C  
ATOM    885  O   LYS A  57     -41.039   9.422 -75.668  1.00  0.00           O  
ATOM    886  CB  LYS A  57     -40.658  10.713 -72.671  1.00  0.00           C  
ATOM    887  CG  LYS A  57     -41.174  11.831 -71.775  1.00  0.00           C  
ATOM    888  CD  LYS A  57     -41.790  12.956 -72.593  1.00  0.00           C  
ATOM    889  CE  LYS A  57     -40.724  13.750 -73.334  1.00  0.00           C  
ATOM    890  NZ  LYS A  57     -41.301  14.911 -74.065  1.00  0.00           N  
ATOM    891  H   LYS A  57     -42.327   9.143 -71.554  1.00  0.00           H  
ATOM    892  HA  LYS A  57     -42.372  10.698 -73.959  1.00  0.00           H  
ATOM    893 1HB  LYS A  57     -40.107  10.010 -72.046  1.00  0.00           H  
ATOM    894 2HB  LYS A  57     -39.949  11.150 -73.375  1.00  0.00           H  
ATOM    895 1HG  LYS A  57     -41.928  11.433 -71.095  1.00  0.00           H  
ATOM    896 2HG  LYS A  57     -40.352  12.231 -71.183  1.00  0.00           H  
ATOM    897 1HD  LYS A  57     -42.490  12.538 -73.318  1.00  0.00           H  
ATOM    898 2HD  LYS A  57     -42.336  13.629 -71.933  1.00  0.00           H  
ATOM    899 1HE  LYS A  57     -39.983  14.115 -72.624  1.00  0.00           H  
ATOM    900 2HE  LYS A  57     -40.219  13.101 -74.050  1.00  0.00           H  
ATOM    901 1HZ  LYS A  57     -40.564  15.409 -74.542  1.00  0.00           H  
ATOM    902 2HZ  LYS A  57     -41.977  14.582 -74.740  1.00  0.00           H  
ATOM    903 3HZ  LYS A  57     -41.756  15.530 -73.408  1.00  0.00           H  
ATOM    904  N   LEU A  58     -40.678   7.885 -74.067  1.00  0.00           N  
ATOM    905  CA  LEU A  58     -40.056   6.926 -74.972  1.00  0.00           C  
ATOM    906  C   LEU A  58     -41.051   6.427 -76.013  1.00  0.00           C  
ATOM    907  O   LEU A  58     -40.713   6.275 -77.187  1.00  0.00           O  
ATOM    908  CB  LEU A  58     -39.494   5.738 -74.181  1.00  0.00           C  
ATOM    909  CG  LEU A  58     -38.050   5.891 -73.687  1.00  0.00           C  
ATOM    910  CD1 LEU A  58     -37.946   7.119 -72.792  1.00  0.00           C  
ATOM    911  CD2 LEU A  58     -37.633   4.633 -72.939  1.00  0.00           C  
ATOM    912  H   LEU A  58     -40.776   7.648 -73.090  1.00  0.00           H  
ATOM    913  HA  LEU A  58     -39.235   7.422 -75.490  1.00  0.00           H  
ATOM    914 1HB  LEU A  58     -40.126   5.571 -73.310  1.00  0.00           H  
ATOM    915 2HB  LEU A  58     -39.537   4.850 -74.811  1.00  0.00           H  
ATOM    916  HG  LEU A  58     -37.388   6.043 -74.539  1.00  0.00           H  
ATOM    917 1HD1 LEU A  58     -36.920   7.228 -72.441  1.00  0.00           H  
ATOM    918 2HD1 LEU A  58     -38.232   8.006 -73.358  1.00  0.00           H  
ATOM    919 3HD1 LEU A  58     -38.612   7.003 -71.937  1.00  0.00           H  
ATOM    920 1HD2 LEU A  58     -36.606   4.742 -72.589  1.00  0.00           H  
ATOM    921 2HD2 LEU A  58     -38.294   4.481 -72.086  1.00  0.00           H  
ATOM    922 3HD2 LEU A  58     -37.700   3.774 -73.607  1.00  0.00           H  
ATOM    923  N   ASP A  59     -42.279   6.171 -75.578  1.00  0.00           N  
ATOM    924  CA  ASP A  59     -43.325   5.692 -76.473  1.00  0.00           C  
ATOM    925  C   ASP A  59     -43.672   6.735 -77.525  1.00  0.00           C  
ATOM    926  O   ASP A  59     -43.876   6.407 -78.694  1.00  0.00           O  
ATOM    927  CB  ASP A  59     -44.581   5.322 -75.680  1.00  0.00           C  
ATOM    928  CG  ASP A  59     -44.409   4.053 -74.856  1.00  0.00           C  
ATOM    929  OD1 ASP A  59     -43.480   3.324 -75.111  1.00  0.00           O  
ATOM    930  OD2 ASP A  59     -45.209   3.825 -73.980  1.00  0.00           O  
ATOM    931  H   ASP A  59     -42.494   6.313 -74.602  1.00  0.00           H  
ATOM    932  HA  ASP A  59     -42.960   4.801 -76.985  1.00  0.00           H  
ATOM    933 1HB  ASP A  59     -44.843   6.141 -75.010  1.00  0.00           H  
ATOM    934 2HB  ASP A  59     -45.416   5.181 -76.367  1.00  0.00           H  
ATOM    935  N   GLU A  60     -43.738   7.993 -77.106  1.00  0.00           N  
ATOM    936  CA  GLU A  60     -44.061   9.087 -78.014  1.00  0.00           C  
ATOM    937  C   GLU A  60     -42.980   9.261 -79.074  1.00  0.00           C  
ATOM    938  O   GLU A  60     -43.278   9.499 -80.244  1.00  0.00           O  
ATOM    939  CB  GLU A  60     -44.240  10.392 -77.234  1.00  0.00           C  
ATOM    940  CG  GLU A  60     -45.484  10.436 -76.359  1.00  0.00           C  
ATOM    941  CD  GLU A  60     -45.589  11.701 -75.554  1.00  0.00           C  
ATOM    942  OE1 GLU A  60     -44.665  12.479 -75.582  1.00  0.00           O  
ATOM    943  OE2 GLU A  60     -46.594  11.891 -74.910  1.00  0.00           O  
ATOM    944  H   GLU A  60     -43.561   8.197 -76.133  1.00  0.00           H  
ATOM    945  HA  GLU A  60     -44.997   8.851 -78.520  1.00  0.00           H  
ATOM    946 1HB  GLU A  60     -43.373  10.554 -76.593  1.00  0.00           H  
ATOM    947 2HB  GLU A  60     -44.292  11.228 -77.932  1.00  0.00           H  
ATOM    948 1HG  GLU A  60     -46.365  10.348 -76.993  1.00  0.00           H  
ATOM    949 2HG  GLU A  60     -45.470   9.581 -75.683  1.00  0.00           H  
ATOM    950  N   ALA A  61     -41.724   9.142 -78.658  1.00  0.00           N  
ATOM    951  CA  ALA A  61     -40.596   9.284 -79.572  1.00  0.00           C  
ATOM    952  C   ALA A  61     -40.593   8.177 -80.620  1.00  0.00           C  
ATOM    953  O   ALA A  61     -40.319   8.422 -81.795  1.00  0.00           O  
ATOM    954  CB  ALA A  61     -39.285   9.285 -78.799  1.00  0.00           C  
ATOM    955  H   ALA A  61     -41.546   8.947 -77.683  1.00  0.00           H  
ATOM    956  HA  ALA A  61     -40.700  10.237 -80.092  1.00  0.00           H  
ATOM    957 1HB  ALA A  61     -38.453   9.391 -79.495  1.00  0.00           H  
ATOM    958 2HB  ALA A  61     -39.278  10.116 -78.095  1.00  0.00           H  
ATOM    959 3HB  ALA A  61     -39.184   8.347 -78.254  1.00  0.00           H  
ATOM    960  N   ARG A  62     -40.899   6.959 -80.185  1.00  0.00           N  
ATOM    961  CA  ARG A  62     -40.930   5.812 -81.084  1.00  0.00           C  
ATOM    962  C   ARG A  62     -42.031   5.963 -82.129  1.00  0.00           C  
ATOM    963  O   ARG A  62     -41.835   5.642 -83.301  1.00  0.00           O  
ATOM    964  CB  ARG A  62     -41.148   4.525 -80.302  1.00  0.00           C  
ATOM    965  CG  ARG A  62     -39.976   4.099 -79.432  1.00  0.00           C  
ATOM    966  CD  ARG A  62     -40.253   2.823 -78.725  1.00  0.00           C  
ATOM    967  NE  ARG A  62     -40.378   1.707 -79.649  1.00  0.00           N  
ATOM    968  CZ  ARG A  62     -41.542   1.114 -79.979  1.00  0.00           C  
ATOM    969  NH1 ARG A  62     -42.669   1.541 -79.453  1.00  0.00           N  
ATOM    970  NH2 ARG A  62     -41.551   0.104 -80.832  1.00  0.00           N  
ATOM    971  H   ARG A  62     -41.114   6.825 -79.208  1.00  0.00           H  
ATOM    972  HA  ARG A  62     -39.970   5.748 -81.597  1.00  0.00           H  
ATOM    973 1HB  ARG A  62     -42.016   4.636 -79.655  1.00  0.00           H  
ATOM    974 2HB  ARG A  62     -41.358   3.710 -80.995  1.00  0.00           H  
ATOM    975 1HG  ARG A  62     -39.091   3.963 -80.054  1.00  0.00           H  
ATOM    976 2HG  ARG A  62     -39.779   4.869 -78.685  1.00  0.00           H  
ATOM    977 1HD  ARG A  62     -39.437   2.604 -78.036  1.00  0.00           H  
ATOM    978 2HD  ARG A  62     -41.184   2.910 -78.167  1.00  0.00           H  
ATOM    979  HE  ARG A  62     -39.532   1.351 -80.074  1.00  0.00           H  
ATOM    980 1HH1 ARG A  62     -42.662   2.313 -78.802  1.00  0.00           H  
ATOM    981 2HH1 ARG A  62     -43.541   1.096 -79.701  1.00  0.00           H  
ATOM    982 1HH2 ARG A  62     -40.684  -0.223 -81.236  1.00  0.00           H  
ATOM    983 2HH2 ARG A  62     -42.423  -0.340 -81.079  1.00  0.00           H  
ATOM    984  N   GLU A  63     -43.186   6.452 -81.697  1.00  0.00           N  
ATOM    985  CA  GLU A  63     -44.320   6.644 -82.593  1.00  0.00           C  
ATOM    986  C   GLU A  63     -44.012   7.695 -83.653  1.00  0.00           C  
ATOM    987  O   GLU A  63     -44.367   7.536 -84.821  1.00  0.00           O  
ATOM    988  CB  GLU A  63     -45.563   7.054 -81.800  1.00  0.00           C  
ATOM    989  CG  GLU A  63     -46.140   5.952 -80.922  1.00  0.00           C  
ATOM    990  CD  GLU A  63     -47.315   6.411 -80.104  1.00  0.00           C  
ATOM    991  OE1 GLU A  63     -47.608   7.582 -80.125  1.00  0.00           O  
ATOM    992  OE2 GLU A  63     -47.919   5.589 -79.456  1.00  0.00           O  
ATOM    993  H   GLU A  63     -43.282   6.698 -80.722  1.00  0.00           H  
ATOM    994  HA  GLU A  63     -44.525   5.701 -83.100  1.00  0.00           H  
ATOM    995 1HB  GLU A  63     -45.322   7.902 -81.158  1.00  0.00           H  
ATOM    996 2HB  GLU A  63     -46.344   7.376 -82.489  1.00  0.00           H  
ATOM    997 1HG  GLU A  63     -46.454   5.124 -81.555  1.00  0.00           H  
ATOM    998 2HG  GLU A  63     -45.359   5.588 -80.255  1.00  0.00           H  
ATOM    999  N   GLU A  64     -43.350   8.770 -83.236  1.00  0.00           N  
ATOM   1000  CA  GLU A  64     -42.994   9.850 -84.149  1.00  0.00           C  
ATOM   1001  C   GLU A  64     -42.005   9.374 -85.207  1.00  0.00           C  
ATOM   1002  O   GLU A  64     -42.116   9.732 -86.380  1.00  0.00           O  
ATOM   1003  CB  GLU A  64     -42.400  11.029 -83.375  1.00  0.00           C  
ATOM   1004  CG  GLU A  64     -43.397  11.770 -82.496  1.00  0.00           C  
ATOM   1005  CD  GLU A  64     -44.489  12.438 -83.285  1.00  0.00           C  
ATOM   1006  OE1 GLU A  64     -44.204  12.952 -84.339  1.00  0.00           O  
ATOM   1007  OE2 GLU A  64     -45.609  12.433 -82.832  1.00  0.00           O  
ATOM   1008  H   GLU A  64     -43.087   8.841 -82.264  1.00  0.00           H  
ATOM   1009  HA  GLU A  64     -43.899  10.186 -84.657  1.00  0.00           H  
ATOM   1010 1HB  GLU A  64     -41.591  10.674 -82.736  1.00  0.00           H  
ATOM   1011 2HB  GLU A  64     -41.973  11.746 -84.075  1.00  0.00           H  
ATOM   1012 1HG  GLU A  64     -43.848  11.063 -81.799  1.00  0.00           H  
ATOM   1013 2HG  GLU A  64     -42.864  12.521 -81.914  1.00  0.00           H  
ATOM   1014  N   VAL A  65     -41.039   8.566 -84.785  1.00  0.00           N  
ATOM   1015  CA  VAL A  65     -40.030   8.036 -85.695  1.00  0.00           C  
ATOM   1016  C   VAL A  65     -40.654   7.119 -86.738  1.00  0.00           C  
ATOM   1017  O   VAL A  65     -40.288   7.160 -87.913  1.00  0.00           O  
ATOM   1018  CB  VAL A  65     -38.957   7.258 -84.909  1.00  0.00           C  
ATOM   1019  CG1 VAL A  65     -38.011   6.545 -85.863  1.00  0.00           C  
ATOM   1020  CG2 VAL A  65     -38.192   8.208 -84.000  1.00  0.00           C  
ATOM   1021  H   VAL A  65     -41.002   8.311 -83.808  1.00  0.00           H  
ATOM   1022  HA  VAL A  65     -39.552   8.873 -86.207  1.00  0.00           H  
ATOM   1023  HB  VAL A  65     -39.446   6.492 -84.308  1.00  0.00           H  
ATOM   1024 1HG1 VAL A  65     -37.260   6.000 -85.291  1.00  0.00           H  
ATOM   1025 2HG1 VAL A  65     -38.575   5.845 -86.479  1.00  0.00           H  
ATOM   1026 3HG1 VAL A  65     -37.518   7.278 -86.502  1.00  0.00           H  
ATOM   1027 1HG2 VAL A  65     -37.436   7.651 -83.447  1.00  0.00           H  
ATOM   1028 2HG2 VAL A  65     -37.709   8.978 -84.601  1.00  0.00           H  
ATOM   1029 3HG2 VAL A  65     -38.883   8.675 -83.298  1.00  0.00           H  
ATOM   1030  N   GLU A  66     -41.598   6.291 -86.301  1.00  0.00           N  
ATOM   1031  CA  GLU A  66     -42.276   5.361 -87.196  1.00  0.00           C  
ATOM   1032  C   GLU A  66     -43.093   6.103 -88.245  1.00  0.00           C  
ATOM   1033  O   GLU A  66     -43.112   5.720 -89.415  1.00  0.00           O  
ATOM   1034  CB  GLU A  66     -43.184   4.420 -86.400  1.00  0.00           C  
ATOM   1035  CG  GLU A  66     -43.899   3.375 -87.244  1.00  0.00           C  
ATOM   1036  CD  GLU A  66     -42.956   2.400 -87.891  1.00  0.00           C  
ATOM   1037  OE1 GLU A  66     -41.850   2.272 -87.424  1.00  0.00           O  
ATOM   1038  OE2 GLU A  66     -43.342   1.782 -88.856  1.00  0.00           O  
ATOM   1039  H   GLU A  66     -41.852   6.307 -85.324  1.00  0.00           H  
ATOM   1040  HA  GLU A  66     -41.521   4.766 -87.712  1.00  0.00           H  
ATOM   1041 1HB  GLU A  66     -42.595   3.897 -85.647  1.00  0.00           H  
ATOM   1042 2HB  GLU A  66     -43.941   5.003 -85.876  1.00  0.00           H  
ATOM   1043 1HG  GLU A  66     -44.593   2.824 -86.609  1.00  0.00           H  
ATOM   1044 2HG  GLU A  66     -44.479   3.880 -88.015  1.00  0.00           H  
ATOM   1045  N   ARG A  67     -43.767   7.166 -87.819  1.00  0.00           N  
ATOM   1046  CA  ARG A  67     -44.590   7.964 -88.722  1.00  0.00           C  
ATOM   1047  C   ARG A  67     -43.738   8.648 -89.783  1.00  0.00           C  
ATOM   1048  O   ARG A  67     -44.118   8.712 -90.952  1.00  0.00           O  
ATOM   1049  CB  ARG A  67     -45.370   9.016 -87.948  1.00  0.00           C  
ATOM   1050  CG  ARG A  67     -46.302   9.871 -88.792  1.00  0.00           C  
ATOM   1051  CD  ARG A  67     -47.047  10.854 -87.963  1.00  0.00           C  
ATOM   1052  NE  ARG A  67     -46.157  11.811 -87.326  1.00  0.00           N  
ATOM   1053  CZ  ARG A  67     -45.636  12.895 -87.934  1.00  0.00           C  
ATOM   1054  NH1 ARG A  67     -45.926  13.145 -89.192  1.00  0.00           N  
ATOM   1055  NH2 ARG A  67     -44.835  13.706 -87.267  1.00  0.00           N  
ATOM   1056  H   ARG A  67     -43.709   7.429 -86.846  1.00  0.00           H  
ATOM   1057  HA  ARG A  67     -45.298   7.302 -89.220  1.00  0.00           H  
ATOM   1058 1HB  ARG A  67     -45.973   8.530 -87.181  1.00  0.00           H  
ATOM   1059 2HB  ARG A  67     -44.675   9.686 -87.442  1.00  0.00           H  
ATOM   1060 1HG  ARG A  67     -45.721  10.419 -89.534  1.00  0.00           H  
ATOM   1061 2HG  ARG A  67     -47.026   9.231 -89.298  1.00  0.00           H  
ATOM   1062 1HD  ARG A  67     -47.745  11.405 -88.592  1.00  0.00           H  
ATOM   1063 2HD  ARG A  67     -47.597  10.329 -87.183  1.00  0.00           H  
ATOM   1064  HE  ARG A  67     -45.911  11.652 -86.358  1.00  0.00           H  
ATOM   1065 1HH1 ARG A  67     -46.538  12.524 -89.702  1.00  0.00           H  
ATOM   1066 2HH1 ARG A  67     -45.536  13.957 -89.648  1.00  0.00           H  
ATOM   1067 1HH2 ARG A  67     -44.612  13.514 -86.299  1.00  0.00           H  
ATOM   1068 2HH2 ARG A  67     -44.445  14.518 -87.722  1.00  0.00           H  
ATOM   1069  N   ALA A  68     -42.584   9.159 -89.369  1.00  0.00           N  
ATOM   1070  CA  ALA A  68     -41.675   9.840 -90.283  1.00  0.00           C  
ATOM   1071  C   ALA A  68     -41.131   8.882 -91.335  1.00  0.00           C  
ATOM   1072  O   ALA A  68     -41.016   9.235 -92.509  1.00  0.00           O  
ATOM   1073  CB  ALA A  68     -40.532  10.483 -89.512  1.00  0.00           C  
ATOM   1074  H   ALA A  68     -42.330   9.074 -88.395  1.00  0.00           H  
ATOM   1075  HA  ALA A  68     -42.234  10.620 -90.799  1.00  0.00           H  
ATOM   1076 1HB  ALA A  68     -39.862  10.988 -90.208  1.00  0.00           H  
ATOM   1077 2HB  ALA A  68     -40.933  11.208 -88.804  1.00  0.00           H  
ATOM   1078 3HB  ALA A  68     -39.981   9.715 -88.971  1.00  0.00           H  
ATOM   1079  N   ALA A  69     -40.797   7.669 -90.906  1.00  0.00           N  
ATOM   1080  CA  ALA A  69     -40.265   6.657 -91.811  1.00  0.00           C  
ATOM   1081  C   ALA A  69     -41.298   6.251 -92.853  1.00  0.00           C  
ATOM   1082  O   ALA A  69     -40.974   6.072 -94.027  1.00  0.00           O  
ATOM   1083  CB  ALA A  69     -39.798   5.439 -91.028  1.00  0.00           C  
ATOM   1084  H   ALA A  69     -40.915   7.442 -89.929  1.00  0.00           H  
ATOM   1085  HA  ALA A  69     -39.412   7.087 -92.336  1.00  0.00           H  
ATOM   1086 1HB  ALA A  69     -39.403   4.692 -91.717  1.00  0.00           H  
ATOM   1087 2HB  ALA A  69     -39.017   5.734 -90.327  1.00  0.00           H  
ATOM   1088 3HB  ALA A  69     -40.637   5.017 -90.478  1.00  0.00           H  
ATOM   1089  N   GLU A  70     -42.544   6.108 -92.418  1.00  0.00           N  
ATOM   1090  CA  GLU A  70     -43.631   5.722 -93.312  1.00  0.00           C  
ATOM   1091  C   GLU A  70     -43.883   6.793 -94.367  1.00  0.00           C  
ATOM   1092  O   GLU A  70     -44.117   6.483 -95.535  1.00  0.00           O  
ATOM   1093  CB  GLU A  70     -44.912   5.466 -92.515  1.00  0.00           C  
ATOM   1094  CG  GLU A  70     -46.088   4.983 -93.353  1.00  0.00           C  
ATOM   1095  CD  GLU A  70     -47.300   4.657 -92.526  1.00  0.00           C  
ATOM   1096  OE1 GLU A  70     -47.768   5.522 -91.825  1.00  0.00           O  
ATOM   1097  OE2 GLU A  70     -47.759   3.541 -92.595  1.00  0.00           O  
ATOM   1098  H   GLU A  70     -42.745   6.271 -91.442  1.00  0.00           H  
ATOM   1099  HA  GLU A  70     -43.348   4.802 -93.823  1.00  0.00           H  
ATOM   1100 1HB  GLU A  70     -44.719   4.717 -91.746  1.00  0.00           H  
ATOM   1101 2HB  GLU A  70     -45.216   6.383 -92.010  1.00  0.00           H  
ATOM   1102 1HG  GLU A  70     -46.350   5.758 -94.072  1.00  0.00           H  
ATOM   1103 2HG  GLU A  70     -45.784   4.097 -93.909  1.00  0.00           H  
ATOM   1104  N   GLU A  71     -43.833   8.052 -93.948  1.00  0.00           N  
ATOM   1105  CA  GLU A  71     -44.055   9.172 -94.855  1.00  0.00           C  
ATOM   1106  C   GLU A  71     -42.964   9.244 -95.916  1.00  0.00           C  
ATOM   1107  O   GLU A  71     -43.241   9.503 -97.087  1.00  0.00           O  
ATOM   1108  CB  GLU A  71     -44.110  10.488 -94.075  1.00  0.00           C  
ATOM   1109  CG  GLU A  71     -45.339  10.643 -93.190  1.00  0.00           C  
ATOM   1110  CD  GLU A  71     -46.621  10.696 -93.974  1.00  0.00           C  
ATOM   1111  OE1 GLU A  71     -46.628  11.289 -95.026  1.00  0.00           O  
ATOM   1112  OE2 GLU A  71     -47.594  10.143 -93.520  1.00  0.00           O  
ATOM   1113  H   GLU A  71     -43.636   8.239 -92.975  1.00  0.00           H  
ATOM   1114  HA  GLU A  71     -45.011   9.025 -95.359  1.00  0.00           H  
ATOM   1115 1HB  GLU A  71     -43.228  10.572 -93.440  1.00  0.00           H  
ATOM   1116 2HB  GLU A  71     -44.092  11.325 -94.773  1.00  0.00           H  
ATOM   1117 1HG  GLU A  71     -45.384   9.803 -92.498  1.00  0.00           H  
ATOM   1118 2HG  GLU A  71     -45.238  11.556 -92.605  1.00  0.00           H  
ATOM   1119  N   ALA A  72     -41.724   9.014 -95.500  1.00  0.00           N  
ATOM   1120  CA  ALA A  72     -40.588   9.052 -96.412  1.00  0.00           C  
ATOM   1121  C   ALA A  72     -40.683   7.950 -97.459  1.00  0.00           C  
ATOM   1122  O   ALA A  72     -40.387   8.169 -98.634  1.00  0.00           O  
ATOM   1123  CB  ALA A  72     -39.283   8.934 -95.637  1.00  0.00           C  
ATOM   1124  H   ALA A  72     -41.564   8.806 -94.524  1.00  0.00           H  
ATOM   1125  HA  ALA A  72     -40.605  10.010 -96.933  1.00  0.00           H  
ATOM   1126 1HB  ALA A  72     -38.444   8.965 -96.332  1.00  0.00           H  
ATOM   1127 2HB  ALA A  72     -39.202   9.762 -94.933  1.00  0.00           H  
ATOM   1128 3HB  ALA A  72     -39.268   7.992 -95.092  1.00  0.00           H  
ATOM   1129  N   LEU A  73     -41.098   6.765 -97.025  1.00  0.00           N  
ATOM   1130  CA  LEU A  73     -41.233   5.625 -97.924  1.00  0.00           C  
ATOM   1131  C   LEU A  73     -42.315   5.871 -98.968  1.00  0.00           C  
ATOM   1132  O   LEU A  73     -42.149   5.532-100.140  1.00  0.00           O  
ATOM   1133  CB  LEU A  73     -41.563   4.357 -97.126  1.00  0.00           C  
ATOM   1134  CG  LEU A  73     -41.693   3.069 -97.948  1.00  0.00           C  
ATOM   1135  CD1 LEU A  73     -40.383   2.796 -98.676  1.00  0.00           C  
ATOM   1136  CD2 LEU A  73     -42.058   1.914 -97.028  1.00  0.00           C  
ATOM   1137  H   LEU A  73     -41.325   6.651 -96.048  1.00  0.00           H  
ATOM   1138  HA  LEU A  73     -40.286   5.476 -98.440  1.00  0.00           H  
ATOM   1139 1HB  LEU A  73     -40.780   4.200 -96.385  1.00  0.00           H  
ATOM   1140 2HB  LEU A  73     -42.505   4.512 -96.601  1.00  0.00           H  
ATOM   1141  HG  LEU A  73     -42.472   3.194 -98.700  1.00  0.00           H  
ATOM   1142 1HD1 LEU A  73     -40.476   1.880 -99.260  1.00  0.00           H  
ATOM   1143 2HD1 LEU A  73     -40.156   3.628 -99.341  1.00  0.00           H  
ATOM   1144 3HD1 LEU A  73     -39.580   2.682 -97.948  1.00  0.00           H  
ATOM   1145 1HD2 LEU A  73     -42.151   0.998 -97.613  1.00  0.00           H  
ATOM   1146 2HD2 LEU A  73     -41.279   1.787 -96.276  1.00  0.00           H  
ATOM   1147 3HD2 LEU A  73     -43.007   2.127 -96.535  1.00  0.00           H  
ATOM   1148  N   ARG A  74     -43.423   6.464 -98.537  1.00  0.00           N  
ATOM   1149  CA  ARG A  74     -44.533   6.756 -99.434  1.00  0.00           C  
ATOM   1150  C   ARG A  74     -44.130   7.776-100.494  1.00  0.00           C  
ATOM   1151  O   ARG A  74     -44.496   7.648-101.663  1.00  0.00           O  
ATOM   1152  CB  ARG A  74     -45.727   7.284 -98.653  1.00  0.00           C  
ATOM   1153  CG  ARG A  74     -46.963   7.573 -99.490  1.00  0.00           C  
ATOM   1154  CD  ARG A  74     -48.092   8.057 -98.655  1.00  0.00           C  
ATOM   1155  NE  ARG A  74     -47.786   9.325 -98.013  1.00  0.00           N  
ATOM   1156  CZ  ARG A  74     -47.870  10.527 -98.616  1.00  0.00           C  
ATOM   1157  NH1 ARG A  74     -48.251  10.608 -99.872  1.00  0.00           N  
ATOM   1158  NH2 ARG A  74     -47.570  11.626 -97.945  1.00  0.00           N  
ATOM   1159  H   ARG A  74     -43.498   6.718 -97.562  1.00  0.00           H  
ATOM   1160  HA  ARG A  74     -44.827   5.833 -99.934  1.00  0.00           H  
ATOM   1161 1HB  ARG A  74     -46.009   6.561 -97.888  1.00  0.00           H  
ATOM   1162 2HB  ARG A  74     -45.450   8.207 -98.144  1.00  0.00           H  
ATOM   1163 1HG  ARG A  74     -46.730   8.339-100.230  1.00  0.00           H  
ATOM   1164 2HG  ARG A  74     -47.279   6.661 -99.999  1.00  0.00           H  
ATOM   1165 1HD  ARG A  74     -48.973   8.195 -99.280  1.00  0.00           H  
ATOM   1166 2HD  ARG A  74     -48.309   7.325 -97.878  1.00  0.00           H  
ATOM   1167  HE  ARG A  74     -47.490   9.304 -97.047  1.00  0.00           H  
ATOM   1168 1HH1 ARG A  74     -48.480   9.769-100.385  1.00  0.00           H  
ATOM   1169 2HH1 ARG A  74     -48.313  11.509-100.323  1.00  0.00           H  
ATOM   1170 1HH2 ARG A  74     -47.278  11.564 -96.979  1.00  0.00           H  
ATOM   1171 2HH2 ARG A  74     -47.633  12.526 -98.396  1.00  0.00           H  
ATOM   1172  N   ARG A  75     -43.376   8.787-100.080  1.00  0.00           N  
ATOM   1173  CA  ARG A  75     -42.922   9.830-100.992  1.00  0.00           C  
ATOM   1174  C   ARG A  75     -41.982   9.266-102.048  1.00  0.00           C  
ATOM   1175  O   ARG A  75     -42.059   9.632-103.221  1.00  0.00           O  
ATOM   1176  CB  ARG A  75     -42.214  10.939-100.228  1.00  0.00           C  
ATOM   1177  CG  ARG A  75     -43.119  11.788 -99.349  1.00  0.00           C  
ATOM   1178  CD  ARG A  75     -44.029  12.639-100.157  1.00  0.00           C  
ATOM   1179  NE  ARG A  75     -43.296  13.567-101.003  1.00  0.00           N  
ATOM   1180  CZ  ARG A  75     -42.835  14.767-100.602  1.00  0.00           C  
ATOM   1181  NH1 ARG A  75     -43.039  15.171 -99.367  1.00  0.00           N  
ATOM   1182  NH2 ARG A  75     -42.178  15.540-101.449  1.00  0.00           N  
ATOM   1183  H   ARG A  75     -43.110   8.834 -99.107  1.00  0.00           H  
ATOM   1184  HA  ARG A  75     -43.792  10.255-101.493  1.00  0.00           H  
ATOM   1185 1HB  ARG A  75     -41.445  10.507 -99.589  1.00  0.00           H  
ATOM   1186 2HB  ARG A  75     -41.718  11.607-100.932  1.00  0.00           H  
ATOM   1187 1HG  ARG A  75     -43.726  11.139 -98.717  1.00  0.00           H  
ATOM   1188 2HG  ARG A  75     -42.509  12.439 -98.721  1.00  0.00           H  
ATOM   1189 1HD  ARG A  75     -44.644  12.007-100.797  1.00  0.00           H  
ATOM   1190 2HD  ARG A  75     -44.671  13.217 -99.494  1.00  0.00           H  
ATOM   1191  HE  ARG A  75     -43.120  13.291-101.960  1.00  0.00           H  
ATOM   1192 1HH1 ARG A  75     -43.542  14.580 -98.720  1.00  0.00           H  
ATOM   1193 2HH1 ARG A  75     -42.694  16.071 -99.067  1.00  0.00           H  
ATOM   1194 1HH2 ARG A  75     -42.021  15.230-102.399  1.00  0.00           H  
ATOM   1195 2HH2 ARG A  75     -41.833  16.439-101.149  1.00  0.00           H  
ATOM   1196  N   ARG A  76     -41.093   8.372-101.626  1.00  0.00           N  
ATOM   1197  CA  ARG A  76     -40.135   7.755-102.535  1.00  0.00           C  
ATOM   1198  C   ARG A  76     -40.841   7.038-103.677  1.00  0.00           C  
ATOM   1199  O   ARG A  76     -40.475   7.194-104.842  1.00  0.00           O  
ATOM   1200  CB  ARG A  76     -39.250   6.766-101.790  1.00  0.00           C  
ATOM   1201  CG  ARG A  76     -38.191   6.087-102.643  1.00  0.00           C  
ATOM   1202  CD  ARG A  76     -38.672   4.792-103.188  1.00  0.00           C  
ATOM   1203  NE  ARG A  76     -37.680   4.162-104.045  1.00  0.00           N  
ATOM   1204  CZ  ARG A  76     -37.510   4.441-105.352  1.00  0.00           C  
ATOM   1205  NH1 ARG A  76     -38.271   5.339-105.937  1.00  0.00           N  
ATOM   1206  NH2 ARG A  76     -36.577   3.812-106.046  1.00  0.00           N  
ATOM   1207  H   ARG A  76     -41.082   8.113-100.650  1.00  0.00           H  
ATOM   1208  HA  ARG A  76     -39.504   8.539-102.955  1.00  0.00           H  
ATOM   1209 1HB  ARG A  76     -38.740   7.278-100.975  1.00  0.00           H  
ATOM   1210 2HB  ARG A  76     -39.869   5.985-101.349  1.00  0.00           H  
ATOM   1211 1HG  ARG A  76     -37.927   6.735-103.480  1.00  0.00           H  
ATOM   1212 2HG  ARG A  76     -37.304   5.897-102.038  1.00  0.00           H  
ATOM   1213 1HD  ARG A  76     -38.894   4.112-102.367  1.00  0.00           H  
ATOM   1214 2HD  ARG A  76     -39.574   4.957-103.776  1.00  0.00           H  
ATOM   1215  HE  ARG A  76     -37.075   3.465-103.630  1.00  0.00           H  
ATOM   1216 1HH1 ARG A  76     -38.984   5.820-105.406  1.00  0.00           H  
ATOM   1217 2HH1 ARG A  76     -38.143   5.549-106.916  1.00  0.00           H  
ATOM   1218 1HH2 ARG A  76     -35.992   3.122-105.596  1.00  0.00           H  
ATOM   1219 2HH2 ARG A  76     -36.450   4.021-107.025  1.00  0.00           H  
ATOM   1220  N   GLU A  77     -41.856   6.250-103.337  1.00  0.00           N  
ATOM   1221  CA  GLU A  77     -42.616   5.506-104.333  1.00  0.00           C  
ATOM   1222  C   GLU A  77     -43.227   6.441-105.370  1.00  0.00           C  
ATOM   1223  O   GLU A  77     -43.302   6.108-106.553  1.00  0.00           O  
ATOM   1224  CB  GLU A  77     -43.718   4.685-103.659  1.00  0.00           C  
ATOM   1225  CG  GLU A  77     -43.211   3.508-102.838  1.00  0.00           C  
ATOM   1226  CD  GLU A  77     -44.315   2.766-102.136  1.00  0.00           C  
ATOM   1227  OE1 GLU A  77     -45.434   3.216-102.188  1.00  0.00           O  
ATOM   1228  OE2 GLU A  77     -44.038   1.749-101.546  1.00  0.00           O  
ATOM   1229  H   GLU A  77     -42.108   6.165-102.362  1.00  0.00           H  
ATOM   1230  HA  GLU A  77     -41.939   4.824-104.847  1.00  0.00           H  
ATOM   1231 1HB  GLU A  77     -44.298   5.329-102.998  1.00  0.00           H  
ATOM   1232 2HB  GLU A  77     -44.397   4.296-104.417  1.00  0.00           H  
ATOM   1233 1HG  GLU A  77     -42.687   2.816-103.498  1.00  0.00           H  
ATOM   1234 2HG  GLU A  77     -42.498   3.873-102.100  1.00  0.00           H  
ATOM   1235  N   GLU A  78     -43.654   7.614-104.877  1.00  0.00           N  
ATOM   1236  CA  GLU A  78     -44.259   8.683-105.672  1.00  0.00           C  
ATOM   1237  C   GLU A  78     -43.260   9.400-106.584  1.00  0.00           C  
ATOM   1238  O   GLU A  78     -43.651  10.122-107.502  1.00  0.00           O  
ATOM   1239  CB  GLU A  78     -44.923   9.704-104.746  1.00  0.00           C  
ATOM   1240  CG  GLU A  78     -46.137   9.175-103.995  1.00  0.00           C  
ATOM   1241  CD  GLU A  78     -46.756  10.201-103.086  1.00  0.00           C  
ATOM   1242  OE1 GLU A  78     -46.200  11.266-102.958  1.00  0.00           O  
ATOM   1243  OE2 GLU A  78     -47.786   9.920-102.520  1.00  0.00           O  
ATOM   1244  H   GLU A  78     -43.540   7.746-103.882  1.00  0.00           H  
ATOM   1245  HA  GLU A  78     -45.023   8.246-106.315  1.00  0.00           H  
ATOM   1246 1HB  GLU A  78     -44.199  10.052-104.008  1.00  0.00           H  
ATOM   1247 2HB  GLU A  78     -45.240  10.570-105.326  1.00  0.00           H  
ATOM   1248 1HG  GLU A  78     -46.885   8.849-104.717  1.00  0.00           H  
ATOM   1249 2HG  GLU A  78     -45.838   8.309-103.406  1.00  0.00           H  
ATOM   1250  N   GLY A  79     -41.964   9.209-106.340  1.00  0.00           N  
ATOM   1251  CA  GLY A  79     -40.949   9.869-107.166  1.00  0.00           C  
ATOM   1252  C   GLY A  79     -40.283  11.089-106.530  1.00  0.00           C  
ATOM   1253  O   GLY A  79     -39.589  11.851-107.203  1.00  0.00           O  
ATOM   1254  H   GLY A  79     -41.691   8.603-105.579  1.00  0.00           H  
ATOM   1255 1HA  GLY A  79     -40.163   9.156-107.414  1.00  0.00           H  
ATOM   1256 2HA  GLY A  79     -41.398  10.191-108.105  1.00  0.00           H  
ATOM   1257  N   ALA A  80     -40.479  11.288-105.233  1.00  0.00           N  
ATOM   1258  CA  ALA A  80     -39.816  12.393-104.544  1.00  0.00           C  
ATOM   1259  C   ALA A  80     -38.306  12.192-104.554  1.00  0.00           C  
ATOM   1260  O   ALA A  80     -37.820  11.064-104.462  1.00  0.00           O  
ATOM   1261  CB  ALA A  80     -40.328  12.521-103.117  1.00  0.00           C  
ATOM   1262  H   ALA A  80     -41.090  10.677-104.709  1.00  0.00           H  
ATOM   1263  HA  ALA A  80     -40.041  13.313-105.084  1.00  0.00           H  
ATOM   1264 1HB  ALA A  80     -39.815  13.343-102.618  1.00  0.00           H  
ATOM   1265 2HB  ALA A  80     -41.400  12.717-103.130  1.00  0.00           H  
ATOM   1266 3HB  ALA A  80     -40.136  11.594-102.577  1.00  0.00           H  
ATOM   1267  N   ASP A  81     -37.549  13.281-104.666  1.00  0.00           N  
ATOM   1268  CA  ASP A  81     -36.093  13.180-104.659  1.00  0.00           C  
ATOM   1269  C   ASP A  81     -35.643  12.435-103.406  1.00  0.00           C  
ATOM   1270  O   ASP A  81     -36.056  12.764-102.294  1.00  0.00           O  
ATOM   1271  CB  ASP A  81     -35.446  14.566-104.710  1.00  0.00           C  
ATOM   1272  CG  ASP A  81     -33.932  14.509-104.861  1.00  0.00           C  
ATOM   1273  OD1 ASP A  81     -33.470  14.378-105.969  1.00  0.00           O  
ATOM   1274  OD2 ASP A  81     -33.253  14.595-103.866  1.00  0.00           O  
ATOM   1275  H   ASP A  81     -37.978  14.191-104.757  1.00  0.00           H  
ATOM   1276  HA  ASP A  81     -35.780  12.619-105.540  1.00  0.00           H  
ATOM   1277 1HB  ASP A  81     -35.859  15.130-105.547  1.00  0.00           H  
ATOM   1278 2HB  ASP A  81     -35.685  15.113-103.797  1.00  0.00           H  
ATOM   1279  N   VAL A  82     -34.799  11.437-103.606  1.00  0.00           N  
ATOM   1280  CA  VAL A  82     -34.267  10.603-102.539  1.00  0.00           C  
ATOM   1281  C   VAL A  82     -33.443  11.376-101.517  1.00  0.00           C  
ATOM   1282  O   VAL A  82     -33.531  11.125-100.315  1.00  0.00           O  
ATOM   1283  CB  VAL A  82     -33.392   9.488-103.142  1.00  0.00           C  
ATOM   1284  CG1 VAL A  82     -32.665   8.728-102.043  1.00  0.00           C  
ATOM   1285  CG2 VAL A  82     -34.253   8.546-103.970  1.00  0.00           C  
ATOM   1286  H   VAL A  82     -34.518  11.257-104.559  1.00  0.00           H  
ATOM   1287  HA  VAL A  82     -35.103  10.144-102.009  1.00  0.00           H  
ATOM   1288  HB  VAL A  82     -32.631   9.940-103.778  1.00  0.00           H  
ATOM   1289 1HG1 VAL A  82     -32.051   7.944-102.487  1.00  0.00           H  
ATOM   1290 2HG1 VAL A  82     -32.028   9.416-101.486  1.00  0.00           H  
ATOM   1291 3HG1 VAL A  82     -33.393   8.279-101.368  1.00  0.00           H  
ATOM   1292 1HG2 VAL A  82     -33.628   7.760-104.394  1.00  0.00           H  
ATOM   1293 2HG2 VAL A  82     -35.017   8.098-103.335  1.00  0.00           H  
ATOM   1294 3HG2 VAL A  82     -34.731   9.103-104.776  1.00  0.00           H  
ATOM   1295  N   SER A  83     -32.628  12.328-101.975  1.00  0.00           N  
ATOM   1296  CA  SER A  83     -31.816  13.098-101.040  1.00  0.00           C  
ATOM   1297  C   SER A  83     -32.689  13.881-100.067  1.00  0.00           C  
ATOM   1298  O   SER A  83     -32.453  13.868 -98.859  1.00  0.00           O  
ATOM   1299  CB  SER A  83     -30.909  14.048-101.797  1.00  0.00           C  
ATOM   1300  OG  SER A  83     -30.126  14.805-100.914  1.00  0.00           O  
ATOM   1301  H   SER A  83     -32.561  12.527-102.963  1.00  0.00           H  
ATOM   1302  HA  SER A  83     -31.200  12.405-100.465  1.00  0.00           H  
ATOM   1303 1HB  SER A  83     -30.262  13.480-102.465  1.00  0.00           H  
ATOM   1304 2HB  SER A  83     -31.512  14.714-102.413  1.00  0.00           H  
ATOM   1305  HG  SER A  83     -30.693  15.511-100.597  1.00  0.00           H  
ATOM   1306  N   GLU A  84     -33.697  14.562-100.602  1.00  0.00           N  
ATOM   1307  CA  GLU A  84     -34.607  15.353 -99.782  1.00  0.00           C  
ATOM   1308  C   GLU A  84     -35.282  14.493 -98.722  1.00  0.00           C  
ATOM   1309  O   GLU A  84     -35.345  14.869 -97.551  1.00  0.00           O  
ATOM   1310  CB  GLU A  84     -35.667  16.025-100.658  1.00  0.00           C  
ATOM   1311  CG  GLU A  84     -35.137  17.152-101.533  1.00  0.00           C  
ATOM   1312  CD  GLU A  84     -36.185  17.729-102.443  1.00  0.00           C  
ATOM   1313  OE1 GLU A  84     -37.269  17.197-102.481  1.00  0.00           O  
ATOM   1314  OE2 GLU A  84     -35.902  18.702-103.100  1.00  0.00           O  
ATOM   1315  H   GLU A  84     -33.836  14.531-101.602  1.00  0.00           H  
ATOM   1316  HA  GLU A  84     -34.032  16.128 -99.274  1.00  0.00           H  
ATOM   1317 1HB  GLU A  84     -36.124  15.282-101.310  1.00  0.00           H  
ATOM   1318 2HB  GLU A  84     -36.455  16.435-100.026  1.00  0.00           H  
ATOM   1319 1HG  GLU A  84     -34.752  17.945-100.892  1.00  0.00           H  
ATOM   1320 2HG  GLU A  84     -34.310  16.774-102.133  1.00  0.00           H  
ATOM   1321  N   LEU A  85     -35.786  13.336 -99.137  1.00  0.00           N  
ATOM   1322  CA  LEU A  85     -36.458  12.420 -98.223  1.00  0.00           C  
ATOM   1323  C   LEU A  85     -35.491  11.881 -97.177  1.00  0.00           C  
ATOM   1324  O   LEU A  85     -35.836  11.761 -96.002  1.00  0.00           O  
ATOM   1325  CB  LEU A  85     -37.081  11.255 -99.002  1.00  0.00           C  
ATOM   1326  CG  LEU A  85     -38.273  11.615 -99.897  1.00  0.00           C  
ATOM   1327  CD1 LEU A  85     -38.663  10.404-100.735  1.00  0.00           C  
ATOM   1328  CD2 LEU A  85     -39.435  12.079 -99.033  1.00  0.00           C  
ATOM   1329  H   LEU A  85     -35.702  13.085-100.112  1.00  0.00           H  
ATOM   1330  HA  LEU A  85     -37.252  12.963 -97.711  1.00  0.00           H  
ATOM   1331 1HB  LEU A  85     -36.314  10.811 -99.635  1.00  0.00           H  
ATOM   1332 2HB  LEU A  85     -37.416  10.501 -98.290  1.00  0.00           H  
ATOM   1333  HG  LEU A  85     -37.987  12.415-100.581  1.00  0.00           H  
ATOM   1334 1HD1 LEU A  85     -39.511  10.660-101.371  1.00  0.00           H  
ATOM   1335 2HD1 LEU A  85     -37.820  10.105-101.358  1.00  0.00           H  
ATOM   1336 3HD1 LEU A  85     -38.940   9.581-100.077  1.00  0.00           H  
ATOM   1337 1HD2 LEU A  85     -40.283  12.336 -99.669  1.00  0.00           H  
ATOM   1338 2HD2 LEU A  85     -39.724  11.280 -98.350  1.00  0.00           H  
ATOM   1339 3HD2 LEU A  85     -39.134  12.956 -98.459  1.00  0.00           H  
ATOM   1340  N   VAL A  86     -34.278  11.557 -97.608  1.00  0.00           N  
ATOM   1341  CA  VAL A  86     -33.260  11.030 -96.708  1.00  0.00           C  
ATOM   1342  C   VAL A  86     -32.859  12.064 -95.664  1.00  0.00           C  
ATOM   1343  O   VAL A  86     -32.671  11.736 -94.492  1.00  0.00           O  
ATOM   1344  CB  VAL A  86     -32.014  10.599 -97.505  1.00  0.00           C  
ATOM   1345  CG1 VAL A  86     -30.881  10.227 -96.560  1.00  0.00           C  
ATOM   1346  CG2 VAL A  86     -32.361   9.433 -98.417  1.00  0.00           C  
ATOM   1347  H   VAL A  86     -34.054  11.680 -98.585  1.00  0.00           H  
ATOM   1348  HA  VAL A  86     -33.669  10.157 -96.197  1.00  0.00           H  
ATOM   1349  HB  VAL A  86     -31.669  11.441 -98.105  1.00  0.00           H  
ATOM   1350 1HG1 VAL A  86     -30.008   9.925 -97.140  1.00  0.00           H  
ATOM   1351 2HG1 VAL A  86     -30.625  11.087 -95.942  1.00  0.00           H  
ATOM   1352 3HG1 VAL A  86     -31.195   9.401 -95.923  1.00  0.00           H  
ATOM   1353 1HG2 VAL A  86     -31.476   9.133 -98.978  1.00  0.00           H  
ATOM   1354 2HG2 VAL A  86     -32.712   8.593 -97.817  1.00  0.00           H  
ATOM   1355 3HG2 VAL A  86     -33.145   9.735 -99.112  1.00  0.00           H  
ATOM   1356  N   ALA A  87     -32.728  13.314 -96.096  1.00  0.00           N  
ATOM   1357  CA  ALA A  87     -32.348  14.399 -95.199  1.00  0.00           C  
ATOM   1358  C   ALA A  87     -33.418  14.637 -94.141  1.00  0.00           C  
ATOM   1359  O   ALA A  87     -33.108  14.868 -92.972  1.00  0.00           O  
ATOM   1360  CB  ALA A  87     -32.091  15.674 -95.988  1.00  0.00           C  
ATOM   1361  H   ALA A  87     -32.897  13.517 -97.071  1.00  0.00           H  
ATOM   1362  HA  ALA A  87     -31.431  14.110 -94.687  1.00  0.00           H  
ATOM   1363 1HB  ALA A  87     -31.809  16.475 -95.305  1.00  0.00           H  
ATOM   1364 2HB  ALA A  87     -31.284  15.505 -96.701  1.00  0.00           H  
ATOM   1365 3HB  ALA A  87     -32.995  15.958 -96.525  1.00  0.00           H  
ATOM   1366  N   GLU A  88     -34.678  14.580 -94.558  1.00  0.00           N  
ATOM   1367  CA  GLU A  88     -35.797  14.793 -93.646  1.00  0.00           C  
ATOM   1368  C   GLU A  88     -35.860  13.697 -92.590  1.00  0.00           C  
ATOM   1369  O   GLU A  88     -36.122  13.967 -91.418  1.00  0.00           O  
ATOM   1370  CB  GLU A  88     -37.116  14.845 -94.421  1.00  0.00           C  
ATOM   1371  CG  GLU A  88     -37.284  16.080 -95.294  1.00  0.00           C  
ATOM   1372  CD  GLU A  88     -38.557  16.063 -96.094  1.00  0.00           C  
ATOM   1373  OE1 GLU A  88     -39.240  15.068 -96.065  1.00  0.00           O  
ATOM   1374  OE2 GLU A  88     -38.846  17.046 -96.735  1.00  0.00           O  
ATOM   1375  H   GLU A  88     -34.867  14.384 -95.531  1.00  0.00           H  
ATOM   1376  HA  GLU A  88     -35.652  15.747 -93.138  1.00  0.00           H  
ATOM   1377 1HB  GLU A  88     -37.195  13.968 -95.064  1.00  0.00           H  
ATOM   1378 2HB  GLU A  88     -37.951  14.814 -93.721  1.00  0.00           H  
ATOM   1379 1HG  GLU A  88     -37.281  16.965 -94.657  1.00  0.00           H  
ATOM   1380 2HG  GLU A  88     -36.435  16.151 -95.972  1.00  0.00           H  
ATOM   1381  N   LEU A  89     -35.619  12.460 -93.011  1.00  0.00           N  
ATOM   1382  CA  LEU A  89     -35.647  11.321 -92.100  1.00  0.00           C  
ATOM   1383  C   LEU A  89     -34.543  11.423 -91.056  1.00  0.00           C  
ATOM   1384  O   LEU A  89     -34.756  11.124 -89.881  1.00  0.00           O  
ATOM   1385  CB  LEU A  89     -35.498  10.011 -92.884  1.00  0.00           C  
ATOM   1386  CG  LEU A  89     -36.686   9.631 -93.777  1.00  0.00           C  
ATOM   1387  CD1 LEU A  89     -36.320   8.417 -94.620  1.00  0.00           C  
ATOM   1388  CD2 LEU A  89     -37.903   9.347 -92.909  1.00  0.00           C  
ATOM   1389  H   LEU A  89     -35.411  12.304 -93.987  1.00  0.00           H  
ATOM   1390  HA  LEU A  89     -36.607  11.314 -91.585  1.00  0.00           H  
ATOM   1391 1HB  LEU A  89     -34.617  10.085 -93.519  1.00  0.00           H  
ATOM   1392 2HB  LEU A  89     -35.342   9.198 -92.175  1.00  0.00           H  
ATOM   1393  HG  LEU A  89     -36.909  10.454 -94.456  1.00  0.00           H  
ATOM   1394 1HD1 LEU A  89     -37.165   8.147 -95.254  1.00  0.00           H  
ATOM   1395 2HD1 LEU A  89     -35.459   8.654 -95.245  1.00  0.00           H  
ATOM   1396 3HD1 LEU A  89     -36.076   7.580 -93.966  1.00  0.00           H  
ATOM   1397 1HD2 LEU A  89     -38.748   9.078 -93.543  1.00  0.00           H  
ATOM   1398 2HD2 LEU A  89     -37.682   8.524 -92.230  1.00  0.00           H  
ATOM   1399 3HD2 LEU A  89     -38.153  10.237 -92.330  1.00  0.00           H  
ATOM   1400  N   ILE A  90     -33.361  11.847 -91.492  1.00  0.00           N  
ATOM   1401  CA  ILE A  90     -32.221  11.990 -90.594  1.00  0.00           C  
ATOM   1402  C   ILE A  90     -32.474  13.065 -89.547  1.00  0.00           C  
ATOM   1403  O   ILE A  90     -32.129  12.899 -88.377  1.00  0.00           O  
ATOM   1404  CB  ILE A  90     -30.942  12.331 -91.380  1.00  0.00           C  
ATOM   1405  CG1 ILE A  90     -30.573  11.182 -92.323  1.00  0.00           C  
ATOM   1406  CG2 ILE A  90     -29.795  12.631 -90.427  1.00  0.00           C  
ATOM   1407  CD1 ILE A  90     -30.303   9.874 -91.615  1.00  0.00           C  
ATOM   1408  H   ILE A  90     -33.250  12.076 -92.469  1.00  0.00           H  
ATOM   1409  HA  ILE A  90     -32.067  11.042 -90.078  1.00  0.00           H  
ATOM   1410  HB  ILE A  90     -31.121  13.206 -92.004  1.00  0.00           H  
ATOM   1411 1HG1 ILE A  90     -31.380  11.024 -93.037  1.00  0.00           H  
ATOM   1412 2HG1 ILE A  90     -29.682  11.451 -92.892  1.00  0.00           H  
ATOM   1413 1HG2 ILE A  90     -28.899  12.869 -90.999  1.00  0.00           H  
ATOM   1414 2HG2 ILE A  90     -30.059  13.479 -89.796  1.00  0.00           H  
ATOM   1415 3HG2 ILE A  90     -29.605  11.758 -89.801  1.00  0.00           H  
ATOM   1416 1HD1 ILE A  90     -30.047   9.109 -92.349  1.00  0.00           H  
ATOM   1417 2HD1 ILE A  90     -29.472  10.001 -90.920  1.00  0.00           H  
ATOM   1418 3HD1 ILE A  90     -31.192   9.567 -91.067  1.00  0.00           H  
ATOM   1419  N   ARG A  91     -33.078  14.170 -89.974  1.00  0.00           N  
ATOM   1420  CA  ARG A  91     -33.379  15.276 -89.072  1.00  0.00           C  
ATOM   1421  C   ARG A  91     -34.389  14.861 -88.012  1.00  0.00           C  
ATOM   1422  O   ARG A  91     -34.259  15.222 -86.842  1.00  0.00           O  
ATOM   1423  CB  ARG A  91     -33.923  16.467 -89.847  1.00  0.00           C  
ATOM   1424  CG  ARG A  91     -34.202  17.703 -89.007  1.00  0.00           C  
ATOM   1425  CD  ARG A  91     -34.659  18.844 -89.842  1.00  0.00           C  
ATOM   1426  NE  ARG A  91     -35.946  18.579 -90.463  1.00  0.00           N  
ATOM   1427  CZ  ARG A  91     -36.458  19.283 -91.492  1.00  0.00           C  
ATOM   1428  NH1 ARG A  91     -35.782  20.288 -92.002  1.00  0.00           N  
ATOM   1429  NH2 ARG A  91     -37.640  18.962 -91.988  1.00  0.00           N  
ATOM   1430  H   ARG A  91     -33.335  14.246 -90.948  1.00  0.00           H  
ATOM   1431  HA  ARG A  91     -32.456  15.576 -88.574  1.00  0.00           H  
ATOM   1432 1HB  ARG A  91     -33.214  16.750 -90.624  1.00  0.00           H  
ATOM   1433 2HB  ARG A  91     -34.854  16.187 -90.340  1.00  0.00           H  
ATOM   1434 1HG  ARG A  91     -34.980  17.479 -88.277  1.00  0.00           H  
ATOM   1435 2HG  ARG A  91     -33.292  18.003 -88.486  1.00  0.00           H  
ATOM   1436 1HD  ARG A  91     -34.757  19.733 -89.220  1.00  0.00           H  
ATOM   1437 2HD  ARG A  91     -33.931  19.031 -90.631  1.00  0.00           H  
ATOM   1438  HE  ARG A  91     -36.496  17.813 -90.098  1.00  0.00           H  
ATOM   1439 1HH1 ARG A  91     -34.878  20.533 -91.623  1.00  0.00           H  
ATOM   1440 2HH1 ARG A  91     -36.165  20.815 -92.773  1.00  0.00           H  
ATOM   1441 1HH2 ARG A  91     -38.161  18.189 -91.596  1.00  0.00           H  
ATOM   1442 2HH2 ARG A  91     -38.024  19.489 -92.759  1.00  0.00           H  
ATOM   1443  N   GLU A  92     -35.397  14.101 -88.427  1.00  0.00           N  
ATOM   1444  CA  GLU A  92     -36.432  13.636 -87.512  1.00  0.00           C  
ATOM   1445  C   GLU A  92     -35.858  12.696 -86.460  1.00  0.00           C  
ATOM   1446  O   GLU A  92     -36.222  12.768 -85.286  1.00  0.00           O  
ATOM   1447  CB  GLU A  92     -37.549  12.931 -88.285  1.00  0.00           C  
ATOM   1448  CG  GLU A  92     -38.389  13.853 -89.157  1.00  0.00           C  
ATOM   1449  CD  GLU A  92     -39.160  14.868 -88.360  1.00  0.00           C  
ATOM   1450  OE1 GLU A  92     -39.640  14.529 -87.305  1.00  0.00           O  
ATOM   1451  OE2 GLU A  92     -39.270  15.986 -88.808  1.00  0.00           O  
ATOM   1452  H   GLU A  92     -35.448  13.838 -89.401  1.00  0.00           H  
ATOM   1453  HA  GLU A  92     -36.855  14.501 -86.999  1.00  0.00           H  
ATOM   1454 1HB  GLU A  92     -37.117  12.163 -88.928  1.00  0.00           H  
ATOM   1455 2HB  GLU A  92     -38.218  12.432 -87.583  1.00  0.00           H  
ATOM   1456 1HG  GLU A  92     -37.734  14.375 -89.852  1.00  0.00           H  
ATOM   1457 2HG  GLU A  92     -39.085  13.250 -89.739  1.00  0.00           H  
ATOM   1458  N   THR A  93     -34.960  11.816 -86.888  1.00  0.00           N  
ATOM   1459  CA  THR A  93     -34.334  10.859 -85.982  1.00  0.00           C  
ATOM   1460  C   THR A  93     -33.478  11.568 -84.939  1.00  0.00           C  
ATOM   1461  O   THR A  93     -33.478  11.198 -83.765  1.00  0.00           O  
ATOM   1462  CB  THR A  93     -33.472   9.844 -86.756  1.00  0.00           C  
ATOM   1463  OG1 THR A  93     -34.299   9.108 -87.667  1.00  0.00           O  
ATOM   1464  CG2 THR A  93     -32.795   8.878 -85.796  1.00  0.00           C  
ATOM   1465  H   THR A  93     -34.702  11.809 -87.865  1.00  0.00           H  
ATOM   1466  HA  THR A  93     -35.120  10.314 -85.459  1.00  0.00           H  
ATOM   1467  HB  THR A  93     -32.710  10.375 -87.326  1.00  0.00           H  
ATOM   1468  HG1 THR A  93     -34.457   9.636 -88.453  1.00  0.00           H  
ATOM   1469 1HG2 THR A  93     -32.190   8.168 -86.361  1.00  0.00           H  
ATOM   1470 2HG2 THR A  93     -32.157   9.434 -85.110  1.00  0.00           H  
ATOM   1471 3HG2 THR A  93     -33.553   8.337 -85.230  1.00  0.00           H  
ATOM   1472  N   SER A  94     -32.748  12.589 -85.375  1.00  0.00           N  
ATOM   1473  CA  SER A  94     -31.887  13.352 -84.479  1.00  0.00           C  
ATOM   1474  C   SER A  94     -32.702  14.089 -83.426  1.00  0.00           C  
ATOM   1475  O   SER A  94     -32.320  14.142 -82.257  1.00  0.00           O  
ATOM   1476  CB  SER A  94     -31.056  14.342 -85.271  1.00  0.00           C  
ATOM   1477  OG  SER A  94     -30.218  15.083 -84.427  1.00  0.00           O  
ATOM   1478  H   SER A  94     -32.791  12.844 -86.352  1.00  0.00           H  
ATOM   1479  HA  SER A  94     -31.217  12.659 -83.969  1.00  0.00           H  
ATOM   1480 1HB  SER A  94     -30.455  13.807 -86.006  1.00  0.00           H  
ATOM   1481 2HB  SER A  94     -31.715  15.016 -85.817  1.00  0.00           H  
ATOM   1482  HG  SER A  94     -29.730  15.682 -84.997  1.00  0.00           H  
ATOM   1483  N   ARG A  95     -33.827  14.658 -83.847  1.00  0.00           N  
ATOM   1484  CA  ARG A  95     -34.699  15.395 -82.939  1.00  0.00           C  
ATOM   1485  C   ARG A  95     -35.293  14.477 -81.879  1.00  0.00           C  
ATOM   1486  O   ARG A  95     -35.389  14.846 -80.708  1.00  0.00           O  
ATOM   1487  CB  ARG A  95     -35.825  16.071 -83.708  1.00  0.00           C  
ATOM   1488  CG  ARG A  95     -36.811  16.846 -82.849  1.00  0.00           C  
ATOM   1489  CD  ARG A  95     -36.170  18.019 -82.200  1.00  0.00           C  
ATOM   1490  NE  ARG A  95     -37.098  18.737 -81.341  1.00  0.00           N  
ATOM   1491  CZ  ARG A  95     -37.345  18.425 -80.053  1.00  0.00           C  
ATOM   1492  NH1 ARG A  95     -36.727  17.409 -79.493  1.00  0.00           N  
ATOM   1493  NH2 ARG A  95     -38.208  19.141 -79.354  1.00  0.00           N  
ATOM   1494  H   ARG A  95     -34.084  14.579 -84.820  1.00  0.00           H  
ATOM   1495  HA  ARG A  95     -34.108  16.164 -82.440  1.00  0.00           H  
ATOM   1496 1HB  ARG A  95     -35.403  16.765 -84.434  1.00  0.00           H  
ATOM   1497 2HB  ARG A  95     -36.389  15.320 -84.262  1.00  0.00           H  
ATOM   1498 1HG  ARG A  95     -37.632  17.204 -83.470  1.00  0.00           H  
ATOM   1499 2HG  ARG A  95     -37.204  16.194 -82.067  1.00  0.00           H  
ATOM   1500 1HD  ARG A  95     -35.331  17.685 -81.592  1.00  0.00           H  
ATOM   1501 2HD  ARG A  95     -35.813  18.707 -82.965  1.00  0.00           H  
ATOM   1502  HE  ARG A  95     -37.592  19.525 -81.737  1.00  0.00           H  
ATOM   1503 1HH1 ARG A  95     -36.068  16.862 -80.027  1.00  0.00           H  
ATOM   1504 2HH1 ARG A  95     -36.913  17.175 -78.528  1.00  0.00           H  
ATOM   1505 1HH2 ARG A  95     -38.683  19.923 -79.785  1.00  0.00           H  
ATOM   1506 2HH2 ARG A  95     -38.393  18.908 -78.390  1.00  0.00           H  
ATOM   1507  N   GLN A  96     -35.692  13.280 -82.297  1.00  0.00           N  
ATOM   1508  CA  GLN A  96     -36.277  12.307 -81.382  1.00  0.00           C  
ATOM   1509  C   GLN A  96     -35.266  11.855 -80.335  1.00  0.00           C  
ATOM   1510  O   GLN A  96     -35.601  11.703 -79.160  1.00  0.00           O  
ATOM   1511  CB  GLN A  96     -36.805  11.096 -82.155  1.00  0.00           C  
ATOM   1512  CG  GLN A  96     -38.000  11.397 -83.044  1.00  0.00           C  
ATOM   1513  CD  GLN A  96     -39.212  11.848 -82.251  1.00  0.00           C  
ATOM   1514  OE1 GLN A  96     -39.355  11.521 -81.069  1.00  0.00           O  
ATOM   1515  NE2 GLN A  96     -40.094  12.602 -82.897  1.00  0.00           N  
ATOM   1516  H   GLN A  96     -35.587  13.037 -83.272  1.00  0.00           H  
ATOM   1517  HA  GLN A  96     -37.110  12.779 -80.862  1.00  0.00           H  
ATOM   1518 1HB  GLN A  96     -36.012  10.691 -82.784  1.00  0.00           H  
ATOM   1519 2HB  GLN A  96     -37.097  10.315 -81.453  1.00  0.00           H  
ATOM   1520 1HG  GLN A  96     -37.731  12.193 -83.739  1.00  0.00           H  
ATOM   1521 2HG  GLN A  96     -38.268  10.495 -83.594  1.00  0.00           H  
ATOM   1522 1HE2 GLN A  96     -40.914  12.930 -82.425  1.00  0.00           H  
ATOM   1523 2HE2 GLN A  96     -39.939  12.844 -83.855  1.00  0.00           H  
ATOM   1524  N   ILE A  97     -34.029  11.643 -80.769  1.00  0.00           N  
ATOM   1525  CA  ILE A  97     -32.966  11.209 -79.869  1.00  0.00           C  
ATOM   1526  C   ILE A  97     -32.659  12.274 -78.823  1.00  0.00           C  
ATOM   1527  O   ILE A  97     -32.445  11.963 -77.651  1.00  0.00           O  
ATOM   1528  CB  ILE A  97     -31.684  10.875 -80.654  1.00  0.00           C  
ATOM   1529  CG1 ILE A  97     -31.927   9.692 -81.594  1.00  0.00           C  
ATOM   1530  CG2 ILE A  97     -30.539  10.575 -79.699  1.00  0.00           C  
ATOM   1531  CD1 ILE A  97     -32.335   8.421 -80.884  1.00  0.00           C  
ATOM   1532  H   ILE A  97     -33.818  11.785 -81.747  1.00  0.00           H  
ATOM   1533  HA  ILE A  97     -33.296  10.309 -79.352  1.00  0.00           H  
ATOM   1534  HB  ILE A  97     -31.410  11.724 -81.280  1.00  0.00           H  
ATOM   1535 1HG1 ILE A  97     -32.708   9.949 -82.309  1.00  0.00           H  
ATOM   1536 2HG1 ILE A  97     -31.019   9.487 -82.163  1.00  0.00           H  
ATOM   1537 1HG2 ILE A  97     -29.641  10.341 -80.271  1.00  0.00           H  
ATOM   1538 2HG2 ILE A  97     -30.352  11.444 -79.071  1.00  0.00           H  
ATOM   1539 3HG2 ILE A  97     -30.802   9.723 -79.072  1.00  0.00           H  
ATOM   1540 1HD1 ILE A  97     -32.488   7.628 -81.616  1.00  0.00           H  
ATOM   1541 2HD1 ILE A  97     -31.550   8.125 -80.187  1.00  0.00           H  
ATOM   1542 3HD1 ILE A  97     -33.261   8.592 -80.336  1.00  0.00           H  
ATOM   1543  N   ALA A  98     -32.641  13.532 -79.256  1.00  0.00           N  
ATOM   1544  CA  ALA A  98     -32.361  14.645 -78.358  1.00  0.00           C  
ATOM   1545  C   ALA A  98     -33.448  14.787 -77.299  1.00  0.00           C  
ATOM   1546  O   ALA A  98     -33.159  15.044 -76.130  1.00  0.00           O  
ATOM   1547  CB  ALA A  98     -32.219  15.938 -79.147  1.00  0.00           C  
ATOM   1548  H   ALA A  98     -32.825  13.720 -80.231  1.00  0.00           H  
ATOM   1549  HA  ALA A  98     -31.421  14.440 -77.846  1.00  0.00           H  
ATOM   1550 1HB  ALA A  98     -32.009  16.761 -78.463  1.00  0.00           H  
ATOM   1551 2HB  ALA A  98     -31.400  15.841 -79.860  1.00  0.00           H  
ATOM   1552 3HB  ALA A  98     -33.144  16.141 -79.684  1.00  0.00           H  
ATOM   1553  N   GLU A  99     -34.697  14.617 -77.717  1.00  0.00           N  
ATOM   1554  CA  GLU A  99     -35.831  14.725 -76.804  1.00  0.00           C  
ATOM   1555  C   GLU A  99     -35.793  13.628 -75.747  1.00  0.00           C  
ATOM   1556  O   GLU A  99     -36.076  13.872 -74.574  1.00  0.00           O  
ATOM   1557  CB  GLU A  99     -37.149  14.654 -77.579  1.00  0.00           C  
ATOM   1558  CG  GLU A  99     -38.394  14.810 -76.717  1.00  0.00           C  
ATOM   1559  CD  GLU A  99     -38.497  16.166 -76.077  1.00  0.00           C  
ATOM   1560  OE1 GLU A  99     -37.873  17.080 -76.561  1.00  0.00           O  
ATOM   1561  OE2 GLU A  99     -39.201  16.290 -75.102  1.00  0.00           O  
ATOM   1562  H   GLU A  99     -34.868  14.407 -78.690  1.00  0.00           H  
ATOM   1563  HA  GLU A  99     -35.774  15.688 -76.296  1.00  0.00           H  
ATOM   1564 1HB  GLU A  99     -37.168  15.437 -78.337  1.00  0.00           H  
ATOM   1565 2HB  GLU A  99     -37.217  13.697 -78.095  1.00  0.00           H  
ATOM   1566 1HG  GLU A  99     -39.275  14.645 -77.336  1.00  0.00           H  
ATOM   1567 2HG  GLU A  99     -38.382  14.047 -75.940  1.00  0.00           H  
ATOM   1568  N   ILE A 100     -35.443  12.419 -76.170  1.00  0.00           N  
ATOM   1569  CA  ILE A 100     -35.369  11.281 -75.259  1.00  0.00           C  
ATOM   1570  C   ILE A 100     -34.276  11.482 -74.215  1.00  0.00           C  
ATOM   1571  O   ILE A 100     -34.461  11.164 -73.040  1.00  0.00           O  
ATOM   1572  CB  ILE A 100     -35.108   9.975 -76.031  1.00  0.00           C  
ATOM   1573  CG1 ILE A 100     -36.319   9.616 -76.897  1.00  0.00           C  
ATOM   1574  CG2 ILE A 100     -34.784   8.843 -75.068  1.00  0.00           C  
ATOM   1575  CD1 ILE A 100     -36.054   8.505 -77.887  1.00  0.00           C  
ATOM   1576  H   ILE A 100     -35.222  12.284 -77.146  1.00  0.00           H  
ATOM   1577  HA  ILE A 100     -36.323  11.191 -74.741  1.00  0.00           H  
ATOM   1578  HB  ILE A 100     -34.267  10.115 -76.709  1.00  0.00           H  
ATOM   1579 1HG1 ILE A 100     -37.147   9.312 -76.257  1.00  0.00           H  
ATOM   1580 2HG1 ILE A 100     -36.643  10.496 -77.453  1.00  0.00           H  
ATOM   1581 1HG2 ILE A 100     -34.604   7.927 -75.631  1.00  0.00           H  
ATOM   1582 2HG2 ILE A 100     -33.894   9.098 -74.494  1.00  0.00           H  
ATOM   1583 3HG2 ILE A 100     -35.623   8.692 -74.389  1.00  0.00           H  
ATOM   1584 1HD1 ILE A 100     -36.958   8.308 -78.464  1.00  0.00           H  
ATOM   1585 2HD1 ILE A 100     -35.251   8.802 -78.562  1.00  0.00           H  
ATOM   1586 3HD1 ILE A 100     -35.762   7.602 -77.351  1.00  0.00           H  
ATOM   1587  N   ALA A 101     -33.139  12.010 -74.651  1.00  0.00           N  
ATOM   1588  CA  ALA A 101     -32.015  12.255 -73.756  1.00  0.00           C  
ATOM   1589  C   ALA A 101     -32.362  13.302 -72.707  1.00  0.00           C  
ATOM   1590  O   ALA A 101     -32.003  13.166 -71.537  1.00  0.00           O  
ATOM   1591  CB  ALA A 101     -30.791  12.688 -74.550  1.00  0.00           C  
ATOM   1592  H   ALA A 101     -33.050  12.249 -75.628  1.00  0.00           H  
ATOM   1593  HA  ALA A 101     -31.787  11.325 -73.236  1.00  0.00           H  
ATOM   1594 1HB  ALA A 101     -29.960  12.867 -73.868  1.00  0.00           H  
ATOM   1595 2HB  ALA A 101     -30.519  11.903 -75.256  1.00  0.00           H  
ATOM   1596 3HB  ALA A 101     -31.016  13.603 -75.094  1.00  0.00           H  
ATOM   1597  N   GLU A 102     -33.064  14.348 -73.132  1.00  0.00           N  
ATOM   1598  CA  GLU A 102     -33.462  15.422 -72.230  1.00  0.00           C  
ATOM   1599  C   GLU A 102     -34.434  14.918 -71.170  1.00  0.00           C  
ATOM   1600  O   GLU A 102     -34.340  15.290 -70.000  1.00  0.00           O  
ATOM   1601  CB  GLU A 102     -34.099  16.570 -73.016  1.00  0.00           C  
ATOM   1602  CG  GLU A 102     -33.127  17.346 -73.894  1.00  0.00           C  
ATOM   1603  CD  GLU A 102     -33.800  18.419 -74.704  1.00  0.00           C  
ATOM   1604  OE1 GLU A 102     -34.870  18.836 -74.331  1.00  0.00           O  
ATOM   1605  OE2 GLU A 102     -33.242  18.822 -75.698  1.00  0.00           O  
ATOM   1606  H   GLU A 102     -33.328  14.400 -74.106  1.00  0.00           H  
ATOM   1607  HA  GLU A 102     -32.572  15.797 -71.724  1.00  0.00           H  
ATOM   1608 1HB  GLU A 102     -34.889  16.178 -73.657  1.00  0.00           H  
ATOM   1609 2HB  GLU A 102     -34.559  17.275 -72.323  1.00  0.00           H  
ATOM   1610 1HG  GLU A 102     -32.370  17.807 -73.260  1.00  0.00           H  
ATOM   1611 2HG  GLU A 102     -32.626  16.651 -74.565  1.00  0.00           H  
ATOM   1612  N   ALA A 103     -35.367  14.070 -71.584  1.00  0.00           N  
ATOM   1613  CA  ALA A 103     -36.356  13.512 -70.671  1.00  0.00           C  
ATOM   1614  C   ALA A 103     -35.699  12.628 -69.619  1.00  0.00           C  
ATOM   1615  O   ALA A 103     -36.067  12.667 -68.445  1.00  0.00           O  
ATOM   1616  CB  ALA A 103     -37.405  12.725 -71.443  1.00  0.00           C  
ATOM   1617  H   ALA A 103     -35.392  13.804 -72.558  1.00  0.00           H  
ATOM   1618  HA  ALA A 103     -36.845  14.338 -70.155  1.00  0.00           H  
ATOM   1619 1HB  ALA A 103     -38.137  12.315 -70.748  1.00  0.00           H  
ATOM   1620 2HB  ALA A 103     -37.906  13.385 -72.151  1.00  0.00           H  
ATOM   1621 3HB  ALA A 103     -36.923  11.912 -71.984  1.00  0.00           H  
ATOM   1622  N   THR A 104     -34.725  11.833 -70.046  1.00  0.00           N  
ATOM   1623  CA  THR A 104     -34.016  10.938 -69.142  1.00  0.00           C  
ATOM   1624  C   THR A 104     -33.226  11.718 -68.099  1.00  0.00           C  
ATOM   1625  O   THR A 104     -33.192  11.346 -66.926  1.00  0.00           O  
ATOM   1626  CB  THR A 104     -33.068  10.005 -69.918  1.00  0.00           C  
ATOM   1627  OG1 THR A 104     -33.827   9.198 -70.828  1.00  0.00           O  
ATOM   1628  CG2 THR A 104     -32.306   9.102 -68.960  1.00  0.00           C  
ATOM   1629  H   THR A 104     -34.469  11.850 -71.023  1.00  0.00           H  
ATOM   1630  HA  THR A 104     -34.748  10.323 -68.618  1.00  0.00           H  
ATOM   1631  HB  THR A 104     -32.357  10.602 -70.489  1.00  0.00           H  
ATOM   1632  HG1 THR A 104     -34.033   9.710 -71.614  1.00  0.00           H  
ATOM   1633 1HG2 THR A 104     -31.641   8.451 -69.526  1.00  0.00           H  
ATOM   1634 2HG2 THR A 104     -31.719   9.713 -68.274  1.00  0.00           H  
ATOM   1635 3HG2 THR A 104     -33.011   8.496 -68.393  1.00  0.00           H  
ATOM   1636  N   ILE A 105     -32.592  12.801 -68.534  1.00  0.00           N  
ATOM   1637  CA  ILE A 105     -31.803  13.638 -67.639  1.00  0.00           C  
ATOM   1638  C   ILE A 105     -32.647  14.162 -66.486  1.00  0.00           C  
ATOM   1639  O   ILE A 105     -32.236  14.104 -65.327  1.00  0.00           O  
ATOM   1640  CB  ILE A 105     -31.182  14.823 -68.401  1.00  0.00           C  
ATOM   1641  CG1 ILE A 105     -30.118  14.328 -69.383  1.00  0.00           C  
ATOM   1642  CG2 ILE A 105     -30.586  15.828 -67.427  1.00  0.00           C  
ATOM   1643  CD1 ILE A 105     -29.661  15.378 -70.370  1.00  0.00           C  
ATOM   1644  H   ILE A 105     -32.659  13.051 -69.510  1.00  0.00           H  
ATOM   1645  HA  ILE A 105     -30.997  13.035 -67.223  1.00  0.00           H  
ATOM   1646  HB  ILE A 105     -31.951  15.318 -68.993  1.00  0.00           H  
ATOM   1647 1HG1 ILE A 105     -29.247  13.978 -68.830  1.00  0.00           H  
ATOM   1648 2HG1 ILE A 105     -30.508  13.480 -69.946  1.00  0.00           H  
ATOM   1649 1HG2 ILE A 105     -30.151  16.659 -67.982  1.00  0.00           H  
ATOM   1650 2HG2 ILE A 105     -31.367  16.202 -66.767  1.00  0.00           H  
ATOM   1651 3HG2 ILE A 105     -29.811  15.343 -66.833  1.00  0.00           H  
ATOM   1652 1HD1 ILE A 105     -28.908  14.952 -71.033  1.00  0.00           H  
ATOM   1653 2HD1 ILE A 105     -30.513  15.718 -70.960  1.00  0.00           H  
ATOM   1654 3HD1 ILE A 105     -29.234  16.222 -69.831  1.00  0.00           H  
ATOM   1655  N   LYS A 106     -33.829  14.675 -66.809  1.00  0.00           N  
ATOM   1656  CA  LYS A 106     -34.735  15.209 -65.800  1.00  0.00           C  
ATOM   1657  C   LYS A 106     -35.080  14.156 -64.755  1.00  0.00           C  
ATOM   1658  O   LYS A 106     -35.115  14.443 -63.558  1.00  0.00           O  
ATOM   1659  CB  LYS A 106     -36.012  15.739 -66.454  1.00  0.00           C  
ATOM   1660  CG  LYS A 106     -37.004  16.364 -65.482  1.00  0.00           C  
ATOM   1661  CD  LYS A 106     -38.215  16.924 -66.213  1.00  0.00           C  
ATOM   1662  CE  LYS A 106     -39.224  17.517 -65.240  1.00  0.00           C  
ATOM   1663  NZ  LYS A 106     -40.415  18.069 -65.941  1.00  0.00           N  
ATOM   1664  H   LYS A 106     -34.107  14.696 -67.780  1.00  0.00           H  
ATOM   1665  HA  LYS A 106     -34.236  16.033 -65.289  1.00  0.00           H  
ATOM   1666 1HB  LYS A 106     -35.754  16.492 -67.199  1.00  0.00           H  
ATOM   1667 2HB  LYS A 106     -36.520  14.925 -66.973  1.00  0.00           H  
ATOM   1668 1HG  LYS A 106     -37.338  15.610 -64.768  1.00  0.00           H  
ATOM   1669 2HG  LYS A 106     -36.517  17.169 -64.933  1.00  0.00           H  
ATOM   1670 1HD  LYS A 106     -37.894  17.700 -66.908  1.00  0.00           H  
ATOM   1671 2HD  LYS A 106     -38.697  16.129 -66.781  1.00  0.00           H  
ATOM   1672 1HE  LYS A 106     -39.552  16.748 -64.543  1.00  0.00           H  
ATOM   1673 2HE  LYS A 106     -38.752  18.316 -64.669  1.00  0.00           H  
ATOM   1674 1HZ  LYS A 106     -41.058  18.453 -65.263  1.00  0.00           H  
ATOM   1675 2HZ  LYS A 106     -40.124  18.798 -66.578  1.00  0.00           H  
ATOM   1676 3HZ  LYS A 106     -40.872  17.333 -66.459  1.00  0.00           H  
ATOM   1677  N   ALA A 107     -35.337  12.933 -65.194  1.00  0.00           N  
ATOM   1678  CA  ALA A 107     -35.695  11.868 -64.260  1.00  0.00           C  
ATOM   1679  C   ALA A 107     -34.576  11.528 -63.273  1.00  0.00           C  
ATOM   1680  O   ALA A 107     -34.832  11.240 -62.104  1.00  0.00           O  
ATOM   1681  CB  ALA A 107     -36.099  10.621 -65.033  1.00  0.00           C  
ATOM   1682  H   ALA A 107     -35.288  12.726 -66.181  1.00  0.00           H  
ATOM   1683  HA  ALA A 107     -36.545  12.207 -63.669  1.00  0.00           H  
ATOM   1684 1HB  ALA A 107     -36.384   9.835 -64.334  1.00  0.00           H  
ATOM   1685 2HB  ALA A 107     -36.944  10.853 -65.682  1.00  0.00           H  
ATOM   1686 3HB  ALA A 107     -35.260  10.281 -65.639  1.00  0.00           H  
ATOM   1687  N   THR A 108     -33.333  11.560 -63.740  1.00  0.00           N  
ATOM   1688  CA  THR A 108     -32.197  11.145 -62.917  1.00  0.00           C  
ATOM   1689  C   THR A 108     -31.173  12.264 -62.793  1.00  0.00           C  
ATOM   1690  O   THR A 108     -30.781  12.873 -63.788  1.00  0.00           O  
ATOM   1691  CB  THR A 108     -31.520   9.888 -63.494  1.00  0.00           C  
ATOM   1692  OG1 THR A 108     -32.464   8.811 -63.538  1.00  0.00           O  
ATOM   1693  CG2 THR A 108     -30.331   9.481 -62.637  1.00  0.00           C  
ATOM   1694  H   THR A 108     -33.166  11.878 -64.684  1.00  0.00           H  
ATOM   1695  HA  THR A 108     -32.561  10.909 -61.917  1.00  0.00           H  
ATOM   1696  HB  THR A 108     -31.176  10.093 -64.508  1.00  0.00           H  
ATOM   1697  HG1 THR A 108     -33.206   9.059 -64.095  1.00  0.00           H  
ATOM   1698 1HG2 THR A 108     -29.865   8.592 -63.060  1.00  0.00           H  
ATOM   1699 2HG2 THR A 108     -29.606  10.294 -62.611  1.00  0.00           H  
ATOM   1700 3HG2 THR A 108     -30.670   9.265 -61.624  1.00  0.00           H  
ATOM   1701  N   ASP A 109     -30.742  12.532 -61.566  1.00  0.00           N  
ATOM   1702  CA  ASP A 109     -29.785  13.603 -61.311  1.00  0.00           C  
ATOM   1703  C   ASP A 109     -28.443  13.059 -60.841  1.00  0.00           C  
ATOM   1704  O   ASP A 109     -27.610  13.801 -60.318  1.00  0.00           O  
ATOM   1705  CB  ASP A 109     -30.338  14.575 -60.266  1.00  0.00           C  
ATOM   1706  CG  ASP A 109     -30.569  13.920 -58.911  1.00  0.00           C  
ATOM   1707  OD1 ASP A 109     -30.723  12.722 -58.870  1.00  0.00           O  
ATOM   1708  OD2 ASP A 109     -30.589  14.624 -57.929  1.00  0.00           O  
ATOM   1709  H   ASP A 109     -31.084  11.983 -60.790  1.00  0.00           H  
ATOM   1710  HA  ASP A 109     -29.620  14.149 -62.241  1.00  0.00           H  
ATOM   1711 1HB  ASP A 109     -29.644  15.406 -60.138  1.00  0.00           H  
ATOM   1712 2HB  ASP A 109     -31.283  14.990 -60.619  1.00  0.00           H  
ATOM   1713  N   ASP A 110     -28.233  11.759 -61.028  1.00  0.00           N  
ATOM   1714  CA  ASP A 110     -27.028  11.105 -60.531  1.00  0.00           C  
ATOM   1715  C   ASP A 110     -25.797  11.539 -61.318  1.00  0.00           C  
ATOM   1716  O   ASP A 110     -25.778  11.472 -62.547  1.00  0.00           O  
ATOM   1717  CB  ASP A 110     -27.176   9.583 -60.603  1.00  0.00           C  
ATOM   1718  CG  ASP A 110     -26.000   8.843 -59.981  1.00  0.00           C  
ATOM   1719  OD1 ASP A 110     -25.993   8.677 -58.784  1.00  0.00           O  
ATOM   1720  OD2 ASP A 110     -25.119   8.451 -60.709  1.00  0.00           O  
ATOM   1721  H   ASP A 110     -28.921  11.212 -61.525  1.00  0.00           H  
ATOM   1722  HA  ASP A 110     -26.884  11.392 -59.489  1.00  0.00           H  
ATOM   1723 1HB  ASP A 110     -28.089   9.282 -60.089  1.00  0.00           H  
ATOM   1724 2HB  ASP A 110     -27.270   9.276 -61.645  1.00  0.00           H  
ATOM   1725  N   PRO A 111     -24.666  12.013 -60.788  1.00  0.00           N  
ATOM   1726  CA  PRO A 111     -23.729  12.774 -61.608  1.00  0.00           C  
ATOM   1727  C   PRO A 111     -23.137  11.910 -62.717  1.00  0.00           C  
ATOM   1728  O   PRO A 111     -22.970  12.364 -63.849  1.00  0.00           O  
ATOM   1729  CB  PRO A 111     -22.661  13.207 -60.598  1.00  0.00           C  
ATOM   1730  CG  PRO A 111     -23.383  13.239 -59.294  1.00  0.00           C  
ATOM   1731  CD  PRO A 111     -24.329  12.070 -59.361  1.00  0.00           C  
ATOM   1732  HA  PRO A 111     -24.247  13.647 -62.033  1.00  0.00           H  
ATOM   1733 1HB  PRO A 111     -21.825  12.493 -60.606  1.00  0.00           H  
ATOM   1734 2HB  PRO A 111     -22.250  14.187 -60.883  1.00  0.00           H  
ATOM   1735 1HG  PRO A 111     -22.668  13.158 -58.462  1.00  0.00           H  
ATOM   1736 2HG  PRO A 111     -23.904  14.200 -59.172  1.00  0.00           H  
ATOM   1737 1HD  PRO A 111     -23.812  11.159 -59.025  1.00  0.00           H  
ATOM   1738 2HD  PRO A 111     -25.208  12.272 -58.731  1.00  0.00           H  
ATOM   1739  N   GLU A 112     -22.822  10.663 -62.384  1.00  0.00           N  
ATOM   1740  CA  GLU A 112     -22.388   9.684 -63.376  1.00  0.00           C  
ATOM   1741  C   GLU A 112     -23.440   9.498 -64.462  1.00  0.00           C  
ATOM   1742  O   GLU A 112     -23.126   9.502 -65.652  1.00  0.00           O  
ATOM   1743  CB  GLU A 112     -22.090   8.341 -62.706  1.00  0.00           C  
ATOM   1744  CG  GLU A 112     -20.838   8.334 -61.840  1.00  0.00           C  
ATOM   1745  CD  GLU A 112     -20.626   7.027 -61.128  1.00  0.00           C  
ATOM   1746  OE1 GLU A 112     -21.485   6.182 -61.209  1.00  0.00           O  
ATOM   1747  OE2 GLU A 112     -19.604   6.873 -60.502  1.00  0.00           O  
ATOM   1748  H   GLU A 112     -22.886  10.385 -61.415  1.00  0.00           H  
ATOM   1749  HA  GLU A 112     -21.475  10.051 -63.847  1.00  0.00           H  
ATOM   1750 1HB  GLU A 112     -22.933   8.053 -62.078  1.00  0.00           H  
ATOM   1751 2HB  GLU A 112     -21.973   7.571 -63.470  1.00  0.00           H  
ATOM   1752 1HG  GLU A 112     -19.972   8.536 -62.470  1.00  0.00           H  
ATOM   1753 2HG  GLU A 112     -20.913   9.135 -61.106  1.00  0.00           H  
ATOM   1754  N   VAL A 113     -24.692   9.335 -64.044  1.00  0.00           N  
ATOM   1755  CA  VAL A 113     -25.792   9.145 -64.981  1.00  0.00           C  
ATOM   1756  C   VAL A 113     -25.895  10.313 -65.955  1.00  0.00           C  
ATOM   1757  O   VAL A 113     -26.027  10.117 -67.163  1.00  0.00           O  
ATOM   1758  CB  VAL A 113     -27.122   8.996 -64.219  1.00  0.00           C  
ATOM   1759  CG1 VAL A 113     -28.296   9.014 -65.188  1.00  0.00           C  
ATOM   1760  CG2 VAL A 113     -27.113   7.710 -63.407  1.00  0.00           C  
ATOM   1761  H   VAL A 113     -24.885   9.343 -63.053  1.00  0.00           H  
ATOM   1762  HA  VAL A 113     -25.610   8.232 -65.548  1.00  0.00           H  
ATOM   1763  HB  VAL A 113     -27.245   9.848 -63.551  1.00  0.00           H  
ATOM   1764 1HG1 VAL A 113     -29.228   8.908 -64.632  1.00  0.00           H  
ATOM   1765 2HG1 VAL A 113     -28.304   9.958 -65.732  1.00  0.00           H  
ATOM   1766 3HG1 VAL A 113     -28.198   8.188 -65.892  1.00  0.00           H  
ATOM   1767 1HG2 VAL A 113     -28.056   7.612 -62.870  1.00  0.00           H  
ATOM   1768 2HG2 VAL A 113     -26.984   6.859 -64.075  1.00  0.00           H  
ATOM   1769 3HG2 VAL A 113     -26.290   7.738 -62.692  1.00  0.00           H  
ATOM   1770  N   LEU A 114     -25.832  11.528 -65.422  1.00  0.00           N  
ATOM   1771  CA  LEU A 114     -25.917  12.730 -66.243  1.00  0.00           C  
ATOM   1772  C   LEU A 114     -24.823  12.751 -67.302  1.00  0.00           C  
ATOM   1773  O   LEU A 114     -25.085  13.024 -68.473  1.00  0.00           O  
ATOM   1774  CB  LEU A 114     -25.810  13.982 -65.363  1.00  0.00           C  
ATOM   1775  CG  LEU A 114     -27.013  14.261 -64.454  1.00  0.00           C  
ATOM   1776  CD1 LEU A 114     -26.680  15.406 -63.507  1.00  0.00           C  
ATOM   1777  CD2 LEU A 114     -28.228  14.593 -65.308  1.00  0.00           C  
ATOM   1778  H   LEU A 114     -25.723  11.622 -64.422  1.00  0.00           H  
ATOM   1779  HA  LEU A 114     -26.883  12.738 -66.746  1.00  0.00           H  
ATOM   1780 1HB  LEU A 114     -24.930  13.886 -64.728  1.00  0.00           H  
ATOM   1781 2HB  LEU A 114     -25.673  14.850 -66.009  1.00  0.00           H  
ATOM   1782  HG  LEU A 114     -27.225  13.379 -63.849  1.00  0.00           H  
ATOM   1783 1HD1 LEU A 114     -27.535  15.604 -62.861  1.00  0.00           H  
ATOM   1784 2HD1 LEU A 114     -25.820  15.134 -62.896  1.00  0.00           H  
ATOM   1785 3HD1 LEU A 114     -26.447  16.300 -64.085  1.00  0.00           H  
ATOM   1786 1HD2 LEU A 114     -29.084  14.791 -64.661  1.00  0.00           H  
ATOM   1787 2HD2 LEU A 114     -28.018  15.476 -65.912  1.00  0.00           H  
ATOM   1788 3HD2 LEU A 114     -28.455  13.751 -65.962  1.00  0.00           H  
ATOM   1789  N   GLU A 115     -23.596  12.462 -66.883  1.00  0.00           N  
ATOM   1790  CA  GLU A 115     -22.458  12.448 -67.796  1.00  0.00           C  
ATOM   1791  C   GLU A 115     -22.604  11.349 -68.841  1.00  0.00           C  
ATOM   1792  O   GLU A 115     -22.296  11.551 -70.016  1.00  0.00           O  
ATOM   1793  CB  GLU A 115     -21.153  12.257 -67.020  1.00  0.00           C  
ATOM   1794  CG  GLU A 115     -20.752  13.448 -66.161  1.00  0.00           C  
ATOM   1795  CD  GLU A 115     -19.506  13.197 -65.358  1.00  0.00           C  
ATOM   1796  OE1 GLU A 115     -19.024  12.090 -65.375  1.00  0.00           O  
ATOM   1797  OE2 GLU A 115     -19.035  14.114 -64.728  1.00  0.00           O  
ATOM   1798  H   GLU A 115     -23.448  12.246 -65.908  1.00  0.00           H  
ATOM   1799  HA  GLU A 115     -22.419  13.407 -68.314  1.00  0.00           H  
ATOM   1800 1HB  GLU A 115     -21.242  11.388 -66.367  1.00  0.00           H  
ATOM   1801 2HB  GLU A 115     -20.340  12.059 -67.718  1.00  0.00           H  
ATOM   1802 1HG  GLU A 115     -20.587  14.309 -66.807  1.00  0.00           H  
ATOM   1803 2HG  GLU A 115     -21.572  13.687 -65.485  1.00  0.00           H  
ATOM   1804  N   GLU A 116     -23.075  10.186 -68.407  1.00  0.00           N  
ATOM   1805  CA  GLU A 116     -23.262   9.052 -69.305  1.00  0.00           C  
ATOM   1806  C   GLU A 116     -24.327   9.349 -70.351  1.00  0.00           C  
ATOM   1807  O   GLU A 116     -24.175   9.001 -71.522  1.00  0.00           O  
ATOM   1808  CB  GLU A 116     -23.647   7.801 -68.513  1.00  0.00           C  
ATOM   1809  CG  GLU A 116     -22.529   7.235 -67.648  1.00  0.00           C  
ATOM   1810  CD  GLU A 116     -22.964   6.051 -66.830  1.00  0.00           C  
ATOM   1811  OE1 GLU A 116     -24.132   5.743 -66.841  1.00  0.00           O  
ATOM   1812  OE2 GLU A 116     -22.128   5.455 -66.193  1.00  0.00           O  
ATOM   1813  H   GLU A 116     -23.310  10.083 -67.430  1.00  0.00           H  
ATOM   1814  HA  GLU A 116     -22.321   8.863 -69.823  1.00  0.00           H  
ATOM   1815 1HB  GLU A 116     -24.491   8.028 -67.861  1.00  0.00           H  
ATOM   1816 2HB  GLU A 116     -23.966   7.018 -69.201  1.00  0.00           H  
ATOM   1817 1HG  GLU A 116     -21.703   6.934 -68.292  1.00  0.00           H  
ATOM   1818 2HG  GLU A 116     -22.168   8.018 -66.982  1.00  0.00           H  
ATOM   1819  N   ILE A 117     -25.408   9.994 -69.921  1.00  0.00           N  
ATOM   1820  CA  ILE A 117     -26.502  10.340 -70.821  1.00  0.00           C  
ATOM   1821  C   ILE A 117     -26.051  11.336 -71.880  1.00  0.00           C  
ATOM   1822  O   ILE A 117     -26.421  11.223 -73.049  1.00  0.00           O  
ATOM   1823  CB  ILE A 117     -27.692  10.926 -70.039  1.00  0.00           C  
ATOM   1824  CG1 ILE A 117     -28.331   9.852 -69.155  1.00  0.00           C  
ATOM   1825  CG2 ILE A 117     -28.719  11.512 -70.995  1.00  0.00           C  
ATOM   1826  CD1 ILE A 117     -29.328  10.395 -68.157  1.00  0.00           C  
ATOM   1827  H   ILE A 117     -25.472  10.251 -68.946  1.00  0.00           H  
ATOM   1828  HA  ILE A 117     -26.834   9.434 -71.326  1.00  0.00           H  
ATOM   1829  HB  ILE A 117     -27.338  11.712 -69.374  1.00  0.00           H  
ATOM   1830 1HG1 ILE A 117     -28.839   9.120 -69.782  1.00  0.00           H  
ATOM   1831 2HG1 ILE A 117     -27.552   9.324 -68.604  1.00  0.00           H  
ATOM   1832 1HG2 ILE A 117     -29.554  11.921 -70.426  1.00  0.00           H  
ATOM   1833 2HG2 ILE A 117     -28.258  12.305 -71.583  1.00  0.00           H  
ATOM   1834 3HG2 ILE A 117     -29.083  10.731 -71.663  1.00  0.00           H  
ATOM   1835 1HD1 ILE A 117     -29.737   9.575 -67.567  1.00  0.00           H  
ATOM   1836 2HD1 ILE A 117     -28.831  11.105 -67.496  1.00  0.00           H  
ATOM   1837 3HD1 ILE A 117     -30.136  10.898 -68.688  1.00  0.00           H  
ATOM   1838  N   SER A 118     -25.251  12.312 -71.465  1.00  0.00           N  
ATOM   1839  CA  SER A 118     -24.748  13.331 -72.378  1.00  0.00           C  
ATOM   1840  C   SER A 118     -23.832  12.723 -73.432  1.00  0.00           C  
ATOM   1841  O   SER A 118     -23.890  13.091 -74.605  1.00  0.00           O  
ATOM   1842  CB  SER A 118     -24.003  14.402 -71.605  1.00  0.00           C  
ATOM   1843  OG  SER A 118     -24.873  15.113 -70.767  1.00  0.00           O  
ATOM   1844  H   SER A 118     -24.984  12.348 -70.492  1.00  0.00           H  
ATOM   1845  HA  SER A 118     -25.597  13.790 -72.886  1.00  0.00           H  
ATOM   1846 1HB  SER A 118     -23.216  13.940 -71.010  1.00  0.00           H  
ATOM   1847 2HB  SER A 118     -23.525  15.088 -72.303  1.00  0.00           H  
ATOM   1848  HG  SER A 118     -24.332  15.766 -70.317  1.00  0.00           H  
ATOM   1849  N   GLU A 119     -22.987  11.789 -73.008  1.00  0.00           N  
ATOM   1850  CA  GLU A 119     -22.057  11.127 -73.916  1.00  0.00           C  
ATOM   1851  C   GLU A 119     -22.800  10.302 -74.958  1.00  0.00           C  
ATOM   1852  O   GLU A 119     -22.431  10.290 -76.132  1.00  0.00           O  
ATOM   1853  CB  GLU A 119     -21.094  10.231 -73.134  1.00  0.00           C  
ATOM   1854  CG  GLU A 119     -20.088  10.986 -72.276  1.00  0.00           C  
ATOM   1855  CD  GLU A 119     -19.207  10.075 -71.469  1.00  0.00           C  
ATOM   1856  OE1 GLU A 119     -19.441   8.890 -71.480  1.00  0.00           O  
ATOM   1857  OE2 GLU A 119     -18.299  10.564 -70.839  1.00  0.00           O  
ATOM   1858  H   GLU A 119     -22.989  11.531 -72.032  1.00  0.00           H  
ATOM   1859  HA  GLU A 119     -21.479  11.892 -74.437  1.00  0.00           H  
ATOM   1860 1HB  GLU A 119     -21.662   9.570 -72.480  1.00  0.00           H  
ATOM   1861 2HB  GLU A 119     -20.536   9.603 -73.829  1.00  0.00           H  
ATOM   1862 1HG  GLU A 119     -19.461  11.599 -72.924  1.00  0.00           H  
ATOM   1863 2HG  GLU A 119     -20.628  11.652 -71.604  1.00  0.00           H  
ATOM   1864  N   PHE A 120     -23.849   9.611 -74.523  1.00  0.00           N  
ATOM   1865  CA  PHE A 120     -24.645   8.781 -75.419  1.00  0.00           C  
ATOM   1866  C   PHE A 120     -25.353   9.626 -76.470  1.00  0.00           C  
ATOM   1867  O   PHE A 120     -25.425   9.248 -77.639  1.00  0.00           O  
ATOM   1868  CB  PHE A 120     -25.676   7.975 -74.626  1.00  0.00           C  
ATOM   1869  CG  PHE A 120     -26.492   7.039 -75.470  1.00  0.00           C  
ATOM   1870  CD1 PHE A 120     -26.188   5.687 -75.524  1.00  0.00           C  
ATOM   1871  CD2 PHE A 120     -27.566   7.507 -76.212  1.00  0.00           C  
ATOM   1872  CE1 PHE A 120     -26.938   4.824 -76.300  1.00  0.00           C  
ATOM   1873  CE2 PHE A 120     -28.318   6.647 -76.988  1.00  0.00           C  
ATOM   1874  CZ  PHE A 120     -28.003   5.303 -77.032  1.00  0.00           C  
ATOM   1875  H   PHE A 120     -24.101   9.662 -73.546  1.00  0.00           H  
ATOM   1876  HA  PHE A 120     -23.979   8.086 -75.931  1.00  0.00           H  
ATOM   1877 1HB  PHE A 120     -25.169   7.389 -73.861  1.00  0.00           H  
ATOM   1878 2HB  PHE A 120     -26.357   8.657 -74.118  1.00  0.00           H  
ATOM   1879  HD1 PHE A 120     -25.346   5.307 -74.944  1.00  0.00           H  
ATOM   1880  HD2 PHE A 120     -27.814   8.568 -76.178  1.00  0.00           H  
ATOM   1881  HE1 PHE A 120     -26.687   3.764 -76.333  1.00  0.00           H  
ATOM   1882  HE2 PHE A 120     -29.160   7.028 -77.567  1.00  0.00           H  
ATOM   1883  HZ  PHE A 120     -28.594   4.624 -77.645  1.00  0.00           H  
ATOM   1884  N   ALA A 121     -25.875  10.773 -76.047  1.00  0.00           N  
ATOM   1885  CA  ALA A 121     -26.580  11.675 -76.951  1.00  0.00           C  
ATOM   1886  C   ALA A 121     -25.640  12.233 -78.012  1.00  0.00           C  
ATOM   1887  O   ALA A 121     -26.005  12.343 -79.183  1.00  0.00           O  
ATOM   1888  CB  ALA A 121     -27.229  12.808 -76.170  1.00  0.00           C  
ATOM   1889  H   ALA A 121     -25.781  11.026 -75.074  1.00  0.00           H  
ATOM   1890  HA  ALA A 121     -27.359  11.106 -77.459  1.00  0.00           H  
ATOM   1891 1HB  ALA A 121     -27.750  13.473 -76.859  1.00  0.00           H  
ATOM   1892 2HB  ALA A 121     -27.942  12.396 -75.455  1.00  0.00           H  
ATOM   1893 3HB  ALA A 121     -26.463  13.368 -75.637  1.00  0.00           H  
ATOM   1894  N   GLU A 122     -24.427  12.583 -77.596  1.00  0.00           N  
ATOM   1895  CA  GLU A 122     -23.433  13.132 -78.509  1.00  0.00           C  
ATOM   1896  C   GLU A 122     -23.024  12.106 -79.560  1.00  0.00           C  
ATOM   1897  O   GLU A 122     -22.861  12.437 -80.734  1.00  0.00           O  
ATOM   1898  CB  GLU A 122     -22.200  13.603 -77.734  1.00  0.00           C  
ATOM   1899  CG  GLU A 122     -21.199  14.392 -78.565  1.00  0.00           C  
ATOM   1900  CD  GLU A 122     -20.260  13.511 -79.342  1.00  0.00           C  
ATOM   1901  OE1 GLU A 122     -19.998  12.418 -78.899  1.00  0.00           O  
ATOM   1902  OE2 GLU A 122     -19.805  13.931 -80.380  1.00  0.00           O  
ATOM   1903  H   GLU A 122     -24.189  12.467 -76.621  1.00  0.00           H  
ATOM   1904  HA  GLU A 122     -23.871  13.988 -79.023  1.00  0.00           H  
ATOM   1905 1HB  GLU A 122     -22.513  14.233 -76.901  1.00  0.00           H  
ATOM   1906 2HB  GLU A 122     -21.682  12.740 -77.315  1.00  0.00           H  
ATOM   1907 1HG  GLU A 122     -21.742  15.028 -79.263  1.00  0.00           H  
ATOM   1908 2HG  GLU A 122     -20.621  15.036 -77.904  1.00  0.00           H  
ATOM   1909  N   GLU A 123     -22.859  10.861 -79.129  1.00  0.00           N  
ATOM   1910  CA  GLU A 123     -22.469   9.784 -80.032  1.00  0.00           C  
ATOM   1911  C   GLU A 123     -23.548   9.522 -81.075  1.00  0.00           C  
ATOM   1912  O   GLU A 123     -23.250   9.297 -82.248  1.00  0.00           O  
ATOM   1913  CB  GLU A 123     -22.186   8.503 -79.244  1.00  0.00           C  
ATOM   1914  CG  GLU A 123     -20.930   8.557 -78.385  1.00  0.00           C  
ATOM   1915  CD  GLU A 123     -20.724   7.311 -77.571  1.00  0.00           C  
ATOM   1916  OE1 GLU A 123     -21.589   6.468 -77.580  1.00  0.00           O  
ATOM   1917  OE2 GLU A 123     -19.699   7.200 -76.940  1.00  0.00           O  
ATOM   1918  H   GLU A 123     -23.008  10.654 -78.152  1.00  0.00           H  
ATOM   1919  HA  GLU A 123     -21.558  10.083 -80.553  1.00  0.00           H  
ATOM   1920 1HB  GLU A 123     -23.030   8.285 -78.589  1.00  0.00           H  
ATOM   1921 2HB  GLU A 123     -22.083   7.666 -79.935  1.00  0.00           H  
ATOM   1922 1HG  GLU A 123     -20.066   8.702 -79.033  1.00  0.00           H  
ATOM   1923 2HG  GLU A 123     -20.997   9.415 -77.717  1.00  0.00           H  
ATOM   1924  N   ARG A 124     -24.803   9.552 -80.641  1.00  0.00           N  
ATOM   1925  CA  ARG A 124     -25.929   9.316 -81.537  1.00  0.00           C  
ATOM   1926  C   ARG A 124     -26.030  10.409 -82.594  1.00  0.00           C  
ATOM   1927  O   ARG A 124     -26.300  10.133 -83.763  1.00  0.00           O  
ATOM   1928  CB  ARG A 124     -27.232   9.250 -80.754  1.00  0.00           C  
ATOM   1929  CG  ARG A 124     -27.311   8.120 -79.739  1.00  0.00           C  
ATOM   1930  CD  ARG A 124     -27.423   6.795 -80.400  1.00  0.00           C  
ATOM   1931  NE  ARG A 124     -26.137   6.322 -80.888  1.00  0.00           N  
ATOM   1932  CZ  ARG A 124     -25.164   5.811 -80.109  1.00  0.00           C  
ATOM   1933  NH1 ARG A 124     -25.345   5.713 -78.811  1.00  0.00           N  
ATOM   1934  NH2 ARG A 124     -24.028   5.408 -80.651  1.00  0.00           N  
ATOM   1935  H   ARG A 124     -24.982   9.742 -79.666  1.00  0.00           H  
ATOM   1936  HA  ARG A 124     -25.777   8.360 -82.040  1.00  0.00           H  
ATOM   1937 1HB  ARG A 124     -27.381  10.186 -80.217  1.00  0.00           H  
ATOM   1938 2HB  ARG A 124     -28.066   9.132 -81.445  1.00  0.00           H  
ATOM   1939 1HG  ARG A 124     -26.412   8.121 -79.122  1.00  0.00           H  
ATOM   1940 2HG  ARG A 124     -28.187   8.262 -79.105  1.00  0.00           H  
ATOM   1941 1HD  ARG A 124     -27.807   6.064 -79.689  1.00  0.00           H  
ATOM   1942 2HD  ARG A 124     -28.103   6.868 -81.248  1.00  0.00           H  
ATOM   1943  HE  ARG A 124     -25.961   6.382 -81.883  1.00  0.00           H  
ATOM   1944 1HH1 ARG A 124     -26.213   6.021 -78.397  1.00  0.00           H  
ATOM   1945 2HH1 ARG A 124     -24.615   5.330 -78.227  1.00  0.00           H  
ATOM   1946 1HH2 ARG A 124     -23.889   5.484 -81.649  1.00  0.00           H  
ATOM   1947 2HH2 ARG A 124     -23.299   5.026 -80.067  1.00  0.00           H  
ATOM   1948  N   SER A 125     -25.809  11.650 -82.175  1.00  0.00           N  
ATOM   1949  CA  SER A 125     -25.875  12.788 -83.085  1.00  0.00           C  
ATOM   1950  C   SER A 125     -24.784  12.712 -84.144  1.00  0.00           C  
ATOM   1951  O   SER A 125     -25.019  13.008 -85.315  1.00  0.00           O  
ATOM   1952  CB  SER A 125     -25.749  14.085 -82.309  1.00  0.00           C  
ATOM   1953  OG  SER A 125     -26.851  14.275 -81.466  1.00  0.00           O  
ATOM   1954  H   SER A 125     -25.591  11.810 -81.202  1.00  0.00           H  
ATOM   1955  HA  SER A 125     -26.842  12.772 -83.589  1.00  0.00           H  
ATOM   1956 1HB  SER A 125     -24.833  14.067 -81.718  1.00  0.00           H  
ATOM   1957 2HB  SER A 125     -25.672  14.919 -83.006  1.00  0.00           H  
ATOM   1958  HG  SER A 125     -26.698  15.108 -81.014  1.00  0.00           H  
ATOM   1959  N   ARG A 126     -23.587  12.313 -83.724  1.00  0.00           N  
ATOM   1960  CA  ARG A 126     -22.455  12.194 -84.636  1.00  0.00           C  
ATOM   1961  C   ARG A 126     -22.699  11.113 -85.681  1.00  0.00           C  
ATOM   1962  O   ARG A 126     -22.376  11.288 -86.856  1.00  0.00           O  
ATOM   1963  CB  ARG A 126     -21.181  11.874 -83.868  1.00  0.00           C  
ATOM   1964  CG  ARG A 126     -19.921  11.812 -84.718  1.00  0.00           C  
ATOM   1965  CD  ARG A 126     -18.706  11.619 -83.885  1.00  0.00           C  
ATOM   1966  NE  ARG A 126     -17.504  11.514 -84.696  1.00  0.00           N  
ATOM   1967  CZ  ARG A 126     -16.267  11.304 -84.206  1.00  0.00           C  
ATOM   1968  NH1 ARG A 126     -16.086  11.177 -82.910  1.00  0.00           N  
ATOM   1969  NH2 ARG A 126     -15.235  11.224 -85.029  1.00  0.00           N  
ATOM   1970  H   ARG A 126     -23.458  12.085 -82.748  1.00  0.00           H  
ATOM   1971  HA  ARG A 126     -22.323  13.148 -85.148  1.00  0.00           H  
ATOM   1972 1HB  ARG A 126     -21.022  12.627 -83.098  1.00  0.00           H  
ATOM   1973 2HB  ARG A 126     -21.289  10.912 -83.368  1.00  0.00           H  
ATOM   1974 1HG  ARG A 126     -19.994  10.978 -85.417  1.00  0.00           H  
ATOM   1975 2HG  ARG A 126     -19.811  12.744 -85.274  1.00  0.00           H  
ATOM   1976 1HD  ARG A 126     -18.590  12.466 -83.210  1.00  0.00           H  
ATOM   1977 2HD  ARG A 126     -18.806  10.703 -83.304  1.00  0.00           H  
ATOM   1978  HE  ARG A 126     -17.603  11.606 -85.698  1.00  0.00           H  
ATOM   1979 1HH1 ARG A 126     -16.874  11.238 -82.282  1.00  0.00           H  
ATOM   1980 2HH1 ARG A 126     -15.158  11.019 -82.543  1.00  0.00           H  
ATOM   1981 1HH2 ARG A 126     -15.374  11.321 -86.025  1.00  0.00           H  
ATOM   1982 2HH2 ARG A 126     -14.308  11.066 -84.662  1.00  0.00           H  
ATOM   1983  N   ARG A 127     -23.271   9.997 -85.246  1.00  0.00           N  
ATOM   1984  CA  ARG A 127     -23.561   8.885 -86.144  1.00  0.00           C  
ATOM   1985  C   ARG A 127     -24.597   9.275 -87.191  1.00  0.00           C  
ATOM   1986  O   ARG A 127     -24.477   8.912 -88.361  1.00  0.00           O  
ATOM   1987  CB  ARG A 127     -24.065   7.682 -85.360  1.00  0.00           C  
ATOM   1988  CG  ARG A 127     -23.041   7.049 -84.431  1.00  0.00           C  
ATOM   1989  CD  ARG A 127     -21.920   6.435 -85.187  1.00  0.00           C  
ATOM   1990  NE  ARG A 127     -20.994   5.736 -84.311  1.00  0.00           N  
ATOM   1991  CZ  ARG A 127     -19.816   5.213 -84.703  1.00  0.00           C  
ATOM   1992  NH1 ARG A 127     -19.435   5.318 -85.957  1.00  0.00           N  
ATOM   1993  NH2 ARG A 127     -19.043   4.595 -83.828  1.00  0.00           N  
ATOM   1994  H   ARG A 127     -23.512   9.916 -84.268  1.00  0.00           H  
ATOM   1995  HA  ARG A 127     -22.641   8.604 -86.656  1.00  0.00           H  
ATOM   1996 1HB  ARG A 127     -24.922   7.976 -84.755  1.00  0.00           H  
ATOM   1997 2HB  ARG A 127     -24.403   6.912 -86.053  1.00  0.00           H  
ATOM   1998 1HG  ARG A 127     -22.631   7.811 -83.768  1.00  0.00           H  
ATOM   1999 2HG  ARG A 127     -23.521   6.271 -83.837  1.00  0.00           H  
ATOM   2000 1HD  ARG A 127     -22.315   5.719 -85.906  1.00  0.00           H  
ATOM   2001 2HD  ARG A 127     -21.369   7.212 -85.715  1.00  0.00           H  
ATOM   2002  HE  ARG A 127     -21.252   5.636 -83.338  1.00  0.00           H  
ATOM   2003 1HH1 ARG A 127     -20.026   5.790 -86.627  1.00  0.00           H  
ATOM   2004 2HH1 ARG A 127     -18.553   4.926 -86.251  1.00  0.00           H  
ATOM   2005 1HH2 ARG A 127     -19.335   4.514 -82.863  1.00  0.00           H  
ATOM   2006 2HH2 ARG A 127     -18.161   4.203 -84.122  1.00  0.00           H  
ATOM   2007  N   LEU A 128     -25.613  10.016 -86.762  1.00  0.00           N  
ATOM   2008  CA  LEU A 128     -26.671  10.457 -87.662  1.00  0.00           C  
ATOM   2009  C   LEU A 128     -26.132  11.409 -88.722  1.00  0.00           C  
ATOM   2010  O   LEU A 128     -26.510  11.330 -89.891  1.00  0.00           O  
ATOM   2011  CB  LEU A 128     -27.789  11.145 -86.868  1.00  0.00           C  
ATOM   2012  CG  LEU A 128     -28.617  10.231 -85.956  1.00  0.00           C  
ATOM   2013  CD1 LEU A 128     -29.557  11.077 -85.108  1.00  0.00           C  
ATOM   2014  CD2 LEU A 128     -29.393   9.235 -86.805  1.00  0.00           C  
ATOM   2015  H   LEU A 128     -25.653  10.280 -85.788  1.00  0.00           H  
ATOM   2016  HA  LEU A 128     -27.085   9.583 -88.164  1.00  0.00           H  
ATOM   2017 1HB  LEU A 128     -27.346  11.921 -86.246  1.00  0.00           H  
ATOM   2018 2HB  LEU A 128     -28.473  11.620 -87.572  1.00  0.00           H  
ATOM   2019  HG  LEU A 128     -27.952   9.692 -85.281  1.00  0.00           H  
ATOM   2020 1HD1 LEU A 128     -30.145  10.427 -84.459  1.00  0.00           H  
ATOM   2021 2HD1 LEU A 128     -28.974  11.766 -84.497  1.00  0.00           H  
ATOM   2022 3HD1 LEU A 128     -30.225  11.641 -85.757  1.00  0.00           H  
ATOM   2023 1HD2 LEU A 128     -29.981   8.585 -86.157  1.00  0.00           H  
ATOM   2024 2HD2 LEU A 128     -30.059   9.773 -87.480  1.00  0.00           H  
ATOM   2025 3HD2 LEU A 128     -28.696   8.632 -87.387  1.00  0.00           H  
ATOM   2026  N   SER A 129     -25.248  12.307 -88.307  1.00  0.00           N  
ATOM   2027  CA  SER A 129     -24.653  13.277 -89.219  1.00  0.00           C  
ATOM   2028  C   SER A 129     -23.797  12.588 -90.275  1.00  0.00           C  
ATOM   2029  O   SER A 129     -23.822  12.960 -91.448  1.00  0.00           O  
ATOM   2030  CB  SER A 129     -23.812  14.274 -88.445  1.00  0.00           C  
ATOM   2031  OG  SER A 129     -24.612  15.060 -87.605  1.00  0.00           O  
ATOM   2032  H   SER A 129     -24.980  12.319 -87.333  1.00  0.00           H  
ATOM   2033  HA  SER A 129     -25.456  13.814 -89.726  1.00  0.00           H  
ATOM   2034 1HB  SER A 129     -23.071  13.740 -87.851  1.00  0.00           H  
ATOM   2035 2HB  SER A 129     -23.273  14.914 -89.142  1.00  0.00           H  
ATOM   2036  HG  SER A 129     -24.013  15.659 -87.154  1.00  0.00           H  
ATOM   2037  N   GLU A 130     -23.040  11.583 -89.850  1.00  0.00           N  
ATOM   2038  CA  GLU A 130     -22.173  10.839 -90.756  1.00  0.00           C  
ATOM   2039  C   GLU A 130     -22.986  10.083 -91.799  1.00  0.00           C  
ATOM   2040  O   GLU A 130     -22.618  10.038 -92.973  1.00  0.00           O  
ATOM   2041  CB  GLU A 130     -21.296   9.861 -89.972  1.00  0.00           C  
ATOM   2042  CG  GLU A 130     -20.315   9.071 -90.827  1.00  0.00           C  
ATOM   2043  CD  GLU A 130     -19.279   9.940 -91.484  1.00  0.00           C  
ATOM   2044  OE1 GLU A 130     -19.064  11.032 -91.015  1.00  0.00           O  
ATOM   2045  OE2 GLU A 130     -18.702   9.511 -92.455  1.00  0.00           O  
ATOM   2046  H   GLU A 130     -23.066  11.326 -88.873  1.00  0.00           H  
ATOM   2047  HA  GLU A 130     -21.528  11.547 -91.277  1.00  0.00           H  
ATOM   2048 1HB  GLU A 130     -20.721  10.407 -89.223  1.00  0.00           H  
ATOM   2049 2HB  GLU A 130     -21.928   9.148 -89.443  1.00  0.00           H  
ATOM   2050 1HG  GLU A 130     -19.812   8.336 -90.200  1.00  0.00           H  
ATOM   2051 2HG  GLU A 130     -20.871   8.533 -91.594  1.00  0.00           H  
ATOM   2052  N   TYR A 131     -24.092   9.491 -91.363  1.00  0.00           N  
ATOM   2053  CA  TYR A 131     -24.961   8.736 -92.258  1.00  0.00           C  
ATOM   2054  C   TYR A 131     -25.590   9.641 -93.310  1.00  0.00           C  
ATOM   2055  O   TYR A 131     -25.694   9.270 -94.479  1.00  0.00           O  
ATOM   2056  CB  TYR A 131     -26.049   8.012 -91.462  1.00  0.00           C  
ATOM   2057  CG  TYR A 131     -26.960   7.154 -92.313  1.00  0.00           C  
ATOM   2058  CD1 TYR A 131     -26.767   5.782 -92.369  1.00  0.00           C  
ATOM   2059  CD2 TYR A 131     -27.986   7.741 -93.038  1.00  0.00           C  
ATOM   2060  CE1 TYR A 131     -27.598   4.999 -93.146  1.00  0.00           C  
ATOM   2061  CE2 TYR A 131     -28.818   6.957 -93.815  1.00  0.00           C  
ATOM   2062  CZ  TYR A 131     -28.626   5.592 -93.870  1.00  0.00           C  
ATOM   2063  OH  TYR A 131     -29.454   4.812 -94.644  1.00  0.00           O  
ATOM   2064  H   TYR A 131     -24.338   9.566 -90.386  1.00  0.00           H  
ATOM   2065  HA  TYR A 131     -24.358   7.993 -92.780  1.00  0.00           H  
ATOM   2066 1HB  TYR A 131     -25.586   7.373 -90.709  1.00  0.00           H  
ATOM   2067 2HB  TYR A 131     -26.664   8.743 -90.938  1.00  0.00           H  
ATOM   2068  HD1 TYR A 131     -25.960   5.321 -91.799  1.00  0.00           H  
ATOM   2069  HD2 TYR A 131     -28.137   8.819 -92.995  1.00  0.00           H  
ATOM   2070  HE1 TYR A 131     -27.447   3.920 -93.190  1.00  0.00           H  
ATOM   2071  HE2 TYR A 131     -29.625   7.418 -94.385  1.00  0.00           H  
ATOM   2072  HH  TYR A 131     -30.106   5.369 -95.076  1.00  0.00           H  
ATOM   2073  N   ALA A 132     -26.007  10.829 -92.888  1.00  0.00           N  
ATOM   2074  CA  ALA A 132     -26.626  11.790 -93.793  1.00  0.00           C  
ATOM   2075  C   ALA A 132     -25.639  12.262 -94.853  1.00  0.00           C  
ATOM   2076  O   ALA A 132     -25.992  12.407 -96.023  1.00  0.00           O  
ATOM   2077  CB  ALA A 132     -27.172  12.977 -93.013  1.00  0.00           C  
ATOM   2078  H   ALA A 132     -25.892  11.074 -91.915  1.00  0.00           H  
ATOM   2079  HA  ALA A 132     -27.451  11.292 -94.303  1.00  0.00           H  
ATOM   2080 1HB  ALA A 132     -27.631  13.685 -93.702  1.00  0.00           H  
ATOM   2081 2HB  ALA A 132     -27.919  12.630 -92.299  1.00  0.00           H  
ATOM   2082 3HB  ALA A 132     -26.360  13.466 -92.478  1.00  0.00           H  
ATOM   2083  N   GLU A 133     -24.400  12.500 -94.438  1.00  0.00           N  
ATOM   2084  CA  GLU A 133     -23.359  12.958 -95.351  1.00  0.00           C  
ATOM   2085  C   GLU A 133     -23.044  11.899 -96.400  1.00  0.00           C  
ATOM   2086  O   GLU A 133     -22.852  12.213 -97.575  1.00  0.00           O  
ATOM   2087  CB  GLU A 133     -22.089  13.317 -94.576  1.00  0.00           C  
ATOM   2088  CG  GLU A 133     -20.957  13.856 -95.439  1.00  0.00           C  
ATOM   2089  CD  GLU A 133     -21.292  15.170 -96.088  1.00  0.00           C  
ATOM   2090  OE1 GLU A 133     -22.176  15.839 -95.611  1.00  0.00           O  
ATOM   2091  OE2 GLU A 133     -20.662  15.505 -97.064  1.00  0.00           O  
ATOM   2092  H   GLU A 133     -24.173  12.360 -93.464  1.00  0.00           H  
ATOM   2093  HA  GLU A 133     -23.718  13.850 -95.866  1.00  0.00           H  
ATOM   2094 1HB  GLU A 133     -22.323  14.069 -93.822  1.00  0.00           H  
ATOM   2095 2HB  GLU A 133     -21.720  12.434 -94.054  1.00  0.00           H  
ATOM   2096 1HG  GLU A 133     -20.071  13.986 -94.818  1.00  0.00           H  
ATOM   2097 2HG  GLU A 133     -20.722  13.124 -96.211  1.00  0.00           H  
ATOM   2098  N   ARG A 134     -22.992  10.644 -95.970  1.00  0.00           N  
ATOM   2099  CA  ARG A 134     -22.701   9.535 -96.870  1.00  0.00           C  
ATOM   2100  C   ARG A 134     -23.798   9.369 -97.914  1.00  0.00           C  
ATOM   2101  O   ARG A 134     -23.519   9.143 -99.091  1.00  0.00           O  
ATOM   2102  CB  ARG A 134     -22.548   8.238 -96.089  1.00  0.00           C  
ATOM   2103  CG  ARG A 134     -22.162   7.029 -96.926  1.00  0.00           C  
ATOM   2104  CD  ARG A 134     -22.006   5.811 -96.091  1.00  0.00           C  
ATOM   2105  NE  ARG A 134     -20.904   5.935 -95.150  1.00  0.00           N  
ATOM   2106  CZ  ARG A 134     -20.749   5.175 -94.048  1.00  0.00           C  
ATOM   2107  NH1 ARG A 134     -21.631   4.243 -93.764  1.00  0.00           N  
ATOM   2108  NH2 ARG A 134     -19.711   5.367 -93.254  1.00  0.00           N  
ATOM   2109  H   ARG A 134     -23.159  10.453 -94.992  1.00  0.00           H  
ATOM   2110  HA  ARG A 134     -21.762   9.744 -97.384  1.00  0.00           H  
ATOM   2111 1HB  ARG A 134     -21.786   8.364 -95.321  1.00  0.00           H  
ATOM   2112 2HB  ARG A 134     -23.486   8.004 -95.585  1.00  0.00           H  
ATOM   2113 1HG  ARG A 134     -22.936   6.839 -97.669  1.00  0.00           H  
ATOM   2114 2HG  ARG A 134     -21.214   7.223 -97.430  1.00  0.00           H  
ATOM   2115 1HD  ARG A 134     -22.920   5.638 -95.524  1.00  0.00           H  
ATOM   2116 2HD  ARG A 134     -21.810   4.953 -96.733  1.00  0.00           H  
ATOM   2117  HE  ARG A 134     -20.205   6.642 -95.336  1.00  0.00           H  
ATOM   2118 1HH1 ARG A 134     -22.425   4.096 -94.371  1.00  0.00           H  
ATOM   2119 2HH1 ARG A 134     -21.515   3.673 -92.938  1.00  0.00           H  
ATOM   2120 1HH2 ARG A 134     -19.032   6.084 -93.473  1.00  0.00           H  
ATOM   2121 2HH2 ARG A 134     -19.595   4.798 -92.429  1.00  0.00           H  
ATOM   2122  N   HIS A 135     -25.050   9.484 -97.469  1.00  0.00           N  
ATOM   2123  CA  HIS A 135     -26.201   9.165 -98.308  1.00  0.00           C  
ATOM   2124  C   HIS A 135     -26.851  10.394 -98.931  1.00  0.00           C  
ATOM   2125  O   HIS A 135     -27.666  10.280 -99.847  1.00  0.00           O  
ATOM   2126  CB  HIS A 135     -27.250   8.400 -97.495  1.00  0.00           C  
ATOM   2127  CG  HIS A 135     -26.783   7.058 -97.021  1.00  0.00           C  
ATOM   2128  ND1 HIS A 135     -25.974   6.901 -95.915  1.00  0.00           N  
ATOM   2129  CD2 HIS A 135     -27.009   5.814 -97.503  1.00  0.00           C  
ATOM   2130  CE1 HIS A 135     -25.724   5.615 -95.737  1.00  0.00           C  
ATOM   2131  NE2 HIS A 135     -26.340   4.935 -96.687  1.00  0.00           N  
ATOM   2132  H   HIS A 135     -25.204   9.802 -96.523  1.00  0.00           H  
ATOM   2133  HA  HIS A 135     -25.883   8.529 -99.134  1.00  0.00           H  
ATOM   2134 1HB  HIS A 135     -27.536   8.989 -96.623  1.00  0.00           H  
ATOM   2135 2HB  HIS A 135     -28.145   8.255 -98.100  1.00  0.00           H  
ATOM   2136  HD1 HIS A 135     -25.683   7.623 -95.287  1.00  0.00           H  
ATOM   2137  HD2 HIS A 135     -27.582   5.441 -98.352  1.00  0.00           H  
ATOM   2138  HE1 HIS A 135     -25.099   5.280 -94.909  1.00  0.00           H  
ATOM   2139  N   VAL A 136     -26.497  11.578 -98.441  1.00  0.00           N  
ATOM   2140  CA  VAL A 136     -27.163  12.795 -98.891  1.00  0.00           C  
ATOM   2141  C   VAL A 136     -26.380  13.471-100.009  1.00  0.00           C  
ATOM   2142  O   VAL A 136     -25.300  14.017 -99.782  1.00  0.00           O  
ATOM   2143  CB  VAL A 136     -27.329  13.779 -97.717  1.00  0.00           C  
ATOM   2144  CG1 VAL A 136     -28.003  15.059 -98.187  1.00  0.00           C  
ATOM   2145  CG2 VAL A 136     -28.130  13.124 -96.603  1.00  0.00           C  
ATOM   2146  H   VAL A 136     -25.763  11.645 -97.751  1.00  0.00           H  
ATOM   2147  HA  VAL A 136     -28.152  12.530 -99.268  1.00  0.00           H  
ATOM   2148  HB  VAL A 136     -26.342  14.053 -97.344  1.00  0.00           H  
ATOM   2149 1HG1 VAL A 136     -28.112  15.743 -97.345  1.00  0.00           H  
ATOM   2150 2HG1 VAL A 136     -27.394  15.529 -98.959  1.00  0.00           H  
ATOM   2151 3HG1 VAL A 136     -28.987  14.824 -98.592  1.00  0.00           H  
ATOM   2152 1HG2 VAL A 136     -28.243  13.825 -95.776  1.00  0.00           H  
ATOM   2153 2HG2 VAL A 136     -29.115  12.844 -96.978  1.00  0.00           H  
ATOM   2154 3HG2 VAL A 136     -27.608  12.233 -96.254  1.00  0.00           H  
ATOM   2155  N   THR A 137     -26.934  13.429-101.216  1.00  0.00           N  
ATOM   2156  CA  THR A 137     -26.310  14.052-102.375  1.00  0.00           C  
ATOM   2157  C   THR A 137     -26.384  15.572-102.318  1.00  0.00           C  
ATOM   2158  O   THR A 137     -25.493  16.265-102.810  1.00  0.00           O  
ATOM   2159  CB  THR A 137     -26.961  13.556-103.680  1.00  0.00           C  
ATOM   2160  OG1 THR A 137     -28.359  13.875-103.670  1.00  0.00           O  
ATOM   2161  CG2 THR A 137     -26.789  12.052-103.824  1.00  0.00           C  
ATOM   2162  H   THR A 137     -27.814  12.949-101.330  1.00  0.00           H  
ATOM   2163  HA  THR A 137     -25.256  13.774-102.391  1.00  0.00           H  
ATOM   2164  HB  THR A 137     -26.495  14.053-104.530  1.00  0.00           H  
ATOM   2165  HG1 THR A 137     -28.696  13.861-104.569  1.00  0.00           H  
ATOM   2166 1HG2 THR A 137     -27.255  11.720-104.751  1.00  0.00           H  
ATOM   2167 2HG2 THR A 137     -25.727  11.808-103.843  1.00  0.00           H  
ATOM   2168 3HG2 THR A 137     -27.261  11.550-102.981  1.00  0.00           H  
ATOM   2169  N   ASN A 138     -27.448  16.092-101.716  1.00  0.00           N  
ATOM   2170  CA  ASN A 138     -27.692  17.531-101.725  1.00  0.00           C  
ATOM   2171  C   ASN A 138     -26.705  18.250-100.821  1.00  0.00           C  
ATOM   2172  O   ASN A 138     -26.725  18.077 -99.602  1.00  0.00           O  
ATOM   2173  CB  ASN A 138     -29.119  17.839-101.310  1.00  0.00           C  
ATOM   2174  CG  ASN A 138     -29.447  19.303-101.410  1.00  0.00           C  
ATOM   2175  OD1 ASN A 138     -28.562  20.159-101.293  1.00  0.00           O  
ATOM   2176  ND2 ASN A 138     -30.702  19.607-101.623  1.00  0.00           N  
ATOM   2177  H   ASN A 138     -28.102  15.486-101.243  1.00  0.00           H  
ATOM   2178  HA  ASN A 138     -27.537  17.902-102.739  1.00  0.00           H  
ATOM   2179 1HB  ASN A 138     -29.810  17.280-101.943  1.00  0.00           H  
ATOM   2180 2HB  ASN A 138     -29.278  17.512-100.283  1.00  0.00           H  
ATOM   2181 1HD2 ASN A 138     -30.978  20.566-101.698  1.00  0.00           H  
ATOM   2182 2HD2 ASN A 138     -31.384  18.882-101.711  1.00  0.00           H  
ATOM   2183  N   PRO A 139     -25.733  19.112-101.135  1.00  0.00           N  
ATOM   2184  CA  PRO A 139     -24.844  19.439-100.027  1.00  0.00           C  
ATOM   2185  C   PRO A 139     -25.588  20.183 -98.930  1.00  0.00           C  
ATOM   2186  O   PRO A 139     -25.276  20.040 -97.748  1.00  0.00           O  
ATOM   2187  CB  PRO A 139     -23.779  20.322-100.686  1.00  0.00           C  
ATOM   2188  CG  PRO A 139     -23.806  19.918-102.121  1.00  0.00           C  
ATOM   2189  CD  PRO A 139     -25.256  19.623-102.399  1.00  0.00           C  
ATOM   2190  HA  PRO A 139     -24.398  18.513 -99.634  1.00  0.00           H  
ATOM   2191 1HB  PRO A 139     -24.026  21.383-100.537  1.00  0.00           H  
ATOM   2192 2HB  PRO A 139     -22.802  20.149-100.212  1.00  0.00           H  
ATOM   2193 1HG  PRO A 139     -23.411  20.728-102.751  1.00  0.00           H  
ATOM   2194 2HG  PRO A 139     -23.158  19.044-102.282  1.00  0.00           H  
ATOM   2195 1HD  PRO A 139     -25.771  20.550-102.690  1.00  0.00           H  
ATOM   2196 2HD  PRO A 139     -25.331  18.870-103.198  1.00  0.00           H  
ATOM   2197  N   ILE A 140     -26.569  20.976 -99.334  1.00  0.00           N  
ATOM   2198  CA  ILE A 140     -27.217  21.919 -98.429  1.00  0.00           C  
ATOM   2199  C   ILE A 140     -28.033  21.190 -97.370  1.00  0.00           C  
ATOM   2200  O   ILE A 140     -28.031  21.571 -96.199  1.00  0.00           O  
ATOM   2201  CB  ILE A 140     -28.129  22.888 -99.204  1.00  0.00           C  
ATOM   2202  CG1 ILE A 140     -27.305  24.026 -99.812  1.00  0.00           C  
ATOM   2203  CG2 ILE A 140     -29.214  23.440 -98.293  1.00  0.00           C  
ATOM   2204  CD1 ILE A 140     -26.122  23.555-100.628  1.00  0.00           C  
ATOM   2205  H   ILE A 140     -26.877  20.925-100.295  1.00  0.00           H  
ATOM   2206  HA  ILE A 140     -26.446  22.501 -97.925  1.00  0.00           H  
ATOM   2207  HB  ILE A 140     -28.598  22.360-100.034  1.00  0.00           H  
ATOM   2208 1HG1 ILE A 140     -27.942  24.634-100.453  1.00  0.00           H  
ATOM   2209 2HG1 ILE A 140     -26.933  24.671 -99.016  1.00  0.00           H  
ATOM   2210 1HG2 ILE A 140     -29.849  24.123 -98.857  1.00  0.00           H  
ATOM   2211 2HG2 ILE A 140     -29.818  22.619 -97.907  1.00  0.00           H  
ATOM   2212 3HG2 ILE A 140     -28.755  23.974 -97.462  1.00  0.00           H  
ATOM   2213 1HD1 ILE A 140     -25.587  24.418-101.025  1.00  0.00           H  
ATOM   2214 2HD1 ILE A 140     -25.452  22.973 -99.994  1.00  0.00           H  
ATOM   2215 3HD1 ILE A 140     -26.473  22.936-101.452  1.00  0.00           H  
ATOM   2216  N   LEU A 141     -28.732  20.140 -97.785  1.00  0.00           N  
ATOM   2217  CA  LEU A 141     -29.555  19.357 -96.871  1.00  0.00           C  
ATOM   2218  C   LEU A 141     -28.699  18.658 -95.822  1.00  0.00           C  
ATOM   2219  O   LEU A 141     -29.063  18.603 -94.647  1.00  0.00           O  
ATOM   2220  CB  LEU A 141     -30.371  18.318 -97.650  1.00  0.00           C  
ATOM   2221  CG  LEU A 141     -31.481  18.880 -98.548  1.00  0.00           C  
ATOM   2222  CD1 LEU A 141     -32.076  17.756 -99.385  1.00  0.00           C  
ATOM   2223  CD2 LEU A 141     -32.545  19.541 -97.685  1.00  0.00           C  
ATOM   2224  H   LEU A 141     -28.692  19.877 -98.759  1.00  0.00           H  
ATOM   2225  HA  LEU A 141     -30.242  20.030 -96.361  1.00  0.00           H  
ATOM   2226 1HB  LEU A 141     -29.693  17.746 -98.281  1.00  0.00           H  
ATOM   2227 2HB  LEU A 141     -30.834  17.635 -96.938  1.00  0.00           H  
ATOM   2228  HG  LEU A 141     -31.058  19.617 -99.231  1.00  0.00           H  
ATOM   2229 1HD1 LEU A 141     -32.864  18.155-100.023  1.00  0.00           H  
ATOM   2230 2HD1 LEU A 141     -31.297  17.314-100.006  1.00  0.00           H  
ATOM   2231 3HD1 LEU A 141     -32.492  16.994 -98.727  1.00  0.00           H  
ATOM   2232 1HD2 LEU A 141     -33.334  19.942 -98.323  1.00  0.00           H  
ATOM   2233 2HD2 LEU A 141     -32.970  18.805 -97.002  1.00  0.00           H  
ATOM   2234 3HD2 LEU A 141     -32.096  20.352 -97.111  1.00  0.00           H  
ATOM   2235  N   ALA A 142     -27.561  18.125 -96.252  1.00  0.00           N  
ATOM   2236  CA  ALA A 142     -26.652  17.429 -95.349  1.00  0.00           C  
ATOM   2237  C   ALA A 142     -26.076  18.378 -94.307  1.00  0.00           C  
ATOM   2238  O   ALA A 142     -25.950  18.025 -93.134  1.00  0.00           O  
ATOM   2239  CB  ALA A 142     -25.531  16.764 -96.134  1.00  0.00           C  
ATOM   2240  H   ALA A 142     -27.319  18.205 -97.229  1.00  0.00           H  
ATOM   2241  HA  ALA A 142     -27.219  16.660 -94.824  1.00  0.00           H  
ATOM   2242 1HB  ALA A 142     -24.861  16.248 -95.446  1.00  0.00           H  
ATOM   2243 2HB  ALA A 142     -25.955  16.044 -96.835  1.00  0.00           H  
ATOM   2244 3HB  ALA A 142     -24.974  17.520 -96.685  1.00  0.00           H  
ATOM   2245  N   ALA A 143     -25.727  19.585 -94.740  1.00  0.00           N  
ATOM   2246  CA  ALA A 143     -25.163  20.588 -93.844  1.00  0.00           C  
ATOM   2247  C   ALA A 143     -26.176  21.013 -92.788  1.00  0.00           C  
ATOM   2248  O   ALA A 143     -25.831  21.190 -91.619  1.00  0.00           O  
ATOM   2249  CB  ALA A 143     -24.684  21.797 -94.635  1.00  0.00           C  
ATOM   2250  H   ALA A 143     -25.857  19.813 -95.715  1.00  0.00           H  
ATOM   2251  HA  ALA A 143     -24.311  20.142 -93.330  1.00  0.00           H  
ATOM   2252 1HB  ALA A 143     -24.267  22.536 -93.952  1.00  0.00           H  
ATOM   2253 2HB  ALA A 143     -23.919  21.486 -95.346  1.00  0.00           H  
ATOM   2254 3HB  ALA A 143     -25.523  22.234 -95.174  1.00  0.00           H  
ATOM   2255  N   THR A 144     -27.426  21.177 -93.206  1.00  0.00           N  
ATOM   2256  CA  THR A 144     -28.491  21.582 -92.296  1.00  0.00           C  
ATOM   2257  C   THR A 144     -28.746  20.517 -91.238  1.00  0.00           C  
ATOM   2258  O   THR A 144     -28.957  20.829 -90.066  1.00  0.00           O  
ATOM   2259  CB  THR A 144     -29.795  21.872 -93.062  1.00  0.00           C  
ATOM   2260  OG1 THR A 144     -30.198  20.701 -93.785  1.00  0.00           O  
ATOM   2261  CG2 THR A 144     -29.596  23.022 -94.038  1.00  0.00           C  
ATOM   2262  H   THR A 144     -27.644  21.016 -94.179  1.00  0.00           H  
ATOM   2263  HA  THR A 144     -28.183  22.495 -91.786  1.00  0.00           H  
ATOM   2264  HB  THR A 144     -30.582  22.135 -92.355  1.00  0.00           H  
ATOM   2265  HG1 THR A 144     -30.637  20.092 -93.187  1.00  0.00           H  
ATOM   2266 1HG2 THR A 144     -30.528  23.213 -94.570  1.00  0.00           H  
ATOM   2267 2HG2 THR A 144     -29.300  23.917 -93.490  1.00  0.00           H  
ATOM   2268 3HG2 THR A 144     -28.817  22.761 -94.753  1.00  0.00           H  
ATOM   2269  N   VAL A 145     -28.726  19.256 -91.657  1.00  0.00           N  
ATOM   2270  CA  VAL A 145     -28.954  18.142 -90.745  1.00  0.00           C  
ATOM   2271  C   VAL A 145     -27.850  18.048 -89.700  1.00  0.00           C  
ATOM   2272  O   VAL A 145     -28.114  17.790 -88.526  1.00  0.00           O  
ATOM   2273  CB  VAL A 145     -29.029  16.818 -91.528  1.00  0.00           C  
ATOM   2274  CG1 VAL A 145     -29.076  15.635 -90.572  1.00  0.00           C  
ATOM   2275  CG2 VAL A 145     -30.247  16.824 -92.440  1.00  0.00           C  
ATOM   2276  H   VAL A 145     -28.548  19.065 -92.633  1.00  0.00           H  
ATOM   2277  HA  VAL A 145     -29.905  18.300 -90.235  1.00  0.00           H  
ATOM   2278  HB  VAL A 145     -28.125  16.710 -92.128  1.00  0.00           H  
ATOM   2279 1HG1 VAL A 145     -29.129  14.708 -91.143  1.00  0.00           H  
ATOM   2280 2HG1 VAL A 145     -28.179  15.631 -89.954  1.00  0.00           H  
ATOM   2281 3HG1 VAL A 145     -29.956  15.718 -89.934  1.00  0.00           H  
ATOM   2282 1HG2 VAL A 145     -30.293  15.885 -92.991  1.00  0.00           H  
ATOM   2283 2HG2 VAL A 145     -31.150  16.938 -91.840  1.00  0.00           H  
ATOM   2284 3HG2 VAL A 145     -30.171  17.653 -93.143  1.00  0.00           H  
ATOM   2285  N   VAL A 146     -26.612  18.259 -90.135  1.00  0.00           N  
ATOM   2286  CA  VAL A 146     -25.464  18.199 -89.237  1.00  0.00           C  
ATOM   2287  C   VAL A 146     -25.525  19.305 -88.190  1.00  0.00           C  
ATOM   2288  O   VAL A 146     -25.216  19.083 -87.019  1.00  0.00           O  
ATOM   2289  CB  VAL A 146     -24.153  18.324 -90.036  1.00  0.00           C  
ATOM   2290  CG1 VAL A 146     -22.965  18.452 -89.094  1.00  0.00           C  
ATOM   2291  CG2 VAL A 146     -23.988  17.121 -90.952  1.00  0.00           C  
ATOM   2292  H   VAL A 146     -26.463  18.466 -91.112  1.00  0.00           H  
ATOM   2293  HA  VAL A 146     -25.473  17.235 -88.728  1.00  0.00           H  
ATOM   2294  HB  VAL A 146     -24.189  19.235 -90.634  1.00  0.00           H  
ATOM   2295 1HG1 VAL A 146     -22.047  18.540 -89.676  1.00  0.00           H  
ATOM   2296 2HG1 VAL A 146     -23.087  19.340 -88.474  1.00  0.00           H  
ATOM   2297 3HG1 VAL A 146     -22.908  17.569 -88.459  1.00  0.00           H  
ATOM   2298 1HG2 VAL A 146     -23.060  17.217 -91.514  1.00  0.00           H  
ATOM   2299 2HG2 VAL A 146     -23.959  16.210 -90.354  1.00  0.00           H  
ATOM   2300 3HG2 VAL A 146     -24.829  17.073 -91.645  1.00  0.00           H  
ATOM   2301  N   ALA A 147     -25.926  20.497 -88.619  1.00  0.00           N  
ATOM   2302  CA  ALA A 147     -26.029  21.640 -87.719  1.00  0.00           C  
ATOM   2303  C   ALA A 147     -27.097  21.411 -86.659  1.00  0.00           C  
ATOM   2304  O   ALA A 147     -26.907  21.746 -85.490  1.00  0.00           O  
ATOM   2305  CB  ALA A 147     -26.328  22.909 -88.505  1.00  0.00           C  
ATOM   2306  H   ALA A 147     -26.165  20.614 -89.593  1.00  0.00           H  
ATOM   2307  HA  ALA A 147     -25.072  21.757 -87.210  1.00  0.00           H  
ATOM   2308 1HB  ALA A 147     -26.402  23.752 -87.819  1.00  0.00           H  
ATOM   2309 2HB  ALA A 147     -25.525  23.092 -89.219  1.00  0.00           H  
ATOM   2310 3HB  ALA A 147     -27.269  22.792 -89.039  1.00  0.00           H  
ATOM   2311  N   LEU A 148     -28.222  20.837 -87.075  1.00  0.00           N  
ATOM   2312  CA  LEU A 148     -29.324  20.562 -86.161  1.00  0.00           C  
ATOM   2313  C   LEU A 148     -28.926  19.540 -85.106  1.00  0.00           C  
ATOM   2314  O   LEU A 148     -29.274  19.676 -83.933  1.00  0.00           O  
ATOM   2315  CB  LEU A 148     -30.543  20.052 -86.940  1.00  0.00           C  
ATOM   2316  CG  LEU A 148     -31.234  21.082 -87.843  1.00  0.00           C  
ATOM   2317  CD1 LEU A 148     -32.302  20.390 -88.678  1.00  0.00           C  
ATOM   2318  CD2 LEU A 148     -31.839  22.184 -86.986  1.00  0.00           C  
ATOM   2319  H   LEU A 148     -28.316  20.586 -88.049  1.00  0.00           H  
ATOM   2320  HA  LEU A 148     -29.594  21.488 -85.655  1.00  0.00           H  
ATOM   2321 1HB  LEU A 148     -30.231  19.219 -87.567  1.00  0.00           H  
ATOM   2322 2HB  LEU A 148     -31.283  19.687 -86.227  1.00  0.00           H  
ATOM   2323  HG  LEU A 148     -30.504  21.514 -88.527  1.00  0.00           H  
ATOM   2324 1HD1 LEU A 148     -32.793  21.121 -89.320  1.00  0.00           H  
ATOM   2325 2HD1 LEU A 148     -31.839  19.620 -89.296  1.00  0.00           H  
ATOM   2326 3HD1 LEU A 148     -33.040  19.933 -88.020  1.00  0.00           H  
ATOM   2327 1HD2 LEU A 148     -32.330  22.916 -87.628  1.00  0.00           H  
ATOM   2328 2HD2 LEU A 148     -32.571  21.753 -86.302  1.00  0.00           H  
ATOM   2329 3HD2 LEU A 148     -31.052  22.673 -86.413  1.00  0.00           H  
ATOM   2330  N   ALA A 149     -28.194  18.515 -85.532  1.00  0.00           N  
ATOM   2331  CA  ALA A 149     -27.747  17.464 -84.625  1.00  0.00           C  
ATOM   2332  C   ALA A 149     -26.779  18.012 -83.583  1.00  0.00           C  
ATOM   2333  O   ALA A 149     -26.844  17.648 -82.409  1.00  0.00           O  
ATOM   2334  CB  ALA A 149     -27.098  16.330 -85.406  1.00  0.00           C  
ATOM   2335  H   ALA A 149     -27.941  18.463 -86.508  1.00  0.00           H  
ATOM   2336  HA  ALA A 149     -28.620  17.076 -84.100  1.00  0.00           H  
ATOM   2337 1HB  ALA A 149     -26.770  15.554 -84.715  1.00  0.00           H  
ATOM   2338 2HB  ALA A 149     -27.821  15.911 -86.106  1.00  0.00           H  
ATOM   2339 3HB  ALA A 149     -26.240  16.713 -85.956  1.00  0.00           H  
ATOM   2340  N   GLU A 150     -25.882  18.889 -84.018  1.00  0.00           N  
ATOM   2341  CA  GLU A 150     -24.902  19.489 -83.124  1.00  0.00           C  
ATOM   2342  C   GLU A 150     -25.575  20.362 -82.071  1.00  0.00           C  
ATOM   2343  O   GLU A 150     -25.188  20.350 -80.902  1.00  0.00           O  
ATOM   2344  CB  GLU A 150     -23.893  20.319 -83.921  1.00  0.00           C  
ATOM   2345  CG  GLU A 150     -22.957  19.499 -84.797  1.00  0.00           C  
ATOM   2346  CD  GLU A 150     -22.055  18.596 -84.003  1.00  0.00           C  
ATOM   2347  OE1 GLU A 150     -21.606  19.004 -82.959  1.00  0.00           O  
ATOM   2348  OE2 GLU A 150     -21.814  17.496 -84.442  1.00  0.00           O  
ATOM   2349  H   GLU A 150     -25.880  19.147 -84.995  1.00  0.00           H  
ATOM   2350  HA  GLU A 150     -24.367  18.690 -82.610  1.00  0.00           H  
ATOM   2351 1HB  GLU A 150     -24.426  21.019 -84.565  1.00  0.00           H  
ATOM   2352 2HB  GLU A 150     -23.282  20.906 -83.235  1.00  0.00           H  
ATOM   2353 1HG  GLU A 150     -23.552  18.892 -85.478  1.00  0.00           H  
ATOM   2354 2HG  GLU A 150     -22.349  20.177 -85.395  1.00  0.00           H  
ATOM   2355  N   VAL A 151     -26.584  21.117 -82.493  1.00  0.00           N  
ATOM   2356  CA  VAL A 151     -27.312  21.996 -81.587  1.00  0.00           C  
ATOM   2357  C   VAL A 151     -28.059  21.198 -80.527  1.00  0.00           C  
ATOM   2358  O   VAL A 151     -28.090  21.579 -79.357  1.00  0.00           O  
ATOM   2359  CB  VAL A 151     -28.313  22.863 -82.373  1.00  0.00           C  
ATOM   2360  CG1 VAL A 151     -29.206  23.643 -81.420  1.00  0.00           C  
ATOM   2361  CG2 VAL A 151     -27.564  23.805 -83.304  1.00  0.00           C  
ATOM   2362  H   VAL A 151     -26.852  21.081 -83.466  1.00  0.00           H  
ATOM   2363  HA  VAL A 151     -26.596  22.652 -81.091  1.00  0.00           H  
ATOM   2364  HB  VAL A 151     -28.962  22.211 -82.960  1.00  0.00           H  
ATOM   2365 1HG1 VAL A 151     -29.907  24.250 -81.993  1.00  0.00           H  
ATOM   2366 2HG1 VAL A 151     -29.759  22.948 -80.789  1.00  0.00           H  
ATOM   2367 3HG1 VAL A 151     -28.592  24.292 -80.796  1.00  0.00           H  
ATOM   2368 1HG2 VAL A 151     -28.278  24.414 -83.857  1.00  0.00           H  
ATOM   2369 2HG2 VAL A 151     -26.911  24.452 -82.717  1.00  0.00           H  
ATOM   2370 3HG2 VAL A 151     -26.964  23.223 -84.004  1.00  0.00           H  
ATOM   2371  N   LEU A 152     -28.661  20.088 -80.943  1.00  0.00           N  
ATOM   2372  CA  LEU A 152     -29.409  19.233 -80.030  1.00  0.00           C  
ATOM   2373  C   LEU A 152     -28.494  18.615 -78.981  1.00  0.00           C  
ATOM   2374  O   LEU A 152     -28.850  18.528 -77.806  1.00  0.00           O  
ATOM   2375  CB  LEU A 152     -30.126  18.124 -80.810  1.00  0.00           C  
ATOM   2376  CG  LEU A 152     -31.282  18.582 -81.708  1.00  0.00           C  
ATOM   2377  CD1 LEU A 152     -31.771  17.409 -82.546  1.00  0.00           C  
ATOM   2378  CD2 LEU A 152     -32.403  19.143 -80.845  1.00  0.00           C  
ATOM   2379  H   LEU A 152     -28.599  19.831 -81.918  1.00  0.00           H  
ATOM   2380  HA  LEU A 152     -30.155  19.842 -79.520  1.00  0.00           H  
ATOM   2381 1HB  LEU A 152     -29.398  17.617 -81.441  1.00  0.00           H  
ATOM   2382 2HB  LEU A 152     -30.525  17.401 -80.099  1.00  0.00           H  
ATOM   2383  HG  LEU A 152     -30.929  19.355 -82.390  1.00  0.00           H  
ATOM   2384 1HD1 LEU A 152     -32.593  17.735 -83.184  1.00  0.00           H  
ATOM   2385 2HD1 LEU A 152     -30.955  17.040 -83.167  1.00  0.00           H  
ATOM   2386 3HD1 LEU A 152     -32.117  16.612 -81.889  1.00  0.00           H  
ATOM   2387 1HD2 LEU A 152     -33.225  19.469 -81.483  1.00  0.00           H  
ATOM   2388 2HD2 LEU A 152     -32.759  18.370 -80.163  1.00  0.00           H  
ATOM   2389 3HD2 LEU A 152     -32.031  19.991 -80.270  1.00  0.00           H  
ATOM   2390  N   SER A 153     -27.312  18.188 -79.412  1.00  0.00           N  
ATOM   2391  CA  SER A 153     -26.342  17.575 -78.511  1.00  0.00           C  
ATOM   2392  C   SER A 153     -25.854  18.572 -77.468  1.00  0.00           C  
ATOM   2393  O   SER A 153     -25.697  18.232 -76.296  1.00  0.00           O  
ATOM   2394  CB  SER A 153     -25.164  17.037 -79.299  1.00  0.00           C  
ATOM   2395  OG  SER A 153     -25.556  15.978 -80.128  1.00  0.00           O  
ATOM   2396  H   SER A 153     -27.079  18.290 -80.390  1.00  0.00           H  
ATOM   2397  HA  SER A 153     -26.826  16.746 -77.993  1.00  0.00           H  
ATOM   2398 1HB  SER A 153     -24.735  17.836 -79.903  1.00  0.00           H  
ATOM   2399 2HB  SER A 153     -24.391  16.697 -78.611  1.00  0.00           H  
ATOM   2400  HG  SER A 153     -24.763  15.695 -80.589  1.00  0.00           H  
ATOM   2401  N   ALA A 154     -25.617  19.805 -77.899  1.00  0.00           N  
ATOM   2402  CA  ALA A 154     -25.146  20.854 -77.004  1.00  0.00           C  
ATOM   2403  C   ALA A 154     -26.193  21.185 -75.946  1.00  0.00           C  
ATOM   2404  O   ALA A 154     -25.865  21.391 -74.777  1.00  0.00           O  
ATOM   2405  CB  ALA A 154     -24.780  22.101 -77.796  1.00  0.00           C  
ATOM   2406  H   ALA A 154     -25.767  20.020 -78.874  1.00  0.00           H  
ATOM   2407  HA  ALA A 154     -24.256  20.488 -76.491  1.00  0.00           H  
ATOM   2408 1HB  ALA A 154     -24.429  22.875 -77.114  1.00  0.00           H  
ATOM   2409 2HB  ALA A 154     -23.991  21.861 -78.509  1.00  0.00           H  
ATOM   2410 3HB  ALA A 154     -25.656  22.460 -78.333  1.00  0.00           H  
ATOM   2411  N   VAL A 155     -27.452  21.235 -76.363  1.00  0.00           N  
ATOM   2412  CA  VAL A 155     -28.548  21.542 -75.453  1.00  0.00           C  
ATOM   2413  C   VAL A 155     -28.706  20.458 -74.395  1.00  0.00           C  
ATOM   2414  O   VAL A 155     -28.944  20.751 -73.223  1.00  0.00           O  
ATOM   2415  CB  VAL A 155     -29.867  21.688 -76.235  1.00  0.00           C  
ATOM   2416  CG1 VAL A 155     -31.042  21.820 -75.278  1.00  0.00           C  
ATOM   2417  CG2 VAL A 155     -29.788  22.891 -77.162  1.00  0.00           C  
ATOM   2418  H   VAL A 155     -27.656  21.055 -77.336  1.00  0.00           H  
ATOM   2419  HA  VAL A 155     -28.330  22.488 -74.955  1.00  0.00           H  
ATOM   2420  HB  VAL A 155     -30.031  20.785 -76.824  1.00  0.00           H  
ATOM   2421 1HG1 VAL A 155     -31.966  21.922 -75.848  1.00  0.00           H  
ATOM   2422 2HG1 VAL A 155     -31.100  20.932 -74.649  1.00  0.00           H  
ATOM   2423 3HG1 VAL A 155     -30.904  22.701 -74.652  1.00  0.00           H  
ATOM   2424 1HG2 VAL A 155     -30.724  22.988 -77.713  1.00  0.00           H  
ATOM   2425 2HG2 VAL A 155     -29.618  23.793 -76.574  1.00  0.00           H  
ATOM   2426 3HG2 VAL A 155     -28.966  22.756 -77.866  1.00  0.00           H  
ATOM   2427  N   VAL A 156     -28.572  19.204 -74.815  1.00  0.00           N  
ATOM   2428  CA  VAL A 156     -28.698  18.074 -73.905  1.00  0.00           C  
ATOM   2429  C   VAL A 156     -27.590  18.080 -72.860  1.00  0.00           C  
ATOM   2430  O   VAL A 156     -27.829  17.801 -71.685  1.00  0.00           O  
ATOM   2431  CB  VAL A 156     -28.652  16.750 -74.690  1.00  0.00           C  
ATOM   2432  CG1 VAL A 156     -28.593  15.566 -73.735  1.00  0.00           C  
ATOM   2433  CG2 VAL A 156     -29.866  16.646 -75.602  1.00  0.00           C  
ATOM   2434  H   VAL A 156     -28.377  19.031 -75.791  1.00  0.00           H  
ATOM   2435  HA  VAL A 156     -29.659  18.145 -73.395  1.00  0.00           H  
ATOM   2436  HB  VAL A 156     -27.743  16.725 -75.290  1.00  0.00           H  
ATOM   2437 1HG1 VAL A 156     -28.561  14.639 -74.307  1.00  0.00           H  
ATOM   2438 2HG1 VAL A 156     -27.698  15.642 -73.118  1.00  0.00           H  
ATOM   2439 3HG1 VAL A 156     -29.476  15.568 -73.097  1.00  0.00           H  
ATOM   2440 1HG2 VAL A 156     -29.827  15.708 -76.154  1.00  0.00           H  
ATOM   2441 2HG2 VAL A 156     -30.775  16.677 -75.002  1.00  0.00           H  
ATOM   2442 3HG2 VAL A 156     -29.866  17.480 -76.304  1.00  0.00           H  
ATOM   2443  N   ARG A 157     -26.376  18.401 -73.295  1.00  0.00           N  
ATOM   2444  CA  ARG A 157     -25.228  18.445 -72.399  1.00  0.00           C  
ATOM   2445  C   ARG A 157     -25.388  19.539 -71.350  1.00  0.00           C  
ATOM   2446  O   ARG A 157     -25.061  19.342 -70.180  1.00  0.00           O  
ATOM   2447  CB  ARG A 157     -23.946  18.682 -73.184  1.00  0.00           C  
ATOM   2448  CG  ARG A 157     -22.675  18.679 -72.349  1.00  0.00           C  
ATOM   2449  CD  ARG A 157     -22.213  20.058 -72.048  1.00  0.00           C  
ATOM   2450  NE  ARG A 157     -21.600  20.690 -73.205  1.00  0.00           N  
ATOM   2451  CZ  ARG A 157     -22.193  21.629 -73.967  1.00  0.00           C  
ATOM   2452  NH1 ARG A 157     -23.411  22.034 -73.683  1.00  0.00           N  
ATOM   2453  NH2 ARG A 157     -21.550  22.144 -75.001  1.00  0.00           N  
ATOM   2454  H   ARG A 157     -26.246  18.621 -74.272  1.00  0.00           H  
ATOM   2455  HA  ARG A 157     -25.151  17.484 -71.889  1.00  0.00           H  
ATOM   2456 1HB  ARG A 157     -23.840  17.913 -73.948  1.00  0.00           H  
ATOM   2457 2HB  ARG A 157     -24.004  19.644 -73.693  1.00  0.00           H  
ATOM   2458 1HG  ARG A 157     -22.861  18.165 -71.406  1.00  0.00           H  
ATOM   2459 2HG  ARG A 157     -21.883  18.163 -72.894  1.00  0.00           H  
ATOM   2460 1HD  ARG A 157     -23.062  20.666 -71.737  1.00  0.00           H  
ATOM   2461 2HD  ARG A 157     -21.477  20.027 -71.246  1.00  0.00           H  
ATOM   2462  HE  ARG A 157     -20.663  20.404 -73.455  1.00  0.00           H  
ATOM   2463 1HH1 ARG A 157     -23.903  21.640 -72.893  1.00  0.00           H  
ATOM   2464 2HH1 ARG A 157     -23.855  22.738 -74.255  1.00  0.00           H  
ATOM   2465 1HH2 ARG A 157     -20.613  21.833 -75.219  1.00  0.00           H  
ATOM   2466 2HH2 ARG A 157     -21.994  22.847 -75.572  1.00  0.00           H  
ATOM   2467  N   ALA A 158     -25.894  20.692 -71.778  1.00  0.00           N  
ATOM   2468  CA  ALA A 158     -26.098  21.821 -70.877  1.00  0.00           C  
ATOM   2469  C   ALA A 158     -27.144  21.496 -69.817  1.00  0.00           C  
ATOM   2470  O   ALA A 158     -26.987  21.848 -68.648  1.00  0.00           O  
ATOM   2471  CB  ALA A 158     -26.507  23.059 -71.662  1.00  0.00           C  
ATOM   2472  H   ALA A 158     -26.143  20.788 -72.752  1.00  0.00           H  
ATOM   2473  HA  ALA A 158     -25.156  22.022 -70.367  1.00  0.00           H  
ATOM   2474 1HB  ALA A 158     -26.656  23.892 -70.976  1.00  0.00           H  
ATOM   2475 2HB  ALA A 158     -25.723  23.312 -72.376  1.00  0.00           H  
ATOM   2476 3HB  ALA A 158     -27.434  22.860 -72.197  1.00  0.00           H  
ATOM   2477  N   ARG A 159     -28.212  20.823 -70.232  1.00  0.00           N  
ATOM   2478  CA  ARG A 159     -29.283  20.449 -69.320  1.00  0.00           C  
ATOM   2479  C   ARG A 159     -28.758  19.602 -68.167  1.00  0.00           C  
ATOM   2480  O   ARG A 159     -29.080  19.849 -67.005  1.00  0.00           O  
ATOM   2481  CB  ARG A 159     -30.368  19.679 -70.058  1.00  0.00           C  
ATOM   2482  CG  ARG A 159     -31.580  19.314 -69.216  1.00  0.00           C  
ATOM   2483  CD  ARG A 159     -32.579  18.542 -69.997  1.00  0.00           C  
ATOM   2484  NE  ARG A 159     -33.119  19.315 -71.103  1.00  0.00           N  
ATOM   2485  CZ  ARG A 159     -34.117  20.213 -70.994  1.00  0.00           C  
ATOM   2486  NH1 ARG A 159     -34.672  20.440 -69.825  1.00  0.00           N  
ATOM   2487  NH2 ARG A 159     -34.537  20.867 -72.063  1.00  0.00           N  
ATOM   2488  H   ARG A 159     -28.282  20.564 -71.206  1.00  0.00           H  
ATOM   2489  HA  ARG A 159     -29.721  21.360 -68.909  1.00  0.00           H  
ATOM   2490 1HB  ARG A 159     -30.720  20.268 -70.904  1.00  0.00           H  
ATOM   2491 2HB  ARG A 159     -29.951  18.753 -70.455  1.00  0.00           H  
ATOM   2492 1HG  ARG A 159     -31.263  18.707 -68.367  1.00  0.00           H  
ATOM   2493 2HG  ARG A 159     -32.058  20.225 -68.852  1.00  0.00           H  
ATOM   2494 1HD  ARG A 159     -32.110  17.646 -70.403  1.00  0.00           H  
ATOM   2495 2HD  ARG A 159     -33.405  18.255 -69.347  1.00  0.00           H  
ATOM   2496  HE  ARG A 159     -32.716  19.168 -72.020  1.00  0.00           H  
ATOM   2497 1HH1 ARG A 159     -34.351  19.940 -69.008  1.00  0.00           H  
ATOM   2498 2HH1 ARG A 159     -35.420  21.113 -69.743  1.00  0.00           H  
ATOM   2499 1HH2 ARG A 159     -34.109  20.693 -72.963  1.00  0.00           H  
ATOM   2500 2HH2 ARG A 159     -35.284  21.540 -71.982  1.00  0.00           H  
ATOM   2501  N   SER A 160     -27.949  18.602 -68.497  1.00  0.00           N  
ATOM   2502  CA  SER A 160     -27.376  17.716 -67.490  1.00  0.00           C  
ATOM   2503  C   SER A 160     -26.570  18.498 -66.463  1.00  0.00           C  
ATOM   2504  O   SER A 160     -26.644  18.227 -65.264  1.00  0.00           O  
ATOM   2505  CB  SER A 160     -26.494  16.675 -68.151  1.00  0.00           C  
ATOM   2506  OG  SER A 160     -27.251  15.813 -68.956  1.00  0.00           O  
ATOM   2507  H   SER A 160     -27.724  18.451 -69.470  1.00  0.00           H  
ATOM   2508  HA  SER A 160     -28.191  17.208 -66.972  1.00  0.00           H  
ATOM   2509 1HB  SER A 160     -25.737  17.172 -68.757  1.00  0.00           H  
ATOM   2510 2HB  SER A 160     -25.974  16.100 -67.386  1.00  0.00           H  
ATOM   2511  HG  SER A 160     -26.631  15.410 -69.568  1.00  0.00           H  
ATOM   2512  N   TYR A 161     -25.798  19.476 -66.960  1.00  0.00           N  
ATOM   2513  CA  TYR A 161     -25.032  20.418 -66.136  1.00  0.00           C  
ATOM   2514  C   TYR A 161     -25.910  21.426 -65.385  1.00  0.00           C  
ATOM   2515  O   TYR A 161     -25.569  21.862 -64.286  1.00  0.00           O  
ATOM   2516  CB  TYR A 161     -24.019  21.164 -67.007  1.00  0.00           C  
ATOM   2517  CG  TYR A 161     -22.860  20.307 -67.466  1.00  0.00           C  
ATOM   2518  CD1 TYR A 161     -22.803  18.968 -67.108  1.00  0.00           C  
ATOM   2519  CD2 TYR A 161     -21.854  20.860 -68.244  1.00  0.00           C  
ATOM   2520  CE1 TYR A 161     -21.745  18.185 -67.527  1.00  0.00           C  
ATOM   2521  CE2 TYR A 161     -20.796  20.078 -68.663  1.00  0.00           C  
ATOM   2522  CZ  TYR A 161     -20.739  18.746 -68.307  1.00  0.00           C  
ATOM   2523  OH  TYR A 161     -19.685  17.966 -68.725  1.00  0.00           O  
ATOM   2524  H   TYR A 161     -25.753  19.553 -67.966  1.00  0.00           H  
ATOM   2525  HA  TYR A 161     -24.489  19.853 -65.378  1.00  0.00           H  
ATOM   2526 1HB  TYR A 161     -24.521  21.560 -67.891  1.00  0.00           H  
ATOM   2527 2HB  TYR A 161     -23.617  22.012 -66.453  1.00  0.00           H  
ATOM   2528  HD1 TYR A 161     -23.594  18.533 -66.496  1.00  0.00           H  
ATOM   2529  HD2 TYR A 161     -21.898  21.913 -68.525  1.00  0.00           H  
ATOM   2530  HE1 TYR A 161     -21.700  17.134 -67.246  1.00  0.00           H  
ATOM   2531  HE2 TYR A 161     -20.005  20.513 -69.275  1.00  0.00           H  
ATOM   2532  HH  TYR A 161     -19.083  18.499 -69.250  1.00  0.00           H  
ATOM   2533  N   GLY A 162     -27.042  21.799 -65.972  1.00  0.00           N  
ATOM   2534  CA  GLY A 162     -27.915  22.822 -65.389  1.00  0.00           C  
ATOM   2535  C   GLY A 162     -27.726  24.197 -66.035  1.00  0.00           C  
ATOM   2536  O   GLY A 162     -27.612  25.208 -65.343  1.00  0.00           O  
ATOM   2537  H   GLY A 162     -27.310  21.366 -66.844  1.00  0.00           H  
ATOM   2538 1HA  GLY A 162     -28.955  22.518 -65.501  1.00  0.00           H  
ATOM   2539 2HA  GLY A 162     -27.716  22.903 -64.321  1.00  0.00           H  
ATOM   2540  N   ALA A 163     -27.696  24.217 -67.367  1.00  0.00           N  
ATOM   2541  CA  ALA A 163     -27.836  25.452 -68.138  1.00  0.00           C  
ATOM   2542  C   ALA A 163     -29.305  25.822 -68.304  1.00  0.00           C  
ATOM   2543  O   ALA A 163     -30.146  24.961 -68.566  1.00  0.00           O  
ATOM   2544  CB  ALA A 163     -27.168  25.312 -69.498  1.00  0.00           C  
ATOM   2545  H   ALA A 163     -27.572  23.343 -67.857  1.00  0.00           H  
ATOM   2546  HA  ALA A 163     -27.347  26.254 -67.585  1.00  0.00           H  
ATOM   2547 1HB  ALA A 163     -27.287  26.238 -70.059  1.00  0.00           H  
ATOM   2548 2HB  ALA A 163     -26.106  25.104 -69.362  1.00  0.00           H  
ATOM   2549 3HB  ALA A 163     -27.630  24.493 -70.047  1.00  0.00           H  
ATOM   2550  N   PRO A 164     -29.621  27.106 -68.152  1.00  0.00           N  
ATOM   2551  CA  PRO A 164     -31.013  27.548 -68.172  1.00  0.00           C  
ATOM   2552  C   PRO A 164     -31.652  27.284 -69.532  1.00  0.00           C  
ATOM   2553  O   PRO A 164     -31.141  27.717 -70.564  1.00  0.00           O  
ATOM   2554  CB  PRO A 164     -30.904  29.048 -67.880  1.00  0.00           C  
ATOM   2555  CG  PRO A 164     -29.594  29.190 -67.182  1.00  0.00           C  
ATOM   2556  CD  PRO A 164     -28.704  28.174 -67.846  1.00  0.00           C  
ATOM   2557  HA  PRO A 164     -31.568  27.030 -67.375  1.00  0.00           H  
ATOM   2558 1HB  PRO A 164     -30.951  29.619 -68.819  1.00  0.00           H  
ATOM   2559 2HB  PRO A 164     -31.754  29.374 -67.263  1.00  0.00           H  
ATOM   2560 1HG  PRO A 164     -29.217  30.218 -67.289  1.00  0.00           H  
ATOM   2561 2HG  PRO A 164     -29.717  29.007 -66.104  1.00  0.00           H  
ATOM   2562 1HD  PRO A 164     -28.256  28.613 -68.750  1.00  0.00           H  
ATOM   2563 2HD  PRO A 164     -27.922  27.855 -67.141  1.00  0.00           H  
ATOM   2564  N   GLU A 165     -32.764  26.564 -69.393  1.00  0.00           N  
ATOM   2565  CA  GLU A 165     -33.433  25.824 -70.460  1.00  0.00           C  
ATOM   2566  C   GLU A 165     -33.941  26.774 -71.544  1.00  0.00           C  
ATOM   2567  O   GLU A 165     -34.108  26.381 -72.699  1.00  0.00           O  
ATOM   2568  CB  GLU A 165     -34.596  25.005 -69.896  1.00  0.00           C  
ATOM   2569  CG  GLU A 165     -34.179  23.899 -68.936  1.00  0.00           C  
ATOM   2570  CD  GLU A 165     -33.968  24.392 -67.532  1.00  0.00           C  
ATOM   2571  OE1 GLU A 165     -34.147  25.563 -67.300  1.00  0.00           O  
ATOM   2572  OE2 GLU A 165     -33.629  23.595 -66.689  1.00  0.00           O  
ATOM   2573  H   GLU A 165     -33.155  26.546 -68.462  1.00  0.00           H  
ATOM   2574  HA  GLU A 165     -32.712  25.143 -70.913  1.00  0.00           H  
ATOM   2575 1HB  GLU A 165     -35.283  25.665 -69.366  1.00  0.00           H  
ATOM   2576 2HB  GLU A 165     -35.149  24.546 -70.715  1.00  0.00           H  
ATOM   2577 1HG  GLU A 165     -34.951  23.130 -68.927  1.00  0.00           H  
ATOM   2578 2HG  GLU A 165     -33.257  23.446 -69.299  1.00  0.00           H  
ATOM   2579  N   GLU A 166     -34.180  28.016 -71.149  1.00  0.00           N  
ATOM   2580  CA  GLU A 166     -34.590  29.082 -72.055  1.00  0.00           C  
ATOM   2581  C   GLU A 166     -33.528  29.343 -73.115  1.00  0.00           C  
ATOM   2582  O   GLU A 166     -33.845  29.555 -74.286  1.00  0.00           O  
ATOM   2583  CB  GLU A 166     -34.871  30.367 -71.274  1.00  0.00           C  
ATOM   2584  CG  GLU A 166     -36.121  30.315 -70.406  1.00  0.00           C  
ATOM   2585  CD  GLU A 166     -36.321  31.564 -69.593  1.00  0.00           C  
ATOM   2586  OE1 GLU A 166     -35.456  32.406 -69.610  1.00  0.00           O  
ATOM   2587  OE2 GLU A 166     -37.341  31.675 -68.954  1.00  0.00           O  
ATOM   2588  H   GLU A 166     -34.068  28.221 -70.166  1.00  0.00           H  
ATOM   2589  HA  GLU A 166     -35.505  28.773 -72.561  1.00  0.00           H  
ATOM   2590 1HB  GLU A 166     -34.023  30.593 -70.626  1.00  0.00           H  
ATOM   2591 2HB  GLU A 166     -34.982  31.199 -71.969  1.00  0.00           H  
ATOM   2592 1HG  GLU A 166     -36.990  30.169 -71.047  1.00  0.00           H  
ATOM   2593 2HG  GLU A 166     -36.049  29.459 -69.736  1.00  0.00           H  
ATOM   2594  N   VAL A 167     -32.266  29.326 -72.697  1.00  0.00           N  
ATOM   2595  CA  VAL A 167     -31.155  29.560 -73.612  1.00  0.00           C  
ATOM   2596  C   VAL A 167     -31.060  28.457 -74.658  1.00  0.00           C  
ATOM   2597  O   VAL A 167     -30.808  28.722 -75.833  1.00  0.00           O  
ATOM   2598  CB  VAL A 167     -29.829  29.640 -72.833  1.00  0.00           C  
ATOM   2599  CG1 VAL A 167     -28.650  29.694 -73.793  1.00  0.00           C  
ATOM   2600  CG2 VAL A 167     -29.837  30.856 -71.919  1.00  0.00           C  
ATOM   2601  H   VAL A 167     -32.072  29.146 -71.722  1.00  0.00           H  
ATOM   2602  HA  VAL A 167     -31.320  30.511 -74.121  1.00  0.00           H  
ATOM   2603  HB  VAL A 167     -29.715  28.736 -72.234  1.00  0.00           H  
ATOM   2604 1HG1 VAL A 167     -27.720  29.749 -73.225  1.00  0.00           H  
ATOM   2605 2HG1 VAL A 167     -28.643  28.797 -74.411  1.00  0.00           H  
ATOM   2606 3HG1 VAL A 167     -28.738  30.574 -74.429  1.00  0.00           H  
ATOM   2607 1HG2 VAL A 167     -28.897  30.905 -71.371  1.00  0.00           H  
ATOM   2608 2HG2 VAL A 167     -29.957  31.759 -72.518  1.00  0.00           H  
ATOM   2609 3HG2 VAL A 167     -30.664  30.776 -71.214  1.00  0.00           H  
ATOM   2610  N   GLY A 168     -31.264  27.219 -74.226  1.00  0.00           N  
ATOM   2611  CA  GLY A 168     -31.203  26.073 -75.125  1.00  0.00           C  
ATOM   2612  C   GLY A 168     -32.311  26.132 -76.170  1.00  0.00           C  
ATOM   2613  O   GLY A 168     -32.089  25.826 -77.341  1.00  0.00           O  
ATOM   2614  H   GLY A 168     -31.469  27.066 -73.249  1.00  0.00           H  
ATOM   2615 1HA  GLY A 168     -30.232  26.050 -75.620  1.00  0.00           H  
ATOM   2616 2HA  GLY A 168     -31.291  25.153 -74.548  1.00  0.00           H  
ATOM   2617  N   GLU A 169     -33.504  26.526 -75.739  1.00  0.00           N  
ATOM   2618  CA  GLU A 169     -34.646  26.627 -76.636  1.00  0.00           C  
ATOM   2619  C   GLU A 169     -34.425  27.700 -77.694  1.00  0.00           C  
ATOM   2620  O   GLU A 169     -34.765  27.513 -78.862  1.00  0.00           O  
ATOM   2621  CB  GLU A 169     -35.919  26.932 -75.844  1.00  0.00           C  
ATOM   2622  CG  GLU A 169     -36.406  25.786 -74.969  1.00  0.00           C  
ATOM   2623  CD  GLU A 169     -37.615  26.145 -74.152  1.00  0.00           C  
ATOM   2624  OE1 GLU A 169     -38.003  27.289 -74.172  1.00  0.00           O  
ATOM   2625  OE2 GLU A 169     -38.152  25.276 -73.507  1.00  0.00           O  
ATOM   2626  H   GLU A 169     -33.622  26.762 -74.764  1.00  0.00           H  
ATOM   2627  HA  GLU A 169     -34.772  25.671 -77.145  1.00  0.00           H  
ATOM   2628 1HB  GLU A 169     -35.749  27.795 -75.200  1.00  0.00           H  
ATOM   2629 2HB  GLU A 169     -36.723  27.191 -76.533  1.00  0.00           H  
ATOM   2630 1HG  GLU A 169     -36.651  24.936 -75.605  1.00  0.00           H  
ATOM   2631 2HG  GLU A 169     -35.599  25.484 -74.302  1.00  0.00           H  
ATOM   2632  N   LYS A 170     -33.854  28.825 -77.279  1.00  0.00           N  
ATOM   2633  CA  LYS A 170     -33.586  29.929 -78.190  1.00  0.00           C  
ATOM   2634  C   LYS A 170     -32.562  29.537 -79.246  1.00  0.00           C  
ATOM   2635  O   LYS A 170     -32.699  29.886 -80.418  1.00  0.00           O  
ATOM   2636  CB  LYS A 170     -33.100  31.155 -77.416  1.00  0.00           C  
ATOM   2637  CG  LYS A 170     -34.171  31.829 -76.568  1.00  0.00           C  
ATOM   2638  CD  LYS A 170     -33.608  33.025 -75.815  1.00  0.00           C  
ATOM   2639  CE  LYS A 170     -34.674  33.693 -74.959  1.00  0.00           C  
ATOM   2640  NZ  LYS A 170     -34.129  34.842 -74.187  1.00  0.00           N  
ATOM   2641  H   LYS A 170     -33.600  28.917 -76.306  1.00  0.00           H  
ATOM   2642  HA  LYS A 170     -34.513  30.186 -78.704  1.00  0.00           H  
ATOM   2643 1HB  LYS A 170     -32.282  30.868 -76.755  1.00  0.00           H  
ATOM   2644 2HB  LYS A 170     -32.711  31.896 -78.115  1.00  0.00           H  
ATOM   2645 1HG  LYS A 170     -34.986  32.165 -77.211  1.00  0.00           H  
ATOM   2646 2HG  LYS A 170     -34.570  31.114 -75.850  1.00  0.00           H  
ATOM   2647 1HD  LYS A 170     -32.790  32.699 -75.172  1.00  0.00           H  
ATOM   2648 2HD  LYS A 170     -33.219  33.753 -76.527  1.00  0.00           H  
ATOM   2649 1HE  LYS A 170     -35.481  34.051 -75.597  1.00  0.00           H  
ATOM   2650 2HE  LYS A 170     -35.088  32.966 -74.261  1.00  0.00           H  
ATOM   2651 1HZ  LYS A 170     -34.865  35.257 -73.634  1.00  0.00           H  
ATOM   2652 2HZ  LYS A 170     -33.391  34.519 -73.577  1.00  0.00           H  
ATOM   2653 3HZ  LYS A 170     -33.759  35.532 -74.825  1.00  0.00           H  
ATOM   2654  N   ALA A 171     -31.532  28.809 -78.824  1.00  0.00           N  
ATOM   2655  CA  ALA A 171     -30.483  28.365 -79.735  1.00  0.00           C  
ATOM   2656  C   ALA A 171     -31.030  27.398 -80.778  1.00  0.00           C  
ATOM   2657  O   ALA A 171     -30.666  27.466 -81.952  1.00  0.00           O  
ATOM   2658  CB  ALA A 171     -29.346  27.717 -78.958  1.00  0.00           C  
ATOM   2659  H   ALA A 171     -31.475  28.556 -77.848  1.00  0.00           H  
ATOM   2660  HA  ALA A 171     -30.098  29.239 -80.260  1.00  0.00           H  
ATOM   2661 1HB  ALA A 171     -28.571  27.391 -79.651  1.00  0.00           H  
ATOM   2662 2HB  ALA A 171     -28.927  28.439 -78.257  1.00  0.00           H  
ATOM   2663 3HB  ALA A 171     -29.726  26.857 -78.408  1.00  0.00           H  
ATOM   2664  N   VAL A 172     -31.904  26.499 -80.342  1.00  0.00           N  
ATOM   2665  CA  VAL A 172     -32.501  25.517 -81.239  1.00  0.00           C  
ATOM   2666  C   VAL A 172     -33.377  26.189 -82.287  1.00  0.00           C  
ATOM   2667  O   VAL A 172     -33.366  25.808 -83.457  1.00  0.00           O  
ATOM   2668  CB  VAL A 172     -33.346  24.507 -80.440  1.00  0.00           C  
ATOM   2669  CG1 VAL A 172     -34.120  23.597 -81.382  1.00  0.00           C  
ATOM   2670  CG2 VAL A 172     -32.447  23.693 -79.521  1.00  0.00           C  
ATOM   2671  H   VAL A 172     -32.163  26.495 -79.366  1.00  0.00           H  
ATOM   2672  HA  VAL A 172     -31.700  24.979 -81.746  1.00  0.00           H  
ATOM   2673  HB  VAL A 172     -34.078  25.051 -79.844  1.00  0.00           H  
ATOM   2674 1HG1 VAL A 172     -34.712  22.890 -80.800  1.00  0.00           H  
ATOM   2675 2HG1 VAL A 172     -34.783  24.198 -82.004  1.00  0.00           H  
ATOM   2676 3HG1 VAL A 172     -33.422  23.050 -82.015  1.00  0.00           H  
ATOM   2677 1HG2 VAL A 172     -33.051  22.981 -78.959  1.00  0.00           H  
ATOM   2678 2HG2 VAL A 172     -31.711  23.153 -80.117  1.00  0.00           H  
ATOM   2679 3HG2 VAL A 172     -31.934  24.360 -78.829  1.00  0.00           H  
ATOM   2680  N   LYS A 173     -34.137  27.192 -81.861  1.00  0.00           N  
ATOM   2681  CA  LYS A 173     -35.020  27.920 -82.764  1.00  0.00           C  
ATOM   2682  C   LYS A 173     -34.227  28.672 -83.825  1.00  0.00           C  
ATOM   2683  O   LYS A 173     -34.611  28.704 -84.994  1.00  0.00           O  
ATOM   2684  CB  LYS A 173     -35.903  28.892 -81.980  1.00  0.00           C  
ATOM   2685  CG  LYS A 173     -36.972  28.223 -81.126  1.00  0.00           C  
ATOM   2686  CD  LYS A 173     -37.794  29.251 -80.364  1.00  0.00           C  
ATOM   2687  CE  LYS A 173     -38.855  28.584 -79.502  1.00  0.00           C  
ATOM   2688  NZ  LYS A 173     -39.643  29.576 -78.720  1.00  0.00           N  
ATOM   2689  H   LYS A 173     -34.102  27.458 -80.887  1.00  0.00           H  
ATOM   2690  HA  LYS A 173     -35.662  27.202 -83.275  1.00  0.00           H  
ATOM   2691 1HB  LYS A 173     -35.281  29.500 -81.323  1.00  0.00           H  
ATOM   2692 2HB  LYS A 173     -36.404  29.568 -82.674  1.00  0.00           H  
ATOM   2693 1HG  LYS A 173     -37.636  27.640 -81.765  1.00  0.00           H  
ATOM   2694 2HG  LYS A 173     -36.498  27.549 -80.413  1.00  0.00           H  
ATOM   2695 1HD  LYS A 173     -37.137  29.842 -79.724  1.00  0.00           H  
ATOM   2696 2HD  LYS A 173     -38.283  29.922 -81.070  1.00  0.00           H  
ATOM   2697 1HE  LYS A 173     -39.535  28.017 -80.136  1.00  0.00           H  
ATOM   2698 2HE  LYS A 173     -38.378  27.891 -78.808  1.00  0.00           H  
ATOM   2699 1HZ  LYS A 173     -40.334  29.094 -78.163  1.00  0.00           H  
ATOM   2700 2HZ  LYS A 173     -39.024  30.095 -78.114  1.00  0.00           H  
ATOM   2701 3HZ  LYS A 173     -40.106  30.212 -79.353  1.00  0.00           H  
ATOM   2702  N   GLU A 174     -33.117  29.277 -83.410  1.00  0.00           N  
ATOM   2703  CA  GLU A 174     -32.268  30.030 -84.324  1.00  0.00           C  
ATOM   2704  C   GLU A 174     -31.647  29.119 -85.376  1.00  0.00           C  
ATOM   2705  O   GLU A 174     -31.561  29.479 -86.550  1.00  0.00           O  
ATOM   2706  CB  GLU A 174     -31.166  30.758 -83.550  1.00  0.00           C  
ATOM   2707  CG  GLU A 174     -31.661  31.908 -82.685  1.00  0.00           C  
ATOM   2708  CD  GLU A 174     -30.563  32.553 -81.885  1.00  0.00           C  
ATOM   2709  OE1 GLU A 174     -29.464  32.052 -81.909  1.00  0.00           O  
ATOM   2710  OE2 GLU A 174     -30.823  33.548 -81.250  1.00  0.00           O  
ATOM   2711  H   GLU A 174     -32.855  29.212 -82.437  1.00  0.00           H  
ATOM   2712  HA  GLU A 174     -32.884  30.771 -84.837  1.00  0.00           H  
ATOM   2713 1HB  GLU A 174     -30.648  30.051 -82.903  1.00  0.00           H  
ATOM   2714 2HB  GLU A 174     -30.433  31.158 -84.251  1.00  0.00           H  
ATOM   2715 1HG  GLU A 174     -32.118  32.661 -83.326  1.00  0.00           H  
ATOM   2716 2HG  GLU A 174     -32.427  31.535 -82.007  1.00  0.00           H  
ATOM   2717  N   VAL A 175     -31.215  27.939 -84.946  1.00  0.00           N  
ATOM   2718  CA  VAL A 175     -30.602  26.973 -85.851  1.00  0.00           C  
ATOM   2719  C   VAL A 175     -31.597  26.484 -86.895  1.00  0.00           C  
ATOM   2720  O   VAL A 175     -31.257  26.331 -88.068  1.00  0.00           O  
ATOM   2721  CB  VAL A 175     -30.061  25.768 -85.059  1.00  0.00           C  
ATOM   2722  CG1 VAL A 175     -29.593  24.674 -86.007  1.00  0.00           C  
ATOM   2723  CG2 VAL A 175     -28.927  26.213 -84.148  1.00  0.00           C  
ATOM   2724  H   VAL A 175     -31.314  27.703 -83.969  1.00  0.00           H  
ATOM   2725  HA  VAL A 175     -29.770  27.459 -86.363  1.00  0.00           H  
ATOM   2726  HB  VAL A 175     -30.868  25.348 -84.458  1.00  0.00           H  
ATOM   2727 1HG1 VAL A 175     -29.214  23.830 -85.431  1.00  0.00           H  
ATOM   2728 2HG1 VAL A 175     -30.429  24.345 -86.624  1.00  0.00           H  
ATOM   2729 3HG1 VAL A 175     -28.800  25.061 -86.646  1.00  0.00           H  
ATOM   2730 1HG2 VAL A 175     -28.550  25.356 -83.591  1.00  0.00           H  
ATOM   2731 2HG2 VAL A 175     -28.123  26.638 -84.750  1.00  0.00           H  
ATOM   2732 3HG2 VAL A 175     -29.295  26.966 -83.451  1.00  0.00           H  
ATOM   2733  N   ARG A 176     -32.829  26.240 -86.459  1.00  0.00           N  
ATOM   2734  CA  ARG A 176     -33.877  25.767 -87.355  1.00  0.00           C  
ATOM   2735  C   ARG A 176     -34.216  26.813 -88.410  1.00  0.00           C  
ATOM   2736  O   ARG A 176     -34.424  26.486 -89.578  1.00  0.00           O  
ATOM   2737  CB  ARG A 176     -35.133  25.417 -86.571  1.00  0.00           C  
ATOM   2738  CG  ARG A 176     -35.016  24.179 -85.696  1.00  0.00           C  
ATOM   2739  CD  ARG A 176     -36.258  23.937 -84.917  1.00  0.00           C  
ATOM   2740  NE  ARG A 176     -37.380  23.600 -85.778  1.00  0.00           N  
ATOM   2741  CZ  ARG A 176     -38.669  23.589 -85.386  1.00  0.00           C  
ATOM   2742  NH1 ARG A 176     -38.982  23.899 -84.147  1.00  0.00           N  
ATOM   2743  NH2 ARG A 176     -39.619  23.268 -86.246  1.00  0.00           N  
ATOM   2744  H   ARG A 176     -33.045  26.385 -85.483  1.00  0.00           H  
ATOM   2745  HA  ARG A 176     -33.522  24.868 -87.860  1.00  0.00           H  
ATOM   2746 1HB  ARG A 176     -35.404  26.252 -85.926  1.00  0.00           H  
ATOM   2747 2HB  ARG A 176     -35.960  25.255 -87.262  1.00  0.00           H  
ATOM   2748 1HG  ARG A 176     -34.829  23.307 -86.322  1.00  0.00           H  
ATOM   2749 2HG  ARG A 176     -34.191  24.306 -84.994  1.00  0.00           H  
ATOM   2750 1HD  ARG A 176     -36.099  23.110 -84.226  1.00  0.00           H  
ATOM   2751 2HD  ARG A 176     -36.516  24.835 -84.357  1.00  0.00           H  
ATOM   2752  HE  ARG A 176     -37.179  23.356 -86.739  1.00  0.00           H  
ATOM   2753 1HH1 ARG A 176     -38.255  24.144 -83.489  1.00  0.00           H  
ATOM   2754 2HH1 ARG A 176     -39.947  23.891 -83.853  1.00  0.00           H  
ATOM   2755 1HH2 ARG A 176     -39.379  23.030 -87.199  1.00  0.00           H  
ATOM   2756 2HH2 ARG A 176     -40.585  23.260 -85.952  1.00  0.00           H  
ATOM   2757  N   GLU A 177     -34.269  28.073 -87.989  1.00  0.00           N  
ATOM   2758  CA  GLU A 177     -34.582  29.171 -88.897  1.00  0.00           C  
ATOM   2759  C   GLU A 177     -33.500  29.332 -89.958  1.00  0.00           C  
ATOM   2760  O   GLU A 177     -33.796  29.569 -91.129  1.00  0.00           O  
ATOM   2761  CB  GLU A 177     -34.745  30.478 -88.118  1.00  0.00           C  
ATOM   2762  CG  GLU A 177     -35.987  30.536 -87.240  1.00  0.00           C  
ATOM   2763  CD  GLU A 177     -36.077  31.803 -86.436  1.00  0.00           C  
ATOM   2764  OE1 GLU A 177     -35.145  32.570 -86.466  1.00  0.00           O  
ATOM   2765  OE2 GLU A 177     -37.079  32.004 -85.791  1.00  0.00           O  
ATOM   2766  H   GLU A 177     -34.089  28.275 -87.016  1.00  0.00           H  
ATOM   2767  HA  GLU A 177     -35.522  28.945 -89.402  1.00  0.00           H  
ATOM   2768 1HB  GLU A 177     -33.876  30.631 -87.478  1.00  0.00           H  
ATOM   2769 2HB  GLU A 177     -34.789  31.314 -88.816  1.00  0.00           H  
ATOM   2770 1HG  GLU A 177     -36.871  30.459 -87.874  1.00  0.00           H  
ATOM   2771 2HG  GLU A 177     -35.982  29.682 -86.565  1.00  0.00           H  
ATOM   2772  N   ALA A 178     -32.245  29.203 -89.539  1.00  0.00           N  
ATOM   2773  CA  ALA A 178     -31.116  29.335 -90.452  1.00  0.00           C  
ATOM   2774  C   ALA A 178     -31.121  28.228 -91.499  1.00  0.00           C  
ATOM   2775  O   ALA A 178     -30.845  28.471 -92.674  1.00  0.00           O  
ATOM   2776  CB  ALA A 178     -29.806  29.325 -89.678  1.00  0.00           C  
ATOM   2777  H   ALA A 178     -32.069  29.008 -88.564  1.00  0.00           H  
ATOM   2778  HA  ALA A 178     -31.211  30.288 -90.973  1.00  0.00           H  
ATOM   2779 1HB  ALA A 178     -28.972  29.425 -90.374  1.00  0.00           H  
ATOM   2780 2HB  ALA A 178     -29.793  30.158 -88.974  1.00  0.00           H  
ATOM   2781 3HB  ALA A 178     -29.712  28.388 -89.133  1.00  0.00           H  
ATOM   2782  N   SER A 179     -31.438  27.012 -91.065  1.00  0.00           N  
ATOM   2783  CA  SER A 179     -31.478  25.865 -91.964  1.00  0.00           C  
ATOM   2784  C   SER A 179     -32.576  26.024 -93.010  1.00  0.00           C  
ATOM   2785  O   SER A 179     -32.381  25.702 -94.182  1.00  0.00           O  
ATOM   2786  CB  SER A 179     -31.700  24.590 -91.174  1.00  0.00           C  
ATOM   2787  OG  SER A 179     -30.605  24.318 -90.343  1.00  0.00           O  
ATOM   2788  H   SER A 179     -31.655  26.879 -90.088  1.00  0.00           H  
ATOM   2789  HA  SER A 179     -30.520  25.796 -92.481  1.00  0.00           H  
ATOM   2790 1HB  SER A 179     -32.602  24.688 -90.571  1.00  0.00           H  
ATOM   2791 2HB  SER A 179     -31.854  23.759 -91.860  1.00  0.00           H  
ATOM   2792  HG  SER A 179     -30.819  23.504 -89.880  1.00  0.00           H  
ATOM   2793  N   GLU A 180     -33.729  26.524 -92.580  1.00  0.00           N  
ATOM   2794  CA  GLU A 180     -34.858  26.728 -93.477  1.00  0.00           C  
ATOM   2795  C   GLU A 180     -34.539  27.775 -94.536  1.00  0.00           C  
ATOM   2796  O   GLU A 180     -34.892  27.616 -95.705  1.00  0.00           O  
ATOM   2797  CB  GLU A 180     -36.098  27.150 -92.685  1.00  0.00           C  
ATOM   2798  CG  GLU A 180     -36.687  26.054 -91.809  1.00  0.00           C  
ATOM   2799  CD  GLU A 180     -37.858  26.525 -90.992  1.00  0.00           C  
ATOM   2800  OE1 GLU A 180     -38.139  27.699 -91.013  1.00  0.00           O  
ATOM   2801  OE2 GLU A 180     -38.473  25.709 -90.346  1.00  0.00           O  
ATOM   2802  H   GLU A 180     -33.825  26.769 -91.605  1.00  0.00           H  
ATOM   2803  HA  GLU A 180     -35.072  25.787 -93.984  1.00  0.00           H  
ATOM   2804 1HB  GLU A 180     -35.849  27.995 -92.043  1.00  0.00           H  
ATOM   2805 2HB  GLU A 180     -36.875  27.481 -93.375  1.00  0.00           H  
ATOM   2806 1HG  GLU A 180     -37.010  25.230 -92.444  1.00  0.00           H  
ATOM   2807 2HG  GLU A 180     -35.912  25.680 -91.142  1.00  0.00           H  
ATOM   2808  N   GLU A 181     -33.870  28.843 -94.121  1.00  0.00           N  
ATOM   2809  CA  GLU A 181     -33.503  29.920 -95.032  1.00  0.00           C  
ATOM   2810  C   GLU A 181     -32.518  29.435 -96.088  1.00  0.00           C  
ATOM   2811  O   GLU A 181     -32.624  29.793 -97.261  1.00  0.00           O  
ATOM   2812  CB  GLU A 181     -32.898  31.092 -94.256  1.00  0.00           C  
ATOM   2813  CG  GLU A 181     -33.891  31.848 -93.384  1.00  0.00           C  
ATOM   2814  CD  GLU A 181     -33.249  32.946 -92.583  1.00  0.00           C  
ATOM   2815  OE1 GLU A 181     -32.046  33.050 -92.610  1.00  0.00           O  
ATOM   2816  OE2 GLU A 181     -33.962  33.682 -91.943  1.00  0.00           O  
ATOM   2817  H   GLU A 181     -33.609  28.911 -93.148  1.00  0.00           H  
ATOM   2818  HA  GLU A 181     -34.404  30.265 -95.541  1.00  0.00           H  
ATOM   2819 1HB  GLU A 181     -32.098  30.728 -93.612  1.00  0.00           H  
ATOM   2820 2HB  GLU A 181     -32.459  31.803 -94.956  1.00  0.00           H  
ATOM   2821 1HG  GLU A 181     -34.662  32.282 -94.022  1.00  0.00           H  
ATOM   2822 2HG  GLU A 181     -34.373  31.144 -92.707  1.00  0.00           H  
ATOM   2823  N   ALA A 182     -31.560  28.617 -95.666  1.00  0.00           N  
ATOM   2824  CA  ALA A 182     -30.554  28.082 -96.574  1.00  0.00           C  
ATOM   2825  C   ALA A 182     -31.184  27.168 -97.618  1.00  0.00           C  
ATOM   2826  O   ALA A 182     -30.817  27.206 -98.792  1.00  0.00           O  
ATOM   2827  CB  ALA A 182     -29.481  27.335 -95.795  1.00  0.00           C  
ATOM   2828  H   ALA A 182     -31.528  28.360 -94.690  1.00  0.00           H  
ATOM   2829  HA  ALA A 182     -30.091  28.918 -97.098  1.00  0.00           H  
ATOM   2830 1HB  ALA A 182     -28.736  26.942 -96.486  1.00  0.00           H  
ATOM   2831 2HB  ALA A 182     -29.001  28.017 -95.093  1.00  0.00           H  
ATOM   2832 3HB  ALA A 182     -29.937  26.512 -95.246  1.00  0.00           H  
ATOM   2833  N   LEU A 183     -32.136  26.349 -97.182  1.00  0.00           N  
ATOM   2834  CA  LEU A 183     -32.820  25.424 -98.078  1.00  0.00           C  
ATOM   2835  C   LEU A 183     -33.631  26.174 -99.128  1.00  0.00           C  
ATOM   2836  O   LEU A 183     -33.654  25.792-100.298  1.00  0.00           O  
ATOM   2837  CB  LEU A 183     -33.742  24.495 -97.278  1.00  0.00           C  
ATOM   2838  CG  LEU A 183     -34.497  23.440 -98.097  1.00  0.00           C  
ATOM   2839  CD1 LEU A 183     -33.497  22.545 -98.817  1.00  0.00           C  
ATOM   2840  CD2 LEU A 183     -35.394  22.628 -97.175  1.00  0.00           C  
ATOM   2841  H   LEU A 183     -32.393  26.367 -96.205  1.00  0.00           H  
ATOM   2842  HA  LEU A 183     -32.071  24.821 -98.589  1.00  0.00           H  
ATOM   2843 1HB  LEU A 183     -33.145  23.971 -96.533  1.00  0.00           H  
ATOM   2844 2HB  LEU A 183     -34.482  25.103 -96.758  1.00  0.00           H  
ATOM   2845  HG  LEU A 183     -35.106  23.935 -98.854  1.00  0.00           H  
ATOM   2846 1HD1 LEU A 183     -34.034  21.795 -99.399  1.00  0.00           H  
ATOM   2847 2HD1 LEU A 183     -32.882  23.149 -99.484  1.00  0.00           H  
ATOM   2848 3HD1 LEU A 183     -32.861  22.048 -98.086  1.00  0.00           H  
ATOM   2849 1HD2 LEU A 183     -35.931  21.879 -97.758  1.00  0.00           H  
ATOM   2850 2HD2 LEU A 183     -34.785  22.132 -96.419  1.00  0.00           H  
ATOM   2851 3HD2 LEU A 183     -36.109  23.290 -96.688  1.00  0.00           H  
ATOM   2852  N   GLU A 184     -34.296  27.242 -98.703  1.00  0.00           N  
ATOM   2853  CA  GLU A 184     -35.111  28.046 -99.605  1.00  0.00           C  
ATOM   2854  C   GLU A 184     -34.252  28.723-100.666  1.00  0.00           C  
ATOM   2855  O   GLU A 184     -34.631  28.790-101.835  1.00  0.00           O  
ATOM   2856  CB  GLU A 184     -35.895  29.100 -98.819  1.00  0.00           C  
ATOM   2857  CG  GLU A 184     -36.996  28.534 -97.934  1.00  0.00           C  
ATOM   2858  CD  GLU A 184     -38.087  27.858 -98.717  1.00  0.00           C  
ATOM   2859  OE1 GLU A 184     -38.756  28.528 -99.467  1.00  0.00           O  
ATOM   2860  OE2 GLU A 184     -38.251  26.671 -98.565  1.00  0.00           O  
ATOM   2861  H   GLU A 184     -34.235  27.504 -97.730  1.00  0.00           H  
ATOM   2862  HA  GLU A 184     -35.818  27.388-100.110  1.00  0.00           H  
ATOM   2863 1HB  GLU A 184     -35.211  29.663 -98.184  1.00  0.00           H  
ATOM   2864 2HB  GLU A 184     -36.352  29.805 -99.513  1.00  0.00           H  
ATOM   2865 1HG  GLU A 184     -36.558  27.812 -97.245  1.00  0.00           H  
ATOM   2866 2HG  GLU A 184     -37.425  29.343 -97.345  1.00  0.00           H  
ATOM   2867  N   ARG A 185     -33.095  29.224-100.252  1.00  0.00           N  
ATOM   2868  CA  ARG A 185     -32.178  29.897-101.165  1.00  0.00           C  
ATOM   2869  C   ARG A 185     -31.644  28.933-102.217  1.00  0.00           C  
ATOM   2870  O   ARG A 185     -31.527  29.283-103.391  1.00  0.00           O  
ATOM   2871  CB  ARG A 185     -31.012  30.506-100.401  1.00  0.00           C  
ATOM   2872  CG  ARG A 185     -31.372  31.697 -99.527  1.00  0.00           C  
ATOM   2873  CD  ARG A 185     -31.734  32.886-100.341  1.00  0.00           C  
ATOM   2874  NE  ARG A 185     -30.633  33.320-101.186  1.00  0.00           N  
ATOM   2875  CZ  ARG A 185     -29.634  34.130-100.786  1.00  0.00           C  
ATOM   2876  NH1 ARG A 185     -29.612  34.586 -99.553  1.00  0.00           N  
ATOM   2877  NH2 ARG A 185     -28.677  34.468-101.632  1.00  0.00           N  
ATOM   2878  H   ARG A 185     -32.842  29.137 -99.278  1.00  0.00           H  
ATOM   2879  HA  ARG A 185     -32.719  30.697-101.671  1.00  0.00           H  
ATOM   2880 1HB  ARG A 185     -30.563  29.750 -99.758  1.00  0.00           H  
ATOM   2881 2HB  ARG A 185     -30.247  30.833-101.105  1.00  0.00           H  
ATOM   2882 1HG  ARG A 185     -32.224  31.441 -98.896  1.00  0.00           H  
ATOM   2883 2HG  ARG A 185     -30.520  31.958 -98.898  1.00  0.00           H  
ATOM   2884 1HD  ARG A 185     -32.581  32.644-100.981  1.00  0.00           H  
ATOM   2885 2HD  ARG A 185     -32.002  33.710 -99.681  1.00  0.00           H  
ATOM   2886  HE  ARG A 185     -30.616  32.989-102.142  1.00  0.00           H  
ATOM   2887 1HH1 ARG A 185     -30.343  34.329 -98.905  1.00  0.00           H  
ATOM   2888 2HH1 ARG A 185     -28.863  35.194 -99.253  1.00  0.00           H  
ATOM   2889 1HH2 ARG A 185     -28.694  34.117-102.580  1.00  0.00           H  
ATOM   2890 2HH2 ARG A 185     -27.929  35.075-101.332  1.00  0.00           H  
ATOM   2891  N   TYR A 186     -31.320  27.718-101.787  1.00  0.00           N  
ATOM   2892  CA  TYR A 186     -30.794  26.702-102.690  1.00  0.00           C  
ATOM   2893  C   TYR A 186     -31.762  26.427-103.834  1.00  0.00           C  
ATOM   2894  O   TYR A 186     -31.364  26.373-104.998  1.00  0.00           O  
ATOM   2895  CB  TYR A 186     -30.495  25.410-101.926  1.00  0.00           C  
ATOM   2896  CG  TYR A 186     -29.979  24.289-102.800  1.00  0.00           C  
ATOM   2897  CD1 TYR A 186     -28.874  24.496-103.613  1.00  0.00           C  
ATOM   2898  CD2 TYR A 186     -30.611  23.055-102.790  1.00  0.00           C  
ATOM   2899  CE1 TYR A 186     -28.403  23.472-104.412  1.00  0.00           C  
ATOM   2900  CE2 TYR A 186     -30.139  22.031-103.588  1.00  0.00           C  
ATOM   2901  CZ  TYR A 186     -29.040  22.236-104.397  1.00  0.00           C  
ATOM   2902  OH  TYR A 186     -28.571  21.217-105.193  1.00  0.00           O  
ATOM   2903  H   TYR A 186     -31.441  27.492-100.810  1.00  0.00           H  
ATOM   2904  HA  TYR A 186     -29.866  27.073-103.125  1.00  0.00           H  
ATOM   2905 1HB  TYR A 186     -29.751  25.609-101.153  1.00  0.00           H  
ATOM   2906 2HB  TYR A 186     -31.400  25.064-101.428  1.00  0.00           H  
ATOM   2907  HD1 TYR A 186     -28.377  25.466-103.622  1.00  0.00           H  
ATOM   2908  HD2 TYR A 186     -31.479  22.892-102.152  1.00  0.00           H  
ATOM   2909  HE1 TYR A 186     -27.535  23.634-105.051  1.00  0.00           H  
ATOM   2910  HE2 TYR A 186     -30.637  21.060-103.581  1.00  0.00           H  
ATOM   2911  HH  TYR A 186     -27.808  21.524-105.688  1.00  0.00           H  
ATOM   2912  N   LYS A 187     -33.035  26.252-103.495  1.00  0.00           N  
ATOM   2913  CA  LYS A 187     -34.062  25.983-104.493  1.00  0.00           C  
ATOM   2914  C   LYS A 187     -34.124  27.092-105.535  1.00  0.00           C  
ATOM   2915  O   LYS A 187     -34.352  26.835-106.717  1.00  0.00           O  
ATOM   2916  CB  LYS A 187     -35.427  25.814-103.824  1.00  0.00           C  
ATOM   2917  CG  LYS A 187     -35.578  24.530-103.019  1.00  0.00           C  
ATOM   2918  CD  LYS A 187     -37.017  24.323-102.572  1.00  0.00           C  
ATOM   2919  CE  LYS A 187     -37.405  25.307-101.479  1.00  0.00           C  
ATOM   2920  NZ  LYS A 187     -38.770  25.040-100.948  1.00  0.00           N  
ATOM   2921  H   LYS A 187     -33.298  26.308-102.521  1.00  0.00           H  
ATOM   2922  HA  LYS A 187     -33.810  25.056-105.008  1.00  0.00           H  
ATOM   2923 1HB  LYS A 187     -35.610  26.653-103.152  1.00  0.00           H  
ATOM   2924 2HB  LYS A 187     -36.209  25.826-104.583  1.00  0.00           H  
ATOM   2925 1HG  LYS A 187     -35.270  23.679-103.629  1.00  0.00           H  
ATOM   2926 2HG  LYS A 187     -34.936  24.574-102.139  1.00  0.00           H  
ATOM   2927 1HD  LYS A 187     -37.686  24.457-103.424  1.00  0.00           H  
ATOM   2928 2HD  LYS A 187     -37.139  23.308-102.194  1.00  0.00           H  
ATOM   2929 1HE  LYS A 187     -36.691  25.240-100.660  1.00  0.00           H  
ATOM   2930 2HE  LYS A 187     -37.376  26.322-101.875  1.00  0.00           H  
ATOM   2931 1HZ  LYS A 187     -38.989  25.713-100.227  1.00  0.00           H  
ATOM   2932 2HZ  LYS A 187     -39.444  25.118-101.697  1.00  0.00           H  
ATOM   2933 3HZ  LYS A 187     -38.804  24.109-100.560  1.00  0.00           H  
ATOM   2934  N   GLU A 188     -33.910  28.326-105.048  1.00  0.00           N  
ATOM   2935  CA  GLU A 188     -33.899  29.549-105.848  1.00  0.00           C  
ATOM   2936  C   GLU A 188     -32.673  29.667-106.758  1.00  0.00           C  
ATOM   2937  O   GLU A 188     -32.649  30.481-107.680  1.00  0.00           O  
ATOM   2938  CB  GLU A 188     -33.967  30.769-104.927  1.00  0.00           C  
ATOM   2939  CG  GLU A 188     -35.285  30.920-104.180  1.00  0.00           C  
ATOM   2940  CD  GLU A 188     -35.311  32.122-103.277  1.00  0.00           C  
ATOM   2941  OE1 GLU A 188     -34.299  32.767-103.149  1.00  0.00           O  
ATOM   2942  OE2 GLU A 188     -36.346  32.394-102.714  1.00  0.00           O  
ATOM   2943  H   GLU A 188     -33.749  28.387-104.053  1.00  0.00           H  
ATOM   2944  HA  GLU A 188     -34.778  29.549-106.493  1.00  0.00           H  
ATOM   2945 1HB  GLU A 188     -33.168  30.712-104.188  1.00  0.00           H  
ATOM   2946 2HB  GLU A 188     -33.809  31.676-105.511  1.00  0.00           H  
ATOM   2947 1HG  GLU A 188     -36.094  31.007-104.905  1.00  0.00           H  
ATOM   2948 2HG  GLU A 188     -35.460  30.023-103.588  1.00  0.00           H  
ATOM   2949  N   GLY A 189     -31.647  28.856-106.508  1.00  0.00           N  
ATOM   2950  CA  GLY A 189     -30.436  28.918-107.331  1.00  0.00           C  
ATOM   2951  C   GLY A 189     -29.250  29.646-106.695  1.00  0.00           C  
ATOM   2952  O   GLY A 189     -28.268  29.957-107.369  1.00  0.00           O  
ATOM   2953  H   GLY A 189     -31.713  28.199-105.744  1.00  0.00           H  
ATOM   2954 1HA  GLY A 189     -30.109  27.907-107.574  1.00  0.00           H  
ATOM   2955 2HA  GLY A 189     -30.661  29.419-108.272  1.00  0.00           H  
ATOM   2956  N   ALA A 190     -29.324  29.923-105.401  1.00  0.00           N  
ATOM   2957  CA  ALA A 190     -28.199  30.553-104.712  1.00  0.00           C  
ATOM   2958  C   ALA A 190     -26.992  29.623-104.715  1.00  0.00           C  
ATOM   2959  O   ALA A 190     -27.134  28.404-104.617  1.00  0.00           O  
ATOM   2960  CB  ALA A 190     -28.581  30.927-103.287  1.00  0.00           C  
ATOM   2961  H   ALA A 190     -30.159  29.701-104.878  1.00  0.00           H  
ATOM   2962  HA  ALA A 190     -27.934  31.460-105.255  1.00  0.00           H  
ATOM   2963 1HB  ALA A 190     -27.727  31.385-102.789  1.00  0.00           H  
ATOM   2964 2HB  ALA A 190     -29.412  31.633-103.307  1.00  0.00           H  
ATOM   2965 3HB  ALA A 190     -28.880  30.031-102.744  1.00  0.00           H  
ATOM   2966  N   ASP A 191     -25.792  30.191-104.827  1.00  0.00           N  
ATOM   2967  CA  ASP A 191     -24.579  29.378-104.813  1.00  0.00           C  
ATOM   2968  C   ASP A 191     -24.566  28.511-103.558  1.00  0.00           C  
ATOM   2969  O   ASP A 191     -24.763  29.006-102.448  1.00  0.00           O  
ATOM   2970  CB  ASP A 191     -23.327  30.258-104.860  1.00  0.00           C  
ATOM   2971  CG  ASP A 191     -22.042  29.453-105.003  1.00  0.00           C  
ATOM   2972  OD1 ASP A 191     -21.702  29.107-106.110  1.00  0.00           O  
ATOM   2973  OD2 ASP A 191     -21.415  29.191-104.005  1.00  0.00           O  
ATOM   2974  H   ASP A 191     -25.712  31.194-104.923  1.00  0.00           H  
ATOM   2975  HA  ASP A 191     -24.586  28.733-105.692  1.00  0.00           H  
ATOM   2976 1HB  ASP A 191     -23.400  30.950-105.698  1.00  0.00           H  
ATOM   2977 2HB  ASP A 191     -23.266  30.852-103.948  1.00  0.00           H  
ATOM   2978  N   GLU A 192     -24.331  27.227-103.749  1.00  0.00           N  
ATOM   2979  CA  GLU A 192     -24.287  26.241-102.678  1.00  0.00           C  
ATOM   2980  C   GLU A 192     -23.190  26.507-101.654  1.00  0.00           C  
ATOM   2981  O   GLU A 192     -23.397  26.340-100.452  1.00  0.00           O  
ATOM   2982  CB  GLU A 192     -24.098  24.843-103.271  1.00  0.00           C  
ATOM   2983  CG  GLU A 192     -25.307  24.314-104.030  1.00  0.00           C  
ATOM   2984  CD  GLU A 192     -25.059  22.973-104.664  1.00  0.00           C  
ATOM   2985  OE1 GLU A 192     -24.171  22.284-104.222  1.00  0.00           O  
ATOM   2986  OE2 GLU A 192     -25.758  22.638-105.590  1.00  0.00           O  
ATOM   2987  H   GLU A 192     -24.176  26.926-104.701  1.00  0.00           H  
ATOM   2988  HA  GLU A 192     -25.237  26.269-102.143  1.00  0.00           H  
ATOM   2989 1HB  GLU A 192     -23.250  24.849-103.955  1.00  0.00           H  
ATOM   2990 2HB  GLU A 192     -23.870  24.137-102.472  1.00  0.00           H  
ATOM   2991 1HG  GLU A 192     -26.147  24.227-103.341  1.00  0.00           H  
ATOM   2992 2HG  GLU A 192     -25.579  25.031-104.803  1.00  0.00           H  
ATOM   2993  N   SER A 193     -22.010  26.923-102.112  1.00  0.00           N  
ATOM   2994  CA  SER A 193     -20.923  27.188-101.175  1.00  0.00           C  
ATOM   2995  C   SER A 193     -21.290  28.308-100.209  1.00  0.00           C  
ATOM   2996  O   SER A 193     -21.094  28.187 -99.000  1.00  0.00           O  
ATOM   2997  CB  SER A 193     -19.660  27.553-101.930  1.00  0.00           C  
ATOM   2998  OG  SER A 193     -18.606  27.820-101.046  1.00  0.00           O  
ATOM   2999  H   SER A 193     -21.852  27.059-103.100  1.00  0.00           H  
ATOM   3000  HA  SER A 193     -20.736  26.282-100.595  1.00  0.00           H  
ATOM   3001 1HB  SER A 193     -19.383  26.734-102.594  1.00  0.00           H  
ATOM   3002 2HB  SER A 193     -19.847  28.428-102.551  1.00  0.00           H  
ATOM   3003  HG  SER A 193     -18.744  28.717-100.733  1.00  0.00           H  
ATOM   3004  N   GLU A 194     -21.824  29.399-100.750  1.00  0.00           N  
ATOM   3005  CA  GLU A 194     -22.219  30.543 -99.937  1.00  0.00           C  
ATOM   3006  C   GLU A 194     -23.236  30.138 -98.877  1.00  0.00           C  
ATOM   3007  O   GLU A 194     -23.105  30.499 -97.708  1.00  0.00           O  
ATOM   3008  CB  GLU A 194     -22.800  31.650-100.820  1.00  0.00           C  
ATOM   3009  CG  GLU A 194     -21.776  32.357-101.697  1.00  0.00           C  
ATOM   3010  CD  GLU A 194     -22.395  33.375-102.613  1.00  0.00           C  
ATOM   3011  OE1 GLU A 194     -23.599  33.456-102.654  1.00  0.00           O  
ATOM   3012  OE2 GLU A 194     -21.663  34.074-103.273  1.00  0.00           O  
ATOM   3013  H   GLU A 194     -21.958  29.436-101.750  1.00  0.00           H  
ATOM   3014  HA  GLU A 194     -21.334  30.929 -99.430  1.00  0.00           H  
ATOM   3015 1HB  GLU A 194     -23.567  31.231-101.472  1.00  0.00           H  
ATOM   3016 2HB  GLU A 194     -23.279  32.402-100.192  1.00  0.00           H  
ATOM   3017 1HG  GLU A 194     -21.048  32.856-101.057  1.00  0.00           H  
ATOM   3018 2HG  GLU A 194     -21.248  31.613-102.291  1.00  0.00           H  
ATOM   3019  N   LEU A 195     -24.249  29.385 -99.291  1.00  0.00           N  
ATOM   3020  CA  LEU A 195     -25.290  28.930 -98.377  1.00  0.00           C  
ATOM   3021  C   LEU A 195     -24.724  27.986 -97.325  1.00  0.00           C  
ATOM   3022  O   LEU A 195     -25.086  28.060 -96.151  1.00  0.00           O  
ATOM   3023  CB  LEU A 195     -26.409  28.226 -99.155  1.00  0.00           C  
ATOM   3024  CG  LEU A 195     -27.261  29.129-100.057  1.00  0.00           C  
ATOM   3025  CD1 LEU A 195     -28.201  28.270-100.892  1.00  0.00           C  
ATOM   3026  CD2 LEU A 195     -28.039  30.114 -99.198  1.00  0.00           C  
ATOM   3027  H   LEU A 195     -24.299  29.120-100.265  1.00  0.00           H  
ATOM   3028  HA  LEU A 195     -25.709  29.799 -97.870  1.00  0.00           H  
ATOM   3029 1HB  LEU A 195     -25.964  27.456 -99.783  1.00  0.00           H  
ATOM   3030 2HB  LEU A 195     -27.077  27.743 -98.443  1.00  0.00           H  
ATOM   3031  HG  LEU A 195     -26.613  29.676-100.741  1.00  0.00           H  
ATOM   3032 1HD1 LEU A 195     -28.807  28.911-101.533  1.00  0.00           H  
ATOM   3033 2HD1 LEU A 195     -27.617  27.588-101.511  1.00  0.00           H  
ATOM   3034 3HD1 LEU A 195     -28.852  27.697-100.234  1.00  0.00           H  
ATOM   3035 1HD2 LEU A 195     -28.645  30.756 -99.839  1.00  0.00           H  
ATOM   3036 2HD2 LEU A 195     -28.689  29.568 -98.514  1.00  0.00           H  
ATOM   3037 3HD2 LEU A 195     -27.343  30.727 -98.625  1.00  0.00           H  
ATOM   3038  N   ILE A 196     -23.833  27.098 -97.750  1.00  0.00           N  
ATOM   3039  CA  ILE A 196     -23.215  26.137 -96.844  1.00  0.00           C  
ATOM   3040  C   ILE A 196     -22.355  26.838 -95.801  1.00  0.00           C  
ATOM   3041  O   ILE A 196     -22.359  26.467 -94.627  1.00  0.00           O  
ATOM   3042  CB  ILE A 196     -22.356  25.123 -97.621  1.00  0.00           C  
ATOM   3043  CG1 ILE A 196     -23.243  24.224 -98.487  1.00  0.00           C  
ATOM   3044  CG2 ILE A 196     -21.521  24.288 -96.662  1.00  0.00           C  
ATOM   3045  CD1 ILE A 196     -22.474  23.384 -99.481  1.00  0.00           C  
ATOM   3046  H   ILE A 196     -23.577  27.089 -98.727  1.00  0.00           H  
ATOM   3047  HA  ILE A 196     -24.004  25.595 -96.325  1.00  0.00           H  
ATOM   3048  HB  ILE A 196     -21.689  25.655 -98.299  1.00  0.00           H  
ATOM   3049 1HG1 ILE A 196     -23.818  23.556 -97.847  1.00  0.00           H  
ATOM   3050 2HG1 ILE A 196     -23.954  24.839 -99.039  1.00  0.00           H  
ATOM   3051 1HG2 ILE A 196     -20.920  23.576 -97.228  1.00  0.00           H  
ATOM   3052 2HG2 ILE A 196     -20.865  24.941 -96.088  1.00  0.00           H  
ATOM   3053 3HG2 ILE A 196     -22.180  23.747 -95.983  1.00  0.00           H  
ATOM   3054 1HD1 ILE A 196     -23.171  22.775-100.058  1.00  0.00           H  
ATOM   3055 2HD1 ILE A 196     -21.918  24.036-100.156  1.00  0.00           H  
ATOM   3056 3HD1 ILE A 196     -21.780  22.735 -98.949  1.00  0.00           H  
ATOM   3057  N   ALA A 197     -21.617  27.853 -96.236  1.00  0.00           N  
ATOM   3058  CA  ALA A 197     -20.748  28.608 -95.341  1.00  0.00           C  
ATOM   3059  C   ALA A 197     -21.558  29.355 -94.289  1.00  0.00           C  
ATOM   3060  O   ALA A 197     -21.176  29.407 -93.120  1.00  0.00           O  
ATOM   3061  CB  ALA A 197     -19.886  29.580 -96.134  1.00  0.00           C  
ATOM   3062  H   ALA A 197     -21.659  28.108 -97.212  1.00  0.00           H  
ATOM   3063  HA  ALA A 197     -20.098  27.901 -94.824  1.00  0.00           H  
ATOM   3064 1HB  ALA A 197     -19.243  30.136 -95.452  1.00  0.00           H  
ATOM   3065 2HB  ALA A 197     -19.270  29.026 -96.842  1.00  0.00           H  
ATOM   3066 3HB  ALA A 197     -20.526  30.274 -96.676  1.00  0.00           H  
ATOM   3067  N   GLU A 198     -22.678  29.932 -94.711  1.00  0.00           N  
ATOM   3068  CA  GLU A 198     -23.544  30.679 -93.805  1.00  0.00           C  
ATOM   3069  C   GLU A 198     -24.148  29.765 -92.745  1.00  0.00           C  
ATOM   3070  O   GLU A 198     -24.242  30.134 -91.574  1.00  0.00           O  
ATOM   3071  CB  GLU A 198     -24.659  31.377 -94.587  1.00  0.00           C  
ATOM   3072  CG  GLU A 198     -24.186  32.528 -95.464  1.00  0.00           C  
ATOM   3073  CD  GLU A 198     -25.296  33.143 -96.270  1.00  0.00           C  
ATOM   3074  OE1 GLU A 198     -26.385  32.621 -96.242  1.00  0.00           O  
ATOM   3075  OE2 GLU A 198     -25.055  34.136 -96.916  1.00  0.00           O  
ATOM   3076  H   GLU A 198     -22.936  29.853 -95.684  1.00  0.00           H  
ATOM   3077  HA  GLU A 198     -22.945  31.436 -93.300  1.00  0.00           H  
ATOM   3078 1HB  GLU A 198     -25.163  30.653 -95.227  1.00  0.00           H  
ATOM   3079 2HB  GLU A 198     -25.400  31.770 -93.890  1.00  0.00           H  
ATOM   3080 1HG  GLU A 198     -23.744  33.296 -94.830  1.00  0.00           H  
ATOM   3081 2HG  GLU A 198     -23.413  32.163 -96.138  1.00  0.00           H  
ATOM   3082  N   ILE A 199     -24.555  28.571 -93.161  1.00  0.00           N  
ATOM   3083  CA  ILE A 199     -25.149  27.602 -92.247  1.00  0.00           C  
ATOM   3084  C   ILE A 199     -24.143  27.144 -91.199  1.00  0.00           C  
ATOM   3085  O   ILE A 199     -24.479  26.997 -90.024  1.00  0.00           O  
ATOM   3086  CB  ILE A 199     -25.684  26.379 -93.014  1.00  0.00           C  
ATOM   3087  CG1 ILE A 199     -26.879  26.776 -93.885  1.00  0.00           C  
ATOM   3088  CG2 ILE A 199     -26.070  25.271 -92.047  1.00  0.00           C  
ATOM   3089  CD1 ILE A 199     -27.298  25.709 -94.870  1.00  0.00           C  
ATOM   3090  H   ILE A 199     -24.451  28.328 -94.136  1.00  0.00           H  
ATOM   3091  HA  ILE A 199     -25.983  28.079 -91.733  1.00  0.00           H  
ATOM   3092  HB  ILE A 199     -24.913  26.007 -93.689  1.00  0.00           H  
ATOM   3093 1HG1 ILE A 199     -27.733  27.006 -93.247  1.00  0.00           H  
ATOM   3094 2HG1 ILE A 199     -26.638  27.680 -94.444  1.00  0.00           H  
ATOM   3095 1HG2 ILE A 199     -26.447  24.415 -92.606  1.00  0.00           H  
ATOM   3096 2HG2 ILE A 199     -25.196  24.972 -91.470  1.00  0.00           H  
ATOM   3097 3HG2 ILE A 199     -26.845  25.632 -91.371  1.00  0.00           H  
ATOM   3098 1HD1 ILE A 199     -28.150  26.064 -95.451  1.00  0.00           H  
ATOM   3099 2HD1 ILE A 199     -26.468  25.489 -95.542  1.00  0.00           H  
ATOM   3100 3HD1 ILE A 199     -27.578  24.806 -94.331  1.00  0.00           H  
ATOM   3101  N   MET A 200     -22.908  26.920 -91.631  1.00  0.00           N  
ATOM   3102  CA  MET A 200     -21.850  26.480 -90.729  1.00  0.00           C  
ATOM   3103  C   MET A 200     -21.535  27.543 -89.686  1.00  0.00           C  
ATOM   3104  O   MET A 200     -21.323  27.232 -88.514  1.00  0.00           O  
ATOM   3105  CB  MET A 200     -20.594  26.125 -91.523  1.00  0.00           C  
ATOM   3106  CG  MET A 200     -20.739  24.902 -92.417  1.00  0.00           C  
ATOM   3107  SD  MET A 200     -21.040  23.389 -91.482  1.00  0.00           S  
ATOM   3108  CE  MET A 200     -21.391  22.236 -92.807  1.00  0.00           C  
ATOM   3109  H   MET A 200     -22.695  27.058 -92.609  1.00  0.00           H  
ATOM   3110  HA  MET A 200     -22.194  25.590 -90.200  1.00  0.00           H  
ATOM   3111 1HB  MET A 200     -20.312  26.967 -92.152  1.00  0.00           H  
ATOM   3112 2HB  MET A 200     -19.769  25.939 -90.834  1.00  0.00           H  
ATOM   3113 1HG  MET A 200     -21.569  25.052 -93.106  1.00  0.00           H  
ATOM   3114 2HG  MET A 200     -19.830  24.769 -93.002  1.00  0.00           H  
ATOM   3115 1HE  MET A 200     -21.598  21.251 -92.387  1.00  0.00           H  
ATOM   3116 2HE  MET A 200     -22.259  22.582 -93.370  1.00  0.00           H  
ATOM   3117 3HE  MET A 200     -20.529  22.173 -93.472  1.00  0.00           H  
ATOM   3118  N   GLU A 201     -21.506  28.798 -90.118  1.00  0.00           N  
ATOM   3119  CA  GLU A 201     -21.217  29.911 -89.221  1.00  0.00           C  
ATOM   3120  C   GLU A 201     -22.303  30.062 -88.164  1.00  0.00           C  
ATOM   3121  O   GLU A 201     -22.013  30.318 -86.995  1.00  0.00           O  
ATOM   3122  CB  GLU A 201     -21.078  31.213 -90.013  1.00  0.00           C  
ATOM   3123  CG  GLU A 201     -20.701  32.424 -89.172  1.00  0.00           C  
ATOM   3124  CD  GLU A 201     -20.486  33.664 -89.994  1.00  0.00           C  
ATOM   3125  OE1 GLU A 201     -20.605  33.586 -91.193  1.00  0.00           O  
ATOM   3126  OE2 GLU A 201     -20.204  34.690 -89.422  1.00  0.00           O  
ATOM   3127  H   GLU A 201     -21.689  28.987 -91.093  1.00  0.00           H  
ATOM   3128  HA  GLU A 201     -20.274  29.710 -88.712  1.00  0.00           H  
ATOM   3129 1HB  GLU A 201     -20.317  31.091 -90.784  1.00  0.00           H  
ATOM   3130 2HB  GLU A 201     -22.020  31.435 -90.515  1.00  0.00           H  
ATOM   3131 1HG  GLU A 201     -21.494  32.613 -88.450  1.00  0.00           H  
ATOM   3132 2HG  GLU A 201     -19.790  32.199 -88.618  1.00  0.00           H  
ATOM   3133  N   ALA A 202     -23.553  29.903 -88.581  1.00  0.00           N  
ATOM   3134  CA  ALA A 202     -24.685  30.022 -87.670  1.00  0.00           C  
ATOM   3135  C   ALA A 202     -24.660  28.927 -86.612  1.00  0.00           C  
ATOM   3136  O   ALA A 202     -24.943  29.176 -85.440  1.00  0.00           O  
ATOM   3137  CB  ALA A 202     -25.994  29.979 -88.444  1.00  0.00           C  
ATOM   3138  H   ALA A 202     -23.725  29.694 -89.554  1.00  0.00           H  
ATOM   3139  HA  ALA A 202     -24.608  30.982 -87.158  1.00  0.00           H  
ATOM   3140 1HB  ALA A 202     -26.830  30.069 -87.750  1.00  0.00           H  
ATOM   3141 2HB  ALA A 202     -26.023  30.804 -89.156  1.00  0.00           H  
ATOM   3142 3HB  ALA A 202     -26.069  29.034 -88.980  1.00  0.00           H  
ATOM   3143  N   THR A 203     -24.319  27.712 -87.033  1.00  0.00           N  
ATOM   3144  CA  THR A 203     -24.255  26.575 -86.122  1.00  0.00           C  
ATOM   3145  C   THR A 203     -23.164  26.767 -85.078  1.00  0.00           C  
ATOM   3146  O   THR A 203     -23.353  26.452 -83.903  1.00  0.00           O  
ATOM   3147  CB  THR A 203     -24.011  25.262 -86.889  1.00  0.00           C  
ATOM   3148  OG1 THR A 203     -25.092  25.031 -87.801  1.00  0.00           O  
ATOM   3149  CG2 THR A 203     -23.907  24.092 -85.924  1.00  0.00           C  
ATOM   3150  H   THR A 203     -24.098  27.574 -88.009  1.00  0.00           H  
ATOM   3151  HA  THR A 203     -25.210  26.496 -85.601  1.00  0.00           H  
ATOM   3152  HB  THR A 203     -23.084  25.340 -87.458  1.00  0.00           H  
ATOM   3153  HG1 THR A 203     -24.964  25.564 -88.590  1.00  0.00           H  
ATOM   3154 1HG2 THR A 203     -23.735  23.173 -86.484  1.00  0.00           H  
ATOM   3155 2HG2 THR A 203     -23.079  24.259 -85.236  1.00  0.00           H  
ATOM   3156 3HG2 THR A 203     -24.835  24.003 -85.359  1.00  0.00           H  
ATOM   3157  N   ALA A 204     -22.019  27.286 -85.513  1.00  0.00           N  
ATOM   3158  CA  ALA A 204     -20.893  27.523 -84.616  1.00  0.00           C  
ATOM   3159  C   ALA A 204     -21.235  28.572 -83.568  1.00  0.00           C  
ATOM   3160  O   ALA A 204     -20.883  28.432 -82.397  1.00  0.00           O  
ATOM   3161  CB  ALA A 204     -19.665  27.948 -85.407  1.00  0.00           C  
ATOM   3162  H   ALA A 204     -21.928  27.521 -86.491  1.00  0.00           H  
ATOM   3163  HA  ALA A 204     -20.674  26.590 -84.095  1.00  0.00           H  
ATOM   3164 1HB  ALA A 204     -18.834  28.122 -84.724  1.00  0.00           H  
ATOM   3165 2HB  ALA A 204     -19.396  27.162 -86.112  1.00  0.00           H  
ATOM   3166 3HB  ALA A 204     -19.883  28.865 -85.953  1.00  0.00           H  
ATOM   3167  N   GLU A 205     -21.925  29.625 -83.995  1.00  0.00           N  
ATOM   3168  CA  GLU A 205     -22.316  30.702 -83.094  1.00  0.00           C  
ATOM   3169  C   GLU A 205     -23.292  30.208 -82.034  1.00  0.00           C  
ATOM   3170  O   GLU A 205     -23.195  30.580 -80.865  1.00  0.00           O  
ATOM   3171  CB  GLU A 205     -22.944  31.854 -83.882  1.00  0.00           C  
ATOM   3172  CG  GLU A 205     -23.318  33.063 -83.036  1.00  0.00           C  
ATOM   3173  CD  GLU A 205     -23.849  34.207 -83.854  1.00  0.00           C  
ATOM   3174  OE1 GLU A 205     -23.906  34.079 -85.053  1.00  0.00           O  
ATOM   3175  OE2 GLU A 205     -24.197  35.211 -83.279  1.00  0.00           O  
ATOM   3176  H   GLU A 205     -22.184  29.680 -84.970  1.00  0.00           H  
ATOM   3177  HA  GLU A 205     -21.424  31.071 -82.587  1.00  0.00           H  
ATOM   3178 1HB  GLU A 205     -22.250  32.188 -84.654  1.00  0.00           H  
ATOM   3179 2HB  GLU A 205     -23.846  31.504 -84.382  1.00  0.00           H  
ATOM   3180 1HG  GLU A 205     -24.077  32.767 -82.312  1.00  0.00           H  
ATOM   3181 2HG  GLU A 205     -22.439  33.394 -82.485  1.00  0.00           H  
ATOM   3182  N   ALA A 206     -24.232  29.368 -82.450  1.00  0.00           N  
ATOM   3183  CA  ALA A 206     -25.228  28.820 -81.536  1.00  0.00           C  
ATOM   3184  C   ALA A 206     -24.580  27.930 -80.483  1.00  0.00           C  
ATOM   3185  O   ALA A 206     -24.949  27.970 -79.309  1.00  0.00           O  
ATOM   3186  CB  ALA A 206     -26.284  28.043 -82.308  1.00  0.00           C  
ATOM   3187  H   ALA A 206     -24.258  29.102 -83.424  1.00  0.00           H  
ATOM   3188  HA  ALA A 206     -25.708  29.652 -81.020  1.00  0.00           H  
ATOM   3189 1HB  ALA A 206     -27.020  27.640 -81.612  1.00  0.00           H  
ATOM   3190 2HB  ALA A 206     -26.780  28.707 -83.016  1.00  0.00           H  
ATOM   3191 3HB  ALA A 206     -25.811  27.224 -82.848  1.00  0.00           H  
ATOM   3192  N   VAL A 207     -23.611  27.126 -80.911  1.00  0.00           N  
ATOM   3193  CA  VAL A 207     -22.910  26.225 -80.004  1.00  0.00           C  
ATOM   3194  C   VAL A 207     -22.115  27.001 -78.961  1.00  0.00           C  
ATOM   3195  O   VAL A 207     -22.087  26.632 -77.787  1.00  0.00           O  
ATOM   3196  CB  VAL A 207     -21.957  25.307 -80.793  1.00  0.00           C  
ATOM   3197  CG1 VAL A 207     -21.087  24.499 -79.842  1.00  0.00           C  
ATOM   3198  CG2 VAL A 207     -22.759  24.389 -81.704  1.00  0.00           C  
ATOM   3199  H   VAL A 207     -23.354  27.139 -81.888  1.00  0.00           H  
ATOM   3200  HA  VAL A 207     -23.648  25.607 -79.492  1.00  0.00           H  
ATOM   3201  HB  VAL A 207     -21.289  25.924 -81.395  1.00  0.00           H  
ATOM   3202 1HG1 VAL A 207     -20.420  23.856 -80.417  1.00  0.00           H  
ATOM   3203 2HG1 VAL A 207     -20.496  25.176 -79.226  1.00  0.00           H  
ATOM   3204 3HG1 VAL A 207     -21.721  23.884 -79.204  1.00  0.00           H  
ATOM   3205 1HG2 VAL A 207     -22.079  23.744 -82.259  1.00  0.00           H  
ATOM   3206 2HG2 VAL A 207     -23.431  23.777 -81.102  1.00  0.00           H  
ATOM   3207 3HG2 VAL A 207     -23.342  24.989 -82.403  1.00  0.00           H  
ATOM   3208  N   GLY A 208     -21.470  28.077 -79.397  1.00  0.00           N  
ATOM   3209  CA  GLY A 208     -20.675  28.908 -78.501  1.00  0.00           C  
ATOM   3210  C   GLY A 208     -21.548  29.578 -77.448  1.00  0.00           C  
ATOM   3211  O   GLY A 208     -21.172  29.664 -76.279  1.00  0.00           O  
ATOM   3212  H   GLY A 208     -21.533  28.327 -80.374  1.00  0.00           H  
ATOM   3213 1HA  GLY A 208     -19.917  28.295 -78.013  1.00  0.00           H  
ATOM   3214 2HA  GLY A 208     -20.150  29.667 -79.079  1.00  0.00           H  
ATOM   3215  N   LYS A 209     -22.715  30.052 -77.870  1.00  0.00           N  
ATOM   3216  CA  LYS A 209     -23.644  30.715 -76.963  1.00  0.00           C  
ATOM   3217  C   LYS A 209     -24.162  29.751 -75.902  1.00  0.00           C  
ATOM   3218  O   LYS A 209     -24.289  30.111 -74.731  1.00  0.00           O  
ATOM   3219  CB  LYS A 209     -24.814  31.318 -77.742  1.00  0.00           C  
ATOM   3220  CG  LYS A 209     -24.447  32.527 -78.593  1.00  0.00           C  
ATOM   3221  CD  LYS A 209     -25.687  33.201 -79.159  1.00  0.00           C  
ATOM   3222  CE  LYS A 209     -26.327  32.358 -80.252  1.00  0.00           C  
ATOM   3223  NZ  LYS A 209     -27.463  33.063 -80.906  1.00  0.00           N  
ATOM   3224  H   LYS A 209     -22.965  29.950 -78.843  1.00  0.00           H  
ATOM   3225  HA  LYS A 209     -23.114  31.520 -76.452  1.00  0.00           H  
ATOM   3226 1HB  LYS A 209     -25.240  30.562 -78.402  1.00  0.00           H  
ATOM   3227 2HB  LYS A 209     -25.595  31.624 -77.046  1.00  0.00           H  
ATOM   3228 1HG  LYS A 209     -23.897  33.246 -77.985  1.00  0.00           H  
ATOM   3229 2HG  LYS A 209     -23.807  32.211 -79.417  1.00  0.00           H  
ATOM   3230 1HD  LYS A 209     -26.413  33.358 -78.360  1.00  0.00           H  
ATOM   3231 2HD  LYS A 209     -25.416  34.172 -79.575  1.00  0.00           H  
ATOM   3232 1HE  LYS A 209     -25.582  32.116 -81.008  1.00  0.00           H  
ATOM   3233 2HE  LYS A 209     -26.694  31.425 -79.823  1.00  0.00           H  
ATOM   3234 1HZ  LYS A 209     -27.859  32.472 -81.622  1.00  0.00           H  
ATOM   3235 2HZ  LYS A 209     -28.170  33.277 -80.216  1.00  0.00           H  
ATOM   3236 3HZ  LYS A 209     -27.131  33.921 -81.324  1.00  0.00           H  
ATOM   3237  N   ILE A 210     -24.460  28.526 -76.319  1.00  0.00           N  
ATOM   3238  CA  ILE A 210     -24.965  27.507 -75.406  1.00  0.00           C  
ATOM   3239  C   ILE A 210     -23.921  27.142 -74.357  1.00  0.00           C  
ATOM   3240  O   ILE A 210     -24.243  26.965 -73.182  1.00  0.00           O  
ATOM   3241  CB  ILE A 210     -25.387  26.241 -76.174  1.00  0.00           C  
ATOM   3242  CG1 ILE A 210     -26.612  26.529 -77.046  1.00  0.00           C  
ATOM   3243  CG2 ILE A 210     -25.672  25.102 -75.208  1.00  0.00           C  
ATOM   3244  CD1 ILE A 210     -26.932  25.429 -78.032  1.00  0.00           C  
ATOM   3245  H   ILE A 210     -24.333  28.294 -77.294  1.00  0.00           H  
ATOM   3246  HA  ILE A 210     -25.839  27.906 -74.892  1.00  0.00           H  
ATOM   3247  HB  ILE A 210     -24.585  25.941 -76.848  1.00  0.00           H  
ATOM   3248 1HG1 ILE A 210     -27.483  26.680 -76.409  1.00  0.00           H  
ATOM   3249 2HG1 ILE A 210     -26.453  27.451 -77.605  1.00  0.00           H  
ATOM   3250 1HG2 ILE A 210     -25.969  24.216 -75.767  1.00  0.00           H  
ATOM   3251 2HG2 ILE A 210     -24.775  24.883 -74.630  1.00  0.00           H  
ATOM   3252 3HG2 ILE A 210     -26.477  25.392 -74.532  1.00  0.00           H  
ATOM   3253 1HD1 ILE A 210     -27.812  25.706 -78.613  1.00  0.00           H  
ATOM   3254 2HD1 ILE A 210     -26.084  25.285 -78.704  1.00  0.00           H  
ATOM   3255 3HD1 ILE A 210     -27.130  24.504 -77.494  1.00  0.00           H  
ATOM   3256  N   ALA A 211     -22.670  27.030 -74.790  1.00  0.00           N  
ATOM   3257  CA  ALA A 211     -21.577  26.685 -73.890  1.00  0.00           C  
ATOM   3258  C   ALA A 211     -21.358  27.772 -72.846  1.00  0.00           C  
ATOM   3259  O   ALA A 211     -21.117  27.482 -71.674  1.00  0.00           O  
ATOM   3260  CB  ALA A 211     -20.298  26.444 -74.679  1.00  0.00           C  
ATOM   3261  H   ALA A 211     -22.471  27.189 -75.767  1.00  0.00           H  
ATOM   3262  HA  ALA A 211     -21.847  25.768 -73.366  1.00  0.00           H  
ATOM   3263 1HB  ALA A 211     -19.491  26.187 -73.993  1.00  0.00           H  
ATOM   3264 2HB  ALA A 211     -20.453  25.624 -75.381  1.00  0.00           H  
ATOM   3265 3HB  ALA A 211     -20.034  27.346 -75.227  1.00  0.00           H  
ATOM   3266  N   GLU A 212     -21.443  29.026 -73.277  1.00  0.00           N  
ATOM   3267  CA  GLU A 212     -21.255  30.160 -72.380  1.00  0.00           C  
ATOM   3268  C   GLU A 212     -22.350  30.212 -71.322  1.00  0.00           C  
ATOM   3269  O   GLU A 212     -22.085  30.493 -70.153  1.00  0.00           O  
ATOM   3270  CB  GLU A 212     -21.235  31.469 -73.172  1.00  0.00           C  
ATOM   3271  CG  GLU A 212     -20.967  32.709 -72.331  1.00  0.00           C  
ATOM   3272  CD  GLU A 212     -20.866  33.964 -73.153  1.00  0.00           C  
ATOM   3273  OE1 GLU A 212     -20.978  33.876 -74.352  1.00  0.00           O  
ATOM   3274  OE2 GLU A 212     -20.677  35.011 -72.581  1.00  0.00           O  
ATOM   3275  H   GLU A 212     -21.644  29.197 -74.252  1.00  0.00           H  
ATOM   3276  HA  GLU A 212     -20.297  30.043 -71.872  1.00  0.00           H  
ATOM   3277 1HB  GLU A 212     -20.466  31.416 -73.943  1.00  0.00           H  
ATOM   3278 2HB  GLU A 212     -22.193  31.606 -73.674  1.00  0.00           H  
ATOM   3279 1HG  GLU A 212     -21.774  32.826 -71.608  1.00  0.00           H  
ATOM   3280 2HG  GLU A 212     -20.039  32.567 -71.778  1.00  0.00           H  
ATOM   3281  N   ALA A 213     -23.582  29.941 -71.739  1.00  0.00           N  
ATOM   3282  CA  ALA A 213     -24.719  29.957 -70.828  1.00  0.00           C  
ATOM   3283  C   ALA A 213     -24.594  28.867 -69.770  1.00  0.00           C  
ATOM   3284  O   ALA A 213     -24.897  29.089 -68.598  1.00  0.00           O  
ATOM   3285  CB  ALA A 213     -26.019  29.797 -71.602  1.00  0.00           C  
ATOM   3286  H   ALA A 213     -23.735  29.717 -72.712  1.00  0.00           H  
ATOM   3287  HA  ALA A 213     -24.730  30.919 -70.316  1.00  0.00           H  
ATOM   3288 1HB  ALA A 213     -26.860  29.812 -70.908  1.00  0.00           H  
ATOM   3289 2HB  ALA A 213     -26.122  30.615 -72.314  1.00  0.00           H  
ATOM   3290 3HB  ALA A 213     -26.009  28.849 -72.138  1.00  0.00           H  
ATOM   3291  N   ALA A 214     -24.146  27.689 -70.191  1.00  0.00           N  
ATOM   3292  CA  ALA A 214     -23.978  26.562 -69.283  1.00  0.00           C  
ATOM   3293  C   ALA A 214     -22.908  26.852 -68.238  1.00  0.00           C  
ATOM   3294  O   ALA A 214     -23.067  26.520 -67.063  1.00  0.00           O  
ATOM   3295  CB  ALA A 214     -23.630  25.302 -70.062  1.00  0.00           C  
ATOM   3296  H   ALA A 214     -23.915  27.573 -71.167  1.00  0.00           H  
ATOM   3297  HA  ALA A 214     -24.922  26.406 -68.760  1.00  0.00           H  
ATOM   3298 1HB  ALA A 214     -23.508  24.469 -69.370  1.00  0.00           H  
ATOM   3299 2HB  ALA A 214     -24.432  25.075 -70.765  1.00  0.00           H  
ATOM   3300 3HB  ALA A 214     -22.701  25.458 -70.609  1.00  0.00           H  
ATOM   3301  N   ILE A 215     -21.817  27.472 -68.673  1.00  0.00           N  
ATOM   3302  CA  ILE A 215     -20.717  27.807 -67.777  1.00  0.00           C  
ATOM   3303  C   ILE A 215     -21.189  28.688 -66.628  1.00  0.00           C  
ATOM   3304  O   ILE A 215     -20.865  28.439 -65.467  1.00  0.00           O  
ATOM   3305  CB  ILE A 215     -19.586  28.520 -68.540  1.00  0.00           C  
ATOM   3306  CG1 ILE A 215     -18.909  27.555 -69.517  1.00  0.00           C  
ATOM   3307  CG2 ILE A 215     -18.569  29.097 -67.566  1.00  0.00           C  
ATOM   3308  CD1 ILE A 215     -17.987  28.233 -70.505  1.00  0.00           C  
ATOM   3309  H   ILE A 215     -21.748  27.719 -69.650  1.00  0.00           H  
ATOM   3310  HA  ILE A 215     -20.320  26.883 -67.356  1.00  0.00           H  
ATOM   3311  HB  ILE A 215     -20.004  29.331 -69.136  1.00  0.00           H  
ATOM   3312 1HG1 ILE A 215     -18.330  26.820 -68.959  1.00  0.00           H  
ATOM   3313 2HG1 ILE A 215     -19.670  27.013 -70.078  1.00  0.00           H  
ATOM   3314 1HG2 ILE A 215     -17.776  29.597 -68.122  1.00  0.00           H  
ATOM   3315 2HG2 ILE A 215     -19.061  29.815 -66.911  1.00  0.00           H  
ATOM   3316 3HG2 ILE A 215     -18.141  28.293 -66.968  1.00  0.00           H  
ATOM   3317 1HD1 ILE A 215     -17.546  27.484 -71.163  1.00  0.00           H  
ATOM   3318 2HD1 ILE A 215     -18.555  28.950 -71.099  1.00  0.00           H  
ATOM   3319 3HD1 ILE A 215     -17.196  28.753 -69.966  1.00  0.00           H  
ATOM   3320  N   GLU A 216     -21.957  29.720 -66.958  1.00  0.00           N  
ATOM   3321  CA  GLU A 216     -22.478  30.641 -65.954  1.00  0.00           C  
ATOM   3322  C   GLU A 216     -23.306  29.904 -64.909  1.00  0.00           C  
ATOM   3323  O   GLU A 216     -23.198  30.175 -63.713  1.00  0.00           O  
ATOM   3324  CB  GLU A 216     -23.326  31.729 -66.616  1.00  0.00           C  
ATOM   3325  CG  GLU A 216     -22.530  32.733 -67.439  1.00  0.00           C  
ATOM   3326  CD  GLU A 216     -23.403  33.737 -68.140  1.00  0.00           C  
ATOM   3327  OE1 GLU A 216     -24.601  33.595 -68.087  1.00  0.00           O  
ATOM   3328  OE2 GLU A 216     -22.870  34.647 -68.730  1.00  0.00           O  
ATOM   3329  H   GLU A 216     -22.187  29.871 -67.930  1.00  0.00           H  
ATOM   3330  HA  GLU A 216     -21.636  31.114 -65.448  1.00  0.00           H  
ATOM   3331 1HB  GLU A 216     -24.062  31.267 -67.274  1.00  0.00           H  
ATOM   3332 2HB  GLU A 216     -23.872  32.281 -65.851  1.00  0.00           H  
ATOM   3333 1HG  GLU A 216     -21.844  33.263 -66.780  1.00  0.00           H  
ATOM   3334 2HG  GLU A 216     -21.939  32.194 -68.177  1.00  0.00           H  
ATOM   3335  N   ALA A 217     -24.136  28.971 -65.345  1.00  0.00           N  
ATOM   3336  CA  ALA A 217     -24.981  28.230 -64.410  1.00  0.00           C  
ATOM   3337  C   ALA A 217     -24.184  27.383 -63.417  1.00  0.00           C  
ATOM   3338  O   ALA A 217     -24.553  27.268 -62.248  1.00  0.00           O  
ATOM   3339  CB  ALA A 217     -25.950  27.346 -65.182  1.00  0.00           C  
ATOM   3340  H   ALA A 217     -24.192  28.762 -66.331  1.00  0.00           H  
ATOM   3341  HA  ALA A 217     -25.551  28.951 -63.824  1.00  0.00           H  
ATOM   3342 1HB  ALA A 217     -26.590  26.810 -64.482  1.00  0.00           H  
ATOM   3343 2HB  ALA A 217     -26.565  27.965 -65.835  1.00  0.00           H  
ATOM   3344 3HB  ALA A 217     -25.390  26.631 -65.782  1.00  0.00           H  
ATOM   3345  N   THR A 218     -23.090  26.788 -63.878  1.00  0.00           N  
ATOM   3346  CA  THR A 218     -22.313  25.864 -63.049  1.00  0.00           C  
ATOM   3347  C   THR A 218     -20.868  26.325 -62.924  1.00  0.00           C  
ATOM   3348  O   THR A 218     -20.222  26.654 -63.920  1.00  0.00           O  
ATOM   3349  CB  THR A 218     -22.350  24.435 -63.621  1.00  0.00           C  
ATOM   3350  OG1 THR A 218     -21.599  23.558 -62.771  1.00  0.00           O  
ATOM   3351  CG2 THR A 218     -21.759  24.405 -65.022  1.00  0.00           C  
ATOM   3352  H   THR A 218     -22.786  26.976 -64.823  1.00  0.00           H  
ATOM   3353  HA  THR A 218     -22.749  25.845 -62.050  1.00  0.00           H  
ATOM   3354  HB  THR A 218     -23.382  24.085 -63.660  1.00  0.00           H  
ATOM   3355  HG1 THR A 218     -22.059  22.718 -62.692  1.00  0.00           H  
ATOM   3356 1HG2 THR A 218     -21.794  23.388 -65.410  1.00  0.00           H  
ATOM   3357 2HG2 THR A 218     -22.335  25.062 -65.674  1.00  0.00           H  
ATOM   3358 3HG2 THR A 218     -20.725  24.745 -64.988  1.00  0.00           H  
ATOM   3359  N   ASP A 219     -20.362  26.348 -61.696  1.00  0.00           N  
ATOM   3360  CA  ASP A 219     -19.000  26.801 -61.438  1.00  0.00           C  
ATOM   3361  C   ASP A 219     -18.109  25.660 -60.961  1.00  0.00           C  
ATOM   3362  O   ASP A 219     -17.020  25.889 -60.436  1.00  0.00           O  
ATOM   3363  CB  ASP A 219     -19.000  27.923 -60.397  1.00  0.00           C  
ATOM   3364  CG  ASP A 219     -19.530  27.474 -59.042  1.00  0.00           C  
ATOM   3365  OD1 ASP A 219     -20.260  26.512 -59.001  1.00  0.00           O  
ATOM   3366  OD2 ASP A 219     -19.201  28.098 -58.061  1.00  0.00           O  
ATOM   3367  H   ASP A 219     -20.934  26.044 -60.921  1.00  0.00           H  
ATOM   3368  HA  ASP A 219     -18.583  27.188 -62.368  1.00  0.00           H  
ATOM   3369 1HB  ASP A 219     -17.984  28.298 -60.267  1.00  0.00           H  
ATOM   3370 2HB  ASP A 219     -19.611  28.752 -60.754  1.00  0.00           H  
ATOM   3371  N   ASP A 220     -18.576  24.428 -61.145  1.00  0.00           N  
ATOM   3372  CA  ASP A 220     -17.858  23.263 -60.640  1.00  0.00           C  
ATOM   3373  C   ASP A 220     -16.573  23.020 -61.423  1.00  0.00           C  
ATOM   3374  O   ASP A 220     -16.589  22.945 -62.652  1.00  0.00           O  
ATOM   3375  CB  ASP A 220     -18.745  22.017 -60.706  1.00  0.00           C  
ATOM   3376  CG  ASP A 220     -19.893  22.053 -59.706  1.00  0.00           C  
ATOM   3377  OD1 ASP A 220     -19.659  22.408 -58.575  1.00  0.00           O  
ATOM   3378  OD2 ASP A 220     -20.993  21.726 -60.083  1.00  0.00           O  
ATOM   3379  H   ASP A 220     -19.443  24.293 -61.645  1.00  0.00           H  
ATOM   3380  HA  ASP A 220     -17.591  23.445 -59.599  1.00  0.00           H  
ATOM   3381 1HB  ASP A 220     -19.160  21.919 -61.710  1.00  0.00           H  
ATOM   3382 2HB  ASP A 220     -18.142  21.130 -60.513  1.00  0.00           H  
ATOM   3383  N   PRO A 221     -15.357  22.870 -60.890  1.00  0.00           N  
ATOM   3384  CA  PRO A 221     -14.164  23.059 -61.707  1.00  0.00           C  
ATOM   3385  C   PRO A 221     -14.080  22.009 -62.813  1.00  0.00           C  
ATOM   3386  O   PRO A 221     -13.708  22.315 -63.946  1.00  0.00           O  
ATOM   3387  CB  PRO A 221     -13.026  22.905 -60.693  1.00  0.00           C  
ATOM   3388  CG  PRO A 221     -13.639  23.298 -59.393  1.00  0.00           C  
ATOM   3389  CD  PRO A 221     -15.042  22.757 -59.461  1.00  0.00           C  
ATOM   3390  HA  PRO A 221     -14.176  24.072 -62.136  1.00  0.00           H  
ATOM   3391 1HB  PRO A 221     -12.657  21.869 -60.695  1.00  0.00           H  
ATOM   3392 2HB  PRO A 221     -12.179  23.548 -60.977  1.00  0.00           H  
ATOM   3393 1HG  PRO A 221     -13.062  22.875 -58.557  1.00  0.00           H  
ATOM   3394 2HG  PRO A 221     -13.612  24.392 -59.275  1.00  0.00           H  
ATOM   3395 1HD  PRO A 221     -15.049  21.711 -59.121  1.00  0.00           H  
ATOM   3396 2HD  PRO A 221     -15.705  23.373 -58.836  1.00  0.00           H  
ATOM   3397  N   GLU A 222     -14.430  20.772 -62.473  1.00  0.00           N  
ATOM   3398  CA  GLU A 222     -14.540  19.704 -63.461  1.00  0.00           C  
ATOM   3399  C   GLU A 222     -15.542  20.062 -64.550  1.00  0.00           C  
ATOM   3400  O   GLU A 222     -15.264  19.904 -65.739  1.00  0.00           O  
ATOM   3401  CB  GLU A 222     -14.952  18.393 -62.787  1.00  0.00           C  
ATOM   3402  CG  GLU A 222     -13.899  17.806 -61.858  1.00  0.00           C  
ATOM   3403  CD  GLU A 222     -13.896  18.446 -60.498  1.00  0.00           C  
ATOM   3404  OE1 GLU A 222     -14.698  19.320 -60.272  1.00  0.00           O  
ATOM   3405  OE2 GLU A 222     -13.090  18.061 -59.684  1.00  0.00           O  
ATOM   3406  H   GLU A 222     -14.626  20.568 -61.503  1.00  0.00           H  
ATOM   3407  HA  GLU A 222     -13.565  19.565 -63.929  1.00  0.00           H  
ATOM   3408 1HB  GLU A 222     -15.860  18.553 -62.205  1.00  0.00           H  
ATOM   3409 2HB  GLU A 222     -15.179  17.648 -63.549  1.00  0.00           H  
ATOM   3410 1HG  GLU A 222     -14.086  16.738 -61.744  1.00  0.00           H  
ATOM   3411 2HG  GLU A 222     -12.918  17.928 -62.315  1.00  0.00           H  
ATOM   3412  N   LYS A 223     -16.708  20.546 -64.138  1.00  0.00           N  
ATOM   3413  CA  LYS A 223     -17.755  20.928 -65.078  1.00  0.00           C  
ATOM   3414  C   LYS A 223     -17.258  21.986 -66.056  1.00  0.00           C  
ATOM   3415  O   LYS A 223     -17.467  21.875 -67.264  1.00  0.00           O  
ATOM   3416  CB  LYS A 223     -18.986  21.441 -64.329  1.00  0.00           C  
ATOM   3417  CG  LYS A 223     -19.716  20.379 -63.517  1.00  0.00           C  
ATOM   3418  CD  LYS A 223     -20.379  19.350 -64.422  1.00  0.00           C  
ATOM   3419  CE  LYS A 223     -21.206  18.357 -63.619  1.00  0.00           C  
ATOM   3420  NZ  LYS A 223     -20.355  17.493 -62.756  1.00  0.00           N  
ATOM   3421  H   LYS A 223     -16.873  20.653 -63.147  1.00  0.00           H  
ATOM   3422  HA  LYS A 223     -18.040  20.047 -65.655  1.00  0.00           H  
ATOM   3423 1HB  LYS A 223     -18.691  22.239 -63.647  1.00  0.00           H  
ATOM   3424 2HB  LYS A 223     -19.695  21.863 -65.041  1.00  0.00           H  
ATOM   3425 1HG  LYS A 223     -19.007  19.871 -62.862  1.00  0.00           H  
ATOM   3426 2HG  LYS A 223     -20.479  20.853 -62.900  1.00  0.00           H  
ATOM   3427 1HD  LYS A 223     -21.029  19.859 -65.135  1.00  0.00           H  
ATOM   3428 2HD  LYS A 223     -19.614  18.807 -64.976  1.00  0.00           H  
ATOM   3429 1HE  LYS A 223     -21.911  18.897 -62.988  1.00  0.00           H  
ATOM   3430 2HE  LYS A 223     -21.774  17.722 -64.299  1.00  0.00           H  
ATOM   3431 1HZ  LYS A 223     -20.940  16.850 -62.242  1.00  0.00           H  
ATOM   3432 2HZ  LYS A 223     -19.709  16.973 -63.333  1.00  0.00           H  
ATOM   3433 3HZ  LYS A 223     -19.838  18.069 -62.108  1.00  0.00           H  
ATOM   3434  N   ARG A 224     -16.600  23.011 -65.527  1.00  0.00           N  
ATOM   3435  CA  ARG A 224     -16.072  24.091 -66.352  1.00  0.00           C  
ATOM   3436  C   ARG A 224     -15.111  23.558 -67.406  1.00  0.00           C  
ATOM   3437  O   ARG A 224     -15.200  23.919 -68.580  1.00  0.00           O  
ATOM   3438  CB  ARG A 224     -15.356  25.121 -65.492  1.00  0.00           C  
ATOM   3439  CG  ARG A 224     -16.268  25.982 -64.632  1.00  0.00           C  
ATOM   3440  CD  ARG A 224     -15.502  26.998 -63.865  1.00  0.00           C  
ATOM   3441  NE  ARG A 224     -14.704  26.393 -62.811  1.00  0.00           N  
ATOM   3442  CZ  ARG A 224     -13.739  27.032 -62.121  1.00  0.00           C  
ATOM   3443  NH1 ARG A 224     -13.465  28.290 -62.384  1.00  0.00           N  
ATOM   3444  NH2 ARG A 224     -13.067  26.392 -61.179  1.00  0.00           N  
ATOM   3445  H   ARG A 224     -16.462  23.044 -64.527  1.00  0.00           H  
ATOM   3446  HA  ARG A 224     -16.905  24.579 -66.858  1.00  0.00           H  
ATOM   3447 1HB  ARG A 224     -14.656  24.617 -64.827  1.00  0.00           H  
ATOM   3448 2HB  ARG A 224     -14.777  25.789 -66.130  1.00  0.00           H  
ATOM   3449 1HG  ARG A 224     -16.984  26.502 -65.269  1.00  0.00           H  
ATOM   3450 2HG  ARG A 224     -16.804  25.350 -63.924  1.00  0.00           H  
ATOM   3451 1HD  ARG A 224     -14.831  27.532 -64.538  1.00  0.00           H  
ATOM   3452 2HD  ARG A 224     -16.193  27.705 -63.407  1.00  0.00           H  
ATOM   3453  HE  ARG A 224     -14.886  25.426 -62.580  1.00  0.00           H  
ATOM   3454 1HH1 ARG A 224     -13.978  28.779 -63.104  1.00  0.00           H  
ATOM   3455 2HH1 ARG A 224     -12.741  28.768 -61.867  1.00  0.00           H  
ATOM   3456 1HH2 ARG A 224     -13.278  25.425 -60.976  1.00  0.00           H  
ATOM   3457 2HH2 ARG A 224     -12.344  26.870 -60.662  1.00  0.00           H  
ATOM   3458  N   ARG A 225     -14.191  22.698 -66.982  1.00  0.00           N  
ATOM   3459  CA  ARG A 225     -13.212  22.113 -67.889  1.00  0.00           C  
ATOM   3460  C   ARG A 225     -13.884  21.230 -68.931  1.00  0.00           C  
ATOM   3461  O   ARG A 225     -13.515  21.247 -70.105  1.00  0.00           O  
ATOM   3462  CB  ARG A 225     -12.190  21.292 -67.116  1.00  0.00           C  
ATOM   3463  CG  ARG A 225     -11.242  22.104 -66.248  1.00  0.00           C  
ATOM   3464  CD  ARG A 225     -10.213  21.245 -65.607  1.00  0.00           C  
ATOM   3465  NE  ARG A 225      -9.313  22.015 -64.764  1.00  0.00           N  
ATOM   3466  CZ  ARG A 225      -9.485  22.214 -63.442  1.00  0.00           C  
ATOM   3467  NH1 ARG A 225     -10.526  21.693 -62.829  1.00  0.00           N  
ATOM   3468  NH2 ARG A 225      -8.608  22.931 -62.762  1.00  0.00           N  
ATOM   3469  H   ARG A 225     -14.171  22.442 -66.005  1.00  0.00           H  
ATOM   3470  HA  ARG A 225     -12.691  22.921 -68.404  1.00  0.00           H  
ATOM   3471 1HB  ARG A 225     -12.707  20.585 -66.468  1.00  0.00           H  
ATOM   3472 2HB  ARG A 225     -11.585  20.714 -67.814  1.00  0.00           H  
ATOM   3473 1HG  ARG A 225     -10.733  22.848 -66.862  1.00  0.00           H  
ATOM   3474 2HG  ARG A 225     -11.807  22.607 -65.463  1.00  0.00           H  
ATOM   3475 1HD  ARG A 225     -10.702  20.494 -64.987  1.00  0.00           H  
ATOM   3476 2HD  ARG A 225      -9.621  20.752 -66.376  1.00  0.00           H  
ATOM   3477  HE  ARG A 225      -8.501  22.431 -65.200  1.00  0.00           H  
ATOM   3478 1HH1 ARG A 225     -11.196  21.145 -63.349  1.00  0.00           H  
ATOM   3479 2HH1 ARG A 225     -10.654  21.842 -61.839  1.00  0.00           H  
ATOM   3480 1HH2 ARG A 225      -7.808  23.331 -63.233  1.00  0.00           H  
ATOM   3481 2HH2 ARG A 225      -8.737  23.079 -61.772  1.00  0.00           H  
ATOM   3482  N   ARG A 226     -14.873  20.457 -68.495  1.00  0.00           N  
ATOM   3483  CA  ARG A 226     -15.600  19.564 -69.392  1.00  0.00           C  
ATOM   3484  C   ARG A 226     -16.372  20.350 -70.443  1.00  0.00           C  
ATOM   3485  O   ARG A 226     -16.409  19.970 -71.613  1.00  0.00           O  
ATOM   3486  CB  ARG A 226     -16.566  18.687 -68.609  1.00  0.00           C  
ATOM   3487  CG  ARG A 226     -15.907  17.618 -67.751  1.00  0.00           C  
ATOM   3488  CD  ARG A 226     -16.907  16.858 -66.957  1.00  0.00           C  
ATOM   3489  NE  ARG A 226     -17.829  16.123 -67.807  1.00  0.00           N  
ATOM   3490  CZ  ARG A 226     -17.589  14.900 -68.319  1.00  0.00           C  
ATOM   3491  NH1 ARG A 226     -16.454  14.290 -68.058  1.00  0.00           N  
ATOM   3492  NH2 ARG A 226     -18.494  14.314 -69.083  1.00  0.00           N  
ATOM   3493  H   ARG A 226     -15.130  20.489 -67.518  1.00  0.00           H  
ATOM   3494  HA  ARG A 226     -14.880  18.921 -69.899  1.00  0.00           H  
ATOM   3495 1HB  ARG A 226     -17.172  19.309 -67.953  1.00  0.00           H  
ATOM   3496 2HB  ARG A 226     -17.243  18.184 -69.300  1.00  0.00           H  
ATOM   3497 1HG  ARG A 226     -15.372  16.916 -68.391  1.00  0.00           H  
ATOM   3498 2HG  ARG A 226     -15.206  18.087 -67.060  1.00  0.00           H  
ATOM   3499 1HD  ARG A 226     -16.393  16.144 -66.314  1.00  0.00           H  
ATOM   3500 2HD  ARG A 226     -17.485  17.549 -66.344  1.00  0.00           H  
ATOM   3501  HE  ARG A 226     -18.713  16.561 -68.030  1.00  0.00           H  
ATOM   3502 1HH1 ARG A 226     -15.762  14.738 -67.474  1.00  0.00           H  
ATOM   3503 2HH1 ARG A 226     -16.274  13.373 -68.441  1.00  0.00           H  
ATOM   3504 1HH2 ARG A 226     -19.366  14.783 -69.284  1.00  0.00           H  
ATOM   3505 2HH2 ARG A 226     -18.314  13.398 -69.466  1.00  0.00           H  
ATOM   3506  N   ILE A 227     -16.988  21.448 -70.020  1.00  0.00           N  
ATOM   3507  CA  ILE A 227     -17.761  22.288 -70.925  1.00  0.00           C  
ATOM   3508  C   ILE A 227     -16.871  22.923 -71.985  1.00  0.00           C  
ATOM   3509  O   ILE A 227     -17.244  23.005 -73.155  1.00  0.00           O  
ATOM   3510  CB  ILE A 227     -18.504  23.391 -70.149  1.00  0.00           C  
ATOM   3511  CG1 ILE A 227     -19.595  22.781 -69.266  1.00  0.00           C  
ATOM   3512  CG2 ILE A 227     -19.100  24.408 -71.111  1.00  0.00           C  
ATOM   3513  CD1 ILE A 227     -20.192  23.753 -68.273  1.00  0.00           C  
ATOM   3514  H   ILE A 227     -16.920  21.707 -69.046  1.00  0.00           H  
ATOM   3515  HA  ILE A 227     -18.499  21.666 -71.429  1.00  0.00           H  
ATOM   3516  HB  ILE A 227     -17.807  23.900 -69.484  1.00  0.00           H  
ATOM   3517 1HG1 ILE A 227     -20.398  22.397 -69.893  1.00  0.00           H  
ATOM   3518 2HG1 ILE A 227     -19.183  21.938 -68.710  1.00  0.00           H  
ATOM   3519 1HG2 ILE A 227     -19.622  25.180 -70.546  1.00  0.00           H  
ATOM   3520 2HG2 ILE A 227     -18.304  24.864 -71.698  1.00  0.00           H  
ATOM   3521 3HG2 ILE A 227     -19.803  23.909 -71.778  1.00  0.00           H  
ATOM   3522 1HD1 ILE A 227     -20.956  23.247 -67.684  1.00  0.00           H  
ATOM   3523 2HD1 ILE A 227     -19.409  24.123 -67.611  1.00  0.00           H  
ATOM   3524 3HD1 ILE A 227     -20.641  24.588 -68.808  1.00  0.00           H  
ATOM   3525  N   ALA A 228     -15.692  23.371 -71.569  1.00  0.00           N  
ATOM   3526  CA  ALA A 228     -14.745  23.997 -72.484  1.00  0.00           C  
ATOM   3527  C   ALA A 228     -14.253  23.009 -73.532  1.00  0.00           C  
ATOM   3528  O   ALA A 228     -14.118  23.351 -74.707  1.00  0.00           O  
ATOM   3529  CB  ALA A 228     -13.569  24.578 -71.713  1.00  0.00           C  
ATOM   3530  H   ALA A 228     -15.444  23.276 -70.594  1.00  0.00           H  
ATOM   3531  HA  ALA A 228     -15.260  24.805 -73.003  1.00  0.00           H  
ATOM   3532 1HB  ALA A 228     -12.871  25.042 -72.410  1.00  0.00           H  
ATOM   3533 2HB  ALA A 228     -13.930  25.327 -71.008  1.00  0.00           H  
ATOM   3534 3HB  ALA A 228     -13.062  23.782 -71.169  1.00  0.00           H  
ATOM   3535  N   ARG A 229     -13.987  21.781 -73.102  1.00  0.00           N  
ATOM   3536  CA  ARG A 229     -13.510  20.740 -74.004  1.00  0.00           C  
ATOM   3537  C   ARG A 229     -14.563  20.389 -75.047  1.00  0.00           C  
ATOM   3538  O   ARG A 229     -14.246  20.187 -76.219  1.00  0.00           O  
ATOM   3539  CB  ARG A 229     -13.135  19.488 -73.225  1.00  0.00           C  
ATOM   3540  CG  ARG A 229     -11.882  19.616 -72.373  1.00  0.00           C  
ATOM   3541  CD  ARG A 229     -11.614  18.375 -71.602  1.00  0.00           C  
ATOM   3542  NE  ARG A 229     -10.416  18.493 -70.785  1.00  0.00           N  
ATOM   3543  CZ  ARG A 229     -10.010  17.576 -69.886  1.00  0.00           C  
ATOM   3544  NH1 ARG A 229     -10.715  16.481 -69.699  1.00  0.00           N  
ATOM   3545  NH2 ARG A 229      -8.904  17.776 -69.190  1.00  0.00           N  
ATOM   3546  H   ARG A 229     -14.119  21.563 -72.125  1.00  0.00           H  
ATOM   3547  HA  ARG A 229     -12.622  21.109 -74.519  1.00  0.00           H  
ATOM   3548 1HB  ARG A 229     -13.956  19.211 -72.565  1.00  0.00           H  
ATOM   3549 2HB  ARG A 229     -12.979  18.661 -73.918  1.00  0.00           H  
ATOM   3550 1HG  ARG A 229     -11.024  19.813 -73.015  1.00  0.00           H  
ATOM   3551 2HG  ARG A 229     -12.004  20.439 -71.668  1.00  0.00           H  
ATOM   3552 1HD  ARG A 229     -12.456  18.167 -70.943  1.00  0.00           H  
ATOM   3553 2HD  ARG A 229     -11.476  17.542 -72.290  1.00  0.00           H  
ATOM   3554  HE  ARG A 229      -9.848  19.322 -70.900  1.00  0.00           H  
ATOM   3555 1HH1 ARG A 229     -11.560  16.328 -70.231  1.00  0.00           H  
ATOM   3556 2HH1 ARG A 229     -10.410  15.794 -69.025  1.00  0.00           H  
ATOM   3557 1HH2 ARG A 229      -8.363  18.618 -69.334  1.00  0.00           H  
ATOM   3558 2HH2 ARG A 229      -8.600  17.089 -68.517  1.00  0.00           H  
ATOM   3559  N   TRP A 230     -15.817  20.317 -74.614  1.00  0.00           N  
ATOM   3560  CA  TRP A 230     -16.920  19.992 -75.511  1.00  0.00           C  
ATOM   3561  C   TRP A 230     -17.109  21.072 -76.568  1.00  0.00           C  
ATOM   3562  O   TRP A 230     -17.357  20.774 -77.736  1.00  0.00           O  
ATOM   3563  CB  TRP A 230     -18.217  19.817 -74.719  1.00  0.00           C  
ATOM   3564  CG  TRP A 230     -18.257  18.558 -73.907  1.00  0.00           C  
ATOM   3565  CD1 TRP A 230     -18.480  18.460 -72.566  1.00  0.00           C  
ATOM   3566  CD2 TRP A 230     -18.068  17.203 -74.382  1.00  0.00           C  
ATOM   3567  NE1 TRP A 230     -18.442  17.145 -72.175  1.00  0.00           N  
ATOM   3568  CE2 TRP A 230     -18.192  16.361 -73.273  1.00  0.00           C  
ATOM   3569  CE3 TRP A 230     -17.808  16.646 -75.640  1.00  0.00           C  
ATOM   3570  CZ2 TRP A 230     -18.064  14.985 -73.379  1.00  0.00           C  
ATOM   3571  CZ3 TRP A 230     -17.681  15.266 -75.746  1.00  0.00           C  
ATOM   3572  CH2 TRP A 230     -17.806  14.458 -74.645  1.00  0.00           C  
ATOM   3573  H   TRP A 230     -16.012  20.493 -73.639  1.00  0.00           H  
ATOM   3574  HA  TRP A 230     -16.689  19.054 -76.016  1.00  0.00           H  
ATOM   3575 1HB  TRP A 230     -18.350  20.664 -74.046  1.00  0.00           H  
ATOM   3576 2HB  TRP A 230     -19.064  19.809 -75.405  1.00  0.00           H  
ATOM   3577  HD1 TRP A 230     -18.661  19.303 -71.901  1.00  0.00           H  
ATOM   3578  HE1 TRP A 230     -18.575  16.807 -71.232  1.00  0.00           H  
ATOM   3579  HE3 TRP A 230     -17.710  17.283 -76.519  1.00  0.00           H  
ATOM   3580  HZ2 TRP A 230     -18.160  14.326 -72.516  1.00  0.00           H  
ATOM   3581  HZ3 TRP A 230     -17.478  14.840 -76.729  1.00  0.00           H  
ATOM   3582  HH2 TRP A 230     -17.701  13.379 -74.764  1.00  0.00           H  
ATOM   3583  N   ALA A 231     -16.991  22.327 -76.149  1.00  0.00           N  
ATOM   3584  CA  ALA A 231     -17.149  23.456 -77.060  1.00  0.00           C  
ATOM   3585  C   ALA A 231     -16.054  23.467 -78.118  1.00  0.00           C  
ATOM   3586  O   ALA A 231     -16.312  23.741 -79.290  1.00  0.00           O  
ATOM   3587  CB  ALA A 231     -17.149  24.766 -76.286  1.00  0.00           C  
ATOM   3588  H   ALA A 231     -16.786  22.504 -75.176  1.00  0.00           H  
ATOM   3589  HA  ALA A 231     -18.106  23.347 -77.571  1.00  0.00           H  
ATOM   3590 1HB  ALA A 231     -17.267  25.599 -76.980  1.00  0.00           H  
ATOM   3591 2HB  ALA A 231     -17.974  24.768 -75.574  1.00  0.00           H  
ATOM   3592 3HB  ALA A 231     -16.207  24.872 -75.750  1.00  0.00           H  
ATOM   3593  N   ARG A 232     -14.828  23.167 -77.698  1.00  0.00           N  
ATOM   3594  CA  ARG A 232     -13.692  23.142 -78.610  1.00  0.00           C  
ATOM   3595  C   ARG A 232     -13.847  22.044 -79.654  1.00  0.00           C  
ATOM   3596  O   ARG A 232     -13.539  22.244 -80.829  1.00  0.00           O  
ATOM   3597  CB  ARG A 232     -12.395  22.929 -77.843  1.00  0.00           C  
ATOM   3598  CG  ARG A 232     -11.130  23.058 -78.677  1.00  0.00           C  
ATOM   3599  CD  ARG A 232     -10.734  21.758 -79.277  1.00  0.00           C  
ATOM   3600  NE  ARG A 232      -9.497  21.865 -80.033  1.00  0.00           N  
ATOM   3601  CZ  ARG A 232      -8.263  21.747 -79.504  1.00  0.00           C  
ATOM   3602  NH1 ARG A 232      -8.119  21.519 -78.217  1.00  0.00           N  
ATOM   3603  NH2 ARG A 232      -7.198  21.860 -80.278  1.00  0.00           N  
ATOM   3604  H   ARG A 232     -14.681  22.951 -76.722  1.00  0.00           H  
ATOM   3605  HA  ARG A 232     -13.638  24.103 -79.123  1.00  0.00           H  
ATOM   3606 1HB  ARG A 232     -12.330  23.653 -77.032  1.00  0.00           H  
ATOM   3607 2HB  ARG A 232     -12.396  21.935 -77.396  1.00  0.00           H  
ATOM   3608 1HG  ARG A 232     -11.298  23.771 -79.485  1.00  0.00           H  
ATOM   3609 2HG  ARG A 232     -10.313  23.409 -78.047  1.00  0.00           H  
ATOM   3610 1HD  ARG A 232     -10.587  21.022 -78.486  1.00  0.00           H  
ATOM   3611 2HD  ARG A 232     -11.517  21.414 -79.951  1.00  0.00           H  
ATOM   3612  HE  ARG A 232      -9.567  22.040 -81.027  1.00  0.00           H  
ATOM   3613 1HH1 ARG A 232      -8.934  21.432 -77.625  1.00  0.00           H  
ATOM   3614 2HH1 ARG A 232      -7.195  21.431 -77.820  1.00  0.00           H  
ATOM   3615 1HH2 ARG A 232      -7.309  22.035 -81.268  1.00  0.00           H  
ATOM   3616 2HH2 ARG A 232      -6.274  21.772 -79.882  1.00  0.00           H  
ATOM   3617  N   GLU A 233     -14.326  20.886 -79.219  1.00  0.00           N  
ATOM   3618  CA  GLU A 233     -14.522  19.752 -80.117  1.00  0.00           C  
ATOM   3619  C   GLU A 233     -15.587  20.057 -81.164  1.00  0.00           C  
ATOM   3620  O   GLU A 233     -15.439  19.707 -82.335  1.00  0.00           O  
ATOM   3621  CB  GLU A 233     -14.916  18.504 -79.323  1.00  0.00           C  
ATOM   3622  CG  GLU A 233     -13.802  17.931 -78.459  1.00  0.00           C  
ATOM   3623  CD  GLU A 233     -14.245  16.751 -77.640  1.00  0.00           C  
ATOM   3624  OE1 GLU A 233     -15.414  16.450 -77.650  1.00  0.00           O  
ATOM   3625  OE2 GLU A 233     -13.412  16.149 -77.004  1.00  0.00           O  
ATOM   3626  H   GLU A 233     -14.560  20.786 -78.242  1.00  0.00           H  
ATOM   3627  HA  GLU A 233     -13.583  19.554 -80.635  1.00  0.00           H  
ATOM   3628 1HB  GLU A 233     -15.758  18.738 -78.672  1.00  0.00           H  
ATOM   3629 2HB  GLU A 233     -15.241  17.723 -80.011  1.00  0.00           H  
ATOM   3630 1HG  GLU A 233     -12.978  17.624 -79.103  1.00  0.00           H  
ATOM   3631 2HG  GLU A 233     -13.434  18.712 -77.794  1.00  0.00           H  
ATOM   3632  N   GLN A 234     -16.661  20.713 -80.735  1.00  0.00           N  
ATOM   3633  CA  GLN A 234     -17.751  21.065 -81.636  1.00  0.00           C  
ATOM   3634  C   GLN A 234     -17.291  22.058 -82.697  1.00  0.00           C  
ATOM   3635  O   GLN A 234     -17.662  21.949 -83.866  1.00  0.00           O  
ATOM   3636  CB  GLN A 234     -18.928  21.648 -80.850  1.00  0.00           C  
ATOM   3637  CG  GLN A 234     -19.655  20.638 -79.978  1.00  0.00           C  
ATOM   3638  CD  GLN A 234     -20.761  21.273 -79.156  1.00  0.00           C  
ATOM   3639  OE1 GLN A 234     -21.913  21.346 -79.591  1.00  0.00           O  
ATOM   3640  NE2 GLN A 234     -20.416  21.736 -77.960  1.00  0.00           N  
ATOM   3641  H   GLN A 234     -16.723  20.973 -79.761  1.00  0.00           H  
ATOM   3642  HA  GLN A 234     -18.085  20.161 -82.145  1.00  0.00           H  
ATOM   3643 1HB  GLN A 234     -18.574  22.454 -80.207  1.00  0.00           H  
ATOM   3644 2HB  GLN A 234     -19.652  22.076 -81.543  1.00  0.00           H  
ATOM   3645 1HG  GLN A 234     -20.099  19.875 -80.616  1.00  0.00           H  
ATOM   3646 2HG  GLN A 234     -18.939  20.183 -79.293  1.00  0.00           H  
ATOM   3647 1HE2 GLN A 234     -21.103  22.166 -77.372  1.00  0.00           H  
ATOM   3648 2HE2 GLN A 234     -19.470  21.656 -77.645  1.00  0.00           H  
ATOM   3649  N   MET A 235     -16.481  23.027 -82.280  1.00  0.00           N  
ATOM   3650  CA  MET A 235     -15.969  24.040 -83.194  1.00  0.00           C  
ATOM   3651  C   MET A 235     -15.058  23.425 -84.248  1.00  0.00           C  
ATOM   3652  O   MET A 235     -15.112  23.794 -85.421  1.00  0.00           O  
ATOM   3653  CB  MET A 235     -15.227  25.125 -82.416  1.00  0.00           C  
ATOM   3654  CG  MET A 235     -16.113  25.970 -81.513  1.00  0.00           C  
ATOM   3655  SD  MET A 235     -17.332  26.928 -82.435  1.00  0.00           S  
ATOM   3656  CE  MET A 235     -18.324  27.590 -81.099  1.00  0.00           C  
ATOM   3657  H   MET A 235     -16.213  23.061 -81.307  1.00  0.00           H  
ATOM   3658  HA  MET A 235     -16.812  24.495 -83.713  1.00  0.00           H  
ATOM   3659 1HB  MET A 235     -14.459  24.665 -81.795  1.00  0.00           H  
ATOM   3660 2HB  MET A 235     -14.725  25.795 -83.115  1.00  0.00           H  
ATOM   3661 1HG  MET A 235     -16.641  25.324 -80.812  1.00  0.00           H  
ATOM   3662 2HG  MET A 235     -15.495  26.661 -80.939  1.00  0.00           H  
ATOM   3663 1HE  MET A 235     -19.123  28.207 -81.510  1.00  0.00           H  
ATOM   3664 2HE  MET A 235     -18.756  26.769 -80.525  1.00  0.00           H  
ATOM   3665 3HE  MET A 235     -17.696  28.197 -80.446  1.00  0.00           H  
ATOM   3666  N   ARG A 236     -14.222  22.484 -83.822  1.00  0.00           N  
ATOM   3667  CA  ARG A 236     -13.299  21.813 -84.728  1.00  0.00           C  
ATOM   3668  C   ARG A 236     -14.047  20.993 -85.771  1.00  0.00           C  
ATOM   3669  O   ARG A 236     -13.677  20.977 -86.945  1.00  0.00           O  
ATOM   3670  CB  ARG A 236     -12.356  20.904 -83.954  1.00  0.00           C  
ATOM   3671  CG  ARG A 236     -11.300  20.209 -84.799  1.00  0.00           C  
ATOM   3672  CD  ARG A 236     -10.373  19.402 -83.965  1.00  0.00           C  
ATOM   3673  NE  ARG A 236     -11.052  18.290 -83.319  1.00  0.00           N  
ATOM   3674  CZ  ARG A 236     -10.551  17.583 -82.288  1.00  0.00           C  
ATOM   3675  NH1 ARG A 236      -9.369  17.883 -81.797  1.00  0.00           N  
ATOM   3676  NH2 ARG A 236     -11.249  16.588 -81.769  1.00  0.00           N  
ATOM   3677  H   ARG A 236     -14.226  22.227 -82.845  1.00  0.00           H  
ATOM   3678  HA  ARG A 236     -12.708  22.571 -85.243  1.00  0.00           H  
ATOM   3679 1HB  ARG A 236     -11.838  21.483 -83.190  1.00  0.00           H  
ATOM   3680 2HB  ARG A 236     -12.932  20.132 -83.444  1.00  0.00           H  
ATOM   3681 1HG  ARG A 236     -11.786  19.544 -85.513  1.00  0.00           H  
ATOM   3682 2HG  ARG A 236     -10.716  20.956 -85.338  1.00  0.00           H  
ATOM   3683 1HD  ARG A 236      -9.578  18.998 -84.592  1.00  0.00           H  
ATOM   3684 2HD  ARG A 236      -9.939  20.033 -83.190  1.00  0.00           H  
ATOM   3685  HE  ARG A 236     -11.965  18.030 -83.669  1.00  0.00           H  
ATOM   3686 1HH1 ARG A 236      -8.836  18.644 -82.194  1.00  0.00           H  
ATOM   3687 2HH1 ARG A 236      -8.994  17.353 -81.024  1.00  0.00           H  
ATOM   3688 1HH2 ARG A 236     -12.158  16.357 -82.146  1.00  0.00           H  
ATOM   3689 2HH2 ARG A 236     -10.874  16.058 -80.996  1.00  0.00           H  
ATOM   3690  N   ARG A 237     -15.101  20.313 -85.335  1.00  0.00           N  
ATOM   3691  CA  ARG A 237     -15.904  19.488 -86.231  1.00  0.00           C  
ATOM   3692  C   ARG A 237     -16.604  20.339 -87.283  1.00  0.00           C  
ATOM   3693  O   ARG A 237     -16.678  19.960 -88.452  1.00  0.00           O  
ATOM   3694  CB  ARG A 237     -16.943  18.700 -85.447  1.00  0.00           C  
ATOM   3695  CG  ARG A 237     -17.782  17.743 -86.279  1.00  0.00           C  
ATOM   3696  CD  ARG A 237     -18.745  16.986 -85.440  1.00  0.00           C  
ATOM   3697  NE  ARG A 237     -18.071  16.110 -84.495  1.00  0.00           N  
ATOM   3698  CZ  ARG A 237     -18.642  15.591 -83.391  1.00  0.00           C  
ATOM   3699  NH1 ARG A 237     -19.895  15.869 -83.106  1.00  0.00           N  
ATOM   3700  NH2 ARG A 237     -17.942  14.803 -82.593  1.00  0.00           N  
ATOM   3701  H   ARG A 237     -15.353  20.367 -84.358  1.00  0.00           H  
ATOM   3702  HA  ARG A 237     -15.243  18.784 -86.738  1.00  0.00           H  
ATOM   3703 1HB  ARG A 237     -16.448  18.117 -84.672  1.00  0.00           H  
ATOM   3704 2HB  ARG A 237     -17.625  19.391 -84.951  1.00  0.00           H  
ATOM   3705 1HG  ARG A 237     -18.344  18.305 -87.024  1.00  0.00           H  
ATOM   3706 2HG  ARG A 237     -17.128  17.028 -86.780  1.00  0.00           H  
ATOM   3707 1HD  ARG A 237     -19.363  17.684 -84.876  1.00  0.00           H  
ATOM   3708 2HD  ARG A 237     -19.381  16.373 -86.078  1.00  0.00           H  
ATOM   3709  HE  ARG A 237     -17.105  15.873 -84.680  1.00  0.00           H  
ATOM   3710 1HH1 ARG A 237     -20.430  16.471 -83.716  1.00  0.00           H  
ATOM   3711 2HH1 ARG A 237     -20.323  15.480 -82.278  1.00  0.00           H  
ATOM   3712 1HH2 ARG A 237     -16.978  14.589 -82.812  1.00  0.00           H  
ATOM   3713 2HH2 ARG A 237     -18.370  14.414 -81.766  1.00  0.00           H  
ATOM   3714  N   LEU A 238     -17.117  21.490 -86.861  1.00  0.00           N  
ATOM   3715  CA  LEU A 238     -17.813  22.396 -87.768  1.00  0.00           C  
ATOM   3716  C   LEU A 238     -16.867  22.948 -88.828  1.00  0.00           C  
ATOM   3717  O   LEU A 238     -17.229  23.063 -89.999  1.00  0.00           O  
ATOM   3718  CB  LEU A 238     -18.442  23.553 -86.982  1.00  0.00           C  
ATOM   3719  CG  LEU A 238     -19.618  23.178 -86.071  1.00  0.00           C  
ATOM   3720  CD1 LEU A 238     -20.014  24.383 -85.230  1.00  0.00           C  
ATOM   3721  CD2 LEU A 238     -20.784  22.696 -86.921  1.00  0.00           C  
ATOM   3722  H   LEU A 238     -17.024  21.744 -85.888  1.00  0.00           H  
ATOM   3723  HA  LEU A 238     -18.606  21.842 -88.270  1.00  0.00           H  
ATOM   3724 1HB  LEU A 238     -17.673  24.008 -86.359  1.00  0.00           H  
ATOM   3725 2HB  LEU A 238     -18.797  24.302 -87.690  1.00  0.00           H  
ATOM   3726  HG  LEU A 238     -19.311  22.383 -85.391  1.00  0.00           H  
ATOM   3727 1HD1 LEU A 238     -20.850  24.116 -84.583  1.00  0.00           H  
ATOM   3728 2HD1 LEU A 238     -19.168  24.695 -84.618  1.00  0.00           H  
ATOM   3729 3HD1 LEU A 238     -20.310  25.202 -85.885  1.00  0.00           H  
ATOM   3730 1HD2 LEU A 238     -21.620  22.428 -86.273  1.00  0.00           H  
ATOM   3731 2HD2 LEU A 238     -21.092  23.491 -87.600  1.00  0.00           H  
ATOM   3732 3HD2 LEU A 238     -20.478  21.823 -87.498  1.00  0.00           H  
ATOM   3733  N   SER A 239     -15.653  23.287 -88.412  1.00  0.00           N  
ATOM   3734  CA  SER A 239     -14.652  23.827 -89.324  1.00  0.00           C  
ATOM   3735  C   SER A 239     -14.251  22.797 -90.373  1.00  0.00           C  
ATOM   3736  O   SER A 239     -14.084  23.125 -91.548  1.00  0.00           O  
ATOM   3737  CB  SER A 239     -13.428  24.276 -88.549  1.00  0.00           C  
ATOM   3738  OG  SER A 239     -13.732  25.361 -87.716  1.00  0.00           O  
ATOM   3739  H   SER A 239     -15.417  23.167 -87.437  1.00  0.00           H  
ATOM   3740  HA  SER A 239     -15.081  24.689 -89.837  1.00  0.00           H  
ATOM   3741 1HB  SER A 239     -13.053  23.448 -87.950  1.00  0.00           H  
ATOM   3742 2HB  SER A 239     -12.641  24.560 -89.246  1.00  0.00           H  
ATOM   3743  HG  SER A 239     -12.915  25.585 -87.264  1.00  0.00           H  
ATOM   3744  N   ARG A 240     -14.097  21.550 -89.942  1.00  0.00           N  
ATOM   3745  CA  ARG A 240     -13.716  20.469 -90.843  1.00  0.00           C  
ATOM   3746  C   ARG A 240     -14.795  20.214 -91.887  1.00  0.00           C  
ATOM   3747  O   ARG A 240     -14.497  19.985 -93.059  1.00  0.00           O  
ATOM   3748  CB  ARG A 240     -13.457  19.188 -90.063  1.00  0.00           C  
ATOM   3749  CG  ARG A 240     -12.969  18.017 -90.900  1.00  0.00           C  
ATOM   3750  CD  ARG A 240     -12.622  16.845 -90.056  1.00  0.00           C  
ATOM   3751  NE  ARG A 240     -12.197  15.708 -90.856  1.00  0.00           N  
ATOM   3752  CZ  ARG A 240     -11.855  14.505 -90.354  1.00  0.00           C  
ATOM   3753  NH1 ARG A 240     -11.893  14.299 -89.056  1.00  0.00           N  
ATOM   3754  NH2 ARG A 240     -11.481  13.532 -91.166  1.00  0.00           N  
ATOM   3755  H   ARG A 240     -14.249  21.346 -88.965  1.00  0.00           H  
ATOM   3756  HA  ARG A 240     -12.798  20.755 -91.357  1.00  0.00           H  
ATOM   3757 1HB  ARG A 240     -12.711  19.377 -89.293  1.00  0.00           H  
ATOM   3758 2HB  ARG A 240     -14.373  18.876 -89.561  1.00  0.00           H  
ATOM   3759 1HG  ARG A 240     -13.752  17.717 -91.598  1.00  0.00           H  
ATOM   3760 2HG  ARG A 240     -12.080  18.314 -91.458  1.00  0.00           H  
ATOM   3761 1HD  ARG A 240     -11.808  17.111 -89.382  1.00  0.00           H  
ATOM   3762 2HD  ARG A 240     -13.492  16.546 -89.473  1.00  0.00           H  
ATOM   3763  HE  ARG A 240     -12.155  15.828 -91.859  1.00  0.00           H  
ATOM   3764 1HH1 ARG A 240     -12.178  15.043 -88.435  1.00  0.00           H  
ATOM   3765 2HH1 ARG A 240     -11.636  13.398 -88.680  1.00  0.00           H  
ATOM   3766 1HH2 ARG A 240     -11.452  13.690 -92.164  1.00  0.00           H  
ATOM   3767 2HH2 ARG A 240     -11.225  12.631 -90.790  1.00  0.00           H  
ATOM   3768  N   ARG A 241     -16.050  20.255 -91.455  1.00  0.00           N  
ATOM   3769  CA  ARG A 241     -17.178  20.029 -92.351  1.00  0.00           C  
ATOM   3770  C   ARG A 241     -17.269  21.122 -93.408  1.00  0.00           C  
ATOM   3771  O   ARG A 241     -17.541  20.848 -94.577  1.00  0.00           O  
ATOM   3772  CB  ARG A 241     -18.481  19.975 -91.568  1.00  0.00           C  
ATOM   3773  CG  ARG A 241     -18.613  18.788 -90.627  1.00  0.00           C  
ATOM   3774  CD  ARG A 241     -18.685  17.504 -91.369  1.00  0.00           C  
ATOM   3775  NE  ARG A 241     -18.918  16.376 -90.481  1.00  0.00           N  
ATOM   3776  CZ  ARG A 241     -18.884  15.084 -90.860  1.00  0.00           C  
ATOM   3777  NH1 ARG A 241     -18.624  14.772 -92.110  1.00  0.00           N  
ATOM   3778  NH2 ARG A 241     -19.110  14.129 -89.974  1.00  0.00           N  
ATOM   3779  H   ARG A 241     -16.227  20.448 -90.480  1.00  0.00           H  
ATOM   3780  HA  ARG A 241     -17.035  19.071 -92.853  1.00  0.00           H  
ATOM   3781 1HB  ARG A 241     -18.586  20.881 -90.973  1.00  0.00           H  
ATOM   3782 2HB  ARG A 241     -19.322  19.941 -92.262  1.00  0.00           H  
ATOM   3783 1HG  ARG A 241     -17.750  18.753 -89.962  1.00  0.00           H  
ATOM   3784 2HG  ARG A 241     -19.523  18.893 -90.034  1.00  0.00           H  
ATOM   3785 1HD  ARG A 241     -19.501  17.545 -92.089  1.00  0.00           H  
ATOM   3786 2HD  ARG A 241     -17.745  17.335 -91.894  1.00  0.00           H  
ATOM   3787  HE  ARG A 241     -19.121  16.577 -89.510  1.00  0.00           H  
ATOM   3788 1HH1 ARG A 241     -18.451  15.502 -92.787  1.00  0.00           H  
ATOM   3789 2HH1 ARG A 241     -18.598  13.804 -92.394  1.00  0.00           H  
ATOM   3790 1HH2 ARG A 241     -19.310  14.369 -89.013  1.00  0.00           H  
ATOM   3791 2HH2 ARG A 241     -19.084  13.161 -90.258  1.00  0.00           H  
ATOM   3792  N   ALA A 242     -17.038  22.363 -92.991  1.00  0.00           N  
ATOM   3793  CA  ALA A 242     -17.094  23.499 -93.901  1.00  0.00           C  
ATOM   3794  C   ALA A 242     -16.001  23.411 -94.960  1.00  0.00           C  
ATOM   3795  O   ALA A 242     -16.233  23.707 -96.132  1.00  0.00           O  
ATOM   3796  CB  ALA A 242     -16.977  24.804 -93.126  1.00  0.00           C  
ATOM   3797  H   ALA A 242     -16.819  22.522 -92.018  1.00  0.00           H  
ATOM   3798  HA  ALA A 242     -18.057  23.477 -94.412  1.00  0.00           H  
ATOM   3799 1HB  ALA A 242     -17.022  25.644 -93.819  1.00  0.00           H  
ATOM   3800 2HB  ALA A 242     -17.798  24.878 -92.413  1.00  0.00           H  
ATOM   3801 3HB  ALA A 242     -16.029  24.825 -92.591  1.00  0.00           H  
ATOM   3802  N   GLU A 243     -14.809  23.003 -94.539  1.00  0.00           N  
ATOM   3803  CA  GLU A 243     -13.677  22.875 -95.450  1.00  0.00           C  
ATOM   3804  C   GLU A 243     -13.930  21.795 -96.494  1.00  0.00           C  
ATOM   3805  O   GLU A 243     -13.605  21.966 -97.669  1.00  0.00           O  
ATOM   3806  CB  GLU A 243     -12.399  22.556 -94.672  1.00  0.00           C  
ATOM   3807  CG  GLU A 243     -11.883  23.702 -93.813  1.00  0.00           C  
ATOM   3808  CD  GLU A 243     -10.669  23.329 -93.008  1.00  0.00           C  
ATOM   3809  OE1 GLU A 243     -10.300  22.180 -93.022  1.00  0.00           O  
ATOM   3810  OE2 GLU A 243     -10.109  24.196 -92.378  1.00  0.00           O  
ATOM   3811  H   GLU A 243     -14.683  22.776 -93.563  1.00  0.00           H  
ATOM   3812  HA  GLU A 243     -13.541  23.824 -95.969  1.00  0.00           H  
ATOM   3813 1HB  GLU A 243     -12.575  21.701 -94.018  1.00  0.00           H  
ATOM   3814 2HB  GLU A 243     -11.608  22.277 -95.368  1.00  0.00           H  
ATOM   3815 1HG  GLU A 243     -11.631  24.542 -94.460  1.00  0.00           H  
ATOM   3816 2HG  GLU A 243     -12.675  24.023 -93.139  1.00  0.00           H  
ATOM   3817  N   GLU A 244     -14.512  20.684 -96.060  1.00  0.00           N  
ATOM   3818  CA  GLU A 244     -14.810  19.573 -96.956  1.00  0.00           C  
ATOM   3819  C   GLU A 244     -15.841  19.972 -98.004  1.00  0.00           C  
ATOM   3820  O   GLU A 244     -15.708  19.632 -99.180  1.00  0.00           O  
ATOM   3821  CB  GLU A 244     -15.317  18.368 -96.161  1.00  0.00           C  
ATOM   3822  CG  GLU A 244     -14.260  17.695 -95.297  1.00  0.00           C  
ATOM   3823  CD  GLU A 244     -14.810  16.564 -94.473  1.00  0.00           C  
ATOM   3824  OE1 GLU A 244     -16.003  16.375 -94.480  1.00  0.00           O  
ATOM   3825  OE2 GLU A 244     -14.037  15.888 -93.836  1.00  0.00           O  
ATOM   3826  H   GLU A 244     -14.754  20.606 -95.083  1.00  0.00           H  
ATOM   3827  HA  GLU A 244     -13.893  19.289 -97.473  1.00  0.00           H  
ATOM   3828 1HB  GLU A 244     -16.133  18.679 -95.509  1.00  0.00           H  
ATOM   3829 2HB  GLU A 244     -15.713  17.619 -96.848  1.00  0.00           H  
ATOM   3830 1HG  GLU A 244     -13.470  17.309 -95.941  1.00  0.00           H  
ATOM   3831 2HG  GLU A 244     -13.819  18.439 -94.635  1.00  0.00           H  
ATOM   3832  N   LEU A 245     -16.869  20.698 -97.563  1.00  0.00           N  
ATOM   3833  CA  LEU A 245     -18.024  20.991 -98.407  1.00  0.00           C  
ATOM   3834  C   LEU A 245     -17.974  22.379 -99.037  1.00  0.00           C  
ATOM   3835  O   LEU A 245     -18.736  22.683 -99.955  1.00  0.00           O  
ATOM   3836  CB  LEU A 245     -19.311  20.857 -97.583  1.00  0.00           C  
ATOM   3837  CG  LEU A 245     -19.582  19.467 -96.994  1.00  0.00           C  
ATOM   3838  CD1 LEU A 245     -20.842  19.514 -96.140  1.00  0.00           C  
ATOM   3839  CD2 LEU A 245     -19.724  18.456 -98.122  1.00  0.00           C  
ATOM   3840  H   LEU A 245     -16.847  21.055 -96.618  1.00  0.00           H  
ATOM   3841  HA  LEU A 245     -18.051  20.266 -99.220  1.00  0.00           H  
ATOM   3842 1HB  LEU A 245     -19.270  21.565 -96.757  1.00  0.00           H  
ATOM   3843 2HB  LEU A 245     -20.158  21.120 -98.217  1.00  0.00           H  
ATOM   3844  HG  LEU A 245     -18.753  19.177 -96.349  1.00  0.00           H  
ATOM   3845 1HD1 LEU A 245     -21.035  18.526 -95.721  1.00  0.00           H  
ATOM   3846 2HD1 LEU A 245     -20.706  20.230 -95.330  1.00  0.00           H  
ATOM   3847 3HD1 LEU A 245     -21.688  19.818 -96.756  1.00  0.00           H  
ATOM   3848 1HD2 LEU A 245     -19.916  17.468 -97.703  1.00  0.00           H  
ATOM   3849 2HD2 LEU A 245     -20.554  18.744 -98.767  1.00  0.00           H  
ATOM   3850 3HD2 LEU A 245     -18.803  18.430 -98.705  1.00  0.00           H  
ATOM   3851  N   VAL A 246     -17.078  23.231 -98.549  1.00  0.00           N  
ATOM   3852  CA  VAL A 246     -17.047  24.616 -99.006  1.00  0.00           C  
ATOM   3853  C   VAL A 246     -16.028  24.806-100.121  1.00  0.00           C  
ATOM   3854  O   VAL A 246     -14.821  24.742 -99.889  1.00  0.00           O  
ATOM   3855  CB  VAL A 246     -16.704  25.558 -97.836  1.00  0.00           C  
ATOM   3856  CG1 VAL A 246     -16.649  27.001 -98.313  1.00  0.00           C  
ATOM   3857  CG2 VAL A 246     -17.729  25.396 -96.724  1.00  0.00           C  
ATOM   3858  H   VAL A 246     -16.410  22.926 -97.856  1.00  0.00           H  
ATOM   3859  HA  VAL A 246     -18.035  24.877 -99.387  1.00  0.00           H  
ATOM   3860  HB  VAL A 246     -15.713  25.306 -97.458  1.00  0.00           H  
ATOM   3861 1HG1 VAL A 246     -16.405  27.653 -97.474  1.00  0.00           H  
ATOM   3862 2HG1 VAL A 246     -15.884  27.101 -99.083  1.00  0.00           H  
ATOM   3863 3HG1 VAL A 246     -17.617  27.286 -98.723  1.00  0.00           H  
ATOM   3864 1HG2 VAL A 246     -17.480  26.064 -95.900  1.00  0.00           H  
ATOM   3865 2HG2 VAL A 246     -18.720  25.642 -97.104  1.00  0.00           H  
ATOM   3866 3HG2 VAL A 246     -17.722  24.365 -96.370  1.00  0.00           H  
ATOM   3867  N   GLU A 247     -16.527  25.040-101.331  1.00  0.00           N  
ATOM   3868  CA  GLU A 247     -15.671  25.262-102.489  1.00  0.00           C  
ATOM   3869  C   GLU A 247     -14.977  26.618-102.437  1.00  0.00           C  
ATOM   3870  O   GLU A 247     -13.859  26.773-102.928  1.00  0.00           O  
ATOM   3871  CB  GLU A 247     -16.489  25.152-103.777  1.00  0.00           C  
ATOM   3872  CG  GLU A 247     -16.998  23.749-104.081  1.00  0.00           C  
ATOM   3873  CD  GLU A 247     -17.817  23.684-105.340  1.00  0.00           C  
ATOM   3874  OE1 GLU A 247     -18.082  24.716-105.908  1.00  0.00           O  
ATOM   3875  OE2 GLU A 247     -18.177  22.600-105.735  1.00  0.00           O  
ATOM   3876  H   GLU A 247     -17.530  25.064-101.448  1.00  0.00           H  
ATOM   3877  HA  GLU A 247     -14.898  24.494-102.500  1.00  0.00           H  
ATOM   3878 1HB  GLU A 247     -17.352  25.815-103.718  1.00  0.00           H  
ATOM   3879 2HB  GLU A 247     -15.883  25.478-104.623  1.00  0.00           H  
ATOM   3880 1HG  GLU A 247     -16.145  23.079-104.181  1.00  0.00           H  
ATOM   3881 2HG  GLU A 247     -17.601  23.403-103.243  1.00  0.00           H  
ATOM   3882  N   ASP A 248     -15.641  27.601-101.841  1.00  0.00           N  
ATOM   3883  CA  ASP A 248     -15.136  28.969-101.855  1.00  0.00           C  
ATOM   3884  C   ASP A 248     -13.924  29.105-100.949  1.00  0.00           C  
ATOM   3885  O   ASP A 248     -14.031  28.973 -99.730  1.00  0.00           O  
ATOM   3886  CB  ASP A 248     -16.224  29.952-101.415  1.00  0.00           C  
ATOM   3887  CG  ASP A 248     -15.779  31.406-101.502  1.00  0.00           C  
ATOM   3888  OD1 ASP A 248     -14.868  31.771-100.798  1.00  0.00           O  
ATOM   3889  OD2 ASP A 248     -16.355  32.137-102.272  1.00  0.00           O  
ATOM   3890  H   ASP A 248     -16.512  27.403-101.369  1.00  0.00           H  
ATOM   3891  HA  ASP A 248     -14.834  29.216-102.873  1.00  0.00           H  
ATOM   3892 1HB  ASP A 248     -17.108  29.819-102.039  1.00  0.00           H  
ATOM   3893 2HB  ASP A 248     -16.514  29.737-100.386  1.00  0.00           H  
ATOM   3894  N   PRO A 249     -12.650  29.365-101.260  1.00  0.00           N  
ATOM   3895  CA  PRO A 249     -11.719  29.212-100.150  1.00  0.00           C  
ATOM   3896  C   PRO A 249     -11.993  30.232 -99.060  1.00  0.00           C  
ATOM   3897  O   PRO A 249     -11.797  29.958 -97.876  1.00  0.00           O  
ATOM   3898  CB  PRO A 249     -10.355  29.443-100.808  1.00  0.00           C  
ATOM   3899  CG  PRO A 249     -10.577  29.098-102.241  1.00  0.00           C  
ATOM   3900  CD  PRO A 249     -11.981  29.562-102.525  1.00  0.00           C  
ATOM   3901  HA  PRO A 249     -11.796  28.190 -99.752  1.00  0.00           H  
ATOM   3902 1HB  PRO A 249     -10.039  30.487-100.664  1.00  0.00           H  
ATOM   3903 2HB  PRO A 249      -9.594  28.808-100.329  1.00  0.00           H  
ATOM   3904 1HG  PRO A 249      -9.829  29.599-102.873  1.00  0.00           H  
ATOM   3905 2HG  PRO A 249     -10.450  28.016-102.395  1.00  0.00           H  
ATOM   3906 1HD  PRO A 249     -11.964  30.621-102.822  1.00  0.00           H  
ATOM   3907 2HD  PRO A 249     -12.419  28.943-103.321  1.00  0.00           H  
ATOM   3908  N   VAL A 250     -12.448  31.407 -99.470  1.00  0.00           N  
ATOM   3909  CA  VAL A 250     -12.542  32.552 -98.571  1.00  0.00           C  
ATOM   3910  C   VAL A 250     -13.615  32.333 -97.513  1.00  0.00           C  
ATOM   3911  O   VAL A 250     -13.426  32.669 -96.344  1.00  0.00           O  
ATOM   3912  CB  VAL A 250     -12.863  33.832 -99.366  1.00  0.00           C  
ATOM   3913  CG1 VAL A 250     -13.133  34.992 -98.420  1.00  0.00           C  
ATOM   3914  CG2 VAL A 250     -11.713  34.159-100.306  1.00  0.00           C  
ATOM   3915  H   VAL A 250     -12.738  31.511-100.432  1.00  0.00           H  
ATOM   3916  HA  VAL A 250     -11.581  32.681 -98.073  1.00  0.00           H  
ATOM   3917  HB  VAL A 250     -13.772  33.670 -99.945  1.00  0.00           H  
ATOM   3918 1HG1 VAL A 250     -13.358  35.889 -98.999  1.00  0.00           H  
ATOM   3919 2HG1 VAL A 250     -13.982  34.751 -97.781  1.00  0.00           H  
ATOM   3920 3HG1 VAL A 250     -12.253  35.172 -97.803  1.00  0.00           H  
ATOM   3921 1HG2 VAL A 250     -11.947  35.064-100.866  1.00  0.00           H  
ATOM   3922 2HG2 VAL A 250     -10.802  34.314 -99.728  1.00  0.00           H  
ATOM   3923 3HG2 VAL A 250     -11.564  33.332-101.001  1.00  0.00           H  
ATOM   3924  N   LEU A 251     -14.744  31.768 -97.928  1.00  0.00           N  
ATOM   3925  CA  LEU A 251     -15.850  31.505 -97.015  1.00  0.00           C  
ATOM   3926  C   LEU A 251     -15.459  30.477 -95.960  1.00  0.00           C  
ATOM   3927  O   LEU A 251     -15.805  30.616 -94.787  1.00  0.00           O  
ATOM   3928  CB  LEU A 251     -17.074  31.008 -97.794  1.00  0.00           C  
ATOM   3929  CG  LEU A 251     -17.753  32.045 -98.698  1.00  0.00           C  
ATOM   3930  CD1 LEU A 251     -18.828  31.363 -99.535  1.00  0.00           C  
ATOM   3931  CD2 LEU A 251     -18.347  33.154 -97.843  1.00  0.00           C  
ATOM   3932  H   LEU A 251     -14.839  31.515 -98.901  1.00  0.00           H  
ATOM   3933  HA  LEU A 251     -16.110  32.434 -96.510  1.00  0.00           H  
ATOM   3934 1HB  LEU A 251     -16.771  30.171 -98.420  1.00  0.00           H  
ATOM   3935 2HB  LEU A 251     -17.818  30.651 -97.082  1.00  0.00           H  
ATOM   3936  HG  LEU A 251     -17.017  32.468 -99.383  1.00  0.00           H  
ATOM   3937 1HD1 LEU A 251     -19.310  32.100-100.177  1.00  0.00           H  
ATOM   3938 2HD1 LEU A 251     -18.373  30.588-100.151  1.00  0.00           H  
ATOM   3939 3HD1 LEU A 251     -19.571  30.915 -98.876  1.00  0.00           H  
ATOM   3940 1HD2 LEU A 251     -18.829  33.891 -98.486  1.00  0.00           H  
ATOM   3941 2HD2 LEU A 251     -19.084  32.731 -97.159  1.00  0.00           H  
ATOM   3942 3HD2 LEU A 251     -17.554  33.635 -97.270  1.00  0.00           H  
ATOM   3943  N   ALA A 252     -14.738  29.446 -96.384  1.00  0.00           N  
ATOM   3944  CA  ALA A 252     -14.298  28.392 -95.475  1.00  0.00           C  
ATOM   3945  C   ALA A 252     -13.328  28.933 -94.433  1.00  0.00           C  
ATOM   3946  O   ALA A 252     -13.398  28.570 -93.259  1.00  0.00           O  
ATOM   3947  CB  ALA A 252     -13.655  27.254 -96.254  1.00  0.00           C  
ATOM   3948  H   ALA A 252     -14.486  29.390 -97.361  1.00  0.00           H  
ATOM   3949  HA  ALA A 252     -15.174  28.011 -94.950  1.00  0.00           H  
ATOM   3950 1HB  ALA A 252     -13.332  26.476 -95.562  1.00  0.00           H  
ATOM   3951 2HB  ALA A 252     -14.380  26.837 -96.954  1.00  0.00           H  
ATOM   3952 3HB  ALA A 252     -12.795  27.630 -96.804  1.00  0.00           H  
ATOM   3953  N   MET A 253     -12.423  29.803 -94.868  1.00  0.00           N  
ATOM   3954  CA  MET A 253     -11.437  30.396 -93.972  1.00  0.00           C  
ATOM   3955  C   MET A 253     -12.105  31.273 -92.922  1.00  0.00           C  
ATOM   3956  O   MET A 253     -11.721  31.259 -91.752  1.00  0.00           O  
ATOM   3957  CB  MET A 253     -10.416  31.204 -94.770  1.00  0.00           C  
ATOM   3958  CG  MET A 253      -9.228  31.697 -93.957  1.00  0.00           C  
ATOM   3959  SD  MET A 253      -8.185  30.350 -93.364  1.00  0.00           S  
ATOM   3960  CE  MET A 253      -7.086  31.233 -92.261  1.00  0.00           C  
ATOM   3961  H   MET A 253     -12.418  30.059 -95.845  1.00  0.00           H  
ATOM   3962  HA  MET A 253     -10.917  29.592 -93.449  1.00  0.00           H  
ATOM   3963 1HB  MET A 253     -10.032  30.598 -95.589  1.00  0.00           H  
ATOM   3964 2HB  MET A 253     -10.905  32.075 -95.209  1.00  0.00           H  
ATOM   3965 1HG  MET A 253      -8.618  32.361 -94.569  1.00  0.00           H  
ATOM   3966 2HG  MET A 253      -9.585  32.261 -93.096  1.00  0.00           H  
ATOM   3967 1HE  MET A 253      -6.379  30.533 -91.814  1.00  0.00           H  
ATOM   3968 2HE  MET A 253      -6.540  31.993 -92.822  1.00  0.00           H  
ATOM   3969 3HE  MET A 253      -7.668  31.713 -91.473  1.00  0.00           H  
ATOM   3970  N   THR A 254     -13.105  32.037 -93.346  1.00  0.00           N  
ATOM   3971  CA  THR A 254     -13.829  32.924 -92.442  1.00  0.00           C  
ATOM   3972  C   THR A 254     -14.584  32.133 -91.381  1.00  0.00           C  
ATOM   3973  O   THR A 254     -14.613  32.515 -90.211  1.00  0.00           O  
ATOM   3974  CB  THR A 254     -14.813  33.821 -93.216  1.00  0.00           C  
ATOM   3975  OG1 THR A 254     -14.089  34.639 -94.144  1.00  0.00           O  
ATOM   3976  CG2 THR A 254     -15.588  34.713 -92.258  1.00  0.00           C  
ATOM   3977  H   THR A 254     -13.372  32.002 -94.319  1.00  0.00           H  
ATOM   3978  HA  THR A 254     -13.106  33.563 -91.934  1.00  0.00           H  
ATOM   3979  HB  THR A 254     -15.514  33.198 -93.771  1.00  0.00           H  
ATOM   3980  HG1 THR A 254     -13.615  34.078 -94.762  1.00  0.00           H  
ATOM   3981 1HG2 THR A 254     -16.279  35.339 -92.822  1.00  0.00           H  
ATOM   3982 2HG2 THR A 254     -16.149  34.093 -91.557  1.00  0.00           H  
ATOM   3983 3HG2 THR A 254     -14.893  35.345 -91.706  1.00  0.00           H  
ATOM   3984  N   VAL A 255     -15.195  31.028 -91.796  1.00  0.00           N  
ATOM   3985  CA  VAL A 255     -15.949  30.180 -90.882  1.00  0.00           C  
ATOM   3986  C   VAL A 255     -15.040  29.553 -89.833  1.00  0.00           C  
ATOM   3987  O   VAL A 255     -15.398  29.468 -88.658  1.00  0.00           O  
ATOM   3988  CB  VAL A 255     -16.673  29.066 -91.662  1.00  0.00           C  
ATOM   3989  CG1 VAL A 255     -17.304  28.069 -90.702  1.00  0.00           C  
ATOM   3990  CG2 VAL A 255     -17.724  29.674 -92.578  1.00  0.00           C  
ATOM   3991  H   VAL A 255     -15.134  30.768 -92.770  1.00  0.00           H  
ATOM   3992  HA  VAL A 255     -16.695  30.795 -90.376  1.00  0.00           H  
ATOM   3993  HB  VAL A 255     -15.942  28.520 -92.258  1.00  0.00           H  
ATOM   3994 1HG1 VAL A 255     -17.811  27.288 -91.271  1.00  0.00           H  
ATOM   3995 2HG1 VAL A 255     -16.529  27.620 -90.082  1.00  0.00           H  
ATOM   3996 3HG1 VAL A 255     -18.027  28.582 -90.068  1.00  0.00           H  
ATOM   3997 1HG2 VAL A 255     -18.231  28.881 -93.126  1.00  0.00           H  
ATOM   3998 2HG2 VAL A 255     -18.451  30.225 -91.981  1.00  0.00           H  
ATOM   3999 3HG2 VAL A 255     -17.244  30.353 -93.283  1.00  0.00           H  
ATOM   4000  N   PHE A 256     -13.863  29.116 -90.262  1.00  0.00           N  
ATOM   4001  CA  PHE A 256     -12.899  28.496 -89.360  1.00  0.00           C  
ATOM   4002  C   PHE A 256     -12.405  29.489 -88.316  1.00  0.00           C  
ATOM   4003  O   PHE A 256     -12.255  29.149 -87.143  1.00  0.00           O  
ATOM   4004  CB  PHE A 256     -11.710  27.942 -90.147  1.00  0.00           C  
ATOM   4005  CG  PHE A 256     -10.700  27.226 -89.295  1.00  0.00           C  
ATOM   4006  CD1 PHE A 256     -10.685  25.841 -89.229  1.00  0.00           C  
ATOM   4007  CD2 PHE A 256      -9.764  27.936 -88.559  1.00  0.00           C  
ATOM   4008  CE1 PHE A 256      -9.757  25.182 -88.445  1.00  0.00           C  
ATOM   4009  CE2 PHE A 256      -8.834  27.280 -87.776  1.00  0.00           C  
ATOM   4010  CZ  PHE A 256      -8.831  25.901 -87.720  1.00  0.00           C  
ATOM   4011  H   PHE A 256     -13.629  29.215 -91.239  1.00  0.00           H  
ATOM   4012  HA  PHE A 256     -13.391  27.671 -88.842  1.00  0.00           H  
ATOM   4013 1HB  PHE A 256     -12.068  27.247 -90.906  1.00  0.00           H  
ATOM   4014 2HB  PHE A 256     -11.203  28.757 -90.662  1.00  0.00           H  
ATOM   4015  HD1 PHE A 256     -11.416  25.272 -89.804  1.00  0.00           H  
ATOM   4016  HD2 PHE A 256      -9.767  29.026 -88.604  1.00  0.00           H  
ATOM   4017  HE1 PHE A 256      -9.756  24.093 -88.402  1.00  0.00           H  
ATOM   4018  HE2 PHE A 256      -8.103  27.850 -87.203  1.00  0.00           H  
ATOM   4019  HZ  PHE A 256      -8.100  25.382 -87.101  1.00  0.00           H  
ATOM   4020  N   ALA A 257     -12.153  30.721 -88.750  1.00  0.00           N  
ATOM   4021  CA  ALA A 257     -11.675  31.766 -87.854  1.00  0.00           C  
ATOM   4022  C   ALA A 257     -12.718  32.107 -86.798  1.00  0.00           C  
ATOM   4023  O   ALA A 257     -12.389  32.310 -85.629  1.00  0.00           O  
ATOM   4024  CB  ALA A 257     -11.297  33.010 -88.645  1.00  0.00           C  
ATOM   4025  H   ALA A 257     -12.297  30.937 -89.726  1.00  0.00           H  
ATOM   4026  HA  ALA A 257     -10.789  31.393 -87.340  1.00  0.00           H  
ATOM   4027 1HB  ALA A 257     -10.942  33.781 -87.962  1.00  0.00           H  
ATOM   4028 2HB  ALA A 257     -10.509  32.763 -89.356  1.00  0.00           H  
ATOM   4029 3HB  ALA A 257     -12.170  33.377 -89.184  1.00  0.00           H  
ATOM   4030  N   ARG A 258     -13.978  32.168 -87.217  1.00  0.00           N  
ATOM   4031  CA  ARG A 258     -15.074  32.485 -86.307  1.00  0.00           C  
ATOM   4032  C   ARG A 258     -15.240  31.404 -85.248  1.00  0.00           C  
ATOM   4033  O   ARG A 258     -15.476  31.700 -84.077  1.00  0.00           O  
ATOM   4034  CB  ARG A 258     -16.379  32.643 -87.074  1.00  0.00           C  
ATOM   4035  CG  ARG A 258     -17.591  32.962 -86.213  1.00  0.00           C  
ATOM   4036  CD  ARG A 258     -17.468  34.292 -85.562  1.00  0.00           C  
ATOM   4037  NE  ARG A 258     -18.609  34.586 -84.710  1.00  0.00           N  
ATOM   4038  CZ  ARG A 258     -19.748  35.171 -85.130  1.00  0.00           C  
ATOM   4039  NH1 ARG A 258     -19.881  35.519 -86.391  1.00  0.00           N  
ATOM   4040  NH2 ARG A 258     -20.730  35.396 -84.275  1.00  0.00           N  
ATOM   4041  H   ARG A 258     -14.183  31.992 -88.190  1.00  0.00           H  
ATOM   4042  HA  ARG A 258     -14.848  33.428 -85.808  1.00  0.00           H  
ATOM   4043 1HB  ARG A 258     -16.275  33.442 -87.806  1.00  0.00           H  
ATOM   4044 2HB  ARG A 258     -16.594  31.725 -87.619  1.00  0.00           H  
ATOM   4045 1HG  ARG A 258     -18.487  32.966 -86.835  1.00  0.00           H  
ATOM   4046 2HG  ARG A 258     -17.693  32.207 -85.434  1.00  0.00           H  
ATOM   4047 1HD  ARG A 258     -16.569  34.314 -84.948  1.00  0.00           H  
ATOM   4048 2HD  ARG A 258     -17.405  35.066 -86.326  1.00  0.00           H  
ATOM   4049  HE  ARG A 258     -18.544  34.333 -83.733  1.00  0.00           H  
ATOM   4050 1HH1 ARG A 258     -19.130  35.347 -87.045  1.00  0.00           H  
ATOM   4051 2HH1 ARG A 258     -20.734  35.958 -86.706  1.00  0.00           H  
ATOM   4052 1HH2 ARG A 258     -20.627  35.129 -83.306  1.00  0.00           H  
ATOM   4053 2HH2 ARG A 258     -21.582  35.835 -84.590  1.00  0.00           H  
ATOM   4054  N   ALA A 259     -15.116  30.148 -85.668  1.00  0.00           N  
ATOM   4055  CA  ALA A 259     -15.255  29.019 -84.756  1.00  0.00           C  
ATOM   4056  C   ALA A 259     -14.147  29.018 -83.710  1.00  0.00           C  
ATOM   4057  O   ALA A 259     -14.390  28.743 -82.535  1.00  0.00           O  
ATOM   4058  CB  ALA A 259     -15.253  27.709 -85.530  1.00  0.00           C  
ATOM   4059  H   ALA A 259     -14.920  29.972 -86.643  1.00  0.00           H  
ATOM   4060  HA  ALA A 259     -16.206  29.121 -84.235  1.00  0.00           H  
ATOM   4061 1HB  ALA A 259     -15.358  26.876 -84.835  1.00  0.00           H  
ATOM   4062 2HB  ALA A 259     -16.086  27.701 -86.234  1.00  0.00           H  
ATOM   4063 3HB  ALA A 259     -14.317  27.611 -86.076  1.00  0.00           H  
ATOM   4064  N   GLN A 260     -12.929  29.327 -84.145  1.00  0.00           N  
ATOM   4065  CA  GLN A 260     -11.782  29.362 -83.247  1.00  0.00           C  
ATOM   4066  C   GLN A 260     -11.933  30.459 -82.200  1.00  0.00           C  
ATOM   4067  O   GLN A 260     -11.608  30.262 -81.029  1.00  0.00           O  
ATOM   4068  CB  GLN A 260     -10.488  29.570 -84.039  1.00  0.00           C  
ATOM   4069  CG  GLN A 260     -10.110  28.400 -84.931  1.00  0.00           C  
ATOM   4070  CD  GLN A 260      -9.822  27.138 -84.139  1.00  0.00           C  
ATOM   4071  OE1 GLN A 260     -10.724  26.547 -83.539  1.00  0.00           O  
ATOM   4072  NE2 GLN A 260      -8.562  26.718 -84.134  1.00  0.00           N  
ATOM   4073  H   GLN A 260     -12.795  29.543 -85.122  1.00  0.00           H  
ATOM   4074  HA  GLN A 260     -11.721  28.407 -82.726  1.00  0.00           H  
ATOM   4075 1HB  GLN A 260     -10.585  30.455 -84.668  1.00  0.00           H  
ATOM   4076 2HB  GLN A 260      -9.664  29.748 -83.349  1.00  0.00           H  
ATOM   4077 1HG  GLN A 260     -10.934  28.195 -85.614  1.00  0.00           H  
ATOM   4078 2HG  GLN A 260      -9.214  28.661 -85.495  1.00  0.00           H  
ATOM   4079 1HE2 GLN A 260      -8.312  25.891 -83.629  1.00  0.00           H  
ATOM   4080 2HE2 GLN A 260      -7.863  27.228 -84.635  1.00  0.00           H  
ATOM   4081  N   ILE A 261     -12.429  31.615 -82.630  1.00  0.00           N  
ATOM   4082  CA  ILE A 261     -12.623  32.745 -81.730  1.00  0.00           C  
ATOM   4083  C   ILE A 261     -13.673  32.431 -80.670  1.00  0.00           C  
ATOM   4084  O   ILE A 261     -13.512  32.782 -79.501  1.00  0.00           O  
ATOM   4085  CB  ILE A 261     -13.041  34.004 -82.512  1.00  0.00           C  
ATOM   4086  CG1 ILE A 261     -11.925  34.434 -83.468  1.00  0.00           C  
ATOM   4087  CG2 ILE A 261     -13.391  35.133 -81.555  1.00  0.00           C  
ATOM   4088  CD1 ILE A 261     -10.625  34.773 -82.776  1.00  0.00           C  
ATOM   4089  H   ILE A 261     -12.678  31.713 -83.604  1.00  0.00           H  
ATOM   4090  HA  ILE A 261     -11.680  32.952 -81.225  1.00  0.00           H  
ATOM   4091  HB  ILE A 261     -13.912  33.778 -83.126  1.00  0.00           H  
ATOM   4092 1HG1 ILE A 261     -11.733  33.636 -84.184  1.00  0.00           H  
ATOM   4093 2HG1 ILE A 261     -12.248  35.308 -84.033  1.00  0.00           H  
ATOM   4094 1HG2 ILE A 261     -13.683  36.015 -82.124  1.00  0.00           H  
ATOM   4095 2HG2 ILE A 261     -14.216  34.824 -80.914  1.00  0.00           H  
ATOM   4096 3HG2 ILE A 261     -12.523  35.370 -80.939  1.00  0.00           H  
ATOM   4097 1HD1 ILE A 261      -9.884  35.068 -83.518  1.00  0.00           H  
ATOM   4098 2HD1 ILE A 261     -10.788  35.595 -82.078  1.00  0.00           H  
ATOM   4099 3HD1 ILE A 261     -10.265  33.901 -82.232  1.00  0.00           H  
ATOM   4100  N   LEU A 262     -14.747  31.767 -81.086  1.00  0.00           N  
ATOM   4101  CA  LEU A 262     -15.824  31.403 -80.173  1.00  0.00           C  
ATOM   4102  C   LEU A 262     -15.342  30.416 -79.118  1.00  0.00           C  
ATOM   4103  O   LEU A 262     -15.698  30.523 -77.945  1.00  0.00           O  
ATOM   4104  CB  LEU A 262     -16.997  30.795 -80.952  1.00  0.00           C  
ATOM   4105  CG  LEU A 262     -17.769  31.765 -81.856  1.00  0.00           C  
ATOM   4106  CD1 LEU A 262     -18.776  30.988 -82.693  1.00  0.00           C  
ATOM   4107  CD2 LEU A 262     -18.463  32.814 -81.000  1.00  0.00           C  
ATOM   4108  H   LEU A 262     -14.818  31.508 -82.060  1.00  0.00           H  
ATOM   4109  HA  LEU A 262     -16.168  32.305 -79.668  1.00  0.00           H  
ATOM   4110 1HB  LEU A 262     -16.617  29.990 -81.579  1.00  0.00           H  
ATOM   4111 2HB  LEU A 262     -17.705  30.371 -80.240  1.00  0.00           H  
ATOM   4112  HG  LEU A 262     -17.075  32.256 -82.540  1.00  0.00           H  
ATOM   4113 1HD1 LEU A 262     -19.325  31.677 -83.335  1.00  0.00           H  
ATOM   4114 2HD1 LEU A 262     -18.251  30.258 -83.309  1.00  0.00           H  
ATOM   4115 3HD1 LEU A 262     -19.475  30.472 -82.035  1.00  0.00           H  
ATOM   4116 1HD2 LEU A 262     -19.011  33.504 -81.642  1.00  0.00           H  
ATOM   4117 2HD2 LEU A 262     -19.157  32.325 -80.317  1.00  0.00           H  
ATOM   4118 3HD2 LEU A 262     -17.718  33.366 -80.426  1.00  0.00           H  
ATOM   4119  N   ALA A 263     -14.529  29.454 -79.543  1.00  0.00           N  
ATOM   4120  CA  ALA A 263     -13.997  28.443 -78.636  1.00  0.00           C  
ATOM   4121  C   ALA A 263     -13.078  29.069 -77.593  1.00  0.00           C  
ATOM   4122  O   ALA A 263     -13.113  28.700 -76.419  1.00  0.00           O  
ATOM   4123  CB  ALA A 263     -13.256  27.367 -79.417  1.00  0.00           C  
ATOM   4124  H   ALA A 263     -14.274  29.422 -80.520  1.00  0.00           H  
ATOM   4125  HA  ALA A 263     -14.835  27.985 -78.111  1.00  0.00           H  
ATOM   4126 1HB  ALA A 263     -12.865  26.620 -78.726  1.00  0.00           H  
ATOM   4127 2HB  ALA A 263     -13.941  26.890 -80.118  1.00  0.00           H  
ATOM   4128 3HB  ALA A 263     -12.432  27.820 -79.967  1.00  0.00           H  
ATOM   4129  N   ALA A 264     -12.256  30.018 -78.028  1.00  0.00           N  
ATOM   4130  CA  ALA A 264     -11.327  30.696 -77.133  1.00  0.00           C  
ATOM   4131  C   ALA A 264     -12.070  31.509 -76.081  1.00  0.00           C  
ATOM   4132  O   ALA A 264     -11.685  31.528 -74.912  1.00  0.00           O  
ATOM   4133  CB  ALA A 264     -10.386  31.591 -77.926  1.00  0.00           C  
ATOM   4134  H   ALA A 264     -12.275  30.276 -79.004  1.00  0.00           H  
ATOM   4135  HA  ALA A 264     -10.740  29.937 -76.616  1.00  0.00           H  
ATOM   4136 1HB  ALA A 264      -9.698  32.090 -77.243  1.00  0.00           H  
ATOM   4137 2HB  ALA A 264      -9.819  30.986 -78.634  1.00  0.00           H  
ATOM   4138 3HB  ALA A 264     -10.964  32.337 -78.468  1.00  0.00           H  
ATOM   4139  N   ALA A 265     -13.137  32.180 -76.504  1.00  0.00           N  
ATOM   4140  CA  ALA A 265     -13.935  32.998 -75.600  1.00  0.00           C  
ATOM   4141  C   ALA A 265     -14.614  32.141 -74.539  1.00  0.00           C  
ATOM   4142  O   ALA A 265     -14.676  32.518 -73.369  1.00  0.00           O  
ATOM   4143  CB  ALA A 265     -14.971  33.794 -76.381  1.00  0.00           C  
ATOM   4144  H   ALA A 265     -13.402  32.121 -77.477  1.00  0.00           H  
ATOM   4145  HA  ALA A 265     -13.267  33.692 -75.091  1.00  0.00           H  
ATOM   4146 1HB  ALA A 265     -15.559  34.400 -75.691  1.00  0.00           H  
ATOM   4147 2HB  ALA A 265     -14.467  34.444 -77.096  1.00  0.00           H  
ATOM   4148 3HB  ALA A 265     -15.629  33.110 -76.914  1.00  0.00           H  
ATOM   4149  N   VAL A 266     -15.123  30.986 -74.954  1.00  0.00           N  
ATOM   4150  CA  VAL A 266     -15.799  30.073 -74.041  1.00  0.00           C  
ATOM   4151  C   VAL A 266     -14.839  29.530 -72.992  1.00  0.00           C  
ATOM   4152  O   VAL A 266     -15.189  29.411 -71.818  1.00  0.00           O  
ATOM   4153  CB  VAL A 266     -16.419  28.899 -74.822  1.00  0.00           C  
ATOM   4154  CG1 VAL A 266     -16.959  27.848 -73.863  1.00  0.00           C  
ATOM   4155  CG2 VAL A 266     -17.519  29.410 -75.738  1.00  0.00           C  
ATOM   4156  H   VAL A 266     -15.039  30.735 -75.929  1.00  0.00           H  
ATOM   4157  HA  VAL A 266     -16.598  30.616 -73.535  1.00  0.00           H  
ATOM   4158  HB  VAL A 266     -15.641  28.420 -75.417  1.00  0.00           H  
ATOM   4159 1HG1 VAL A 266     -17.394  27.025 -74.432  1.00  0.00           H  
ATOM   4160 2HG1 VAL A 266     -16.148  27.471 -73.241  1.00  0.00           H  
ATOM   4161 3HG1 VAL A 266     -17.726  28.294 -73.229  1.00  0.00           H  
ATOM   4162 1HG2 VAL A 266     -17.953  28.574 -76.288  1.00  0.00           H  
ATOM   4163 2HG2 VAL A 266     -18.294  29.894 -75.143  1.00  0.00           H  
ATOM   4164 3HG2 VAL A 266     -17.101  30.129 -76.443  1.00  0.00           H  
ATOM   4165  N   PHE A 267     -13.624  29.201 -73.423  1.00  0.00           N  
ATOM   4166  CA  PHE A 267     -12.610  28.671 -72.521  1.00  0.00           C  
ATOM   4167  C   PHE A 267     -12.205  29.704 -71.477  1.00  0.00           C  
ATOM   4168  O   PHE A 267     -12.023  29.376 -70.304  1.00  0.00           O  
ATOM   4169  CB  PHE A 267     -11.377  28.224 -73.308  1.00  0.00           C  
ATOM   4170  CG  PHE A 267     -10.309  27.598 -72.457  1.00  0.00           C  
ATOM   4171  CD1 PHE A 267     -10.173  26.220 -72.391  1.00  0.00           C  
ATOM   4172  CD2 PHE A 267      -9.438  28.387 -71.721  1.00  0.00           C  
ATOM   4173  CE1 PHE A 267      -9.190  25.643 -71.609  1.00  0.00           C  
ATOM   4174  CE2 PHE A 267      -8.454  27.814 -70.938  1.00  0.00           C  
ATOM   4175  CZ  PHE A 267      -8.331  26.440 -70.882  1.00  0.00           C  
ATOM   4176  H   PHE A 267     -13.398  29.323 -74.400  1.00  0.00           H  
ATOM   4177  HA  PHE A 267     -13.025  27.805 -72.003  1.00  0.00           H  
ATOM   4178 1HB  PHE A 267     -11.673  27.501 -74.068  1.00  0.00           H  
ATOM   4179 2HB  PHE A 267     -10.944  29.080 -73.823  1.00  0.00           H  
ATOM   4180  HD1 PHE A 267     -10.852  25.590 -72.967  1.00  0.00           H  
ATOM   4181  HD2 PHE A 267      -9.536  29.472 -71.764  1.00  0.00           H  
ATOM   4182  HE1 PHE A 267      -9.095  24.559 -71.566  1.00  0.00           H  
ATOM   4183  HE2 PHE A 267      -7.776  28.445 -70.365  1.00  0.00           H  
ATOM   4184  HZ  PHE A 267      -7.557  25.987 -70.265  1.00  0.00           H  
ATOM   4185  N   GLY A 268     -12.067  30.952 -71.909  1.00  0.00           N  
ATOM   4186  CA  GLY A 268     -11.684  32.038 -71.014  1.00  0.00           C  
ATOM   4187  C   GLY A 268     -12.754  32.282 -69.958  1.00  0.00           C  
ATOM   4188  O   GLY A 268     -12.445  32.513 -68.789  1.00  0.00           O  
ATOM   4189  H   GLY A 268     -12.231  31.153 -72.885  1.00  0.00           H  
ATOM   4190 1HA  GLY A 268     -10.738  31.794 -70.530  1.00  0.00           H  
ATOM   4191 2HA  GLY A 268     -11.524  32.946 -71.593  1.00  0.00           H  
ATOM   4192  N   LYS A 269     -14.015  32.229 -70.375  1.00  0.00           N  
ATOM   4193  CA  LYS A 269     -15.132  32.445 -69.465  1.00  0.00           C  
ATOM   4194  C   LYS A 269     -15.101  31.454 -68.309  1.00  0.00           C  
ATOM   4195  O   LYS A 269     -15.257  31.834 -67.149  1.00  0.00           O  
ATOM   4196  CB  LYS A 269     -16.461  32.338 -70.214  1.00  0.00           C  
ATOM   4197  CG  LYS A 269     -17.693  32.547 -69.343  1.00  0.00           C  
ATOM   4198  CD  LYS A 269     -17.767  33.976 -68.825  1.00  0.00           C  
ATOM   4199  CE  LYS A 269     -19.048  34.215 -68.040  1.00  0.00           C  
ATOM   4200  NZ  LYS A 269     -19.117  35.598 -67.496  1.00  0.00           N  
ATOM   4201  H   LYS A 269     -14.204  32.035 -71.348  1.00  0.00           H  
ATOM   4202  HA  LYS A 269     -15.047  33.448 -69.046  1.00  0.00           H  
ATOM   4203 1HB  LYS A 269     -16.488  33.077 -71.015  1.00  0.00           H  
ATOM   4204 2HB  LYS A 269     -16.541  31.353 -70.675  1.00  0.00           H  
ATOM   4205 1HG  LYS A 269     -18.590  32.334 -69.925  1.00  0.00           H  
ATOM   4206 2HG  LYS A 269     -17.660  31.863 -68.496  1.00  0.00           H  
ATOM   4207 1HD  LYS A 269     -16.911  34.172 -68.177  1.00  0.00           H  
ATOM   4208 2HD  LYS A 269     -17.731  34.670 -69.664  1.00  0.00           H  
ATOM   4209 1HE  LYS A 269     -19.907  34.049 -68.688  1.00  0.00           H  
ATOM   4210 2HE  LYS A 269     -19.104  33.509 -67.211  1.00  0.00           H  
ATOM   4211 1HZ  LYS A 269     -19.980  35.716 -66.983  1.00  0.00           H  
ATOM   4212 2HZ  LYS A 269     -18.334  35.757 -66.878  1.00  0.00           H  
ATOM   4213 3HZ  LYS A 269     -19.085  36.262 -68.257  1.00  0.00           H  
ATOM   4214  N   ALA A 270     -14.899  30.183 -68.632  1.00  0.00           N  
ATOM   4215  CA  ALA A 270     -14.847  29.134 -67.621  1.00  0.00           C  
ATOM   4216  C   ALA A 270     -13.759  29.414 -66.591  1.00  0.00           C  
ATOM   4217  O   ALA A 270     -13.961  29.220 -65.392  1.00  0.00           O  
ATOM   4218  CB  ALA A 270     -14.620  27.779 -68.275  1.00  0.00           C  
ATOM   4219  H   ALA A 270     -14.777  29.936 -69.604  1.00  0.00           H  
ATOM   4220  HA  ALA A 270     -15.804  29.118 -67.100  1.00  0.00           H  
ATOM   4221 1HB  ALA A 270     -14.584  27.006 -67.508  1.00  0.00           H  
ATOM   4222 2HB  ALA A 270     -15.436  27.567 -68.966  1.00  0.00           H  
ATOM   4223 3HB  ALA A 270     -13.678  27.792 -68.821  1.00  0.00           H  
ATOM   4224  N   VAL A 271     -12.602  29.873 -67.089  1.00  0.00           N  
ATOM   4225  CA  VAL A 271     -11.470  30.313 -66.265  1.00  0.00           C  
ATOM   4226  C   VAL A 271     -11.729  31.625 -65.519  1.00  0.00           C  
ATOM   4227  O   VAL A 271     -11.218  31.836 -64.419  1.00  0.00           O  
ATOM   4228  CB  VAL A 271     -10.221  30.485 -67.150  1.00  0.00           C  
ATOM   4229  CG1 VAL A 271      -9.081  31.098 -66.349  1.00  0.00           C  
ATOM   4230  CG2 VAL A 271      -9.810  29.141 -67.732  1.00  0.00           C  
ATOM   4231  H   VAL A 271     -12.523  29.913 -68.095  1.00  0.00           H  
ATOM   4232  HA  VAL A 271     -11.267  29.544 -65.518  1.00  0.00           H  
ATOM   4233  HB  VAL A 271     -10.453  31.177 -67.959  1.00  0.00           H  
ATOM   4234 1HG1 VAL A 271      -8.207  31.212 -66.990  1.00  0.00           H  
ATOM   4235 2HG1 VAL A 271      -9.385  32.074 -65.972  1.00  0.00           H  
ATOM   4236 3HG1 VAL A 271      -8.834  30.445 -65.512  1.00  0.00           H  
ATOM   4237 1HG2 VAL A 271      -8.927  29.271 -68.357  1.00  0.00           H  
ATOM   4238 2HG2 VAL A 271      -9.583  28.448 -66.922  1.00  0.00           H  
ATOM   4239 3HG2 VAL A 271     -10.625  28.741 -68.335  1.00  0.00           H  
ATOM   4240  N   GLY A 272     -12.523  32.512 -66.113  1.00  0.00           N  
ATOM   4241  CA  GLY A 272     -12.770  33.837 -65.537  1.00  0.00           C  
ATOM   4242  C   GLY A 272     -11.920  34.931 -66.186  1.00  0.00           C  
ATOM   4243  O   GLY A 272     -11.318  35.754 -65.497  1.00  0.00           O  
ATOM   4244  H   GLY A 272     -12.969  32.266 -66.986  1.00  0.00           H  
ATOM   4245 1HA  GLY A 272     -13.823  34.092 -65.652  1.00  0.00           H  
ATOM   4246 2HA  GLY A 272     -12.560  33.813 -64.468  1.00  0.00           H  
ATOM   4247  N   MET A 273     -11.880  34.928 -67.517  1.00  0.00           N  
ATOM   4248  CA  MET A 273     -11.383  36.064 -68.292  1.00  0.00           C  
ATOM   4249  C   MET A 273     -12.472  37.118 -68.467  1.00  0.00           C  
ATOM   4250  O   MET A 273     -13.629  36.791 -68.732  1.00  0.00           O  
ATOM   4251  CB  MET A 273     -10.869  35.595 -69.652  1.00  0.00           C  
ATOM   4252  CG  MET A 273     -10.168  36.674 -70.466  1.00  0.00           C  
ATOM   4253  SD  MET A 273     -11.325  37.785 -71.290  1.00  0.00           S  
ATOM   4254  CE  MET A 273     -11.929  36.731 -72.605  1.00  0.00           C  
ATOM   4255  H   MET A 273     -12.208  34.106 -68.004  1.00  0.00           H  
ATOM   4256  HA  MET A 273     -10.560  36.522 -67.745  1.00  0.00           H  
ATOM   4257 1HB  MET A 273     -10.167  34.774 -69.512  1.00  0.00           H  
ATOM   4258 2HB  MET A 273     -11.702  35.217 -70.245  1.00  0.00           H  
ATOM   4259 1HG  MET A 273      -9.528  37.265 -69.811  1.00  0.00           H  
ATOM   4260 2HG  MET A 273      -9.540  36.207 -71.224  1.00  0.00           H  
ATOM   4261 1HE  MET A 273     -12.657  37.278 -73.205  1.00  0.00           H  
ATOM   4262 2HE  MET A 273     -11.095  36.422 -73.236  1.00  0.00           H  
ATOM   4263 3HE  MET A 273     -12.404  35.848 -72.175  1.00  0.00           H  
ATOM   4264  N   PRO A 274     -12.106  38.388 -68.319  1.00  0.00           N  
ATOM   4265  CA  PRO A 274     -13.091  39.466 -68.346  1.00  0.00           C  
ATOM   4266  C   PRO A 274     -13.774  39.549 -69.709  1.00  0.00           C  
ATOM   4267  O   PRO A 274     -13.112  39.664 -70.740  1.00  0.00           O  
ATOM   4268  CB  PRO A 274     -12.248  40.712 -68.059  1.00  0.00           C  
ATOM   4269  CG  PRO A 274     -11.044  40.185 -67.355  1.00  0.00           C  
ATOM   4270  CD  PRO A 274     -10.779  38.856 -68.011  1.00  0.00           C  
ATOM   4271  HA  PRO A 274     -13.832  39.300 -67.550  1.00  0.00           H  
ATOM   4272 1HB  PRO A 274     -12.001  41.225 -69.000  1.00  0.00           H  
ATOM   4273 2HB  PRO A 274     -12.823  41.423 -67.447  1.00  0.00           H  
ATOM   4274 1HG  PRO A 274     -10.203  40.886 -67.462  1.00  0.00           H  
ATOM   4275 2HG  PRO A 274     -11.244  40.092 -66.277  1.00  0.00           H  
ATOM   4276 1HD  PRO A 274     -10.169  39.008 -68.914  1.00  0.00           H  
ATOM   4277 2HD  PRO A 274     -10.263  38.193 -67.302  1.00  0.00           H  
ATOM   4278  N   GLU A 275     -15.096  39.479 -69.572  1.00  0.00           N  
ATOM   4279  CA  GLU A 275     -16.043  39.167 -70.640  1.00  0.00           C  
ATOM   4280  C   GLU A 275     -16.007  40.238 -71.729  1.00  0.00           C  
ATOM   4281  O   GLU A 275     -16.343  39.975 -72.884  1.00  0.00           O  
ATOM   4282  CB  GLU A 275     -17.461  39.041 -70.078  1.00  0.00           C  
ATOM   4283  CG  GLU A 275     -18.015  40.324 -69.477  1.00  0.00           C  
ATOM   4284  CD  GLU A 275     -17.612  40.519 -68.042  1.00  0.00           C  
ATOM   4285  OE1 GLU A 275     -16.677  39.886 -67.616  1.00  0.00           O  
ATOM   4286  OE2 GLU A 275     -18.241  41.303 -67.370  1.00  0.00           O  
ATOM   4287  H   GLU A 275     -15.447  39.662 -68.642  1.00  0.00           H  
ATOM   4288  HA  GLU A 275     -15.758  38.214 -71.087  1.00  0.00           H  
ATOM   4289 1HB  GLU A 275     -18.139  38.722 -70.870  1.00  0.00           H  
ATOM   4290 2HB  GLU A 275     -17.479  38.274 -69.304  1.00  0.00           H  
ATOM   4291 1HG  GLU A 275     -17.657  41.171 -70.061  1.00  0.00           H  
ATOM   4292 2HG  GLU A 275     -19.102  40.305 -69.545  1.00  0.00           H  
ATOM   4293  N   ILE A 276     -15.596  41.437 -71.337  1.00  0.00           N  
ATOM   4294  CA  ILE A 276     -15.417  42.562 -72.250  1.00  0.00           C  
ATOM   4295  C   ILE A 276     -14.364  42.252 -73.305  1.00  0.00           C  
ATOM   4296  O   ILE A 276     -14.529  42.588 -74.478  1.00  0.00           O  
ATOM   4297  CB  ILE A 276     -15.015  43.835 -71.483  1.00  0.00           C  
ATOM   4298  CG1 ILE A 276     -16.176  44.322 -70.612  1.00  0.00           C  
ATOM   4299  CG2 ILE A 276     -14.578  44.924 -72.451  1.00  0.00           C  
ATOM   4300  CD1 ILE A 276     -15.789  45.398 -69.623  1.00  0.00           C  
ATOM   4301  H   ILE A 276     -15.399  41.565 -70.355  1.00  0.00           H  
ATOM   4302  HA  ILE A 276     -16.362  42.748 -72.757  1.00  0.00           H  
ATOM   4303  HB  ILE A 276     -14.190  43.608 -70.809  1.00  0.00           H  
ATOM   4304 1HG1 ILE A 276     -16.969  44.713 -71.248  1.00  0.00           H  
ATOM   4305 2HG1 ILE A 276     -16.591  43.482 -70.054  1.00  0.00           H  
ATOM   4306 1HG2 ILE A 276     -14.299  45.816 -71.892  1.00  0.00           H  
ATOM   4307 2HG2 ILE A 276     -13.724  44.575 -73.028  1.00  0.00           H  
ATOM   4308 3HG2 ILE A 276     -15.400  45.161 -73.126  1.00  0.00           H  
ATOM   4309 1HD1 ILE A 276     -16.664  45.691 -69.043  1.00  0.00           H  
ATOM   4310 2HD1 ILE A 276     -15.019  45.016 -68.952  1.00  0.00           H  
ATOM   4311 3HD1 ILE A 276     -15.404  46.264 -70.161  1.00  0.00           H  
ATOM   4312  N   VAL A 277     -13.281  41.610 -72.883  1.00  0.00           N  
ATOM   4313  CA  VAL A 277     -12.197  41.255 -73.793  1.00  0.00           C  
ATOM   4314  C   VAL A 277     -12.663  40.246 -74.835  1.00  0.00           C  
ATOM   4315  O   VAL A 277     -12.308  40.343 -76.010  1.00  0.00           O  
ATOM   4316  CB  VAL A 277     -11.010  40.667 -73.008  1.00  0.00           C  
ATOM   4317  CG1 VAL A 277      -9.957  40.122 -73.962  1.00  0.00           C  
ATOM   4318  CG2 VAL A 277     -10.414  41.729 -72.096  1.00  0.00           C  
ATOM   4319  H   VAL A 277     -13.205  41.362 -71.907  1.00  0.00           H  
ATOM   4320  HA  VAL A 277     -11.865  42.158 -74.305  1.00  0.00           H  
ATOM   4321  HB  VAL A 277     -11.363  39.828 -72.407  1.00  0.00           H  
ATOM   4322 1HG1 VAL A 277      -9.126  39.710 -73.390  1.00  0.00           H  
ATOM   4323 2HG1 VAL A 277     -10.396  39.339 -74.579  1.00  0.00           H  
ATOM   4324 3HG1 VAL A 277      -9.594  40.927 -74.600  1.00  0.00           H  
ATOM   4325 1HG2 VAL A 277      -9.576  41.306 -71.544  1.00  0.00           H  
ATOM   4326 2HG2 VAL A 277     -10.066  42.570 -72.697  1.00  0.00           H  
ATOM   4327 3HG2 VAL A 277     -11.174  42.074 -71.395  1.00  0.00           H  
ATOM   4328  N   SER A 278     -13.460  39.277 -74.401  1.00  0.00           N  
ATOM   4329  CA  SER A 278     -13.977  38.248 -75.296  1.00  0.00           C  
ATOM   4330  C   SER A 278     -14.904  38.849 -76.346  1.00  0.00           C  
ATOM   4331  O   SER A 278     -14.860  38.470 -77.516  1.00  0.00           O  
ATOM   4332  CB  SER A 278     -14.716  37.188 -74.502  1.00  0.00           C  
ATOM   4333  OG  SER A 278     -15.853  37.726 -73.884  1.00  0.00           O  
ATOM   4334  H   SER A 278     -13.715  39.252 -73.424  1.00  0.00           H  
ATOM   4335  HA  SER A 278     -13.135  37.781 -75.809  1.00  0.00           H  
ATOM   4336 1HB  SER A 278     -15.009  36.375 -75.166  1.00  0.00           H  
ATOM   4337 2HB  SER A 278     -14.052  36.770 -73.747  1.00  0.00           H  
ATOM   4338  HG  SER A 278     -16.262  37.000 -73.406  1.00  0.00           H  
ATOM   4339  N   GLU A 279     -15.743  39.786 -75.921  1.00  0.00           N  
ATOM   4340  CA  GLU A 279     -16.682  40.440 -76.824  1.00  0.00           C  
ATOM   4341  C   GLU A 279     -15.951  41.255 -77.883  1.00  0.00           C  
ATOM   4342  O   GLU A 279     -16.334  41.257 -79.053  1.00  0.00           O  
ATOM   4343  CB  GLU A 279     -17.635  41.344 -76.039  1.00  0.00           C  
ATOM   4344  CG  GLU A 279     -18.706  42.015 -76.887  1.00  0.00           C  
ATOM   4345  CD  GLU A 279     -19.678  42.822 -76.071  1.00  0.00           C  
ATOM   4346  OE1 GLU A 279     -19.904  42.476 -74.937  1.00  0.00           O  
ATOM   4347  OE2 GLU A 279     -20.194  43.788 -76.584  1.00  0.00           O  
ATOM   4348  H   GLU A 279     -15.730  40.053 -74.947  1.00  0.00           H  
ATOM   4349  HA  GLU A 279     -17.266  39.671 -77.331  1.00  0.00           H  
ATOM   4350 1HB  GLU A 279     -18.137  40.760 -75.267  1.00  0.00           H  
ATOM   4351 2HB  GLU A 279     -17.065  42.127 -75.539  1.00  0.00           H  
ATOM   4352 1HG  GLU A 279     -18.224  42.671 -77.611  1.00  0.00           H  
ATOM   4353 2HG  GLU A 279     -19.251  41.250 -77.439  1.00  0.00           H  
ATOM   4354  N   HIS A 280     -14.896  41.947 -77.468  1.00  0.00           N  
ATOM   4355  CA  HIS A 280     -14.111  42.767 -78.383  1.00  0.00           C  
ATOM   4356  C   HIS A 280     -13.417  41.911 -79.433  1.00  0.00           C  
ATOM   4357  O   HIS A 280     -13.359  42.276 -80.607  1.00  0.00           O  
ATOM   4358  CB  HIS A 280     -13.069  43.588 -77.616  1.00  0.00           C  
ATOM   4359  CG  HIS A 280     -13.659  44.695 -76.798  1.00  0.00           C  
ATOM   4360  ND1 HIS A 280     -14.941  45.163 -76.995  1.00  0.00           N  
ATOM   4361  CD2 HIS A 280     -13.142  45.426 -75.783  1.00  0.00           C  
ATOM   4362  CE1 HIS A 280     -15.188  46.135 -76.134  1.00  0.00           C  
ATOM   4363  NE2 HIS A 280     -14.113  46.314 -75.388  1.00  0.00           N  
ATOM   4364  H   HIS A 280     -14.630  41.905 -76.494  1.00  0.00           H  
ATOM   4365  HA  HIS A 280     -14.769  43.461 -78.906  1.00  0.00           H  
ATOM   4366 1HB  HIS A 280     -12.508  42.933 -76.950  1.00  0.00           H  
ATOM   4367 2HB  HIS A 280     -12.360  44.024 -78.320  1.00  0.00           H  
ATOM   4368  HD2 HIS A 280     -12.143  45.329 -75.358  1.00  0.00           H  
ATOM   4369  HE1 HIS A 280     -16.120  46.694 -76.053  1.00  0.00           H  
ATOM   4370  HE2 HIS A 280     -14.014  46.992 -74.646  1.00  0.00           H  
ATOM   4371  N   ALA A 281     -12.890  40.767 -79.004  1.00  0.00           N  
ATOM   4372  CA  ALA A 281     -12.199  39.856 -79.909  1.00  0.00           C  
ATOM   4373  C   ALA A 281     -13.152  39.285 -80.952  1.00  0.00           C  
ATOM   4374  O   ALA A 281     -12.800  39.158 -82.125  1.00  0.00           O  
ATOM   4375  CB  ALA A 281     -11.538  38.732 -79.125  1.00  0.00           C  
ATOM   4376  H   ALA A 281     -12.969  40.524 -78.027  1.00  0.00           H  
ATOM   4377  HA  ALA A 281     -11.429  40.420 -80.435  1.00  0.00           H  
ATOM   4378 1HB  ALA A 281     -11.026  38.060 -79.814  1.00  0.00           H  
ATOM   4379 2HB  ALA A 281     -10.816  39.152 -78.424  1.00  0.00           H  
ATOM   4380 3HB  ALA A 281     -12.296  38.177 -78.575  1.00  0.00           H  
ATOM   4381  N   ARG A 282     -14.360  38.943 -80.517  1.00  0.00           N  
ATOM   4382  CA  ARG A 282     -15.367  38.386 -81.413  1.00  0.00           C  
ATOM   4383  C   ARG A 282     -15.788  39.401 -82.468  1.00  0.00           C  
ATOM   4384  O   ARG A 282     -15.967  39.059 -83.637  1.00  0.00           O  
ATOM   4385  CB  ARG A 282     -16.591  37.937 -80.629  1.00  0.00           C  
ATOM   4386  CG  ARG A 282     -16.379  36.706 -79.762  1.00  0.00           C  
ATOM   4387  CD  ARG A 282     -17.599  36.363 -78.987  1.00  0.00           C  
ATOM   4388  NE  ARG A 282     -17.401  35.186 -78.156  1.00  0.00           N  
ATOM   4389  CZ  ARG A 282     -18.289  34.730 -77.252  1.00  0.00           C  
ATOM   4390  NH1 ARG A 282     -19.429  35.361 -77.074  1.00  0.00           N  
ATOM   4391  NH2 ARG A 282     -18.015  33.648 -76.544  1.00  0.00           N  
ATOM   4392  H   ARG A 282     -14.587  39.072 -79.541  1.00  0.00           H  
ATOM   4393  HA  ARG A 282     -14.939  37.518 -81.917  1.00  0.00           H  
ATOM   4394 1HB  ARG A 282     -16.923  38.744 -79.979  1.00  0.00           H  
ATOM   4395 2HB  ARG A 282     -17.405  37.717 -81.320  1.00  0.00           H  
ATOM   4396 1HG  ARG A 282     -16.125  35.855 -80.395  1.00  0.00           H  
ATOM   4397 2HG  ARG A 282     -15.567  36.891 -79.059  1.00  0.00           H  
ATOM   4398 1HD  ARG A 282     -17.864  37.197 -78.339  1.00  0.00           H  
ATOM   4399 2HD  ARG A 282     -18.421  36.162 -79.673  1.00  0.00           H  
ATOM   4400  HE  ARG A 282     -16.536  34.674 -78.265  1.00  0.00           H  
ATOM   4401 1HH1 ARG A 282     -19.639  36.188 -77.615  1.00  0.00           H  
ATOM   4402 2HH1 ARG A 282     -20.095  35.019 -76.396  1.00  0.00           H  
ATOM   4403 1HH2 ARG A 282     -17.139  33.163 -76.681  1.00  0.00           H  
ATOM   4404 2HH2 ARG A 282     -18.680  33.306 -75.867  1.00  0.00           H  
ATOM   4405  N   ARG A 283     -15.944  40.651 -82.048  1.00  0.00           N  
ATOM   4406  CA  ARG A 283     -16.345  41.719 -82.957  1.00  0.00           C  
ATOM   4407  C   ARG A 283     -15.281  41.970 -84.016  1.00  0.00           C  
ATOM   4408  O   ARG A 283     -15.595  42.185 -85.187  1.00  0.00           O  
ATOM   4409  CB  ARG A 283     -16.605  43.007 -82.189  1.00  0.00           C  
ATOM   4410  CG  ARG A 283     -17.855  42.995 -81.325  1.00  0.00           C  
ATOM   4411  CD  ARG A 283     -18.056  44.293 -80.631  1.00  0.00           C  
ATOM   4412  NE  ARG A 283     -19.204  44.260 -79.740  1.00  0.00           N  
ATOM   4413  CZ  ARG A 283     -20.478  44.473 -80.125  1.00  0.00           C  
ATOM   4414  NH1 ARG A 283     -20.749  44.733 -81.385  1.00  0.00           N  
ATOM   4415  NH2 ARG A 283     -21.454  44.421 -79.236  1.00  0.00           N  
ATOM   4416  H   ARG A 283     -15.781  40.867 -81.075  1.00  0.00           H  
ATOM   4417  HA  ARG A 283     -17.267  41.421 -83.456  1.00  0.00           H  
ATOM   4418 1HB  ARG A 283     -15.757  43.220 -81.539  1.00  0.00           H  
ATOM   4419 2HB  ARG A 283     -16.696  43.836 -82.890  1.00  0.00           H  
ATOM   4420 1HG  ARG A 283     -18.728  42.802 -81.950  1.00  0.00           H  
ATOM   4421 2HG  ARG A 283     -17.769  42.212 -80.570  1.00  0.00           H  
ATOM   4422 1HD  ARG A 283     -17.172  44.529 -80.039  1.00  0.00           H  
ATOM   4423 2HD  ARG A 283     -18.219  45.078 -81.369  1.00  0.00           H  
ATOM   4424  HE  ARG A 283     -19.035  44.064 -78.763  1.00  0.00           H  
ATOM   4425 1HH1 ARG A 283     -20.002  44.772 -82.065  1.00  0.00           H  
ATOM   4426 2HH1 ARG A 283     -21.703  44.892 -81.674  1.00  0.00           H  
ATOM   4427 1HH2 ARG A 283     -21.246  44.222 -78.267  1.00  0.00           H  
ATOM   4428 2HH2 ARG A 283     -22.408  44.581 -79.525  1.00  0.00           H  
ATOM   4429  N   MET A 284     -14.019  41.942 -83.598  1.00  0.00           N  
ATOM   4430  CA  MET A 284     -12.905  42.168 -84.511  1.00  0.00           C  
ATOM   4431  C   MET A 284     -12.819  41.063 -85.557  1.00  0.00           C  
ATOM   4432  O   MET A 284     -12.562  41.325 -86.732  1.00  0.00           O  
ATOM   4433  CB  MET A 284     -11.595  42.268 -83.731  1.00  0.00           C  
ATOM   4434  CG  MET A 284     -10.366  42.518 -84.594  1.00  0.00           C  
ATOM   4435  SD  MET A 284      -8.845  42.606 -83.628  1.00  0.00           S  
ATOM   4436  CE  MET A 284      -8.645  40.890 -83.158  1.00  0.00           C  
ATOM   4437  H   MET A 284     -13.827  41.760 -82.623  1.00  0.00           H  
ATOM   4438  HA  MET A 284     -13.072  43.108 -85.036  1.00  0.00           H  
ATOM   4439 1HB  MET A 284     -11.665  43.078 -83.006  1.00  0.00           H  
ATOM   4440 2HB  MET A 284     -11.431  41.344 -83.175  1.00  0.00           H  
ATOM   4441 1HG  MET A 284     -10.266  41.717 -85.325  1.00  0.00           H  
ATOM   4442 2HG  MET A 284     -10.486  43.458 -85.133  1.00  0.00           H  
ATOM   4443 1HE  MET A 284      -7.743  40.781 -82.554  1.00  0.00           H  
ATOM   4444 2HE  MET A 284      -9.511  40.567 -82.579  1.00  0.00           H  
ATOM   4445 3HE  MET A 284      -8.557  40.274 -84.053  1.00  0.00           H  
ATOM   4446  N   VAL A 285     -13.034  39.827 -85.123  1.00  0.00           N  
ATOM   4447  CA  VAL A 285     -12.981  38.678 -86.022  1.00  0.00           C  
ATOM   4448  C   VAL A 285     -14.087  38.747 -87.068  1.00  0.00           C  
ATOM   4449  O   VAL A 285     -13.866  38.442 -88.240  1.00  0.00           O  
ATOM   4450  CB  VAL A 285     -13.114  37.367 -85.224  1.00  0.00           C  
ATOM   4451  CG1 VAL A 285     -13.250  36.181 -86.167  1.00  0.00           C  
ATOM   4452  CG2 VAL A 285     -11.912  37.194 -84.309  1.00  0.00           C  
ATOM   4453  H   VAL A 285     -13.241  39.677 -84.146  1.00  0.00           H  
ATOM   4454  HA  VAL A 285     -12.017  38.681 -86.531  1.00  0.00           H  
ATOM   4455  HB  VAL A 285     -14.025  37.408 -84.626  1.00  0.00           H  
ATOM   4456 1HG1 VAL A 285     -13.344  35.263 -85.586  1.00  0.00           H  
ATOM   4457 2HG1 VAL A 285     -14.137  36.309 -86.787  1.00  0.00           H  
ATOM   4458 3HG1 VAL A 285     -12.367  36.119 -86.803  1.00  0.00           H  
ATOM   4459 1HG2 VAL A 285     -12.013  36.266 -83.747  1.00  0.00           H  
ATOM   4460 2HG2 VAL A 285     -11.001  37.159 -84.907  1.00  0.00           H  
ATOM   4461 3HG2 VAL A 285     -11.858  38.033 -83.615  1.00  0.00           H  
ATOM   4462  N   ARG A 286     -15.279  39.151 -86.637  1.00  0.00           N  
ATOM   4463  CA  ARG A 286     -16.421  39.260 -87.536  1.00  0.00           C  
ATOM   4464  C   ARG A 286     -16.188  40.332 -88.595  1.00  0.00           C  
ATOM   4465  O   ARG A 286     -16.527  40.147 -89.764  1.00  0.00           O  
ATOM   4466  CB  ARG A 286     -17.686  39.587 -86.756  1.00  0.00           C  
ATOM   4467  CG  ARG A 286     -18.956  39.638 -87.591  1.00  0.00           C  
ATOM   4468  CD  ARG A 286     -20.161  39.838 -86.745  1.00  0.00           C  
ATOM   4469  NE  ARG A 286     -21.373  39.932 -87.542  1.00  0.00           N  
ATOM   4470  CZ  ARG A 286     -22.605  40.147 -87.039  1.00  0.00           C  
ATOM   4471  NH1 ARG A 286     -22.770  40.286 -85.743  1.00  0.00           N  
ATOM   4472  NH2 ARG A 286     -23.647  40.216 -87.850  1.00  0.00           N  
ATOM   4473  H   ARG A 286     -15.395  39.389 -85.662  1.00  0.00           H  
ATOM   4474  HA  ARG A 286     -16.559  38.302 -88.037  1.00  0.00           H  
ATOM   4475 1HB  ARG A 286     -17.834  38.842 -85.976  1.00  0.00           H  
ATOM   4476 2HB  ARG A 286     -17.573  40.555 -86.268  1.00  0.00           H  
ATOM   4477 1HG  ARG A 286     -18.893  40.464 -88.299  1.00  0.00           H  
ATOM   4478 2HG  ARG A 286     -19.072  38.700 -88.136  1.00  0.00           H  
ATOM   4479 1HD  ARG A 286     -20.268  38.998 -86.059  1.00  0.00           H  
ATOM   4480 2HD  ARG A 286     -20.056  40.761 -86.175  1.00  0.00           H  
ATOM   4481  HE  ARG A 286     -21.286  39.830 -88.544  1.00  0.00           H  
ATOM   4482 1HH1 ARG A 286     -21.974  40.233 -85.123  1.00  0.00           H  
ATOM   4483 2HH1 ARG A 286     -23.693  40.447 -85.366  1.00  0.00           H  
ATOM   4484 1HH2 ARG A 286     -23.519  40.108 -88.847  1.00  0.00           H  
ATOM   4485 2HH2 ARG A 286     -24.569  40.376 -87.473  1.00  0.00           H  
ATOM   4486  N   LEU A 287     -15.607  41.452 -88.179  1.00  0.00           N  
ATOM   4487  CA  LEU A 287     -15.329  42.555 -89.092  1.00  0.00           C  
ATOM   4488  C   LEU A 287     -14.307  42.150 -90.147  1.00  0.00           C  
ATOM   4489  O   LEU A 287     -14.440  42.498 -91.320  1.00  0.00           O  
ATOM   4490  CB  LEU A 287     -14.815  43.772 -88.313  1.00  0.00           C  
ATOM   4491  CG  LEU A 287     -14.583  45.043 -89.141  1.00  0.00           C  
ATOM   4492  CD1 LEU A 287     -14.725  46.266 -88.245  1.00  0.00           C  
ATOM   4493  CD2 LEU A 287     -13.203  44.989 -89.779  1.00  0.00           C  
ATOM   4494  H   LEU A 287     -15.352  41.543 -87.206  1.00  0.00           H  
ATOM   4495  HA  LEU A 287     -16.255  42.828 -89.597  1.00  0.00           H  
ATOM   4496 1HB  LEU A 287     -15.533  44.013 -87.531  1.00  0.00           H  
ATOM   4497 2HB  LEU A 287     -13.869  43.508 -87.840  1.00  0.00           H  
ATOM   4498  HG  LEU A 287     -15.341  45.112 -89.921  1.00  0.00           H  
ATOM   4499 1HD1 LEU A 287     -14.560  47.169 -88.833  1.00  0.00           H  
ATOM   4500 2HD1 LEU A 287     -15.727  46.290 -87.818  1.00  0.00           H  
ATOM   4501 3HD1 LEU A 287     -13.989  46.216 -87.443  1.00  0.00           H  
ATOM   4502 1HD2 LEU A 287     -13.039  45.891 -90.368  1.00  0.00           H  
ATOM   4503 2HD2 LEU A 287     -12.444  44.921 -88.999  1.00  0.00           H  
ATOM   4504 3HD2 LEU A 287     -13.136  44.115 -90.427  1.00  0.00           H  
ATOM   4505  N   ALA A 288     -13.286  41.414 -89.723  1.00  0.00           N  
ATOM   4506  CA  ALA A 288     -12.239  40.962 -90.632  1.00  0.00           C  
ATOM   4507  C   ALA A 288     -12.793  39.999 -91.675  1.00  0.00           C  
ATOM   4508  O   ALA A 288     -12.430  40.064 -92.849  1.00  0.00           O  
ATOM   4509  CB  ALA A 288     -11.108  40.305 -89.853  1.00  0.00           C  
ATOM   4510  H   ALA A 288     -13.233  41.159 -88.747  1.00  0.00           H  
ATOM   4511  HA  ALA A 288     -11.846  41.833 -91.156  1.00  0.00           H  
ATOM   4512 1HB  ALA A 288     -10.335  39.973 -90.546  1.00  0.00           H  
ATOM   4513 2HB  ALA A 288     -10.684  41.024 -89.152  1.00  0.00           H  
ATOM   4514 3HB  ALA A 288     -11.495  39.449 -89.304  1.00  0.00           H  
ATOM   4515  N   GLY A 289     -13.675  39.107 -91.240  1.00  0.00           N  
ATOM   4516  CA  GLY A 289     -14.280  38.128 -92.136  1.00  0.00           C  
ATOM   4517  C   GLY A 289     -15.149  38.808 -93.187  1.00  0.00           C  
ATOM   4518  O   GLY A 289     -15.140  38.425 -94.357  1.00  0.00           O  
ATOM   4519  H   GLY A 289     -13.933  39.106 -90.264  1.00  0.00           H  
ATOM   4520 1HA  GLY A 289     -13.497  37.548 -92.625  1.00  0.00           H  
ATOM   4521 2HA  GLY A 289     -14.883  37.429 -91.557  1.00  0.00           H  
ATOM   4522  N   GLU A 290     -15.900  39.820 -92.762  1.00  0.00           N  
ATOM   4523  CA  GLU A 290     -16.776  40.555 -93.665  1.00  0.00           C  
ATOM   4524  C   GLU A 290     -15.975  41.298 -94.726  1.00  0.00           C  
ATOM   4525  O   GLU A 290     -16.358  41.332 -95.895  1.00  0.00           O  
ATOM   4526  CB  GLU A 290     -17.642  41.543 -92.881  1.00  0.00           C  
ATOM   4527  CG  GLU A 290     -18.701  40.892 -92.003  1.00  0.00           C  
ATOM   4528  CD  GLU A 290     -19.484  41.888 -91.193  1.00  0.00           C  
ATOM   4529  OE1 GLU A 290     -19.143  43.046 -91.220  1.00  0.00           O  
ATOM   4530  OE2 GLU A 290     -20.424  41.490 -90.547  1.00  0.00           O  
ATOM   4531  H   GLU A 290     -15.862  40.086 -91.788  1.00  0.00           H  
ATOM   4532  HA  GLU A 290     -17.429  39.842 -94.170  1.00  0.00           H  
ATOM   4533 1HB  GLU A 290     -17.007  42.155 -92.240  1.00  0.00           H  
ATOM   4534 2HB  GLU A 290     -18.150  42.213 -93.575  1.00  0.00           H  
ATOM   4535 1HG  GLU A 290     -19.390  40.334 -92.636  1.00  0.00           H  
ATOM   4536 2HG  GLU A 290     -18.216  40.185 -91.330  1.00  0.00           H  
ATOM   4537  N   ALA A 291     -14.862  41.892 -94.311  1.00  0.00           N  
ATOM   4538  CA  ALA A 291     -14.005  42.639 -95.224  1.00  0.00           C  
ATOM   4539  C   ALA A 291     -13.391  41.722 -96.274  1.00  0.00           C  
ATOM   4540  O   ALA A 291     -13.301  42.080 -97.448  1.00  0.00           O  
ATOM   4541  CB  ALA A 291     -12.913  43.366 -94.452  1.00  0.00           C  
ATOM   4542  H   ALA A 291     -14.603  41.825 -93.337  1.00  0.00           H  
ATOM   4543  HA  ALA A 291     -14.620  43.375 -95.741  1.00  0.00           H  
ATOM   4544 1HB  ALA A 291     -12.282  43.918 -95.148  1.00  0.00           H  
ATOM   4545 2HB  ALA A 291     -13.368  44.060 -93.745  1.00  0.00           H  
ATOM   4546 3HB  ALA A 291     -12.308  42.641 -93.910  1.00  0.00           H  
ATOM   4547  N   ALA A 292     -12.970  40.537 -95.846  1.00  0.00           N  
ATOM   4548  CA  ALA A 292     -12.362  39.566 -96.747  1.00  0.00           C  
ATOM   4549  C   ALA A 292     -13.363  39.084 -97.791  1.00  0.00           C  
ATOM   4550  O   ALA A 292     -13.024  38.927 -98.964  1.00  0.00           O  
ATOM   4551  CB  ALA A 292     -11.808  38.387 -95.960  1.00  0.00           C  
ATOM   4552  H   ALA A 292     -13.076  40.303 -94.869  1.00  0.00           H  
ATOM   4553  HA  ALA A 292     -11.542  40.056 -97.271  1.00  0.00           H  
ATOM   4554 1HB  ALA A 292     -11.357  37.671 -96.647  1.00  0.00           H  
ATOM   4555 2HB  ALA A 292     -11.053  38.741 -95.258  1.00  0.00           H  
ATOM   4556 3HB  ALA A 292     -12.615  37.905 -95.411  1.00  0.00           H  
ATOM   4557  N   LEU A 293     -14.596  38.850 -97.358  1.00  0.00           N  
ATOM   4558  CA  LEU A 293     -15.649  38.386 -98.253  1.00  0.00           C  
ATOM   4559  C   LEU A 293     -15.976  39.435 -99.309  1.00  0.00           C  
ATOM   4560  O   LEU A 293     -16.182  39.109-100.478  1.00  0.00           O  
ATOM   4561  CB  LEU A 293     -16.912  38.045 -97.453  1.00  0.00           C  
ATOM   4562  CG  LEU A 293     -18.093  37.506 -98.271  1.00  0.00           C  
ATOM   4563  CD1 LEU A 293     -17.675  36.228 -98.985  1.00  0.00           C  
ATOM   4564  CD2 LEU A 293     -19.277  37.256 -97.349  1.00  0.00           C  
ATOM   4565  H   LEU A 293     -14.810  38.998 -96.382  1.00  0.00           H  
ATOM   4566  HA  LEU A 293     -15.302  37.486 -98.759  1.00  0.00           H  
ATOM   4567 1HB  LEU A 293     -16.658  37.296 -96.705  1.00  0.00           H  
ATOM   4568 2HB  LEU A 293     -17.250  38.944 -96.937  1.00  0.00           H  
ATOM   4569  HG  LEU A 293     -18.372  38.236 -99.031  1.00  0.00           H  
ATOM   4570 1HD1 LEU A 293     -18.513  35.845 -99.566  1.00  0.00           H  
ATOM   4571 2HD1 LEU A 293     -16.839  36.440 -99.652  1.00  0.00           H  
ATOM   4572 3HD1 LEU A 293     -17.373  35.483 -98.249  1.00  0.00           H  
ATOM   4573 1HD2 LEU A 293     -20.116  36.873 -97.931  1.00  0.00           H  
ATOM   4574 2HD2 LEU A 293     -18.999  36.525 -96.590  1.00  0.00           H  
ATOM   4575 3HD2 LEU A 293     -19.566  38.189 -96.866  1.00  0.00           H  
ATOM   4576  N   ALA A 294     -16.022  40.695 -98.890  1.00  0.00           N  
ATOM   4577  CA  ALA A 294     -16.323  41.794 -99.799  1.00  0.00           C  
ATOM   4578  C   ALA A 294     -15.239  41.947-100.858  1.00  0.00           C  
ATOM   4579  O   ALA A 294     -15.531  42.189-102.029  1.00  0.00           O  
ATOM   4580  CB  ALA A 294     -16.491  43.092 -99.023  1.00  0.00           C  
ATOM   4581  H   ALA A 294     -15.842  40.897 -97.917  1.00  0.00           H  
ATOM   4582  HA  ALA A 294     -17.259  41.563-100.310  1.00  0.00           H  
ATOM   4583 1HB  ALA A 294     -16.716  43.904 -99.715  1.00  0.00           H  
ATOM   4584 2HB  ALA A 294     -17.308  42.987 -98.310  1.00  0.00           H  
ATOM   4585 3HB  ALA A 294     -15.570  43.317 -98.488  1.00  0.00           H  
ATOM   4586  N   LEU A 295     -13.986  41.806-100.440  1.00  0.00           N  
ATOM   4587  CA  LEU A 295     -12.855  41.928-101.351  1.00  0.00           C  
ATOM   4588  C   LEU A 295     -12.869  40.821-102.397  1.00  0.00           C  
ATOM   4589  O   LEU A 295     -12.589  41.061-103.572  1.00  0.00           O  
ATOM   4590  CB  LEU A 295     -11.537  41.884-100.568  1.00  0.00           C  
ATOM   4591  CG  LEU A 295     -11.254  43.097 -99.673  1.00  0.00           C  
ATOM   4592  CD1 LEU A 295     -10.013  42.830 -98.832  1.00  0.00           C  
ATOM   4593  CD2 LEU A 295     -11.071  44.335-100.539  1.00  0.00           C  
ATOM   4594  H   LEU A 295     -13.813  41.610 -99.465  1.00  0.00           H  
ATOM   4595  HA  LEU A 295     -12.926  42.887-101.864  1.00  0.00           H  
ATOM   4596 1HB  LEU A 295     -11.539  40.999 -99.934  1.00  0.00           H  
ATOM   4597 2HB  LEU A 295     -10.714  41.796-101.277  1.00  0.00           H  
ATOM   4598  HG  LEU A 295     -12.091  43.251 -98.993  1.00  0.00           H  
ATOM   4599 1HD1 LEU A 295      -9.812  43.692 -98.196  1.00  0.00           H  
ATOM   4600 2HD1 LEU A 295     -10.179  41.951 -98.208  1.00  0.00           H  
ATOM   4601 3HD1 LEU A 295      -9.160  42.656 -99.486  1.00  0.00           H  
ATOM   4602 1HD2 LEU A 295     -10.870  45.198 -99.903  1.00  0.00           H  
ATOM   4603 2HD2 LEU A 295     -10.232  44.183-101.219  1.00  0.00           H  
ATOM   4604 3HD2 LEU A 295     -11.978  44.513-101.116  1.00  0.00           H  
ATOM   4605  N   LYS A 296     -13.196  39.608-101.963  1.00  0.00           N  
ATOM   4606  CA  LYS A 296     -13.246  38.460-102.861  1.00  0.00           C  
ATOM   4607  C   LYS A 296     -14.220  38.701-104.007  1.00  0.00           C  
ATOM   4608  O   LYS A 296     -13.899  38.452-105.169  1.00  0.00           O  
ATOM   4609  CB  LYS A 296     -13.638  37.196-102.094  1.00  0.00           C  
ATOM   4610  CG  LYS A 296     -13.522  35.909-102.901  1.00  0.00           C  
ATOM   4611  CD  LYS A 296     -14.824  35.588-103.619  1.00  0.00           C  
ATOM   4612  CE  LYS A 296     -14.763  34.226-104.295  1.00  0.00           C  
ATOM   4613  NZ  LYS A 296     -16.007  33.925-105.054  1.00  0.00           N  
ATOM   4614  H   LYS A 296     -13.415  39.478-100.986  1.00  0.00           H  
ATOM   4615  HA  LYS A 296     -12.255  38.313-103.291  1.00  0.00           H  
ATOM   4616 1HB  LYS A 296     -13.007  37.095-101.211  1.00  0.00           H  
ATOM   4617 2HB  LYS A 296     -14.669  37.284-101.751  1.00  0.00           H  
ATOM   4618 1HG  LYS A 296     -12.726  36.013-103.639  1.00  0.00           H  
ATOM   4619 2HG  LYS A 296     -13.271  35.084-102.235  1.00  0.00           H  
ATOM   4620 1HD  LYS A 296     -15.646  35.592-102.902  1.00  0.00           H  
ATOM   4621 2HD  LYS A 296     -15.020  36.349-104.374  1.00  0.00           H  
ATOM   4622 1HE  LYS A 296     -13.917  34.199-104.981  1.00  0.00           H  
ATOM   4623 2HE  LYS A 296     -14.616  33.452-103.542  1.00  0.00           H  
ATOM   4624 1HZ  LYS A 296     -15.926  33.015-105.486  1.00  0.00           H  
ATOM   4625 2HZ  LYS A 296     -16.796  33.929-104.423  1.00  0.00           H  
ATOM   4626 3HZ  LYS A 296     -16.144  34.625-105.768  1.00  0.00           H  
ATOM   4627  N   LYS A 297     -15.411  39.187-103.674  1.00  0.00           N  
ATOM   4628  CA  LYS A 297     -16.434  39.461-104.675  1.00  0.00           C  
ATOM   4629  C   LYS A 297     -15.930  40.447-105.722  1.00  0.00           C  
ATOM   4630  O   LYS A 297     -16.253  40.331-106.904  1.00  0.00           O  
ATOM   4631  CB  LYS A 297     -17.702  40.000-104.011  1.00  0.00           C  
ATOM   4632  CG  LYS A 297     -18.472  38.970-103.196  1.00  0.00           C  
ATOM   4633  CD  LYS A 297     -19.706  39.585-102.553  1.00  0.00           C  
ATOM   4634  CE  LYS A 297     -20.471  38.559-101.729  1.00  0.00           C  
ATOM   4635  NZ  LYS A 297     -21.661  39.156-101.063  1.00  0.00           N  
ATOM   4636  H   LYS A 297     -15.612  39.371-102.701  1.00  0.00           H  
ATOM   4637  HA  LYS A 297     -16.678  38.528-105.185  1.00  0.00           H  
ATOM   4638 1HB  LYS A 297     -17.442  40.826-103.347  1.00  0.00           H  
ATOM   4639 2HB  LYS A 297     -18.374  40.394-104.774  1.00  0.00           H  
ATOM   4640 1HG  LYS A 297     -18.782  38.150-103.845  1.00  0.00           H  
ATOM   4641 2HG  LYS A 297     -17.828  38.568-102.415  1.00  0.00           H  
ATOM   4642 1HD  LYS A 297     -19.406  40.409-101.904  1.00  0.00           H  
ATOM   4643 2HD  LYS A 297     -20.364  39.977-103.328  1.00  0.00           H  
ATOM   4644 1HE  LYS A 297     -20.802  37.747-102.376  1.00  0.00           H  
ATOM   4645 2HE  LYS A 297     -19.815  38.142-100.966  1.00  0.00           H  
ATOM   4646 1HZ  LYS A 297     -22.139  38.445-100.528  1.00  0.00           H  
ATOM   4647 2HZ  LYS A 297     -21.364  39.899-100.445  1.00  0.00           H  
ATOM   4648 3HZ  LYS A 297     -22.287  39.529-101.761  1.00  0.00           H  
ATOM   4649  N   GLU A 298     -15.131  41.412-105.237  1.00  0.00           N  
ATOM   4650  CA  GLU A 298     -14.509  42.462-106.041  1.00  0.00           C  
ATOM   4651  C   GLU A 298     -13.386  41.949-106.946  1.00  0.00           C  
ATOM   4652  O   GLU A 298     -12.958  42.639-107.871  1.00  0.00           O  
ATOM   4653  CB  GLU A 298     -13.961  43.558-105.124  1.00  0.00           C  
ATOM   4654  CG  GLU A 298     -15.029  44.350-104.384  1.00  0.00           C  
ATOM   4655  CD  GLU A 298     -14.455  45.409-103.485  1.00  0.00           C  
ATOM   4656  OE1 GLU A 298     -13.255  45.464-103.354  1.00  0.00           O  
ATOM   4657  OE2 GLU A 298     -15.216  46.165-102.928  1.00  0.00           O  
ATOM   4658  H   GLU A 298     -14.962  41.389-104.241  1.00  0.00           H  
ATOM   4659  HA  GLU A 298     -15.270  42.897-106.690  1.00  0.00           H  
ATOM   4660 1HB  GLU A 298     -13.299  43.114-104.381  1.00  0.00           H  
ATOM   4661 2HB  GLU A 298     -13.370  44.261-105.711  1.00  0.00           H  
ATOM   4662 1HG  GLU A 298     -15.685  44.826-105.113  1.00  0.00           H  
ATOM   4663 2HG  GLU A 298     -15.630  43.663-103.790  1.00  0.00           H  
ATOM   4664  N   GLY A 299     -12.900  40.735-106.688  1.00  0.00           N  
ATOM   4665  CA  GLY A 299     -11.818  40.182-107.507  1.00  0.00           C  
ATOM   4666  C   GLY A 299     -10.430  40.222-106.868  1.00  0.00           C  
ATOM   4667  O   GLY A 299      -9.420  40.000-107.538  1.00  0.00           O  
ATOM   4668  H   GLY A 299     -13.289  40.201-105.923  1.00  0.00           H  
ATOM   4669 1HA  GLY A 299     -12.040  39.142-107.748  1.00  0.00           H  
ATOM   4670 2HA  GLY A 299     -11.762  40.725-108.450  1.00  0.00           H  
ATOM   4671  N   ALA A 300     -10.359  40.507-105.575  1.00  0.00           N  
ATOM   4672  CA  ALA A 300      -9.071  40.495-104.883  1.00  0.00           C  
ATOM   4673  C   ALA A 300      -8.487  39.087-104.878  1.00  0.00           C  
ATOM   4674  O   ALA A 300      -9.218  38.101-104.777  1.00  0.00           O  
ATOM   4675  CB  ALA A 300      -9.220  41.016-103.461  1.00  0.00           C  
ATOM   4676  H   ALA A 300     -11.194  40.736-105.055  1.00  0.00           H  
ATOM   4677  HA  ALA A 300      -8.388  41.146-105.428  1.00  0.00           H  
ATOM   4678 1HB  ALA A 300      -8.252  40.990-102.961  1.00  0.00           H  
ATOM   4679 2HB  ALA A 300      -9.588  42.042-103.486  1.00  0.00           H  
ATOM   4680 3HB  ALA A 300      -9.926  40.390-102.917  1.00  0.00           H  
ATOM   4681  N   ASP A 301      -7.166  38.980-104.987  1.00  0.00           N  
ATOM   4682  CA  ASP A 301      -6.521  37.670-104.966  1.00  0.00           C  
ATOM   4683  C   ASP A 301      -6.942  36.917-103.706  1.00  0.00           C  
ATOM   4684  O   ASP A 301      -6.867  37.449-102.599  1.00  0.00           O  
ATOM   4685  CB  ASP A 301      -4.997  37.808-105.014  1.00  0.00           C  
ATOM   4686  CG  ASP A 301      -4.285  36.469-105.150  1.00  0.00           C  
ATOM   4687  OD1 ASP A 301      -4.163  35.993-106.254  1.00  0.00           O  
ATOM   4688  OD2 ASP A 301      -3.871  35.935-104.150  1.00  0.00           O  
ATOM   4689  H   ASP A 301      -6.595  39.808-105.086  1.00  0.00           H  
ATOM   4690  HA  ASP A 301      -6.848  37.110-105.842  1.00  0.00           H  
ATOM   4691 1HB  ASP A 301      -4.716  38.440-105.857  1.00  0.00           H  
ATOM   4692 2HB  ASP A 301      -4.647  38.298-104.106  1.00  0.00           H  
ATOM   4693  N   VAL A 302      -7.382  35.686-103.894  1.00  0.00           N  
ATOM   4694  CA  VAL A 302      -7.836  34.817-102.820  1.00  0.00           C  
ATOM   4695  C   VAL A 302      -6.755  34.503-101.792  1.00  0.00           C  
ATOM   4696  O   VAL A 302      -7.020  34.465-100.590  1.00  0.00           O  
ATOM   4697  CB  VAL A 302      -8.358  33.495-103.413  1.00  0.00           C  
ATOM   4698  CG1 VAL A 302      -8.649  32.493-102.305  1.00  0.00           C  
ATOM   4699  CG2 VAL A 302      -9.605  33.757-104.244  1.00  0.00           C  
ATOM   4700  H   VAL A 302      -7.396  35.344-104.844  1.00  0.00           H  
ATOM   4701  HA  VAL A 302      -8.654  35.314-102.296  1.00  0.00           H  
ATOM   4702  HB  VAL A 302      -7.584  33.059-104.044  1.00  0.00           H  
ATOM   4703 1HG1 VAL A 302      -9.017  31.564-102.742  1.00  0.00           H  
ATOM   4704 2HG1 VAL A 302      -7.735  32.293-101.746  1.00  0.00           H  
ATOM   4705 3HG1 VAL A 302      -9.405  32.902-101.634  1.00  0.00           H  
ATOM   4706 1HG2 VAL A 302      -9.968  32.818-104.660  1.00  0.00           H  
ATOM   4707 2HG2 VAL A 302     -10.377  34.197-103.613  1.00  0.00           H  
ATOM   4708 3HG2 VAL A 302      -9.363  34.444-105.055  1.00  0.00           H  
ATOM   4709  N   SER A 303      -5.523  34.272-102.245  1.00  0.00           N  
ATOM   4710  CA  SER A 303      -4.453  33.965-101.304  1.00  0.00           C  
ATOM   4711  C   SER A 303      -4.214  35.122-100.344  1.00  0.00           C  
ATOM   4712  O   SER A 303      -4.107  34.926 -99.134  1.00  0.00           O  
ATOM   4713  CB  SER A 303      -3.174  33.646-102.054  1.00  0.00           C  
ATOM   4714  OG  SER A 303      -2.130  33.357-101.165  1.00  0.00           O  
ATOM   4715  H   SER A 303      -5.314  34.306-103.233  1.00  0.00           H  
ATOM   4716  HA  SER A 303      -4.745  33.092-100.720  1.00  0.00           H  
ATOM   4717 1HB  SER A 303      -3.341  32.795-102.713  1.00  0.00           H  
ATOM   4718 2HB  SER A 303      -2.898  34.495-102.679  1.00  0.00           H  
ATOM   4719  HG  SER A 303      -1.803  34.205-100.856  1.00  0.00           H  
ATOM   4720  N   ARG A 304      -4.130  36.332-100.890  1.00  0.00           N  
ATOM   4721  CA  ARG A 304      -3.905  37.525-100.082  1.00  0.00           C  
ATOM   4722  C   ARG A 304      -4.991  37.686 -99.025  1.00  0.00           C  
ATOM   4723  O   ARG A 304      -4.700  37.940 -97.856  1.00  0.00           O  
ATOM   4724  CB  ARG A 304      -3.867  38.767-100.960  1.00  0.00           C  
ATOM   4725  CG  ARG A 304      -2.634  38.890-101.841  1.00  0.00           C  
ATOM   4726  CD  ARG A 304      -2.708  40.081-102.726  1.00  0.00           C  
ATOM   4727  NE  ARG A 304      -2.736  41.321-101.966  1.00  0.00           N  
ATOM   4728  CZ  ARG A 304      -1.643  41.967-101.516  1.00  0.00           C  
ATOM   4729  NH1 ARG A 304      -0.446  41.480-101.757  1.00  0.00           N  
ATOM   4730  NH2 ARG A 304      -1.774  43.090-100.833  1.00  0.00           N  
ATOM   4731  H   ARG A 304      -4.226  36.427-101.891  1.00  0.00           H  
ATOM   4732  HA  ARG A 304      -2.942  37.425 -99.579  1.00  0.00           H  
ATOM   4733 1HB  ARG A 304      -4.740  38.779-101.611  1.00  0.00           H  
ATOM   4734 2HB  ARG A 304      -3.915  39.658-100.333  1.00  0.00           H  
ATOM   4735 1HG  ARG A 304      -1.747  38.984-101.214  1.00  0.00           H  
ATOM   4736 2HG  ARG A 304      -2.544  38.002-102.467  1.00  0.00           H  
ATOM   4737 1HD  ARG A 304      -1.838  40.102-103.381  1.00  0.00           H  
ATOM   4738 2HD  ARG A 304      -3.614  40.030-103.329  1.00  0.00           H  
ATOM   4739  HE  ARG A 304      -3.639  41.726-101.761  1.00  0.00           H  
ATOM   4740 1HH1 ARG A 304      -0.345  40.621-102.279  1.00  0.00           H  
ATOM   4741 2HH1 ARG A 304       0.374  41.964-101.419  1.00  0.00           H  
ATOM   4742 1HH2 ARG A 304      -2.694  43.465-100.648  1.00  0.00           H  
ATOM   4743 2HH2 ARG A 304      -0.955  43.574-100.496  1.00  0.00           H  
ATOM   4744  N   LEU A 305      -6.243  37.537 -99.441  1.00  0.00           N  
ATOM   4745  CA  LEU A 305      -7.375  37.665 -98.531  1.00  0.00           C  
ATOM   4746  C   LEU A 305      -7.358  36.572 -97.473  1.00  0.00           C  
ATOM   4747  O   LEU A 305      -7.638  36.824 -96.301  1.00  0.00           O  
ATOM   4748  CB  LEU A 305      -8.693  37.607 -99.313  1.00  0.00           C  
ATOM   4749  CG  LEU A 305      -9.223  38.952 -99.825  1.00  0.00           C  
ATOM   4750  CD1 LEU A 305      -8.185  39.593-100.736  1.00  0.00           C  
ATOM   4751  CD2 LEU A 305     -10.536  38.733-100.562  1.00  0.00           C  
ATOM   4752  H   LEU A 305      -6.416  37.329-100.414  1.00  0.00           H  
ATOM   4753  HA  LEU A 305      -7.306  38.630 -98.029  1.00  0.00           H  
ATOM   4754 1HB  LEU A 305      -8.558  36.954-100.174  1.00  0.00           H  
ATOM   4755 2HB  LEU A 305      -9.459  37.172 -98.671  1.00  0.00           H  
ATOM   4756  HG  LEU A 305      -9.388  39.623 -98.982  1.00  0.00           H  
ATOM   4757 1HD1 LEU A 305      -8.561  40.550-101.100  1.00  0.00           H  
ATOM   4758 2HD1 LEU A 305      -7.262  39.756-100.178  1.00  0.00           H  
ATOM   4759 3HD1 LEU A 305      -7.987  38.936-101.581  1.00  0.00           H  
ATOM   4760 1HD2 LEU A 305     -10.913  39.690-100.926  1.00  0.00           H  
ATOM   4761 2HD2 LEU A 305     -10.372  38.063-101.407  1.00  0.00           H  
ATOM   4762 3HD2 LEU A 305     -11.265  38.290 -99.884  1.00  0.00           H  
ATOM   4763  N   VAL A 306      -7.026  35.354 -97.892  1.00  0.00           N  
ATOM   4764  CA  VAL A 306      -6.973  34.219 -96.980  1.00  0.00           C  
ATOM   4765  C   VAL A 306      -5.879  34.402 -95.936  1.00  0.00           C  
ATOM   4766  O   VAL A 306      -6.071  34.087 -94.761  1.00  0.00           O  
ATOM   4767  CB  VAL A 306      -6.720  32.917 -97.762  1.00  0.00           C  
ATOM   4768  CG1 VAL A 306      -6.476  31.759 -96.805  1.00  0.00           C  
ATOM   4769  CG2 VAL A 306      -7.901  32.622 -98.674  1.00  0.00           C  
ATOM   4770  H   VAL A 306      -6.806  35.212 -98.867  1.00  0.00           H  
ATOM   4771  HA  VAL A 306      -7.934  34.140 -96.469  1.00  0.00           H  
ATOM   4772  HB  VAL A 306      -5.817  33.034 -98.362  1.00  0.00           H  
ATOM   4773 1HG1 VAL A 306      -6.298  30.847 -97.375  1.00  0.00           H  
ATOM   4774 2HG1 VAL A 306      -5.604  31.976 -96.188  1.00  0.00           H  
ATOM   4775 3HG1 VAL A 306      -7.349  31.624 -96.168  1.00  0.00           H  
ATOM   4776 1HG2 VAL A 306      -7.715  31.701 -99.225  1.00  0.00           H  
ATOM   4777 2HG2 VAL A 306      -8.805  32.511 -98.075  1.00  0.00           H  
ATOM   4778 3HG2 VAL A 306      -8.032  33.445 -99.378  1.00  0.00           H  
ATOM   4779  N   ALA A 307      -4.733  34.911 -96.371  1.00  0.00           N  
ATOM   4780  CA  ALA A 307      -3.605  35.136 -95.474  1.00  0.00           C  
ATOM   4781  C   ALA A 307      -3.937  36.192 -94.428  1.00  0.00           C  
ATOM   4782  O   ALA A 307      -3.583  36.052 -93.257  1.00  0.00           O  
ATOM   4783  CB  ALA A 307      -2.371  35.545 -96.265  1.00  0.00           C  
ATOM   4784  H   ALA A 307      -4.640  35.149 -97.348  1.00  0.00           H  
ATOM   4785  HA  ALA A 307      -3.396  34.202 -94.952  1.00  0.00           H  
ATOM   4786 1HB  ALA A 307      -1.539  35.710 -95.582  1.00  0.00           H  
ATOM   4787 2HB  ALA A 307      -2.112  34.754 -96.969  1.00  0.00           H  
ATOM   4788 3HB  ALA A 307      -2.578  36.463 -96.813  1.00  0.00           H  
ATOM   4789  N   MET A 308      -4.619  37.249 -94.855  1.00  0.00           N  
ATOM   4790  CA  MET A 308      -5.000  38.331 -93.955  1.00  0.00           C  
ATOM   4791  C   MET A 308      -5.979  37.847 -92.896  1.00  0.00           C  
ATOM   4792  O   MET A 308      -5.879  38.220 -91.727  1.00  0.00           O  
ATOM   4793  CB  MET A 308      -5.603  39.490 -94.747  1.00  0.00           C  
ATOM   4794  CG  MET A 308      -6.041  40.673 -93.896  1.00  0.00           C  
ATOM   4795  SD  MET A 308      -7.693  40.457 -93.204  1.00  0.00           S  
ATOM   4796  CE  MET A 308      -8.702  40.637 -94.673  1.00  0.00           C  
ATOM   4797  H   MET A 308      -4.880  37.304 -95.829  1.00  0.00           H  
ATOM   4798  HA  MET A 308      -4.106  38.685 -93.441  1.00  0.00           H  
ATOM   4799 1HB  MET A 308      -4.875  39.851 -95.472  1.00  0.00           H  
ATOM   4800 2HB  MET A 308      -6.472  39.137 -95.303  1.00  0.00           H  
ATOM   4801 1HG  MET A 308      -5.339  40.811 -93.075  1.00  0.00           H  
ATOM   4802 2HG  MET A 308      -6.038  41.578 -94.503  1.00  0.00           H  
ATOM   4803 1HE  MET A 308      -9.753  40.528 -94.407  1.00  0.00           H  
ATOM   4804 2HE  MET A 308      -8.536  41.623 -95.109  1.00  0.00           H  
ATOM   4805 3HE  MET A 308      -8.429  39.869 -95.397  1.00  0.00           H  
ATOM   4806  N   VAL A 309      -6.929  37.013 -93.311  1.00  0.00           N  
ATOM   4807  CA  VAL A 309      -7.928  36.475 -92.396  1.00  0.00           C  
ATOM   4808  C   VAL A 309      -7.287  35.581 -91.343  1.00  0.00           C  
ATOM   4809  O   VAL A 309      -7.653  35.626 -90.169  1.00  0.00           O  
ATOM   4810  CB  VAL A 309      -8.986  35.670 -93.174  1.00  0.00           C  
ATOM   4811  CG1 VAL A 309      -9.920  34.950 -92.212  1.00  0.00           C  
ATOM   4812  CG2 VAL A 309      -9.767  36.595 -94.094  1.00  0.00           C  
ATOM   4813  H   VAL A 309      -6.958  36.745 -94.284  1.00  0.00           H  
ATOM   4814  HA  VAL A 309      -8.422  37.308 -91.894  1.00  0.00           H  
ATOM   4815  HB  VAL A 309      -8.484  34.905 -93.766  1.00  0.00           H  
ATOM   4816 1HG1 VAL A 309     -10.661  34.386 -92.779  1.00  0.00           H  
ATOM   4817 2HG1 VAL A 309      -9.344  34.267 -91.588  1.00  0.00           H  
ATOM   4818 3HG1 VAL A 309     -10.426  35.681 -91.582  1.00  0.00           H  
ATOM   4819 1HG2 VAL A 309     -10.513  36.018 -94.642  1.00  0.00           H  
ATOM   4820 2HG2 VAL A 309     -10.265  37.363 -93.502  1.00  0.00           H  
ATOM   4821 3HG2 VAL A 309      -9.084  37.067 -94.801  1.00  0.00           H  
ATOM   4822  N   GLY A 310      -6.328  34.767 -91.767  1.00  0.00           N  
ATOM   4823  CA  GLY A 310      -5.632  33.862 -90.861  1.00  0.00           C  
ATOM   4824  C   GLY A 310      -4.831  34.631 -89.819  1.00  0.00           C  
ATOM   4825  O   GLY A 310      -4.804  34.260 -88.645  1.00  0.00           O  
ATOM   4826  H   GLY A 310      -6.074  34.777 -92.744  1.00  0.00           H  
ATOM   4827 1HA  GLY A 310      -6.357  33.217 -90.364  1.00  0.00           H  
ATOM   4828 2HA  GLY A 310      -4.966  33.216 -91.432  1.00  0.00           H  
ATOM   4829  N   ARG A 311      -4.179  35.703 -90.255  1.00  0.00           N  
ATOM   4830  CA  ARG A 311      -3.376  36.528 -89.360  1.00  0.00           C  
ATOM   4831  C   ARG A 311      -4.243  37.206 -88.308  1.00  0.00           C  
ATOM   4832  O   ARG A 311      -3.868  37.288 -87.139  1.00  0.00           O  
ATOM   4833  CB  ARG A 311      -2.617  37.587 -90.145  1.00  0.00           C  
ATOM   4834  CG  ARG A 311      -1.677  38.448 -89.315  1.00  0.00           C  
ATOM   4835  CD  ARG A 311      -0.922  39.409 -90.160  1.00  0.00           C  
ATOM   4836  NE  ARG A 311      -0.007  40.220 -89.373  1.00  0.00           N  
ATOM   4837  CZ  ARG A 311      -0.342  41.368 -88.753  1.00  0.00           C  
ATOM   4838  NH1 ARG A 311      -1.572  41.826 -88.837  1.00  0.00           N  
ATOM   4839  NH2 ARG A 311       0.565  42.034 -88.060  1.00  0.00           N  
ATOM   4840  H   ARG A 311      -4.240  35.953 -91.232  1.00  0.00           H  
ATOM   4841  HA  ARG A 311      -2.654  35.887 -88.853  1.00  0.00           H  
ATOM   4842 1HB  ARG A 311      -2.024  37.108 -90.923  1.00  0.00           H  
ATOM   4843 2HB  ARG A 311      -3.325  38.253 -90.638  1.00  0.00           H  
ATOM   4844 1HG  ARG A 311      -2.254  39.014 -88.584  1.00  0.00           H  
ATOM   4845 2HG  ARG A 311      -0.960  37.809 -88.798  1.00  0.00           H  
ATOM   4846 1HD  ARG A 311      -0.341  38.862 -90.902  1.00  0.00           H  
ATOM   4847 2HD  ARG A 311      -1.620  40.075 -90.665  1.00  0.00           H  
ATOM   4848  HE  ARG A 311       0.948  39.899 -89.286  1.00  0.00           H  
ATOM   4849 1HH1 ARG A 311      -2.265  41.316 -89.367  1.00  0.00           H  
ATOM   4850 2HH1 ARG A 311      -1.823  42.686 -88.372  1.00  0.00           H  
ATOM   4851 1HH2 ARG A 311       1.510  41.682 -87.995  1.00  0.00           H  
ATOM   4852 2HH2 ARG A 311       0.314  42.894 -87.595  1.00  0.00           H  
ATOM   4853  N   VAL A 312      -5.406  37.690 -88.730  1.00  0.00           N  
ATOM   4854  CA  VAL A 312      -6.329  38.362 -87.824  1.00  0.00           C  
ATOM   4855  C   VAL A 312      -6.857  37.403 -86.763  1.00  0.00           C  
ATOM   4856  O   VAL A 312      -6.982  37.765 -85.593  1.00  0.00           O  
ATOM   4857  CB  VAL A 312      -7.513  38.955 -88.611  1.00  0.00           C  
ATOM   4858  CG1 VAL A 312      -8.571  39.491 -87.659  1.00  0.00           C  
ATOM   4859  CG2 VAL A 312      -7.018  40.053 -89.541  1.00  0.00           C  
ATOM   4860  H   VAL A 312      -5.656  37.591 -89.703  1.00  0.00           H  
ATOM   4861  HA  VAL A 312      -5.798  39.174 -87.327  1.00  0.00           H  
ATOM   4862  HB  VAL A 312      -7.979  38.164 -89.198  1.00  0.00           H  
ATOM   4863 1HG1 VAL A 312      -9.400  39.906 -88.232  1.00  0.00           H  
ATOM   4864 2HG1 VAL A 312      -8.936  38.680 -87.028  1.00  0.00           H  
ATOM   4865 3HG1 VAL A 312      -8.137  40.271 -87.034  1.00  0.00           H  
ATOM   4866 1HG2 VAL A 312      -7.860  40.467 -90.095  1.00  0.00           H  
ATOM   4867 2HG2 VAL A 312      -6.546  40.841 -88.954  1.00  0.00           H  
ATOM   4868 3HG2 VAL A 312      -6.293  39.638 -90.241  1.00  0.00           H  
ATOM   4869  N   THR A 313      -7.165  36.180 -87.179  1.00  0.00           N  
ATOM   4870  CA  THR A 313      -7.679  35.167 -86.265  1.00  0.00           C  
ATOM   4871  C   THR A 313      -6.639  34.793 -85.215  1.00  0.00           C  
ATOM   4872  O   THR A 313      -6.963  34.619 -84.040  1.00  0.00           O  
ATOM   4873  CB  THR A 313      -8.121  33.905 -87.029  1.00  0.00           C  
ATOM   4874  OG1 THR A 313      -9.171  34.241 -87.945  1.00  0.00           O  
ATOM   4875  CG2 THR A 313      -8.618  32.842 -86.061  1.00  0.00           C  
ATOM   4876  H   THR A 313      -7.040  35.945 -88.153  1.00  0.00           H  
ATOM   4877  HA  THR A 313      -8.547  35.576 -85.747  1.00  0.00           H  
ATOM   4878  HB  THR A 313      -7.277  33.508 -87.593  1.00  0.00           H  
ATOM   4879  HG1 THR A 313      -8.852  34.897 -88.569  1.00  0.00           H  
ATOM   4880 1HG2 THR A 313      -8.925  31.958 -86.618  1.00  0.00           H  
ATOM   4881 2HG2 THR A 313      -7.818  32.577 -85.370  1.00  0.00           H  
ATOM   4882 3HG2 THR A 313      -9.467  33.230 -85.500  1.00  0.00           H  
ATOM   4883  N   SER A 314      -5.389  34.671 -85.648  1.00  0.00           N  
ATOM   4884  CA  SER A 314      -4.299  34.317 -84.747  1.00  0.00           C  
ATOM   4885  C   SER A 314      -4.072  35.403 -83.703  1.00  0.00           C  
ATOM   4886  O   SER A 314      -3.836  35.111 -82.530  1.00  0.00           O  
ATOM   4887  CB  SER A 314      -3.024  34.086 -85.535  1.00  0.00           C  
ATOM   4888  OG  SER A 314      -1.965  33.741 -84.686  1.00  0.00           O  
ATOM   4889  H   SER A 314      -5.188  34.827 -86.626  1.00  0.00           H  
ATOM   4890  HA  SER A 314      -4.563  33.395 -84.229  1.00  0.00           H  
ATOM   4891 1HB  SER A 314      -3.185  33.291 -86.263  1.00  0.00           H  
ATOM   4892 2HB  SER A 314      -2.771  34.990 -86.089  1.00  0.00           H  
ATOM   4893  HG  SER A 314      -1.201  33.613 -85.255  1.00  0.00           H  
ATOM   4894  N   ILE A 315      -4.144  36.658 -84.138  1.00  0.00           N  
ATOM   4895  CA  ILE A 315      -3.948  37.790 -83.241  1.00  0.00           C  
ATOM   4896  C   ILE A 315      -5.042  37.855 -82.183  1.00  0.00           C  
ATOM   4897  O   ILE A 315      -4.774  38.137 -81.015  1.00  0.00           O  
ATOM   4898  CB  ILE A 315      -3.915  39.113 -84.027  1.00  0.00           C  
ATOM   4899  CG1 ILE A 315      -2.665  39.180 -84.908  1.00  0.00           C  
ATOM   4900  CG2 ILE A 315      -3.964  40.299 -83.076  1.00  0.00           C  
ATOM   4901  CD1 ILE A 315      -2.684  40.312 -85.910  1.00  0.00           C  
ATOM   4902  H   ILE A 315      -4.338  36.832 -85.114  1.00  0.00           H  
ATOM   4903  HA  ILE A 315      -2.992  37.667 -82.733  1.00  0.00           H  
ATOM   4904  HB  ILE A 315      -4.775  39.160 -84.696  1.00  0.00           H  
ATOM   4905 1HG1 ILE A 315      -1.783  39.295 -84.280  1.00  0.00           H  
ATOM   4906 2HG1 ILE A 315      -2.555  38.244 -85.456  1.00  0.00           H  
ATOM   4907 1HG2 ILE A 315      -3.939  41.226 -83.648  1.00  0.00           H  
ATOM   4908 2HG2 ILE A 315      -4.882  40.258 -82.491  1.00  0.00           H  
ATOM   4909 3HG2 ILE A 315      -3.105  40.263 -82.406  1.00  0.00           H  
ATOM   4910 1HD1 ILE A 315      -1.765  40.293 -86.497  1.00  0.00           H  
ATOM   4911 2HD1 ILE A 315      -3.541  40.197 -86.574  1.00  0.00           H  
ATOM   4912 3HD1 ILE A 315      -2.757  41.262 -85.383  1.00  0.00           H  
ATOM   4913  N   ALA A 316      -6.276  37.592 -82.600  1.00  0.00           N  
ATOM   4914  CA  ALA A 316      -7.414  37.619 -81.689  1.00  0.00           C  
ATOM   4915  C   ALA A 316      -7.299  36.530 -80.630  1.00  0.00           C  
ATOM   4916  O   ALA A 316      -7.602  36.755 -79.458  1.00  0.00           O  
ATOM   4917  CB  ALA A 316      -8.716  37.468 -82.463  1.00  0.00           C  
ATOM   4918  H   ALA A 316      -6.429  37.368 -83.573  1.00  0.00           H  
ATOM   4919  HA  ALA A 316      -7.417  38.582 -81.178  1.00  0.00           H  
ATOM   4920 1HB  ALA A 316      -9.556  37.491 -81.769  1.00  0.00           H  
ATOM   4921 2HB  ALA A 316      -8.812  38.287 -83.176  1.00  0.00           H  
ATOM   4922 3HB  ALA A 316      -8.713  36.520 -82.998  1.00  0.00           H  
ATOM   4923  N   VAL A 317      -6.859  35.348 -81.051  1.00  0.00           N  
ATOM   4924  CA  VAL A 317      -6.702  34.220 -80.140  1.00  0.00           C  
ATOM   4925  C   VAL A 317      -5.629  34.501 -79.095  1.00  0.00           C  
ATOM   4926  O   VAL A 317      -5.792  34.170 -77.920  1.00  0.00           O  
ATOM   4927  CB  VAL A 317      -6.330  32.948 -80.924  1.00  0.00           C  
ATOM   4928  CG1 VAL A 317      -5.980  31.816 -79.969  1.00  0.00           C  
ATOM   4929  CG2 VAL A 317      -7.480  32.547 -81.837  1.00  0.00           C
[truncated: 18,150,676 more chars]
