# Supplementary material for: Blueprinting extendable nanomaterials with standardized protein blocks
Source: Nature. 2024 Mar 13;627(8005):898–904. doi: 10.1038/s41586-024-07188-4 (PMC10972742; doi:10.1038/s41586-024-07188-4)
Supplement: Supplementary file 4 — Design models with ideal backbones as well as experimentally determined structures for comparison. For reference to design names, see Supplementary Fig. 1. [file 41586_2024_7188_MOESM4_ESM.zip › cage_O43_54_-4_design_Acomp.pdb]

ATOM      1  N   PRO A   1      91.630  36.597 -10.372  1.00  0.00           N  
ATOM      2  CA  PRO A   1      90.380  35.842 -10.161  1.00  0.00           C  
ATOM      3  CAV PRO A   1      90.399  35.935 -10.129  1.00  0.00           C  
ATOM      4  C   PRO A   1      90.075  35.675  -8.687  1.00  0.00           C  
ATOM      5  O   PRO A   1      88.910  35.620  -8.286  1.00  0.00           O  
ATOM      6  CB  PRO A   1      90.667  34.493 -10.826  1.00  0.00           C  
ATOM      7  CG  PRO A   1      92.156  34.420 -10.877  1.00  0.00           C  
ATOM      8  CD  PRO A   1      92.593  35.844 -11.097  1.00  0.00           C  
ATOM      9  NV  PRO A   1      91.586  36.613 -10.340  1.00  0.00           N  
ATOM     10 1H   PRO A   1      91.972  36.830  -9.423  1.00  0.00           H  
ATOM     11 2H   PRO A   1      91.380  37.459 -10.807  1.00  0.00           H  
ATOM     12  HA  PRO A   1      89.552  36.367 -10.660  1.00  0.00           H  
ATOM     13 1HB  PRO A   1      90.222  33.680 -10.236  1.00  0.00           H  
ATOM     14 2HB  PRO A   1      90.203  34.459 -11.822  1.00  0.00           H  
ATOM     15 1HG  PRO A   1      92.547  33.997  -9.940  1.00  0.00           H  
ATOM     16 2HG  PRO A   1      92.476  33.749 -11.687  1.00  0.00           H  
ATOM     17 1HD  PRO A   1      93.611  35.980 -10.703  1.00  0.00           H  
ATOM     18 2HD  PRO A   1      92.557  36.077 -12.171  1.00  0.00           H  
ATOM     19  N   GLU A   2      91.104  35.591  -7.849  1.00  0.00           N  
ATOM     20  CA  GLU A   2      90.858  35.323  -6.441  1.00  0.00           C  
ATOM     21  C   GLU A   2      90.075  36.498  -5.851  1.00  0.00           C  
ATOM     22  O   GLU A   2      89.200  36.311  -5.005  1.00  0.00           O  
ATOM     23  CB  GLU A   2      92.174  35.117  -5.686  1.00  0.00           C  
ATOM     24  CG  GLU A   2      92.969  33.897  -6.131  1.00  0.00           C  
ATOM     25  CD  GLU A   2      93.757  34.141  -7.389  1.00  0.00           C  
ATOM     26  OE1 GLU A   2      93.691  35.229  -7.907  1.00  0.00           O  
ATOM     27  OE2 GLU A   2      94.427  33.237  -7.830  1.00  0.00           O1-
ATOM     28  H   GLU A   2      91.929  35.685  -8.068  1.00  0.00           H  
ATOM     29  HA  GLU A   2      90.226  34.437  -6.363  1.00  0.00           H  
ATOM     30 1HB  GLU A   2      92.806  35.994  -5.811  1.00  0.00           H  
ATOM     31 2HB  GLU A   2      91.969  35.010  -4.620  1.00  0.00           H  
ATOM     32 1HG  GLU A   2      93.656  33.613  -5.335  1.00  0.00           H  
ATOM     33 2HG  GLU A   2      92.283  33.068  -6.293  1.00  0.00           H  
ATOM     34  N   GLU A   3      90.392  37.709  -6.298  1.00  0.00           N  
ATOM     35  CA  GLU A   3      89.667  38.877  -5.808  1.00  0.00           C  
ATOM     36  C   GLU A   3      88.175  38.798  -6.115  1.00  0.00           C  
ATOM     37  O   GLU A   3      87.342  39.196  -5.299  1.00  0.00           O  
ATOM     38  CB  GLU A   3      90.253  40.153  -6.418  1.00  0.00           C  
ATOM     39  CG  GLU A   3      89.549  41.433  -5.992  1.00  0.00           C  
ATOM     40  CD  GLU A   3      90.170  42.668  -6.588  1.00  0.00           C  
ATOM     41  OE1 GLU A   3      91.224  42.560  -7.164  1.00  0.00           O  
ATOM     42  OE2 GLU A   3      89.585  43.718  -6.466  1.00  0.00           O1-
ATOM     43  H   GLU A   3      91.009  37.880  -6.875  1.00  0.00           H  
ATOM     44  HA  GLU A   3      89.785  38.928  -4.724  1.00  0.00           H  
ATOM     45 1HB  GLU A   3      91.304  40.240  -6.141  1.00  0.00           H  
ATOM     46 2HB  GLU A   3      90.205  40.091  -7.506  1.00  0.00           H  
ATOM     47 1HG  GLU A   3      88.505  41.381  -6.299  1.00  0.00           H  
ATOM     48 2HG  GLU A   3      89.578  41.506  -4.905  1.00  0.00           H  
ATOM     49  N   ILE A   4      87.833  38.289  -7.291  1.00  0.00           N  
ATOM     50  CA  ILE A   4      86.425  38.277  -7.702  1.00  0.00           C  
ATOM     51  C   ILE A   4      85.707  37.306  -6.801  1.00  0.00           C  
ATOM     52  O   ILE A   4      84.601  37.579  -6.335  1.00  0.00           O  
ATOM     53  CB  ILE A   4      86.248  37.864  -9.176  1.00  0.00           C  
ATOM     54  CG1 ILE A   4      86.882  38.906 -10.100  1.00  0.00           C  
ATOM     55  CG2 ILE A   4      84.774  37.683  -9.503  1.00  0.00           C  
ATOM     56  CD1 ILE A   4      87.033  38.441 -11.532  1.00  0.00           C  
ATOM     57  H   ILE A   4      88.531  37.905  -7.912  1.00  0.00           H  
ATOM     58  HA  ILE A   4      86.024  39.282  -7.587  1.00  0.00           H  
ATOM     59  HB  ILE A   4      86.771  36.926  -9.355  1.00  0.00           H  
ATOM     60 1HG1 ILE A   4      86.276  39.812 -10.098  1.00  0.00           H  
ATOM     61 2HG1 ILE A   4      87.870  39.175  -9.725  1.00  0.00           H  
ATOM     62 1HG2 ILE A   4      84.667  37.391 -10.548  1.00  0.00           H  
ATOM     63 2HG2 ILE A   4      84.353  36.905  -8.865  1.00  0.00           H  
ATOM     64 3HG2 ILE A   4      84.246  38.619  -9.332  1.00  0.00           H  
ATOM     65 1HD1 ILE A   4      87.488  39.233 -12.125  1.00  0.00           H  
ATOM     66 2HD1 ILE A   4      87.667  37.554 -11.562  1.00  0.00           H  
ATOM     67 3HD1 ILE A   4      86.052  38.200 -11.941  1.00  0.00           H  
ATOM     68  N   LEU A   5      86.356  36.161  -6.559  1.00  0.00           N  
ATOM     69  CA  LEU A   5      85.781  35.105  -5.709  1.00  0.00           C  
ATOM     70  C   LEU A   5      85.540  35.675  -4.325  1.00  0.00           C  
ATOM     71  O   LEU A   5      84.476  35.474  -3.738  1.00  0.00           O  
ATOM     72  CB  LEU A   5      86.717  33.894  -5.622  1.00  0.00           C  
ATOM     73  CG  LEU A   5      86.266  32.772  -4.677  1.00  0.00           C  
ATOM     74  CD1 LEU A   5      84.884  32.283  -5.090  1.00  0.00           C  
ATOM     75  CD2 LEU A   5      87.281  31.639  -4.714  1.00  0.00           C  
ATOM     76  H   LEU A   5      87.266  36.016  -6.975  1.00  0.00           H  
ATOM     77  HA  LEU A   5      84.839  34.782  -6.149  1.00  0.00           H  
ATOM     78 1HB  LEU A   5      86.823  33.465  -6.618  1.00  0.00           H  
ATOM     79 2HB  LEU A   5      87.698  34.233  -5.289  1.00  0.00           H  
ATOM     80  HG  LEU A   5      86.191  33.161  -3.661  1.00  0.00           H  
ATOM     81 1HD1 LEU A   5      84.564  31.486  -4.420  1.00  0.00           H  
ATOM     82 2HD1 LEU A   5      84.174  33.109  -5.038  1.00  0.00           H  
ATOM     83 3HD1 LEU A   5      84.925  31.903  -6.110  1.00  0.00           H  
ATOM     84 1HD2 LEU A   5      86.962  30.842  -4.040  1.00  0.00           H  
ATOM     85 2HD2 LEU A   5      87.356  31.249  -5.729  1.00  0.00           H  
ATOM     86 3HD2 LEU A   5      88.255  32.013  -4.396  1.00  0.00           H  
ATOM     87  N   GLU A   6      86.526  36.390  -3.790  1.00  0.00           N  
ATOM     88  CA  GLU A   6      86.358  36.976  -2.475  1.00  0.00           C  
ATOM     89  C   GLU A   6      85.181  37.961  -2.427  1.00  0.00           C  
ATOM     90  O   GLU A   6      84.397  37.960  -1.478  1.00  0.00           O  
ATOM     91  CB  GLU A   6      87.649  37.683  -2.057  1.00  0.00           C  
ATOM     92  CG  GLU A   6      88.797  36.747  -1.707  1.00  0.00           C  
ATOM     93  CD  GLU A   6      90.083  37.474  -1.425  1.00  0.00           C  
ATOM     94  OE1 GLU A   6      90.125  38.665  -1.625  1.00  0.00           O  
ATOM     95  OE2 GLU A   6      91.023  36.838  -1.012  1.00  0.00           O1-
ATOM     96  H   GLU A   6      87.392  36.532  -4.287  1.00  0.00           H  
ATOM     97  HA  GLU A   6      86.137  36.178  -1.766  1.00  0.00           H  
ATOM     98 1HB  GLU A   6      87.983  38.338  -2.862  1.00  0.00           H  
ATOM     99 2HB  GLU A   6      87.455  38.311  -1.186  1.00  0.00           H  
ATOM    100 1HG  GLU A   6      88.523  36.163  -0.829  1.00  0.00           H  
ATOM    101 2HG  GLU A   6      88.950  36.055  -2.536  1.00  0.00           H  
ATOM    102  N   ARG A   7      85.045  38.806  -3.444  1.00  0.00           N  
ATOM    103  CA  ARG A   7      83.924  39.719  -3.517  1.00  0.00           C  
ATOM    104  C   ARG A   7      82.582  38.995  -3.675  1.00  0.00           C  
ATOM    105  O   ARG A   7      81.576  39.403  -3.097  1.00  0.00           O  
ATOM    106  CB  ARG A   7      84.113  40.682  -4.679  1.00  0.00           C  
ATOM    107  CG  ARG A   7      85.220  41.705  -4.488  1.00  0.00           C  
ATOM    108  CD  ARG A   7      85.365  42.586  -5.675  1.00  0.00           C  
ATOM    109  NE  ARG A   7      86.495  43.493  -5.542  1.00  0.00           N  
ATOM    110  CZ  ARG A   7      86.460  44.663  -4.875  1.00  0.00           C  
ATOM    111  NH1 ARG A   7      85.351  45.053  -4.287  1.00  0.00           N1+
ATOM    112  NH2 ARG A   7      87.542  45.418  -4.812  1.00  0.00           N  
ATOM    113  H   ARG A   7      85.736  38.815  -4.182  1.00  0.00           H  
ATOM    114  HA  ARG A   7      83.880  40.290  -2.590  1.00  0.00           H  
ATOM    115 1HB  ARG A   7      84.337  40.119  -5.585  1.00  0.00           H  
ATOM    116 2HB  ARG A   7      83.186  41.228  -4.855  1.00  0.00           H  
ATOM    117 1HG  ARG A   7      84.993  42.330  -3.624  1.00  0.00           H  
ATOM    118 2HG  ARG A   7      86.167  41.189  -4.325  1.00  0.00           H  
ATOM    119 1HD  ARG A   7      85.523  41.976  -6.565  1.00  0.00           H  
ATOM    120 2HD  ARG A   7      84.463  43.181  -5.800  1.00  0.00           H  
ATOM    121  HE  ARG A   7      87.366  43.228  -5.982  1.00  0.00           H  
ATOM    122 1HH1 ARG A   7      84.523  44.474  -4.335  1.00  0.00           H  
ATOM    123 2HH1 ARG A   7      85.325  45.930  -3.787  1.00  0.00           H  
ATOM    124 1HH2 ARG A   7      88.396  45.120  -5.263  1.00  0.00           H  
ATOM    125 2HH2 ARG A   7      87.516  46.296  -4.312  1.00  0.00           H  
ATOM    126  N   ALA A   8      82.582  37.928  -4.455  1.00  0.00           N  
ATOM    127  CA  ALA A   8      81.339  37.159  -4.643  1.00  0.00           C  
ATOM    128  C   ALA A   8      80.942  36.570  -3.304  1.00  0.00           C  
ATOM    129  O   ALA A   8      79.760  36.529  -2.959  1.00  0.00           O  
ATOM    130  CB  ALA A   8      81.515  36.053  -5.667  1.00  0.00           C  
ATOM    131  H   ALA A   8      83.424  37.628  -4.927  1.00  0.00           H  
ATOM    132  HA  ALA A   8      80.571  37.842  -5.004  1.00  0.00           H  
ATOM    133 1HB  ALA A   8      80.576  35.508  -5.777  1.00  0.00           H  
ATOM    134 2HB  ALA A   8      81.799  36.485  -6.625  1.00  0.00           H  
ATOM    135 3HB  ALA A   8      82.293  35.367  -5.333  1.00  0.00           H  
ATOM    136  N   ARG A   9      81.936  36.107  -2.544  1.00  0.00           N  
ATOM    137  CA  ARG A   9      81.655  35.491  -1.249  1.00  0.00           C  
ATOM    138  C   ARG A   9      81.229  36.542  -0.198  1.00  0.00           C  
ATOM    139  O   ARG A   9      80.424  36.259   0.687  1.00  0.00           O  
ATOM    140  CB  ARG A   9      82.878  34.736  -0.748  1.00  0.00           C  
ATOM    141  CG  ARG A   9      83.196  33.458  -1.510  1.00  0.00           C  
ATOM    142  CD  ARG A   9      84.430  32.807  -0.994  1.00  0.00           C  
ATOM    143  NE  ARG A   9      84.235  32.258   0.338  1.00  0.00           N  
ATOM    144  CZ  ARG A   9      83.701  31.049   0.598  1.00  0.00           C  
ATOM    145  NH1 ARG A   9      83.312  30.277  -0.392  1.00  0.00           N1+
ATOM    146  NH2 ARG A   9      83.569  30.640   1.847  1.00  0.00           N  
ATOM    147  H   ARG A   9      82.892  36.180  -2.858  1.00  0.00           H  
ATOM    148  HA  ARG A   9      80.815  34.803  -1.367  1.00  0.00           H  
ATOM    149 1HB  ARG A   9      83.753  35.382  -0.808  1.00  0.00           H  
ATOM    150 2HB  ARG A   9      82.739  34.471   0.299  1.00  0.00           H  
ATOM    151 1HG  ARG A   9      82.370  32.757  -1.405  1.00  0.00           H  
ATOM    152 2HG  ARG A   9      83.345  33.691  -2.564  1.00  0.00           H  
ATOM    153 1HD  ARG A   9      84.714  31.993  -1.661  1.00  0.00           H  
ATOM    154 2HD  ARG A   9      85.234  33.538  -0.948  1.00  0.00           H  
ATOM    155  HE  ARG A   9      84.523  32.824   1.126  1.00  0.00           H  
ATOM    156 1HH1 ARG A   9      83.412  30.589  -1.347  1.00  0.00           H  
ATOM    157 2HH1 ARG A   9      82.911  29.371  -0.197  1.00  0.00           H  
ATOM    158 1HH2 ARG A   9      83.867  31.235   2.608  1.00  0.00           H  
ATOM    159 2HH2 ARG A   9      83.168  29.735   2.042  1.00  0.00           H  
ATOM    160  N   GLU A  10      81.767  37.756  -0.294  1.00  0.00           N  
ATOM    161  CA  GLU A  10      81.319  38.833   0.586  1.00  0.00           C  
ATOM    162  C   GLU A  10      79.852  39.174   0.301  1.00  0.00           C  
ATOM    163  O   GLU A  10      79.066  39.388   1.224  1.00  0.00           O  
ATOM    164  CB  GLU A  10      82.194  40.075   0.404  1.00  0.00           C  
ATOM    165  CG  GLU A  10      83.595  39.949   0.991  1.00  0.00           C  
ATOM    166  CD  GLU A  10      84.481  41.113   0.646  1.00  0.00           C  
ATOM    167  OE1 GLU A  10      84.095  41.906  -0.182  1.00  0.00           O  
ATOM    168  OE2 GLU A  10      85.545  41.210   1.207  1.00  0.00           O1-
ATOM    169  H   GLU A  10      82.491  37.942  -0.973  1.00  0.00           H  
ATOM    170  HA  GLU A  10      81.369  38.481   1.617  1.00  0.00           H  
ATOM    171 1HB  GLU A  10      82.298  40.297  -0.659  1.00  0.00           H  
ATOM    172 2HB  GLU A  10      81.713  40.932   0.873  1.00  0.00           H  
ATOM    173 1HG  GLU A  10      83.516  39.877   2.077  1.00  0.00           H  
ATOM    174 2HG  GLU A  10      84.049  39.030   0.624  1.00  0.00           H  
ATOM    175  N   SER A  11      79.464  39.231  -0.966  1.00  0.00           N  
ATOM    176  CA  SER A  11      78.061  39.440  -1.320  1.00  0.00           C  
ATOM    177  C   SER A  11      77.178  38.265  -0.913  1.00  0.00           C  
ATOM    178  O   SER A  11      76.020  38.445  -0.537  1.00  0.00           O  
ATOM    179  CB  SER A  11      77.934  39.675  -2.813  1.00  0.00           C  
ATOM    180  OG  SER A  11      78.525  40.893  -3.181  1.00  0.00           O  
ATOM    181  H   SER A  11      80.148  39.127  -1.703  1.00  0.00           H  
ATOM    182  HA  SER A  11      77.699  40.324  -0.791  1.00  0.00           H  
ATOM    183 1HB  SER A  11      78.414  38.859  -3.351  1.00  0.00           H  
ATOM    184 2HB  SER A  11      76.882  39.680  -3.093  1.00  0.00           H  
ATOM    185  HG  SER A  11      78.813  40.782  -4.090  1.00  0.00           H  
ATOM    186  N   LEU A  12      77.725  37.059  -0.989  1.00  0.00           N  
ATOM    187  CA  LEU A  12      77.018  35.896  -0.491  1.00  0.00           C  
ATOM    188  C   LEU A  12      76.743  36.006   1.033  1.00  0.00           C  
ATOM    189  O   LEU A  12      75.637  35.729   1.494  1.00  0.00           O  
ATOM    190  CB  LEU A  12      77.834  34.631  -0.791  1.00  0.00           C  
ATOM    191  CG  LEU A  12      77.285  33.329  -0.190  1.00  0.00           C  
ATOM    192  CD1 LEU A  12      75.915  33.031  -0.786  1.00  0.00           C  
ATOM    193  CD2 LEU A  12      78.262  32.194  -0.466  1.00  0.00           C  
ATOM    194  H   LEU A  12      78.642  36.942  -1.397  1.00  0.00           H  
ATOM    195  HA  LEU A  12      76.058  35.829  -1.001  1.00  0.00           H  
ATOM    196 1HB  LEU A  12      77.888  34.500  -1.869  1.00  0.00           H  
ATOM    197 2HB  LEU A  12      78.843  34.771  -0.411  1.00  0.00           H  
ATOM    198  HG  LEU A  12      77.161  33.448   0.887  1.00  0.00           H  
ATOM    199 1HD1 LEU A  12      75.528  32.108  -0.359  1.00  0.00           H  
ATOM    200 2HD1 LEU A  12      75.234  33.849  -0.558  1.00  0.00           H  
ATOM    201 3HD1 LEU A  12      76.007  32.922  -1.867  1.00  0.00           H  
ATOM    202 1HD2 LEU A  12      77.872  31.268  -0.039  1.00  0.00           H  
ATOM    203 2HD2 LEU A  12      78.385  32.073  -1.541  1.00  0.00           H  
ATOM    204 3HD2 LEU A  12      79.226  32.425  -0.014  1.00  0.00           H  
ATOM    205  N   GLU A  13      77.740  36.412   1.828  1.00  0.00           N  
ATOM    206  CA  GLU A  13      77.516  36.533   3.255  1.00  0.00           C  
ATOM    207  C   GLU A  13      76.453  37.613   3.519  1.00  0.00           C  
ATOM    208  O   GLU A  13      75.645  37.489   4.438  1.00  0.00           O  
ATOM    209  CB  GLU A  13      78.822  36.876   3.974  1.00  0.00           C  
ATOM    210  CG  GLU A  13      79.806  35.720   4.078  1.00  0.00           C  
ATOM    211  CD  GLU A  13      79.295  34.591   4.929  1.00  0.00           C  
ATOM    212  OE1 GLU A  13      78.764  34.859   5.982  1.00  0.00           O  
ATOM    213  OE2 GLU A  13      79.434  33.460   4.529  1.00  0.00           O1-
ATOM    214  H   GLU A  13      78.649  36.633   1.451  1.00  0.00           H  
ATOM    215  HA  GLU A  13      77.121  35.587   3.627  1.00  0.00           H  
ATOM    216 1HB  GLU A  13      79.320  37.694   3.453  1.00  0.00           H  
ATOM    217 2HB  GLU A  13      78.602  37.219   4.984  1.00  0.00           H  
ATOM    218 1HG  GLU A  13      80.010  35.339   3.077  1.00  0.00           H  
ATOM    219 2HG  GLU A  13      80.740  36.088   4.495  1.00  0.00           H  
ATOM    220  N   ARG A  14      76.466  38.656   2.716  1.00  0.00           N  
ATOM    221  CA  ARG A  14      75.477  39.724   2.855  1.00  0.00           C  
ATOM    222  C   ARG A  14      74.089  39.181   2.586  1.00  0.00           C  
ATOM    223  O   ARG A  14      73.138  39.498   3.301  1.00  0.00           O  
ATOM    224  CB  ARG A  14      75.767  40.871   1.897  1.00  0.00           C  
ATOM    225  CG  ARG A  14      74.770  42.019   1.952  1.00  0.00           C  
ATOM    226  CD  ARG A  14      74.812  42.720   3.261  1.00  0.00           C  
ATOM    227  NE  ARG A  14      73.934  43.877   3.285  1.00  0.00           N  
ATOM    228  CZ  ARG A  14      73.786  44.705   4.338  1.00  0.00           C  
ATOM    229  NH1 ARG A  14      74.467  44.491   5.442  1.00  0.00           N1+
ATOM    230  NH2 ARG A  14      72.958  45.732   4.261  1.00  0.00           N  
ATOM    231  H   ARG A  14      77.168  38.725   1.991  1.00  0.00           H  
ATOM    232  HA  ARG A  14      75.518  40.104   3.877  1.00  0.00           H  
ATOM    233 1HB  ARG A  14      76.753  41.280   2.107  1.00  0.00           H  
ATOM    234 2HB  ARG A  14      75.780  40.494   0.875  1.00  0.00           H  
ATOM    235 1HG  ARG A  14      75.003  42.740   1.169  1.00  0.00           H  
ATOM    236 2HG  ARG A  14      73.763  41.633   1.803  1.00  0.00           H  
ATOM    237 1HD  ARG A  14      74.500  42.036   4.050  1.00  0.00           H  
ATOM    238 2HD  ARG A  14      75.828  43.061   3.459  1.00  0.00           H  
ATOM    239  HE  ARG A  14      73.391  44.073   2.455  1.00  0.00           H  
ATOM    240 1HH1 ARG A  14      75.102  43.706   5.502  1.00  0.00           H  
ATOM    241 2HH1 ARG A  14      74.359  45.112   6.232  1.00  0.00           H  
ATOM    242 1HH2 ARG A  14      72.436  45.896   3.412  1.00  0.00           H  
ATOM    243 2HH2 ARG A  14      72.849  46.352   5.049  1.00  0.00           H  
ATOM    244  N   ALA A  15      73.964  38.352   1.548  1.00  0.00           N  
ATOM    245  CA  ALA A  15      72.701  37.735   1.246  1.00  0.00           C  
ATOM    246  C   ALA A  15      72.252  36.844   2.419  1.00  0.00           C  
ATOM    247  O   ALA A  15      71.069  36.805   2.765  1.00  0.00           O  
ATOM    248  CB  ALA A  15      72.786  36.945  -0.047  1.00  0.00           C  
ATOM    249  H   ALA A  15      74.760  38.151   0.962  1.00  0.00           H  
ATOM    250  HA  ALA A  15      71.957  38.525   1.128  1.00  0.00           H  
ATOM    251 1HB  ALA A  15      71.819  36.488  -0.258  1.00  0.00           H  
ATOM    252 2HB  ALA A  15      73.056  37.615  -0.864  1.00  0.00           H  
ATOM    253 3HB  ALA A  15      73.543  36.169   0.050  1.00  0.00           H  
ATOM    254  N   ARG A  16      73.194  36.134   3.028  1.00  0.00           N  
ATOM    255  CA  ARG A  16      72.862  35.243   4.135  1.00  0.00           C  
ATOM    256  C   ARG A  16      72.260  36.011   5.296  1.00  0.00           C  
ATOM    257  O   ARG A  16      71.242  35.607   5.859  1.00  0.00           O  
ATOM    258  CB  ARG A  16      74.098  34.497   4.615  1.00  0.00           C  
ATOM    259  CG  ARG A  16      73.845  33.496   5.732  1.00  0.00           C  
ATOM    260  CD  ARG A  16      75.076  32.736   6.077  1.00  0.00           C  
ATOM    261  NE  ARG A  16      76.086  33.586   6.685  1.00  0.00           N  
ATOM    262  CZ  ARG A  16      76.058  34.013   7.963  1.00  0.00           C  
ATOM    263  NH1 ARG A  16      75.066  33.662   8.752  1.00  0.00           N1+
ATOM    264  NH2 ARG A  16      77.026  34.784   8.422  1.00  0.00           N  
ATOM    265  H   ARG A  16      74.157  36.205   2.727  1.00  0.00           H  
ATOM    266  HA  ARG A  16      72.136  34.509   3.784  1.00  0.00           H  
ATOM    267 1HB  ARG A  16      74.542  33.954   3.781  1.00  0.00           H  
ATOM    268 2HB  ARG A  16      74.839  35.211   4.973  1.00  0.00           H  
ATOM    269 1HG  ARG A  16      73.510  34.025   6.626  1.00  0.00           H  
ATOM    270 2HG  ARG A  16      73.080  32.785   5.419  1.00  0.00           H  
ATOM    271 1HD  ARG A  16      74.827  31.942   6.780  1.00  0.00           H  
ATOM    272 2HD  ARG A  16      75.497  32.299   5.172  1.00  0.00           H  
ATOM    273  HE  ARG A  16      76.864  33.877   6.109  1.00  0.00           H  
ATOM    274 1HH1 ARG A  16      74.326  33.072   8.400  1.00  0.00           H  
ATOM    275 2HH1 ARG A  16      75.046  33.982   9.709  1.00  0.00           H  
ATOM    276 1HH2 ARG A  16      77.791  35.054   7.815  1.00  0.00           H  
ATOM    277 2HH2 ARG A  16      77.007  35.105   9.380  1.00  0.00           H  
ATOM    278  N   GLU A  17      72.917  37.105   5.623  1.00  0.00           N  
ATOM    279  CA  GLU A  17      72.496  38.002   6.710  1.00  0.00           C  
ATOM    280  C   GLU A  17      71.127  38.605   6.394  1.00  0.00           C  
ATOM    281  O   GLU A  17      70.267  38.716   7.271  1.00  0.00           O  
ATOM    282  CB  GLU A  17      73.523  39.117   6.924  1.00  0.00           C  
ATOM    283  CG  GLU A  17      73.224  40.027   8.108  1.00  0.00           C  
ATOM    284  CD  GLU A  17      74.316  41.027   8.365  1.00  0.00           C  
ATOM    285  OE1 GLU A  17      75.194  41.146   7.544  1.00  0.00           O  
ATOM    286  OE2 GLU A  17      74.276  41.671   9.387  1.00  0.00           O1-
ATOM    287  H   GLU A  17      73.747  37.329   5.094  1.00  0.00           H  
ATOM    288  HA  GLU A  17      72.404  37.417   7.625  1.00  0.00           H  
ATOM    289 1HB  GLU A  17      74.509  38.678   7.078  1.00  0.00           H  
ATOM    290 2HB  GLU A  17      73.576  39.739   6.030  1.00  0.00           H  
ATOM    291 1HG  GLU A  17      72.294  40.563   7.917  1.00  0.00           H  
ATOM    292 2HG  GLU A  17      73.082  39.414   8.996  1.00  0.00           H  
ATOM    293  N   ALA A  18      70.939  38.990   5.137  1.00  0.00           N  
ATOM    294  CA  ALA A  18      69.655  39.551   4.687  1.00  0.00           C  
ATOM    295  C   ALA A  18      68.498  38.570   4.881  1.00  0.00           C  
ATOM    296  O   ALA A  18      67.382  38.967   5.218  1.00  0.00           O  
ATOM    297  CB  ALA A  18      69.753  39.961   3.218  1.00  0.00           C  
ATOM    298  H   ALA A  18      71.694  38.893   4.475  1.00  0.00           H  
ATOM    299  HA  ALA A  18      69.443  40.434   5.290  1.00  0.00           H  
ATOM    300 1HB  ALA A  18      68.799  40.376   2.892  1.00  0.00           H  
ATOM    301 2HB  ALA A  18      70.536  40.712   3.102  1.00  0.00           H  
ATOM    302 3HB  ALA A  18      69.997  39.088   2.613  1.00  0.00           H  
ATOM    303  N   SER A  19      68.773  37.284   4.666  1.00  0.00           N  
ATOM    304  CA  SER A  19      67.785  36.225   4.850  1.00  0.00           C  
ATOM    305  C   SER A  19      67.330  36.122   6.298  1.00  0.00           C  
ATOM    306  O   SER A  19      66.132  36.070   6.581  1.00  0.00           O  
ATOM    307  CB  SER A  19      68.358  34.895   4.400  1.00  0.00           C  
ATOM    308  OG  SER A  19      67.427  33.863   4.567  1.00  0.00           O  
ATOM    309  H   SER A  19      69.705  37.041   4.363  1.00  0.00           H  
ATOM    310  HA  SER A  19      66.910  36.455   4.237  1.00  0.00           H  
ATOM    311 1HB  SER A  19      68.650  34.960   3.352  1.00  0.00           H  
ATOM    312 2HB  SER A  19      69.256  34.676   4.975  1.00  0.00           H  
ATOM    313  HG  SER A  19      67.872  33.058   4.291  1.00  0.00           H  
ATOM    314  N   LYS A  20      68.328  36.099   7.163  1.00  0.00           N  
ATOM    315  CA  LYS A  20      68.160  36.028   8.604  1.00  0.00           C  
ATOM    316  C   LYS A  20      67.335  37.202   9.149  1.00  0.00           C  
ATOM    317  O   LYS A  20      66.531  37.030  10.065  1.00  0.00           O  
ATOM    318  CB  LYS A  20      69.527  35.983   9.288  1.00  0.00           C  
ATOM    319  CG  LYS A  20      69.470  35.963  10.809  1.00  0.00           C  
ATOM    320  CD  LYS A  20      70.864  35.897  11.414  1.00  0.00           C  
ATOM    321  CE  LYS A  20      70.826  36.114  12.919  1.00  0.00           C  
ATOM    322  NZ  LYS A  20      72.190  36.136  13.513  1.00  0.00           N1+
ATOM    323  H   LYS A  20      69.261  36.130   6.779  1.00  0.00           H  
ATOM    324  HA  LYS A  20      67.608  35.120   8.845  1.00  0.00           H  
ATOM    325 1HB  LYS A  20      70.068  35.094   8.962  1.00  0.00           H  
ATOM    326 2HB  LYS A  20      70.113  36.852   8.986  1.00  0.00           H  
ATOM    327 1HG  LYS A  20      68.970  36.865  11.166  1.00  0.00           H  
ATOM    328 2HG  LYS A  20      68.897  35.098  11.141  1.00  0.00           H  
ATOM    329 1HD  LYS A  20      71.304  34.920  11.208  1.00  0.00           H  
ATOM    330 2HD  LYS A  20      71.494  36.662  10.962  1.00  0.00           H  
ATOM    331 1HE  LYS A  20      70.332  37.060  13.138  1.00  0.00           H  
ATOM    332 2HE  LYS A  20      70.253  35.315  13.389  1.00  0.00           H  
ATOM    333 1HZ  LYS A  20      72.122  36.282  14.510  1.00  0.00           H  
ATOM    334 2HZ  LYS A  20      72.651  35.255  13.333  1.00  0.00           H  
ATOM    335 3HZ  LYS A  20      72.726  36.886  13.100  1.00  0.00           H  
ATOM    336  N   ARG A  21      67.538  38.387   8.582  1.00  0.00           N  
ATOM    337  CA  ARG A  21      66.792  39.587   8.986  1.00  0.00           C  
ATOM    338  C   ARG A  21      65.351  39.521   8.490  1.00  0.00           C  
ATOM    339  O   ARG A  21      64.479  40.276   8.953  1.00  0.00           O  
ATOM    340  CB  ARG A  21      67.453  40.846   8.441  1.00  0.00           C  
ATOM    341  CG  ARG A  21      68.806  41.172   9.056  1.00  0.00           C  
ATOM    342  CD  ARG A  21      69.384  42.413   8.481  1.00  0.00           C  
ATOM    343  NE  ARG A  21      70.738  42.651   8.953  1.00  0.00           N  
ATOM    344  CZ  ARG A  21      71.457  43.758   8.686  1.00  0.00           C  
ATOM    345  NH1 ARG A  21      70.939  44.718   7.952  1.00  0.00           N1+
ATOM    346  NH2 ARG A  21      72.682  43.880   9.164  1.00  0.00           N  
ATOM    347  H   ARG A  21      68.226  38.460   7.849  1.00  0.00           H  
ATOM    348  HA  ARG A  21      66.797  39.648  10.074  1.00  0.00           H  
ATOM    349 1HB  ARG A  21      67.594  40.746   7.367  1.00  0.00           H  
ATOM    350 2HB  ARG A  21      66.799  41.701   8.609  1.00  0.00           H  
ATOM    351 1HG  ARG A  21      68.693  41.312  10.131  1.00  0.00           H  
ATOM    352 2HG  ARG A  21      69.497  40.352   8.866  1.00  0.00           H  
ATOM    353 1HD  ARG A  21      69.411  42.332   7.393  1.00  0.00           H  
ATOM    354 2HD  ARG A  21      68.768  43.265   8.764  1.00  0.00           H  
ATOM    355  HE  ARG A  21      71.168  41.935   9.522  1.00  0.00           H  
ATOM    356 1HH1 ARG A  21      70.003  44.626   7.588  1.00  0.00           H  
ATOM    357 2HH1 ARG A  21      71.478  45.548   7.753  1.00  0.00           H  
ATOM    358 1HH2 ARG A  21      73.082  43.141   9.729  1.00  0.00           H  
ATOM    359 2HH2 ARG A  21      73.223  44.709   8.964  1.00  0.00           H  
ATOM    360  N   GLY A  22      65.101  38.642   7.528  1.00  0.00           N  
ATOM    361  CA  GLY A  22      63.835  38.622   6.812  1.00  0.00           C  
ATOM    362  C   GLY A  22      63.691  39.787   5.849  1.00  0.00           C  
ATOM    363  O   GLY A  22      62.568  40.275   5.633  1.00  0.00           O  
ATOM    364  H   GLY A  22      65.811  37.966   7.288  1.00  0.00           H  
ATOM    365 1HA  GLY A  22      63.745  37.690   6.257  1.00  0.00           H  
ATOM    366 2HA  GLY A  22      63.014  38.651   7.526  1.00  0.00           H  
ATOM    367  N   ASP A  23      64.811  40.263   5.299  1.00  0.00           N  
ATOM    368  CA  ASP A  23      64.797  41.435   4.428  1.00  0.00           C  
ATOM    369  C   ASP A  23      64.816  41.004   2.961  1.00  0.00           C  
ATOM    370  O   ASP A  23      65.875  40.727   2.401  1.00  0.00           O  
ATOM    371  CB  ASP A  23      65.993  42.344   4.722  1.00  0.00           C  
ATOM    372  CG  ASP A  23      65.965  43.637   3.918  1.00  0.00           C  
ATOM    373  OD1 ASP A  23      65.323  43.664   2.895  1.00  0.00           O  
ATOM    374  OD2 ASP A  23      66.585  44.586   4.336  1.00  0.00           O1-
ATOM    375  H   ASP A  23      65.689  39.802   5.490  1.00  0.00           H  
ATOM    376  HA  ASP A  23      63.873  41.988   4.608  1.00  0.00           H  
ATOM    377 1HB  ASP A  23      66.009  42.592   5.783  1.00  0.00           H  
ATOM    378 2HB  ASP A  23      66.917  41.813   4.495  1.00  0.00           H  
ATOM    379  N   GLU A  24      63.644  40.944   2.328  1.00  0.00           N  
ATOM    380  CA  GLU A  24      63.523  40.410   0.958  1.00  0.00           C  
ATOM    381  C   GLU A  24      64.214  41.278  -0.086  1.00  0.00           C  
ATOM    382  O   GLU A  24      64.800  40.771  -1.041  1.00  0.00           O  
ATOM    383  CB  GLU A  24      62.047  40.252   0.581  1.00  0.00           C  
ATOM    384  CG  GLU A  24      61.314  39.164   1.351  1.00  0.00           C  
ATOM    385  CD  GLU A  24      59.867  39.047   0.965  1.00  0.00           C  
ATOM    386  OE1 GLU A  24      59.399  39.884   0.229  1.00  0.00           O  
ATOM    387  OE2 GLU A  24      59.228  38.121   1.405  1.00  0.00           O1-
ATOM    388  H   GLU A  24      62.896  41.205   2.666  1.00  0.00           H  
ATOM    389  HA  GLU A  24      64.005  39.433   0.924  1.00  0.00           H  
ATOM    390 1HB  GLU A  24      61.526  41.193   0.753  1.00  0.00           H  
ATOM    391 2HB  GLU A  24      61.967  40.022  -0.481  1.00  0.00           H  
ATOM    392 1HG  GLU A  24      61.806  38.208   1.169  1.00  0.00           H  
ATOM    393 2HG  GLU A  24      61.384  39.379   2.418  1.00  0.00           H  
ATOM    394  N   GLU A  25      64.149  42.590   0.090  1.00  0.00           N  
ATOM    395  CA  GLU A  25      64.750  43.505  -0.881  1.00  0.00           C  
ATOM    396  C   GLU A  25      66.273  43.398  -0.888  1.00  0.00           C  
ATOM    397  O   GLU A  25      66.896  43.329  -1.948  1.00  0.00           O  
ATOM    398  CB  GLU A  25      64.335  44.946  -0.581  1.00  0.00           C  
ATOM    399  CG  GLU A  25      64.873  45.975  -1.565  1.00  0.00           C  
ATOM    400  CD  GLU A  25      64.380  47.367  -1.284  1.00  0.00           C  
ATOM    401  OE1 GLU A  25      63.592  47.528  -0.383  1.00  0.00           O  
ATOM    402  OE2 GLU A  25      64.792  48.272  -1.973  1.00  0.00           O1-
ATOM    403  H   GLU A  25      63.766  42.979   0.753  1.00  0.00           H  
ATOM    404  HA  GLU A  25      64.391  43.237  -1.876  1.00  0.00           H  
ATOM    405 1HB  GLU A  25      63.247  45.019  -0.583  1.00  0.00           H  
ATOM    406 2HB  GLU A  25      64.679  45.224   0.415  1.00  0.00           H  
ATOM    407 1HG  GLU A  25      65.962  45.970  -1.518  1.00  0.00           H  
ATOM    408 2HG  GLU A  25      64.580  45.686  -2.573  1.00  0.00           H  
ATOM    409  N   GLU A  26      66.847  43.388   0.311  1.00  0.00           N  
ATOM    410  CA  GLU A  26      68.285  43.291   0.478  1.00  0.00           C  
ATOM    411  C   GLU A  26      68.792  41.914   0.065  1.00  0.00           C  
ATOM    412  O   GLU A  26      69.878  41.785  -0.503  1.00  0.00           O  
ATOM    413  CB  GLU A  26      68.674  43.577   1.930  1.00  0.00           C  
ATOM    414  CG  GLU A  26      70.168  43.728   2.164  1.00  0.00           C  
ATOM    415  CD  GLU A  26      70.740  44.960   1.517  1.00  0.00           C  
ATOM    416  OE1 GLU A  26      69.977  45.777   1.063  1.00  0.00           O  
ATOM    417  OE2 GLU A  26      71.944  45.081   1.476  1.00  0.00           O1-
ATOM    418  H   GLU A  26      66.259  43.450   1.131  1.00  0.00           H  
ATOM    419  HA  GLU A  26      68.760  44.036  -0.161  1.00  0.00           H  
ATOM    420 1HB  GLU A  26      68.189  44.495   2.262  1.00  0.00           H  
ATOM    421 2HB  GLU A  26      68.316  42.769   2.569  1.00  0.00           H  
ATOM    422 1HG  GLU A  26      70.357  43.776   3.236  1.00  0.00           H  
ATOM    423 2HG  GLU A  26      70.679  42.849   1.773  1.00  0.00           H  
ATOM    424  N   PHE A  27      68.007  40.882   0.348  1.00  0.00           N  
ATOM    425  CA  PHE A  27      68.403  39.503  -0.014  1.00  0.00           C  
ATOM    426  C   PHE A  27      68.562  39.393  -1.530  1.00  0.00           C  
ATOM    427  O   PHE A  27      69.576  38.901  -2.022  1.00  0.00           O  
ATOM    428  CB  PHE A  27      67.366  38.488   0.472  1.00  0.00           C  
ATOM    429  CG  PHE A  27      67.693  37.067   0.110  1.00  0.00           C  
ATOM    430  CD1 PHE A  27      68.634  36.352   0.837  1.00  0.00           C  
ATOM    431  CD2 PHE A  27      67.064  36.443  -0.956  1.00  0.00           C  
ATOM    432  CE1 PHE A  27      68.938  35.044   0.506  1.00  0.00           C  
ATOM    433  CE2 PHE A  27      67.365  35.135  -1.288  1.00  0.00           C  
ATOM    434  CZ  PHE A  27      68.302  34.435  -0.556  1.00  0.00           C  
ATOM    435  H   PHE A  27      67.127  41.034   0.819  1.00  0.00           H  
ATOM    436  HA  PHE A  27      69.353  39.278   0.468  1.00  0.00           H  
ATOM    437 1HB  PHE A  27      67.274  38.551   1.555  1.00  0.00           H  
ATOM    438 2HB  PHE A  27      66.392  38.729   0.047  1.00  0.00           H  
ATOM    439  HD1 PHE A  27      69.136  36.832   1.677  1.00  0.00           H  
ATOM    440  HD2 PHE A  27      66.323  36.996  -1.534  1.00  0.00           H  
ATOM    441  HE1 PHE A  27      69.679  34.493   1.084  1.00  0.00           H  
ATOM    442  HE2 PHE A  27      66.861  34.657  -2.128  1.00  0.00           H  
ATOM    443  HZ  PHE A  27      68.542  33.407  -0.818  1.00  0.00           H  
ATOM    444  N   ARG A  28      67.547  39.859  -2.250  1.00  0.00           N  
ATOM    445  CA  ARG A  28      67.578  39.778  -3.711  1.00  0.00           C  
ATOM    446  C   ARG A  28      68.731  40.568  -4.301  1.00  0.00           C  
ATOM    447  O   ARG A  28      69.411  40.104  -5.218  1.00  0.00           O  
ATOM    448  CB  ARG A  28      66.274  40.293  -4.302  1.00  0.00           C  
ATOM    449  CG  ARG A  28      65.078  39.376  -4.103  1.00  0.00           C  
ATOM    450  CD  ARG A  28      63.953  39.739  -5.002  1.00  0.00           C  
ATOM    451  NE  ARG A  28      63.479  41.094  -4.761  1.00  0.00           N  
ATOM    452  CZ  ARG A  28      62.521  41.422  -3.873  1.00  0.00           C  
ATOM    453  NH1 ARG A  28      61.943  40.487  -3.154  1.00  0.00           N1+
ATOM    454  NH2 ARG A  28      62.160  42.685  -3.728  1.00  0.00           N  
ATOM    455  H   ARG A  28      66.745  40.273  -1.798  1.00  0.00           H  
ATOM    456  HA  ARG A  28      67.722  38.737  -3.998  1.00  0.00           H  
ATOM    457 1HB  ARG A  28      66.028  41.257  -3.857  1.00  0.00           H  
ATOM    458 2HB  ARG A  28      66.396  40.449  -5.374  1.00  0.00           H  
ATOM    459 1HG  ARG A  28      65.368  38.347  -4.315  1.00  0.00           H  
ATOM    460 2HG  ARG A  28      64.729  39.450  -3.071  1.00  0.00           H  
ATOM    461 1HD  ARG A  28      64.280  39.673  -6.038  1.00  0.00           H  
ATOM    462 2HD  ARG A  28      63.120  39.055  -4.839  1.00  0.00           H  
ATOM    463  HE  ARG A  28      63.901  41.842  -5.296  1.00  0.00           H  
ATOM    464 1HH1 ARG A  28      62.217  39.522  -3.266  1.00  0.00           H  
ATOM    465 2HH1 ARG A  28      61.224  40.733  -2.488  1.00  0.00           H  
ATOM    466 1HH2 ARG A  28      62.606  43.405  -4.281  1.00  0.00           H  
ATOM    467 2HH2 ARG A  28      61.443  42.932  -3.062  1.00  0.00           H  
ATOM    468  N   LYS A  29      68.999  41.784  -3.811  1.00  0.00           N  
ATOM    469  CA  LYS A  29      70.093  42.573  -4.364  1.00  0.00           C  
ATOM    470  C   LYS A  29      71.463  41.921  -4.085  1.00  0.00           C  
ATOM    471  O   LYS A  29      72.317  41.846  -4.969  1.00  0.00           O  
ATOM    472  CB  LYS A  29      70.054  43.993  -3.796  1.00  0.00           C  
ATOM    473  CG  LYS A  29      68.889  44.838  -4.296  1.00  0.00           C  
ATOM    474  CD  LYS A  29      68.886  46.215  -3.647  1.00  0.00           C  
ATOM    475  CE  LYS A  29      67.688  47.035  -4.094  1.00  0.00           C  
ATOM    476  NZ  LYS A  29      67.646  48.368  -3.432  1.00  0.00           N1+
ATOM    477  H   LYS A  29      68.450  42.166  -3.054  1.00  0.00           H  
ATOM    478  HA  LYS A  29      69.982  42.605  -5.447  1.00  0.00           H  
ATOM    479 1HB  LYS A  29      69.990  43.948  -2.710  1.00  0.00           H  
ATOM    480 2HB  LYS A  29      70.977  44.513  -4.051  1.00  0.00           H  
ATOM    481 1HG  LYS A  29      68.964  44.956  -5.377  1.00  0.00           H  
ATOM    482 2HG  LYS A  29      67.950  44.335  -4.067  1.00  0.00           H  
ATOM    483 1HD  LYS A  29      68.858  46.106  -2.561  1.00  0.00           H  
ATOM    484 2HD  LYS A  29      69.799  46.745  -3.916  1.00  0.00           H  
ATOM    485 1HE  LYS A  29      67.726  47.181  -5.172  1.00  0.00           H  
ATOM    486 2HE  LYS A  29      66.769  46.499  -3.856  1.00  0.00           H  
ATOM    487 1HZ  LYS A  29      66.837  48.879  -3.754  1.00  0.00           H  
ATOM    488 2HZ  LYS A  29      67.590  48.245  -2.430  1.00  0.00           H  
ATOM    489 3HZ  LYS A  29      68.483  48.884  -3.661  1.00  0.00           H  
ATOM    490  N   ALA A  30      71.659  41.458  -2.853  1.00  0.00           N  
ATOM    491  CA  ALA A  30      72.915  40.828  -2.477  1.00  0.00           C  
ATOM    492  C   ALA A  30      73.060  39.493  -3.194  1.00  0.00           C  
ATOM    493  O   ALA A  30      74.157  39.119  -3.611  1.00  0.00           O  
ATOM    494  CB  ALA A  30      72.977  40.637  -0.964  1.00  0.00           C  
ATOM    495  H   ALA A  30      70.924  41.543  -2.164  1.00  0.00           H  
ATOM    496  HA  ALA A  30      73.727  41.486  -2.785  1.00  0.00           H  
ATOM    497 1HB  ALA A  30      73.921  40.165  -0.694  1.00  0.00           H  
ATOM    498 2HB  ALA A  30      72.901  41.607  -0.472  1.00  0.00           H  
ATOM    499 3HB  ALA A  30      72.149  40.005  -0.644  1.00  0.00           H  
ATOM    500  N   ALA A  31      71.964  38.766  -3.345  1.00  0.00           N  
ATOM    501  CA  ALA A  31      72.036  37.436  -3.995  1.00  0.00           C  
ATOM    502  C   ALA A  31      72.451  37.569  -5.460  1.00  0.00           C  
ATOM    503  O   ALA A  31      73.312  36.831  -5.940  1.00  0.00           O  
ATOM    504  CB  ALA A  31      70.686  36.739  -3.864  1.00  0.00           C  
ATOM    505  H   ALA A  31      71.071  39.109  -3.020  1.00  0.00           H  
ATOM    506  HA  ALA A  31      72.797  36.849  -3.481  1.00  0.00           H  
ATOM    507 1HB  ALA A  31      70.733  35.761  -4.341  1.00  0.00           H  
ATOM    508 2HB  ALA A  31      70.438  36.618  -2.810  1.00  0.00           H  
ATOM    509 3HB  ALA A  31      69.918  37.343  -4.349  1.00  0.00           H  
ATOM    510  N   GLU A  32      71.819  38.522  -6.141  1.00  0.00           N  
ATOM    511  CA  GLU A  32      72.075  38.755  -7.559  1.00  0.00           C  
ATOM    512  C   GLU A  32      73.497  39.233  -7.790  1.00  0.00           C  
ATOM    513  O   GLU A  32      74.145  38.844  -8.763  1.00  0.00           O  
ATOM    514  CB  GLU A  32      71.088  39.780  -8.120  1.00  0.00           C  
ATOM    515  CG  GLU A  32      69.673  39.253  -8.310  1.00  0.00           C  
ATOM    516  CD  GLU A  32      68.738  40.280  -8.885  1.00  0.00           C  
ATOM    517  OE1 GLU A  32      69.103  41.431  -8.933  1.00  0.00           O  
ATOM    518  OE2 GLU A  32      67.655  39.916  -9.277  1.00  0.00           O1-
ATOM    519  H   GLU A  32      71.141  39.099  -5.662  1.00  0.00           H  
ATOM    520  HA  GLU A  32      71.942  37.813  -8.093  1.00  0.00           H  
ATOM    521 1HB  GLU A  32      71.036  40.642  -7.452  1.00  0.00           H  
ATOM    522 2HB  GLU A  32      71.444  40.137  -9.087  1.00  0.00           H  
ATOM    523 1HG  GLU A  32      69.701  38.393  -8.977  1.00  0.00           H  
ATOM    524 2HG  GLU A  32      69.290  38.919  -7.346  1.00  0.00           H  
ATOM    525  N   LYS A  33      73.993  40.079  -6.896  1.00  0.00           N  
ATOM    526  CA  LYS A  33      75.355  40.563  -6.966  1.00  0.00           C  
ATOM    527  C   LYS A  33      76.336  39.420  -6.807  1.00  0.00           C  
ATOM    528  O   LYS A  33      77.321  39.328  -7.541  1.00  0.00           O  
ATOM    529  CB  LYS A  33      75.607  41.626  -5.897  1.00  0.00           C  
ATOM    530  CG  LYS A  33      76.984  42.273  -5.963  1.00  0.00           C  
ATOM    531  CD  LYS A  33      77.117  43.396  -4.946  1.00  0.00           C  
ATOM    532  CE  LYS A  33      78.500  44.030  -5.000  1.00  0.00           C  
ATOM    533  NZ  LYS A  33      78.638  45.143  -4.019  1.00  0.00           N1+
ATOM    534  H   LYS A  33      73.398  40.394  -6.143  1.00  0.00           H  
ATOM    535  HA  LYS A  33      75.513  41.011  -7.948  1.00  0.00           H  
ATOM    536 1HB  LYS A  33      74.862  42.417  -5.990  1.00  0.00           H  
ATOM    537 2HB  LYS A  33      75.492  41.183  -4.907  1.00  0.00           H  
ATOM    538 1HG  LYS A  33      77.748  41.520  -5.764  1.00  0.00           H  
ATOM    539 2HG  LYS A  33      77.149  42.676  -6.962  1.00  0.00           H  
ATOM    540 1HD  LYS A  33      76.367  44.162  -5.148  1.00  0.00           H  
ATOM    541 2HD  LYS A  33      76.947  43.001  -3.945  1.00  0.00           H  
ATOM    542 1HE  LYS A  33      79.254  43.277  -4.783  1.00  0.00           H  
ATOM    543 2HE  LYS A  33      78.682  44.421  -6.000  1.00  0.00           H  
ATOM    544 1HZ  LYS A  33      79.566  45.536  -4.087  1.00  0.00           H  
ATOM    545 2HZ  LYS A  33      77.954  45.858  -4.221  1.00  0.00           H  
ATOM    546 3HZ  LYS A  33      78.490  44.789  -3.086  1.00  0.00           H  
ATOM    547  N   ALA A  34      76.065  38.541  -5.843  1.00  0.00           N  
ATOM    548  CA  ALA A  34      76.942  37.392  -5.679  1.00  0.00           C  
ATOM    549  C   ALA A  34      76.956  36.512  -6.939  1.00  0.00           C  
ATOM    550  O   ALA A  34      77.995  35.973  -7.319  1.00  0.00           O  
ATOM    551  CB  ALA A  34      76.535  36.582  -4.474  1.00  0.00           C  
ATOM    552  H   ALA A  34      75.273  38.648  -5.226  1.00  0.00           H  
ATOM    553  HA  ALA A  34      77.957  37.759  -5.527  1.00  0.00           H  
ATOM    554 1HB  ALA A  34      77.203  35.726  -4.368  1.00  0.00           H  
ATOM    555 2HB  ALA A  34      76.595  37.203  -3.581  1.00  0.00           H  
ATOM    556 3HB  ALA A  34      75.513  36.228  -4.602  1.00  0.00           H  
ATOM    557  N   LEU A  35      75.803  36.361  -7.589  1.00  0.00           N  
ATOM    558  CA  LEU A  35      75.716  35.534  -8.786  1.00  0.00           C  
ATOM    559  C   LEU A  35      76.434  36.190  -9.951  1.00  0.00           C  
ATOM    560  O   LEU A  35      77.127  35.526 -10.720  1.00  0.00           O  
ATOM    561  CB  LEU A  35      74.250  35.284  -9.157  1.00  0.00           C  
ATOM    562  CG  LEU A  35      73.441  34.456  -8.151  1.00  0.00           C  
ATOM    563  CD1 LEU A  35      71.972  34.451  -8.558  1.00  0.00           C  
ATOM    564  CD2 LEU A  35      73.997  33.040  -8.096  1.00  0.00           C  
ATOM    565  H   LEU A  35      74.974  36.827  -7.251  1.00  0.00           H  
ATOM    566  HA  LEU A  35      76.224  34.590  -8.590  1.00  0.00           H  
ATOM    567 1HB  LEU A  35      73.750  36.247  -9.269  1.00  0.00           H  
ATOM    568 2HB  LEU A  35      74.214  34.768 -10.116  1.00  0.00           H  
ATOM    569  HG  LEU A  35      73.510  34.911  -7.163  1.00  0.00           H  
ATOM    570 1HD1 LEU A  35      71.398  33.862  -7.843  1.00  0.00           H  
ATOM    571 2HD1 LEU A  35      71.595  35.474  -8.571  1.00  0.00           H  
ATOM    572 3HD1 LEU A  35      71.872  34.014  -9.552  1.00  0.00           H  
ATOM    573 1HD2 LEU A  35      73.421  32.451  -7.381  1.00  0.00           H  
ATOM    574 2HD2 LEU A  35      73.924  32.583  -9.083  1.00  0.00           H  
ATOM    575 3HD2 LEU A  35      75.041  33.071  -7.784  1.00  0.00           H  
ATOM    576  N   GLU A  36      76.280  37.514 -10.100  1.00  0.00           N  
ATOM    577  CA  GLU A  36      77.000  38.241 -11.154  1.00  0.00           C  
ATOM    578  C   GLU A  36      78.507  38.138 -10.996  1.00  0.00           C  
ATOM    579  O   GLU A  36      79.228  37.894 -11.963  1.00  0.00           O  
ATOM    580  CB  GLU A  36      76.592  39.717 -11.160  1.00  0.00           C  
ATOM    581  CG  GLU A  36      77.309  40.563 -12.199  1.00  0.00           C  
ATOM    582  CD  GLU A  36      76.928  42.016 -12.135  1.00  0.00           C  
ATOM    583  OE1 GLU A  36      75.854  42.309 -11.665  1.00  0.00           O  
ATOM    584  OE2 GLU A  36      77.709  42.835 -12.558  1.00  0.00           O1-
ATOM    585  H   GLU A  36      75.664  38.024  -9.485  1.00  0.00           H  
ATOM    586  HA  GLU A  36      76.757  37.789 -12.115  1.00  0.00           H  
ATOM    587 1HB  GLU A  36      75.521  39.796 -11.343  1.00  0.00           H  
ATOM    588 2HB  GLU A  36      76.791  40.152 -10.178  1.00  0.00           H  
ATOM    589 1HG  GLU A  36      78.387  40.476 -12.046  1.00  0.00           H  
ATOM    590 2HG  GLU A  36      77.080  40.175 -13.191  1.00  0.00           H  
ATOM    591  N   LEU A  37      78.984  38.320  -9.778  1.00  0.00           N  
ATOM    592  CA  LEU A  37      80.405  38.187  -9.514  1.00  0.00           C  
ATOM    593  C   LEU A  37      80.927  36.757  -9.731  1.00  0.00           C  
ATOM    594  O   LEU A  37      82.048  36.561 -10.201  1.00  0.00           O  
ATOM    595  CB  LEU A  37      80.696  38.629  -8.076  1.00  0.00           C  
ATOM    596  CG  LEU A  37      80.526  40.127  -7.792  1.00  0.00           C  
ATOM    597  CD1 LEU A  37      80.474  40.356  -6.287  1.00  0.00           C  
ATOM    598  CD2 LEU A  37      81.674  40.899  -8.425  1.00  0.00           C  
ATOM    599  H   LEU A  37      78.363  38.556  -9.017  1.00  0.00           H  
ATOM    600  HA  LEU A  37      80.946  38.830 -10.207  1.00  0.00           H  
ATOM    601 1HB  LEU A  37      80.033  38.087  -7.404  1.00  0.00           H  
ATOM    602 2HB  LEU A  37      81.725  38.361  -7.832  1.00  0.00           H  
ATOM    603  HG  LEU A  37      79.579  40.471  -8.214  1.00  0.00           H  
ATOM    604 1HD1 LEU A  37      80.352  41.421  -6.086  1.00  0.00           H  
ATOM    605 2HD1 LEU A  37      79.632  39.810  -5.864  1.00  0.00           H  
ATOM    606 3HD1 LEU A  37      81.400  40.007  -5.834  1.00  0.00           H  
ATOM    607 1HD2 LEU A  37      81.550  41.963  -8.224  1.00  0.00           H  
ATOM    608 2HD2 LEU A  37      82.617  40.556  -8.003  1.00  0.00           H  
ATOM    609 3HD2 LEU A  37      81.674  40.730  -9.502  1.00  0.00           H  
ATOM    610  N   ALA A  38      80.115  35.766  -9.385  1.00  0.00           N  
ATOM    611  CA  ALA A  38      80.513  34.391  -9.659  1.00  0.00           C  
ATOM    612  C   ALA A  38      80.694  34.180 -11.171  1.00  0.00           C  
ATOM    613  O   ALA A  38      81.646  33.528 -11.606  1.00  0.00           O  
ATOM    614  CB  ALA A  38      79.487  33.386  -9.101  1.00  0.00           C  
ATOM    615  H   ALA A  38      79.228  35.941  -8.937  1.00  0.00           H  
ATOM    616  HA  ALA A  38      81.470  34.212  -9.169  1.00  0.00           H  
ATOM    617 1HB  ALA A  38      79.815  32.371  -9.321  1.00  0.00           H  
ATOM    618 2HB  ALA A  38      79.401  33.514  -8.020  1.00  0.00           H  
ATOM    619 3HB  ALA A  38      78.518  33.562  -9.563  1.00  0.00           H  
ATOM    620  N   LYS A  39      79.793  34.725 -11.971  1.00  0.00           N  
ATOM    621  CA  LYS A  39      79.888  34.583 -13.434  1.00  0.00           C  
ATOM    622  C   LYS A  39      81.106  35.334 -13.987  1.00  0.00           C  
ATOM    623  O   LYS A  39      81.760  34.873 -14.922  1.00  0.00           O  
ATOM    624  CB  LYS A  39      78.612  35.088 -14.107  1.00  0.00           C  
ATOM    625  CG  LYS A  39      77.401  34.180 -13.923  1.00  0.00           C  
ATOM    626  CD  LYS A  39      76.194  34.706 -14.683  1.00  0.00           C  
ATOM    627  CE  LYS A  39      75.008  33.760 -14.564  1.00  0.00           C  
ATOM    628  NZ  LYS A  39      73.842  34.229 -15.360  1.00  0.00           N1+
ATOM    629  H   LYS A  39      79.024  35.248 -11.577  1.00  0.00           H  
ATOM    630  HA  LYS A  39      80.013  33.526 -13.670  1.00  0.00           H  
ATOM    631 1HB  LYS A  39      78.355  36.071 -13.711  1.00  0.00           H  
ATOM    632 2HB  LYS A  39      78.784  35.200 -15.177  1.00  0.00           H  
ATOM    633 1HG  LYS A  39      77.640  33.179 -14.283  1.00  0.00           H  
ATOM    634 2HG  LYS A  39      77.154  34.115 -12.863  1.00  0.00           H  
ATOM    635 1HD  LYS A  39      75.911  35.683 -14.286  1.00  0.00           H  
ATOM    636 2HD  LYS A  39      76.450  34.823 -15.736  1.00  0.00           H  
ATOM    637 1HE  LYS A  39      75.298  32.770 -14.914  1.00  0.00           H  
ATOM    638 2HE  LYS A  39      74.711  33.680 -13.519  1.00  0.00           H  
ATOM    639 1HZ  LYS A  39      73.078  33.576 -15.254  1.00  0.00           H  
ATOM    640 2HZ  LYS A  39      73.553  35.140 -15.031  1.00  0.00           H  
ATOM    641 3HZ  LYS A  39      74.099  34.288 -16.334  1.00  0.00           H  
ATOM    642  N   ARG A  40      81.410  36.490 -13.406  1.00  0.00           N  
ATOM    643  CA  ARG A  40      82.609  37.240 -13.769  1.00  0.00           C  
ATOM    644  C   ARG A  40      83.891  36.470 -13.440  1.00  0.00           C  
ATOM    645  O   ARG A  40      84.891  36.574 -14.153  1.00  0.00           O  
ATOM    646  CB  ARG A  40      82.633  38.580 -13.049  1.00  0.00           C  
ATOM    647  CG  ARG A  40      81.634  39.604 -13.569  1.00  0.00           C  
ATOM    648  CD  ARG A  40      81.714  40.881 -12.814  1.00  0.00           C  
ATOM    649  NE  ARG A  40      80.714  41.838 -13.262  1.00  0.00           N  
ATOM    650  CZ  ARG A  40      80.858  42.654 -14.326  1.00  0.00           C  
ATOM    651  NH1 ARG A  40      81.963  42.617 -15.037  1.00  0.00           N1+
ATOM    652  NH2 ARG A  40      79.888  43.491 -14.651  1.00  0.00           N  
ATOM    653  H   ARG A  40      80.793  36.861 -12.696  1.00  0.00           H  
ATOM    654  HA  ARG A  40      82.600  37.409 -14.847  1.00  0.00           H  
ATOM    655 1HB  ARG A  40      82.424  38.429 -11.990  1.00  0.00           H  
ATOM    656 2HB  ARG A  40      83.627  39.020 -13.128  1.00  0.00           H  
ATOM    657 1HG  ARG A  40      81.841  39.812 -14.619  1.00  0.00           H  
ATOM    658 2HG  ARG A  40      80.622  39.209 -13.471  1.00  0.00           H  
ATOM    659 1HD  ARG A  40      81.549  40.688 -11.756  1.00  0.00           H  
ATOM    660 2HD  ARG A  40      82.698  41.326 -12.955  1.00  0.00           H  
ATOM    661  HE  ARG A  40      79.851  41.896 -12.740  1.00  0.00           H  
ATOM    662 1HH1 ARG A  40      82.703  41.978 -14.787  1.00  0.00           H  
ATOM    663 2HH1 ARG A  40      82.070  43.228 -15.834  1.00  0.00           H  
ATOM    664 1HH2 ARG A  40      79.040  43.519 -14.105  1.00  0.00           H  
ATOM    665 2HH2 ARG A  40      79.997  44.101 -15.448  1.00  0.00           H  
ATOM    666  N   LEU A  41      83.865  35.693 -12.358  1.00  0.00           N  
ATOM    667  CA  LEU A  41      84.976  34.847 -12.006  1.00  0.00           C  
ATOM    668  C   LEU A  41      85.214  33.796 -13.093  1.00  0.00           C  
ATOM    669  O   LEU A  41      86.356  33.494 -13.438  1.00  0.00           O  
ATOM    670  CB  LEU A  41      84.712  34.165 -10.657  1.00  0.00           C  
ATOM    671  CG  LEU A  41      85.809  33.211 -10.167  1.00  0.00           C  
ATOM    672  CD1 LEU A  41      87.115  33.978 -10.007  1.00  0.00           C  
ATOM    673  CD2 LEU A  41      85.382  32.580  -8.851  1.00  0.00           C  
ATOM    674  H   LEU A  41      83.043  35.697 -11.769  1.00  0.00           H  
ATOM    675  HA  LEU A  41      85.873  35.462 -11.938  1.00  0.00           H  
ATOM    676 1HB  LEU A  41      84.580  34.936  -9.899  1.00  0.00           H  
ATOM    677 2HB  LEU A  41      83.786  33.596 -10.731  1.00  0.00           H  
ATOM    678  HG  LEU A  41      85.969  32.430 -10.909  1.00  0.00           H  
ATOM    679 1HD1 LEU A  41      87.894  33.300  -9.659  1.00  0.00           H  
ATOM    680 2HD1 LEU A  41      87.406  34.404 -10.968  1.00  0.00           H  
ATOM    681 3HD1 LEU A  41      86.979  34.778  -9.282  1.00  0.00           H  
ATOM    682 1HD2 LEU A  41      86.160  31.900  -8.502  1.00  0.00           H  
ATOM    683 2HD2 LEU A  41      85.220  33.361  -8.107  1.00  0.00           H  
ATOM    684 3HD2 LEU A  41      84.456  32.023  -8.998  1.00  0.00           H  
ATOM    685  N   VAL A  42      84.134  33.233 -13.640  1.00  0.00           N  
ATOM    686  CA  VAL A  42      84.259  32.200 -14.657  1.00  0.00           C  
ATOM    687  C   VAL A  42      84.927  32.821 -15.893  1.00  0.00           C  
ATOM    688  O   VAL A  42      85.797  32.209 -16.515  1.00  0.00           O  
ATOM    689  CB  VAL A  42      82.878  31.623 -15.029  1.00  0.00           C  
ATOM    690  CG1 VAL A  42      82.999  30.664 -16.202  1.00  0.00           C  
ATOM    691  CG2 VAL A  42      82.268  30.924 -13.823  1.00  0.00           C  
ATOM    692  H   VAL A  42      83.213  33.525 -13.347  1.00  0.00           H  
ATOM    693  HA  VAL A  42      84.872  31.391 -14.256  1.00  0.00           H  
ATOM    694  HB  VAL A  42      82.227  32.439 -15.344  1.00  0.00           H  
ATOM    695 1HG1 VAL A  42      82.016  30.267 -16.451  1.00  0.00           H  
ATOM    696 2HG1 VAL A  42      83.405  31.194 -17.065  1.00  0.00           H  
ATOM    697 3HG1 VAL A  42      83.663  29.843 -15.935  1.00  0.00           H  
ATOM    698 1HG2 VAL A  42      81.293  30.520 -14.092  1.00  0.00           H  
ATOM    699 2HG2 VAL A  42      82.922  30.112 -13.503  1.00  0.00           H  
ATOM    700 3HG2 VAL A  42      82.150  31.639 -13.007  1.00  0.00           H  
ATOM    701  N   GLU A  43      84.522  34.026 -16.242  1.00  6.21           N  
ATOM    702  CA  GLU A  43      85.142  34.640 -17.428  1.00  6.21           C  
ATOM    703  C   GLU A  43      86.648  34.795 -17.263  1.00  6.21           C  
ATOM    704  O   GLU A  43      87.415  34.509 -18.181  1.00  6.21           O  
ATOM    705  CB  GLU A  43      84.516  36.009 -17.711  1.00  6.21           C  
ATOM    706  CG  GLU A  43      83.085  35.952 -18.225  1.00  6.21           C  
ATOM    707  CD  GLU A  43      82.469  37.313 -18.391  1.00  6.21           C  
ATOM    708  OE1 GLU A  43      83.110  38.280 -18.056  1.00  6.21           O  
ATOM    709  OE2 GLU A  43      81.354  37.387 -18.853  1.00  6.21           O1-
ATOM    710  H   GLU A  43      83.812  34.537 -15.738  1.00  6.21           H  
ATOM    711  HA  GLU A  43      84.997  33.974 -18.280  1.00  6.21           H  
ATOM    712 1HB  GLU A  43      84.521  36.606 -16.799  1.00  6.21           H  
ATOM    713 2HB  GLU A  43      85.118  36.538 -18.451  1.00  6.21           H  
ATOM    714 1HG  GLU A  43      83.076  35.443 -19.189  1.00  6.21           H  
ATOM    715 2HG  GLU A  43      82.484  35.368 -17.531  1.00  6.21           H  
ATOM    716  N   GLU A  44      87.101  35.244 -16.103  1.00  0.00           N  
ATOM    717  CA  GLU A  44      88.545  35.364 -15.867  1.00  0.00           C  
ATOM    718  C   GLU A  44      89.207  33.999 -15.711  1.00  0.00           C  
ATOM    719  O   GLU A  44      90.323  33.781 -16.181  1.00  0.00           O  
ATOM    720  CB  GLU A  44      88.811  36.210 -14.621  1.00  0.00           C  
ATOM    721  CG  GLU A  44      88.470  37.685 -14.777  1.00  0.00           C  
ATOM    722  CD  GLU A  44      89.248  38.352 -15.877  1.00  0.00           C  
ATOM    723  OE1 GLU A  44      90.356  37.943 -16.127  1.00  0.00           O  
ATOM    724  OE2 GLU A  44      88.733  39.272 -16.468  1.00  0.00           O1-
ATOM    725  H   GLU A  44      86.460  35.508 -15.371  1.00  0.00           H  
ATOM    726  HA  GLU A  44      88.998  35.851 -16.729  1.00  0.00           H  
ATOM    727 1HB  GLU A  44      88.231  35.819 -13.785  1.00  0.00           H  
ATOM    728 2HB  GLU A  44      89.865  36.137 -14.349  1.00  0.00           H  
ATOM    729 1HG  GLU A  44      87.406  37.781 -14.990  1.00  0.00           H  
ATOM    730 2HG  GLU A  44      88.672  38.195 -13.836  1.00  0.00           H  
ATOM    731  N   ALA A  45      88.519  33.070 -15.049  1.00  0.00           N  
ATOM    732  CA  ALA A  45      89.066  31.757 -14.796  1.00  0.00           C  
ATOM    733  C   ALA A  45      89.314  31.027 -16.112  1.00  0.00           C  
ATOM    734  O   ALA A  45      90.307  30.314 -16.259  1.00  0.00           O  
ATOM    735  CB  ALA A  45      88.115  30.954 -13.892  1.00  0.00           C  
ATOM    736  H   ALA A  45      87.592  33.290 -14.712  1.00  0.00           H  
ATOM    737  HA  ALA A  45      90.021  31.882 -14.288  1.00  0.00           H  
ATOM    738 1HB  ALA A  45      88.535  29.966 -13.710  1.00  0.00           H  
ATOM    739 2HB  ALA A  45      87.988  31.476 -12.944  1.00  0.00           H  
ATOM    740 3HB  ALA A  45      87.148  30.851 -14.381  1.00  0.00           H  
ATOM    741  N   VAL A  46      88.399  31.211 -17.063  1.00  0.00           N  
ATOM    742  CA  VAL A  46      88.566  30.651 -18.413  1.00  0.00           C  
ATOM    743  C   VAL A  46      89.720  31.298 -19.184  1.00  0.00           C  
ATOM    744  O   VAL A  46      90.521  30.609 -19.828  1.00  0.00           O  
ATOM    745  CB  VAL A  46      87.266  30.829 -19.220  1.00  0.00           C  
ATOM    746  CG1 VAL A  46      87.495  30.477 -20.683  1.00  0.00           C  
ATOM    747  CG2 VAL A  46      86.163  29.966 -18.624  1.00  0.00           C  
ATOM    748  H   VAL A  46      87.571  31.751 -16.852  1.00  0.00           H  
ATOM    749  HA  VAL A  46      88.804  29.592 -18.322  1.00  0.00           H  
ATOM    750  HB  VAL A  46      86.967  31.877 -19.185  1.00  0.00           H  
ATOM    751 1HG1 VAL A  46      86.566  30.608 -21.238  1.00  0.00           H  
ATOM    752 2HG1 VAL A  46      88.260  31.129 -21.099  1.00  0.00           H  
ATOM    753 3HG1 VAL A  46      87.818  29.439 -20.761  1.00  0.00           H  
ATOM    754 1HG2 VAL A  46      85.248  30.098 -19.199  1.00  0.00           H  
ATOM    755 2HG2 VAL A  46      86.465  28.919 -18.654  1.00  0.00           H  
ATOM    756 3HG2 VAL A  46      85.988  30.264 -17.590  1.00  0.00           H  
ATOM    757  N   ARG A  47      89.814  32.615 -19.143  1.00  0.00           N  
ATOM    758  CA  ARG A  47      90.889  33.303 -19.862  1.00  0.00           C  
ATOM    759  C   ARG A  47      92.248  32.754 -19.404  1.00  0.00           C  
ATOM    760  O   ARG A  47      93.150  32.543 -20.230  1.00  0.00           O  
ATOM    761  CB  ARG A  47      90.830  34.805 -19.620  1.00  0.00           C  
ATOM    762  CG  ARG A  47      91.870  35.614 -20.378  1.00  0.00           C  
ATOM    763  CD  ARG A  47      91.698  37.074 -20.156  1.00  0.00           C  
ATOM    764  NE  ARG A  47      91.944  37.445 -18.773  1.00  0.00           N  
ATOM    765  CZ  ARG A  47      93.167  37.616 -18.231  1.00  0.00           C  
ATOM    766  NH1 ARG A  47      94.242  37.446 -18.970  1.00  0.00           N1+
ATOM    767  NH2 ARG A  47      93.285  37.955 -16.959  1.00  0.00           N  
ATOM    768  H   ARG A  47      89.146  33.163 -18.618  1.00  0.00           H  
ATOM    769  HA  ARG A  47      90.783  33.096 -20.927  1.00  0.00           H  
ATOM    770 1HB  ARG A  47      89.849  35.181 -19.903  1.00  0.00           H  
ATOM    771 2HB  ARG A  47      90.965  35.007 -18.557  1.00  0.00           H  
ATOM    772 1HG  ARG A  47      92.868  35.332 -20.041  1.00  0.00           H  
ATOM    773 2HG  ARG A  47      91.778  35.417 -21.446  1.00  0.00           H  
ATOM    774 1HD  ARG A  47      92.399  37.622 -20.786  1.00  0.00           H  
ATOM    775 2HD  ARG A  47      90.679  37.362 -20.411  1.00  0.00           H  
ATOM    776  HE  ARG A  47      91.142  37.584 -18.173  1.00  0.00           H  
ATOM    777 1HH1 ARG A  47      94.150  37.187 -19.941  1.00  0.00           H  
ATOM    778 2HH1 ARG A  47      95.156  37.574 -18.564  1.00  0.00           H  
ATOM    779 1HH2 ARG A  47      92.458  38.085 -16.393  1.00  0.00           H  
ATOM    780 2HH2 ARG A  47      94.199  38.083 -16.555  1.00  0.00           H  
ATOM    781  N   GLU A  48      92.373  32.471 -18.107  1.00  0.00           N  
ATOM    782  CA  GLU A  48      93.631  31.941 -17.547  1.00  0.00           C  
ATOM    783  C   GLU A  48      93.816  30.420 -17.629  1.00  0.00           C  
ATOM    784  O   GLU A  48      94.885  29.897 -17.275  1.00  0.00           O  
ATOM    785  CB  GLU A  48      93.747  32.368 -16.083  1.00  0.00           C  
ATOM    786  CG  GLU A  48      93.858  33.871 -15.873  1.00  0.00           C  
ATOM    787  CD  GLU A  48      94.156  34.241 -14.447  1.00  0.00           C  
ATOM    788  OE1 GLU A  48      94.521  33.374 -13.690  1.00  0.00           O  
ATOM    789  OE2 GLU A  48      94.017  35.395 -14.113  1.00  0.00           O1-
ATOM    790  H   GLU A  48      91.587  32.624 -17.491  1.00  0.00           H  
ATOM    791  HA  GLU A  48      94.462  32.352 -18.120  1.00  0.00           H  
ATOM    792 1HB  GLU A  48      92.875  32.017 -15.532  1.00  0.00           H  
ATOM    793 2HB  GLU A  48      94.625  31.901 -15.636  1.00  0.00           H  
ATOM    794 1HG  GLU A  48      94.653  34.258 -16.510  1.00  0.00           H  
ATOM    795 2HG  GLU A  48      92.924  34.340 -16.179  1.00  0.00           H  
ATOM    796  N   GLY A  49      92.795  29.719 -18.105  1.00  0.00           N  
ATOM    797  CA  GLY A  49      92.824  28.266 -18.222  1.00  0.00           C  
ATOM    798  C   GLY A  49      92.879  27.513 -16.900  1.00  0.00           C  
ATOM    799  O   GLY A  49      93.556  26.490 -16.789  1.00  0.00           O  
ATOM    800  H   GLY A  49      91.965  30.219 -18.397  1.00  0.00           H  
ATOM    801 1HA  GLY A  49      91.941  27.926 -18.761  1.00  0.00           H  
ATOM    802 2HA  GLY A  49      93.694  27.968 -18.808  1.00  0.00           H  
ATOM    803  N   ASP A  50      92.146  28.010 -15.905  1.00  0.00           N  
ATOM    804  CA  ASP A  50      92.144  27.432 -14.555  1.00  0.00           C  
ATOM    805  C   ASP A  50      90.759  26.897 -14.149  1.00  0.00           C  
ATOM    806  O   ASP A  50      89.913  27.646 -13.659  1.00  0.00           O  
ATOM    807  CB  ASP A  50      92.605  28.477 -13.535  1.00  0.00           C  
ATOM    808  CG  ASP A  50      92.726  27.916 -12.125  1.00  0.00           C  
ATOM    809  OD1 ASP A  50      92.233  26.840 -11.892  1.00  0.00           O  
ATOM    810  OD2 ASP A  50      93.313  28.569 -11.296  1.00  0.00           O1-
ATOM    811  H   ASP A  50      91.568  28.818 -16.096  1.00  0.00           H  
ATOM    812  HA  ASP A  50      92.837  26.591 -14.537  1.00  0.00           H  
ATOM    813 1HB  ASP A  50      93.576  28.876 -13.837  1.00  0.00           H  
ATOM    814 2HB  ASP A  50      91.901  29.309 -13.520  1.00  0.00           H  
ATOM    815  N   PRO A  51      90.530  25.588 -14.329  1.00  0.00           N  
ATOM    816  CA  PRO A  51      89.245  24.961 -13.972  1.00  0.00           C  
ATOM    817  C   PRO A  51      88.833  25.127 -12.502  1.00  0.00           C  
ATOM    818  O   PRO A  51      87.651  25.063 -12.168  1.00  0.00           O  
ATOM    819  CB  PRO A  51      89.502  23.487 -14.303  1.00  0.00           C  
ATOM    820  CG  PRO A  51      90.531  23.529 -15.381  1.00  0.00           C  
ATOM    821  CD  PRO A  51      91.448  24.656 -14.980  1.00  0.00           C  
ATOM    822  NV  PRO A  51      90.528  25.603 -14.321  1.00  0.00           N  
ATOM    823  HA  PRO A  51      88.448  25.380 -14.605  1.00  0.00           H  
ATOM    824 1HB  PRO A  51      89.847  22.954 -13.404  1.00  0.00           H  
ATOM    825 2HB  PRO A  51      88.568  23.005 -14.625  1.00  0.00           H  
ATOM    826 1HG  PRO A  51      91.054  22.563 -15.446  1.00  0.00           H  
ATOM    827 2HG  PRO A  51      90.054  23.699 -16.355  1.00  0.00           H  
ATOM    828 1HD  PRO A  51      92.212  24.278 -14.287  1.00  0.00           H  
ATOM    829 2HD  PRO A  51      91.915  25.086 -15.878  1.00  0.00           H  
ATOM    830  N   TRP A  52      89.781  25.343 -11.593  1.00  0.00           N  
ATOM    831  CA  TRP A  52      89.443  25.387 -10.167  1.00  0.00           C  
ATOM    832  C   TRP A  52      88.637  26.623  -9.769  1.00  0.00           C  
ATOM    833  O   TRP A  52      87.811  26.570  -8.857  1.00  0.00           O  
ATOM    834  CB  TRP A  52      90.726  25.338  -9.330  1.00  0.00           C  
ATOM    835  CG  TRP A  52      91.389  23.995  -9.328  1.00  0.00           C  
ATOM    836  CD1 TRP A  52      92.570  23.671  -9.926  1.00  0.00           C  
ATOM    837  CD2 TRP A  52      90.913  22.784  -8.696  1.00  0.00           C  
ATOM    838  CE2 TRP A  52      91.856  21.788  -8.959  1.00  0.00           C  
ATOM    839  CE3 TRP A  52      89.778  22.470  -7.940  1.00  0.00           C  
ATOM    840  NE1 TRP A  52      92.861  22.345  -9.711  1.00  0.00           N  
ATOM    841  CZ2 TRP A  52      91.705  20.492  -8.494  1.00  0.00           C  
ATOM    842  CZ3 TRP A  52      89.625  21.170  -7.472  1.00  0.00           C  
ATOM    843  CH2 TRP A  52      90.564  20.207  -7.742  1.00  0.00           C  
ATOM    844  H   TRP A  52      90.741  25.478 -11.878  1.00  0.00           H  
ATOM    845  HA  TRP A  52      88.835  24.515  -9.928  1.00  0.00           H  
ATOM    846 1HB  TRP A  52      91.436  26.073  -9.711  1.00  0.00           H  
ATOM    847 2HB  TRP A  52      90.497  25.610  -8.299  1.00  0.00           H  
ATOM    848  HD1 TRP A  52      93.194  24.361 -10.490  1.00  0.00           H  
ATOM    849  HE1 TRP A  52      93.677  21.860 -10.051  1.00  0.00           H  
ATOM    850  HE3 TRP A  52      89.030  23.231  -7.720  1.00  0.00           H  
ATOM    851  HZ2 TRP A  52      92.439  19.713  -8.700  1.00  0.00           H  
ATOM    852  HZ3 TRP A  52      88.738  20.933  -6.883  1.00  0.00           H  
ATOM    853  HH2 TRP A  52      90.415  19.197  -7.359  1.00  0.00           H  
ATOM    854  N   MET A  53      88.865  27.744 -10.446  1.00  0.00           N  
ATOM    855  CA  MET A  53      88.177  28.978 -10.089  1.00  0.00           C  
ATOM    856  C   MET A  53      86.797  29.013 -10.714  1.00  0.00           C  
ATOM    857  O   MET A  53      85.905  29.712 -10.236  1.00  0.00           O  
ATOM    858  CB  MET A  53      88.995  30.194 -10.525  1.00  0.00           C  
ATOM    859  CG  MET A  53      90.349  30.321  -9.842  1.00  0.00           C  
ATOM    860  SD  MET A  53      90.226  30.280  -8.041  1.00  0.00           S  
ATOM    861  CE  MET A  53      89.479  31.874  -7.718  1.00  0.00           C  
ATOM    862  H   MET A  53      89.516  27.750 -11.218  1.00  0.00           H  
ATOM    863  HA  MET A  53      88.059  29.007  -9.005  1.00  0.00           H  
ATOM    864 1HB  MET A  53      89.167  30.149 -11.599  1.00  0.00           H  
ATOM    865 2HB  MET A  53      88.431  31.105 -10.320  1.00  0.00           H  
ATOM    866 1HG  MET A  53      90.995  29.505 -10.161  1.00  0.00           H  
ATOM    867 2HG  MET A  53      90.818  31.260 -10.133  1.00  0.00           H  
ATOM    868 1HE  MET A  53      89.339  31.999  -6.644  1.00  0.00           H  
ATOM    869 2HE  MET A  53      90.130  32.664  -8.094  1.00  0.00           H  
ATOM    870 3HE  MET A  53      88.512  31.933  -8.219  1.00  0.00           H  
ATOM    871  N   VAL A  54      86.590  28.262 -11.795  1.00  0.00           N  
ATOM    872  CA  VAL A  54      85.253  28.176 -12.391  1.00  0.00           C  
ATOM    873  C   VAL A  54      84.370  27.395 -11.428  1.00  0.00           C  
ATOM    874  O   VAL A  54      83.227  27.776 -11.170  1.00  0.00           O  
ATOM    875  CB  VAL A  54      85.292  27.474 -13.760  1.00  0.00           C  
ATOM    876  CG1 VAL A  54      83.883  27.273 -14.297  1.00  0.00           C  
ATOM    877  CG2 VAL A  54      86.128  28.289 -14.735  1.00  0.00           C  
ATOM    878  H   VAL A  54      87.349  27.745 -12.215  1.00  0.00           H  
ATOM    879  HA  VAL A  54      84.873  29.188 -12.535  1.00  0.00           H  
ATOM    880  HB  VAL A  54      85.733  26.485 -13.640  1.00  0.00           H  
ATOM    881 1HG1 VAL A  54      83.930  26.777 -15.265  1.00  0.00           H  
ATOM    882 2HG1 VAL A  54      83.312  26.658 -13.601  1.00  0.00           H  
ATOM    883 3HG1 VAL A  54      83.396  28.242 -14.409  1.00  0.00           H  
ATOM    884 1HG2 VAL A  54      86.153  27.787 -15.701  1.00  0.00           H  
ATOM    885 2HG2 VAL A  54      85.689  29.279 -14.851  1.00  0.00           H  
ATOM    886 3HG2 VAL A  54      87.144  28.384 -14.351  1.00  0.00           H  
ATOM    887  N   MET A  55      84.898  26.293 -10.890  1.00  0.00           N  
ATOM    888  CA  MET A  55      84.135  25.490  -9.905  1.00  0.00           C  
ATOM    889  C   MET A  55      83.852  26.361  -8.672  1.00  0.00           C  
ATOM    890  O   MET A  55      82.760  26.313  -8.105  1.00  0.00           O  
ATOM    891  CB  MET A  55      84.898  24.227  -9.514  1.00  0.00           C  
ATOM    892  CG  MET A  55      84.185  23.350  -8.495  1.00  0.00           C  
ATOM    893  SD  MET A  55      82.676  22.607  -9.152  1.00  0.00           S  
ATOM    894  CE  MET A  55      82.030  21.805  -7.687  1.00  0.00           C  
ATOM    895  H   MET A  55      85.828  25.996 -11.151  1.00  0.00           H  
ATOM    896  HA  MET A  55      83.196  25.180 -10.365  1.00  0.00           H  
ATOM    897 1HB  MET A  55      85.083  23.624 -10.401  1.00  0.00           H  
ATOM    898 2HB  MET A  55      85.868  24.502  -9.097  1.00  0.00           H  
ATOM    899 1HG  MET A  55      84.851  22.550  -8.173  1.00  0.00           H  
ATOM    900 2HG  MET A  55      83.922  23.946  -7.623  1.00  0.00           H  
ATOM    901 1HE  MET A  55      81.095  21.299  -7.932  1.00  0.00           H  
ATOM    902 2HE  MET A  55      82.753  21.075  -7.322  1.00  0.00           H  
ATOM    903 3HE  MET A  55      81.845  22.553  -6.915  1.00  0.00           H  
ATOM    904  N   TRP A  56      84.816  27.167  -8.236  1.00  0.00           N  
ATOM    905  CA  TRP A  56      84.536  28.090  -7.130  1.00  0.00           C  
ATOM    906  C   TRP A  56      83.340  29.001  -7.422  1.00  0.00           C  
ATOM    907  O   TRP A  56      82.522  29.265  -6.544  1.00  0.00           O  
ATOM    908  CB  TRP A  56      85.767  28.950  -6.836  1.00  0.00           C  
ATOM    909  CG  TRP A  56      86.726  28.314  -5.875  1.00  0.00           C  
ATOM    910  CD1 TRP A  56      87.983  27.873  -6.150  1.00  0.00           C  
ATOM    911  CD2 TRP A  56      86.505  28.044  -4.469  1.00  0.00           C  
ATOM    912  CE2 TRP A  56      87.670  27.447  -3.981  1.00  0.00           C  
ATOM    913  CE3 TRP A  56      85.427  28.260  -3.599  1.00  0.00           C  
ATOM    914  NE1 TRP A  56      88.561  27.349  -5.019  1.00  0.00           N  
ATOM    915  CZ2 TRP A  56      87.792  27.057  -2.657  1.00  0.00           C  
ATOM    916  CZ3 TRP A  56      85.554  27.870  -2.271  1.00  0.00           C  
ATOM    917  CH2 TRP A  56      86.707  27.284  -1.812  1.00  0.00           C  
ATOM    918  H   TRP A  56      85.738  27.160  -8.649  1.00  0.00           H  
ATOM    919  HA  TRP A  56      84.279  27.502  -6.248  1.00  0.00           H  
ATOM    920 1HB  TRP A  56      86.299  29.153  -7.766  1.00  0.00           H  
ATOM    921 2HB  TRP A  56      85.453  29.907  -6.423  1.00  0.00           H  
ATOM    922  HD1 TRP A  56      88.465  27.929  -7.125  1.00  0.00           H  
ATOM    923  HE1 TRP A  56      89.488  26.954  -4.960  1.00  0.00           H  
ATOM    924  HE3 TRP A  56      84.510  28.728  -3.958  1.00  0.00           H  
ATOM    925  HZ2 TRP A  56      88.700  26.590  -2.273  1.00  0.00           H  
ATOM    926  HZ3 TRP A  56      84.710  28.041  -1.601  1.00  0.00           H  
ATOM    927  HH2 TRP A  56      86.771  26.990  -0.764  1.00  0.00           H  
ATOM    928  N   ALA A  57      83.207  29.502  -8.653  1.00  0.00           N  
ATOM    929  CA  ALA A  57      82.015  30.280  -9.009  1.00  0.00           C  
ATOM    930  C   ALA A  57      80.725  29.440  -8.855  1.00  0.00           C  
ATOM    931  O   ALA A  57      79.694  29.946  -8.410  1.00  0.00           O  
ATOM    932  CB  ALA A  57      82.135  30.793 -10.425  1.00  0.00           C  
ATOM    933  H   ALA A  57      83.924  29.351  -9.351  1.00  0.00           H  
ATOM    934  HA  ALA A  57      81.949  31.129  -8.328  1.00  0.00           H  
ATOM    935 1HB  ALA A  57      81.244  31.370 -10.679  1.00  0.00           H  
ATOM    936 2HB  ALA A  57      83.016  31.430 -10.509  1.00  0.00           H  
ATOM    937 3HB  ALA A  57      82.228  29.952 -11.110  1.00  0.00           H  
ATOM    938  N   ALA A  58      80.808  28.179  -9.226  1.00  0.00           N  
ATOM    939  CA  ALA A  58      79.638  27.297  -9.131  1.00  0.00           C  
ATOM    940  C   ALA A  58      79.227  27.160  -7.680  1.00  0.00           C  
ATOM    941  O   ALA A  58      78.038  27.141  -7.361  1.00  0.00           O  
ATOM    942  CB  ALA A  58      79.947  25.942  -9.715  1.00  0.00           C  
ATOM    943  H   ALA A  58      81.680  27.805  -9.580  1.00  0.00           H  
ATOM    944  HA  ALA A  58      78.826  27.747  -9.701  1.00  0.00           H  
ATOM    945 1HB  ALA A  58      79.070  25.303  -9.635  1.00  0.00           H  
ATOM    946 2HB  ALA A  58      80.224  26.054 -10.763  1.00  0.00           H  
ATOM    947 3HB  ALA A  58      80.775  25.493  -9.167  1.00  0.00           H  
ATOM    948  N   LEU A  59      80.214  27.060  -6.793  1.00  0.00           N  
ATOM    949  CA  LEU A  59      79.908  26.888  -5.379  1.00  0.00           C  
ATOM    950  C   LEU A  59      79.175  28.116  -4.812  1.00  0.00           C  
ATOM    951  O   LEU A  59      78.268  27.986  -3.991  1.00  0.00           O  
ATOM    952  CB  LEU A  59      81.201  26.643  -4.589  1.00  0.00           C  
ATOM    953  CG  LEU A  59      81.905  25.307  -4.862  1.00  0.00           C  
ATOM    954  CD1 LEU A  59      83.273  25.305  -4.192  1.00  0.00           C  
ATOM    955  CD2 LEU A  59      81.042  24.166  -4.345  1.00  0.00           C  
ATOM    956  H   LEU A  59      81.180  27.105  -7.087  1.00  0.00           H  
ATOM    957  HA  LEU A  59      79.216  26.054  -5.272  1.00  0.00           H  
ATOM    958 1HB  LEU A  59      81.906  27.440  -4.822  1.00  0.00           H  
ATOM    959 2HB  LEU A  59      80.973  26.686  -3.525  1.00  0.00           H  
ATOM    960  HG  LEU A  59      82.057  25.188  -5.934  1.00  0.00           H  
ATOM    961 1HD1 LEU A  59      83.771  24.354  -4.387  1.00  0.00           H  
ATOM    962 2HD1 LEU A  59      83.876  26.119  -4.595  1.00  0.00           H  
ATOM    963 3HD1 LEU A  59      83.150  25.438  -3.118  1.00  0.00           H  
ATOM    964 1HD2 LEU A  59      81.538  23.215  -4.540  1.00  0.00           H  
ATOM    965 2HD2 LEU A  59      80.887  24.282  -3.271  1.00  0.00           H  
ATOM    966 3HD2 LEU A  59      80.076  24.180  -4.853  1.00  0.00           H  
ATOM    967  N   VAL A  60      79.543  29.340  -5.233  1.00  0.00           N  
ATOM    968  CA  VAL A  60      78.829  30.520  -4.798  1.00  0.00           C  
ATOM    969  C   VAL A  60      77.396  30.459  -5.289  1.00  0.00           C  
ATOM    970  O   VAL A  60      76.461  30.757  -4.545  1.00  0.00           O  
ATOM    971  CB  VAL A  60      79.510  31.794  -5.331  1.00  0.00           C  
ATOM    972  CG1 VAL A  60      78.649  33.017  -5.050  1.00  0.00           C  
ATOM    973  CG2 VAL A  60      80.887  31.948  -4.703  1.00  0.00           C  
ATOM    974  H   VAL A  60      80.326  29.442  -5.862  1.00  0.00           H  
ATOM    975  HA  VAL A  60      78.843  30.550  -3.708  1.00  0.00           H  
ATOM    976  HB  VAL A  60      79.612  31.714  -6.414  1.00  0.00           H  
ATOM    977 1HG1 VAL A  60      79.147  33.908  -5.435  1.00  0.00           H  
ATOM    978 2HG1 VAL A  60      77.684  32.901  -5.541  1.00  0.00           H  
ATOM    979 3HG1 VAL A  60      78.503  33.118  -3.976  1.00  0.00           H  
ATOM    980 1HG2 VAL A  60      81.363  32.850  -5.084  1.00  0.00           H  
ATOM    981 2HG2 VAL A  60      80.786  32.022  -3.620  1.00  0.00           H  
ATOM    982 3HG2 VAL A  60      81.501  31.080  -4.951  1.00  0.00           H  
ATOM    983  N   ALA A  61      77.189  30.075  -6.546  1.00  0.00           N  
ATOM    984  CA  ALA A  61      75.826  30.021  -7.093  1.00  0.00           C  
ATOM    985  C   ALA A  61      75.010  29.011  -6.302  1.00  0.00           C  
ATOM    986  O   ALA A  61      73.832  29.237  -6.016  1.00  0.00           O  
ATOM    987  CB  ALA A  61      75.834  29.659  -8.572  1.00  0.00           C  
ATOM    988  H   ALA A  61      77.965  29.818  -7.138  1.00  0.00           H  
ATOM    989  HA  ALA A  61      75.378  31.009  -6.983  1.00  0.00           H  
ATOM    990 1HB  ALA A  61      74.811  29.627  -8.945  1.00  0.00           H  
ATOM    991 2HB  ALA A  61      76.400  30.408  -9.126  1.00  0.00           H  
ATOM    992 3HB  ALA A  61      76.299  28.683  -8.704  1.00  0.00           H  
ATOM    993  N   LEU A  62      75.640  27.906  -5.954  1.00  0.00           N  
ATOM    994  CA  LEU A  62      74.974  26.869  -5.189  1.00  0.00           C  
ATOM    995  C   LEU A  62      74.572  27.310  -3.780  1.00  0.00           C  
ATOM    996  O   LEU A  62      73.496  26.967  -3.293  1.00  0.00           O  
ATOM    997  CB  LEU A  62      75.887  25.641  -5.098  1.00  0.00           C  
ATOM    998  CG  LEU A  62      76.111  24.879  -6.412  1.00  0.00           C  
ATOM    999  CD1 LEU A  62      77.183  23.818  -6.207  1.00  0.00           C  
ATOM   1000  CD2 LEU A  62      74.801  24.252  -6.865  1.00  0.00           C  
ATOM   1001  H   LEU A  62      76.604  27.776  -6.223  1.00  0.00           H  
ATOM   1002  HA  LEU A  62      74.053  26.596  -5.707  1.00  0.00           H  
ATOM   1003 1HB  LEU A  62      76.859  25.958  -4.730  1.00  0.00           H  
ATOM   1004 2HB  LEU A  62      75.459  24.941  -4.380  1.00  0.00           H  
ATOM   1005  HG  LEU A  62      76.466  25.570  -7.177  1.00  0.00           H  
ATOM   1006 1HD1 LEU A  62      77.344  23.278  -7.140  1.00  0.00           H  
ATOM   1007 2HD1 LEU A  62      78.115  24.296  -5.902  1.00  0.00           H  
ATOM   1008 3HD1 LEU A  62      76.863  23.121  -5.434  1.00  0.00           H  
ATOM   1009 1HD2 LEU A  62      74.961  23.713  -7.799  1.00  0.00           H  
ATOM   1010 2HD2 LEU A  62      74.444  23.560  -6.104  1.00  0.00           H  
ATOM   1011 3HD2 LEU A  62      74.059  25.035  -7.022  1.00  0.00           H  
ATOM   1012  N   TRP A  63      75.469  28.074  -3.145  1.00  0.00           N  
ATOM   1013  CA  TRP A  63      75.212  28.654  -1.838  1.00  0.00           C  
ATOM   1014  C   TRP A  63      74.003  29.601  -1.910  1.00  0.00           C  
ATOM   1015  O   TRP A  63      73.141  29.591  -1.031  1.00  0.00           O  
ATOM   1016  CB  TRP A  63      76.443  29.411  -1.337  1.00  0.00           C  
ATOM   1017  CG  TRP A  63      77.443  28.535  -0.648  1.00  0.00           C  
ATOM   1018  CD1 TRP A  63      78.728  28.302  -1.035  1.00  0.00           C  
ATOM   1019  CD2 TRP A  63      77.248  27.767   0.566  1.00  0.00           C  
ATOM   1020  CE2 TRP A  63      78.451  27.108   0.831  1.00  0.00           C  
ATOM   1021  CE3 TRP A  63      76.160  27.590   1.433  1.00  0.00           C  
ATOM   1022  NE1 TRP A  63      79.342  27.445  -0.156  1.00  0.00           N  
ATOM   1023  CZ2 TRP A  63      78.603  26.280   1.931  1.00  0.00           C  
ATOM   1024  CZ3 TRP A  63      76.317  26.759   2.536  1.00  0.00           C  
ATOM   1025  CH2 TRP A  63      77.507  26.122   2.778  1.00  0.00           C  
ATOM   1026  H   TRP A  63      76.353  28.251  -3.597  1.00  0.00           H  
ATOM   1027  HA  TRP A  63      74.964  27.850  -1.144  1.00  0.00           H  
ATOM   1028 1HB  TRP A  63      76.937  29.900  -2.178  1.00  0.00           H  
ATOM   1029 2HB  TRP A  63      76.134  30.191  -0.642  1.00  0.00           H  
ATOM   1030  HD1 TRP A  63      79.201  28.732  -1.918  1.00  0.00           H  
ATOM   1031  HE1 TRP A  63      80.293  27.113  -0.222  1.00  0.00           H  
ATOM   1032  HE3 TRP A  63      75.214  28.095   1.247  1.00  0.00           H  
ATOM   1033  HZ2 TRP A  63      79.543  25.763   2.141  1.00  0.00           H  
ATOM   1034  HZ3 TRP A  63      75.467  26.625   3.205  1.00  0.00           H  
ATOM   1035  HH2 TRP A  63      77.594  25.477   3.653  1.00  0.00           H  
ATOM   1036  N   VAL A  64      73.918  30.425  -2.949  1.00  0.00           N  
ATOM   1037  CA  VAL A  64      72.805  31.357  -3.079  1.00  0.00           C  
ATOM   1038  C   VAL A  64      71.502  30.580  -3.274  1.00  0.00           C  
ATOM   1039  O   VAL A  64      70.471  30.917  -2.688  1.00  0.00           O  
ATOM   1040  CB  VAL A  64      73.026  32.309  -4.268  1.00  0.00           C  
ATOM   1041  CG1 VAL A  64      71.793  33.172  -4.498  1.00  0.00           C  
ATOM   1042  CG2 VAL A  64      74.253  33.176  -4.017  1.00  0.00           C  
ATOM   1043  H   VAL A  64      74.635  30.412  -3.663  1.00  0.00           H  
ATOM   1044  HA  VAL A  64      72.740  31.951  -2.164  1.00  0.00           H  
ATOM   1045  HB  VAL A  64      73.177  31.717  -5.172  1.00  0.00           H  
ATOM   1046 1HG1 VAL A  64      71.970  33.838  -5.343  1.00  0.00           H  
ATOM   1047 2HG1 VAL A  64      70.938  32.534  -4.712  1.00  0.00           H  
ATOM   1048 3HG1 VAL A  64      71.595  33.764  -3.605  1.00  0.00           H  
ATOM   1049 1HG2 VAL A  64      74.405  33.845  -4.863  1.00  0.00           H  
ATOM   1050 2HG2 VAL A  64      74.102  33.762  -3.110  1.00  0.00           H  
ATOM   1051 3HG2 VAL A  64      75.128  32.538  -3.897  1.00  0.00           H  
ATOM   1052  N   ALA A  65      71.548  29.547  -4.094  1.00  0.00           N  
ATOM   1053  CA  ALA A  65      70.363  28.731  -4.292  1.00  0.00           C  
ATOM   1054  C   ALA A  65      69.926  28.097  -2.975  1.00  0.00           C  
ATOM   1055  O   ALA A  65      68.735  27.998  -2.686  1.00  0.00           O  
ATOM   1056  CB  ALA A  65      70.600  27.666  -5.344  1.00  0.00           C  
ATOM   1057  H   ALA A  65      72.396  29.312  -4.591  1.00  0.00           H  
ATOM   1058  HA  ALA A  65      69.556  29.383  -4.635  1.00  0.00           H  
ATOM   1059 1HB  ALA A  65      69.694  27.072  -5.470  1.00  0.00           H  
ATOM   1060 2HB  ALA A  65      70.857  28.139  -6.293  1.00  0.00           H  
ATOM   1061 3HB  ALA A  65      71.417  27.019  -5.028  1.00  0.00           H  
ATOM   1062  N   LEU A  66      70.891  27.663  -2.171  1.00  0.00           N  
ATOM   1063  CA  LEU A  66      70.549  27.081  -0.884  1.00  0.00           C  
ATOM   1064  C   LEU A  66      69.931  28.096   0.081  1.00  0.00           C  
ATOM   1065  O   LEU A  66      68.981  27.785   0.799  1.00  0.00           O  
ATOM   1066  CB  LEU A  66      71.806  26.469  -0.248  1.00  0.00           C  
ATOM   1067  CG  LEU A  66      71.597  25.793   1.113  1.00  0.00           C  
ATOM   1068  CD1 LEU A  66      70.549  24.699   0.984  1.00  0.00           C  
ATOM   1069  CD2 LEU A  66      72.922  25.226   1.606  1.00  0.00           C  
ATOM   1070  H   LEU A  66      71.864  27.729  -2.437  1.00  0.00           H  
ATOM   1071  HA  LEU A  66      69.811  26.297  -1.044  1.00  0.00           H  
ATOM   1072 1HB  LEU A  66      72.209  25.721  -0.930  1.00  0.00           H  
ATOM   1073 2HB  LEU A  66      72.549  27.255  -0.119  1.00  0.00           H  
ATOM   1074  HG  LEU A  66      71.228  26.526   1.831  1.00  0.00           H  
ATOM   1075 1HD1 LEU A  66      70.403  24.219   1.952  1.00  0.00           H  
ATOM   1076 2HD1 LEU A  66      69.608  25.134   0.650  1.00  0.00           H  
ATOM   1077 3HD1 LEU A  66      70.885  23.957   0.259  1.00  0.00           H  
ATOM   1078 1HD2 LEU A  66      72.776  24.747   2.573  1.00  0.00           H  
ATOM   1079 2HD2 LEU A  66      73.293  24.492   0.889  1.00  0.00           H  
ATOM   1080 3HD2 LEU A  66      73.648  26.033   1.706  1.00  0.00           H  
ATOM   1081  N   LEU A  67      70.470  29.315   0.100  1.00  0.00           N  
ATOM   1082  CA  LEU A  67      69.917  30.410   0.907  1.00  0.00           C  
ATOM   1083  C   LEU A  67      68.524  30.767   0.444  1.00  0.00           C  
ATOM   1084  O   LEU A  67      67.634  31.023   1.258  1.00  0.00           O  
ATOM   1085  CB  LEU A  67      70.814  31.651   0.824  1.00  0.00           C  
ATOM   1086  CG  LEU A  67      72.186  31.527   1.502  1.00  0.00           C  
ATOM   1087  CD1 LEU A  67      73.042  32.735   1.146  1.00  0.00           C  
ATOM   1088  CD2 LEU A  67      71.997  31.416   3.008  1.00  0.00           C  
ATOM   1089  H   LEU A  67      71.291  29.486  -0.464  1.00  0.00           H  
ATOM   1090  HA  LEU A  67      69.870  30.086   1.946  1.00  0.00           H  
ATOM   1091 1HB  LEU A  67      70.984  31.888  -0.225  1.00  0.00           H  
ATOM   1092 2HB  LEU A  67      70.293  32.489   1.285  1.00  0.00           H  
ATOM   1093  HG  LEU A  67      72.694  30.637   1.134  1.00  0.00           H  
ATOM   1094 1HD1 LEU A  67      74.016  32.646   1.627  1.00  0.00           H  
ATOM   1095 2HD1 LEU A  67      73.174  32.778   0.064  1.00  0.00           H  
ATOM   1096 3HD1 LEU A  67      72.549  33.643   1.488  1.00  0.00           H  
ATOM   1097 1HD2 LEU A  67      72.971  31.327   3.491  1.00  0.00           H  
ATOM   1098 2HD2 LEU A  67      71.490  32.306   3.380  1.00  0.00           H  
ATOM   1099 3HD2 LEU A  67      71.398  30.535   3.238  1.00  0.00           H  
ATOM   1100  N   ALA A  68      68.340  30.781  -0.868  1.00  0.00           N  
ATOM   1101  CA  ALA A  68      67.016  31.013  -1.448  1.00  0.00           C  
ATOM   1102  C   ALA A  68      66.019  29.911  -1.090  1.00  0.00           C  
ATOM   1103  O   ALA A  68      64.840  30.180  -0.863  1.00  0.00           O  
ATOM   1104  CB  ALA A  68      67.127  31.181  -2.982  1.00  0.00           C  
ATOM   1105  H   ALA A  68      69.127  30.629  -1.483  1.00  0.00           H  
ATOM   1106  HA  ALA A  68      66.613  31.929  -1.019  1.00  0.00           H  
ATOM   1107 1HB  ALA A  68      66.137  31.352  -3.404  1.00  0.00           H  
ATOM   1108 2HB  ALA A  68      67.771  32.032  -3.210  1.00  0.00           H  
ATOM   1109 3HB  ALA A  68      67.556  30.279  -3.417  1.00  0.00           H  
ATOM   1110  N   LEU A  69      66.472  28.660  -1.034  1.00  0.00           N  
ATOM   1111  CA  LEU A  69      65.618  27.570  -0.559  1.00  0.00           C  
ATOM   1112  C   LEU A  69      65.130  27.885   0.855  1.00  0.00           C  
ATOM   1113  O   LEU A  69      63.931  27.845   1.131  1.00  0.00           O  
ATOM   1114  CB  LEU A  69      66.382  26.239  -0.570  1.00  0.00           C  
ATOM   1115  CG  LEU A  69      65.545  24.990  -0.268  1.00  0.00           C  
ATOM   1116  CD1 LEU A  69      66.090  23.810  -1.061  1.00  0.00           C  
ATOM   1117  CD2 LEU A  69      65.578  24.706   1.226  1.00  0.00           C  
ATOM   1118  H   LEU A  69      67.417  28.453  -1.322  1.00  0.00           H  
ATOM   1119  HA  LEU A  69      64.753  27.504  -1.219  1.00  0.00           H  
ATOM   1120 1HB  LEU A  69      66.833  26.106  -1.551  1.00  0.00           H  
ATOM   1121 2HB  LEU A  69      67.181  26.291   0.171  1.00  0.00           H  
ATOM   1122  HG  LEU A  69      64.514  25.157  -0.584  1.00  0.00           H  
ATOM   1123 1HD1 LEU A  69      65.495  22.922  -0.846  1.00  0.00           H  
ATOM   1124 2HD1 LEU A  69      66.035  24.033  -2.127  1.00  0.00           H  
ATOM   1125 3HD1 LEU A  69      67.127  23.629  -0.780  1.00  0.00           H  
ATOM   1126 1HD2 LEU A  69      64.983  23.818   1.441  1.00  0.00           H  
ATOM   1127 2HD2 LEU A  69      66.608  24.537   1.543  1.00  0.00           H  
ATOM   1128 3HD2 LEU A  69      65.167  25.557   1.768  1.00  0.00           H  
ATOM   1129  N   ARG A  70      66.057  28.199   1.752  1.00  0.00           N  
ATOM   1130  CA  ARG A  70      65.714  28.432   3.158  1.00  0.00           C  
ATOM   1131  C   ARG A  70      64.816  29.641   3.314  1.00  0.00           C  
ATOM   1132  O   ARG A  70      63.924  29.668   4.164  1.00  0.00           O  
ATOM   1133  CB  ARG A  70      66.967  28.631   3.996  1.00  0.00           C  
ATOM   1134  CG  ARG A  70      67.806  27.379   4.201  1.00  0.00           C  
ATOM   1135  CD  ARG A  70      69.056  27.671   4.947  1.00  0.00           C  
ATOM   1136  NE  ARG A  70      69.839  26.470   5.183  1.00  0.00           N  
ATOM   1137  CZ  ARG A  70      71.043  26.449   5.787  1.00  0.00           C  
ATOM   1138  NH1 ARG A  70      71.588  27.569   6.212  1.00  0.00           N1+
ATOM   1139  NH2 ARG A  70      71.680  25.301   5.954  1.00  0.00           N  
ATOM   1140  H   ARG A  70      67.021  28.279   1.462  1.00  0.00           H  
ATOM   1141  HA  ARG A  70      65.165  27.564   3.528  1.00  0.00           H  
ATOM   1142 1HB  ARG A  70      67.604  29.380   3.525  1.00  0.00           H  
ATOM   1143 2HB  ARG A  70      66.691  29.009   4.980  1.00  0.00           H  
ATOM   1144 1HG  ARG A  70      67.231  26.646   4.768  1.00  0.00           H  
ATOM   1145 2HG  ARG A  70      68.075  26.958   3.232  1.00  0.00           H  
ATOM   1146 1HD  ARG A  70      69.666  28.371   4.376  1.00  0.00           H  
ATOM   1147 2HD  ARG A  70      68.808  28.111   5.913  1.00  0.00           H  
ATOM   1148  HE  ARG A  70      69.456  25.588   4.871  1.00  0.00           H  
ATOM   1149 1HH1 ARG A  70      71.102  28.446   6.083  1.00  0.00           H  
ATOM   1150 2HH1 ARG A  70      72.490  27.552   6.664  1.00  0.00           H  
ATOM   1151 1HH2 ARG A  70      71.261  24.441   5.628  1.00  0.00           H  
ATOM   1152 2HH2 ARG A  70      72.582  25.286   6.407  1.00  0.00           H  
ATOM   1153  N   ASN A  71      65.066  30.640   2.484  1.00  0.00           N  
ATOM   1154  CA  ASN A  71      64.321  31.890   2.509  1.00  0.00           C  
ATOM   1155  C   ASN A  71      63.005  31.860   1.755  1.00  0.00           C  
ATOM   1156  O   ASN A  71      62.285  32.853   1.719  1.00  0.00           O  
ATOM   1157  CB  ASN A  71      65.191  33.011   1.969  1.00  0.00           C  
ATOM   1158  CG  ASN A  71      64.700  34.370   2.382  1.00  0.00           C  
ATOM   1159  ND2 ASN A  71      64.717  35.301   1.462  1.00  0.00           N  
ATOM   1160  OD1 ASN A  71      64.309  34.579   3.536  1.00  0.00           O  
ATOM   1161  H   ASN A  71      65.806  30.521   1.807  1.00  0.00           H  
ATOM   1162  HA  ASN A  71      64.052  32.111   3.542  1.00  0.00           H  
ATOM   1163 1HB  ASN A  71      66.214  32.881   2.327  1.00  0.00           H  
ATOM   1164 2HB  ASN A  71      65.217  32.961   0.881  1.00  0.00           H  
ATOM   1165 1HD2 ASN A  71      64.403  36.226   1.680  1.00  0.00           H  
ATOM   1166 2HD2 ASN A  71      65.045  35.087   0.542  1.00  0.00           H  
ATOM   1167  N   GLY A  72      62.726  30.747   1.104  1.00  0.00           N  
ATOM   1168  CA  GLY A  72      61.500  30.594   0.340  1.00  0.00           C  
ATOM   1169  C   GLY A  72      61.450  31.570  -0.829  1.00  0.00           C  
ATOM   1170  O   GLY A  72      60.378  31.988  -1.253  1.00  0.00           O  
ATOM   1171  H   GLY A  72      63.382  29.983   1.137  1.00  0.00           H  
ATOM   1172 1HA  GLY A  72      61.429  29.572  -0.033  1.00  0.00           H  
ATOM   1173 2HA  GLY A  72      60.642  30.759   0.991  1.00  0.00           H  
ATOM   1174  N   ASP A  73      62.618  31.922  -1.369  1.00  0.00           N  
ATOM   1175  CA  ASP A  73      62.700  32.959  -2.404  1.00  0.00           C  
ATOM   1176  C   ASP A  73      62.705  32.329  -3.781  1.00  0.00           C  
ATOM   1177  O   ASP A  73      63.741  31.868  -4.259  1.00  0.00           O  
ATOM   1178  CB  ASP A  73      63.955  33.817  -2.223  1.00  0.00           C  
ATOM   1179  CG  ASP A  73      63.991  35.017  -3.160  1.00  0.00           C  
ATOM   1180  OD1 ASP A  73      63.472  34.914  -4.246  1.00  0.00           O  
ATOM   1181  OD2 ASP A  73      64.538  36.025  -2.781  1.00  0.00           O1-
ATOM   1182  H   ASP A  73      63.465  31.468  -1.061  1.00  0.00           H  
ATOM   1183  HA  ASP A  73      61.825  33.606  -2.315  1.00  0.00           H  
ATOM   1184 1HB  ASP A  73      64.007  34.176  -1.195  1.00  0.00           H  
ATOM   1185 2HB  ASP A  73      64.840  33.208  -2.403  1.00  0.00           H  
ATOM   1186  N   LYS A  74      61.552  32.302  -4.432  1.00  0.00           N  
ATOM   1187  CA  LYS A  74      61.431  31.580  -5.707  1.00  0.00           C  
ATOM   1188  C   LYS A  74      62.252  32.255  -6.796  1.00  0.00           C  
ATOM   1189  O   LYS A  74      62.863  31.590  -7.630  1.00  0.00           O  
ATOM   1190  CB  LYS A  74      59.965  31.486  -6.139  1.00  0.00           C  
ATOM   1191  CG  LYS A  74      59.117  30.558  -5.282  1.00  0.00           C  
ATOM   1192  CD  LYS A  74      57.670  30.542  -5.753  1.00  0.00           C  
ATOM   1193  CE  LYS A  74      56.819  29.611  -4.900  1.00  0.00           C  
ATOM   1194  NZ  LYS A  74      55.392  29.613  -5.324  1.00  0.00           N1+
ATOM   1195  H   LYS A  74      60.828  32.683  -4.168  1.00  0.00           H  
ATOM   1196  HA  LYS A  74      61.816  30.569  -5.571  1.00  0.00           H  
ATOM   1197 1HB  LYS A  74      59.513  32.477  -6.108  1.00  0.00           H  
ATOM   1198 2HB  LYS A  74      59.913  31.133  -7.169  1.00  0.00           H  
ATOM   1199 1HG  LYS A  74      59.517  29.544  -5.334  1.00  0.00           H  
ATOM   1200 2HG  LYS A  74      59.149  30.888  -4.246  1.00  0.00           H  
ATOM   1201 1HD  LYS A  74      57.257  31.548  -5.696  1.00  0.00           H  
ATOM   1202 2HD  LYS A  74      57.628  30.207  -6.790  1.00  0.00           H  
ATOM   1203 1HE  LYS A  74      57.205  28.594  -4.974  1.00  0.00           H  
ATOM   1204 2HE  LYS A  74      56.875  29.920  -3.856  1.00  0.00           H  
ATOM   1205 1HZ  LYS A  74      54.865  28.987  -4.734  1.00  0.00           H  
ATOM   1206 2HZ  LYS A  74      55.017  30.550  -5.240  1.00  0.00           H  
ATOM   1207 3HZ  LYS A  74      55.326  29.310  -6.284  1.00  0.00           H  
ATOM   1208  N   GLU A  75      62.264  33.582  -6.788  1.00  0.00           N  
ATOM   1209  CA  GLU A  75      62.955  34.340  -7.822  1.00  0.00           C  
ATOM   1210  C   GLU A  75      64.483  34.124  -7.799  1.00  0.00           C  
ATOM   1211  O   GLU A  75      65.101  33.890  -8.838  1.00  0.00           O  
ATOM   1212  CB  GLU A  75      62.639  35.830  -7.668  1.00  0.00           C  
ATOM   1213  CG  GLU A  75      63.269  36.720  -8.729  1.00  0.00           C  
ATOM   1214  CD  GLU A  75      62.875  38.164  -8.589  1.00  0.00           C  
ATOM   1215  OE1 GLU A  75      62.123  38.472  -7.697  1.00  0.00           O  
ATOM   1216  OE2 GLU A  75      63.325  38.959  -9.380  1.00  0.00           O1-
ATOM   1217  H   GLU A  75      61.877  34.070  -6.193  1.00  0.00           H  
ATOM   1218  HA  GLU A  75      62.606  33.992  -8.797  1.00  0.00           H  
ATOM   1219 1HB  GLU A  75      61.559  35.978  -7.704  1.00  0.00           H  
ATOM   1220 2HB  GLU A  75      62.983  36.174  -6.693  1.00  0.00           H  
ATOM   1221 1HG  GLU A  75      64.354  36.642  -8.656  1.00  0.00           H  
ATOM   1222 2HG  GLU A  75      62.972  36.360  -9.713  1.00  0.00           H  
ATOM   1223  N   VAL A  76      65.075  34.204  -6.612  1.00  0.00           N  
ATOM   1224  CA  VAL A  76      66.514  33.994  -6.481  1.00  0.00           C  
ATOM   1225  C   VAL A  76      66.828  32.512  -6.675  1.00  0.00           C  
ATOM   1226  O   VAL A  76      67.832  32.157  -7.294  1.00  0.00           O  
ATOM   1227  CB  VAL A  76      67.009  34.455  -5.097  1.00  0.00           C  
ATOM   1228  CG1 VAL A  76      68.470  34.078  -4.901  1.00  0.00           C  
ATOM   1229  CG2 VAL A  76      66.818  35.958  -4.952  1.00  0.00           C  
ATOM   1230  H   VAL A  76      64.533  34.414  -5.788  1.00  0.00           H  
ATOM   1231  HA  VAL A  76      67.021  34.583  -7.244  1.00  0.00           H  
ATOM   1232  HB  VAL A  76      66.439  33.940  -4.326  1.00  0.00           H  
ATOM   1233 1HG1 VAL A  76      68.804  34.410  -3.919  1.00  0.00           H  
ATOM   1234 2HG1 VAL A  76      68.580  32.995  -4.973  1.00  0.00           H  
ATOM   1235 3HG1 VAL A  76      69.076  34.557  -5.671  1.00  0.00           H  
ATOM   1236 1HG2 VAL A  76      67.170  36.277  -3.972  1.00  0.00           H  
ATOM   1237 2HG2 VAL A  76      67.384  36.472  -5.727  1.00  0.00           H  
ATOM   1238 3HG2 VAL A  76      65.759  36.200  -5.055  1.00  0.00           H  
ATOM   1239  N   PHE A  77      65.983  31.629  -6.156  1.00  0.00           N  
ATOM   1240  CA  PHE A  77      66.259  30.190  -6.315  1.00  0.00           C  
ATOM   1241  C   PHE A  77      66.420  29.844  -7.803  1.00  0.00           C  
ATOM   1242  O   PHE A  77      67.361  29.150  -8.189  1.00  0.00           O  
ATOM   1243  CB  PHE A  77      65.132  29.351  -5.707  1.00  0.00           C  
ATOM   1244  CG  PHE A  77      65.406  27.874  -5.714  1.00  0.00           C  
ATOM   1245  CD1 PHE A  77      66.149  27.287  -4.701  1.00  0.00           C  
ATOM   1246  CD2 PHE A  77      64.920  27.068  -6.732  1.00  0.00           C  
ATOM   1247  CE1 PHE A  77      66.401  25.929  -4.706  1.00  0.00           C  
ATOM   1248  CE2 PHE A  77      65.170  25.710  -6.739  1.00  0.00           C  
ATOM   1249  CZ  PHE A  77      65.910  25.140  -5.724  1.00  0.00           C  
ATOM   1250  H   PHE A  77      65.158  31.920  -5.652  1.00  0.00           H  
ATOM   1251  HA  PHE A  77      67.189  29.954  -5.796  1.00  0.00           H  
ATOM   1252 1HB  PHE A  77      64.965  29.661  -4.676  1.00  0.00           H  
ATOM   1253 2HB  PHE A  77      64.208  29.529  -6.255  1.00  0.00           H  
ATOM   1254  HD1 PHE A  77      66.535  27.911  -3.894  1.00  0.00           H  
ATOM   1255  HD2 PHE A  77      64.333  27.519  -7.533  1.00  0.00           H  
ATOM   1256  HE1 PHE A  77      66.988  25.479  -3.904  1.00  0.00           H  
ATOM   1257  HE2 PHE A  77      64.781  25.087  -7.546  1.00  0.00           H  
ATOM   1258  HZ  PHE A  77      66.111  24.068  -5.730  1.00  0.00           H  
ATOM   1259  N   LYS A  78      65.502  30.327  -8.627  1.00  0.00           N  
ATOM   1260  CA  LYS A  78      65.599  30.065 -10.063  1.00  0.00           C  
ATOM   1261  C   LYS A  78      66.866  30.649 -10.679  1.00  0.00           C  
ATOM   1262  O   LYS A  78      67.554  29.984 -11.455  1.00  0.00           O  
ATOM   1263  CB  LYS A  78      64.370  30.622 -10.784  1.00  0.00           C  
ATOM   1264  CG  LYS A  78      63.094  29.824 -10.559  1.00  0.00           C  
ATOM   1265  CD  LYS A  78      61.934  30.395 -11.363  1.00  0.00           C  
ATOM   1266  CE  LYS A  78      60.649  29.623 -11.107  1.00  0.00           C  
ATOM   1267  NZ  LYS A  78      60.733  28.221 -11.600  1.00  0.00           N1+
ATOM   1268  H   LYS A  78      64.731  30.878  -8.278  1.00  0.00           H  
ATOM   1269  HA  LYS A  78      65.637  28.986 -10.216  1.00  0.00           H  
ATOM   1270 1HB  LYS A  78      64.189  31.645 -10.458  1.00  0.00           H  
ATOM   1271 2HB  LYS A  78      64.561  30.650 -11.858  1.00  0.00           H  
ATOM   1272 1HG  LYS A  78      63.253  28.786 -10.855  1.00  0.00           H  
ATOM   1273 2HG  LYS A  78      62.835  29.843  -9.501  1.00  0.00           H  
ATOM   1274 1HD  LYS A  78      61.783  31.439 -11.090  1.00  0.00           H  
ATOM   1275 2HD  LYS A  78      62.172  30.347 -12.426  1.00  0.00           H  
ATOM   1276 1HE  LYS A  78      60.440  29.609 -10.040  1.00  0.00           H  
ATOM   1277 2HE  LYS A  78      59.819  30.120 -11.610  1.00  0.00           H  
ATOM   1278 1HZ  LYS A  78      59.864  27.744 -11.412  1.00  0.00           H  
ATOM   1279 2HZ  LYS A  78      60.910  28.223 -12.594  1.00  0.00           H  
ATOM   1280 3HZ  LYS A  78      61.488  27.743 -11.126  1.00  0.00           H  
ATOM   1281  N   LYS A  79      67.184  31.899 -10.341  1.00  0.00           N  
ATOM   1282  CA  LYS A  79      68.384  32.546 -10.868  1.00  0.00           C  
ATOM   1283  C   LYS A  79      69.700  31.903 -10.434  1.00  0.00           C  
ATOM   1284  O   LYS A  79      70.617  31.743 -11.238  1.00  0.00           O  
ATOM   1285  CB  LYS A  79      68.384  34.021 -10.460  1.00  0.00           C  
ATOM   1286  CG  LYS A  79      67.333  34.870 -11.162  1.00  0.00           C  
ATOM   1287  CD  LYS A  79      67.380  36.313 -10.685  1.00  0.00           C  
ATOM   1288  CE  LYS A  79      66.248  37.132 -11.288  1.00  0.00           C  
ATOM   1289  NZ  LYS A  79      66.274  38.546 -10.822  1.00  0.00           N1+
ATOM   1290  H   LYS A  79      66.585  32.410  -9.708  1.00  0.00           H  
ATOM   1291  HA  LYS A  79      68.365  32.479 -11.954  1.00  0.00           H  
ATOM   1292 1HB  LYS A  79      68.219  34.102  -9.386  1.00  0.00           H  
ATOM   1293 2HB  LYS A  79      69.363  34.455 -10.672  1.00  0.00           H  
ATOM   1294 1HG  LYS A  79      67.505  34.846 -12.239  1.00  0.00           H  
ATOM   1295 2HG  LYS A  79      66.344  34.462 -10.961  1.00  0.00           H  
ATOM   1296 1HD  LYS A  79      67.299  36.341  -9.599  1.00  0.00           H  
ATOM   1297 2HD  LYS A  79      68.332  36.762 -10.973  1.00  0.00           H  
ATOM   1298 1HE  LYS A  79      66.325  37.119 -12.374  1.00  0.00           H  
ATOM   1299 2HE  LYS A  79      65.292  36.691 -11.009  1.00  0.00           H  
ATOM   1300 1HZ  LYS A  79      65.509  39.053 -11.243  1.00  0.00           H  
ATOM   1301 2HZ  LYS A  79      66.182  38.571  -9.817  1.00  0.00           H  
ATOM   1302 3HZ  LYS A  79      67.149  38.972 -11.091  1.00  0.00           H  
ATOM   1303  N   ALA A  80      69.768  31.539  -9.157  1.00  0.00           N  
ATOM   1304  CA  ALA A  80      70.970  30.939  -8.604  1.00  0.00           C  
ATOM   1305  C   ALA A  80      71.102  29.512  -9.176  1.00  0.00           C  
ATOM   1306  O   ALA A  80      72.205  29.056  -9.484  1.00  0.00           O  
ATOM   1307  CB  ALA A  80      70.900  30.927  -7.088  1.00  0.00           C  
ATOM   1308  H   ALA A  80      68.970  31.684  -8.556  1.00  0.00           H  
ATOM   1309  HA  ALA A  80      71.825  31.541  -8.915  1.00  0.00           H  
ATOM   1310 1HB  ALA A  80      71.806  30.474  -6.686  1.00  0.00           H  
ATOM   1311 2HB  ALA A  80      70.812  31.948  -6.720  1.00  0.00           H  
ATOM   1312 3HB  ALA A  80      70.036  30.349  -6.769  1.00  0.00           H  
ATOM   1313  N   ALA A  81      69.981  28.809  -9.318  1.00  0.00           N  
ATOM   1314  CA  ALA A  81      70.021  27.433  -9.855  1.00  0.00           C  
ATOM   1315  C   ALA A  81      70.517  27.424 -11.291  1.00  0.00           C  
ATOM   1316  O   ALA A  81      71.379  26.623 -11.654  1.00  0.00           O  
ATOM   1317  CB  ALA A  81      68.655  26.813  -9.776  1.00  0.00           C  
ATOM   1318  H   ALA A  81      69.089  29.211  -9.061  1.00  0.00           H  
ATOM   1319  HA  ALA A  81      70.712  26.851  -9.246  1.00  0.00           H  
ATOM   1320 1HB  ALA A  81      68.693  25.799 -10.173  1.00  0.00           H  
ATOM   1321 2HB  ALA A  81      68.328  26.785  -8.736  1.00  0.00           H  
ATOM   1322 3HB  ALA A  81      67.953  27.406 -10.362  1.00  0.00           H  
ATOM   1323  N   GLU A  82      69.970  28.315 -12.101  1.00  0.00           N  
ATOM   1324  CA  GLU A  82      70.359  28.425 -13.508  1.00  0.00           C  
ATOM   1325  C   GLU A  82      71.793  28.891 -13.598  1.00  0.00           C  
ATOM   1326  O   GLU A  82      72.543  28.459 -14.473  1.00  0.00           O  
ATOM   1327  CB  GLU A  82      69.444  29.395 -14.260  1.00  0.00           C  
ATOM   1328  CG  GLU A  82      68.047  28.856 -14.532  1.00  0.00           C  
ATOM   1329  CD  GLU A  82      67.210  29.793 -15.361  1.00  0.00           C  
ATOM   1330  OE1 GLU A  82      67.542  30.952 -15.427  1.00  0.00           O  
ATOM   1331  OE2 GLU A  82      66.241  29.348 -15.926  1.00  0.00           O1-
ATOM   1332  H   GLU A  82      69.264  28.937 -11.736  1.00  0.00           H  
ATOM   1333  HA  GLU A  82      70.268  27.440 -13.970  1.00  0.00           H  
ATOM   1334 1HB  GLU A  82      69.341  30.316 -13.686  1.00  0.00           H  
ATOM   1335 2HB  GLU A  82      69.896  29.653 -15.217  1.00  0.00           H  
ATOM   1336 1HG  GLU A  82      68.130  27.904 -15.055  1.00  0.00           H  
ATOM   1337 2HG  GLU A  82      67.547  28.675 -13.583  1.00  0.00           H  
ATOM   1338  N   SER A  83      72.212  29.783 -12.695  1.00  0.00           N  
ATOM   1339  CA  SER A  83      73.599  30.224 -12.657  1.00  0.00           C  
ATOM   1340  C   SER A  83      74.533  29.071 -12.334  1.00  0.00           C  
ATOM   1341  O   SER A  83      75.556  28.884 -12.992  1.00  0.00           O  
ATOM   1342  CB  SER A  83      73.773  31.327 -11.629  1.00  0.00           C  
ATOM   1343  OG  SER A  83      75.115  31.720 -11.536  1.00  0.00           O  
ATOM   1344  H   SER A  83      71.556  30.163 -12.024  1.00  0.00           H  
ATOM   1345  HA  SER A  83      73.865  30.617 -13.639  1.00  0.00           H  
ATOM   1346 1HB  SER A  83      73.161  32.183 -11.908  1.00  0.00           H  
ATOM   1347 2HB  SER A  83      73.427  30.976 -10.659  1.00  0.00           H  
ATOM   1348  HG  SER A  83      75.102  32.657 -11.328  1.00  0.00           H  
ATOM   1349  N   ALA A  84      74.194  28.282 -11.317  1.00  0.00           N  
ATOM   1350  CA  ALA A  84      75.031  27.145 -10.962  1.00  0.00           C  
ATOM   1351  C   ALA A  84      75.158  26.166 -12.121  1.00  0.00           C  
ATOM   1352  O   ALA A  84      76.227  25.605 -12.359  1.00  0.00           O  
ATOM   1353  CB  ALA A  84      74.467  26.458  -9.725  1.00  0.00           C  
ATOM   1354  H   ALA A  84      73.356  28.464 -10.784  1.00  0.00           H  
ATOM   1355  HA  ALA A  84      76.030  27.517 -10.740  1.00  0.00           H  
ATOM   1356 1HB  ALA A  84      75.095  25.608  -9.464  1.00  0.00           H  
ATOM   1357 2HB  ALA A  84      74.444  27.165  -8.896  1.00  0.00           H  
ATOM   1358 3HB  ALA A  84      73.457  26.110  -9.935  1.00  0.00           H  
ATOM   1359  N   LEU A  85      74.059  25.960 -12.849  1.00  0.00           N  
ATOM   1360  CA  LEU A  85      74.089  25.030 -13.971  1.00  0.00           C  
ATOM   1361  C   LEU A  85      74.872  25.616 -15.135  1.00  0.00           C  
ATOM   1362  O   LEU A  85      75.624  24.912 -15.805  1.00  0.00           O  
ATOM   1363  CB  LEU A  85      72.664  24.689 -14.424  1.00  0.00           C  
ATOM   1364  CG  LEU A  85      71.799  23.949 -13.396  1.00  0.00           C  
ATOM   1365  CD1 LEU A  85      70.372  23.837 -13.916  1.00  0.00           C  
ATOM   1366  CD2 LEU A  85      72.392  22.574 -13.128  1.00  0.00           C  
ATOM   1367  H   LEU A  85      73.197  26.444 -12.631  1.00  0.00           H  
ATOM   1368  HA  LEU A  85      74.577  24.112 -13.646  1.00  0.00           H  
ATOM   1369 1HB  LEU A  85      72.150  25.614 -14.684  1.00  0.00           H  
ATOM   1370 2HB  LEU A  85      72.721  24.067 -15.316  1.00  0.00           H  
ATOM   1371  HG  LEU A  85      71.769  24.518 -12.466  1.00  0.00           H  
ATOM   1372 1HD1 LEU A  85      69.759  23.312 -13.186  1.00  0.00           H  
ATOM   1373 2HD1 LEU A  85      69.965  24.837 -14.081  1.00  0.00           H  
ATOM   1374 3HD1 LEU A  85      70.370  23.286 -14.856  1.00  0.00           H  
ATOM   1375 1HD2 LEU A  85      71.778  22.048 -12.396  1.00  0.00           H  
ATOM   1376 2HD2 LEU A  85      72.418  22.003 -14.056  1.00  0.00           H  
ATOM   1377 3HD2 LEU A  85      73.405  22.683 -12.740  1.00  0.00           H  
ATOM   1378  N   GLU A  86      74.691  26.910 -15.377  1.00  3.36           N  
ATOM   1379  CA  GLU A  86      75.424  27.577 -16.458  1.00  3.36           C  
ATOM   1380  C   GLU A  86      76.935  27.484 -16.207  1.00  3.36           C  
ATOM   1381  O   GLU A  86      77.712  27.209 -17.124  1.00  3.36           O  
ATOM   1382  CB  GLU A  86      74.998  29.041 -16.575  1.00  3.36           C  
ATOM   1383  CG  GLU A  86      75.618  29.785 -17.750  1.00  3.36           C  
ATOM   1384  CD  GLU A  86      74.997  31.134 -17.982  1.00  3.36           C  
ATOM   1385  OE1 GLU A  86      74.198  31.546 -17.176  1.00  3.36           O  
ATOM   1386  OE2 GLU A  86      75.324  31.755 -18.965  1.00  3.36           O1-
ATOM   1387  H   GLU A  86      74.049  27.447 -14.816  1.00  3.36           H  
ATOM   1388  HA  GLU A  86      75.194  27.069 -17.396  1.00  3.36           H  
ATOM   1389 1HB  GLU A  86      73.914  29.097 -16.678  1.00  3.36           H  
ATOM   1390 2HB  GLU A  86      75.268  29.573 -15.663  1.00  3.36           H  
ATOM   1391 1HG  GLU A  86      76.683  29.914 -17.563  1.00  3.36           H  
ATOM   1392 2HG  GLU A  86      75.507  29.179 -18.648  1.00  3.36           H  
ATOM   1393  N   VAL A  87      77.354  27.711 -14.962  1.00  0.00           N  
ATOM   1394  CA  VAL A  87      78.773  27.623 -14.596  1.00  0.00           C  
ATOM   1395  C   VAL A  87      79.276  26.166 -14.672  1.00  0.00           C  
ATOM   1396  O   VAL A  87      80.388  25.906 -15.130  1.00  0.00           O  
ATOM   1397  CB  VAL A  87      78.989  28.167 -13.171  1.00  0.00           C  
ATOM   1398  CG1 VAL A  87      80.424  27.940 -12.727  1.00  0.00           C  
ATOM   1399  CG2 VAL A  87      78.636  29.647 -13.124  1.00  0.00           C  
ATOM   1400  H   VAL A  87      76.678  27.953 -14.253  1.00  0.00           H  
ATOM   1401  HA  VAL A  87      79.351  28.230 -15.295  1.00  0.00           H  
ATOM   1402  HB  VAL A  87      78.347  27.619 -12.482  1.00  0.00           H  
ATOM   1403 1HG1 VAL A  87      80.559  28.330 -11.717  1.00  0.00           H  
ATOM   1404 2HG1 VAL A  87      80.643  26.872 -12.733  1.00  0.00           H  
ATOM   1405 3HG1 VAL A  87      81.102  28.453 -13.407  1.00  0.00           H  
ATOM   1406 1HG2 VAL A  87      78.790  30.025 -12.114  1.00  0.00           H  
ATOM   1407 2HG2 VAL A  87      79.274  30.194 -13.819  1.00  0.00           H  
ATOM   1408 3HG2 VAL A  87      77.594  29.782 -13.408  1.00  0.00           H  
ATOM   1409  N   ALA A  88      78.456  25.224 -14.226  1.00  0.00           N  
ATOM   1410  CA  ALA A  88      78.852  23.813 -14.301  1.00  0.00           C  
ATOM   1411  C   ALA A  88      79.185  23.443 -15.755  1.00  0.00           C  
ATOM   1412  O   ALA A  88      80.161  22.739 -16.020  1.00  0.00           O  
ATOM   1413  CB  ALA A  88      77.781  22.932 -13.752  1.00  0.00           C  
ATOM   1414  H   ALA A  88      77.557  25.461 -13.833  1.00  0.00           H  
ATOM   1415  HA  ALA A  88      79.753  23.683 -13.700  1.00  0.00           H  
ATOM   1416 1HB  ALA A  88      78.095  21.891 -13.819  1.00  0.00           H  
ATOM   1417 2HB  ALA A  88      77.594  23.191 -12.710  1.00  0.00           H  
ATOM   1418 3HB  ALA A  88      76.868  23.071 -14.328  1.00  0.00           H  
ATOM   1419  N   LEU A  89      78.370  23.922 -16.693  1.00  4.63           N  
ATOM   1420  CA  LEU A  89      78.648  23.701 -18.115  1.00  4.63           C  
ATOM   1421  C   LEU A  89      79.924  24.412 -18.561  1.00  4.63           C  
ATOM   1422  O   LEU A  89      80.705  23.873 -19.345  1.00  4.63           O  
ATOM   1423  CB  LEU A  89      77.465  24.185 -18.963  1.00  4.63           C  
ATOM   1424  CG  LEU A  89      76.148  23.424 -18.765  1.00  4.63           C  
ATOM   1425  CD1 LEU A  89      75.010  24.201 -19.413  1.00  4.63           C  
ATOM   1426  CD2 LEU A  89      76.269  22.032 -19.364  1.00  4.63           C  
ATOM   1427  H   LEU A  89      77.549  24.446 -16.428  1.00  4.63           H  
ATOM   1428  HA  LEU A  89      78.812  22.635 -18.273  1.00  4.63           H  
ATOM   1429 1HB  LEU A  89      77.280  25.233 -18.735  1.00  4.63           H  
ATOM   1430 2HB  LEU A  89      77.738  24.106 -20.016  1.00  4.63           H  
ATOM   1431  HG  LEU A  89      75.932  23.343 -17.700  1.00  4.63           H  
ATOM   1432 1HD1 LEU A  89      74.073  23.661 -19.271  1.00  4.63           H  
ATOM   1433 2HD1 LEU A  89      74.933  25.186 -18.952  1.00  4.63           H  
ATOM   1434 3HD1 LEU A  89      75.207  24.314 -20.478  1.00  4.63           H  
ATOM   1435 1HD2 LEU A  89      75.334  21.490 -19.222  1.00  4.63           H  
ATOM   1436 2HD2 LEU A  89      76.484  22.112 -20.430  1.00  4.63           H  
ATOM   1437 3HD2 LEU A  89      77.078  21.492 -18.870  1.00  4.63           H  
ATOM   1438  N   ALA A  90      80.158  25.626 -18.075  1.00  2.63           N  
ATOM   1439  CA  ALA A  90      81.405  26.333 -18.404  1.00  2.63           C  
ATOM   1440  C   ALA A  90      82.616  25.582 -17.837  1.00  2.63           C  
ATOM   1441  O   ALA A  90      83.681  25.542 -18.456  1.00  2.63           O  
ATOM   1442  CB  ALA A  90      81.369  27.759 -17.875  1.00  2.63           C  
ATOM   1443  H   ALA A  90      79.480  26.076 -17.474  1.00  2.63           H  
ATOM   1444  HA  ALA A  90      81.503  26.377 -19.489  1.00  2.63           H  
ATOM   1445 1HB  ALA A  90      82.302  28.264 -18.121  1.00  2.63           H  
ATOM   1446 2HB  ALA A  90      80.536  28.294 -18.330  1.00  2.63           H  
ATOM   1447 3HB  ALA A  90      81.240  27.742 -16.794  1.00  2.63           H  
ATOM   1448  N   LEU A  91      82.450  24.992 -16.661  1.00  0.00           N  
ATOM   1449  CA  LEU A  91      83.505  24.174 -16.069  1.00  0.00           C  
ATOM   1450  C   LEU A  91      83.845  22.960 -16.949  1.00  0.00           C  
ATOM   1451  O   LEU A  91      85.012  22.607 -17.116  1.00  0.00           O  
ATOM   1452  CB  LEU A  91      83.082  23.699 -14.673  1.00  0.00           C  
ATOM   1453  CG  LEU A  91      84.089  22.801 -13.944  1.00  0.00           C  
ATOM   1454  CD1 LEU A  91      85.410  23.540 -13.782  1.00  0.00           C  
ATOM   1455  CD2 LEU A  91      83.521  22.397 -12.591  1.00  0.00           C  
ATOM   1456  H   LEU A  91      81.580  25.105 -16.160  1.00  0.00           H  
ATOM   1457  HA  LEU A  91      84.409  24.780 -15.988  1.00  0.00           H  
ATOM   1458 1HB  LEU A  91      82.905  24.575 -14.049  1.00  0.00           H  
ATOM   1459 2HB  LEU A  91      82.148  23.148 -14.763  1.00  0.00           H  
ATOM   1460  HG  LEU A  91      84.278  21.908 -14.540  1.00  0.00           H  
ATOM   1461 1HD1 LEU A  91      86.125  22.901 -13.264  1.00  0.00           H  
ATOM   1462 2HD1 LEU A  91      85.804  23.801 -14.765  1.00  0.00           H  
ATOM   1463 3HD1 LEU A  91      85.248  24.449 -13.204  1.00  0.00           H  
ATOM   1464 1HD2 LEU A  91      84.234  21.757 -12.073  1.00  0.00           H  
ATOM   1465 2HD2 LEU A  91      83.332  23.289 -11.995  1.00  0.00           H  
ATOM   1466 3HD2 LEU A  91      82.584  21.854 -12.736  1.00  0.00           H  
ATOM   1467  N   VAL A  92      82.825  22.325 -17.510  1.00  0.00           N  
ATOM   1468  CA  VAL A  92      83.101  21.189 -18.406  1.00  0.00           C  
ATOM   1469  C   VAL A  92      83.852  21.673 -19.647  1.00  0.00           C  
ATOM   1470  O   VAL A  92      84.821  21.053 -20.079  1.00  0.00           O  
ATOM   1471  CB  VAL A  92      81.791  20.500 -18.833  1.00  0.00           C  
ATOM   1472  CG1 VAL A  92      82.068  19.423 -19.871  1.00  0.00           C  
ATOM   1473  CG2 VAL A  92      81.096  19.907 -17.616  1.00  0.00           C  
ATOM   1474  H   VAL A  92      81.865  22.595 -17.341  1.00  0.00           H  
ATOM   1475  HA  VAL A  92      83.740  20.480 -17.879  1.00  0.00           H  
ATOM   1476  HB  VAL A  92      81.137  21.236 -19.301  1.00  0.00           H  
ATOM   1477 1HG1 VAL A  92      81.133  18.946 -20.162  1.00  0.00           H  
ATOM   1478 2HG1 VAL A  92      82.532  19.875 -20.750  1.00  0.00           H  
ATOM   1479 3HG1 VAL A  92      82.740  18.675 -19.450  1.00  0.00           H  
ATOM   1480 1HG2 VAL A  92      80.171  19.423 -17.924  1.00  0.00           H  
ATOM   1481 2HG2 VAL A  92      81.751  19.175 -17.144  1.00  0.00           H  
ATOM   1482 3HG2 VAL A  92      80.870  20.702 -16.904  1.00  0.00           H  
ATOM   1483  N   VAL A  93      83.411  22.782 -20.229  1.00  3.19           N  
ATOM   1484  CA  VAL A  93      84.082  23.268 -21.438  1.00  3.19           C  
ATOM   1485  C   VAL A  93      85.568  23.522 -21.214  1.00  3.19           C  
ATOM   1486  O   VAL A  93      86.406  23.126 -22.025  1.00  3.19           O  
ATOM   1487  CB  VAL A  93      83.419  24.572 -21.923  1.00  3.19           C  
ATOM   1488  CG1 VAL A  93      84.252  25.215 -23.023  1.00  3.19           C  
ATOM   1489  CG2 VAL A  93      82.008  24.285 -22.412  1.00  3.19           C  
ATOM   1490  H   VAL A  93      82.626  23.300 -19.860  1.00  3.19           H  
ATOM   1491  HA  VAL A  93      84.009  22.498 -22.207  1.00  3.19           H  
ATOM   1492  HB  VAL A  93      83.380  25.279 -21.094  1.00  3.19           H  
ATOM   1493 1HG1 VAL A  93      83.768  26.135 -23.354  1.00  3.19           H  
ATOM   1494 2HG1 VAL A  93      85.245  25.444 -22.640  1.00  3.19           H  
ATOM   1495 3HG1 VAL A  93      84.334  24.527 -23.865  1.00  3.19           H  
ATOM   1496 1HG2 VAL A  93      81.545  25.211 -22.753  1.00  3.19           H  
ATOM   1497 2HG2 VAL A  93      82.047  23.574 -23.237  1.00  3.19           H  
ATOM   1498 3HG2 VAL A  93      81.418  23.865 -21.597  1.00  3.19           H  
ATOM   1499  N   LEU A  94      85.905  24.178 -20.113  1.00  0.00           N  
ATOM   1500  CA  LEU A  94      87.295  24.479 -19.795  1.00  0.00           C  
ATOM   1501  C   LEU A  94      88.059  23.234 -19.346  1.00  0.00           C  
ATOM   1502  O   LEU A  94      89.163  22.967 -19.820  1.00  0.00           O  
ATOM   1503  CB  LEU A  94      87.359  25.548 -18.697  1.00  0.00           C  
ATOM   1504  CG  LEU A  94      88.757  26.105 -18.392  1.00  0.00           C  
ATOM   1505  CD1 LEU A  94      89.299  26.819 -19.623  1.00  0.00           C  
ATOM   1506  CD2 LEU A  94      88.679  27.050 -17.202  1.00  0.00           C  
ATOM   1507  H   LEU A  94      85.179  24.478 -19.478  1.00  0.00           H  
ATOM   1508  HA  LEU A  94      87.776  24.872 -20.690  1.00  0.00           H  
ATOM   1509 1HB  LEU A  94      86.726  26.385 -18.988  1.00  0.00           H  
ATOM   1510 2HB  LEU A  94      86.964  25.123 -17.774  1.00  0.00           H  
ATOM   1511  HG  LEU A  94      89.432  25.282 -18.159  1.00  0.00           H  
ATOM   1512 1HD1 LEU A  94      90.290  27.215 -19.407  1.00  0.00           H  
ATOM   1513 2HD1 LEU A  94      89.361  26.116 -20.453  1.00  0.00           H  
ATOM   1514 3HD1 LEU A  94      88.632  27.639 -19.890  1.00  0.00           H  
ATOM   1515 1HD2 LEU A  94      89.672  27.445 -16.985  1.00  0.00           H  
ATOM   1516 2HD2 LEU A  94      88.002  27.873 -17.434  1.00  0.00           H  
ATOM   1517 3HD2 LEU A  94      88.304  26.508 -16.332  1.00  0.00           H  
ATOM   1518  N   ALA A  95      87.462  22.473 -18.431  1.00  0.00           N  
ATOM   1519  CA  ALA A  95      88.094  21.271 -17.914  1.00  0.00           C  
ATOM   1520  C   ALA A  95      88.314  20.249 -19.020  1.00  0.00           C  
ATOM   1521  O   ALA A  95      89.316  19.534 -19.026  1.00  0.00           O  
ATOM   1522  CB  ALA A  95      87.250  20.661 -16.794  1.00  0.00           C  
ATOM   1523  H   ALA A  95      86.550  22.737 -18.085  1.00  0.00           H  
ATOM   1524  HA  ALA A  95      89.068  21.547 -17.511  1.00  0.00           H  
ATOM   1525 1HB  ALA A  95      87.738  19.762 -16.419  1.00  0.00           H  
ATOM   1526 2HB  ALA A  95      87.146  21.383 -15.983  1.00  0.00           H  
ATOM   1527 3HB  ALA A  95      86.264  20.406 -17.180  1.00  0.00           H  
ATOM   1528  N   SER A  96      87.382  20.169 -19.964  1.00  0.00           N  
ATOM   1529  CA  SER A  96      87.514  19.214 -21.062  1.00  0.00           C  
ATOM   1530  C   SER A  96      88.726  19.539 -21.913  1.00  0.00           C  
ATOM   1531  O   SER A  96      89.557  18.670 -22.187  1.00  0.00           O  
ATOM   1532  CB  SER A  96      86.266  19.222 -21.923  1.00  0.00           C  
ATOM   1533  OG  SER A  96      86.384  18.320 -22.989  1.00  0.00           O  
ATOM   1534  H   SER A  96      86.571  20.772 -19.932  1.00  0.00           H  
ATOM   1535  HA  SER A  96      87.639  18.217 -20.640  1.00  0.00           H  
ATOM   1536 1HB  SER A  96      85.401  18.957 -21.314  1.00  0.00           H  
ATOM   1537 2HB  SER A  96      86.097  20.226 -22.311  1.00  0.00           H  
ATOM   1538  HG  SER A  96      85.562  18.383 -23.482  1.00  0.00           H  
ATOM   1539  N   GLU A  97      88.816  20.801 -22.325  1.00  0.00           N  
ATOM   1540  CA  GLU A  97      89.913  21.263 -23.163  1.00  0.00           C  
ATOM   1541  C   GLU A  97      91.266  21.134 -22.483  1.00  0.00           C  
ATOM   1542  O   GLU A  97      92.278  20.915 -23.148  1.00  0.00           O  
ATOM   1543  CB  GLU A  97      89.682  22.721 -23.569  1.00  0.00           C  
ATOM   1544  CG  GLU A  97      88.528  22.929 -24.538  1.00  0.00           C  
ATOM   1545  CD  GLU A  97      88.252  24.380 -24.817  1.00  0.00           C  
ATOM   1546  OE1 GLU A  97      88.877  25.212 -24.205  1.00  0.00           O  
ATOM   1547  OE2 GLU A  97      87.415  24.657 -25.644  1.00  0.00           O1-
ATOM   1548  H   GLU A  97      88.099  21.455 -22.046  1.00  0.00           H  
ATOM   1549  HA  GLU A  97      89.948  20.643 -24.060  1.00  0.00           H  
ATOM   1550 1HB  GLU A  97      89.484  23.319 -22.680  1.00  0.00           H  
ATOM   1551 2HB  GLU A  97      90.585  23.115 -24.034  1.00  0.00           H  
ATOM   1552 1HG  GLU A  97      88.760  22.428 -25.478  1.00  0.00           H  
ATOM   1553 2HG  GLU A  97      87.632  22.467 -24.125  1.00  0.00           H  
ATOM   1554  N   GLU A  98      91.295  21.278 -21.165  1.00  0.00           N  
ATOM   1555  CA  GLU A  98      92.547  21.142 -20.434  1.00  0.00           C  
ATOM   1556  C   GLU A  98      92.903  19.691 -20.110  1.00  0.00           C  
ATOM   1557  O   GLU A  98      93.941  19.427 -19.508  1.00  0.00           O  
ATOM   1558  CB  GLU A  98      92.476  21.950 -19.136  1.00  0.00           C  
ATOM   1559  CG  GLU A  98      92.358  23.455 -19.338  1.00  0.00           C  
ATOM   1560  CD  GLU A  98      93.576  24.054 -19.985  1.00  0.00           C  
ATOM   1561  OE1 GLU A  98      94.649  23.548 -19.770  1.00  0.00           O  
ATOM   1562  OE2 GLU A  98      93.431  25.021 -20.696  1.00  0.00           O1-
ATOM   1563  H   GLU A  98      90.446  21.484 -20.656  1.00  0.00           H  
ATOM   1564  HA  GLU A  98      93.354  21.533 -21.053  1.00  0.00           H  
ATOM   1565 1HB  GLU A  98      91.618  21.623 -18.550  1.00  0.00           H  
ATOM   1566 2HB  GLU A  98      93.369  21.761 -18.541  1.00  0.00           H  
ATOM   1567 1HG  GLU A  98      91.491  23.659 -19.963  1.00  0.00           H  
ATOM   1568 2HG  GLU A  98      92.196  23.928 -18.372  1.00  0.00           H  
ATOM   1569  N   GLY A  99      92.045  18.755 -20.508  1.00  0.00           N  
ATOM   1570  CA  GLY A  99      92.299  17.347 -20.254  1.00  0.00           C  
ATOM   1571  C   GLY A  99      92.144  17.026 -18.780  1.00  0.00           C  
ATOM   1572  O   GLY A  99      92.920  16.254 -18.210  1.00  0.00           O  
ATOM   1573  H   GLY A  99      91.200  19.023 -20.994  1.00  0.00           H  
ATOM   1574 1HA  GLY A  99      91.608  16.741 -20.840  1.00  0.00           H  
ATOM   1575 2HA  GLY A  99      93.306  17.094 -20.584  1.00  0.00           H  
ATOM   1576  N   ASP A 100      91.142  17.643 -18.158  1.00  0.00           N  
ATOM   1577  CA  ASP A 100      90.898  17.478 -16.730  1.00  0.00           C  
ATOM   1578  C   ASP A 100      89.500  16.900 -16.508  1.00  0.00           C  
ATOM   1579  O   ASP A 100      88.568  17.623 -16.155  1.00  0.00           O  
ATOM   1580  CB  ASP A 100      91.038  18.812 -15.994  1.00  0.00           C  
ATOM   1581  CG  ASP A 100      90.939  18.668 -14.481  1.00  0.00           C  
ATOM   1582  OD1 ASP A 100      90.248  17.785 -14.032  1.00  0.00           O  
ATOM   1583  OD2 ASP A 100      91.554  19.444 -13.788  1.00  0.00           O1-
ATOM   1584  H   ASP A 100      90.533  18.245 -18.694  1.00  0.00           H  
ATOM   1585  HA  ASP A 100      91.637  16.783 -16.329  1.00  0.00           H  
ATOM   1586 1HB  ASP A 100      92.002  19.263 -16.237  1.00  0.00           H  
ATOM   1587 2HB  ASP A 100      90.262  19.498 -16.331  1.00  0.00           H  
ATOM   1588  N   PRO A 101      89.344  15.584 -16.718  1.00  0.00           N  
ATOM   1589  CA  PRO A 101      88.028  14.965 -16.533  1.00  0.00           C  
ATOM   1590  C   PRO A 101      87.571  14.932 -15.069  1.00  0.00           C  
ATOM   1591  O   PRO A 101      86.382  14.783 -14.783  1.00  0.00           O  
ATOM   1592  CB  PRO A 101      88.252  13.551 -17.077  1.00  0.00           C  
ATOM   1593  CG  PRO A 101      89.714  13.318 -16.903  1.00  0.00           C  
ATOM   1594  CD  PRO A 101      90.344  14.651 -17.204  1.00  0.00           C  
ATOM   1595  NV  PRO A 101      89.332  15.606 -16.713  1.00  0.00           N  
ATOM   1596  HA  PRO A 101      87.283  15.516 -17.125  1.00  0.00           H  
ATOM   1597 1HB  PRO A 101      87.634  12.831 -16.518  1.00  0.00           H  
ATOM   1598 2HB  PRO A 101      87.932  13.497 -18.129  1.00  0.00           H  
ATOM   1599 1HG  PRO A 101      89.924  12.971 -15.880  1.00  0.00           H  
ATOM   1600 2HG  PRO A 101      90.056  12.524 -17.585  1.00  0.00           H  
ATOM   1601 1HD  PRO A 101      91.292  14.741 -16.656  1.00  0.00           H  
ATOM   1602 2HD  PRO A 101      90.512  14.742 -18.288  1.00  0.00           H  
ATOM   1603  N   GLU A 102      88.493  15.066 -14.123  1.00  0.00           N  
ATOM   1604  CA  GLU A 102      88.104  15.052 -12.712  1.00  0.00           C  
ATOM   1605  C   GLU A 102      87.222  16.259 -12.415  1.00  0.00           C  
ATOM   1606  O   GLU A 102      86.224  16.148 -11.701  1.00  0.00           O  
ATOM   1607  CB  GLU A 102      89.335  15.061 -11.806  1.00  0.00           C  
ATOM   1608  CG  GLU A 102      89.023  14.971 -10.319  1.00  0.00           C  
ATOM   1609  CD  GLU A 102      90.257  14.875  -9.465  1.00  0.00           C  
ATOM   1610  OE1 GLU A 102      91.333  14.855 -10.012  1.00  0.00           O  
ATOM   1611  OE2 GLU A 102      90.123  14.823  -8.266  1.00  0.00           O1-
ATOM   1612  H   GLU A 102      89.467  15.180 -14.364  1.00  0.00           H  
ATOM   1613  HA  GLU A 102      87.531  14.143 -12.521  1.00  0.00           H  
ATOM   1614 1HB  GLU A 102      89.983  14.222 -12.062  1.00  0.00           H  
ATOM   1615 2HB  GLU A 102      89.903  15.976 -11.973  1.00  0.00           H  
ATOM   1616 1HG  GLU A 102      88.458  15.855 -10.023  1.00  0.00           H  
ATOM   1617 2HG  GLU A 102      88.396  14.098 -10.143  1.00  0.00           H  
ATOM   1618  N   MET A 103      87.590  17.411 -12.962  1.00  0.00           N  
ATOM   1619  CA  MET A 103      86.776  18.623 -12.767  1.00  0.00           C  
ATOM   1620  C   MET A 103      85.476  18.560 -13.547  1.00  0.00           C  
ATOM   1621  O   MET A 103      84.488  19.190 -13.176  1.00  0.00           O  
ATOM   1622  CB  MET A 103      87.568  19.865 -13.169  1.00  0.00           C  
ATOM   1623  CG  MET A 103      88.750  20.181 -12.263  1.00  0.00           C  
ATOM   1624  SD  MET A 103      88.267  20.379 -10.535  1.00  0.00           S  
ATOM   1625  CE  MET A 103      87.370  21.926 -10.610  1.00  0.00           C  
ATOM   1626  H   MET A 103      88.432  17.470 -13.519  1.00  0.00           H  
ATOM   1627  HA  MET A 103      86.533  18.708 -11.708  1.00  0.00           H  
ATOM   1628 1HB  MET A 103      87.948  19.742 -14.182  1.00  0.00           H  
ATOM   1629 2HB  MET A 103      86.906  20.733 -13.171  1.00  0.00           H  
ATOM   1630 1HG  MET A 103      89.481  19.379 -12.327  1.00  0.00           H  
ATOM   1631 2HG  MET A 103      89.226  21.104 -12.594  1.00  0.00           H  
ATOM   1632 1HE  MET A 103      87.007  22.184  -9.614  1.00  0.00           H  
ATOM   1633 2HE  MET A 103      88.031  22.714 -10.971  1.00  0.00           H  
ATOM   1634 3HE  MET A 103      86.523  21.823 -11.288  1.00  0.00           H  
ATOM   1635  N   VAL A 104      85.453  17.796 -14.645  1.00  0.00           N  
ATOM   1636  CA  VAL A 104      84.209  17.597 -15.390  1.00  0.00           C  
ATOM   1637  C   VAL A 104      83.234  16.861 -14.477  1.00  0.00           C  
ATOM   1638  O   VAL A 104      82.049  17.196 -14.422  1.00  0.00           O  
ATOM   1639  CB  VAL A 104      84.455  16.782 -16.675  1.00  0.00           C  
ATOM   1640  CG1 VAL A 104      83.133  16.425 -17.338  1.00  0.00           C  
ATOM   1641  CG2 VAL A 104      85.340  17.569 -17.628  1.00  0.00           C  
ATOM   1642  H   VAL A 104      86.299  17.351 -14.971  1.00  0.00           H  
ATOM   1643  HA  VAL A 104      83.807  18.574 -15.661  1.00  0.00           H  
ATOM   1644  HB  VAL A 104      84.944  15.845 -16.412  1.00  0.00           H  
ATOM   1645 1HG1 VAL A 104      83.324  15.849 -18.243  1.00  0.00           H  
ATOM   1646 2HG1 VAL A 104      82.530  15.830 -16.651  1.00  0.00           H  
ATOM   1647 3HG1 VAL A 104      82.595  17.337 -17.595  1.00  0.00           H  
ATOM   1648 1HG2 VAL A 104      85.509  16.987 -18.533  1.00  0.00           H  
ATOM   1649 2HG2 VAL A 104      84.851  18.509 -17.887  1.00  0.00           H  
ATOM   1650 3HG2 VAL A 104      86.297  17.778 -17.148  1.00  0.00           H  
ATOM   1651  N   LEU A 105      83.735  15.856 -13.761  1.00  0.00           N  
ATOM   1652  CA  LEU A 105      82.912  15.128 -12.802  1.00  0.00           C  
ATOM   1653  C   LEU A 105      82.331  16.082 -11.740  1.00  0.00           C  
ATOM   1654  O   LEU A 105      81.155  15.992 -11.389  1.00  0.00           O  
ATOM   1655  CB  LEU A 105      83.742  14.031 -12.123  1.00  0.00           C  
ATOM   1656  CG  LEU A 105      83.049  13.283 -10.979  1.00  0.00           C  
ATOM   1657  CD1 LEU A 105      81.792  12.604 -11.503  1.00  0.00           C  
ATOM   1658  CD2 LEU A 105      84.010  12.268 -10.377  1.00  0.00           C  
ATOM   1659  H   LEU A 105      84.703  15.591 -13.880  1.00  0.00           H  
ATOM   1660  HA  LEU A 105      82.088  14.662 -13.337  1.00  0.00           H  
ATOM   1661 1HB  LEU A 105      84.029  13.296 -12.874  1.00  0.00           H  
ATOM   1662 2HB  LEU A 105      84.653  14.480 -11.721  1.00  0.00           H  
ATOM   1663  HG  LEU A 105      82.747  13.996 -10.208  1.00  0.00           H  
ATOM   1664 1HD1 LEU A 105      81.297  12.072 -10.689  1.00  0.00           H  
ATOM   1665 2HD1 LEU A 105      81.115  13.355 -11.908  1.00  0.00           H  
ATOM   1666 3HD1 LEU A 105      82.061  11.896 -12.286  1.00  0.00           H  
ATOM   1667 1HD2 LEU A 105      83.516  11.736  -9.563  1.00  0.00           H  
ATOM   1668 2HD2 LEU A 105      84.311  11.553 -11.145  1.00  0.00           H  
ATOM   1669 3HD2 LEU A 105      84.891  12.782  -9.994  1.00  0.00           H  
ATOM   1670  N   LEU A 106      83.142  16.992 -11.230  1.00  0.00           N  
ATOM   1671  CA  LEU A 106      82.626  17.944 -10.246  1.00  0.00           C  
ATOM   1672  C   LEU A 106      81.491  18.796 -10.816  1.00  0.00           C  
ATOM   1673  O   LEU A 106      80.578  19.194 -10.094  1.00  0.00           O  
ATOM   1674  CB  LEU A 106      83.755  18.857  -9.756  1.00  0.00           C  
ATOM   1675  CG  LEU A 106      84.488  18.390  -8.492  1.00  0.00           C  
ATOM   1676  CD1 LEU A 106      85.182  17.062  -8.768  1.00  0.00           C  
ATOM   1677  CD2 LEU A 106      85.488  19.451  -8.061  1.00  0.00           C  
ATOM   1678  H   LEU A 106      84.115  17.047 -11.502  1.00  0.00           H  
ATOM   1679  HA  LEU A 106      82.215  17.385  -9.406  1.00  0.00           H  
ATOM   1680 1HB  LEU A 106      84.495  18.953 -10.550  1.00  0.00           H  
ATOM   1681 2HB  LEU A 106      83.340  19.844  -9.553  1.00  0.00           H  
ATOM   1682  HG  LEU A 106      83.765  18.226  -7.691  1.00  0.00           H  
ATOM   1683 1HD1 LEU A 106      85.703  16.729  -7.869  1.00  0.00           H  
ATOM   1684 2HD1 LEU A 106      84.442  16.317  -9.055  1.00  0.00           H  
ATOM   1685 3HD1 LEU A 106      85.901  17.191  -9.577  1.00  0.00           H  
ATOM   1686 1HD2 LEU A 106      86.007  19.119  -7.162  1.00  0.00           H  
ATOM   1687 2HD2 LEU A 106      86.212  19.614  -8.860  1.00  0.00           H  
ATOM   1688 3HD2 LEU A 106      84.962  20.384  -7.853  1.00  0.00           H  
ATOM   1689  N   ALA A 107      81.536  19.087 -12.119  1.00  0.00           N  
ATOM   1690  CA  ALA A 107      80.467  19.829 -12.765  1.00  0.00           C  
ATOM   1691  C   ALA A 107      79.188  19.017 -12.634  1.00  0.00           C  
ATOM   1692  O   ALA A 107      78.104  19.573 -12.457  1.00  0.00           O  
ATOM   1693  CB  ALA A 107      80.769  20.094 -14.216  1.00  0.00           C  
ATOM   1694  H   ALA A 107      82.330  18.787 -12.668  1.00  0.00           H  
ATOM   1695  HA  ALA A 107      80.365  20.788 -12.259  1.00  0.00           H  
ATOM   1696 1HB  ALA A 107      79.944  20.650 -14.664  1.00  0.00           H  
ATOM   1697 2HB  ALA A 107      81.688  20.677 -14.296  1.00  0.00           H  
ATOM   1698 3HB  ALA A 107      80.894  19.148 -14.739  1.00  0.00           H  
ATOM   1699  N   ALA A 108      79.322  17.708 -12.724  1.00  0.00           N  
ATOM   1700  CA  ALA A 108      78.146  16.858 -12.579  1.00  0.00           C  
ATOM   1701  C   ALA A 108      77.572  16.950 -11.172  1.00  0.00           C  
ATOM   1702  O   ALA A 108      76.356  16.920 -10.982  1.00  0.00           O  
ATOM   1703  CB  ALA A 108      78.500  15.399 -12.933  1.00  0.00           C  
ATOM   1704  H   ALA A 108      80.223  17.281 -12.888  1.00  0.00           H  
ATOM   1705  HA  ALA A 108      77.382  17.216 -13.271  1.00  0.00           H  
ATOM   1706 1HB  ALA A 108      77.615  14.773 -12.823  1.00  0.00           H  
ATOM   1707 2HB  ALA A 108      78.852  15.350 -13.964  1.00  0.00           H  
ATOM   1708 3HB  ALA A 108      79.280  15.042 -12.265  1.00  0.00           H  
ATOM   1709  N   TRP A 109      78.452  17.063 -10.191  1.00  0.00           N  
ATOM   1710  CA  TRP A 109      78.036  17.218  -8.809  1.00  0.00           C  
ATOM   1711  C   TRP A 109      77.285  18.542  -8.584  1.00  0.00           C  
ATOM   1712  O   TRP A 109      76.405  18.630  -7.730  1.00  0.00           O  
ATOM   1713  CB  TRP A 109      79.254  17.149  -7.888  1.00  0.00           C  
ATOM   1714  CG  TRP A 109      79.934  15.814  -7.890  1.00  0.00           C  
ATOM   1715  CD1 TRP A 109      79.461  14.661  -8.443  1.00  0.00           C  
ATOM   1716  CD2 TRP A 109      81.220  15.485  -7.314  1.00  0.00           C  
ATOM   1717  CE2 TRP A 109      81.443  14.128  -7.560  1.00  0.00           C  
ATOM   1718  CE3 TRP A 109      82.186  16.223  -6.618  1.00  0.00           C  
ATOM   1719  NE1 TRP A 109      80.359  13.641  -8.249  1.00  0.00           N  
ATOM   1720  CZ2 TRP A 109      82.594  13.483  -7.135  1.00  0.00           C  
ATOM   1721  CZ3 TRP A 109      83.339  15.576  -6.191  1.00  0.00           C  
ATOM   1722  CH2 TRP A 109      83.537  14.243  -6.445  1.00  0.00           C  
ATOM   1723  H   TRP A 109      79.438  17.037 -10.408  1.00  0.00           H  
ATOM   1724  HA  TRP A 109      77.348  16.411  -8.563  1.00  0.00           H  
ATOM   1725 1HB  TRP A 109      79.980  17.906  -8.188  1.00  0.00           H  
ATOM   1726 2HB  TRP A 109      78.951  17.378  -6.866  1.00  0.00           H  
ATOM   1727  HD1 TRP A 109      78.510  14.563  -8.963  1.00  0.00           H  
ATOM   1728  HE1 TRP A 109      80.243  12.689  -8.560  1.00  0.00           H  
ATOM   1729  HE3 TRP A 109      82.036  17.282  -6.417  1.00  0.00           H  
ATOM   1730  HZ2 TRP A 109      82.767  12.425  -7.325  1.00  0.00           H  
ATOM   1731  HZ3 TRP A 109      84.088  16.157  -5.650  1.00  0.00           H  
ATOM   1732  HH2 TRP A 109      84.457  13.768  -6.096  1.00  0.00           H  
ATOM   1733  N   VAL A 110      77.635  19.573  -9.350  1.00  0.00           N  
ATOM   1734  CA  VAL A 110      76.905  20.841  -9.261  1.00  0.00           C  
ATOM   1735  C   VAL A 110      75.495  20.639  -9.746  1.00  0.00           C  
ATOM   1736  O   VAL A 110      74.539  21.066  -9.100  1.00  0.00           O  
ATOM   1737  CB  VAL A 110      77.586  21.937 -10.105  1.00  0.00           C  
ATOM   1738  CG1 VAL A 110      76.730  23.196 -10.130  1.00  0.00           C  
ATOM   1739  CG2 VAL A 110      78.968  22.234  -9.546  1.00  0.00           C  
ATOM   1740  H   VAL A 110      78.405  19.493  -9.999  1.00  0.00           H  
ATOM   1741  HA  VAL A 110      76.898  21.163  -8.218  1.00  0.00           H  
ATOM   1742  HB  VAL A 110      77.674  21.587 -11.133  1.00  0.00           H  
ATOM   1743 1HG1 VAL A 110      77.228  23.959 -10.731  1.00  0.00           H  
ATOM   1744 2HG1 VAL A 110      75.760  22.967 -10.565  1.00  0.00           H  
ATOM   1745 3HG1 VAL A 110      76.597  23.566  -9.115  1.00  0.00           H  
ATOM   1746 1HG2 VAL A 110      79.444  23.008 -10.149  1.00  0.00           H  
ATOM   1747 2HG2 VAL A 110      78.879  22.579  -8.516  1.00  0.00           H  
ATOM   1748 3HG2 VAL A 110      79.576  21.329  -9.576  1.00  0.00           H  
ATOM   1749  N   ALA A 111      75.365  19.981 -10.892  1.00  0.00           N  
ATOM   1750  CA  ALA A 111      74.042  19.747 -11.474  1.00  0.00           C  
ATOM   1751  C   ALA A 111      73.185  18.885 -10.552  1.00  0.00           C  
ATOM   1752  O   ALA A 111      71.991  19.135 -10.384  1.00  0.00           O  
ATOM   1753  CB  ALA A 111      74.178  19.095 -12.849  1.00  0.00           C  
ATOM   1754  H   ALA A 111      76.183  19.637 -11.375  1.00  0.00           H  
ATOM   1755  HA  ALA A 111      73.546  20.711 -11.585  1.00  0.00           H  
ATOM   1756 1HB  ALA A 111      73.188  18.927 -13.271  1.00  0.00           H  
ATOM   1757 2HB  ALA A 111      74.745  19.753 -13.507  1.00  0.00           H  
ATOM   1758 3HB  ALA A 111      74.697  18.145 -12.750  1.00  0.00           H  
ATOM   1759  N   LEU A 112      73.799  17.862  -9.957  1.00  0.00           N  
ATOM   1760  CA  LEU A 112      73.106  16.982  -9.022  1.00  0.00           C  
ATOM   1761  C   LEU A 112      72.664  17.717  -7.762  1.00  0.00           C  
ATOM   1762  O   LEU A 112      71.569  17.486  -7.248  1.00  0.00           O  
ATOM   1763  CB  LEU A 112      74.013  15.808  -8.639  1.00  0.00           C  
ATOM   1764  CG  LEU A 112      74.280  14.782  -9.751  1.00  0.00           C  
ATOM   1765  CD1 LEU A 112      75.396  13.842  -9.318  1.00  0.00           C  
ATOM   1766  CD2 LEU A 112      73.000  14.012 -10.046  1.00  0.00           C  
ATOM   1767  H   LEU A 112      74.773  17.694 -10.160  1.00  0.00           H  
ATOM   1768  HA  LEU A 112      72.214  16.594  -9.511  1.00  0.00           H  
ATOM   1769 1HB  LEU A 112      74.977  16.203  -8.317  1.00  0.00           H  
ATOM   1770 2HB  LEU A 112      73.562  15.279  -7.800  1.00  0.00           H  
ATOM   1771  HG  LEU A 112      74.609  15.299 -10.652  1.00  0.00           H  
ATOM   1772 1HD1 LEU A 112      75.586  13.114 -10.107  1.00  0.00           H  
ATOM   1773 2HD1 LEU A 112      76.303  14.417  -9.132  1.00  0.00           H  
ATOM   1774 3HD1 LEU A 112      75.102  13.322  -8.407  1.00  0.00           H  
ATOM   1775 1HD2 LEU A 112      73.188  13.284 -10.836  1.00  0.00           H  
ATOM   1776 2HD2 LEU A 112      72.671  13.494  -9.145  1.00  0.00           H  
ATOM   1777 3HD2 LEU A 112      72.225  14.706 -10.368  1.00  0.00           H  
ATOM   1778  N   PHE A 113      73.493  18.613  -7.235  1.00  0.00           N  
ATOM   1779  CA  PHE A 113      73.076  19.384  -6.068  1.00  0.00           C  
ATOM   1780  C   PHE A 113      71.878  20.277  -6.366  1.00  0.00           C  
ATOM   1781  O   PHE A 113      70.957  20.386  -5.556  1.00  0.00           O  
ATOM   1782  CB  PHE A 113      74.237  20.243  -5.561  1.00  0.00           C  
ATOM   1783  CG  PHE A 113      74.043  20.760  -4.164  1.00  0.00           C  
ATOM   1784  CD1 PHE A 113      74.326  19.959  -3.068  1.00  0.00           C  
ATOM   1785  CD2 PHE A 113      73.576  22.047  -3.941  1.00  0.00           C  
ATOM   1786  CE1 PHE A 113      74.148  20.433  -1.781  1.00  0.00           C  
ATOM   1787  CE2 PHE A 113      73.398  22.523  -2.658  1.00  0.00           C  
ATOM   1788  CZ  PHE A 113      73.684  21.715  -1.575  1.00  0.00           C  
ATOM   1789  H   PHE A 113      74.411  18.772  -7.624  1.00  0.00           H  
ATOM   1790  HA  PHE A 113      72.777  18.689  -5.283  1.00  0.00           H  
ATOM   1791 1HB  PHE A 113      75.158  19.662  -5.584  1.00  0.00           H  
ATOM   1792 2HB  PHE A 113      74.372  21.097  -6.223  1.00  0.00           H  
ATOM   1793  HD1 PHE A 113      74.694  18.945  -3.229  1.00  0.00           H  
ATOM   1794  HD2 PHE A 113      73.351  22.686  -4.796  1.00  0.00           H  
ATOM   1795  HE1 PHE A 113      74.375  19.792  -0.930  1.00  0.00           H  
ATOM   1796  HE2 PHE A 113      73.032  23.538  -2.497  1.00  0.00           H  
ATOM   1797  HZ  PHE A 113      73.543  22.087  -0.563  1.00  0.00           H  
ATOM   1798  N   VAL A 114      71.867  20.929  -7.527  1.00  0.00           N  
ATOM   1799  CA  VAL A 114      70.754  21.801  -7.866  1.00  0.00           C  
ATOM   1800  C   VAL A 114      69.477  20.975  -7.964  1.00  0.00           C  
ATOM   1801  O   VAL A 114      68.427  21.379  -7.466  1.00  0.00           O  
ATOM   1802  CB  VAL A 114      71.015  22.523  -9.203  1.00  0.00           C  
ATOM   1803  CG1 VAL A 114      69.773  23.285  -9.647  1.00  0.00           C  
ATOM   1804  CG2 VAL A 114      72.201  23.464  -9.061  1.00  0.00           C  
ATOM   1805  H   VAL A 114      72.628  20.825  -8.183  1.00  0.00           H  
ATOM   1806  HA  VAL A 114      70.650  22.551  -7.081  1.00  0.00           H  
ATOM   1807  HB  VAL A 114      71.227  21.781  -9.971  1.00  0.00           H  
ATOM   1808 1HG1 VAL A 114      69.976  23.788 -10.593  1.00  0.00           H  
ATOM   1809 2HG1 VAL A 114      68.945  22.586  -9.776  1.00  0.00           H  
ATOM   1810 3HG1 VAL A 114      69.510  24.024  -8.892  1.00  0.00           H  
ATOM   1811 1HG2 VAL A 114      72.378  23.972 -10.009  1.00  0.00           H  
ATOM   1812 2HG2 VAL A 114      71.990  24.204  -8.288  1.00  0.00           H  
ATOM   1813 3HG2 VAL A 114      73.088  22.892  -8.782  1.00  0.00           H  
ATOM   1814  N   ALA A 115      69.587  19.820  -8.608  1.00  0.00           N  
ATOM   1815  CA  ALA A 115      68.408  18.954  -8.719  1.00  0.00           C  
ATOM   1816  C   ALA A 115      67.908  18.503  -7.344  1.00  0.00           C  
ATOM   1817  O   ALA A 115      66.703  18.453  -7.096  1.00  0.00           O  
ATOM   1818  CB  ALA A 115      68.700  17.747  -9.593  1.00  0.00           C  
ATOM   1819  H   ALA A 115      70.457  19.522  -9.026  1.00  0.00           H  
ATOM   1820  HA  ALA A 115      67.606  19.529  -9.180  1.00  0.00           H  
ATOM   1821 1HB  ALA A 115      67.809  17.122  -9.658  1.00  0.00           H  
ATOM   1822 2HB  ALA A 115      68.983  18.079 -10.591  1.00  0.00           H  
ATOM   1823 3HB  ALA A 115      69.516  17.172  -9.157  1.00  0.00           H  
ATOM   1824  N   TRP A 116      68.827  18.175  -6.440  1.00  0.00           N  
ATOM   1825  CA  TRP A 116      68.448  17.811  -5.078  1.00  0.00           C  
ATOM   1826  C   TRP A 116      67.719  18.936  -4.383  1.00  0.00           C  
ATOM   1827  O   TRP A 116      66.688  18.722  -3.748  1.00  0.00           O  
ATOM   1828  CB  TRP A 116      69.685  17.429  -4.262  1.00  0.00           C  
ATOM   1829  CG  TRP A 116      69.398  17.226  -2.804  1.00  0.00           C  
ATOM   1830  CD1 TRP A 116      69.971  17.889  -1.761  1.00  0.00           C  
ATOM   1831  CD2 TRP A 116      68.465  16.288  -2.218  1.00  0.00           C  
ATOM   1832  CE2 TRP A 116      68.535  16.454  -0.833  1.00  0.00           C  
ATOM   1833  CE3 TRP A 116      67.583  15.338  -2.752  1.00  0.00           C  
ATOM   1834  NE1 TRP A 116      69.463  17.432  -0.572  1.00  0.00           N  
ATOM   1835  CZ2 TRP A 116      67.762  15.701   0.036  1.00  0.00           C  
ATOM   1836  CZ3 TRP A 116      66.807  14.585  -1.879  1.00  0.00           C  
ATOM   1837  CH2 TRP A 116      66.894  14.762  -0.522  1.00  0.00           C  
ATOM   1838  H   TRP A 116      69.806  18.177  -6.695  1.00  0.00           H  
ATOM   1839  HA  TRP A 116      67.762  16.964  -5.125  1.00  0.00           H  
ATOM   1840 1HB  TRP A 116      70.114  16.508  -4.659  1.00  0.00           H  
ATOM   1841 2HB  TRP A 116      70.438  18.211  -4.357  1.00  0.00           H  
ATOM   1842  HD1 TRP A 116      70.727  18.669  -1.858  1.00  0.00           H  
ATOM   1843  HE1 TRP A 116      69.725  17.760   0.346  1.00  0.00           H  
ATOM   1844  HE3 TRP A 116      67.509  15.195  -3.829  1.00  0.00           H  
ATOM   1845  HZ2 TRP A 116      67.818  15.826   1.119  1.00  0.00           H  
ATOM   1846  HZ3 TRP A 116      66.125  13.847  -2.302  1.00  0.00           H  
ATOM   1847  HH2 TRP A 116      66.269  14.155   0.134  1.00  0.00           H  
ATOM   1848  N   LEU A 117      68.243  20.160  -4.491  1.00  0.00           N  
ATOM   1849  CA  LEU A 117      67.573  21.313  -3.903  1.00  0.00           C  
ATOM   1850  C   LEU A 117      66.233  21.568  -4.545  1.00  0.00           C  
ATOM   1851  O   LEU A 117      65.269  21.922  -3.869  1.00  0.00           O  
ATOM   1852  CB  LEU A 117      68.448  22.565  -4.042  1.00  0.00           C  
ATOM   1853  CG  LEU A 117      69.374  22.863  -2.858  1.00  0.00           C  
ATOM   1854  CD1 LEU A 117      70.281  21.666  -2.608  1.00  0.00           C  
ATOM   1855  CD2 LEU A 117      70.188  24.114  -3.151  1.00  0.00           C  
ATOM   1856  H   LEU A 117      69.115  20.297  -4.984  1.00  0.00           H  
ATOM   1857  HA  LEU A 117      67.408  21.116  -2.845  1.00  0.00           H  
ATOM   1858 1HB  LEU A 117      69.068  22.458  -4.932  1.00  0.00           H  
ATOM   1859 2HB  LEU A 117      67.797  23.430  -4.180  1.00  0.00           H  
ATOM   1860  HG  LEU A 117      68.778  23.021  -1.959  1.00  0.00           H  
ATOM   1861 1HD1 LEU A 117      70.942  21.877  -1.766  1.00  0.00           H  
ATOM   1862 2HD1 LEU A 117      69.674  20.788  -2.381  1.00  0.00           H  
ATOM   1863 3HD1 LEU A 117      70.880  21.472  -3.498  1.00  0.00           H  
ATOM   1864 1HD2 LEU A 117      70.845  24.327  -2.309  1.00  0.00           H  
ATOM   1865 2HD2 LEU A 117      70.786  23.957  -4.050  1.00  0.00           H  
ATOM   1866 3HD2 LEU A 117      69.516  24.957  -3.307  1.00  0.00           H  
ATOM   1867  N   ALA A 118      66.156  21.388  -5.863  1.00  0.00           N  
ATOM   1868  CA  ALA A 118      64.896  21.611  -6.559  1.00  0.00           C  
ATOM   1869  C   ALA A 118      63.802  20.651  -6.016  1.00  0.00           C  
ATOM   1870  O   ALA A 118      62.639  21.033  -5.883  1.00  0.00           O  
ATOM   1871  CB  ALA A 118      65.068  21.425  -8.037  1.00  0.00           C  
ATOM   1872  H   ALA A 118      66.967  21.097  -6.393  1.00  0.00           H  
ATOM   1873  HA  ALA A 118      64.580  22.636  -6.369  1.00  0.00           H  
ATOM   1874 1HB  ALA A 118      64.116  21.596  -8.539  1.00  0.00           H  
ATOM   1875 2HB  ALA A 118      65.807  22.137  -8.408  1.00  0.00           H  
ATOM   1876 3HB  ALA A 118      65.408  20.411  -8.238  1.00  0.00           H  
ATOM   1877  N   TRP A 119      64.198  19.420  -5.712  1.00  0.00           N  
ATOM   1878  CA  TRP A 119      63.243  18.474  -5.124  1.00  0.00           C  
ATOM   1879  C   TRP A 119      62.743  18.940  -3.757  1.00  0.00           C  
ATOM   1880  O   TRP A 119      61.542  18.915  -3.485  1.00  0.00           O  
ATOM   1881  CB  TRP A 119      63.887  17.092  -4.984  1.00  0.00           C  
ATOM   1882  CG  TRP A 119      62.967  16.063  -4.401  1.00  0.00           C  
ATOM   1883  CD1 TRP A 119      61.965  15.404  -5.047  1.00  0.00           C  
ATOM   1884  CD2 TRP A 119      62.964  15.563  -3.041  1.00  0.00           C  
ATOM   1885  CE2 TRP A 119      61.939  14.617  -2.958  1.00  0.00           C  
ATOM   1886  CE3 TRP A 119      63.738  15.837  -1.907  1.00  0.00           C  
ATOM   1887  NE1 TRP A 119      61.337  14.534  -4.188  1.00  0.00           N  
ATOM   1888  CZ2 TRP A 119      61.658  13.940  -1.780  1.00  0.00           C  
ATOM   1889  CZ3 TRP A 119      63.458  15.156  -0.728  1.00  0.00           C  
ATOM   1890  CH2 TRP A 119      62.446  14.234  -0.668  1.00  0.00           C  
ATOM   1891  H   TRP A 119      65.149  19.120  -5.879  1.00  0.00           H  
ATOM   1892  HA  TRP A 119      62.375  18.417  -5.781  1.00  0.00           H  
ATOM   1893 1HB  TRP A 119      64.215  16.744  -5.963  1.00  0.00           H  
ATOM   1894 2HB  TRP A 119      64.769  17.165  -4.350  1.00  0.00           H  
ATOM   1895  HD1 TRP A 119      61.700  15.548  -6.094  1.00  0.00           H  
ATOM   1896  HE1 TRP A 119      60.562  13.932  -4.423  1.00  0.00           H  
ATOM   1897  HE3 TRP A 119      64.545  16.567  -1.951  1.00  0.00           H  
ATOM   1898  HZ2 TRP A 119      60.858  13.202  -1.713  1.00  0.00           H  
ATOM   1899  HZ3 TRP A 119      64.064  15.378   0.151  1.00  0.00           H  
ATOM   1900  HH2 TRP A 119      62.255  13.718   0.274  1.00  0.00           H  
ATOM   1901  N   LEU A 120      63.651  19.367  -2.884  1.00  0.00           N  
ATOM   1902  CA  LEU A 120      63.281  19.866  -1.555  1.00  0.00           C  
ATOM   1903  C   LEU A 120      62.448  21.134  -1.626  1.00  0.00           C  
ATOM   1904  O   LEU A 120      61.509  21.317  -0.850  1.00  0.00           O  
ATOM   1905  CB  LEU A 120      64.542  20.131  -0.724  1.00  0.00           C  
ATOM   1906  CG  LEU A 120      65.325  18.887  -0.289  1.00  0.00           C  
ATOM   1907  CD1 LEU A 120      66.670  19.311   0.289  1.00  0.00           C  
ATOM   1908  CD2 LEU A 120      64.514  18.105   0.732  1.00  0.00           C  
ATOM   1909  H   LEU A 120      64.625  19.347  -3.149  1.00  0.00           H  
ATOM   1910  HA  LEU A 120      62.700  19.096  -1.048  1.00  0.00           H  
ATOM   1911 1HB  LEU A 120      65.215  20.761  -1.305  1.00  0.00           H  
ATOM   1912 2HB  LEU A 120      64.255  20.674   0.176  1.00  0.00           H  
ATOM   1913  HG  LEU A 120      65.521  18.258  -1.158  1.00  0.00           H  
ATOM   1914 1HD1 LEU A 120      67.229  18.427   0.599  1.00  0.00           H  
ATOM   1915 2HD1 LEU A 120      67.238  19.851  -0.468  1.00  0.00           H  
ATOM   1916 3HD1 LEU A 120      66.509  19.957   1.151  1.00  0.00           H  
ATOM   1917 1HD2 LEU A 120      65.071  17.221   1.040  1.00  0.00           H  
ATOM   1918 2HD2 LEU A 120      64.321  18.733   1.602  1.00  0.00           H  
ATOM   1919 3HD2 LEU A 120      63.568  17.801   0.287  1.00  0.00           H  
ATOM   1920  N   PHE A 121      62.816  22.013  -2.560  1.00  0.00           N  
ATOM   1921  CA  PHE A 121      62.165  23.306  -2.767  1.00  0.00           C  
ATOM   1922  C   PHE A 121      60.797  23.164  -3.434  1.00  0.00           C  
ATOM   1923  O   PHE A 121      59.851  23.864  -3.087  1.00  0.00           O  
ATOM   1924  CB  PHE A 121      63.054  24.215  -3.620  1.00  0.00           C  
ATOM   1925  CG  PHE A 121      62.601  25.645  -3.656  1.00  0.00           C  
ATOM   1926  CD1 PHE A 121      62.608  26.420  -2.504  1.00  0.00           C  
ATOM   1927  CD2 PHE A 121      62.167  26.222  -4.840  1.00  0.00           C  
ATOM   1928  CE1 PHE A 121      62.191  27.737  -2.536  1.00  0.00           C  
ATOM   1929  CE2 PHE A 121      61.752  27.539  -4.875  1.00  0.00           C  
ATOM   1930  CZ  PHE A 121      61.764  28.296  -3.721  1.00  0.00           C  
ATOM   1931  H   PHE A 121      63.594  21.754  -3.151  1.00  0.00           H  
ATOM   1932  HA  PHE A 121      62.009  23.776  -1.795  1.00  0.00           H  
ATOM   1933 1HB  PHE A 121      64.073  24.189  -3.235  1.00  0.00           H  
ATOM   1934 2HB  PHE A 121      63.082  23.839  -4.642  1.00  0.00           H  
ATOM   1935  HD1 PHE A 121      62.948  25.977  -1.569  1.00  0.00           H  
ATOM   1936  HD2 PHE A 121      62.158  25.623  -5.752  1.00  0.00           H  
ATOM   1937  HE1 PHE A 121      62.200  28.334  -1.625  1.00  0.00           H  
ATOM   1938  HE2 PHE A 121      61.413  27.979  -5.812  1.00  0.00           H  
ATOM   1939  HZ  PHE A 121      61.434  29.335  -3.747  1.00  0.00           H  
ATOM   1940  N   GLY A 122      60.700  22.259  -4.403  1.00  0.00           N  
ATOM   1941  CA  GLY A 122      59.447  22.057  -5.107  1.00  0.00           C  
ATOM   1942  C   GLY A 122      59.375  22.710  -6.472  1.00  0.00           C  
ATOM   1943  O   GLY A 122      58.288  22.924  -7.004  1.00  0.00           O  
ATOM   1944  H   GLY A 122      61.503  21.703  -4.658  1.00  0.00           H  
ATOM   1945 1HA  GLY A 122      59.271  20.990  -5.239  1.00  0.00           H  
ATOM   1946 2HA  GLY A 122      58.625  22.447  -4.507  1.00  0.00           H  
ATOM   1947  N   ASP A 123      60.528  23.022  -7.060  1.00  0.00           N  
ATOM   1948  CA  ASP A 123      60.545  23.674  -8.364  1.00  0.00           C  
ATOM   1949  C   ASP A 123      60.837  22.635  -9.432  1.00  0.00           C  
ATOM   1950  O   ASP A 123      61.979  22.202  -9.595  1.00  0.00           O  
ATOM   1951  CB  ASP A 123      61.592  24.790  -8.411  1.00  0.00           C  
ATOM   1952  CG  ASP A 123      61.594  25.543  -9.735  1.00  0.00           C  
ATOM   1953  OD1 ASP A 123      61.236  24.959 -10.729  1.00  0.00           O  
ATOM   1954  OD2 ASP A 123      61.955  26.695  -9.738  1.00  0.00           O1-
ATOM   1955  H   ASP A 123      61.406  22.809  -6.605  1.00  0.00           H  
ATOM   1956  HA  ASP A 123      59.566  24.116  -8.542  1.00  0.00           H  
ATOM   1957 1HB  ASP A 123      61.403  25.500  -7.606  1.00  0.00           H  
ATOM   1958 2HB  ASP A 123      62.583  24.366  -8.250  1.00  0.00           H  
ATOM   1959  N   LYS A 124      59.794  22.248 -10.149  1.00  0.00           N  
ATOM   1960  CA  LYS A 124      59.924  21.172 -11.134  1.00  0.00           C  
ATOM   1961  C   LYS A 124      60.788  21.626 -12.314  1.00  0.00           C  
ATOM   1962  O   LYS A 124      61.552  20.841 -12.875  1.00  0.00           O  
ATOM   1963  CB  LYS A 124      58.549  20.719 -11.623  1.00  0.00           C  
ATOM   1964  CG  LYS A 124      57.728  19.967 -10.585  1.00  0.00           C  
ATOM   1965  CD  LYS A 124      56.367  19.570 -11.139  1.00  0.00           C  
ATOM   1966  CE  LYS A 124      55.542  18.825 -10.100  1.00  0.00           C  
ATOM   1967  NZ  LYS A 124      54.188  18.476 -10.610  1.00  0.00           N1+
ATOM   1968  H   LYS A 124      59.003  22.584 -10.093  1.00  0.00           H  
ATOM   1969  HA  LYS A 124      60.413  20.323 -10.654  1.00  0.00           H  
ATOM   1970 1HB  LYS A 124      57.972  21.588 -11.941  1.00  0.00           H  
ATOM   1971 2HB  LYS A 124      58.667  20.070 -12.492  1.00  0.00           H  
ATOM   1972 1HG  LYS A 124      58.263  19.066 -10.280  1.00  0.00           H  
ATOM   1973 2HG  LYS A 124      57.583  20.597  -9.708  1.00  0.00           H  
ATOM   1974 1HD  LYS A 124      55.823  20.465 -11.449  1.00  0.00           H  
ATOM   1975 2HD  LYS A 124      56.500  18.928 -12.008  1.00  0.00           H  
ATOM   1976 1HE  LYS A 124      56.056  17.908  -9.816  1.00  0.00           H  
ATOM   1977 2HE  LYS A 124      55.433  19.444  -9.209  1.00  0.00           H  
ATOM   1978 1HZ  LYS A 124      53.674  17.985  -9.893  1.00  0.00           H  
ATOM   1979 2HZ  LYS A 124      53.694  19.321 -10.860  1.00  0.00           H  
ATOM   1980 3HZ  LYS A 124      54.274  17.887 -11.425  1.00  0.00           H  
ATOM   1981  N   GLU A 125      60.656  22.887 -12.679  1.00  0.00           N  
ATOM   1982  CA  GLU A 125      61.372  23.433 -13.824  1.00  0.00           C  
ATOM   1983  C   GLU A 125      62.882  23.339 -13.598  1.00  0.00           C  
ATOM   1984  O   GLU A 125      63.625  22.894 -14.475  1.00  0.00           O  
ATOM   1985  CB  GLU A 125      60.965  24.888 -14.071  1.00  0.00           C  
ATOM   1986  CG  GLU A 125      61.639  25.534 -15.271  1.00  0.00           C  
ATOM   1987  CD  GLU A 125      61.236  26.970 -15.466  1.00  0.00           C  
ATOM   1988  OE1 GLU A 125      60.884  27.604 -14.501  1.00  0.00           O  
ATOM   1989  OE2 GLU A 125      61.278  27.431 -16.582  1.00  0.00           O1-
ATOM   1990  H   GLU A 125      60.153  23.458 -12.277  1.00  0.00           H  
ATOM   1991  HA  GLU A 125      61.101  22.855 -14.710  1.00  0.00           H  
ATOM   1992 1HB  GLU A 125      59.885  24.942 -14.223  1.00  0.00           H  
ATOM   1993 2HB  GLU A 125      61.200  25.485 -13.191  1.00  0.00           H  
ATOM   1994 1HG  GLU A 125      62.719  25.488 -15.137  1.00  0.00           H  
ATOM   1995 2HG  GLU A 125      61.389  24.966 -16.166  1.00  0.00           H  
ATOM   1996  N   VAL A 126      63.312  23.766 -12.417  1.00  0.00           N  
ATOM   1997  CA  VAL A 126      64.741  23.712 -12.087  1.00  0.00           C  
ATOM   1998  C   VAL A 126      65.167  22.253 -11.975  1.00  0.00           C  
ATOM   1999  O   VAL A 126      66.236  21.869 -12.449  1.00  0.00           O  
ATOM   2000  CB  VAL A 126      65.033  24.443 -10.761  1.00  0.00           C  
ATOM   2001  CG1 VAL A 126      66.460  24.174 -10.310  1.00  0.00           C  
ATOM   2002  CG2 VAL A 126      64.790  25.934 -10.931  1.00  0.00           C  
ATOM   2003  H   VAL A 126      62.663  24.131 -11.734  1.00  0.00           H  
ATOM   2004  HA  VAL A 126      65.302  24.174 -12.900  1.00  0.00           H  
ATOM   2005  HB  VAL A 126      64.372  24.051  -9.989  1.00  0.00           H  
ATOM   2006 1HG1 VAL A 126      66.649  24.698  -9.372  1.00  0.00           H  
ATOM   2007 2HG1 VAL A 126      66.601  23.104 -10.160  1.00  0.00           H  
ATOM   2008 3HG1 VAL A 126      67.156  24.531 -11.069  1.00  0.00           H  
ATOM   2009 1HG2 VAL A 126      64.998  26.445  -9.989  1.00  0.00           H  
ATOM   2010 2HG2 VAL A 126      65.448  26.325 -11.708  1.00  0.00           H  
ATOM   2011 3HG2 VAL A 126      63.752  26.105 -11.215  1.00  0.00           H  
ATOM   2012  N   PHE A 127      64.335  21.417 -11.348  1.00  0.00           N  
ATOM   2013  CA  PHE A 127      64.738  20.024 -11.206  1.00  0.00           C  
ATOM   2014  C   PHE A 127      65.061  19.408 -12.578  1.00  0.00           C  
ATOM   2015  O   PHE A 127      66.123  18.813 -12.770  1.00  0.00           O  
ATOM   2016  CB  PHE A 127      63.634  19.218 -10.518  1.00  0.00           C  
ATOM   2017  CG  PHE A 127      63.950  17.757 -10.377  1.00  0.00           C  
ATOM   2018  CD1 PHE A 127      64.547  17.270  -9.223  1.00  0.00           C  
ATOM   2019  CD2 PHE A 127      63.651  16.866 -11.397  1.00  0.00           C  
ATOM   2020  CE1 PHE A 127      64.837  15.924  -9.093  1.00  0.00           C  
ATOM   2021  CE2 PHE A 127      63.939  15.522 -11.269  1.00  0.00           C  
ATOM   2022  CZ  PHE A 127      64.533  15.051 -10.115  1.00  0.00           C  
ATOM   2023  H   PHE A 127      63.446  21.712 -10.971  1.00  0.00           H  
ATOM   2024  HA  PHE A 127      65.648  19.986 -10.606  1.00  0.00           H  
ATOM   2025 1HB  PHE A 127      63.455  19.625  -9.523  1.00  0.00           H  
ATOM   2026 2HB  PHE A 127      62.708  19.314 -11.083  1.00  0.00           H  
ATOM   2027  HD1 PHE A 127      64.785  17.960  -8.414  1.00  0.00           H  
ATOM   2028  HD2 PHE A 127      63.182  17.238 -12.308  1.00  0.00           H  
ATOM   2029  HE1 PHE A 127      65.307  15.556  -8.182  1.00  0.00           H  
ATOM   2030  HE2 PHE A 127      63.698  14.830 -12.077  1.00  0.00           H  
ATOM   2031  HZ  PHE A 127      64.764  13.991 -10.012  1.00  0.00           H  
ATOM   2032  N   LYS A 128      64.148  19.551 -13.532  1.00  0.00           N  
ATOM   2033  CA  LYS A 128      64.328  18.922 -14.832  1.00  0.00           C  
ATOM   2034  C   LYS A 128      65.589  19.421 -15.519  1.00  0.00           C  
ATOM   2035  O   LYS A 128      66.347  18.635 -16.089  1.00  0.00           O  
ATOM   2036  CB  LYS A 128      63.111  19.177 -15.722  1.00  0.00           C  
ATOM   2037  CG  LYS A 128      63.179  18.502 -17.085  1.00  0.00           C  
ATOM   2038  CD  LYS A 128      61.861  18.636 -17.834  1.00  0.00           C  
ATOM   2039  CE  LYS A 128      61.931  17.976 -19.202  1.00  0.00           C  
ATOM   2040  NZ  LYS A 128      60.615  17.996 -19.899  1.00  0.00           N1+
ATOM   2041  H   LYS A 128      63.316  20.099 -13.361  1.00  0.00           H  
ATOM   2042  HA  LYS A 128      64.422  17.846 -14.686  1.00  0.00           H  
ATOM   2043 1HB  LYS A 128      62.212  18.823 -15.219  1.00  0.00           H  
ATOM   2044 2HB  LYS A 128      62.997  20.249 -15.884  1.00  0.00           H  
ATOM   2045 1HG  LYS A 128      63.972  18.959 -17.679  1.00  0.00           H  
ATOM   2046 2HG  LYS A 128      63.408  17.445 -16.957  1.00  0.00           H  
ATOM   2047 1HD  LYS A 128      61.062  18.167 -17.254  1.00  0.00           H  
ATOM   2048 2HD  LYS A 128      61.620  19.691 -17.962  1.00  0.00           H  
ATOM   2049 1HE  LYS A 128      62.660  18.494 -19.820  1.00  0.00           H  
ATOM   2050 2HE  LYS A 128      62.252  16.939 -19.092  1.00  0.00           H  
ATOM   2051 1HZ  LYS A 128      60.703  17.550 -20.800  1.00  0.00           H  
ATOM   2052 2HZ  LYS A 128      59.931  17.500 -19.343  1.00  0.00           H  
ATOM   2053 3HZ  LYS A 128      60.316  18.952 -20.025  1.00  0.00           H  
ATOM   2054  N   ASP A 129      65.825  20.727 -15.472  1.00  2.91           N  
ATOM   2055  CA  ASP A 129      67.024  21.283 -16.091  1.00  2.91           C  
ATOM   2056  C   ASP A 129      68.302  20.780 -15.453  1.00  2.91           C  
ATOM   2057  O   ASP A 129      69.254  20.423 -16.146  1.00  2.91           O  
ATOM   2058  CB  ASP A 129      66.995  22.811 -16.021  1.00  2.91           C  
ATOM   2059  CG  ASP A 129      68.030  23.466 -16.925  1.00  2.91           C  
ATOM   2060  OD1 ASP A 129      68.012  23.202 -18.104  1.00  2.91           O  
ATOM   2061  OD2 ASP A 129      68.828  24.224 -16.428  1.00  2.91           O1-
ATOM   2062  H   ASP A 129      65.177  21.348 -15.009  1.00  2.91           H  
ATOM   2063  HA  ASP A 129      67.031  21.000 -17.145  1.00  2.91           H  
ATOM   2064 1HB  ASP A 129      66.005  23.170 -16.307  1.00  2.91           H  
ATOM   2065 2HB  ASP A 129      67.175  23.133 -14.994  1.00  2.91           H  
ATOM   2066  N   ALA A 130      68.311  20.759 -14.127  1.00  0.00           N  
ATOM   2067  CA  ALA A 130      69.490  20.340 -13.382  1.00  0.00           C  
ATOM   2068  C   ALA A 130      69.728  18.843 -13.585  1.00  0.00           C  
ATOM   2069  O   ALA A 130      70.865  18.405 -13.764  1.00  0.00           O  
ATOM   2070  CB  ALA A 130      69.337  20.635 -11.927  1.00  0.00           C  
ATOM   2071  H   ALA A 130      67.483  21.037 -13.622  1.00  0.00           H  
ATOM   2072  HA  ALA A 130      70.345  20.900 -13.762  1.00  0.00           H  
ATOM   2073 1HB  ALA A 130      70.232  20.313 -11.395  1.00  0.00           H  
ATOM   2074 2HB  ALA A 130      69.195  21.707 -11.785  1.00  0.00           H  
ATOM   2075 3HB  ALA A 130      68.470  20.102 -11.537  1.00  0.00           H  
ATOM   2076  N   ALA A 131      68.665  18.063 -13.558  1.00  0.00           N  
ATOM   2077  CA  ALA A 131      68.792  16.618 -13.690  1.00  0.00           C  
ATOM   2078  C   ALA A 131      69.297  16.256 -15.082  1.00  0.00           C  
ATOM   2079  O   ALA A 131      70.173  15.404 -15.232  1.00  0.00           O  
ATOM   2080  CB  ALA A 131      67.441  15.929 -13.414  1.00  0.00           C  
ATOM   2081  H   ALA A 131      67.745  18.468 -13.443  1.00  0.00           H  
ATOM   2082  HA  ALA A 131      69.521  16.274 -12.955  1.00  0.00           H  
ATOM   2083 1HB  ALA A 131      67.556  14.850 -13.516  1.00  0.00           H  
ATOM   2084 2HB  ALA A 131      67.113  16.164 -12.400  1.00  0.00           H  
ATOM   2085 3HB  ALA A 131      66.700  16.285 -14.126  1.00  0.00           H  
ATOM   2086  N   GLU A 132      68.754  16.894 -16.109  1.00  0.00           N  
ATOM   2087  CA  GLU A 132      69.238  16.611 -17.457  1.00  0.00           C  
ATOM   2088  C   GLU A 132      70.682  17.073 -17.623  1.00  0.00           C  
ATOM   2089  O   GLU A 132      71.482  16.420 -18.297  1.00  0.00           O  
ATOM   2090  CB  GLU A 132      68.347  17.291 -18.500  1.00  0.00           C  
ATOM   2091  CG  GLU A 132      68.688  16.944 -19.941  1.00  0.00           C  
ATOM   2092  CD  GLU A 132      67.700  17.502 -20.927  1.00  0.00           C  
ATOM   2093  OE1 GLU A 132      67.097  18.505 -20.631  1.00  0.00           O  
ATOM   2094  OE2 GLU A 132      67.550  16.924 -21.979  1.00  0.00           O1-
ATOM   2095  H   GLU A 132      68.017  17.572 -15.985  1.00  0.00           H  
ATOM   2096  HA  GLU A 132      69.228  15.529 -17.606  1.00  0.00           H  
ATOM   2097 1HB  GLU A 132      67.307  17.014 -18.326  1.00  0.00           H  
ATOM   2098 2HB  GLU A 132      68.420  18.373 -18.389  1.00  0.00           H  
ATOM   2099 1HG  GLU A 132      69.679  17.337 -20.174  1.00  0.00           H  
ATOM   2100 2HG  GLU A 132      68.726  15.861 -20.044  1.00  0.00           H  
ATOM   2101  N   SER A 133      71.042  18.205 -17.012  1.00  0.00           N  
ATOM   2102  CA  SER A 133      72.399  18.700 -17.077  1.00  0.00           C  
ATOM   2103  C   SER A 133      73.364  17.691 -16.488  1.00  0.00           C  
ATOM   2104  O   SER A 133      74.441  17.453 -17.035  1.00  0.00           O  
ATOM   2105  CB  SER A 133      72.514  20.020 -16.340  1.00  0.00           C  
ATOM   2106  OG  SER A 133      73.828  20.506 -16.381  1.00  0.00           O  
ATOM   2107  H   SER A 133      70.352  18.729 -16.493  1.00  0.00           H  
ATOM   2108  HA  SER A 133      72.659  18.861 -18.124  1.00  0.00           H  
ATOM   2109 1HB  SER A 133      71.839  20.748 -16.790  1.00  0.00           H  
ATOM   2110 2HB  SER A 133      72.205  19.886 -15.305  1.00  0.00           H  
ATOM   2111  HG  SER A 133      73.766  21.448 -16.205  1.00  0.00           H  
ATOM   2112  N   ALA A 134      72.996  17.081 -15.365  1.00  0.00           N  
ATOM   2113  CA  ALA A 134      73.855  16.104 -14.730  1.00  0.00           C  
ATOM   2114  C   ALA A 134      74.168  14.943 -15.697  1.00  0.00           C  
ATOM   2115  O   ALA A 134      75.286  14.430 -15.725  1.00  0.00           O  
ATOM   2116  CB  ALA A 134      73.230  15.594 -13.486  1.00  0.00           C  
ATOM   2117  H   ALA A 134      72.103  17.302 -14.942  1.00  0.00           H  
ATOM   2118  HA  ALA A 134      74.796  16.591 -14.478  1.00  0.00           H  
ATOM   2119 1HB  ALA A 134      73.888  14.860 -13.021  1.00  0.00           H  
ATOM   2120 2HB  ALA A 134      73.068  16.421 -12.795  1.00  0.00           H  
ATOM   2121 3HB  ALA A 134      72.275  15.125 -13.723  1.00  0.00           H  
ATOM   2122  N   LEU A 135      73.164  14.548 -16.477  1.00  0.00           N  
ATOM   2123  CA  LEU A 135      73.299  13.446 -17.426  1.00  0.00           C  
ATOM   2124  C   LEU A 135      74.190  13.881 -18.569  1.00  0.00           C  
ATOM   2125  O   LEU A 135      75.033  13.118 -19.038  1.00  0.00           O  
ATOM   2126  CB  LEU A 135      71.931  13.010 -17.963  1.00  0.00           C  
ATOM   2127  CG  LEU A 135      70.964  12.429 -16.925  1.00  0.00           C  
ATOM   2128  CD1 LEU A 135      69.615  12.158 -17.581  1.00  0.00           C  
ATOM   2129  CD2 LEU A 135      71.551  11.152 -16.341  1.00  0.00           C  
ATOM   2130  H   LEU A 135      72.280  15.032 -16.407  1.00  0.00           H  
ATOM   2131  HA  LEU A 135      73.776  12.609 -16.918  1.00  0.00           H  
ATOM   2132 1HB  LEU A 135      71.446  13.874 -18.420  1.00  0.00           H  
ATOM   2133 2HB  LEU A 135      72.082  12.255 -18.735  1.00  0.00           H  
ATOM   2134  HG  LEU A 135      70.806  13.155 -16.127  1.00  0.00           H  
ATOM   2135 1HD1 LEU A 135      68.929  11.745 -16.842  1.00  0.00           H  
ATOM   2136 2HD1 LEU A 135      69.207  13.091 -17.973  1.00  0.00           H  
ATOM   2137 3HD1 LEU A 135      69.742  11.448 -18.395  1.00  0.00           H  
ATOM   2138 1HD2 LEU A 135      70.865  10.739 -15.602  1.00  0.00           H  
ATOM   2139 2HD2 LEU A 135      71.707  10.427 -17.139  1.00  0.00           H  
ATOM   2140 3HD2 LEU A 135      72.505  11.378 -15.863  1.00  0.00           H  
ATOM   2141  N   ILE A 136      74.006  15.119 -19.030  1.00  1.38           N  
ATOM   2142  CA  ILE A 136      74.806  15.645 -20.124  1.00  1.38           C  
ATOM   2143  C   ILE A 136      76.271  15.721 -19.728  1.00  1.38           C  
ATOM   2144  O   ILE A 136      77.155  15.391 -20.515  1.00  1.38           O  
ATOM   2145  CB  ILE A 136      74.312  17.040 -20.549  1.00  1.38           C  
ATOM   2146  CG1 ILE A 136      72.941  16.940 -21.221  1.00  1.38           C  
ATOM   2147  CG2 ILE A 136      75.317  17.698 -21.483  1.00  1.38           C  
ATOM   2148  CD1 ILE A 136      72.238  18.269 -21.376  1.00  1.38           C  
ATOM   2149  H   ILE A 136      73.296  15.706 -18.614  1.00  1.38           H  
ATOM   2150  HA  ILE A 136      74.727  14.964 -20.971  1.00  1.38           H  
ATOM   2151  HB  ILE A 136      74.188  17.667 -19.667  1.00  1.38           H  
ATOM   2152 1HG1 ILE A 136      73.050  16.494 -22.208  1.00  1.38           H  
ATOM   2153 2HG1 ILE A 136      72.298  16.282 -20.635  1.00  1.38           H  
ATOM   2154 1HG2 ILE A 136      74.954  18.683 -21.774  1.00  1.38           H  
ATOM   2155 2HG2 ILE A 136      76.275  17.802 -20.972  1.00  1.38           H  
ATOM   2156 3HG2 ILE A 136      75.446  17.081 -22.372  1.00  1.38           H  
ATOM   2157 1HD1 ILE A 136      71.273  18.116 -21.859  1.00  1.38           H  
ATOM   2158 2HD1 ILE A 136      72.085  18.718 -20.393  1.00  1.38           H  
ATOM   2159 3HD1 ILE A 136      72.848  18.932 -21.988  1.00  1.38           H  
ATOM   2160  N   VAL A 137      76.550  16.155 -18.501  1.00  0.00           N  
ATOM   2161  CA  VAL A 137      77.918  16.222 -18.046  1.00  0.00           C  
ATOM   2162  C   VAL A 137      78.510  14.814 -17.897  1.00  0.00           C  
ATOM   2163  O   VAL A 137      79.668  14.577 -18.242  1.00  0.00           O  
ATOM   2164  CB  VAL A 137      77.990  16.964 -16.700  1.00  0.00           C  
ATOM   2165  CG1 VAL A 137      79.401  16.913 -16.136  1.00  0.00           C  
ATOM   2166  CG2 VAL A 137      77.530  18.403 -16.877  1.00  0.00           C  
ATOM   2167  H   VAL A 137      75.811  16.445 -17.879  1.00  0.00           H  
ATOM   2168  HA  VAL A 137      78.508  16.750 -18.796  1.00  0.00           H  
ATOM   2169  HB  VAL A 137      77.340  16.461 -15.982  1.00  0.00           H  
ATOM   2170 1HG1 VAL A 137      79.434  17.443 -15.184  1.00  0.00           H  
ATOM   2171 2HG1 VAL A 137      79.697  15.875 -15.985  1.00  0.00           H  
ATOM   2172 3HG1 VAL A 137      80.089  17.386 -16.837  1.00  0.00           H  
ATOM   2173 1HG2 VAL A 137      77.582  18.922 -15.920  1.00  0.00           H  
ATOM   2174 2HG2 VAL A 137      78.176  18.905 -17.597  1.00  0.00           H  
ATOM   2175 3HG2 VAL A 137      76.503  18.416 -17.240  1.00  0.00           H  
ATOM   2176  N   ALA A 138      77.719  13.870 -17.384  1.00  0.00           N  
ATOM   2177  CA  ALA A 138      78.202  12.507 -17.225  1.00  0.00           C  
ATOM   2178  C   ALA A 138      78.711  11.989 -18.577  1.00  0.00           C  
ATOM   2179  O   ALA A 138      79.750  11.337 -18.650  1.00  0.00           O  
ATOM   2180  CB  ALA A 138      77.117  11.625 -16.672  1.00  0.00           C  
ATOM   2181  H   ALA A 138      76.777  14.094 -17.099  1.00  0.00           H  
ATOM   2182  HA  ALA A 138      79.034  12.524 -16.523  1.00  0.00           H  
ATOM   2183 1HB  ALA A 138      77.498  10.609 -16.559  1.00  0.00           H  
ATOM   2184 2HB  ALA A 138      76.800  12.003 -15.700  1.00  0.00           H  
ATOM   2185 3HB  ALA A 138      76.268  11.621 -17.354  1.00  0.00           H  
ATOM   2186  N   LYS A 139      77.979  12.278 -19.643  1.00  0.00           N  
ATOM   2187  CA  LYS A 139      78.423  11.874 -20.981  1.00  0.00           C  
ATOM   2188  C   LYS A 139      79.713  12.567 -21.403  1.00  0.00           C  
ATOM   2189  O   LYS A 139      80.591  11.951 -22.006  1.00  0.00           O  
ATOM   2190  CB  LYS A 139      77.326  12.155 -22.010  1.00  0.00           C  
ATOM   2191  CG  LYS A 139      76.109  11.246 -21.898  1.00  0.00           C  
ATOM   2192  CD  LYS A 139      75.058  11.600 -22.939  1.00  0.00           C  
ATOM   2193  CE  LYS A 139      73.838  10.699 -22.822  1.00  0.00           C  
ATOM   2194  NZ  LYS A 139      72.783  11.058 -23.810  1.00  0.00           N1+
ATOM   2195  H   LYS A 139      77.108  12.780 -19.546  1.00  0.00           H  
ATOM   2196  HA  LYS A 139      78.625  10.803 -20.969  1.00  0.00           H  
ATOM   2197 1HB  LYS A 139      76.984  13.186 -21.905  1.00  0.00           H  
ATOM   2198 2HB  LYS A 139      77.734  12.047 -23.015  1.00  0.00           H  
ATOM   2199 1HG  LYS A 139      76.416  10.209 -22.041  1.00  0.00           H  
ATOM   2200 2HG  LYS A 139      75.673  11.343 -20.905  1.00  0.00           H  
ATOM   2201 1HD  LYS A 139      74.747  12.637 -22.805  1.00  0.00           H  
ATOM   2202 2HD  LYS A 139      75.482  11.492 -23.937  1.00  0.00           H  
ATOM   2203 1HE  LYS A 139      74.132   9.663 -22.985  1.00  0.00           H  
ATOM   2204 2HE  LYS A 139      73.420  10.780 -21.819  1.00  0.00           H  
ATOM   2205 1HZ  LYS A 139      71.994  10.439 -23.699  1.00  0.00           H  
ATOM   2206 2HZ  LYS A 139      72.489  12.012 -23.656  1.00  0.00           H  
ATOM   2207 3HZ  LYS A 139      73.154  10.967 -24.745  1.00  0.00           H  
ATOM   2208  N   ALA A 140      79.829  13.851 -21.087  1.00  0.00           N  
ATOM   2209  CA  ALA A 140      81.040  14.587 -21.407  1.00  0.00           C  
ATOM   2210  C   ALA A 140      82.213  14.054 -20.604  1.00  0.00           C  
ATOM   2211  O   ALA A 140      83.347  14.041 -21.078  1.00  0.00           O  
ATOM   2212  CB  ALA A 140      80.846  16.075 -21.146  1.00  0.00           C  
ATOM   2213  H   ALA A 140      79.072  14.330 -20.619  1.00  0.00           H  
ATOM   2214  HA  ALA A 140      81.260  14.450 -22.466  1.00  0.00           H  
ATOM   2215 1HB  ALA A 140      81.766  16.609 -21.385  1.00  0.00           H  
ATOM   2216 2HB  ALA A 140      80.036  16.452 -21.769  1.00  0.00           H  
ATOM   2217 3HB  ALA A 140      80.600  16.231 -20.097  1.00  0.00           H  
ATOM   2218  N   LEU A 141      81.938  13.610 -19.379  1.00  0.00           N  
ATOM   2219  CA  LEU A 141      82.976  13.050 -18.534  1.00  0.00           C  
ATOM   2220  C   LEU A 141      83.570  11.803 -19.228  1.00  0.00           C  
ATOM   2221  O   LEU A 141      84.781  11.587 -19.204  1.00  0.00           O  
ATOM   2222  CB  LEU A 141      82.405  12.684 -17.159  1.00  0.00           C  
ATOM   2223  CG  LEU A 141      83.383  12.001 -16.195  1.00  0.00           C  
ATOM   2224  CD1 LEU A 141      84.583  12.907 -15.963  1.00  0.00           C  
ATOM   2225  CD2 LEU A 141      82.672  11.690 -14.886  1.00  0.00           C  
ATOM   2226  H   LEU A 141      80.994  13.662 -19.027  1.00  0.00           H  
ATOM   2227  HA  LEU A 141      83.760  13.796 -18.409  1.00  0.00           H  
ATOM   2228 1HB  LEU A 141      82.047  13.592 -16.679  1.00  0.00           H  
ATOM   2229 2HB  LEU A 141      81.556  12.014 -17.302  1.00  0.00           H  
ATOM   2230  HG  LEU A 141      83.746  11.073 -16.639  1.00  0.00           H  
ATOM   2231 1HD1 LEU A 141      85.278  12.422 -15.276  1.00  0.00           H  
ATOM   2232 2HD1 LEU A 141      85.085  13.097 -16.911  1.00  0.00           H  
ATOM   2233 3HD1 LEU A 141      84.251  13.849 -15.532  1.00  0.00           H  
ATOM   2234 1HD2 LEU A 141      83.365  11.205 -14.201  1.00  0.00           H  
ATOM   2235 2HD2 LEU A 141      82.310  12.616 -14.439  1.00  0.00           H  
ATOM   2236 3HD2 LEU A 141      81.826  11.027 -15.079  1.00  0.00           H  
ATOM   2237  N   VAL A 142      82.718  10.992 -19.840  1.00  0.00           N  
ATOM   2238  CA  VAL A 142      83.208   9.758 -20.498  1.00  0.00           C  
ATOM   2239  C   VAL A 142      84.048  10.143 -21.707  1.00  0.00           C  
ATOM   2240  O   VAL A 142      85.108   9.567 -21.944  1.00  0.00           O  
ATOM   2241  CB  VAL A 142      82.041   8.861 -20.945  1.00  0.00           C  
ATOM   2242  CG1 VAL A 142      82.562   7.650 -21.703  1.00  0.00           C  
ATOM   2243  CG2 VAL A 142      81.225   8.431 -19.735  1.00  0.00           C  
ATOM   2244  H   VAL A 142      81.731  11.203 -19.864  1.00  0.00           H  
ATOM   2245  HA  VAL A 142      83.832   9.213 -19.788  1.00  0.00           H  
ATOM   2246  HB  VAL A 142      81.405   9.421 -21.631  1.00  0.00           H  
ATOM   2247 1HG1 VAL A 142      81.720   7.025 -22.012  1.00  0.00           H  
ATOM   2248 2HG1 VAL A 142      83.109   7.979 -22.584  1.00  0.00           H  
ATOM   2249 3HG1 VAL A 142      83.221   7.072 -21.057  1.00  0.00           H  
ATOM   2250 1HG2 VAL A 142      80.401   7.798 -20.060  1.00  0.00           H  
ATOM   2251 2HG2 VAL A 142      81.860   7.876 -19.045  1.00  0.00           H  
ATOM   2252 3HG2 VAL A 142      80.828   9.313 -19.232  1.00  0.00           H  
ATOM   2253  N   GLU A 143      83.562  11.122 -22.470  1.00  0.00           N  
ATOM   2254  CA  GLU A 143      84.258  11.556 -23.682  1.00  0.00           C  
ATOM   2255  C   GLU A 143      85.684  12.023 -23.401  1.00  0.00           C  
ATOM   2256  O   GLU A 143      86.601  11.739 -24.171  1.00  0.00           O  
ATOM   2257  CB  GLU A 143      83.476  12.684 -24.359  1.00  0.00           C  
ATOM   2258  CG  GLU A 143      82.181  12.241 -25.023  1.00  0.00           C  
ATOM   2259  CD  GLU A 143      81.384  13.389 -25.576  1.00  0.00           C  
ATOM   2260  OE1 GLU A 143      81.738  14.513 -25.316  1.00  0.00           O  
ATOM   2261  OE2 GLU A 143      80.418  13.142 -26.262  1.00  0.00           O1-
ATOM   2262  H   GLU A 143      82.695  11.573 -22.211  1.00  0.00           H  
ATOM   2263  HA  GLU A 143      84.313  10.712 -24.371  1.00  0.00           H  
ATOM   2264 1HB  GLU A 143      83.228  13.448 -23.623  1.00  0.00           H  
ATOM   2265 2HB  GLU A 143      84.097  13.152 -25.121  1.00  0.00           H  
ATOM   2266 1HG  GLU A 143      82.417  11.552 -25.835  1.00  0.00           H  
ATOM   2267 2HG  GLU A 143      81.576  11.704 -24.293  1.00  0.00           H  
ATOM   2268  N   VAL A 144      85.858  12.737 -22.298  1.00  0.00           N  
ATOM   2269  CA  VAL A 144      87.184  13.175 -21.885  1.00  0.00           C  
ATOM   2270  C   VAL A 144      87.957  12.081 -21.137  1.00  0.00           C  
ATOM   2271  O   VAL A 144      89.130  11.837 -21.414  1.00  0.00           O  
ATOM   2272  CB  VAL A 144      87.064  14.419 -20.983  1.00  0.00           C  
ATOM   2273  CG1 VAL A 144      88.439  14.867 -20.508  1.00  0.00           C  
ATOM   2274  CG2 VAL A 144      86.361  15.539 -21.734  1.00  0.00           C  
ATOM   2275  H   VAL A 144      85.061  12.983 -21.731  1.00  0.00           H  
ATOM   2276  HA  VAL A 144      87.757  13.437 -22.777  1.00  0.00           H  
ATOM   2277  HB  VAL A 144      86.486  14.159 -20.095  1.00  0.00           H  
ATOM   2278 1HG1 VAL A 144      88.335  15.747 -19.872  1.00  0.00           H  
ATOM   2279 2HG1 VAL A 144      88.908  14.062 -19.941  1.00  0.00           H  
ATOM   2280 3HG1 VAL A 144      89.057  15.116 -21.371  1.00  0.00           H  
ATOM   2281 1HG2 VAL A 144      86.280  16.413 -21.092  1.00  0.00           H  
ATOM   2282 2HG2 VAL A 144      86.934  15.795 -22.625  1.00  0.00           H  
ATOM   2283 3HG2 VAL A 144      85.365  15.209 -22.028  1.00  0.00           H  
ATOM   2284  N   ALA A 145      87.300  11.421 -20.190  1.00  0.00           N  
ATOM   2285  CA  ALA A 145      87.950  10.383 -19.385  1.00  0.00           C  
ATOM   2286  C   ALA A 145      88.465   9.217 -20.241  1.00  0.00           C  
ATOM   2287  O   ALA A 145      89.509   8.633 -19.948  1.00  0.00           O  
ATOM   2288  CB  ALA A 145      86.990   9.859 -18.314  1.00  0.00           C  
ATOM   2289  H   ALA A 145      86.330  11.641 -20.019  1.00  0.00           H  
ATOM   2290  HA  ALA A 145      88.818  10.827 -18.894  1.00  0.00           H  
ATOM   2291 1HB  ALA A 145      87.486   9.089 -17.725  1.00  0.00           H  
ATOM   2292 2HB  ALA A 145      86.691  10.680 -17.662  1.00  0.00           H  
ATOM   2293 3HB  ALA A 145      86.108   9.438 -18.794  1.00  0.00           H  
ATOM   2294  N   SER A 146      87.738   8.874 -21.296  1.00  0.00           N  
ATOM   2295  CA  SER A 146      88.132   7.754 -22.143  1.00  0.00           C  
ATOM   2296  C   SER A 146      89.361   8.090 -22.982  1.00  0.00           C  
ATOM   2297  O   SER A 146      89.955   7.208 -23.605  1.00  0.00           O  
ATOM   2298  CB  SER A 146      86.983   7.360 -23.047  1.00  0.00           C  
ATOM   2299  OG  SER A 146      86.755   8.338 -24.025  1.00  0.00           O  
ATOM   2300  H   SER A 146      86.899   9.391 -21.522  1.00  0.00           H  
ATOM   2301  HA  SER A 146      88.384   6.908 -21.502  1.00  0.00           H  
ATOM   2302 1HB  SER A 146      87.208   6.409 -23.529  1.00  0.00           H  
ATOM   2303 2HB  SER A 146      86.082   7.220 -22.453  1.00  0.00           H  
ATOM   2304  HG  SER A 146      85.818   8.298 -24.227  1.00  0.00           H  
ATOM   2305  N   LYS A 147      89.743   9.365 -23.001  1.00  0.00           N  
ATOM   2306  CA  LYS A 147      90.910   9.791 -23.760  1.00  0.00           C  
ATOM   2307  C   LYS A 147      92.137   9.933 -22.870  1.00  0.00           C  
ATOM   2308  O   LYS A 147      93.247   9.597 -23.278  1.00  0.00           O  
ATOM   2309  CB  LYS A 147      90.630  11.112 -24.476  1.00  0.00           C  
ATOM   2310  CG  LYS A 147      89.597  11.016 -25.591  1.00  0.00           C  
ATOM   2311  CD  LYS A 147      89.337  12.376 -26.223  1.00  0.00           C  
ATOM   2312  CE  LYS A 147      88.278  12.288 -27.310  1.00  0.00           C  
ATOM   2313  NZ  LYS A 147      87.965  13.622 -27.893  1.00  0.00           N1+
ATOM   2314  H   LYS A 147      89.215  10.052 -22.481  1.00  0.00           H  
ATOM   2315  HA  LYS A 147      91.134   9.030 -24.509  1.00  0.00           H  
ATOM   2316 1HB  LYS A 147      90.274  11.849 -23.755  1.00  0.00           H  
ATOM   2317 2HB  LYS A 147      91.554  11.498 -24.907  1.00  0.00           H  
ATOM   2318 1HG  LYS A 147      89.957  10.331 -26.361  1.00  0.00           H  
ATOM   2319 2HG  LYS A 147      88.663  10.627 -25.190  1.00  0.00           H  
ATOM   2320 1HD  LYS A 147      89.002  13.076 -25.456  1.00  0.00           H  
ATOM   2321 2HD  LYS A 147      90.259  12.757 -26.660  1.00  0.00           H  
ATOM   2322 1HE  LYS A 147      88.625  11.632 -28.107  1.00  0.00           H  
ATOM   2323 2HE  LYS A 147      87.363  11.864 -26.894  1.00  0.00           H  
ATOM   2324 1HZ  LYS A 147      87.259  13.521 -28.607  1.00  0.00           H  
ATOM   2325 2HZ  LYS A 147      87.623  14.235 -27.166  1.00  0.00           H  
ATOM   2326 3HZ  LYS A 147      88.800  14.017 -28.299  1.00  0.00           H  
ATOM   2327  N   GLU A 148      91.932  10.426 -21.652  1.00  0.00           N  
ATOM   2328  CA  GLU A 148      93.021  10.560 -20.691  1.00  0.00           C  
ATOM   2329  C   GLU A 148      93.378   9.235 -20.018  1.00  0.00           C  
ATOM   2330  O   GLU A 148      94.537   9.000 -19.680  1.00  0.00           O  
ATOM   2331  CB  GLU A 148      92.653  11.593 -19.626  1.00  0.00           C  
ATOM   2332  CG  GLU A 148      92.479  13.010 -20.153  1.00  0.00           C  
ATOM   2333  CD  GLU A 148      93.733  13.555 -20.781  1.00  0.00           C  
ATOM   2334  OE1 GLU A 148      94.799  13.217 -20.326  1.00  0.00           O  
ATOM   2335  OE2 GLU A 148      93.622  14.313 -21.716  1.00  0.00           O1-
ATOM   2336  H   GLU A 148      91.002  10.714 -21.385  1.00  0.00           H  
ATOM   2337  HA  GLU A 148      93.910  10.903 -21.221  1.00  0.00           H  
ATOM   2338 1HB  GLU A 148      91.719  11.301 -19.142  1.00  0.00           H  
ATOM   2339 2HB  GLU A 148      93.424  11.614 -18.856  1.00  0.00           H  
ATOM   2340 1HG  GLU A 148      91.684  13.013 -20.897  1.00  0.00           H  
ATOM   2341 2HG  GLU A 148      92.177  13.658 -19.333  1.00  0.00           H  
ATOM   2342  N   GLY A 149      92.387   8.370 -19.842  1.00  0.00           N  
ATOM   2343  CA  GLY A 149      92.591   7.070 -19.224  1.00  0.00           C  
ATOM   2344  C   GLY A 149      91.406   6.212 -19.622  1.00  0.00           C  
ATOM   2345  O   GLY A 149      91.413   5.719 -20.756  1.00  0.00           O  
ATOM   2346  H   GLY A 149      91.573   8.517 -20.076  1.00  0.00           H  
ATOM   2347 1HA  GLY A 149      93.538   6.648 -19.568  1.00  0.00           H  
ATOM   2348 2HA  GLY A 149      92.667   7.187 -18.143  1.00  0.00           H  
ATOM   2349  N   ASP A 150      90.389   6.013 -18.768  1.00  0.00           N  
ATOM   2350  CA  ASP A 150      90.340   6.329 -17.325  1.00  0.00           C  
ATOM   2351  C   ASP A 150      89.101   5.591 -16.808  1.00  0.00           C  
ATOM   2352  O   ASP A 150      88.040   6.190 -16.631  1.00  0.00           O  
ATOM   2353  CB  ASP A 150      90.241   7.831 -17.056  1.00  0.00           C  
ATOM   2354  CG  ASP A 150      90.314   8.174 -15.575  1.00  0.00           C  
ATOM   2355  OD1 ASP A 150      89.658   7.520 -14.798  1.00  0.00           O  
ATOM   2356  OD2 ASP A 150      91.026   9.089 -15.232  1.00  0.00           O1-
ATOM   2357  H   ASP A 150      89.582   5.597 -19.210  1.00  0.00           H  
ATOM   2358  HA  ASP A 150      91.264   5.980 -16.863  1.00  0.00           H  
ATOM   2359 1HB  ASP A 150      91.047   8.347 -17.575  1.00  0.00           H  
ATOM   2360 2HB  ASP A 150      89.299   8.211 -17.455  1.00  0.00           H  
ATOM   2361  N   PRO A 151      89.224   4.283 -16.558  1.00  0.00           N  
ATOM   2362  CA  PRO A 151      88.056   3.499 -16.145  1.00  0.00           C  
ATOM   2363  C   PRO A 151      87.321   4.058 -14.921  1.00  0.00           C  
ATOM   2364  O   PRO A 151      86.099   3.952 -14.817  1.00  0.00           O  
ATOM   2365  CB  PRO A 151      88.675   2.133 -15.837  1.00  0.00           C  
ATOM   2366  CG  PRO A 151      89.842   2.043 -16.761  1.00  0.00           C  
ATOM   2367  CD  PRO A 151      90.410   3.436 -16.783  1.00  0.00           C  
ATOM   2368  NV  PRO A 151      89.218   4.275 -16.557  1.00  0.00           N  
ATOM   2369  HA  PRO A 151      87.347   3.436 -16.984  1.00  0.00           H  
ATOM   2370 1HB  PRO A 151      88.967   2.081 -14.777  1.00  0.00           H  
ATOM   2371 2HB  PRO A 151      87.936   1.337 -16.005  1.00  0.00           H  
ATOM   2372 1HG  PRO A 151      90.561   1.296 -16.394  1.00  0.00           H  
ATOM   2373 2HG  PRO A 151      89.512   1.703 -17.755  1.00  0.00           H  
ATOM   2374 1HD  PRO A 151      91.144   3.546 -15.970  1.00  0.00           H  
ATOM   2375 2HD  PRO A 151      90.882   3.625 -17.759  1.00  0.00           H  
ATOM   2376  N   GLU A 152      88.042   4.660 -13.980  1.00  0.00           N  
ATOM   2377  CA  GLU A 152      87.436   5.105 -12.726  1.00  0.00           C  
ATOM   2378  C   GLU A 152      86.474   6.266 -12.964  1.00  0.00           C  
ATOM   2379  O   GLU A 152      85.347   6.264 -12.468  1.00  0.00           O  
ATOM   2380  CB  GLU A 152      88.516   5.521 -11.727  1.00  0.00           C  
ATOM   2381  CG  GLU A 152      89.351   4.369 -11.185  1.00  0.00           C  
ATOM   2382  CD  GLU A 152      90.368   3.868 -12.173  1.00  0.00           C  
ATOM   2383  OE1 GLU A 152      90.559   4.511 -13.177  1.00  0.00           O  
ATOM   2384  OE2 GLU A 152      90.950   2.841 -11.924  1.00  0.00           O1-
ATOM   2385  H   GLU A 152      89.031   4.813 -14.129  1.00  0.00           H  
ATOM   2386  HA  GLU A 152      86.858   4.279 -12.309  1.00  0.00           H  
ATOM   2387 1HB  GLU A 152      89.196   6.233 -12.198  1.00  0.00           H  
ATOM   2388 2HB  GLU A 152      88.054   6.026 -10.879  1.00  0.00           H  
ATOM   2389 1HG  GLU A 152      89.868   4.699 -10.285  1.00  0.00           H  
ATOM   2390 2HG  GLU A 152      88.686   3.553 -10.910  1.00  0.00           H  
ATOM   2391  N   LEU A 153      86.910   7.268 -13.726  1.00  0.00           N  
ATOM   2392  CA  LEU A 153      86.059   8.435 -13.948  1.00  0.00           C  
ATOM   2393  C   LEU A 153      84.950   8.094 -14.951  1.00  0.00           C  
ATOM   2394  O   LEU A 153      83.871   8.684 -14.922  1.00  0.00           O  
ATOM   2395  CB  LEU A 153      86.889   9.614 -14.467  1.00  0.00           C  
ATOM   2396  CG  LEU A 153      87.858  10.241 -13.455  1.00  0.00           C  
ATOM   2397  CD1 LEU A 153      88.729  11.274 -14.159  1.00  0.00           C  
ATOM   2398  CD2 LEU A 153      87.068  10.871 -12.318  1.00  0.00           C  
ATOM   2399  H   LEU A 153      87.825   7.238 -14.154  1.00  0.00           H  
ATOM   2400  HA  LEU A 153      85.604   8.718 -13.002  1.00  0.00           H  
ATOM   2401 1HB  LEU A 153      87.474   9.280 -15.322  1.00  0.00           H  
ATOM   2402 2HB  LEU A 153      86.210  10.399 -14.802  1.00  0.00           H  
ATOM   2403  HG  LEU A 153      88.516   9.467 -13.057  1.00  0.00           H  
ATOM   2404 1HD1 LEU A 153      89.417  11.718 -13.440  1.00  0.00           H  
ATOM   2405 2HD1 LEU A 153      89.297  10.792 -14.953  1.00  0.00           H  
ATOM   2406 3HD1 LEU A 153      88.097  12.053 -14.583  1.00  0.00           H  
ATOM   2407 1HD2 LEU A 153      87.759  11.315 -11.600  1.00  0.00           H  
ATOM   2408 2HD2 LEU A 153      86.413  11.646 -12.717  1.00  0.00           H  
ATOM   2409 3HD2 LEU A 153      86.470  10.107 -11.824  1.00  0.00           H  
ATOM   2410  N   VAL A 154      85.179   7.144 -15.858  1.00  0.00           N  
ATOM   2411  CA  VAL A 154      84.094   6.743 -16.746  1.00  0.00           C  
ATOM   2412  C   VAL A 154      83.022   6.049 -15.913  1.00  0.00           C  
ATOM   2413  O   VAL A 154      81.826   6.268 -16.116  1.00  0.00           O  
ATOM   2414  CB  VAL A 154      84.601   5.793 -17.847  1.00  0.00           C  
ATOM   2415  CG1 VAL A 154      83.436   5.224 -18.642  1.00  0.00           C  
ATOM   2416  CG2 VAL A 154      85.568   6.532 -18.761  1.00  0.00           C  
ATOM   2417  H   VAL A 154      86.078   6.695 -15.948  1.00  0.00           H  
ATOM   2418  HA  VAL A 154      83.688   7.635 -17.222  1.00  0.00           H  
ATOM   2419  HB  VAL A 154      85.113   4.950 -17.379  1.00  0.00           H  
ATOM   2420 1HG1 VAL A 154      83.812   4.556 -19.415  1.00  0.00           H  
ATOM   2421 2HG1 VAL A 154      82.775   4.671 -17.974  1.00  0.00           H  
ATOM   2422 3HG1 VAL A 154      82.879   6.039 -19.106  1.00  0.00           H  
ATOM   2423 1HG2 VAL A 154      85.924   5.855 -19.536  1.00  0.00           H  
ATOM   2424 2HG2 VAL A 154      85.057   7.377 -19.224  1.00  0.00           H  
ATOM   2425 3HG2 VAL A 154      86.415   6.893 -18.179  1.00  0.00           H  
ATOM   2426  N   GLU A 155      83.438   5.206 -14.970  1.00  0.00           N  
ATOM   2427  CA  GLU A 155      82.471   4.592 -14.068  1.00  0.00           C  
ATOM   2428  C   GLU A 155      81.734   5.669 -13.261  1.00  0.00           C  
ATOM   2429  O   GLU A 155      80.536   5.553 -13.000  1.00  0.00           O  
ATOM   2430  CB  GLU A 155      83.172   3.609 -13.127  1.00  0.00           C  
ATOM   2431  CG  GLU A 155      82.227   2.820 -12.230  1.00  0.00           C  
ATOM   2432  CD  GLU A 155      82.943   1.807 -11.379  1.00  0.00           C  
ATOM   2433  OE1 GLU A 155      84.133   1.670 -11.523  1.00  0.00           O  
ATOM   2434  OE2 GLU A 155      82.294   1.169 -10.581  1.00  0.00           O1-
ATOM   2435  H   GLU A 155      84.418   4.985 -14.867  1.00  0.00           H  
ATOM   2436  HA  GLU A 155      81.740   4.045 -14.665  1.00  0.00           H  
ATOM   2437 1HB  GLU A 155      83.752   2.895 -13.712  1.00  0.00           H  
ATOM   2438 2HB  GLU A 155      83.866   4.150 -12.488  1.00  0.00           H  
ATOM   2439 1HG  GLU A 155      81.696   3.514 -11.579  1.00  0.00           H  
ATOM   2440 2HG  GLU A 155      81.491   2.312 -12.851  1.00  0.00           H  
ATOM   2441  N   GLU A 156      82.429   6.727 -12.853  1.00  0.00           N  
ATOM   2442  CA  GLU A 156      81.741   7.777 -12.071  1.00  0.00           C  
ATOM   2443  C   GLU A 156      80.610   8.394 -12.891  1.00  0.00           C  
ATOM   2444  O   GLU A 156      79.576   8.779 -12.346  1.00  0.00           O  
ATOM   2445  CB  GLU A 156      82.727   8.867 -11.641  1.00  0.00           C  
ATOM   2446  CG  GLU A 156      83.720   8.429 -10.573  1.00  0.00           C  
ATOM   2447  CD  GLU A 156      83.068   8.122  -9.255  1.00  0.00           C  
ATOM   2448  OE1 GLU A 156      82.159   8.825  -8.885  1.00  0.00           O  
ATOM   2449  OE2 GLU A 156      83.477   7.180  -8.617  1.00  0.00           O1-
ATOM   2450  H   GLU A 156      83.411   6.834 -13.061  1.00  0.00           H  
ATOM   2451  HA  GLU A 156      81.305   7.317 -11.185  1.00  0.00           H  
ATOM   2452 1HB  GLU A 156      83.293   9.207 -12.506  1.00  0.00           H  
ATOM   2453 2HB  GLU A 156      82.174   9.723 -11.252  1.00  0.00           H  
ATOM   2454 1HG  GLU A 156      84.246   7.540 -10.922  1.00  0.00           H  
ATOM   2455 2HG  GLU A 156      84.457   9.220 -10.432  1.00  0.00           H  
ATOM   2456  N   ALA A 157      80.808   8.488 -14.209  1.00  0.00           N  
ATOM   2457  CA  ALA A 157      79.783   9.001 -15.101  1.00  0.00           C  
ATOM   2458  C   ALA A 157      78.520   8.164 -14.984  1.00  0.00           C  
ATOM   2459  O   ALA A 157      77.409   8.695 -14.999  1.00  0.00           O  
ATOM   2460  CB  ALA A 157      80.282   9.025 -16.535  1.00  0.00           C  
ATOM   2461  H   ALA A 157      81.694   8.196 -14.594  1.00  0.00           H  
ATOM   2462  HA  ALA A 157      79.549  10.021 -14.796  1.00  0.00           H  
ATOM   2463 1HB  ALA A 157      79.497   9.411 -17.187  1.00  0.00           H  
ATOM   2464 2HB  ALA A 157      81.161   9.665 -16.607  1.00  0.00           H  
ATOM   2465 3HB  ALA A 157      80.543   8.014 -16.847  1.00  0.00           H  
ATOM   2466  N   ALA A 158      78.693   6.845 -14.867  1.00  0.00           N  
ATOM   2467  CA  ALA A 158      77.552   5.965 -14.655  1.00  0.00           C  
ATOM   2468  C   ALA A 158      76.886   6.214 -13.303  1.00  0.00           C  
ATOM   2469  O   ALA A 158      75.663   6.155 -13.185  1.00  0.00           O  
ATOM   2470  CB  ALA A 158      78.003   4.491 -14.775  1.00  0.00           C  
ATOM   2471  H   ALA A 158      79.618   6.445 -14.921  1.00  0.00           H  
ATOM   2472  HA  ALA A 158      76.813   6.177 -15.426  1.00  0.00           H  
ATOM   2473 1HB  ALA A 158      77.146   3.835 -14.616  1.00  0.00           H  
ATOM   2474 2HB  ALA A 158      78.414   4.315 -15.768  1.00  0.00           H  
ATOM   2475 3HB  ALA A 158      78.764   4.282 -14.025  1.00  0.00           H  
ATOM   2476  N   LYS A 159      77.686   6.492 -12.276  1.00  0.00           N  
ATOM   2477  CA  LYS A 159      77.138   6.781 -10.951  1.00  0.00           C  
ATOM   2478  C   LYS A 159      76.276   8.050 -10.978  1.00  0.00           C  
ATOM   2479  O   LYS A 159      75.270   8.143 -10.276  1.00  0.00           O  
ATOM   2480  CB  LYS A 159      78.263   6.928  -9.925  1.00  0.00           C  
ATOM   2481  CG  LYS A 159      79.004   5.634  -9.614  1.00  0.00           C  
ATOM   2482  CD  LYS A 159      80.099   5.859  -8.583  1.00  0.00           C  
ATOM   2483  CE  LYS A 159      80.977   4.624  -8.426  1.00  0.00           C  
ATOM   2484  NZ  LYS A 159      82.109   4.861  -7.494  1.00  0.00           N1+
ATOM   2485  H   LYS A 159      78.688   6.505 -12.405  1.00  0.00           H  
ATOM   2486  HA  LYS A 159      76.503   5.948 -10.650  1.00  0.00           H  
ATOM   2487 1HB  LYS A 159      78.993   7.653 -10.287  1.00  0.00           H  
ATOM   2488 2HB  LYS A 159      77.855   7.313  -8.990  1.00  0.00           H  
ATOM   2489 1HG  LYS A 159      78.301   4.895  -9.230  1.00  0.00           H  
ATOM   2490 2HG  LYS A 159      79.451   5.244 -10.528  1.00  0.00           H  
ATOM   2491 1HD  LYS A 159      80.723   6.700  -8.891  1.00  0.00           H  
ATOM   2492 2HD  LYS A 159      79.648   6.097  -7.619  1.00  0.00           H  
ATOM   2493 1HE  LYS A 159      80.375   3.798  -8.047  1.00  0.00           H  
ATOM   2494 2HE  LYS A 159      81.376   4.337  -9.400  1.00  0.00           H  
ATOM   2495 1HZ  LYS A 159      82.667   4.021  -7.418  1.00  0.00           H  
ATOM   2496 2HZ  LYS A 159      82.686   5.614  -7.846  1.00  0.00           H  
ATOM   2497 3HZ  LYS A 159      81.752   5.110  -6.583  1.00  0.00           H  
ATOM   2498  N   VAL A 160      76.672   9.025 -11.790  1.00  0.00           N  
ATOM   2499  CA  VAL A 160      75.867  10.258 -11.928  1.00  0.00           C  
ATOM   2500  C   VAL A 160      74.490   9.946 -12.494  1.00  0.00           C  
ATOM   2501  O   VAL A 160      73.480  10.459 -12.012  1.00  0.00           O  
ATOM   2502  CB  VAL A 160      76.572  11.270 -12.849  1.00  0.00           C  
ATOM   2503  CG1 VAL A 160      75.645  12.432 -13.172  1.00  0.00           C  
ATOM   2504  CG2 VAL A 160      77.850  11.766 -12.191  1.00  0.00           C  
ATOM   2505  H   VAL A 160      77.526   8.935 -12.322  1.00  0.00           H  
ATOM   2506  HA  VAL A 160      75.753  10.707 -10.942  1.00  0.00           H  
ATOM   2507  HB  VAL A 160      76.813  10.782 -13.793  1.00  0.00           H  
ATOM   2508 1HG1 VAL A 160      76.160  13.140 -13.824  1.00  0.00           H  
ATOM   2509 2HG1 VAL A 160      74.753  12.059 -13.674  1.00  0.00           H  
ATOM   2510 3HG1 VAL A 160      75.359  12.936 -12.248  1.00  0.00           H  
ATOM   2511 1HG2 VAL A 160      78.344  12.482 -12.848  1.00  0.00           H  
ATOM   2512 2HG2 VAL A 160      77.609  12.250 -11.245  1.00  0.00           H  
ATOM   2513 3HG2 VAL A 160      78.516  10.922 -12.009  1.00  0.00           H  
ATOM   2514  N   ALA A 161      74.451   9.102 -13.519  1.00  0.00           N  
ATOM   2515  CA  ALA A 161      73.174   8.663 -14.075  1.00  0.00           C  
ATOM   2516  C   ALA A 161      72.339   7.945 -13.017  1.00  0.00           C  
ATOM   2517  O   ALA A 161      71.115   8.085 -12.976  1.00  0.00           O  
ATOM   2518  CB  ALA A 161      73.428   7.754 -15.299  1.00  0.00           C  
ATOM   2519  H   ALA A 161      75.309   8.756 -13.923  1.00  0.00           H  
ATOM   2520  HA  ALA A 161      72.622   9.549 -14.395  1.00  0.00           H  
ATOM   2521 1HB  ALA A 161      72.476   7.426 -15.713  1.00  0.00           H  
ATOM   2522 2HB  ALA A 161      73.984   8.307 -16.057  1.00  0.00           H  
ATOM   2523 3HB  ALA A 161      74.007   6.883 -14.990  1.00  0.00           H  
ATOM   2524  N   GLU A 162      72.986   7.175 -12.156  1.00  0.00           N  
ATOM   2525  CA  GLU A 162      72.251   6.469 -11.093  1.00  0.00           C  
ATOM   2526  C   GLU A 162      71.661   7.475 -10.128  1.00  0.00           C  
ATOM   2527  O   GLU A 162      70.536   7.311  -9.651  1.00  0.00           O  
ATOM   2528  CB  GLU A 162      73.161   5.496 -10.342  1.00  0.00           C  
ATOM   2529  CG  GLU A 162      73.651   4.319 -11.177  1.00  0.00           C  
ATOM   2530  CD  GLU A 162      74.648   3.462 -10.450  1.00  0.00           C  
ATOM   2531  OE1 GLU A 162      74.938   3.753  -9.315  1.00  0.00           O  
ATOM   2532  OE2 GLU A 162      75.125   2.516 -11.032  1.00  0.00           O1-
ATOM   2533  H   GLU A 162      73.987   7.062 -12.218  1.00  0.00           H  
ATOM   2534  HA  GLU A 162      71.438   5.904 -11.553  1.00  0.00           H  
ATOM   2535 1HB  GLU A 162      74.036   6.029  -9.972  1.00  0.00           H  
ATOM   2536 2HB  GLU A 162      72.631   5.094  -9.478  1.00  0.00           H  
ATOM   2537 1HG  GLU A 162      72.793   3.703 -11.454  1.00  0.00           H  
ATOM   2538 2HG  GLU A 162      74.102   4.699 -12.092  1.00  0.00           H  
ATOM   2539  N   GLU A 163      72.417   8.523  -9.836  1.00  0.00           N  
ATOM   2540  CA  GLU A 163      71.913   9.535  -8.910  1.00  0.00           C  
ATOM   2541  C   GLU A 163      70.715  10.270  -9.501  1.00  0.00           C  
ATOM   2542  O   GLU A 163      69.754  10.578  -8.797  1.00  0.00           O  
ATOM   2543  CB  GLU A 163      73.017  10.534  -8.559  1.00  0.00           C  
ATOM   2544  CG  GLU A 163      74.118   9.970  -7.670  1.00  0.00           C  
ATOM   2545  CD  GLU A 163      73.618   9.545  -6.319  1.00  0.00           C  
ATOM   2546  OE1 GLU A 163      72.842  10.265  -5.740  1.00  0.00           O  
ATOM   2547  OE2 GLU A 163      74.013   8.496  -5.863  1.00  0.00           O1-
ATOM   2548  H   GLU A 163      73.333   8.640 -10.240  1.00  0.00           H  
ATOM   2549  HA  GLU A 163      71.567   9.034  -8.005  1.00  0.00           H  
ATOM   2550 1HB  GLU A 163      73.483  10.901  -9.475  1.00  0.00           H  
ATOM   2551 2HB  GLU A 163      72.582  11.393  -8.046  1.00  0.00           H  
ATOM   2552 1HG  GLU A 163      74.566   9.109  -8.168  1.00  0.00           H  
ATOM   2553 2HG  GLU A 163      74.891  10.726  -7.547  1.00  0.00           H  
ATOM   2554  N   VAL A 164      70.761  10.558 -10.801  1.00  0.00           N  
ATOM   2555  CA  VAL A 164      69.668  11.240 -11.441  1.00  0.00           C  
ATOM   2556  C   VAL A 164      68.420  10.318 -11.397  1.00  0.00           C  
ATOM   2557  O   VAL A 164      67.307  10.775 -11.136  1.00  0.00           O  
ATOM   2558  CB  VAL A 164      70.030  11.592 -12.895  1.00  0.00           C  
ATOM   2559  CG1 VAL A 164      68.811  12.116 -13.637  1.00  0.00           C  
ATOM   2560  CG2 VAL A 164      71.155  12.616 -12.914  1.00  0.00           C  
ATOM   2561  H   VAL A 164      71.569  10.300 -11.349  1.00  0.00           H  
ATOM   2562  HA  VAL A 164      69.469  12.164 -10.897  1.00  0.00           H  
ATOM   2563  HB  VAL A 164      70.353  10.687 -13.409  1.00  0.00           H  
ATOM   2564 1HG1 VAL A 164      69.084  12.360 -14.663  1.00  0.00           H  
ATOM   2565 2HG1 VAL A 164      68.033  11.354 -13.642  1.00  0.00           H  
ATOM   2566 3HG1 VAL A 164      68.439  13.012 -13.140  1.00  0.00           H  
ATOM   2567 1HG2 VAL A 164      71.406  12.861 -13.946  1.00  0.00           H  
ATOM   2568 2HG2 VAL A 164      70.832  13.520 -12.396  1.00  0.00           H  
ATOM   2569 3HG2 VAL A 164      72.030  12.203 -12.415  1.00  0.00           H  
ATOM   2570  N   GLU A 165      68.622   9.034 -11.651  1.00  0.00           N  
ATOM   2571  CA  GLU A 165      67.507   8.081 -11.594  1.00  0.00           C  
ATOM   2572  C   GLU A 165      66.830   8.101 -10.231  1.00  0.00           C  
ATOM   2573  O   GLU A 165      65.604   8.147 -10.136  1.00  0.00           O  
ATOM   2574  CB  GLU A 165      67.995   6.663 -11.907  1.00  0.00           C  
ATOM   2575  CG  GLU A 165      66.906   5.601 -11.870  1.00  0.00           C  
ATOM   2576  CD  GLU A 165      67.422   4.223 -12.175  1.00  0.00           C  
ATOM   2577  OE1 GLU A 165      68.587   4.096 -12.466  1.00  0.00           O  
ATOM   2578  OE2 GLU A 165      66.649   3.294 -12.119  1.00  0.00           O1-
ATOM   2579  H   GLU A 165      69.544   8.697 -11.887  1.00  0.00           H  
ATOM   2580  HA  GLU A 165      66.759   8.377 -12.334  1.00  0.00           H  
ATOM   2581 1HB  GLU A 165      68.446   6.645 -12.899  1.00  0.00           H  
ATOM   2582 2HB  GLU A 165      68.764   6.379 -11.190  1.00  0.00           H  
ATOM   2583 1HG  GLU A 165      66.450   5.595 -10.879  1.00  0.00           H  
ATOM   2584 2HG  GLU A 165      66.132   5.862 -12.590  1.00  0.00           H  
ATOM   2585  N   LYS A 166      67.637   8.065  -9.178  1.00  0.00           N  
ATOM   2586  CA  LYS A 166      67.113   8.091  -7.820  1.00  0.00           C  
ATOM   2587  C   LYS A 166      66.351   9.377  -7.551  1.00  0.00           C  
ATOM   2588  O   LYS A 166      65.274   9.358  -6.954  1.00  0.00           O  
ATOM   2589  CB  LYS A 166      68.247   7.931  -6.806  1.00  0.00           C  
ATOM   2590  CG  LYS A 166      68.827   6.526  -6.728  1.00  0.00           C  
ATOM   2591  CD  LYS A 166      69.766   6.381  -5.540  1.00  0.00           C  
ATOM   2592  CE  LYS A 166      71.084   7.100  -5.785  1.00  0.00           C  
ATOM   2593  NZ  LYS A 166      72.069   6.842  -4.698  1.00  0.00           N1+
ATOM   2594  H   LYS A 166      68.635   8.018  -9.319  1.00  0.00           H  
ATOM   2595  HA  LYS A 166      66.424   7.256  -7.699  1.00  0.00           H  
ATOM   2596 1HB  LYS A 166      69.058   8.615  -7.055  1.00  0.00           H  
ATOM   2597 2HB  LYS A 166      67.887   8.199  -5.813  1.00  0.00           H  
ATOM   2598 1HG  LYS A 166      68.017   5.802  -6.631  1.00  0.00           H  
ATOM   2599 2HG  LYS A 166      69.377   6.308  -7.644  1.00  0.00           H  
ATOM   2600 1HD  LYS A 166      69.294   6.797  -4.649  1.00  0.00           H  
ATOM   2601 2HD  LYS A 166      69.969   5.324  -5.363  1.00  0.00           H  
ATOM   2602 1HE  LYS A 166      71.510   6.767  -6.730  1.00  0.00           H  
ATOM   2603 2HE  LYS A 166      70.906   8.173  -5.851  1.00  0.00           H  
ATOM   2604 1HZ  LYS A 166      72.927   7.337  -4.897  1.00  0.00           H  
ATOM   2605 2HZ  LYS A 166      71.692   7.166  -3.818  1.00  0.00           H  
ATOM   2606 3HZ  LYS A 166      72.258   5.853  -4.641  1.00  0.00           H  
ATOM   2607  N   LEU A 167      66.901  10.510  -7.990  1.00  0.00           N  
ATOM   2608  CA  LEU A 167      66.240  11.795  -7.837  1.00  0.00           C  
ATOM   2609  C   LEU A 167      64.955  11.872  -8.633  1.00  0.00           C  
ATOM   2610  O   LEU A 167      63.953  12.409  -8.160  1.00  0.00           O  
ATOM   2611  CB  LEU A 167      67.179  12.926  -8.277  1.00  0.00           C  
ATOM   2612  CG  LEU A 167      68.377  13.191  -7.358  1.00  0.00           C  
ATOM   2613  CD1 LEU A 167      69.367  14.107  -8.064  1.00  0.00           C  
ATOM   2614  CD2 LEU A 167      67.891  13.812  -6.056  1.00  0.00           C  
ATOM   2615  H   LEU A 167      67.802  10.471  -8.441  1.00  0.00           H  
ATOM   2616  HA  LEU A 167      65.991  11.935  -6.785  1.00  0.00           H  
ATOM   2617 1HB  LEU A 167      67.566  12.690  -9.266  1.00  0.00           H  
ATOM   2618 2HB  LEU A 167      66.601  13.849  -8.347  1.00  0.00           H  
ATOM   2619  HG  LEU A 167      68.885  12.251  -7.142  1.00  0.00           H  
ATOM   2620 1HD1 LEU A 167      70.219  14.295  -7.410  1.00  0.00           H  
ATOM   2621 2HD1 LEU A 167      69.714  13.629  -8.980  1.00  0.00           H  
ATOM   2622 3HD1 LEU A 167      68.879  15.051  -8.306  1.00  0.00           H  
ATOM   2623 1HD2 LEU A 167      68.742  14.000  -5.401  1.00  0.00           H  
ATOM   2624 2HD2 LEU A 167      67.382  14.752  -6.269  1.00  0.00           H  
ATOM   2625 3HD2 LEU A 167      67.198  13.130  -5.564  1.00  0.00           H  
ATOM   2626  N   ALA A 168      64.988  11.329  -9.847  1.00  0.00           N  
ATOM   2627  CA  ALA A 168      63.802  11.354 -10.697  1.00  0.00           C  
ATOM   2628  C   ALA A 168      62.658  10.550 -10.048  1.00  0.00           C  
ATOM   2629  O   ALA A 168      61.491  10.931 -10.136  1.00  0.00           O  
ATOM   2630  CB  ALA A 168      64.118  10.807 -12.082  1.00  0.00           C  
ATOM   2631  H   ALA A 168      65.833  10.896 -10.192  1.00  0.00           H  
ATOM   2632  HA  ALA A 168      63.479  12.390 -10.798  1.00  0.00           H  
ATOM   2633 1HB  ALA A 168      63.219  10.835 -12.697  1.00  0.00           H  
ATOM   2634 2HB  ALA A 168      64.896  11.415 -12.544  1.00  0.00           H  
ATOM   2635 3HB  ALA A 168      64.465   9.778 -11.995  1.00  0.00           H  
ATOM   2636  N   GLU A 169      62.991   9.439  -9.395  1.00  0.00           N  
ATOM   2637  CA  GLU A 169      61.960   8.604  -8.743  1.00  0.00           C  
ATOM   2638  C   GLU A 169      61.356   9.323  -7.542  1.00  0.00           C  
ATOM   2639  O   GLU A 169      60.131   9.299  -7.335  1.00  0.00           O  
ATOM   2640  CB  GLU A 169      62.549   7.263  -8.300  1.00  0.00           C  
ATOM   2641  CG  GLU A 169      61.516   6.245  -7.834  1.00  0.00           C  
ATOM   2642  CD  GLU A 169      60.604   5.792  -8.942  1.00  0.00           C  
ATOM   2643  OE1 GLU A 169      60.958   5.963 -10.083  1.00  0.00           O  
ATOM   2644  OE2 GLU A 169      59.555   5.275  -8.643  1.00  0.00           O1-
ATOM   2645  H   GLU A 169      63.960   9.155  -9.339  1.00  0.00           H  
ATOM   2646  HA  GLU A 169      61.153   8.430  -9.457  1.00  0.00           H  
ATOM   2647 1HB  GLU A 169      63.108   6.820  -9.122  1.00  0.00           H  
ATOM   2648 2HB  GLU A 169      63.248   7.427  -7.479  1.00  0.00           H  
ATOM   2649 1HG  GLU A 169      62.035   5.378  -7.428  1.00  0.00           H  
ATOM   2650 2HG  GLU A 169      60.920   6.686  -7.037  1.00  0.00           H  
ATOM   2651  N   LYS A 170      62.191  10.004  -6.765  1.00  0.00           N  
ATOM   2652  CA  LYS A 170      61.684  10.760  -5.616  1.00  0.00           C  
ATOM   2653  C   LYS A 170      60.812  11.917  -6.051  1.00  0.00           C  
ATOM   2654  O   LYS A 170      59.822  12.242  -5.395  1.00  0.00           O  
ATOM   2655  CB  LYS A 170      62.839  11.276  -4.758  1.00  0.00           C  
ATOM   2656  CG  LYS A 170      63.592  10.191  -3.999  1.00  0.00           C  
ATOM   2657  CD  LYS A 170      64.712  10.784  -3.155  1.00  0.00           C  
ATOM   2658  CE  LYS A 170      65.509   9.697  -2.450  1.00  0.00           C  
ATOM   2659  NZ  LYS A 170      66.597  10.263  -1.605  1.00  0.00           N1+
ATOM   2660  H   LYS A 170      63.182  10.009  -6.957  1.00  0.00           H  
ATOM   2661  HA  LYS A 170      61.073  10.092  -5.004  1.00  0.00           H  
ATOM   2662 1HB  LYS A 170      63.554  11.803  -5.387  1.00  0.00           H  
ATOM   2663 2HB  LYS A 170      62.458  11.991  -4.027  1.00  0.00           H  
ATOM   2664 1HG  LYS A 170      62.903   9.656  -3.347  1.00  0.00           H  
ATOM   2665 2HG  LYS A 170      64.019   9.483  -4.707  1.00  0.00           H  
ATOM   2666 1HD  LYS A 170      65.384  11.360  -3.792  1.00  0.00           H  
ATOM   2667 2HD  LYS A 170      64.288  11.453  -2.407  1.00  0.00           H  
ATOM   2668 1HE  LYS A 170      64.844   9.110  -1.818  1.00  0.00           H  
ATOM   2669 2HE  LYS A 170      65.950   9.032  -3.191  1.00  0.00           H  
ATOM   2670 1HZ  LYS A 170      67.101   9.511  -1.156  1.00  0.00           H  
ATOM   2671 2HZ  LYS A 170      67.231  10.794  -2.185  1.00  0.00           H  
ATOM   2672 3HZ  LYS A 170      66.196  10.867  -0.901  1.00  0.00           H  
ATOM   2673  N   GLN A 171      61.205  12.540  -7.156  1.00  0.00           N  
ATOM   2674  CA  GLN A 171      60.458  13.630  -7.764  1.00  0.00           C  
ATOM   2675  C   GLN A 171      59.201  13.101  -8.467  1.00  0.00           C  
ATOM   2676  O   GLN A 171      58.156  13.749  -8.468  1.00  0.00           O  
ATOM   2677  CB  GLN A 171      61.337  14.395  -8.756  1.00  0.00           C  
ATOM   2678  CG  GLN A 171      60.656  15.588  -9.403  1.00  0.00           C  
ATOM   2679  CD  GLN A 171      60.295  16.664  -8.398  1.00  0.00           C  
ATOM   2680  NE2 GLN A 171      59.007  16.975  -8.299  1.00  0.00           N  
ATOM   2681  OE1 GLN A 171      61.165  17.214  -7.716  1.00  0.00           O  
ATOM   2682  H   GLN A 171      62.064  12.232  -7.589  1.00  0.00           H  
ATOM   2683  HA  GLN A 171      60.139  14.313  -6.976  1.00  0.00           H  
ATOM   2684 1HB  GLN A 171      62.231  14.754  -8.247  1.00  0.00           H  
ATOM   2685 2HB  GLN A 171      61.663  13.722  -9.549  1.00  0.00           H  
ATOM   2686 1HG  GLN A 171      61.328  16.022 -10.143  1.00  0.00           H  
ATOM   2687 2HG  GLN A 171      59.736  15.250  -9.885  1.00  0.00           H  
ATOM   2688 1HE2 GLN A 171      58.708  17.678  -7.653  1.00  0.00           H  
ATOM   2689 2HE2 GLN A 171      58.333  16.504  -8.871  1.00  0.00           H  
ATOM   2690  N   GLY A 172      59.319  11.916  -9.056  1.00  0.00           N  
ATOM   2691  CA  GLY A 172      58.271  11.342  -9.885  1.00  0.00           C  
ATOM   2692  C   GLY A 172      58.326  11.811 -11.332  1.00  0.00           C  
ATOM   2693  O   GLY A 172      57.326  11.786 -12.049  1.00  0.00           O  
ATOM   2694  H   GLY A 172      60.176  11.400  -8.916  1.00  0.00           H  
ATOM   2695 1HA  GLY A 172      58.347  10.255  -9.868  1.00  0.00           H  
ATOM   2696 2HA  GLY A 172      57.299  11.602  -9.471  1.00  0.00           H  
ATOM   2697  N   ASP A 173      59.507  12.219 -11.779  1.00  0.00           N  
ATOM   2698  CA  ASP A 173      59.666  12.752 -13.130  1.00  0.00           C  
ATOM   2699  C   ASP A 173      60.049  11.659 -14.126  1.00  0.00           C  
ATOM   2700  O   ASP A 173      61.212  11.268 -14.214  1.00  0.00           O  
ATOM   2701  CB  ASP A 173      60.724  13.859 -13.147  1.00  0.00           C  
ATOM   2702  CG  ASP A 173      60.847  14.540 -14.503  1.00  0.00           C  
ATOM   2703  OD1 ASP A 173      60.667  13.878 -15.498  1.00  0.00           O  
ATOM   2704  OD2 ASP A 173      61.118  15.716 -14.532  1.00  0.00           O1-
ATOM   2705  H   ASP A 173      60.316  12.159 -11.176  1.00  0.00           H  
ATOM   2706  HA  ASP A 173      58.712  13.179 -13.447  1.00  0.00           H  
ATOM   2707 1HB  ASP A 173      60.476  14.613 -12.399  1.00  0.00           H  
ATOM   2708 2HB  ASP A 173      61.693  13.439 -12.879  1.00  0.00           H  
ATOM   2709  N   GLU A 174      59.062  11.173 -14.871  1.00  0.00           N  
ATOM   2710  CA  GLU A 174      59.253   9.995 -15.702  1.00  0.00           C  
ATOM   2711  C   GLU A 174      60.219  10.258 -16.840  1.00  0.00           C  
ATOM   2712  O   GLU A 174      60.997   9.386 -17.221  1.00  0.00           O  
ATOM   2713  CB  GLU A 174      57.913   9.516 -16.263  1.00  0.00           C  
ATOM   2714  CG  GLU A 174      56.962   8.946 -15.223  1.00  0.00           C  
ATOM   2715  CD  GLU A 174      55.673   8.452 -15.816  1.00  0.00           C  
ATOM   2716  OE1 GLU A 174      55.406   8.761 -16.953  1.00  0.00           O  
ATOM   2717  OE2 GLU A 174      54.948   7.768 -15.131  1.00  0.00           O1-
ATOM   2718  H   GLU A 174      58.271  11.510 -14.914  1.00  0.00           H  
ATOM   2719  HA  GLU A 174      59.680   9.202 -15.084  1.00  0.00           H  
ATOM   2720 1HB  GLU A 174      57.410  10.347 -16.758  1.00  0.00           H  
ATOM   2721 2HB  GLU A 174      58.087   8.747 -17.015  1.00  0.00           H  
ATOM   2722 1HG  GLU A 174      57.454   8.118 -14.711  1.00  0.00           H  
ATOM   2723 2HG  GLU A 174      56.746   9.715 -14.483  1.00  0.00           H  
ATOM   2724  N   GLU A 175      60.177  11.469 -17.392  1.00  0.00           N  
ATOM   2725  CA  GLU A 175      61.033  11.812 -18.520  1.00  0.00           C  
ATOM   2726  C   GLU A 175      62.507  11.823 -18.126  1.00  0.00           C  
ATOM   2727  O   GLU A 175      63.358  11.305 -18.851  1.00  0.00           O  
ATOM   2728  CB  GLU A 175      60.639  13.178 -19.087  1.00  0.00           C  
ATOM   2729  CG  GLU A 175      61.377  13.567 -20.360  1.00  0.00           C  
ATOM   2730  CD  GLU A 175      60.913  14.880 -20.927  1.00  0.00           C  
ATOM   2731  OE1 GLU A 175      60.139  15.544 -20.283  1.00  0.00           O  
ATOM   2732  OE2 GLU A 175      61.337  15.219 -22.007  1.00  0.00           O1-
ATOM   2733  H   GLU A 175      59.662  12.107 -17.134  1.00  0.00           H  
ATOM   2734  HA  GLU A 175      60.901  11.059 -19.298  1.00  0.00           H  
ATOM   2735 1HB  GLU A 175      59.572  13.188 -19.304  1.00  0.00           H  
ATOM   2736 2HB  GLU A 175      60.830  13.950 -18.341  1.00  0.00           H  
ATOM   2737 1HG  GLU A 175      62.443  13.635 -20.143  1.00  0.00           H  
ATOM   2738 2HG  GLU A 175      61.236  12.785 -21.103  1.00  0.00           H  
ATOM   2739  N   VAL A 176      62.802  12.414 -16.975  1.00  0.00           N  
ATOM   2740  CA  VAL A 176      64.170  12.429 -16.489  1.00  0.00           C  
ATOM   2741  C   VAL A 176      64.618  11.021 -16.159  1.00  0.00           C  
ATOM   2742  O   VAL A 176      65.753  10.637 -16.443  1.00  0.00           O  
ATOM   2743  CB  VAL A 176      64.290  13.317 -15.236  1.00  0.00           C  
ATOM   2744  CG1 VAL A 176      65.660  13.155 -14.598  1.00  0.00           C  
ATOM   2745  CG2 VAL A 176      64.038  14.771 -15.606  1.00  0.00           C  
ATOM   2746  H   VAL A 176      62.080  12.858 -16.427  1.00  0.00           H  
ATOM   2747  HA  VAL A 176      64.811  12.842 -17.269  1.00  0.00           H  
ATOM   2748  HB  VAL A 176      63.554  12.995 -14.502  1.00  0.00           H  
ATOM   2749 1HG1 VAL A 176      65.729  13.788 -13.713  1.00  0.00           H  
ATOM   2750 2HG1 VAL A 176      65.807  12.113 -14.308  1.00  0.00           H  
ATOM   2751 3HG1 VAL A 176      66.432  13.446 -15.311  1.00  0.00           H  
ATOM   2752 1HG2 VAL A 176      64.123  15.393 -14.715  1.00  0.00           H  
ATOM   2753 2HG2 VAL A 176      64.771  15.092 -16.346  1.00  0.00           H  
ATOM   2754 3HG2 VAL A 176      63.035  14.872 -16.021  1.00  0.00           H  
ATOM   2755  N   ARG A 177      63.731  10.232 -15.554  1.00  0.00           N  
ATOM   2756  CA  ARG A 177      64.057   8.862 -15.196  1.00  0.00           C  
ATOM   2757  C   ARG A 177      64.398   8.076 -16.473  1.00  0.00           C  
ATOM   2758  O   ARG A 177      65.377   7.334 -16.514  1.00  0.00           O  
ATOM   2759  CB  ARG A 177      62.896   8.201 -14.467  1.00  0.00           C  
ATOM   2760  CG  ARG A 177      63.174   6.793 -13.966  1.00  0.00           C  
ATOM   2761  CD  ARG A 177      61.991   6.211 -13.281  1.00  0.00           C  
ATOM   2762  NE  ARG A 177      60.877   6.013 -14.196  1.00  0.00           N  
ATOM   2763  CZ  ARG A 177      59.622   5.712 -13.816  1.00  0.00           C  
ATOM   2764  NH1 ARG A 177      59.333   5.577 -12.541  1.00  0.00           N1+
ATOM   2765  NH2 ARG A 177      58.677   5.552 -14.727  1.00  0.00           N  
ATOM   2766  H   ARG A 177      62.812  10.591 -15.341  1.00  0.00           H  
ATOM   2767  HA  ARG A 177      64.939   8.874 -14.554  1.00  0.00           H  
ATOM   2768 1HB  ARG A 177      62.615   8.808 -13.606  1.00  0.00           H  
ATOM   2769 2HB  ARG A 177      62.031   8.152 -15.129  1.00  0.00           H  
ATOM   2770 1HG  ARG A 177      63.434   6.151 -14.808  1.00  0.00           H  
ATOM   2771 2HG  ARG A 177      64.003   6.816 -13.258  1.00  0.00           H  
ATOM   2772 1HD  ARG A 177      62.257   5.243 -12.856  1.00  0.00           H  
ATOM   2773 2HD  ARG A 177      61.665   6.880 -12.487  1.00  0.00           H  
ATOM   2774  HE  ARG A 177      61.059   6.110 -15.187  1.00  0.00           H  
ATOM   2775 1HH1 ARG A 177      60.056   5.697 -11.844  1.00  0.00           H  
ATOM   2776 2HH1 ARG A 177      58.392   5.349 -12.256  1.00  0.00           H  
ATOM   2777 1HH2 ARG A 177      58.896   5.656 -15.708  1.00  0.00           H  
ATOM   2778 2HH2 ARG A 177      57.736   5.325 -14.443  1.00  0.00           H  
ATOM   2779  N   GLU A 178      63.604   8.220 -17.534  1.00  0.00           N  
ATOM   2780  CA  GLU A 178      63.927   7.483 -18.764  1.00  0.00           C  
ATOM   2781  C   GLU A 178      65.264   7.951 -19.357  1.00  0.00           C  
ATOM   2782  O   GLU A 178      66.052   7.143 -19.848  1.00  0.00           O  
ATOM   2783  CB  GLU A 178      62.812   7.655 -19.798  1.00  0.00           C  
ATOM   2784  CG  GLU A 178      61.524   6.920 -19.460  1.00  0.00           C  
ATOM   2785  CD  GLU A 178      60.420   7.190 -20.445  1.00  0.00           C  
ATOM   2786  OE1 GLU A 178      60.602   8.024 -21.299  1.00  0.00           O  
ATOM   2787  OE2 GLU A 178      59.392   6.561 -20.343  1.00  0.00           O1-
ATOM   2788  H   GLU A 178      62.790   8.819 -17.518  1.00  0.00           H  
ATOM   2789  HA  GLU A 178      64.059   6.430 -18.512  1.00  0.00           H  
ATOM   2790 1HB  GLU A 178      62.575   8.713 -19.905  1.00  0.00           H  
ATOM   2791 2HB  GLU A 178      63.158   7.297 -20.768  1.00  0.00           H  
ATOM   2792 1HG  GLU A 178      61.722   5.849 -19.440  1.00  0.00           H  
ATOM   2793 2HG  GLU A 178      61.196   7.218 -18.465  1.00  0.00           H  
ATOM   2794  N   LYS A 179      65.549   9.259 -19.326  1.00  0.00           N  
ATOM   2795  CA  LYS A 179      66.830   9.744 -19.817  1.00  0.00           C  
ATOM   2796  C   LYS A 179      67.993   9.231 -18.946  1.00  0.00           C  
ATOM   2797  O   LYS A 179      69.073   8.931 -19.452  1.00  0.00           O  
ATOM   2798  CB  LYS A 179      66.832  11.274 -19.862  1.00  0.00           C  
ATOM   2799  CG  LYS A 179      65.967  11.873 -20.963  1.00  0.00           C  
ATOM   2800  CD  LYS A 179      65.976  13.391 -20.909  1.00  0.00           C  
ATOM   2801  CE  LYS A 179      65.174  13.993 -22.054  1.00  0.00           C  
ATOM   2802  NZ  LYS A 179      65.099  15.476 -21.964  1.00  0.00           N1+
ATOM   2803  H   LYS A 179      64.877   9.920 -18.960  1.00  0.00           H  
ATOM   2804  HA  LYS A 179      66.991   9.341 -20.816  1.00  0.00           H  
ATOM   2805 1HB  LYS A 179      66.479  11.667 -18.908  1.00  0.00           H  
ATOM   2806 2HB  LYS A 179      67.851  11.632 -20.007  1.00  0.00           H  
ATOM   2807 1HG  LYS A 179      66.340  11.549 -21.935  1.00  0.00           H  
ATOM   2808 2HG  LYS A 179      64.941  11.519 -20.853  1.00  0.00           H  
ATOM   2809 1HD  LYS A 179      65.549  13.725 -19.962  1.00  0.00           H  
ATOM   2810 2HD  LYS A 179      67.003  13.752 -20.970  1.00  0.00           H  
ATOM   2811 1HE  LYS A 179      65.637  13.722 -23.002  1.00  0.00           H  
ATOM   2812 2HE  LYS A 179      64.163  13.589 -22.040  1.00  0.00           H  
ATOM   2813 1HZ  LYS A 179      64.561  15.835 -22.738  1.00  0.00           H  
ATOM   2814 2HZ  LYS A 179      64.656  15.739 -21.094  1.00  0.00           H  
ATOM   2815 3HZ  LYS A 179      66.031  15.864 -21.994  1.00  0.00           H  
ATOM   2816  N   ALA A 180      67.785   9.124 -17.635  1.00  0.00           N  
ATOM   2817  CA  ALA A 180      68.825   8.564 -16.775  1.00  0.00           C  
ATOM   2818  C   ALA A 180      69.096   7.102 -17.147  1.00  0.00           C  
ATOM   2819  O   ALA A 180      70.242   6.653 -17.141  1.00  0.00           O  
ATOM   2820  CB  ALA A 180      68.408   8.675 -15.296  1.00  0.00           C  
ATOM   2821  H   ALA A 180      66.913   9.425 -17.224  1.00  0.00           H  
ATOM   2822  HA  ALA A 180      69.740   9.138 -16.928  1.00  0.00           H  
ATOM   2823 1HB  ALA A 180      69.188   8.253 -14.663  1.00  0.00           H  
ATOM   2824 2HB  ALA A 180      68.257   9.722 -15.037  1.00  0.00           H  
ATOM   2825 3HB  ALA A 180      67.481   8.125 -15.139  1.00  0.00           H  
ATOM   2826  N   TRP A 181      68.028   6.372 -17.469  1.00  0.00           N  
ATOM   2827  CA  TRP A 181      68.189   4.991 -17.886  1.00  0.00           C  
ATOM   2828  C   TRP A 181      69.018   4.897 -19.153  1.00  0.00           C  
ATOM   2829  O   TRP A 181      69.936   4.077 -19.247  1.00  0.00           O  
ATOM   2830  CB  TRP A 181      66.823   4.340 -18.117  1.00  0.00           C  
ATOM   2831  CG  TRP A 181      66.132   3.934 -16.849  1.00  0.00           C  
ATOM   2832  CD1 TRP A 181      66.724   3.644 -15.656  1.00  0.00           C  
ATOM   2833  CD2 TRP A 181      64.708   3.768 -16.643  1.00  0.00           C  
ATOM   2834  CE2 TRP A 181      64.533   3.382 -15.312  1.00  0.00           C  
ATOM   2835  CE3 TRP A 181      63.587   3.916 -17.468  1.00  0.00           C  
ATOM   2836  NE1 TRP A 181      65.771   3.310 -14.725  1.00  0.00           N  
ATOM   2837  CZ2 TRP A 181      63.276   3.136 -14.779  1.00  0.00           C  
ATOM   2838  CZ3 TRP A 181      62.328   3.671 -16.933  1.00  0.00           C  
ATOM   2839  CH2 TRP A 181      62.177   3.293 -15.623  1.00  0.00           C  
ATOM   2840  H   TRP A 181      67.099   6.769 -17.427  1.00  0.00           H  
ATOM   2841  HA  TRP A 181      68.727   4.455 -17.105  1.00  0.00           H  
ATOM   2842 1HB  TRP A 181      66.174   5.035 -18.651  1.00  0.00           H  
ATOM   2843 2HB  TRP A 181      66.941   3.456 -18.740  1.00  0.00           H  
ATOM   2844  HD1 TRP A 181      67.795   3.674 -15.468  1.00  0.00           H  
ATOM   2845  HE1 TRP A 181      65.950   3.053 -13.766  1.00  0.00           H  
ATOM   2846  HE3 TRP A 181      63.700   4.219 -18.509  1.00  0.00           H  
ATOM   2847  HZ2 TRP A 181      63.137   2.835 -13.741  1.00  0.00           H  
ATOM   2848  HZ3 TRP A 181      61.460   3.788 -17.583  1.00  0.00           H  
ATOM   2849  HH2 TRP A 181      61.174   3.109 -15.236  1.00  0.00           H  
ATOM   2850  N   GLU A 182      68.705   5.735 -20.138  1.00  0.00           N  
ATOM   2851  CA  GLU A 182      69.409   5.708 -21.403  1.00  0.00           C  
ATOM   2852  C   GLU A 182      70.884   6.102 -21.196  1.00  0.00           C  
ATOM   2853  O   GLU A 182      71.781   5.521 -21.802  1.00  0.00           O  
ATOM   2854  CB  GLU A 182      68.738   6.650 -22.407  1.00  0.00           C  
ATOM   2855  CG  GLU A 182      67.375   6.179 -22.896  1.00  0.00           C  
ATOM   2856  CD  GLU A 182      67.443   4.883 -23.654  1.00  0.00           C  
ATOM   2857  OE1 GLU A 182      68.526   4.468 -23.989  1.00  0.00           O  
ATOM   2858  OE2 GLU A 182      66.410   4.306 -23.899  1.00  0.00           O1-
ATOM   2859  H   GLU A 182      67.962   6.404 -20.003  1.00  0.00           H  
ATOM   2860  HA  GLU A 182      69.390   4.688 -21.789  1.00  0.00           H  
ATOM   2861 1HB  GLU A 182      68.608   7.633 -21.952  1.00  0.00           H  
ATOM   2862 2HB  GLU A 182      69.380   6.774 -23.276  1.00  0.00           H  
ATOM   2863 1HG  GLU A 182      66.717   6.052 -22.038  1.00  0.00           H  
ATOM   2864 2HG  GLU A 182      66.946   6.948 -23.537  1.00  0.00           H  
ATOM   2865  N   THR A 183      71.139   7.089 -20.339  1.00  0.00           N  
ATOM   2866  CA  THR A 183      72.503   7.507 -20.081  1.00  0.00           C  
ATOM   2867  C   THR A 183      73.312   6.397 -19.429  1.00  0.00           C  
ATOM   2868  O   THR A 183      74.454   6.141 -19.811  1.00  0.00           O  
ATOM   2869  CB  THR A 183      72.537   8.762 -19.192  1.00  0.00           C  
ATOM   2870  CG2 THR A 183      73.974   9.198 -18.938  1.00  0.00           C  
ATOM   2871  OG1 THR A 183      71.826   9.828 -19.837  1.00  0.00           O  
ATOM   2872  H   THR A 183      70.383   7.555 -19.860  1.00  0.00           H  
ATOM   2873  HA  THR A 183      72.977   7.750 -21.034  1.00  0.00           H  
ATOM   2874  HB  THR A 183      72.056   8.547 -18.240  1.00  0.00           H  
ATOM   2875  HG1 THR A 183      70.885   9.707 -19.706  1.00  0.00           H  
ATOM   2876 1HG2 THR A 183      73.977  10.086 -18.307  1.00  0.00           H  
ATOM   2877 2HG2 THR A 183      74.513   8.394 -18.438  1.00  0.00           H  
ATOM   2878 3HG2 THR A 183      74.457   9.424 -19.887  1.00  0.00           H  
ATOM   2879  N   TRP A 184      72.731   5.730 -18.445  1.00  0.00           N  
ATOM   2880  CA  TRP A 184      73.474   4.674 -17.772  1.00  0.00           C  
ATOM   2881  C   TRP A 184      73.868   3.579 -18.771  1.00  0.00           C  
ATOM   2882  O   TRP A 184      75.015   3.133 -18.796  1.00  0.00           O  
ATOM   2883  CB  TRP A 184      72.641   4.074 -16.637  1.00  0.00           C  
ATOM   2884  CG  TRP A 184      73.411   3.132 -15.763  1.00  0.00           C  
ATOM   2885  CD1 TRP A 184      74.066   3.444 -14.609  1.00  0.00           C  
ATOM   2886  CD2 TRP A 184      73.611   1.714 -15.968  1.00  0.00           C  
ATOM   2887  CE2 TRP A 184      74.388   1.253 -14.902  1.00  0.00           C  
ATOM   2888  CE3 TRP A 184      73.195   0.811 -16.954  1.00  0.00           C  
ATOM   2889  NE1 TRP A 184      74.658   2.322 -14.085  1.00  0.00           N  
ATOM   2890  CZ2 TRP A 184      74.768  -0.076 -14.790  1.00  0.00           C  
ATOM   2891  CZ3 TRP A 184      73.576  -0.523 -16.841  1.00  0.00           C  
ATOM   2892  CH2 TRP A 184      74.339  -0.953 -15.785  1.00  0.00           C  
ATOM   2893  H   TRP A 184      71.788   5.934 -18.146  1.00  0.00           H  
ATOM   2894  HA  TRP A 184      74.385   5.109 -17.363  1.00  0.00           H  
ATOM   2895 1HB  TRP A 184      72.246   4.875 -16.015  1.00  0.00           H  
ATOM   2896 2HB  TRP A 184      71.792   3.535 -17.058  1.00  0.00           H  
ATOM   2897  HD1 TRP A 184      74.115   4.438 -14.168  1.00  0.00           H  
ATOM   2898  HE1 TRP A 184      75.204   2.288 -13.237  1.00  0.00           H  
ATOM   2899  HE3 TRP A 184      72.586   1.146 -17.793  1.00  0.00           H  
ATOM   2900  HZ2 TRP A 184      75.375  -0.436 -13.961  1.00  0.00           H  
ATOM   2901  HZ3 TRP A 184      73.250  -1.219 -17.614  1.00  0.00           H  
ATOM   2902  HH2 TRP A 184      74.620  -2.005 -15.728  1.00  0.00           H  
ATOM   2903  N   MET A 185      72.901   3.165 -19.577  1.00  0.00           N  
ATOM   2904  CA  MET A 185      73.099   2.033 -20.481  1.00  0.00           C  
ATOM   2905  C   MET A 185      74.250   2.361 -21.405  1.00  0.00           C  
ATOM   2906  O   MET A 185      75.138   1.537 -21.624  1.00  0.00           O  
ATOM   2907  CB  MET A 185      71.832   1.730 -21.277  1.00  0.00           C  
ATOM   2908  CG  MET A 185      70.714   1.094 -20.460  1.00  0.00           C  
ATOM   2909  SD  MET A 185      69.337   0.538 -21.484  1.00  0.00           S  
ATOM   2910  CE  MET A 185      68.552   2.099 -21.875  1.00  0.00           C  
ATOM   2911  H   MET A 185      72.009   3.638 -19.570  1.00  0.00           H  
ATOM   2912  HA  MET A 185      73.330   1.151 -19.885  1.00  0.00           H  
ATOM   2913 1HB  MET A 185      71.444   2.651 -21.710  1.00  0.00           H  
ATOM   2914 2HB  MET A 185      72.069   1.055 -22.099  1.00  0.00           H  
ATOM   2915 1HG  MET A 185      71.106   0.237 -19.913  1.00  0.00           H  
ATOM   2916 2HG  MET A 185      70.334   1.817 -19.738  1.00  0.00           H  
ATOM   2917 1HE  MET A 185      67.681   1.919 -22.504  1.00  0.00           H  
ATOM   2918 2HE  MET A 185      68.240   2.589 -20.952  1.00  0.00           H  
ATOM   2919 3HE  MET A 185      69.256   2.737 -22.405  1.00  0.00           H  
ATOM   2920  N   GLU A 186      74.224   3.582 -21.948  1.00  0.00           N  
ATOM   2921  CA  GLU A 186      75.263   4.060 -22.844  1.00  0.00           C  
ATOM   2922  C   GLU A 186      76.631   4.131 -22.176  1.00  0.00           C  
ATOM   2923  O   GLU A 186      77.628   3.666 -22.726  1.00  0.00           O  
ATOM   2924  CB  GLU A 186      74.885   5.441 -23.389  1.00  0.00           C  
ATOM   2925  CG  GLU A 186      75.885   6.022 -24.378  1.00  0.00           C  
ATOM   2926  CD  GLU A 186      75.451   7.347 -24.939  1.00  0.00           C  
ATOM   2927  OE1 GLU A 186      74.269   7.573 -25.032  1.00  0.00           O  
ATOM   2928  OE2 GLU A 186      76.303   8.136 -25.272  1.00  0.00           O1-
ATOM   2929  H   GLU A 186      73.451   4.191 -21.720  1.00  0.00           H  
ATOM   2930  HA  GLU A 186      75.349   3.363 -23.678  1.00  0.00           H  
ATOM   2931 1HB  GLU A 186      73.918   5.383 -23.888  1.00  0.00           H  
ATOM   2932 2HB  GLU A 186      74.786   6.143 -22.562  1.00  0.00           H  
ATOM   2933 1HG  GLU A 186      76.845   6.148 -23.877  1.00  0.00           H  
ATOM   2934 2HG  GLU A 186      76.025   5.315 -25.195  1.00  0.00           H  
ATOM   2935  N   VAL A 187      76.703   4.715 -20.981  1.00  0.00           N  
ATOM   2936  CA  VAL A 187      77.980   4.833 -20.294  1.00  0.00           C  
ATOM   2937  C   VAL A 187      78.559   3.471 -19.874  1.00  0.00           C  
ATOM   2938  O   VAL A 187      79.760   3.231 -19.996  1.00  0.00           O  
ATOM   2939  CB  VAL A 187      77.814   5.719 -19.045  1.00  0.00           C  
ATOM   2940  CG1 VAL A 187      79.080   5.694 -18.201  1.00  0.00           C  
ATOM   2941  CG2 VAL A 187      77.473   7.142 -19.461  1.00  0.00           C  
ATOM   2942  H   VAL A 187      75.872   5.083 -20.542  1.00  0.00           H  
ATOM   2943  HA  VAL A 187      78.695   5.301 -20.970  1.00  0.00           H  
ATOM   2944  HB  VAL A 187      77.009   5.318 -18.430  1.00  0.00           H  
ATOM   2945 1HG1 VAL A 187      78.945   6.326 -17.324  1.00  0.00           H  
ATOM   2946 2HG1 VAL A 187      79.284   4.672 -17.884  1.00  0.00           H  
ATOM   2947 3HG1 VAL A 187      79.918   6.067 -18.790  1.00  0.00           H  
ATOM   2948 1HG2 VAL A 187      77.357   7.763 -18.574  1.00  0.00           H  
ATOM   2949 2HG2 VAL A 187      78.276   7.542 -20.082  1.00  0.00           H  
ATOM   2950 3HG2 VAL A 187      76.542   7.142 -20.028  1.00  0.00           H  
ATOM   2951  N   TRP A 188      77.702   2.588 -19.382  1.00  0.00           N  
ATOM   2952  CA  TRP A 188      78.186   1.278 -18.954  1.00  0.00           C  
ATOM   2953  C   TRP A 188      78.905   0.576 -20.103  1.00  0.00           C  
ATOM   2954  O   TRP A 188      80.009   0.054 -19.932  1.00  0.00           O  
ATOM   2955  CB  TRP A 188      77.028   0.410 -18.459  1.00  0.00           C  
ATOM   2956  CG  TRP A 188      77.439  -0.982 -18.086  1.00  0.00           C  
ATOM   2957  CD1 TRP A 188      77.289  -2.105 -18.843  1.00  0.00           C  
ATOM   2958  CD2 TRP A 188      78.077  -1.407 -16.858  1.00  0.00           C  
ATOM   2959  CE2 TRP A 188      78.271  -2.788 -16.957  1.00  0.00           C  
ATOM   2960  CE3 TRP A 188      78.490  -0.738 -15.700  1.00  0.00           C  
ATOM   2961  NE1 TRP A 188      77.783  -3.197 -18.172  1.00  0.00           N  
ATOM   2962  CZ2 TRP A 188      78.862  -3.520 -15.940  1.00  0.00           C  
ATOM   2963  CZ3 TRP A 188      79.083  -1.471 -14.680  1.00  0.00           C  
ATOM   2964  CH2 TRP A 188      79.266  -2.826 -14.798  1.00  0.00           C  
ATOM   2965  H   TRP A 188      76.716   2.800 -19.298  1.00  0.00           H  
ATOM   2966  HA  TRP A 188      78.914   1.425 -18.156  1.00  0.00           H  
ATOM   2967 1HB  TRP A 188      76.571   0.878 -17.585  1.00  0.00           H  
ATOM   2968 2HB  TRP A 188      76.264   0.348 -19.233  1.00  0.00           H  
ATOM   2969  HD1 TRP A 188      76.840  -2.132 -19.835  1.00  0.00           H  
ATOM   2970  HE1 TRP A 188      77.789  -4.146 -18.518  1.00  0.00           H  
ATOM   2971  HE3 TRP A 188      78.350   0.339 -15.602  1.00  0.00           H  
ATOM   2972  HZ2 TRP A 188      79.014  -4.596 -16.013  1.00  0.00           H  
ATOM   2973  HZ3 TRP A 188      79.404  -0.943 -13.780  1.00  0.00           H  
ATOM   2974  HH2 TRP A 188      79.737  -3.372 -13.979  1.00  0.00           H  
ATOM   2975  N   LEU A 189      78.298   0.552 -21.289  1.00  0.00           N  
ATOM   2976  CA  LEU A 189      78.932  -0.147 -22.420  1.00  0.00           C  
ATOM   2977  C   LEU A 189      80.250   0.533 -22.772  1.00  0.00           C  
ATOM   2978  O   LEU A 189      81.234  -0.131 -23.103  1.00  0.00           O  
ATOM   2979  CB  LEU A 189      78.008  -0.160 -23.642  1.00  0.00           C  
ATOM   2980  CG  LEU A 189      76.743  -1.015 -23.511  1.00  0.00           C  
ATOM   2981  CD1 LEU A 189      75.851  -0.798 -24.727  1.00  0.00           C  
ATOM   2982  CD2 LEU A 189      77.132  -2.480 -23.372  1.00  0.00           C  
ATOM   2983  H   LEU A 189      77.406   1.005 -21.431  1.00  0.00           H  
ATOM   2984  HA  LEU A 189      79.147  -1.172 -22.115  1.00  0.00           H  
ATOM   2985 1HB  LEU A 189      77.696   0.863 -23.852  1.00  0.00           H  
ATOM   2986 2HB  LEU A 189      78.570  -0.530 -24.499  1.00  0.00           H  
ATOM   2987  HG  LEU A 189      76.183  -0.704 -22.627  1.00  0.00           H  
ATOM   2988 1HD1 LEU A 189      74.952  -1.406 -24.633  1.00  0.00           H  
ATOM   2989 2HD1 LEU A 189      75.573   0.255 -24.791  1.00  0.00           H  
ATOM   2990 3HD1 LEU A 189      76.391  -1.086 -25.627  1.00  0.00           H  
ATOM   2991 1HD2 LEU A 189      76.231  -3.088 -23.278  1.00  0.00           H  
ATOM   2992 2HD2 LEU A 189      77.689  -2.792 -24.254  1.00  0.00           H  
ATOM   2993 3HD2 LEU A 189      77.750  -2.610 -22.485  1.00  0.00           H  
ATOM   2994  N   LEU A 190      80.289   1.868 -22.709  1.00  0.00           N  
ATOM   2995  CA  LEU A 190      81.503   2.598 -22.945  1.00  0.00           C  
ATOM   2996  C   LEU A 190      82.528   2.318 -21.847  1.00  0.00           C  
ATOM   2997  O   LEU A 190      83.733   2.302 -22.098  1.00  0.00           O  
ATOM   2998  CB  LEU A 190      81.207   4.102 -23.020  1.00  0.00           C  
ATOM   2999  CG  LEU A 190      80.375   4.555 -24.224  1.00  0.00           C  
ATOM   3000  CD1 LEU A 190      79.924   5.995 -24.017  1.00  0.00           C  
ATOM   3001  CD2 LEU A 190      81.200   4.418 -25.495  1.00  0.00           C  
ATOM   3002  H   LEU A 190      79.444   2.377 -22.490  1.00  0.00           H  
ATOM   3003  HA  LEU A 190      81.925   2.270 -23.895  1.00  0.00           H  
ATOM   3004 1HB  LEU A 190      80.674   4.394 -22.117  1.00  0.00           H  
ATOM   3005 2HB  LEU A 190      82.155   4.640 -23.049  1.00  0.00           H  
ATOM   3006  HG  LEU A 190      79.480   3.936 -24.303  1.00  0.00           H  
ATOM   3007 1HD1 LEU A 190      79.332   6.318 -24.873  1.00  0.00           H  
ATOM   3008 2HD1 LEU A 190      79.320   6.062 -23.112  1.00  0.00           H  
ATOM   3009 3HD1 LEU A 190      80.799   6.638 -23.919  1.00  0.00           H  
ATOM   3010 1HD2 LEU A 190      80.606   4.739 -26.350  1.00  0.00           H  
ATOM   3011 2HD2 LEU A 190      82.093   5.037 -25.418  1.00  0.00           H  
ATOM   3012 3HD2 LEU A 190      81.491   3.374 -25.627  1.00  0.00           H  
ATOM   3013  N   TRP A 191      82.062   2.096 -20.625  1.00  0.00           N  
ATOM   3014  CA  TRP A 191      82.965   1.757 -19.539  1.00  0.00           C  
ATOM   3015  C   TRP A 191      83.661   0.428 -19.869  1.00  0.00           C  
ATOM   3016  O   TRP A 191      84.872   0.288 -19.696  1.00  0.00           O  
ATOM   3017  CB  TRP A 191      82.212   1.651 -18.214  1.00  0.00           C  
ATOM   3018  CG  TRP A 191      83.048   1.120 -17.088  1.00  0.00           C  
ATOM   3019  CD1 TRP A 191      84.001   1.799 -16.391  1.00  0.00           C  
ATOM   3020  CD2 TRP A 191      83.009  -0.213 -16.523  1.00  0.00           C  
ATOM   3021  CE2 TRP A 191      83.959  -0.250 -15.500  1.00  0.00           C  
ATOM   3022  CE3 TRP A 191      82.253  -1.359 -16.797  1.00  0.00           C  
ATOM   3023  NE1 TRP A 191      84.556   0.985 -15.435  1.00  0.00           N  
ATOM   3024  CZ2 TRP A 191      84.182  -1.390 -14.747  1.00  0.00           C  
ATOM   3025  CZ3 TRP A 191      82.476  -2.503 -16.040  1.00  0.00           C  
ATOM   3026  CH2 TRP A 191      83.416  -2.517 -15.040  1.00  0.00           C  
ATOM   3027  H   TRP A 191      81.071   2.159 -20.436  1.00  0.00           H  
ATOM   3028  HA  TRP A 191      83.709   2.548 -19.449  1.00  0.00           H  
ATOM   3029 1HB  TRP A 191      81.838   2.635 -17.928  1.00  0.00           H  
ATOM   3030 2HB  TRP A 191      81.348   0.996 -18.337  1.00  0.00           H  
ATOM   3031  HD1 TRP A 191      84.280   2.836 -16.566  1.00  0.00           H  
ATOM   3032  HE1 TRP A 191      85.285   1.249 -14.789  1.00  0.00           H  
ATOM   3033  HE3 TRP A 191      81.503  -1.353 -17.588  1.00  0.00           H  
ATOM   3034  HZ2 TRP A 191      84.925  -1.421 -13.948  1.00  0.00           H  
ATOM   3035  HZ3 TRP A 191      81.884  -3.392 -16.261  1.00  0.00           H  
ATOM   3036  HH2 TRP A 191      83.563  -3.433 -14.465  1.00  0.00           H  
ATOM   3037  N   LEU A 192      82.879  -0.518 -20.335  1.00  0.00           N  
ATOM   3038  CA  LEU A 192      83.438  -1.832 -20.674  1.00  0.00           C  
ATOM   3039  C   LEU A 192      84.477  -1.672 -21.770  1.00  0.00           C  
ATOM   3040  O   LEU A 192      85.549  -2.277 -21.717  1.00  0.00           O  
ATOM   3041  CB  LEU A 192      82.333  -2.793 -21.134  1.00  0.00           C  
ATOM   3042  CG  LEU A 192      81.371  -3.271 -20.041  1.00  0.00           C  
ATOM   3043  CD1 LEU A 192      80.188  -3.985 -20.683  1.00  0.00           C  
ATOM   3044  CD2 LEU A 192      82.109  -4.190 -19.079  1.00  0.00           C  
ATOM   3045  H   LEU A 192      81.892  -0.353 -20.468  1.00  0.00           H  
ATOM   3046  HA  LEU A 192      83.916  -2.245 -19.784  1.00  0.00           H  
ATOM   3047 1HB  LEU A 192      81.742  -2.299 -21.905  1.00  0.00           H  
ATOM   3048 2HB  LEU A 192      82.800  -3.674 -21.573  1.00  0.00           H  
ATOM   3049  HG  LEU A 192      80.984  -2.410 -19.495  1.00  0.00           H  
ATOM   3050 1HD1 LEU A 192      79.503  -4.326 -19.906  1.00  0.00           H  
ATOM   3051 2HD1 LEU A 192      79.668  -3.299 -21.350  1.00  0.00           H  
ATOM   3052 3HD1 LEU A 192      80.546  -4.844 -21.251  1.00  0.00           H  
ATOM   3053 1HD2 LEU A 192      81.424  -4.531 -18.304  1.00  0.00           H  
ATOM   3054 2HD2 LEU A 192      82.495  -5.053 -19.626  1.00  0.00           H  
ATOM   3055 3HD2 LEU A 192      82.937  -3.650 -18.622  1.00  0.00           H  
ATOM   3056  N   GLU A 193      84.159  -0.857 -22.762  1.00  0.00           N  
ATOM   3057  CA  GLU A 193      85.094  -0.643 -23.849  1.00  0.00           C  
ATOM   3058  C   GLU A 193      86.439  -0.076 -23.360  1.00  0.00           C  
ATOM   3059  O   GLU A 193      87.503  -0.518 -23.795  1.00  0.00           O  
ATOM   3060  CB  GLU A 193      84.475   0.298 -24.882  1.00  0.00           C  
ATOM   3061  CG  GLU A 193      83.350  -0.320 -25.702  1.00  0.00           C  
ATOM   3062  CD  GLU A 193      82.831   0.602 -26.772  1.00  0.00           C  
ATOM   3063  OE1 GLU A 193      83.241   1.736 -26.803  1.00  0.00           O  
ATOM   3064  OE2 GLU A 193      82.021   0.169 -27.556  1.00  0.00           O1-
ATOM   3065  H   GLU A 193      83.271  -0.375 -22.776  1.00  0.00           H  
ATOM   3066  HA  GLU A 193      85.309  -1.606 -24.312  1.00  0.00           H  
ATOM   3067 1HB  GLU A 193      84.076   1.180 -24.381  1.00  0.00           H  
ATOM   3068 2HB  GLU A 193      85.245   0.637 -25.576  1.00  0.00           H  
ATOM   3069 1HG  GLU A 193      83.714  -1.232 -26.172  1.00  0.00           H  
ATOM   3070 2HG  GLU A 193      82.534  -0.590 -25.034  1.00  0.00           H  
ATOM   3071  N   VAL A 194      86.406   0.902 -22.457  1.00  0.00           N  
ATOM   3072  CA  VAL A 194      87.648   1.452 -21.916  1.00  0.00           C  
ATOM   3073  C   VAL A 194      88.344   0.400 -21.073  1.00  0.00           C  
ATOM   3074  O   VAL A 194      89.568   0.263 -21.121  1.00  0.00           O  
ATOM   3075  CB  VAL A 194      87.366   2.700 -21.060  1.00  0.00           C  
ATOM   3076  CG1 VAL A 194      88.637   3.167 -20.365  1.00  0.00           C  
ATOM   3077  CG2 VAL A 194      86.790   3.806 -21.931  1.00  0.00           C  
ATOM   3078  H   VAL A 194      85.524   1.274 -22.138  1.00  0.00           H  
ATOM   3079  HA  VAL A 194      88.290   1.742 -22.750  1.00  0.00           H  
ATOM   3080  HB  VAL A 194      86.651   2.441 -20.280  1.00  0.00           H  
ATOM   3081 1HG1 VAL A 194      88.420   4.050 -19.763  1.00  0.00           H  
ATOM   3082 2HG1 VAL A 194      89.012   2.371 -19.720  1.00  0.00           H  
ATOM   3083 3HG1 VAL A 194      89.391   3.415 -21.112  1.00  0.00           H  
ATOM   3084 1HG2 VAL A 194      86.594   4.687 -21.319  1.00  0.00           H  
ATOM   3085 2HG2 VAL A 194      87.505   4.062 -22.714  1.00  0.00           H  
ATOM   3086 3HG2 VAL A 194      85.861   3.466 -22.385  1.00  0.00           H  
ATOM   3087  N   ARG A 195      87.564  -0.342 -20.300  1.00  0.00           N  
ATOM   3088  CA  ARG A 195      88.132  -1.398 -19.474  1.00  0.00           C  
ATOM   3089  C   ARG A 195      88.833  -2.455 -20.341  1.00  0.00           C  
ATOM   3090  O   ARG A 195      89.922  -2.923 -20.008  1.00  0.00           O  
ATOM   3091  CB  ARG A 195      87.047  -2.062 -18.638  1.00  0.00           C  
ATOM   3092  CG  ARG A 195      87.556  -3.042 -17.592  1.00  0.00           C  
ATOM   3093  CD  ARG A 195      86.443  -3.804 -16.966  1.00  0.00           C  
ATOM   3094  NE  ARG A 195      86.891  -4.569 -15.814  1.00  0.00           N  
ATOM   3095  CZ  ARG A 195      87.566  -5.734 -15.885  1.00  0.00           C  
ATOM   3096  NH1 ARG A 195      87.861  -6.251 -17.057  1.00  0.00           N1+
ATOM   3097  NH2 ARG A 195      87.929  -6.355 -14.778  1.00  0.00           N  
ATOM   3098  H   ARG A 195      86.568  -0.181 -20.277  1.00  0.00           H  
ATOM   3099  HA  ARG A 195      88.884  -0.960 -18.819  1.00  0.00           H  
ATOM   3100 1HB  ARG A 195      86.469  -1.298 -18.119  1.00  0.00           H  
ATOM   3101 2HB  ARG A 195      86.363  -2.603 -19.291  1.00  0.00           H  
ATOM   3102 1HG  ARG A 195      88.236  -3.754 -18.061  1.00  0.00           H  
ATOM   3103 2HG  ARG A 195      88.083  -2.499 -16.808  1.00  0.00           H  
ATOM   3104 1HD  ARG A 195      85.670  -3.111 -16.634  1.00  0.00           H  
ATOM   3105 2HD  ARG A 195      86.023  -4.496 -17.694  1.00  0.00           H  
ATOM   3106  HE  ARG A 195      86.682  -4.202 -14.895  1.00  0.00           H  
ATOM   3107 1HH1 ARG A 195      87.583  -5.777 -17.905  1.00  0.00           H  
ATOM   3108 2HH1 ARG A 195      88.366  -7.124 -17.110  1.00  0.00           H  
ATOM   3109 1HH2 ARG A 195      87.703  -5.958 -13.877  1.00  0.00           H  
ATOM   3110 2HH2 ARG A 195      88.434  -7.228 -14.830  1.00  0.00           H  
ATOM   3111  N   LEU A 196      88.220  -2.839 -21.457  1.00  0.00           N  
ATOM   3112  CA  LEU A 196      88.835  -3.866 -22.317  1.00  0.00           C  
ATOM   3113  C   LEU A 196      90.170  -3.394 -22.881  1.00  0.00           C  
ATOM   3114  O   LEU A 196      91.132  -4.158 -22.947  1.00  0.00           O  
ATOM   3115  CB  LEU A 196      87.891  -4.227 -23.474  1.00  0.00           C  
ATOM   3116  CG  LEU A 196      87.005  -5.459 -23.251  1.00  0.00           C  
ATOM   3117  CD1 LEU A 196      85.873  -5.103 -22.295  1.00  0.00           C  
ATOM   3118  CD2 LEU A 196      86.462  -5.943 -24.586  1.00  0.00           C  
ATOM   3119  H   LEU A 196      87.333  -2.437 -21.726  1.00  0.00           H  
ATOM   3120  HA  LEU A 196      89.035  -4.750 -21.712  1.00  0.00           H  
ATOM   3121 1HB  LEU A 196      87.238  -3.378 -23.665  1.00  0.00           H  
ATOM   3122 2HB  LEU A 196      88.491  -4.407 -24.366  1.00  0.00           H  
ATOM   3123  HG  LEU A 196      87.594  -6.251 -22.788  1.00  0.00           H  
ATOM   3124 1HD1 LEU A 196      85.243  -5.979 -22.136  1.00  0.00           H  
ATOM   3125 2HD1 LEU A 196      86.290  -4.778 -21.341  1.00  0.00           H  
ATOM   3126 3HD1 LEU A 196      85.274  -4.300 -22.723  1.00  0.00           H  
ATOM   3127 1HD2 LEU A 196      85.833  -6.820 -24.427  1.00  0.00           H  
ATOM   3128 2HD2 LEU A 196      85.872  -5.152 -25.046  1.00  0.00           H  
ATOM   3129 3HD2 LEU A 196      87.292  -6.207 -25.242  1.00  0.00           H  
ATOM   3130  N   ARG A 197      90.222  -2.129 -23.286  1.00  0.00           N  
ATOM   3131  CA  ARG A 197      91.427  -1.538 -23.837  1.00  0.00           C  
ATOM   3132  C   ARG A 197      92.574  -1.577 -22.823  1.00  0.00           C  
ATOM   3133  O   ARG A 197      93.698  -1.953 -23.158  1.00  0.00           O  
ATOM   3134  CB  ARG A 197      91.167  -0.098 -24.258  1.00  0.00           C  
ATOM   3135  CG  ARG A 197      92.347   0.595 -24.924  1.00  0.00           C  
ATOM   3136  CD  ARG A 197      92.003   1.978 -25.347  1.00  0.00           C  
ATOM   3137  NE  ARG A 197      91.759   2.848 -24.208  1.00  0.00           N  
ATOM   3138  CZ  ARG A 197      91.127   4.035 -24.275  1.00  0.00           C  
ATOM   3139  NH1 ARG A 197      90.682   4.478 -25.431  1.00  0.00           N1+
ATOM   3140  NH2 ARG A 197      90.953   4.754 -23.179  1.00  0.00           N  
ATOM   3141  H   ARG A 197      89.389  -1.562 -23.204  1.00  0.00           H  
ATOM   3142  HA  ARG A 197      91.733  -2.123 -24.706  1.00  0.00           H  
ATOM   3143 1HB  ARG A 197      90.332  -0.067 -24.953  1.00  0.00           H  
ATOM   3144 2HB  ARG A 197      90.891   0.490 -23.384  1.00  0.00           H  
ATOM   3145 1HG  ARG A 197      93.181   0.648 -24.225  1.00  0.00           H  
ATOM   3146 2HG  ARG A 197      92.649   0.031 -25.808  1.00  0.00           H  
ATOM   3147 1HD  ARG A 197      92.826   2.395 -25.925  1.00  0.00           H  
ATOM   3148 2HD  ARG A 197      91.101   1.956 -25.960  1.00  0.00           H  
ATOM   3149  HE  ARG A 197      92.087   2.539 -23.302  1.00  0.00           H  
ATOM   3150 1HH1 ARG A 197      90.816   3.929 -26.268  1.00  0.00           H  
ATOM   3151 2HH1 ARG A 197      90.208   5.369 -25.482  1.00  0.00           H  
ATOM   3152 1HH2 ARG A 197      91.295   4.413 -22.293  1.00  0.00           H  
ATOM   3153 2HH2 ARG A 197      90.481   5.644 -23.231  1.00  0.00           H  
ATOM   3154  N   LYS A 198      92.295  -1.194 -21.580  1.00  0.00           N  
ATOM   3155  CA  LYS A 198      93.331  -1.199 -20.558  1.00  0.00           C  
ATOM   3156  C   LYS A 198      93.742  -2.624 -20.225  1.00  0.00           C  
ATOM   3157  O   LYS A 198      94.923  -2.913 -20.025  1.00  0.00           O  
ATOM   3158  CB  LYS A 198      92.851  -0.477 -19.297  1.00  0.00           C  
ATOM   3159  CG  LYS A 198      93.899  -0.372 -18.196  1.00  0.00           C  
ATOM   3160  CD  LYS A 198      93.376   0.424 -17.010  1.00  0.00           C  
ATOM   3161  CE  LYS A 198      94.403   0.487 -15.889  1.00  0.00           C  
ATOM   3162  NZ  LYS A 198      93.906   1.263 -14.720  1.00  0.00           N1+
ATOM   3163  H   LYS A 198      91.363  -0.893 -21.333  1.00  0.00           H  
ATOM   3164  HA  LYS A 198      94.201  -0.663 -20.942  1.00  0.00           H  
ATOM   3165 1HB  LYS A 198      92.535   0.533 -19.555  1.00  0.00           H  
ATOM   3166 2HB  LYS A 198      91.988  -0.997 -18.887  1.00  0.00           H  
ATOM   3167 1HG  LYS A 198      94.176  -1.372 -17.859  1.00  0.00           H  
ATOM   3168 2HG  LYS A 198      94.791   0.119 -18.587  1.00  0.00           H  
ATOM   3169 1HD  LYS A 198      93.135   1.439 -17.329  1.00  0.00           H  
ATOM   3170 2HD  LYS A 198      92.469  -0.045 -16.630  1.00  0.00           H  
ATOM   3171 1HE  LYS A 198      94.649  -0.522 -15.561  1.00  0.00           H  
ATOM   3172 2HE  LYS A 198      95.316   0.957 -16.257  1.00  0.00           H  
ATOM   3173 1HZ  LYS A 198      94.615   1.283 -14.000  1.00  0.00           H  
ATOM   3174 2HZ  LYS A 198      93.691   2.208 -15.009  1.00  0.00           H  
ATOM   3175 3HZ  LYS A 198      93.070   0.827 -14.358  1.00  0.00           H  
ATOM   3176  N   GLY A 199      92.744  -3.500 -20.146  1.00  0.00           N  
ATOM   3177  CA  GLY A 199      92.965  -4.883 -19.781  1.00  0.00           C  
ATOM   3178  C   GLY A 199      93.746  -5.572 -20.871  1.00  0.00           C  
ATOM   3179  O   GLY A 199      94.614  -6.402 -20.601  1.00  0.00           O  
ATOM   3180  H   GLY A 199      91.806  -3.187 -20.348  1.00  0.00           H  
ATOM   3181 1HA  GLY A 199      93.506  -4.927 -18.835  1.00  0.00           H  
ATOM   3182 2HA  GLY A 199      92.005  -5.375 -19.626  1.00  0.00           H  
ATOM   3183  N   GLY A 200      93.434  -5.225 -22.115  1.00  0.00           N  
ATOM   3184  CA  GLY A 200      94.059  -5.866 -23.252  1.00  0.00           C  
ATOM   3185  C   GLY A 200      95.527  -5.497 -23.247  1.00  0.00           C  
ATOM   3186  O   GLY A 200      96.403  -6.367 -23.225  1.00  0.00           O  
ATOM   3187  H   GLY A 200      92.747  -4.501 -22.275  1.00  0.00           H  
ATOM   3188 1HA  GLY A 200      93.924  -6.946 -23.183  1.00  0.00           H  
ATOM   3189 2HA  GLY A 200      93.573  -5.537 -24.171  1.00  0.00           H  
ATOM   3190  N   GLY A 201      95.788  -4.195 -23.254  1.00  0.00           N  
ATOM   3191  CA  GLY A 201      97.142  -3.685 -23.393  1.00  0.00           C  
ATOM   3192  C   GLY A 201      97.645  -3.131 -22.066  1.00  0.00           C  
ATOM   3193  O   GLY A 201      98.056  -3.878 -21.221  1.00  0.00           O  
ATOM   3194  OXT GLY A 201      97.628  -1.949 -21.865  1.00  0.00           O1-
ATOM   3195  H   GLY A 201      95.024  -3.540 -23.159  1.00  0.00           H  
ATOM   3196 1HA  GLY A 201      97.799  -4.485 -23.736  1.00  0.00           H  
ATOM   3197 2HA  GLY A 201      97.163  -2.906 -24.153  1.00  0.00           H  
TER   
ATOM   3198  N   PRO B   1      91.630  10.372  36.597  1.00  0.00           N  
ATOM   3199  CA  PRO B   1      90.380  10.161  35.842  1.00  0.00           C  
ATOM   3200  CAV PRO B   1      90.399  10.129  35.935  1.00  0.00           C  
ATOM   3201  C   PRO B   1      90.075   8.687  35.675  1.00  0.00           C  
ATOM   3202  O   PRO B   1      88.910   8.286  35.620  1.00  0.00           O  
ATOM   3203  CB  PRO B   1      90.667  10.826  34.493  1.00  0.00           C  
ATOM   3204  CG  PRO B   1      92.156  10.877  34.420  1.00  0.00           C  
ATOM   3205  CD  PRO B   1      92.593  11.097  35.844  1.00  0.00           C  
ATOM   3206  NV  PRO B   1      91.586  10.340  36.613  1.00  0.00           N  
ATOM   3207 1H   PRO B   1      91.972   9.423  36.830  1.00  0.00           H  
ATOM   3208 2H   PRO B   1      91.380  10.807  37.459  1.00  0.00           H  
ATOM   3209  HA  PRO B   1      89.552  10.660  36.367  1.00  0.00           H  
ATOM   3210 1HB  PRO B   1      90.222  10.236  33.680  1.00  0.00           H  
ATOM   3211 2HB  PRO B   1      90.203  11.822  34.459  1.00  0.00           H  
ATOM   3212 1HG  PRO B   1      92.547   9.940  33.997  1.00  0.00           H  
ATOM   3213 2HG  PRO B   1      92.476  11.687  33.749  1.00  0.00           H  
ATOM   3214 1HD  PRO B   1      93.611  10.703  35.980  1.00  0.00           H  
ATOM   3215 2HD  PRO B   1      92.557  12.171  36.077  1.00  0.00           H  
ATOM   3216  N   GLU B   2      91.104   7.849  35.591  1.00  0.00           N  
ATOM   3217  CA  GLU B   2      90.858   6.441  35.323  1.00  0.00           C  
ATOM   3218  C   GLU B   2      90.075   5.851  36.498  1.00  0.00           C  
ATOM   3219  O   GLU B   2      89.200   5.005  36.311  1.00  0.00           O  
ATOM   3220  CB  GLU B   2      92.174   5.686  35.117  1.00  0.00           C  
ATOM   3221  CG  GLU B   2      92.969   6.131  33.897  1.00  0.00           C  
ATOM   3222  CD  GLU B   2      93.757   7.389  34.141  1.00  0.00           C  
ATOM   3223  OE1 GLU B   2      93.691   7.907  35.229  1.00  0.00           O  
ATOM   3224  OE2 GLU B   2      94.427   7.830  33.237  1.00  0.00           O1-
ATOM   3225  H   GLU B   2      91.929   8.068  35.685  1.00  0.00           H  
ATOM   3226  HA  GLU B   2      90.226   6.363  34.437  1.00  0.00           H  
ATOM   3227 1HB  GLU B   2      92.806   5.811  35.994  1.00  0.00           H  
ATOM   3228 2HB  GLU B   2      91.969   4.620  35.010  1.00  0.00           H  
ATOM   3229 1HG  GLU B   2      93.656   5.335  33.613  1.00  0.00           H  
ATOM   3230 2HG  GLU B   2      92.283   6.293  33.068  1.00  0.00           H  
ATOM   3231  N   GLU B   3      90.392   6.298  37.709  1.00  0.00           N  
ATOM   3232  CA  GLU B   3      89.667   5.808  38.877  1.00  0.00           C  
ATOM   3233  C   GLU B   3      88.175   6.115  38.798  1.00  0.00           C  
ATOM   3234  O   GLU B   3      87.342   5.299  39.196  1.00  0.00           O  
ATOM   3235  CB  GLU B   3      90.253   6.418  40.153  1.00  0.00           C  
ATOM   3236  CG  GLU B   3      89.549   5.992  41.433  1.00  0.00           C  
ATOM   3237  CD  GLU B   3      90.170   6.588  42.668  1.00  0.00           C  
ATOM   3238  OE1 GLU B   3      91.224   7.164  42.560  1.00  0.00           O  
ATOM   3239  OE2 GLU B   3      89.585   6.466  43.718  1.00  0.00           O1-
ATOM   3240  H   GLU B   3      91.009   6.875  37.880  1.00  0.00           H  
ATOM   3241  HA  GLU B   3      89.785   4.724  38.928  1.00  0.00           H  
ATOM   3242 1HB  GLU B   3      91.304   6.141  40.240  1.00  0.00           H  
ATOM   3243 2HB  GLU B   3      90.205   7.506  40.091  1.00  0.00           H  
ATOM   3244 1HG  GLU B   3      88.505   6.299  41.381  1.00  0.00           H  
ATOM   3245 2HG  GLU B   3      89.578   4.905  41.506  1.00  0.00           H  
ATOM   3246  N   ILE B   4      87.833   7.291  38.289  1.00  0.00           N  
ATOM   3247  CA  ILE B   4      86.425   7.702  38.277  1.00  0.00           C  
ATOM   3248  C   ILE B   4      85.707   6.801  37.306  1.00  0.00           C  
ATOM   3249  O   ILE B   4      84.601   6.335  37.579  1.00  0.00           O  
ATOM   3250  CB  ILE B   4      86.248   9.176  37.864  1.00  0.00           C  
ATOM   3251  CG1 ILE B   4      86.882  10.100  38.906  1.00  0.00           C  
ATOM   3252  CG2 ILE B   4      84.774   9.503  37.683  1.00  0.00           C  
ATOM   3253  CD1 ILE B   4      87.033  11.532  38.441  1.00  0.00           C  
ATOM   3254  H   ILE B   4      88.531   7.912  37.905  1.00  0.00           H  
ATOM   3255  HA  ILE B   4      86.024   7.587  39.282  1.00  0.00           H  
ATOM   3256  HB  ILE B   4      86.771   9.355  36.926  1.00  0.00           H  
ATOM   3257 1HG1 ILE B   4      86.276  10.098  39.812  1.00  0.00           H  
ATOM   3258 2HG1 ILE B   4      87.870   9.725  39.175  1.00  0.00           H  
ATOM   3259 1HG2 ILE B   4      84.667  10.548  37.391  1.00  0.00           H  
ATOM   3260 2HG2 ILE B   4      84.353   8.865  36.905  1.00  0.00           H  
ATOM   3261 3HG2 ILE B   4      84.246   9.332  38.619  1.00  0.00           H  
ATOM   3262 1HD1 ILE B   4      87.488  12.125  39.233  1.00  0.00           H  
ATOM   3263 2HD1 ILE B   4      87.667  11.562  37.554  1.00  0.00           H  
ATOM   3264 3HD1 ILE B   4      86.052  11.941  38.200  1.00  0.00           H  
ATOM   3265  N   LEU B   5      86.356   6.559  36.161  1.00  0.00           N  
ATOM   3266  CA  LEU B   5      85.781   5.709  35.105  1.00  0.00           C  
ATOM   3267  C   LEU B   5      85.540   4.325  35.675  1.00  0.00           C  
ATOM   3268  O   LEU B   5      84.476   3.738  35.474  1.00  0.00           O  
ATOM   3269  CB  LEU B   5      86.717   5.622  33.894  1.00  0.00           C  
ATOM   3270  CG  LEU B   5      86.266   4.677  32.772  1.00  0.00           C  
ATOM   3271  CD1 LEU B   5      84.884   5.090  32.283  1.00  0.00           C  
ATOM   3272  CD2 LEU B   5      87.281   4.714  31.639  1.00  0.00           C  
ATOM   3273  H   LEU B   5      87.266   6.975  36.016  1.00  0.00           H  
ATOM   3274  HA  LEU B   5      84.839   6.149  34.782  1.00  0.00           H  
ATOM   3275 1HB  LEU B   5      86.823   6.618  33.465  1.00  0.00           H  
ATOM   3276 2HB  LEU B   5      87.698   5.289  34.233  1.00  0.00           H  
ATOM   3277  HG  LEU B   5      86.191   3.661  33.161  1.00  0.00           H  
ATOM   3278 1HD1 LEU B   5      84.564   4.420  31.486  1.00  0.00           H  
ATOM   3279 2HD1 LEU B   5      84.174   5.038  33.109  1.00  0.00           H  
ATOM   3280 3HD1 LEU B   5      84.925   6.110  31.903  1.00  0.00           H  
ATOM   3281 1HD2 LEU B   5      86.962   4.040  30.842  1.00  0.00           H  
ATOM   3282 2HD2 LEU B   5      87.356   5.729  31.249  1.00  0.00           H  
ATOM   3283 3HD2 LEU B   5      88.255   4.396  32.013  1.00  0.00           H  
ATOM   3284  N   GLU B   6      86.526   3.790  36.390  1.00  0.00           N  
ATOM   3285  CA  GLU B   6      86.358   2.475  36.976  1.00  0.00           C  
ATOM   3286  C   GLU B   6      85.181   2.427  37.961  1.00  0.00           C  
ATOM   3287  O   GLU B   6      84.397   1.478  37.960  1.00  0.00           O  
ATOM   3288  CB  GLU B   6      87.649   2.057  37.683  1.00  0.00           C  
ATOM   3289  CG  GLU B   6      88.797   1.707  36.747  1.00  0.00           C  
ATOM   3290  CD  GLU B   6      90.083   1.425  37.474  1.00  0.00           C  
ATOM   3291  OE1 GLU B   6      90.125   1.625  38.665  1.00  0.00           O  
ATOM   3292  OE2 GLU B   6      91.023   1.012  36.838  1.00  0.00           O1-
ATOM   3293  H   GLU B   6      87.392   4.287  36.532  1.00  0.00           H  
ATOM   3294  HA  GLU B   6      86.137   1.766  36.178  1.00  0.00           H  
ATOM   3295 1HB  GLU B   6      87.983   2.862  38.338  1.00  0.00           H  
ATOM   3296 2HB  GLU B   6      87.455   1.186  38.311  1.00  0.00           H  
ATOM   3297 1HG  GLU B   6      88.523   0.829  36.163  1.00  0.00           H  
ATOM   3298 2HG  GLU B   6      88.950   2.536  36.055  1.00  0.00           H  
ATOM   3299  N   ARG B   7      85.045   3.444  38.806  1.00  0.00           N  
ATOM   3300  CA  ARG B   7      83.924   3.517  39.719  1.00  0.00           C  
ATOM   3301  C   ARG B   7      82.582   3.675  38.995  1.00  0.00           C  
ATOM   3302  O   ARG B   7      81.576   3.097  39.403  1.00  0.00           O  
ATOM   3303  CB  ARG B   7      84.113   4.679  40.682  1.00  0.00           C  
ATOM   3304  CG  ARG B   7      85.220   4.488  41.705  1.00  0.00           C  
ATOM   3305  CD  ARG B   7      85.365   5.675  42.586  1.00  0.00           C  
ATOM   3306  NE  ARG B   7      86.495   5.542  43.493  1.00  0.00           N  
ATOM   3307  CZ  ARG B   7      86.460   4.875  44.663  1.00  0.00           C  
ATOM   3308  NH1 ARG B   7      85.351   4.287  45.053  1.00  0.00           N1+
ATOM   3309  NH2 ARG B   7      87.542   4.812  45.418  1.00  0.00           N  
ATOM   3310  H   ARG B   7      85.736   4.182  38.815  1.00  0.00           H  
ATOM   3311  HA  ARG B   7      83.880   2.590  40.290  1.00  0.00           H  
ATOM   3312 1HB  ARG B   7      84.337   5.585  40.119  1.00  0.00           H  
ATOM   3313 2HB  ARG B   7      83.186   4.855  41.228  1.00  0.00           H  
ATOM   3314 1HG  ARG B   7      84.993   3.624  42.330  1.00  0.00           H  
ATOM   3315 2HG  ARG B   7      86.167   4.325  41.189  1.00  0.00           H  
ATOM   3316 1HD  ARG B   7      85.523   6.565  41.976  1.00  0.00           H  
ATOM   3317 2HD  ARG B   7      84.463   5.800  43.181  1.00  0.00           H  
ATOM   3318  HE  ARG B   7      87.366   5.982  43.228  1.00  0.00           H  
ATOM   3319 1HH1 ARG B   7      84.523   4.335  44.474  1.00  0.00           H  
ATOM   3320 2HH1 ARG B   7      85.325   3.787  45.930  1.00  0.00           H  
ATOM   3321 1HH2 ARG B   7      88.396   5.263  45.120  1.00  0.00           H  
ATOM   3322 2HH2 ARG B   7      87.516   4.312  46.296  1.00  0.00           H  
ATOM   3323  N   ALA B   8      82.582   4.455  37.928  1.00  0.00           N  
ATOM   3324  CA  ALA B   8      81.339   4.643  37.159  1.00  0.00           C  
ATOM   3325  C   ALA B   8      80.942   3.304  36.570  1.00  0.00           C  
ATOM   3326  O   ALA B   8      79.760   2.959  36.529  1.00  0.00           O  
ATOM   3327  CB  ALA B   8      81.515   5.667  36.053  1.00  0.00           C  
ATOM   3328  H   ALA B   8      83.424   4.927  37.628  1.00  0.00           H  
ATOM   3329  HA  ALA B   8      80.571   5.004  37.842  1.00  0.00           H  
ATOM   3330 1HB  ALA B   8      80.576   5.777  35.508  1.00  0.00           H  
ATOM   3331 2HB  ALA B   8      81.799   6.625  36.485  1.00  0.00           H  
ATOM   3332 3HB  ALA B   8      82.293   5.333  35.367  1.00  0.00           H  
ATOM   3333  N   ARG B   9      81.936   2.544  36.107  1.00  0.00           N  
ATOM   3334  CA  ARG B   9      81.655   1.249  35.491  1.00  0.00           C  
ATOM   3335  C   ARG B   9      81.229   0.198  36.542  1.00  0.00           C  
ATOM   3336  O   ARG B   9      80.424  -0.687  36.259  1.00  0.00           O  
ATOM   3337  CB  ARG B   9      82.878   0.748  34.736  1.00  0.00           C  
ATOM   3338  CG  ARG B   9      83.196   1.510  33.458  1.00  0.00           C  
ATOM   3339  CD  ARG B   9      84.430   0.994  32.807  1.00  0.00           C  
ATOM   3340  NE  ARG B   9      84.235  -0.338  32.258  1.00  0.00           N  
ATOM   3341  CZ  ARG B   9      83.701  -0.598  31.049  1.00  0.00           C  
ATOM   3342  NH1 ARG B   9      83.312   0.392  30.277  1.00  0.00           N1+
ATOM   3343  NH2 ARG B   9      83.569  -1.847  30.640  1.00  0.00           N  
ATOM   3344  H   ARG B   9      82.892   2.858  36.180  1.00  0.00           H  
ATOM   3345  HA  ARG B   9      80.815   1.367  34.803  1.00  0.00           H  
ATOM   3346 1HB  ARG B   9      83.753   0.808  35.382  1.00  0.00           H  
ATOM   3347 2HB  ARG B   9      82.739  -0.299  34.471  1.00  0.00           H  
ATOM   3348 1HG  ARG B   9      82.370   1.405  32.757  1.00  0.00           H  
ATOM   3349 2HG  ARG B   9      83.345   2.564  33.691  1.00  0.00           H  
ATOM   3350 1HD  ARG B   9      84.714   1.661  31.993  1.00  0.00           H  
ATOM   3351 2HD  ARG B   9      85.234   0.948  33.538  1.00  0.00           H  
ATOM   3352  HE  ARG B   9      84.523  -1.126  32.824  1.00  0.00           H  
ATOM   3353 1HH1 ARG B   9      83.412   1.347  30.589  1.00  0.00           H  
ATOM   3354 2HH1 ARG B   9      82.911   0.197  29.371  1.00  0.00           H  
ATOM   3355 1HH2 ARG B   9      83.867  -2.608  31.235  1.00  0.00           H  
ATOM   3356 2HH2 ARG B   9      83.168  -2.042  29.735  1.00  0.00           H  
ATOM   3357  N   GLU B  10      81.767   0.294  37.756  1.00  0.00           N  
ATOM   3358  CA  GLU B  10      81.319  -0.586  38.833  1.00  0.00           C  
ATOM   3359  C   GLU B  10      79.852  -0.301  39.174  1.00  0.00           C  
ATOM   3360  O   GLU B  10      79.066  -1.224  39.388  1.00  0.00           O  
ATOM   3361  CB  GLU B  10      82.194  -0.404  40.075  1.00  0.00           C  
ATOM   3362  CG  GLU B  10      83.595  -0.991  39.949  1.00  0.00           C  
ATOM   3363  CD  GLU B  10      84.481  -0.646  41.113  1.00  0.00           C  
ATOM   3364  OE1 GLU B  10      84.095   0.182  41.906  1.00  0.00           O  
ATOM   3365  OE2 GLU B  10      85.545  -1.207  41.210  1.00  0.00           O1-
ATOM   3366  H   GLU B  10      82.491   0.973  37.942  1.00  0.00           H  
ATOM   3367  HA  GLU B  10      81.369  -1.617  38.481  1.00  0.00           H  
ATOM   3368 1HB  GLU B  10      82.298   0.659  40.297  1.00  0.00           H  
ATOM   3369 2HB  GLU B  10      81.713  -0.873  40.932  1.00  0.00           H  
ATOM   3370 1HG  GLU B  10      83.516  -2.077  39.877  1.00  0.00           H  
ATOM   3371 2HG  GLU B  10      84.049  -0.624  39.030  1.00  0.00           H  
ATOM   3372  N   SER B  11      79.464   0.966  39.231  1.00  0.00           N  
ATOM   3373  CA  SER B  11      78.061   1.320  39.440  1.00  0.00           C  
ATOM   3374  C   SER B  11      77.178   0.913  38.265  1.00  0.00           C  
ATOM   3375  O   SER B  11      76.020   0.537  38.445  1.00  0.00           O  
ATOM   3376  CB  SER B  11      77.934   2.813  39.675  1.00  0.00           C  
ATOM   3377  OG  SER B  11      78.525   3.181  40.893  1.00  0.00           O  
ATOM   3378  H   SER B  11      80.148   1.703  39.127  1.00  0.00           H  
ATOM   3379  HA  SER B  11      77.699   0.791  40.324  1.00  0.00           H  
ATOM   3380 1HB  SER B  11      78.414   3.351  38.859  1.00  0.00           H  
ATOM   3381 2HB  SER B  11      76.882   3.093  39.680  1.00  0.00           H  
ATOM   3382  HG  SER B  11      78.813   4.090  40.782  1.00  0.00           H  
ATOM   3383  N   LEU B  12      77.725   0.989  37.059  1.00  0.00           N  
ATOM   3384  CA  LEU B  12      77.018   0.491  35.896  1.00  0.00           C  
ATOM   3385  C   LEU B  12      76.743  -1.033  36.006  1.00  0.00           C  
ATOM   3386  O   LEU B  12      75.637  -1.494  35.729  1.00  0.00           O  
ATOM   3387  CB  LEU B  12      77.834   0.791  34.631  1.00  0.00           C  
ATOM   3388  CG  LEU B  12      77.285   0.190  33.329  1.00  0.00           C  
ATOM   3389  CD1 LEU B  12      75.915   0.786  33.031  1.00  0.00           C  
ATOM   3390  CD2 LEU B  12      78.262   0.466  32.194  1.00  0.00           C  
ATOM   3391  H   LEU B  12      78.642   1.397  36.942  1.00  0.00           H  
ATOM   3392  HA  LEU B  12      76.058   1.001  35.829  1.00  0.00           H  
ATOM   3393 1HB  LEU B  12      77.888   1.869  34.500  1.00  0.00           H  
ATOM   3394 2HB  LEU B  12      78.843   0.411  34.771  1.00  0.00           H  
ATOM   3395  HG  LEU B  12      77.161  -0.887  33.448  1.00  0.00           H  
ATOM   3396 1HD1 LEU B  12      75.528   0.359  32.108  1.00  0.00           H  
ATOM   3397 2HD1 LEU B  12      75.234   0.558  33.849  1.00  0.00           H  
ATOM   3398 3HD1 LEU B  12      76.007   1.867  32.922  1.00  0.00           H  
ATOM   3399 1HD2 LEU B  12      77.872   0.039  31.268  1.00  0.00           H  
ATOM   3400 2HD2 LEU B  12      78.385   1.541  32.073  1.00  0.00           H  
ATOM   3401 3HD2 LEU B  12      79.226   0.014  32.425  1.00  0.00           H  
ATOM   3402  N   GLU B  13      77.740  -1.828  36.412  1.00  0.00           N  
ATOM   3403  CA  GLU B  13      77.516  -3.255  36.533  1.00  0.00           C  
ATOM   3404  C   GLU B  13      76.453  -3.519  37.613  1.00  0.00           C  
ATOM   3405  O   GLU B  13      75.645  -4.438  37.489  1.00  0.00           O  
ATOM   3406  CB  GLU B  13      78.822  -3.974  36.876  1.00  0.00           C  
ATOM   3407  CG  GLU B  13      79.806  -4.078  35.720  1.00  0.00           C  
ATOM   3408  CD  GLU B  13      79.295  -4.929  34.591  1.00  0.00           C  
ATOM   3409  OE1 GLU B  13      78.764  -5.982  34.859  1.00  0.00           O  
ATOM   3410  OE2 GLU B  13      79.434  -4.529  33.460  1.00  0.00           O1-
ATOM   3411  H   GLU B  13      78.649  -1.451  36.633  1.00  0.00           H  
ATOM   3412  HA  GLU B  13      77.121  -3.627  35.587  1.00  0.00           H  
ATOM   3413 1HB  GLU B  13      79.320  -3.453  37.694  1.00  0.00           H  
ATOM   3414 2HB  GLU B  13      78.602  -4.984  37.219  1.00  0.00           H  
ATOM   3415 1HG  GLU B  13      80.010  -3.077  35.339  1.00  0.00           H  
ATOM   3416 2HG  GLU B  13      80.740  -4.495  36.088  1.00  0.00           H  
ATOM   3417  N   ARG B  14      76.466  -2.716  38.656  1.00  0.00           N  
ATOM   3418  CA  ARG B  14      75.477  -2.855  39.724  1.00  0.00           C  
ATOM   3419  C   ARG B  14      74.089  -2.586  39.181  1.00  0.00           C  
ATOM   3420  O   ARG B  14      73.138  -3.301  39.498  1.00  0.00           O  
ATOM   3421  CB  ARG B  14      75.767  -1.897  40.871  1.00  0.00           C  
ATOM   3422  CG  ARG B  14      74.770  -1.952  42.019  1.00  0.00           C  
ATOM   3423  CD  ARG B  14      74.812  -3.261  42.720  1.00  0.00           C  
ATOM   3424  NE  ARG B  14      73.934  -3.285  43.877  1.00  0.00           N  
ATOM   3425  CZ  ARG B  14      73.786  -4.338  44.705  1.00  0.00           C  
ATOM   3426  NH1 ARG B  14      74.467  -5.442  44.491  1.00  0.00           N1+
ATOM   3427  NH2 ARG B  14      72.958  -4.261  45.732  1.00  0.00           N  
ATOM   3428  H   ARG B  14      77.168  -1.991  38.725  1.00  0.00           H  
ATOM   3429  HA  ARG B  14      75.518  -3.877  40.104  1.00  0.00           H  
ATOM   3430 1HB  ARG B  14      76.753  -2.107  41.280  1.00  0.00           H  
ATOM   3431 2HB  ARG B  14      75.780  -0.875  40.494  1.00  0.00           H  
ATOM   3432 1HG  ARG B  14      75.003  -1.169  42.740  1.00  0.00           H  
ATOM   3433 2HG  ARG B  14      73.763  -1.803  41.633  1.00  0.00           H  
ATOM   3434 1HD  ARG B  14      74.500  -4.050  42.036  1.00  0.00           H  
ATOM   3435 2HD  ARG B  14      75.828  -3.459  43.061  1.00  0.00           H  
ATOM   3436  HE  ARG B  14      73.391  -2.455  44.073  1.00  0.00           H  
ATOM   3437 1HH1 ARG B  14      75.102  -5.502  43.706  1.00  0.00           H  
ATOM   3438 2HH1 ARG B  14      74.359  -6.232  45.112  1.00  0.00           H  
ATOM   3439 1HH2 ARG B  14      72.436  -3.412  45.896  1.00  0.00           H  
ATOM   3440 2HH2 ARG B  14      72.849  -5.049  46.352  1.00  0.00           H  
ATOM   3441  N   ALA B  15      73.964  -1.548  38.352  1.00  0.00           N  
ATOM   3442  CA  ALA B  15      72.701  -1.246  37.735  1.00  0.00           C  
ATOM   3443  C   ALA B  15      72.252  -2.419  36.844  1.00  0.00           C  
ATOM   3444  O   ALA B  15      71.069  -2.765  36.805  1.00  0.00           O  
ATOM   3445  CB  ALA B  15      72.786   0.047  36.945  1.00  0.00           C  
ATOM   3446  H   ALA B  15      74.760  -0.962  38.151  1.00  0.00           H  
ATOM   3447  HA  ALA B  15      71.957  -1.128  38.525  1.00  0.00           H  
ATOM   3448 1HB  ALA B  15      71.819   0.258  36.488  1.00  0.00           H  
ATOM   3449 2HB  ALA B  15      73.056   0.864  37.615  1.00  0.00           H  
ATOM   3450 3HB  ALA B  15      73.543  -0.050  36.169  1.00  0.00           H  
ATOM   3451  N   ARG B  16      73.194  -3.028  36.134  1.00  0.00           N  
ATOM   3452  CA  ARG B  16      72.862  -4.135  35.243  1.00  0.00           C  
ATOM   3453  C   ARG B  16      72.260  -5.296  36.011  1.00  0.00           C  
ATOM   3454  O   ARG B  16      71.242  -5.859  35.607  1.00  0.00           O  
ATOM   3455  CB  ARG B  16      74.098  -4.615  34.497  1.00  0.00           C  
ATOM   3456  CG  ARG B  16      73.845  -5.732  33.496  1.00  0.00           C  
ATOM   3457  CD  ARG B  16      75.076  -6.077  32.736  1.00  0.00           C  
ATOM   3458  NE  ARG B  16      76.086  -6.685  33.586  1.00  0.00           N  
ATOM   3459  CZ  ARG B  16      76.058  -7.963  34.013  1.00  0.00           C  
ATOM   3460  NH1 ARG B  16      75.066  -8.752  33.662  1.00  0.00           N1+
ATOM   3461  NH2 ARG B  16      77.026  -8.422  34.784  1.00  0.00           N  
ATOM   3462  H   ARG B  16      74.157  -2.727  36.205  1.00  0.00           H  
ATOM   3463  HA  ARG B  16      72.136  -3.784  34.509  1.00  0.00           H  
ATOM   3464 1HB  ARG B  16      74.542  -3.781  33.954  1.00  0.00           H  
ATOM   3465 2HB  ARG B  16      74.839  -4.973  35.211  1.00  0.00           H  
ATOM   3466 1HG  ARG B  16      73.510  -6.626  34.025  1.00  0.00           H  
ATOM   3467 2HG  ARG B  16      73.080  -5.419  32.785  1.00  0.00           H  
ATOM   3468 1HD  ARG B  16      74.827  -6.780  31.942  1.00  0.00           H  
ATOM   3469 2HD  ARG B  16      75.497  -5.172  32.299  1.00  0.00           H  
ATOM   3470  HE  ARG B  16      76.864  -6.109  33.877  1.00  0.00           H  
ATOM   3471 1HH1 ARG B  16      74.326  -8.400  33.072  1.00  0.00           H  
ATOM   3472 2HH1 ARG B  16      75.046  -9.709  33.982  1.00  0.00           H  
ATOM   3473 1HH2 ARG B  16      77.791  -7.815  35.054  1.00  0.00           H  
ATOM   3474 2HH2 ARG B  16      77.007  -9.380  35.105  1.00  0.00           H  
ATOM   3475  N   GLU B  17      72.917  -5.623  37.105  1.00  0.00           N  
ATOM   3476  CA  GLU B  17      72.496  -6.710  38.002  1.00  0.00           C  
ATOM   3477  C   GLU B  17      71.127  -6.394  38.605  1.00  0.00           C  
ATOM   3478  O   GLU B  17      70.267  -7.271  38.716  1.00  0.00           O  
ATOM   3479  CB  GLU B  17      73.523  -6.924  39.117  1.00  0.00           C  
ATOM   3480  CG  GLU B  17      73.224  -8.108  40.027  1.00  0.00           C  
ATOM   3481  CD  GLU B  17      74.316  -8.365  41.027  1.00  0.00           C  
ATOM   3482  OE1 GLU B  17      75.194  -7.544  41.146  1.00  0.00           O  
ATOM   3483  OE2 GLU B  17      74.276  -9.387  41.671  1.00  0.00           O1-
ATOM   3484  H   GLU B  17      73.747  -5.094  37.329  1.00  0.00           H  
ATOM   3485  HA  GLU B  17      72.404  -7.625  37.417  1.00  0.00           H  
ATOM   3486 1HB  GLU B  17      74.509  -7.078  38.678  1.00  0.00           H  
ATOM   3487 2HB  GLU B  17      73.576  -6.030  39.739  1.00  0.00           H  
ATOM   3488 1HG  GLU B  17      72.294  -7.917  40.563  1.00  0.00           H  
ATOM   3489 2HG  GLU B  17      73.082  -8.996  39.414  1.00  0.00           H  
ATOM   3490  N   ALA B  18      70.939  -5.137  38.990  1.00  0.00           N  
ATOM   3491  CA  ALA B  18      69.655  -4.687  39.551  1.00  0.00           C  
ATOM   3492  C   ALA B  18      68.498  -4.881  38.570  1.00  0.00           C  
ATOM   3493  O   ALA B  18      67.382  -5.218  38.967  1.00  0.00           O  
ATOM   3494  CB  ALA B  18      69.753  -3.218  39.961  1.00  0.00           C  
ATOM   3495  H   ALA B  18      71.694  -4.475  38.893  1.00  0.00           H  
ATOM   3496  HA  ALA B  18      69.443  -5.290  40.434  1.00  0.00           H  
ATOM   3497 1HB  ALA B  18      68.799  -2.892  40.376  1.00  0.00           H  
ATOM   3498 2HB  ALA B  18      70.536  -3.102  40.712  1.00  0.00           H  
ATOM   3499 3HB  ALA B  18      69.997  -2.613  39.088  1.00  0.00           H  
ATOM   3500  N   SER B  19      68.773  -4.666  37.284  1.00  0.00           N  
ATOM   3501  CA  SER B  19      67.785  -4.850  36.225  1.00  0.00           C  
ATOM   3502  C   SER B  19      67.330  -6.298  36.122  1.00  0.00           C  
ATOM   3503  O   SER B  19      66.132  -6.581  36.070  1.00  0.00           O  
ATOM   3504  CB  SER B  19      68.358  -4.400  34.895  1.00  0.00           C  
ATOM   3505  OG  SER B  19      67.427  -4.567  33.863  1.00  0.00           O  
ATOM   3506  H   SER B  19      69.705  -4.363  37.041  1.00  0.00           H  
ATOM   3507  HA  SER B  19      66.910  -4.237  36.455  1.00  0.00           H  
ATOM   3508 1HB  SER B  19      68.650  -3.352  34.960  1.00  0.00           H  
ATOM   3509 2HB  SER B  19      69.256  -4.975  34.676  1.00  0.00           H  
ATOM   3510  HG  SER B  19      67.872  -4.291  33.058  1.00  0.00           H  
ATOM   3511  N   LYS B  20      68.328  -7.163  36.099  1.00  0.00           N  
ATOM   3512  CA  LYS B  20      68.160  -8.604  36.028  1.00  0.00           C  
ATOM   3513  C   LYS B  20      67.335  -9.149  37.202  1.00  0.00           C  
ATOM   3514  O   LYS B  20      66.531 -10.065  37.030  1.00  0.00           O  
ATOM   3515  CB  LYS B  20      69.527  -9.288  35.983  1.00  0.00           C  
ATOM   3516  CG  LYS B  20      69.470 -10.809  35.963  1.00  0.00           C  
ATOM   3517  CD  LYS B  20      70.864 -11.414  35.897  1.00  0.00           C  
ATOM   3518  CE  LYS B  20      70.826 -12.919  36.114  1.00  0.00           C  
ATOM   3519  NZ  LYS B  20      72.190 -13.513  36.136  1.00  0.00           N1+
ATOM   3520  H   LYS B  20      69.261  -6.779  36.130  1.00  0.00           H  
ATOM   3521  HA  LYS B  20      67.608  -8.845  35.120  1.00  0.00           H  
ATOM   3522 1HB  LYS B  20      70.068  -8.962  35.094  1.00  0.00           H  
ATOM   3523 2HB  LYS B  20      70.113  -8.986  36.852  1.00  0.00           H  
ATOM   3524 1HG  LYS B  20      68.970 -11.166  36.865  1.00  0.00           H  
ATOM   3525 2HG  LYS B  20      68.897 -11.141  35.098  1.00  0.00           H  
ATOM   3526 1HD  LYS B  20      71.304 -11.208  34.920  1.00  0.00           H  
ATOM   3527 2HD  LYS B  20      71.494 -10.962  36.662  1.00  0.00           H  
ATOM   3528 1HE  LYS B  20      70.332 -13.138  37.060  1.00  0.00           H  
ATOM   3529 2HE  LYS B  20      70.253 -13.389  35.315  1.00  0.00           H  
ATOM   3530 1HZ  LYS B  20      72.122 -14.510  36.282  1.00  0.00           H  
ATOM   3531 2HZ  LYS B  20      72.651 -13.333  35.255  1.00  0.00           H  
ATOM   3532 3HZ  LYS B  20      72.726 -13.100  36.886  1.00  0.00           H  
ATOM   3533  N   ARG B  21      67.538  -8.582  38.387  1.00  0.00           N  
ATOM   3534  CA  ARG B  21      66.792  -8.986  39.587  1.00  0.00           C  
ATOM   3535  C   ARG B  21      65.351  -8.490  39.521  1.00  0.00           C  
ATOM   3536  O   ARG B  21      64.479  -8.953  40.276  1.00  0.00           O  
ATOM   3537  CB  ARG B  21      67.453  -8.441  40.846  1.00  0.00           C  
ATOM   3538  CG  ARG B  21      68.806  -9.056  41.172  1.00  0.00           C  
ATOM   3539  CD  ARG B  21      69.384  -8.481  42.413  1.00  0.00           C  
ATOM   3540  NE  ARG B  21      70.738  -8.953  42.651  1.00  0.00           N  
ATOM   3541  CZ  ARG B  21      71.457  -8.686  43.758  1.00  0.00           C  
ATOM   3542  NH1 ARG B  21      70.939  -7.952  44.718  1.00  0.00           N1+
ATOM   3543  NH2 ARG B  21      72.682  -9.164  43.880  1.00  0.00           N  
ATOM   3544  H   ARG B  21      68.226  -7.849  38.460  1.00  0.00           H  
ATOM   3545  HA  ARG B  21      66.797 -10.074  39.648  1.00  0.00           H  
ATOM   3546 1HB  ARG B  21      67.594  -7.367  40.746  1.00  0.00           H  
ATOM   3547 2HB  ARG B  21      66.799  -8.609  41.701  1.00  0.00           H  
ATOM   3548 1HG  ARG B  21      68.693 -10.131  41.312  1.00  0.00           H  
ATOM   3549 2HG  ARG B  21      69.497  -8.866  40.352  1.00  0.00           H  
ATOM   3550 1HD  ARG B  21      69.411  -7.393  42.332  1.00  0.00           H  
ATOM   3551 2HD  ARG B  21      68.768  -8.764  43.265  1.00  0.00           H  
ATOM   3552  HE  ARG B  21      71.168  -9.522  41.935  1.00  0.00           H  
ATOM   3553 1HH1 ARG B  21      70.003  -7.588  44.626  1.00  0.00           H  
ATOM   3554 2HH1 ARG B  21      71.478  -7.753  45.548  1.00  0.00           H  
ATOM   3555 1HH2 ARG B  21      73.082  -9.729  43.141  1.00  0.00           H  
ATOM   3556 2HH2 ARG B  21      73.223  -8.964  44.709  1.00  0.00           H  
ATOM   3557  N   GLY B  22      65.101  -7.528  38.642  1.00  0.00           N  
ATOM   3558  CA  GLY B  22      63.835  -6.812  38.622  1.00  0.00           C  
ATOM   3559  C   GLY B  22      63.691  -5.849  39.787  1.00  0.00           C  
ATOM   3560  O   GLY B  22      62.568  -5.633  40.275  1.00  0.00           O  
ATOM   3561  H   GLY B  22      65.811  -7.288  37.966  1.00  0.00           H  
ATOM   3562 1HA  GLY B  22      63.745  -6.257  37.690  1.00  0.00           H  
ATOM   3563 2HA  GLY B  22      63.014  -7.526  38.651  1.00  0.00           H  
ATOM   3564  N   ASP B  23      64.811  -5.299  40.263  1.00  0.00           N  
ATOM   3565  CA  ASP B  23      64.797  -4.428  41.435  1.00  0.00           C  
ATOM   3566  C   ASP B  23      64.816  -2.961  41.004  1.00  0.00           C  
ATOM   3567  O   ASP B  23      65.875  -2.401  40.727  1.00  0.00           O  
ATOM   3568  CB  ASP B  23      65.993  -4.722  42.344  1.00  0.00           C  
ATOM   3569  CG  ASP B  23      65.965  -3.918  43.637  1.00  0.00           C  
ATOM   3570  OD1 ASP B  23      65.323  -2.895  43.664  1.00  0.00           O  
ATOM   3571  OD2 ASP B  23      66.585  -4.336  44.586  1.00  0.00           O1-
ATOM   3572  H   ASP B  23      65.689  -5.490  39.802  1.00  0.00           H  
ATOM   3573  HA  ASP B  23      63.873  -4.608  41.988  1.00  0.00           H  
ATOM   3574 1HB  ASP B  23      66.009  -5.783  42.592  1.00  0.00           H  
ATOM   3575 2HB  ASP B  23      66.917  -4.495  41.813  1.00  0.00           H  
ATOM   3576  N   GLU B  24      63.644  -2.328  40.944  1.00  0.00           N  
ATOM   3577  CA  GLU B  24      63.523  -0.958  40.410  1.00  0.00           C  
ATOM   3578  C   GLU B  24      64.214   0.086  41.278  1.00  0.00           C  
ATOM   3579  O   GLU B  24      64.800   1.041  40.771  1.00  0.00           O  
ATOM   3580  CB  GLU B  24      62.047  -0.581  40.252  1.00  0.00           C  
ATOM   3581  CG  GLU B  24      61.314  -1.351  39.164  1.00  0.00           C  
ATOM   3582  CD  GLU B  24      59.867  -0.965  39.047  1.00  0.00           C  
ATOM   3583  OE1 GLU B  24      59.399  -0.229  39.884  1.00  0.00           O  
ATOM   3584  OE2 GLU B  24      59.228  -1.405  38.121  1.00  0.00           O1-
ATOM   3585  H   GLU B  24      62.896  -2.666  41.205  1.00  0.00           H  
ATOM   3586  HA  GLU B  24      64.005  -0.924  39.433  1.00  0.00           H  
ATOM   3587 1HB  GLU B  24      61.526  -0.753  41.193  1.00  0.00           H  
ATOM   3588 2HB  GLU B  24      61.967   0.481  40.022  1.00  0.00           H  
ATOM   3589 1HG  GLU B  24      61.806  -1.169  38.208  1.00  0.00           H  
ATOM   3590 2HG  GLU B  24      61.384  -2.418  39.379  1.00  0.00           H  
ATOM   3591  N   GLU B  25      64.149  -0.090  42.590  1.00  0.00           N  
ATOM   3592  CA  GLU B  25      64.750   0.881  43.505  1.00  0.00           C  
ATOM   3593  C   GLU B  25      66.273   0.888  43.398  1.00  0.00           C  
ATOM   3594  O   GLU B  25      66.896   1.948  43.329  1.00  0.00           O  
ATOM   3595  CB  GLU B  25      64.335   0.581  44.946  1.00  0.00           C  
ATOM   3596  CG  GLU B  25      64.873   1.565  45.975  1.00  0.00           C  
ATOM   3597  CD  GLU B  25      64.380   1.284  47.367  1.00  0.00           C  
ATOM   3598  OE1 GLU B  25      63.592   0.383  47.528  1.00  0.00           O  
ATOM   3599  OE2 GLU B  25      64.792   1.973  48.272  1.00  0.00           O1-
ATOM   3600  H   GLU B  25      63.766  -0.753  42.979  1.00  0.00           H  
ATOM   3601  HA  GLU B  25      64.391   1.876  43.237  1.00  0.00           H  
ATOM   3602 1HB  GLU B  25      63.247   0.583  45.019  1.00  0.00           H  
ATOM   3603 2HB  GLU B  25      64.679  -0.415  45.224  1.00  0.00           H  
ATOM   3604 1HG  GLU B  25      65.962   1.518  45.970  1.00  0.00           H  
ATOM   3605 2HG  GLU B  25      64.580   2.573  45.686  1.00  0.00           H  
ATOM   3606  N   GLU B  26      66.847  -0.311  43.388  1.00  0.00           N  
ATOM   3607  CA  GLU B  26      68.285  -0.478  43.291  1.00  0.00           C  
ATOM   3608  C   GLU B  26      68.792  -0.065  41.914  1.00  0.00           C  
ATOM   3609  O   GLU B  26      69.878   0.503  41.785  1.00  0.00           O  
ATOM   3610  CB  GLU B  26      68.674  -1.930  43.577  1.00  0.00           C  
ATOM   3611  CG  GLU B  26      70.168  -2.164  43.728  1.00  0.00           C  
ATOM   3612  CD  GLU B  26      70.740  -1.517  44.960  1.00  0.00           C  
ATOM   3613  OE1 GLU B  26      69.977  -1.063  45.777  1.00  0.00           O  
ATOM   3614  OE2 GLU B  26      71.944  -1.476  45.081  1.00  0.00           O1-
ATOM   3615  H   GLU B  26      66.259  -1.131  43.450  1.00  0.00           H  
ATOM   3616  HA  GLU B  26      68.760   0.161  44.036  1.00  0.00           H  
ATOM   3617 1HB  GLU B  26      68.189  -2.262  44.495  1.00  0.00           H  
ATOM   3618 2HB  GLU B  26      68.316  -2.569  42.769  1.00  0.00           H  
ATOM   3619 1HG  GLU B  26      70.357  -3.236  43.776  1.00  0.00           H  
ATOM   3620 2HG  GLU B  26      70.679  -1.773  42.849  1.00  0.00           H  
ATOM   3621  N   PHE B  27      68.007  -0.348  40.882  1.00  0.00           N  
ATOM   3622  CA  PHE B  27      68.403   0.014  39.503  1.00  0.00           C  
ATOM   3623  C   PHE B  27      68.562   1.530  39.393  1.00  0.00           C  
ATOM   3624  O   PHE B  27      69.576   2.022  38.901  1.00  0.00           O  
ATOM   3625  CB  PHE B  27      67.366  -0.472  38.488  1.00  0.00           C  
ATOM   3626  CG  PHE B  27      67.693  -0.110  37.067  1.00  0.00           C  
ATOM   3627  CD1 PHE B  27      68.634  -0.837  36.352  1.00  0.00           C  
ATOM   3628  CD2 PHE B  27      67.064   0.956  36.443  1.00  0.00           C  
ATOM   3629  CE1 PHE B  27      68.938  -0.506  35.044  1.00  0.00           C  
ATOM   3630  CE2 PHE B  27      67.365   1.288  35.135  1.00  0.00           C  
ATOM   3631  CZ  PHE B  27      68.302   0.556  34.435  1.00  0.00           C  
ATOM   3632  H   PHE B  27      67.127  -0.819  41.034  1.00  0.00           H  
ATOM   3633  HA  PHE B  27      69.353  -0.468  39.278  1.00  0.00           H  
ATOM   3634 1HB  PHE B  27      67.274  -1.555  38.551  1.00  0.00           H  
ATOM   3635 2HB  PHE B  27      66.392  -0.047  38.729  1.00  0.00           H  
ATOM   3636  HD1 PHE B  27      69.136  -1.677  36.832  1.00  0.00           H  
ATOM   3637  HD2 PHE B  27      66.323   1.534  36.996  1.00  0.00           H  
ATOM   3638  HE1 PHE B  27      69.679  -1.084  34.493  1.00  0.00           H  
ATOM   3639  HE2 PHE B  27      66.861   2.128  34.657  1.00  0.00           H  
ATOM   3640  HZ  PHE B  27      68.542   0.818  33.407  1.00  0.00           H  
ATOM   3641  N   ARG B  28      67.547   2.250  39.859  1.00  0.00           N  
ATOM   3642  CA  ARG B  28      67.578   3.711  39.778  1.00  0.00           C  
ATOM   3643  C   ARG B  28      68.731   4.301  40.568  1.00  0.00           C  
ATOM   3644  O   ARG B  28      69.411   5.218  40.104  1.00  0.00           O  
ATOM   3645  CB  ARG B  28      66.274   4.302  40.293  1.00  0.00           C  
ATOM   3646  CG  ARG B  28      65.078   4.103  39.376  1.00  0.00           C  
ATOM   3647  CD  ARG B  28      63.953   5.002  39.739  1.00  0.00           C  
ATOM   3648  NE  ARG B  28      63.479   4.761  41.094  1.00  0.00           N  
ATOM   3649  CZ  ARG B  28      62.521   3.873  41.422  1.00  0.00           C  
ATOM   3650  NH1 ARG B  28      61.943   3.154  40.487  1.00  0.00           N1+
ATOM   3651  NH2 ARG B  28      62.160   3.728  42.685  1.00  0.00           N  
ATOM   3652  H   ARG B  28      66.745   1.798  40.273  1.00  0.00           H  
ATOM   3653  HA  ARG B  28      67.722   3.998  38.737  1.00  0.00           H  
ATOM   3654 1HB  ARG B  28      66.028   3.857  41.257  1.00  0.00           H  
ATOM   3655 2HB  ARG B  28      66.396   5.374  40.449  1.00  0.00           H  
ATOM   3656 1HG  ARG B  28      65.368   4.315  38.347  1.00  0.00           H  
ATOM   3657 2HG  ARG B  28      64.729   3.071  39.450  1.00  0.00           H  
ATOM   3658 1HD  ARG B  28      64.280   6.038  39.673  1.00  0.00           H  
ATOM   3659 2HD  ARG B  28      63.120   4.839  39.055  1.00  0.00           H  
ATOM   3660  HE  ARG B  28      63.901   5.296  41.842  1.00  0.00           H  
ATOM   3661 1HH1 ARG B  28      62.217   3.266  39.522  1.00  0.00           H  
ATOM   3662 2HH1 ARG B  28      61.224   2.488  40.733  1.00  0.00           H  
ATOM   3663 1HH2 ARG B  28      62.606   4.281  43.405  1.00  0.00           H  
ATOM   3664 2HH2 ARG B  28      61.443   3.062  42.932  1.00  0.00           H  
ATOM   3665  N   LYS B  29      68.999   3.811  41.784  1.00  0.00           N  
ATOM   3666  CA  LYS B  29      70.093   4.364  42.573  1.00  0.00           C  
ATOM   3667  C   LYS B  29      71.463   4.085  41.921  1.00  0.00           C  
ATOM   3668  O   LYS B  29      72.317   4.969  41.846  1.00  0.00           O  
ATOM   3669  CB  LYS B  29      70.054   3.796  43.993  1.00  0.00           C  
ATOM   3670  CG  LYS B  29      68.889   4.296  44.838  1.00  0.00           C  
ATOM   3671  CD  LYS B  29      68.886   3.647  46.215  1.00  0.00           C  
ATOM   3672  CE  LYS B  29      67.688   4.094  47.035  1.00  0.00           C  
ATOM   3673  NZ  LYS B  29      67.646   3.432  48.368  1.00  0.00           N1+
ATOM   3674  H   LYS B  29      68.450   3.054  42.166  1.00  0.00           H  
ATOM   3675  HA  LYS B  29      69.982   5.447  42.605  1.00  0.00           H  
ATOM   3676 1HB  LYS B  29      69.990   2.710  43.948  1.00  0.00           H  
ATOM   3677 2HB  LYS B  29      70.977   4.051  44.513  1.00  0.00           H  
ATOM   3678 1HG  LYS B  29      68.964   5.377  44.956  1.00  0.00           H  
ATOM   3679 2HG  LYS B  29      67.950   4.067  44.335  1.00  0.00           H  
ATOM   3680 1HD  LYS B  29      68.858   2.561  46.106  1.00  0.00           H  
ATOM   3681 2HD  LYS B  29      69.799   3.916  46.745  1.00  0.00           H  
ATOM   3682 1HE  LYS B  29      67.726   5.172  47.181  1.00  0.00           H  
ATOM   3683 2HE  LYS B  29      66.769   3.856  46.499  1.00  0.00           H  
ATOM   3684 1HZ  LYS B  29      66.837   3.754  48.879  1.00  0.00           H  
ATOM   3685 2HZ  LYS B  29      67.590   2.430  48.245  1.00  0.00           H  
ATOM   3686 3HZ  LYS B  29      68.483   3.661  48.884  1.00  0.00           H  
ATOM   3687  N   ALA B  30      71.659   2.853  41.458  1.00  0.00           N  
ATOM   3688  CA  ALA B  30      72.915   2.477  40.828  1.00  0.00           C  
ATOM   3689  C   ALA B  30      73.060   3.194  39.493  1.00  0.00           C  
ATOM   3690  O   ALA B  30      74.157   3.611  39.119  1.00  0.00           O  
ATOM   3691  CB  ALA B  30      72.977   0.964  40.637  1.00  0.00           C  
ATOM   3692  H   ALA B  30      70.924   2.164  41.543  1.00  0.00           H  
ATOM   3693  HA  ALA B  30      73.727   2.785  41.486  1.00  0.00           H  
ATOM   3694 1HB  ALA B  30      73.921   0.694  40.165  1.00  0.00           H  
ATOM   3695 2HB  ALA B  30      72.901   0.472  41.607  1.00  0.00           H  
ATOM   3696 3HB  ALA B  30      72.149   0.644  40.005  1.00  0.00           H  
ATOM   3697  N   ALA B  31      71.964   3.345  38.766  1.00  0.00           N  
ATOM   3698  CA  ALA B  31      72.036   3.995  37.436  1.00  0.00           C  
ATOM   3699  C   ALA B  31      72.451   5.460  37.569  1.00  0.00           C  
ATOM   3700  O   ALA B  31      73.312   5.940  36.831  1.00  0.00           O  
ATOM   3701  CB  ALA B  31      70.686   3.864  36.739  1.00  0.00           C  
ATOM   3702  H   ALA B  31      71.071   3.020  39.109  1.00  0.00           H  
ATOM   3703  HA  ALA B  31      72.797   3.481  36.849  1.00  0.00           H  
ATOM   3704 1HB  ALA B  31      70.733   4.341  35.761  1.00  0.00           H  
ATOM   3705 2HB  ALA B  31      70.438   2.810  36.618  1.00  0.00           H  
ATOM   3706 3HB  ALA B  31      69.918   4.349  37.343  1.00  0.00           H  
ATOM   3707  N   GLU B  32      71.819   6.141  38.522  1.00  0.00           N  
ATOM   3708  CA  GLU B  32      72.075   7.559  38.755  1.00  0.00           C  
ATOM   3709  C   GLU B  32      73.497   7.790  39.233  1.00  0.00           C  
ATOM   3710  O   GLU B  32      74.145   8.763  38.844  1.00  0.00           O  
ATOM   3711  CB  GLU B  32      71.088   8.120  39.780  1.00  0.00           C  
ATOM   3712  CG  GLU B  32      69.673   8.310  39.253  1.00  0.00           C  
ATOM   3713  CD  GLU B  32      68.738   8.885  40.280  1.00  0.00           C  
ATOM   3714  OE1 GLU B  32      69.103   8.933  41.431  1.00  0.00           O  
ATOM   3715  OE2 GLU B  32      67.655   9.277  39.916  1.00  0.00           O1-
ATOM   3716  H   GLU B  32      71.141   5.662  39.099  1.00  0.00           H  
ATOM   3717  HA  GLU B  32      71.942   8.093  37.813  1.00  0.00           H  
ATOM   3718 1HB  GLU B  32      71.036   7.452  40.642  1.00  0.00           H  
ATOM   3719 2HB  GLU B  32      71.444   9.087  40.137  1.00  0.00           H  
ATOM   3720 1HG  GLU B  32      69.701   8.977  38.393  1.00  0.00           H  
ATOM   3721 2HG  GLU B  32      69.290   7.346  38.919  1.00  0.00           H  
ATOM   3722  N   LYS B  33      73.993   6.896  40.079  1.00  0.00           N  
ATOM   3723  CA  LYS B  33      75.355   6.966  40.563  1.00  0.00           C  
ATOM   3724  C   LYS B  33      76.336   6.807  39.420  1.00  0.00           C  
ATOM   3725  O   LYS B  33      77.321   7.541  39.328  1.00  0.00           O  
ATOM   3726  CB  LYS B  33      75.607   5.897  41.626  1.00  0.00           C  
ATOM   3727  CG  LYS B  33      76.984   5.963  42.273  1.00  0.00           C  
ATOM   3728  CD  LYS B  33      77.117   4.946  43.396  1.00  0.00           C  
ATOM   3729  CE  LYS B  33      78.500   5.000  44.030  1.00  0.00           C  
ATOM   3730  NZ  LYS B  33      78.638   4.019  45.143  1.00  0.00           N1+
ATOM   3731  H   LYS B  33      73.398   6.143  40.394  1.00  0.00           H  
ATOM   3732  HA  LYS B  33      75.513   7.948  41.011  1.00  0.00           H  
ATOM   3733 1HB  LYS B  33      74.862   5.990  42.417  1.00  0.00           H  
ATOM   3734 2HB  LYS B  33      75.492   4.907  41.183  1.00  0.00           H  
ATOM   3735 1HG  LYS B  33      77.748   5.764  41.520  1.00  0.00           H  
ATOM   3736 2HG  LYS B  33      77.149   6.962  42.676  1.00  0.00           H  
ATOM   3737 1HD  LYS B  33      76.367   5.148  44.162  1.00  0.00           H  
ATOM   3738 2HD  LYS B  33      76.947   3.945  43.001  1.00  0.00           H  
ATOM   3739 1HE  LYS B  33      79.254   4.783  43.277  1.00  0.00           H  
ATOM   3740 2HE  LYS B  33      78.682   6.000  44.421  1.00  0.00           H  
ATOM   3741 1HZ  LYS B  33      79.566   4.087  45.536  1.00  0.00           H  
ATOM   3742 2HZ  LYS B  33      77.954   4.221  45.858  1.00  0.00           H  
ATOM   3743 3HZ  LYS B  33      78.490   3.086  44.789  1.00  0.00           H  
ATOM   3744  N   ALA B  34      76.065   5.843  38.541  1.00  0.00           N  
ATOM   3745  CA  ALA B  34      76.942   5.679  37.392  1.00  0.00           C  
ATOM   3746  C   ALA B  34      76.956   6.939  36.512  1.00  0.00           C  
ATOM   3747  O   ALA B  34      77.995   7.319  35.973  1.00  0.00           O  
ATOM   3748  CB  ALA B  34      76.535   4.474  36.582  1.00  0.00           C  
ATOM   3749  H   ALA B  34      75.273   5.226  38.648  1.00  0.00           H  
ATOM   3750  HA  ALA B  34      77.957   5.527  37.759  1.00  0.00           H  
ATOM   3751 1HB  ALA B  34      77.203   4.368  35.726  1.00  0.00           H  
ATOM   3752 2HB  ALA B  34      76.595   3.581  37.203  1.00  0.00           H  
ATOM   3753 3HB  ALA B  34      75.513   4.602  36.228  1.00  0.00           H  
ATOM   3754  N   LEU B  35      75.803   7.589  36.361  1.00  0.00           N  
ATOM   3755  CA  LEU B  35      75.716   8.786  35.534  1.00  0.00           C  
ATOM   3756  C   LEU B  35      76.434   9.951  36.190  1.00  0.00           C  
ATOM   3757  O   LEU B  35      77.127  10.720  35.526  1.00  0.00           O  
ATOM   3758  CB  LEU B  35      74.250   9.157  35.284  1.00  0.00           C  
ATOM   3759  CG  LEU B  35      73.441   8.151  34.456  1.00  0.00           C  
ATOM   3760  CD1 LEU B  35      71.972   8.558  34.451  1.00  0.00           C  
ATOM   3761  CD2 LEU B  35      73.997   8.096  33.040  1.00  0.00           C  
ATOM   3762  H   LEU B  35      74.974   7.251  36.827  1.00  0.00           H  
ATOM   3763  HA  LEU B  35      76.224   8.590  34.590  1.00  0.00           H  
ATOM   3764 1HB  LEU B  35      73.750   9.269  36.247  1.00  0.00           H  
ATOM   3765 2HB  LEU B  35      74.214  10.116  34.768  1.00  0.00           H  
ATOM   3766  HG  LEU B  35      73.510   7.163  34.911  1.00  0.00           H  
ATOM   3767 1HD1 LEU B  35      71.398   7.843  33.862  1.00  0.00           H  
ATOM   3768 2HD1 LEU B  35      71.595   8.571  35.474  1.00  0.00           H  
ATOM   3769 3HD1 LEU B  35      71.872   9.552  34.014  1.00  0.00           H  
ATOM   3770 1HD2 LEU B  35      73.421   7.381  32.451  1.00  0.00           H  
ATOM   3771 2HD2 LEU B  35      73.924   9.083  32.583  1.00  0.00           H  
ATOM   3772 3HD2 LEU B  35      75.041   7.784  33.071  1.00  0.00           H  
ATOM   3773  N   GLU B  36      76.280  10.100  37.514  1.00  0.00           N  
ATOM   3774  CA  GLU B  36      77.000  11.154  38.241  1.00  0.00           C  
ATOM   3775  C   GLU B  36      78.507  10.996  38.138  1.00  0.00           C  
ATOM   3776  O   GLU B  36      79.228  11.963  37.894  1.00  0.00           O  
ATOM   3777  CB  GLU B  36      76.592  11.160  39.717  1.00  0.00           C  
ATOM   3778  CG  GLU B  36      77.309  12.199  40.563  1.00  0.00           C  
ATOM   3779  CD  GLU B  36      76.928  12.135  42.016  1.00  0.00           C  
ATOM   3780  OE1 GLU B  36      75.854  11.665  42.309  1.00  0.00           O  
ATOM   3781  OE2 GLU B  36      77.709  12.558  42.835  1.00  0.00           O1-
ATOM   3782  H   GLU B  36      75.664   9.485  38.024  1.00  0.00           H  
ATOM   3783  HA  GLU B  36      76.757  12.115  37.789  1.00  0.00           H  
ATOM   3784 1HB  GLU B  36      75.521  11.343  39.796  1.00  0.00           H  
ATOM   3785 2HB  GLU B  36      76.791  10.178  40.152  1.00  0.00           H  
ATOM   3786 1HG  GLU B  36      78.387  12.046  40.476  1.00  0.00           H  
ATOM   3787 2HG  GLU B  36      77.080  13.191  40.175  1.00  0.00           H  
ATOM   3788  N   LEU B  37      78.984   9.778  38.320  1.00  0.00           N  
ATOM   3789  CA  LEU B  37      80.405   9.514  38.187  1.00  0.00           C  
ATOM   3790  C   LEU B  37      80.927   9.731  36.757  1.00  0.00           C  
ATOM   3791  O   LEU B  37      82.048  10.201  36.561  1.00  0.00           O  
ATOM   3792  CB  LEU B  37      80.696   8.076  38.629  1.00  0.00           C  
ATOM   3793  CG  LEU B  37      80.526   7.792  40.127  1.00  0.00           C  
ATOM   3794  CD1 LEU B  37      80.474   6.287  40.356  1.00  0.00           C  
ATOM   3795  CD2 LEU B  37      81.674   8.425  40.899  1.00  0.00           C  
ATOM   3796  H   LEU B  37      78.363   9.017  38.556  1.00  0.00           H  
ATOM   3797  HA  LEU B  37      80.946  10.207  38.830  1.00  0.00           H  
ATOM   3798 1HB  LEU B  37      80.033   7.404  38.087  1.00  0.00           H  
ATOM   3799 2HB  LEU B  37      81.725   7.832  38.361  1.00  0.00           H  
ATOM   3800  HG  LEU B  37      79.579   8.214  40.471  1.00  0.00           H  
ATOM   3801 1HD1 LEU B  37      80.352   6.086  41.421  1.00  0.00           H  
ATOM   3802 2HD1 LEU B  37      79.632   5.864  39.810  1.00  0.00           H  
ATOM   3803 3HD1 LEU B  37      81.400   5.834  40.007  1.00  0.00           H  
ATOM   3804 1HD2 LEU B  37      81.550   8.224  41.963  1.00  0.00           H  
ATOM   3805 2HD2 LEU B  37      82.617   8.003  40.556  1.00  0.00           H  
ATOM   3806 3HD2 LEU B  37      81.674   9.502  40.730  1.00  0.00           H  
ATOM   3807  N   ALA B  38      80.115   9.385  35.766  1.00  0.00           N  
ATOM   3808  CA  ALA B  38      80.513   9.659  34.391  1.00  0.00           C  
ATOM   3809  C   ALA B  38      80.694  11.171  34.180  1.00  0.00           C  
ATOM   3810  O   ALA B  38      81.646  11.606  33.528  1.00  0.00           O  
ATOM   3811  CB  ALA B  38      79.487   9.101  33.386  1.00  0.00           C  
ATOM   3812  H   ALA B  38      79.228   8.937  35.941  1.00  0.00           H  
ATOM   3813  HA  ALA B  38      81.470   9.169  34.212  1.00  0.00           H  
ATOM   3814 1HB  ALA B  38      79.815   9.321  32.371  1.00  0.00           H  
ATOM   3815 2HB  ALA B  38      79.401   8.020  33.514  1.00  0.00           H  
ATOM   3816 3HB  ALA B  38      78.518   9.563  33.562  1.00  0.00           H  
ATOM   3817  N   LYS B  39      79.793  11.971  34.725  1.00  0.00           N  
ATOM   3818  CA  LYS B  39      79.888  13.434  34.583  1.00  0.00           C  
ATOM   3819  C   LYS B  39      81.106  13.987  35.334  1.00  0.00           C  
ATOM   3820  O   LYS B  39      81.760  14.922  34.873  1.00  0.00           O  
ATOM   3821  CB  LYS B  39      78.612  14.107  35.088  1.00  0.00           C  
ATOM   3822  CG  LYS B  39      77.401  13.923  34.180  1.00  0.00           C  
ATOM   3823  CD  LYS B  39      76.194  14.683  34.706  1.00  0.00           C  
ATOM   3824  CE  LYS B  39      75.008  14.564  33.760  1.00  0.00           C  
ATOM   3825  NZ  LYS B  39      73.842  15.360  34.229  1.00  0.00           N1+
ATOM   3826  H   LYS B  39      79.024  11.577  35.248  1.00  0.00           H  
ATOM   3827  HA  LYS B  39      80.013  13.670  33.526  1.00  0.00           H  
ATOM   3828 1HB  LYS B  39      78.355  13.711  36.071  1.00  0.00           H  
ATOM   3829 2HB  LYS B  39      78.784  15.177  35.200  1.00  0.00           H  
ATOM   3830 1HG  LYS B  39      77.640  14.283  33.179  1.00  0.00           H  
ATOM   3831 2HG  LYS B  39      77.154  12.863  34.115  1.00  0.00           H  
ATOM   3832 1HD  LYS B  39      75.911  14.286  35.683  1.00  0.00           H  
ATOM   3833 2HD  LYS B  39      76.450  15.736  34.823  1.00  0.00           H  
ATOM   3834 1HE  LYS B  39      75.298  14.914  32.770  1.00  0.00           H  
ATOM   3835 2HE  LYS B  39      74.711  13.519  33.680  1.00  0.00           H  
ATOM   3836 1HZ  LYS B  39      73.078  15.254  33.576  1.00  0.00           H  
ATOM   3837 2HZ  LYS B  39      73.553  15.031  35.140  1.00  0.00           H  
ATOM   3838 3HZ  LYS B  39      74.099  16.334  34.288  1.00  0.00           H  
ATOM   3839  N   ARG B  40      81.410  13.406  36.490  1.00  0.00           N  
ATOM   3840  CA  ARG B  40      82.609  13.769  37.240  1.00  0.00           C  
ATOM   3841  C   ARG B  40      83.891  13.440  36.470  1.00  0.00           C  
ATOM   3842  O   ARG B  40      84.891  14.153  36.574  1.00  0.00           O  
ATOM   3843  CB  ARG B  40      82.633  13.049  38.580  1.00  0.00           C  
ATOM   3844  CG  ARG B  40      81.634  13.569  39.604  1.00  0.00           C  
ATOM   3845  CD  ARG B  40      81.714  12.814  40.881  1.00  0.00           C  
ATOM   3846  NE  ARG B  40      80.714  13.262  41.838  1.00  0.00           N  
ATOM   3847  CZ  ARG B  40      80.858  14.326  42.654  1.00  0.00           C  
ATOM   3848  NH1 ARG B  40      81.963  15.037  42.617  1.00  0.00           N1+
ATOM   3849  NH2 ARG B  40      79.888  14.651  43.491  1.00  0.00           N  
ATOM   3850  H   ARG B  40      80.793  12.696  36.861  1.00  0.00           H  
ATOM   3851  HA  ARG B  40      82.600  14.847  37.409  1.00  0.00           H  
ATOM   3852 1HB  ARG B  40      82.424  11.990  38.429  1.00  0.00           H  
ATOM   3853 2HB  ARG B  40      83.627  13.128  39.020  1.00  0.00           H  
ATOM   3854 1HG  ARG B  40      81.841  14.619  39.812  1.00  0.00           H  
ATOM   3855 2HG  ARG B  40      80.622  13.471  39.209  1.00  0.00           H  
ATOM   3856 1HD  ARG B  40      81.549  11.756  40.688  1.00  0.00           H  
ATOM   3857 2HD  ARG B  40      82.698  12.955  41.326  1.00  0.00           H  
ATOM   3858  HE  ARG B  40      79.851  12.740  41.896  1.00  0.00           H  
ATOM   3859 1HH1 ARG B  40      82.703  14.787  41.978  1.00  0.00           H  
ATOM   3860 2HH1 ARG B  40      82.070  15.834  43.228  1.00  0.00           H  
ATOM   3861 1HH2 ARG B  40      79.040  14.105  43.519  1.00  0.00           H  
ATOM   3862 2HH2 ARG B  40      79.997  15.448  44.101  1.00  0.00           H  
ATOM   3863  N   LEU B  41      83.865  12.358  35.693  1.00  0.00           N  
ATOM   3864  CA  LEU B  41      84.976  12.006  34.847  1.00  0.00           C  
ATOM   3865  C   LEU B  41      85.214  13.093  33.796  1.00  0.00           C  
ATOM   3866  O   LEU B  41      86.356  13.438  33.494  1.00  0.00           O  
ATOM   3867  CB  LEU B  41      84.712  10.657  34.165  1.00  0.00           C  
ATOM   3868  CG  LEU B  41      85.809  10.167  33.211  1.00  0.00           C  
ATOM   3869  CD1 LEU B  41      87.115  10.007  33.978  1.00  0.00           C  
ATOM   3870  CD2 LEU B  41      85.382   8.851  32.580  1.00  0.00           C  
ATOM   3871  H   LEU B  41      83.043  11.769  35.697  1.00  0.00           H  
ATOM   3872  HA  LEU B  41      85.873  11.938  35.462  1.00  0.00           H  
ATOM   3873 1HB  LEU B  41      84.580   9.899  34.936  1.00  0.00           H  
ATOM   3874 2HB  LEU B  41      83.786  10.731  33.596  1.00  0.00           H  
ATOM   3875  HG  LEU B  41      85.969  10.909  32.430  1.00  0.00           H  
ATOM   3876 1HD1 LEU B  41      87.894   9.659  33.300  1.00  0.00           H  
ATOM   3877 2HD1 LEU B  41      87.406  10.968  34.404  1.00  0.00           H  
ATOM   3878 3HD1 LEU B  41      86.979   9.282  34.778  1.00  0.00           H  
ATOM   3879 1HD2 LEU B  41      86.160   8.502  31.900  1.00  0.00           H  
ATOM   3880 2HD2 LEU B  41      85.220   8.107  33.361  1.00  0.00           H  
ATOM   3881 3HD2 LEU B  41      84.456   8.998  32.023  1.00  0.00           H  
ATOM   3882  N   VAL B  42      84.134  13.640  33.233  1.00  0.00           N  
ATOM   3883  CA  VAL B  42      84.259  14.657  32.200  1.00  0.00           C  
ATOM   3884  C   VAL B  42      84.927  15.893  32.821  1.00  0.00           C  
ATOM   3885  O   VAL B  42      85.797  16.515  32.209  1.00  0.00           O  
ATOM   3886  CB  VAL B  42      82.878  15.029  31.623  1.00  0.00           C  
ATOM   3887  CG1 VAL B  42      82.999  16.202  30.664  1.00  0.00           C  
ATOM   3888  CG2 VAL B  42      82.268  13.823  30.924  1.00  0.00           C  
ATOM   3889  H   VAL B  42      83.213  13.347  33.525  1.00  0.00           H  
ATOM   3890  HA  VAL B  42      84.872  14.256  31.391  1.00  0.00           H  
ATOM   3891  HB  VAL B  42      82.227  15.344  32.439  1.00  0.00           H  
ATOM   3892 1HG1 VAL B  42      82.016  16.451  30.267  1.00  0.00           H  
ATOM   3893 2HG1 VAL B  42      83.405  17.065  31.194  1.00  0.00           H  
ATOM   3894 3HG1 VAL B  42      83.663  15.935  29.843  1.00  0.00           H  
ATOM   3895 1HG2 VAL B  42      81.293  14.092  30.520  1.00  0.00           H  
ATOM   3896 2HG2 VAL B  42      82.922  13.503  30.112  1.00  0.00           H  
ATOM   3897 3HG2 VAL B  42      82.150  13.007  31.639  1.00  0.00           H  
ATOM   3898  N   GLU B  43      84.522  16.242  34.026  1.00  6.21           N  
ATOM   3899  CA  GLU B  43      85.142  17.428  34.640  1.00  6.21           C  
ATOM   3900  C   GLU B  43      86.648  17.263  34.795  1.00  6.21           C  
ATOM   3901  O   GLU B  43      87.415  18.181  34.509  1.00  6.21           O  
ATOM   3902  CB  GLU B  43      84.516  17.711  36.009  1.00  6.21           C  
ATOM   3903  CG  GLU B  43      83.085  18.225  35.952  1.00  6.21           C  
ATOM   3904  CD  GLU B  43      82.469  18.391  37.313  1.00  6.21           C  
ATOM   3905  OE1 GLU B  43      83.110  18.056  38.280  1.00  6.21           O  
ATOM   3906  OE2 GLU B  43      81.354  18.853  37.387  1.00  6.21           O1-
ATOM   3907  H   GLU B  43      83.812  15.738  34.537  1.00  6.21           H  
ATOM   3908  HA  GLU B  43      84.997  18.280  33.974  1.00  6.21           H  
ATOM   3909 1HB  GLU B  43      84.521  16.799  36.606  1.00  6.21           H  
ATOM   3910 2HB  GLU B  43      85.118  18.451  36.538  1.00  6.21           H  
ATOM   3911 1HG  GLU B  43      83.076  19.189  35.443  1.00  6.21           H  
ATOM   3912 2HG  GLU B  43      82.484  17.531  35.368  1.00  6.21           H  
ATOM   3913  N   GLU B  44      87.101  16.103  35.244  1.00  0.00           N  
ATOM   3914  CA  GLU B  44      88.545  15.867  35.364  1.00  0.00           C  
ATOM   3915  C   GLU B  44      89.207  15.711  33.999  1.00  0.00           C  
ATOM   3916  O   GLU B  44      90.323  16.181  33.781  1.00  0.00           O  
ATOM   3917  CB  GLU B  44      88.811  14.621  36.210  1.00  0.00           C  
ATOM   3918  CG  GLU B  44      88.470  14.777  37.685  1.00  0.00           C  
ATOM   3919  CD  GLU B  44      89.248  15.877  38.352  1.00  0.00           C  
ATOM   3920  OE1 GLU B  44      90.356  16.127  37.943  1.00  0.00           O  
ATOM   3921  OE2 GLU B  44      88.733  16.468  39.272  1.00  0.00           O1-
ATOM   3922  H   GLU B  44      86.460  15.371  35.508  1.00  0.00           H  
ATOM   3923  HA  GLU B  44      88.998  16.729  35.851  1.00  0.00           H  
ATOM   3924 1HB  GLU B  44      88.231  13.785  35.819  1.00  0.00           H  
ATOM   3925 2HB  GLU B  44      89.865  14.349  36.137  1.00  0.00           H  
ATOM   3926 1HG  GLU B  44      87.406  14.990  37.781  1.00  0.00           H  
ATOM   3927 2HG  GLU B  44      88.672  13.836  38.195  1.00  0.00           H  
ATOM   3928  N   ALA B  45      88.519  15.049  33.070  1.00  0.00           N  
ATOM   3929  CA  ALA B  45      89.066  14.796  31.757  1.00  0.00           C  
ATOM   3930  C   ALA B  45      89.314  16.112  31.027  1.00  0.00           C  
ATOM   3931  O   ALA B  45      90.307  16.259  30.314  1.00  0.00           O  
ATOM   3932  CB  ALA B  45      88.115  13.892  30.954  1.00  0.00           C  
ATOM   3933  H   ALA B  45      87.592  14.712  33.290  1.00  0.00           H  
ATOM   3934  HA  ALA B  45      90.021  14.288  31.882  1.00  0.00           H  
ATOM   3935 1HB  ALA B  45      88.535  13.710  29.966  1.00  0.00           H  
ATOM   3936 2HB  ALA B  45      87.988  12.944  31.476  1.00  0.00           H  
ATOM   3937 3HB  ALA B  45      87.148  14.381  30.851  1.00  0.00           H  
ATOM   3938  N   VAL B  46      88.399  17.063  31.211  1.00  0.00           N  
ATOM   3939  CA  VAL B  46      88.566  18.413  30.651  1.00  0.00           C  
ATOM   3940  C   VAL B  46      89.720  19.184  31.298  1.00  0.00           C  
ATOM   3941  O   VAL B  46      90.521  19.828  30.609  1.00  0.00           O  
ATOM   3942  CB  VAL B  46      87.266  19.220  30.829  1.00  0.00           C  
ATOM   3943  CG1 VAL B  46      87.495  20.683  30.477  1.00  0.00           C  
ATOM   3944  CG2 VAL B  46      86.163  18.624  29.966  1.00  0.00           C  
ATOM   3945  H   VAL B  46      87.571  16.852  31.751  1.00  0.00           H  
ATOM   3946  HA  VAL B  46      88.804  18.322  29.592  1.00  0.00           H  
ATOM   3947  HB  VAL B  46      86.967  19.185  31.877  1.00  0.00           H  
ATOM   3948 1HG1 VAL B  46      86.566  21.238  30.608  1.00  0.00           H  
ATOM   3949 2HG1 VAL B  46      88.260  21.099  31.129  1.00  0.00           H  
ATOM   3950 3HG1 VAL B  46      87.818  20.761  29.439  1.00  0.00           H  
ATOM   3951 1HG2 VAL B  46      85.248  19.199  30.098  1.00  0.00           H  
ATOM   3952 2HG2 VAL B  46      86.465  18.654  28.919  1.00  0.00           H  
ATOM   3953 3HG2 VAL B  46      85.988  17.590  30.264  1.00  0.00           H  
ATOM   3954  N   ARG B  47      89.814  19.143  32.615  1.00  0.00           N  
ATOM   3955  CA  ARG B  47      90.889  19.862  33.303  1.00  0.00           C  
ATOM   3956  C   ARG B  47      92.248  19.404  32.754  1.00  0.00           C  
ATOM   3957  O   ARG B  47      93.150  20.230  32.543  1.00  0.00           O  
ATOM   3958  CB  ARG B  47      90.830  19.620  34.805  1.00  0.00           C  
ATOM   3959  CG  ARG B  47      91.870  20.378  35.614  1.00  0.00           C  
ATOM   3960  CD  ARG B  47      91.698  20.156  37.074  1.00  0.00           C  
ATOM   3961  NE  ARG B  47      91.944  18.773  37.445  1.00  0.00           N  
ATOM   3962  CZ  ARG B  47      93.167  18.231  37.616  1.00  0.00           C  
ATOM   3963  NH1 ARG B  47      94.242  18.970  37.446  1.00  0.00           N1+
ATOM   3964  NH2 ARG B  47      93.285  16.959  37.955  1.00  0.00           N  
ATOM   3965  H   ARG B  47      89.146  18.618  33.163  1.00  0.00           H  
ATOM   3966  HA  ARG B  47      90.783  20.927  33.096  1.00  0.00           H  
ATOM   3967 1HB  ARG B  47      89.849  19.903  35.181  1.00  0.00           H  
ATOM   3968 2HB  ARG B  47      90.965  18.557  35.007  1.00  0.00           H  
ATOM   3969 1HG  ARG B  47      92.868  20.041  35.332  1.00  0.00           H  
ATOM   3970 2HG  ARG B  47      91.778  21.446  35.417  1.00  0.00           H  
ATOM   3971 1HD  ARG B  47      92.399  20.786  37.622  1.00  0.00           H  
ATOM   3972 2HD  ARG B  47      90.679  20.411  37.362  1.00  0.00           H  
ATOM   3973  HE  ARG B  47      91.142  18.173  37.584  1.00  0.00           H  
ATOM   3974 1HH1 ARG B  47      94.150  19.941  37.187  1.00  0.00           H  
ATOM   3975 2HH1 ARG B  47      95.156  18.564  37.574  1.00  0.00           H  
ATOM   3976 1HH2 ARG B  47      92.458  16.393  38.085  1.00  0.00           H  
ATOM   3977 2HH2 ARG B  47      94.199  16.555  38.083  1.00  0.00           H  
ATOM   3978  N   GLU B  48      92.373  18.107  32.471  1.00  0.00           N  
ATOM   3979  CA  GLU B  48      93.631  17.547  31.941  1.00  0.00           C  
ATOM   3980  C   GLU B  48      93.816  17.629  30.420  1.00  0.00           C  
ATOM   3981  O   GLU B  48      94.885  17.275  29.897  1.00  0.00           O  
ATOM   3982  CB  GLU B  48      93.747  16.083  32.368  1.00  0.00           C  
ATOM   3983  CG  GLU B  48      93.858  15.873  33.871  1.00  0.00           C  
ATOM   3984  CD  GLU B  48      94.156  14.447  34.241  1.00  0.00           C  
ATOM   3985  OE1 GLU B  48      94.521  13.690  33.374  1.00  0.00           O  
ATOM   3986  OE2 GLU B  48      94.017  14.113  35.395  1.00  0.00           O1-
ATOM   3987  H   GLU B  48      91.587  17.491  32.624  1.00  0.00           H  
ATOM   3988  HA  GLU B  48      94.462  18.120  32.352  1.00  0.00           H  
ATOM   3989 1HB  GLU B  48      92.875  15.532  32.017  1.00  0.00           H  
ATOM   3990 2HB  GLU B  48      94.625  15.636  31.901  1.00  0.00           H  
ATOM   3991 1HG  GLU B  48      94.653  16.510  34.258  1.00  0.00           H  
ATOM   3992 2HG  GLU B  48      92.924  16.179  34.340  1.00  0.00           H  
ATOM   3993  N   GLY B  49      92.795  18.105  29.719  1.00  0.00           N  
ATOM   3994  CA  GLY B  49      92.824  18.222  28.266  1.00  0.00           C  
ATOM   3995  C   GLY B  49      92.879  16.900  27.513  1.00  0.00           C  
ATOM   3996  O   GLY B  49      93.556  16.789  26.490  1.00  0.00           O  
ATOM   3997  H   GLY B  49      91.965  18.397  30.219  1.00  0.00           H  
ATOM   3998 1HA  GLY B  49      91.941  18.761  27.926  1.00  0.00           H  
ATOM   3999 2HA  GLY B  49      93.694  18.808  27.968  1.00  0.00           H  
ATOM   4000  N   ASP B  50      92.146  15.905  28.010  1.00  0.00           N  
ATOM   4001  CA  ASP B  50      92.144  14.555  27.432  1.00  0.00           C  
ATOM   4002  C   ASP B  50      90.759  14.149  26.897  1.00  0.00           C  
ATOM   4003  O   ASP B  50      89.913  13.659  27.646  1.00  0.00           O  
ATOM   4004  CB  ASP B  50      92.605  13.535  28.477  1.00  0.00           C  
ATOM   4005  CG  ASP B  50      92.726  12.125  27.916  1.00  0.00           C  
ATOM   4006  OD1 ASP B  50      92.233  11.892  26.840  1.00  0.00           O  
ATOM   4007  OD2 ASP B  50      93.313  11.296  28.569  1.00  0.00           O1-
ATOM   4008  H   ASP B  50      91.568  16.096  28.818  1.00  0.00           H  
ATOM   4009  HA  ASP B  50      92.837  14.537  26.591  1.00  0.00           H  
ATOM   4010 1HB  ASP B  50      93.576  13.837  28.876  1.00  0.00           H  
ATOM   4011 2HB  ASP B  50      91.901  13.520  29.309  1.00  0.00           H  
ATOM   4012  N   PRO B  51      90.530  14.329  25.588  1.00  0.00           N  
ATOM   4013  CA  PRO B  51      89.245  13.972  24.961  1.00  0.00           C  
ATOM   4014  C   PRO B  51      88.833  12.502  25.127  1.00  0.00           C  
ATOM   4015  O   PRO B  51      87.651  12.168  25.063  1.00  0.00           O  
ATOM   4016  CB  PRO B  51      89.502  14.303  23.487  1.00  0.00           C  
ATOM   4017  CG  PRO B  51      90.531  15.381  23.529  1.00  0.00           C  
ATOM   4018  CD  PRO B  51      91.448  14.980  24.656  1.00  0.00           C  
ATOM   4019  NV  PRO B  51      90.528  14.321  25.603  1.00  0.00           N  
ATOM   4020  HA  PRO B  51      88.448  14.605  25.380  1.00  0.00           H  
ATOM   4021 1HB  PRO B  51      89.847  13.404  22.954  1.00  0.00           H  
ATOM   4022 2HB  PRO B  51      88.568  14.625  23.005  1.00  0.00           H  
ATOM   4023 1HG  PRO B  51      91.054  15.446  22.563  1.00  0.00           H  
ATOM   4024 2HG  PRO B  51      90.054  16.355  23.699  1.00  0.00           H  
ATOM   4025 1HD  PRO B  51      92.212  14.287  24.278  1.00  0.00           H  
ATOM   4026 2HD  PRO B  51      91.915  15.878  25.086  1.00  0.00           H  
ATOM   4027  N   TRP B  52      89.781  11.593  25.343  1.00  0.00           N  
ATOM   4028  CA  TRP B  52      89.443  10.167  25.387  1.00  0.00           C  
ATOM   4029  C   TRP B  52      88.637   9.769  26.623  1.00  0.00           C  
ATOM   4030  O   TRP B  52      87.811   8.857  26.570  1.00  0.00           O  
ATOM   4031  CB  TRP B  52      90.726   9.330  25.338  1.00  0.00           C  
ATOM   4032  CG  TRP B  52      91.389   9.328  23.995  1.00  0.00           C  
ATOM   4033  CD1 TRP B  52      92.570   9.926  23.671  1.00  0.00           C  
ATOM   4034  CD2 TRP B  52      90.913   8.696  22.784  1.00  0.00           C  
ATOM   4035  CE2 TRP B  52      91.856   8.959  21.788  1.00  0.00           C  
ATOM   4036  CE3 TRP B  52      89.778   7.940  22.470  1.00  0.00           C  
ATOM   4037  NE1 TRP B  52      92.861   9.711  22.345  1.00  0.00           N  
ATOM   4038  CZ2 TRP B  52      91.705   8.494  20.492  1.00  0.00           C  
ATOM   4039  CZ3 TRP B  52      89.625   7.472  21.170  1.00  0.00           C  
ATOM   4040  CH2 TRP B  52      90.564   7.742  20.207  1.00  0.00           C  
ATOM   4041  H   TRP B  52      90.741  11.878  25.478  1.00  0.00           H  
ATOM   4042  HA  TRP B  52      88.835   9.928  24.515  1.00  0.00           H  
ATOM   4043 1HB  TRP B  52      91.436   9.711  26.073  1.00  0.00           H  
ATOM   4044 2HB  TRP B  52      90.497   8.299  25.610  1.00  0.00           H  
ATOM   4045  HD1 TRP B  52      93.194  10.490  24.361  1.00  0.00           H  
ATOM   4046  HE1 TRP B  52      93.677  10.051  21.860  1.00  0.00           H  
ATOM   4047  HE3 TRP B  52      89.030   7.720  23.231  1.00  0.00           H  
ATOM   4048  HZ2 TRP B  52      92.439   8.700  19.713  1.00  0.00           H  
ATOM   4049  HZ3 TRP B  52      88.738   6.883  20.933  1.00  0.00           H  
ATOM   4050  HH2 TRP B  52      90.415   7.359  19.197  1.00  0.00           H  
ATOM   4051  N   MET B  53      88.865  10.446  27.744  1.00  0.00           N  
ATOM   4052  CA  MET B  53      88.177  10.089  28.978  1.00  0.00           C  
ATOM   4053  C   MET B  53      86.797  10.714  29.013  1.00  0.00           C  
ATOM   4054  O   MET B  53      85.905  10.236  29.712  1.00  0.00           O  
ATOM   4055  CB  MET B  53      88.995  10.525  30.194  1.00  0.00           C  
ATOM   4056  CG  MET B  53      90.349   9.842  30.321  1.00  0.00           C  
ATOM   4057  SD  MET B  53      90.226   8.041  30.280  1.00  0.00           S  
ATOM   4058  CE  MET B  53      89.479   7.718  31.874  1.00  0.00           C  
ATOM   4059  H   MET B  53      89.516  11.218  27.750  1.00  0.00           H  
ATOM   4060  HA  MET B  53      88.059   9.005  29.007  1.00  0.00           H  
ATOM   4061 1HB  MET B  53      89.167  11.599  30.149  1.00  0.00           H  
ATOM   4062 2HB  MET B  53      88.431  10.320  31.105  1.00  0.00           H  
ATOM   4063 1HG  MET B  53      90.995  10.161  29.505  1.00  0.00           H  
ATOM   4064 2HG  MET B  53      90.818  10.133  31.260  1.00  0.00           H  
ATOM   4065 1HE  MET B  53      89.339   6.644  31.999  1.00  0.00           H  
ATOM   4066 2HE  MET B  53      90.130   8.094  32.664  1.00  0.00           H  
ATOM   4067 3HE  MET B  53      88.512   8.219  31.933  1.00  0.00           H  
ATOM   4068  N   VAL B  54      86.590  11.795  28.262  1.00  0.00           N  
ATOM   4069  CA  VAL B  54      85.253  12.391  28.176  1.00  0.00           C  
ATOM   4070  C   VAL B  54      84.370  11.428  27.395  1.00  0.00           C  
ATOM   4071  O   VAL B  54      83.227  11.170  27.776  1.00  0.00           O  
ATOM   4072  CB  VAL B  54      85.292  13.760  27.474  1.00  0.00           C  
ATOM   4073  CG1 VAL B  54      83.883  14.297  27.273  1.00  0.00           C  
ATOM   4074  CG2 VAL B  54      86.128  14.735  28.289  1.00  0.00           C  
ATOM   4075  H   VAL B  54      87.349  12.215  27.745  1.00  0.00           H  
ATOM   4076  HA  VAL B  54      84.873  12.535  29.188  1.00  0.00           H  
ATOM   4077  HB  VAL B  54      85.733  13.640  26.485  1.00  0.00           H  
ATOM   4078 1HG1 VAL B  54      83.930  15.265  26.777  1.00  0.00           H  
ATOM   4079 2HG1 VAL B  54      83.312  13.601  26.658  1.00  0.00           H  
ATOM   4080 3HG1 VAL B  54      83.396  14.409  28.242  1.00  0.00           H  
ATOM   4081 1HG2 VAL B  54      86.153  15.701  27.787  1.00  0.00           H  
ATOM   4082 2HG2 VAL B  54      85.689  14.851  29.279  1.00  0.00           H  
ATOM   4083 3HG2 VAL B  54      87.144  14.351  28.384  1.00  0.00           H  
ATOM   4084  N   MET B  55      84.898  10.890  26.293  1.00  0.00           N  
ATOM   4085  CA  MET B  55      84.135   9.905  25.490  1.00  0.00           C  
ATOM   4086  C   MET B  55      83.852   8.672  26.361  1.00  0.00           C  
ATOM   4087  O   MET B  55      82.760   8.105  26.313  1.00  0.00           O  
ATOM   4088  CB  MET B  55      84.898   9.514  24.227  1.00  0.00           C  
ATOM   4089  CG  MET B  55      84.185   8.495  23.350  1.00  0.00           C  
ATOM   4090  SD  MET B  55      82.676   9.152  22.607  1.00  0.00           S  
ATOM   4091  CE  MET B  55      82.030   7.687  21.805  1.00  0.00           C  
ATOM   4092  H   MET B  55      85.828  11.151  25.996  1.00  0.00           H  
ATOM   4093  HA  MET B  55      83.196  10.365  25.180  1.00  0.00           H  
ATOM   4094 1HB  MET B  55      85.083  10.401  23.624  1.00  0.00           H  
ATOM   4095 2HB  MET B  55      85.868   9.097  24.502  1.00  0.00           H  
ATOM   4096 1HG  MET B  55      84.851   8.173  22.550  1.00  0.00           H  
ATOM   4097 2HG  MET B  55      83.922   7.623  23.946  1.00  0.00           H  
ATOM   4098 1HE  MET B  55      81.095   7.932  21.299  1.00  0.00           H  
ATOM   4099 2HE  MET B  55      82.753   7.322  21.075  1.00  0.00           H  
ATOM   4100 3HE  MET B  55      81.845   6.915  22.553  1.00  0.00           H  
ATOM   4101  N   TRP B  56      84.816   8.236  27.167  1.00  0.00           N  
ATOM   4102  CA  TRP B  56      84.536   7.130  28.090  1.00  0.00           C  
ATOM   4103  C   TRP B  56      83.340   7.422  29.001  1.00  0.00           C  
ATOM   4104  O   TRP B  56      82.522   6.544  29.265  1.00  0.00           O  
ATOM   4105  CB  TRP B  56      85.767   6.836  28.950  1.00  0.00           C  
ATOM   4106  CG  TRP B  56      86.726   5.875  28.314  1.00  0.00           C  
ATOM   4107  CD1 TRP B  56      87.983   6.150  27.873  1.00  0.00           C  
ATOM   4108  CD2 TRP B  56      86.505   4.469  28.044  1.00  0.00           C  
ATOM   4109  CE2 TRP B  56      87.670   3.981  27.447  1.00  0.00           C  
ATOM   4110  CE3 TRP B  56      85.427   3.599  28.260  1.00  0.00           C  
ATOM   4111  NE1 TRP B  56      88.561   5.019  27.349  1.00  0.00           N  
ATOM   4112  CZ2 TRP B  56      87.792   2.657  27.057  1.00  0.00           C  
ATOM   4113  CZ3 TRP B  56      85.554   2.271  27.870  1.00  0.00           C  
ATOM   4114  CH2 TRP B  56      86.707   1.812  27.284  1.00  0.00           C  
ATOM   4115  H   TRP B  56      85.738   8.649  27.160  1.00  0.00           H  
ATOM   4116  HA  TRP B  56      84.279   6.248  27.502  1.00  0.00           H  
ATOM   4117 1HB  TRP B  56      86.299   7.766  29.153  1.00  0.00           H  
ATOM   4118 2HB  TRP B  56      85.453   6.423  29.907  1.00  0.00           H  
ATOM   4119  HD1 TRP B  56      88.465   7.125  27.929  1.00  0.00           H  
ATOM   4120  HE1 TRP B  56      89.488   4.960  26.954  1.00  0.00           H  
ATOM   4121  HE3 TRP B  56      84.510   3.958  28.728  1.00  0.00           H  
ATOM   4122  HZ2 TRP B  56      88.700   2.273  26.590  1.00  0.00           H  
ATOM   4123  HZ3 TRP B  56      84.710   1.601  28.041  1.00  0.00           H  
ATOM   4124  HH2 TRP B  56      86.771   0.764  26.990  1.00  0.00           H  
ATOM   4125  N   ALA B  57      83.207   8.653  29.502  1.00  0.00           N  
ATOM   4126  CA  ALA B  57      82.015   9.009  30.280  1.00  0.00           C  
ATOM   4127  C   ALA B  57      80.725   8.855  29.440  1.00  0.00           C  
ATOM   4128  O   ALA B  57      79.694   8.410  29.946  1.00  0.00           O  
ATOM   4129  CB  ALA B  57      82.135  10.425  30.793  1.00  0.00           C  
ATOM   4130  H   ALA B  57      83.924   9.351  29.351  1.00  0.00           H  
ATOM   4131  HA  ALA B  57      81.949   8.328  31.129  1.00  0.00           H  
ATOM   4132 1HB  ALA B  57      81.244  10.679  31.370  1.00  0.00           H  
ATOM   4133 2HB  ALA B  57      83.016  10.509  31.430  1.00  0.00           H  
ATOM   4134 3HB  ALA B  57      82.228  11.110  29.952  1.00  0.00           H  
ATOM   4135  N   ALA B  58      80.808   9.226  28.179  1.00  0.00           N  
ATOM   4136  CA  ALA B  58      79.638   9.131  27.297  1.00  0.00           C  
ATOM   4137  C   ALA B  58      79.227   7.680  27.160  1.00  0.00           C  
ATOM   4138  O   ALA B  58      78.038   7.361  27.141  1.00  0.00           O  
ATOM   4139  CB  ALA B  58      79.947   9.715  25.942  1.00  0.00           C  
ATOM   4140  H   ALA B  58      81.680   9.580  27.805  1.00  0.00           H  
ATOM   4141  HA  ALA B  58      78.826   9.701  27.747  1.00  0.00           H  
ATOM   4142 1HB  ALA B  58      79.070   9.635  25.303  1.00  0.00           H  
ATOM   4143 2HB  ALA B  58      80.224  10.763  26.054  1.00  0.00           H  
ATOM   4144 3HB  ALA B  58      80.775   9.167  25.493  1.00  0.00           H  
ATOM   4145  N   LEU B  59      80.214   6.793  27.060  1.00  0.00           N  
ATOM   4146  CA  LEU B  59      79.908   5.379  26.888  1.00  0.00           C  
ATOM   4147  C   LEU B  59      79.175   4.812  28.116  1.00  0.00           C  
ATOM   4148  O   LEU B  59      78.268   3.991  27.986  1.00  0.00           O  
ATOM   4149  CB  LEU B  59      81.201   4.589  26.643  1.00  0.00           C  
ATOM   4150  CG  LEU B  59      81.905   4.862  25.307  1.00  0.00           C  
ATOM   4151  CD1 LEU B  59      83.273   4.192  25.305  1.00  0.00           C  
ATOM   4152  CD2 LEU B  59      81.042   4.345  24.166  1.00  0.00           C  
ATOM   4153  H   LEU B  59      81.180   7.087  27.105  1.00  0.00           H  
ATOM   4154  HA  LEU B  59      79.216   5.272  26.054  1.00  0.00           H  
ATOM   4155 1HB  LEU B  59      81.906   4.822  27.440  1.00  0.00           H  
ATOM   4156 2HB  LEU B  59      80.973   3.525  26.686  1.00  0.00           H  
ATOM   4157  HG  LEU B  59      82.057   5.934  25.188  1.00  0.00           H  
ATOM   4158 1HD1 LEU B  59      83.771   4.387  24.354  1.00  0.00           H  
ATOM   4159 2HD1 LEU B  59      83.876   4.595  26.119  1.00  0.00           H  
ATOM   4160 3HD1 LEU B  59      83.150   3.118  25.438  1.00  0.00           H  
ATOM   4161 1HD2 LEU B  59      81.538   4.540  23.215  1.00  0.00           H  
ATOM   4162 2HD2 LEU B  59      80.887   3.271  24.282  1.00  0.00           H  
ATOM   4163 3HD2 LEU B  59      80.076   4.853  24.180  1.00  0.00           H  
ATOM   4164  N   VAL B  60      79.543   5.233  29.340  1.00  0.00           N  
ATOM   4165  CA  VAL B  60      78.829   4.798  30.520  1.00  0.00           C  
ATOM   4166  C   VAL B  60      77.396   5.289  30.459  1.00  0.00           C  
ATOM   4167  O   VAL B  60      76.461   4.545  30.757  1.00  0.00           O  
ATOM   4168  CB  VAL B  60      79.510   5.331  31.794  1.00  0.00           C  
ATOM   4169  CG1 VAL B  60      78.649   5.050  33.017  1.00  0.00           C  
ATOM   4170  CG2 VAL B  60      80.887   4.703  31.948  1.00  0.00           C  
ATOM   4171  H   VAL B  60      80.326   5.862  29.442  1.00  0.00           H  
ATOM   4172  HA  VAL B  60      78.843   3.708  30.550  1.00  0.00           H  
ATOM   4173  HB  VAL B  60      79.612   6.414  31.714  1.00  0.00           H  
ATOM   4174 1HG1 VAL B  60      79.147   5.435  33.908  1.00  0.00           H  
ATOM   4175 2HG1 VAL B  60      77.684   5.541  32.901  1.00  0.00           H  
ATOM   4176 3HG1 VAL B  60      78.503   3.976  33.118  1.00  0.00           H  
ATOM   4177 1HG2 VAL B  60      81.363   5.084  32.850  1.00  0.00           H  
ATOM   4178 2HG2 VAL B  60      80.786   3.620  32.022  1.00  0.00           H  
ATOM   4179 3HG2 VAL B  60      81.501   4.951  31.080  1.00  0.00           H  
ATOM   4180  N   ALA B  61      77.189   6.546  30.075  1.00  0.00           N  
ATOM   4181  CA  ALA B  61      75.826   7.093  30.021  1.00  0.00           C  
ATOM   4182  C   ALA B  61      75.010   6.302  29.011  1.00  0.00           C  
ATOM   4183  O   ALA B  61      73.832   6.016  29.237  1.00  0.00           O  
ATOM   4184  CB  ALA B  61      75.834   8.572  29.659  1.00  0.00           C  
ATOM   4185  H   ALA B  61      77.965   7.138  29.818  1.00  0.00           H  
ATOM   4186  HA  ALA B  61      75.378   6.983  31.009  1.00  0.00           H  
ATOM   4187 1HB  ALA B  61      74.811   8.945  29.627  1.00  0.00           H  
ATOM   4188 2HB  ALA B  61      76.400   9.126  30.408  1.00  0.00           H  
ATOM   4189 3HB  ALA B  61      76.299   8.704  28.683  1.00  0.00           H  
ATOM   4190  N   LEU B  62      75.640   5.954  27.906  1.00  0.00           N  
ATOM   4191  CA  LEU B  62      74.974   5.189  26.869  1.00  0.00           C  
ATOM   4192  C   LEU B  62      74.572   3.780  27.310  1.00  0.00           C  
ATOM   4193  O   LEU B  62      73.496   3.293  26.967  1.00  0.00           O  
ATOM   4194  CB  LEU B  62      75.887   5.098  25.641  1.00  0.00           C  
ATOM   4195  CG  LEU B  62      76.111   6.412  24.879  1.00  0.00           C  
ATOM   4196  CD1 LEU B  62      77.183   6.207  23.818  1.00  0.00           C  
ATOM   4197  CD2 LEU B  62      74.801   6.865  24.252  1.00  0.00           C  
ATOM   4198  H   LEU B  62      76.604   6.223  27.776  1.00  0.00           H  
ATOM   4199  HA  LEU B  62      74.053   5.707  26.596  1.00  0.00           H  
ATOM   4200 1HB  LEU B  62      76.859   4.730  25.958  1.00  0.00           H  
ATOM   4201 2HB  LEU B  62      75.459   4.380  24.941  1.00  0.00           H  
ATOM   4202  HG  LEU B  62      76.466   7.177  25.570  1.00  0.00           H  
ATOM   4203 1HD1 LEU B  62      77.344   7.140  23.278  1.00  0.00           H  
ATOM   4204 2HD1 LEU B  62      78.115   5.902  24.296  1.00  0.00           H  
ATOM   4205 3HD1 LEU B  62      76.863   5.434  23.121  1.00  0.00           H  
ATOM   4206 1HD2 LEU B  62      74.961   7.799  23.713  1.00  0.00           H  
ATOM   4207 2HD2 LEU B  62      74.444   6.104  23.560  1.00  0.00           H  
ATOM   4208 3HD2 LEU B  62      74.059   7.022  25.035  1.00  0.00           H  
ATOM   4209  N   TRP B  63      75.469   3.145  28.074  1.00  0.00           N  
ATOM   4210  CA  TRP B  63      75.212   1.838  28.654  1.00  0.00           C  
ATOM   4211  C   TRP B  63      74.003   1.910  29.601  1.00  0.00           C  
ATOM   4212  O   TRP B  63      73.141   1.031  29.591  1.00  0.00           O  
ATOM   4213  CB  TRP B  63      76.443   1.337  29.411  1.00  0.00           C  
ATOM   4214  CG  TRP B  63      77.443   0.648  28.535  1.00  0.00           C  
ATOM   4215  CD1 TRP B  63      78.728   1.035  28.302  1.00  0.00           C  
ATOM   4216  CD2 TRP B  63      77.248  -0.566  27.767  1.00  0.00           C  
ATOM   4217  CE2 TRP B  63      78.451  -0.831  27.108  1.00  0.00           C  
ATOM   4218  CE3 TRP B  63      76.160  -1.433  27.590  1.00  0.00           C  
ATOM   4219  NE1 TRP B  63      79.342   0.156  27.445  1.00  0.00           N  
ATOM   4220  CZ2 TRP B  63      78.603  -1.931  26.280  1.00  0.00           C  
ATOM   4221  CZ3 TRP B  63      76.317  -2.536  26.759  1.00  0.00           C  
ATOM   4222  CH2 TRP B  63      77.507  -2.778  26.122  1.00  0.00           C  
ATOM   4223  H   TRP B  63      76.353   3.597  28.251  1.00  0.00           H  
ATOM   4224  HA  TRP B  63      74.964   1.144  27.850  1.00  0.00           H  
ATOM   4225 1HB  TRP B  63      76.937   2.178  29.900  1.00  0.00           H  
ATOM   4226 2HB  TRP B  63      76.134   0.642  30.191  1.00  0.00           H  
ATOM   4227  HD1 TRP B  63      79.201   1.918  28.732  1.00  0.00           H  
ATOM   4228  HE1 TRP B  63      80.293   0.222  27.113  1.00  0.00           H  
ATOM   4229  HE3 TRP B  63      75.214  -1.247  28.095  1.00  0.00           H  
ATOM   4230  HZ2 TRP B  63      79.543  -2.141  25.763  1.00  0.00           H  
ATOM   4231  HZ3 TRP B  63      75.467  -3.205  26.625  1.00  0.00           H  
ATOM   4232  HH2 TRP B  63      77.594  -3.653  25.477  1.00  0.00           H  
ATOM   4233  N   VAL B  64      73.918   2.949  30.425  1.00  0.00           N  
ATOM   4234  CA  VAL B  64      72.805   3.079  31.357  1.00  0.00           C  
ATOM   4235  C   VAL B  64      71.502   3.274  30.580  1.00  0.00           C  
ATOM   4236  O   VAL B  64      70.471   2.688  30.917  1.00  0.00           O  
ATOM   4237  CB  VAL B  64      73.026   4.268  32.309  1.00  0.00           C  
ATOM   4238  CG1 VAL B  64      71.793   4.498  33.172  1.00  0.00           C  
ATOM   4239  CG2 VAL B  64      74.253   4.017  33.176  1.00  0.00           C  
ATOM   4240  H   VAL B  64      74.635   3.663  30.412  1.00  0.00           H  
ATOM   4241  HA  VAL B  64      72.740   2.164  31.951  1.00  0.00           H  
ATOM   4242  HB  VAL B  64      73.177   5.172  31.717  1.00  0.00           H  
ATOM   4243 1HG1 VAL B  64      71.970   5.343  33.838  1.00  0.00           H  
ATOM   4244 2HG1 VAL B  64      70.938   4.712  32.534  1.00  0.00           H  
ATOM   4245 3HG1 VAL B  64      71.595   3.605  33.764  1.00  0.00           H  
ATOM   4246 1HG2 VAL B  64      74.405   4.863  33.845  1.00  0.00           H  
ATOM   4247 2HG2 VAL B  64      74.102   3.110  33.762  1.00  0.00           H  
ATOM   4248 3HG2 VAL B  64      75.128   3.897  32.538  1.00  0.00           H  
ATOM   4249  N   ALA B  65      71.548   4.094  29.547  1.00  0.00           N  
ATOM   4250  CA  ALA B  65      70.363   4.292  28.731  1.00  0.00           C  
ATOM   4251  C   ALA B  65      69.926   2.975  28.097  1.00  0.00           C  
ATOM   4252  O   ALA B  65      68.735   2.686  27.998  1.00  0.00           O  
ATOM   4253  CB  ALA B  65      70.600   5.344  27.666  1.00  0.00           C  
ATOM   4254  H   ALA B  65      72.396   4.591  29.312  1.00  0.00           H  
ATOM   4255  HA  ALA B  65      69.556   4.635  29.383  1.00  0.00           H  
ATOM   4256 1HB  ALA B  65      69.694   5.470  27.072  1.00  0.00           H  
ATOM   4257 2HB  ALA B  65      70.857   6.293  28.139  1.00  0.00           H  
ATOM   4258 3HB  ALA B  65      71.417   5.028  27.019  1.00  0.00           H  
ATOM   4259  N   LEU B  66      70.891   2.171  27.663  1.00  0.00           N  
ATOM   4260  CA  LEU B  66      70.549   0.884  27.081  1.00  0.00           C  
ATOM   4261  C   LEU B  66      69.931  -0.081  28.096  1.00  0.00           C  
ATOM   4262  O   LEU B  66      68.981  -0.799  27.785  1.00  0.00           O  
ATOM   4263  CB  LEU B  66      71.806   0.248  26.469  1.00  0.00           C  
ATOM   4264  CG  LEU B  66      71.597  -1.113  25.793  1.00  0.00           C  
ATOM   4265  CD1 LEU B  66      70.549  -0.984  24.699  1.00  0.00           C  
ATOM   4266  CD2 LEU B  66      72.922  -1.606  25.226  1.00  0.00           C  
ATOM   4267  H   LEU B  66      71.864   2.437  27.729  1.00  0.00           H  
ATOM   4268  HA  LEU B  66      69.811   1.044  26.297  1.00  0.00           H  
ATOM   4269 1HB  LEU B  66      72.209   0.930  25.721  1.00  0.00           H  
ATOM   4270 2HB  LEU B  66      72.549   0.119  27.255  1.00  0.00           H  
ATOM   4271  HG  LEU B  66      71.228  -1.831  26.526  1.00  0.00           H  
ATOM   4272 1HD1 LEU B  66      70.403  -1.952  24.219  1.00  0.00           H  
ATOM   4273 2HD1 LEU B  66      69.608  -0.650  25.134  1.00  0.00           H  
ATOM   4274 3HD1 LEU B  66      70.885  -0.259  23.957  1.00  0.00           H  
ATOM   4275 1HD2 LEU B  66      72.776  -2.573  24.747  1.00  0.00           H  
ATOM   4276 2HD2 LEU B  66      73.293  -0.889  24.492  1.00  0.00           H  
ATOM   4277 3HD2 LEU B  66      73.648  -1.706  26.033  1.00  0.00           H  
ATOM   4278  N   LEU B  67      70.470  -0.100  29.315  1.00  0.00           N  
ATOM   4279  CA  LEU B  67      69.917  -0.907  30.410  1.00  0.00           C  
ATOM   4280  C   LEU B  67      68.524  -0.444  30.767  1.00  0.00           C  
ATOM   4281  O   LEU B  67      67.634  -1.258  31.023  1.00  0.00           O  
ATOM   4282  CB  LEU B  67      70.814  -0.824  31.651  1.00  0.00           C  
ATOM   4283  CG  LEU B  67      72.186  -1.502  31.527  1.00  0.00           C  
ATOM   4284  CD1 LEU B  67      73.042  -1.146  32.735  1.00  0.00           C  
ATOM   4285  CD2 LEU B  67      71.997  -3.008  31.416  1.00  0.00           C  
ATOM   4286  H   LEU B  67      71.291   0.464  29.486  1.00  0.00           H  
ATOM   4287  HA  LEU B  67      69.870  -1.946  30.086  1.00  0.00           H  
ATOM   4288 1HB  LEU B  67      70.984   0.225  31.888  1.00  0.00           H  
ATOM   4289 2HB  LEU B  67      70.293  -1.285  32.489  1.00  0.00           H  
ATOM   4290  HG  LEU B  67      72.694  -1.134  30.637  1.00  0.00           H  
ATOM   4291 1HD1 LEU B  67      74.016  -1.627  32.646  1.00  0.00           H  
ATOM   4292 2HD1 LEU B  67      73.174  -0.064  32.778  1.00  0.00           H  
ATOM   4293 3HD1 LEU B  67      72.549  -1.488  33.643  1.00  0.00           H  
ATOM   4294 1HD2 LEU B  67      72.971  -3.491  31.327  1.00  0.00           H  
ATOM   4295 2HD2 LEU B  67      71.490  -3.380  32.306  1.00  0.00           H  
ATOM   4296 3HD2 LEU B  67      71.398  -3.238  30.535  1.00  0.00           H  
ATOM   4297  N   ALA B  68      68.340   0.868  30.781  1.00  0.00           N  
ATOM   4298  CA  ALA B  68      67.016   1.448  31.013  1.00  0.00           C  
ATOM   4299  C   ALA B  68      66.019   1.090  29.911  1.00  0.00           C  
ATOM   4300  O   ALA B  68      64.840   0.863  30.180  1.00  0.00           O  
ATOM   4301  CB  ALA B  68      67.127   2.982  31.181  1.00  0.00           C  
ATOM   4302  H   ALA B  68      69.127   1.483  30.629  1.00  0.00           H  
ATOM   4303  HA  ALA B  68      66.613   1.019  31.929  1.00  0.00           H  
ATOM   4304 1HB  ALA B  68      66.137   3.404  31.352  1.00  0.00           H  
ATOM   4305 2HB  ALA B  68      67.771   3.210  32.032  1.00  0.00           H  
ATOM   4306 3HB  ALA B  68      67.556   3.417  30.279  1.00  0.00           H  
ATOM   4307  N   LEU B  69      66.472   1.034  28.660  1.00  0.00           N  
ATOM   4308  CA  LEU B  69      65.618   0.559  27.570  1.00  0.00           C  
ATOM   4309  C   LEU B  69      65.130  -0.855  27.885  1.00  0.00           C  
ATOM   4310  O   LEU B  69      63.931  -1.131  27.845  1.00  0.00           O  
ATOM   4311  CB  LEU B  69      66.382   0.570  26.239  1.00  0.00           C  
ATOM   4312  CG  LEU B  69      65.545   0.268  24.990  1.00  0.00           C  
ATOM   4313  CD1 LEU B  69      66.090   1.061  23.810  1.00  0.00           C  
ATOM   4314  CD2 LEU B  69      65.578  -1.226  24.706  1.00  0.00           C  
ATOM   4315  H   LEU B  69      67.417   1.322  28.453  1.00  0.00           H  
ATOM   4316  HA  LEU B  69      64.753   1.219  27.504  1.00  0.00           H  
ATOM   4317 1HB  LEU B  69      66.833   1.551  26.106  1.00  0.00           H  
ATOM   4318 2HB  LEU B  69      67.181  -0.171  26.291  1.00  0.00           H  
ATOM   4319  HG  LEU B  69      64.514   0.584  25.157  1.00  0.00           H  
ATOM   4320 1HD1 LEU B  69      65.495   0.846  22.922  1.00  0.00           H  
ATOM   4321 2HD1 LEU B  69      66.035   2.127  24.033  1.00  0.00           H  
ATOM   4322 3HD1 LEU B  69      67.127   0.780  23.629  1.00  0.00           H  
ATOM   4323 1HD2 LEU B  69      64.983  -1.441  23.818  1.00  0.00           H  
ATOM   4324 2HD2 LEU B  69      66.608  -1.543  24.537  1.00  0.00           H  
ATOM   4325 3HD2 LEU B  69      65.167  -1.768  25.557  1.00  0.00           H  
ATOM   4326  N   ARG B  70      66.057  -1.752  28.199  1.00  0.00           N  
ATOM   4327  CA  ARG B  70      65.714  -3.158  28.432  1.00  0.00           C  
ATOM   4328  C   ARG B  70      64.816  -3.314  29.641  1.00  0.00           C  
ATOM   4329  O   ARG B  70      63.924  -4.164  29.668  1.00  0.00           O  
ATOM   4330  CB  ARG B  70      66.967  -3.996  28.631  1.00  0.00           C  
ATOM   4331  CG  ARG B  70      67.806  -4.201  27.379  1.00  0.00           C  
ATOM   4332  CD  ARG B  70      69.056  -4.947  27.671  1.00  0.00           C  
ATOM   4333  NE  ARG B  70      69.839  -5.183  26.470  1.00  0.00           N  
ATOM   4334  CZ  ARG B  70      71.043  -5.787  26.449  1.00  0.00           C  
ATOM   4335  NH1 ARG B  70      71.588  -6.212  27.569  1.00  0.00           N1+
ATOM   4336  NH2 ARG B  70      71.680  -5.954  25.301  1.00  0.00           N  
ATOM   4337  H   ARG B  70      67.021  -1.462  28.279  1.00  0.00           H  
ATOM   4338  HA  ARG B  70      65.165  -3.528  27.564  1.00  0.00           H  
ATOM   4339 1HB  ARG B  70      67.604  -3.525  29.380  1.00  0.00           H  
ATOM   4340 2HB  ARG B  70      66.691  -4.980  29.009  1.00  0.00           H  
ATOM   4341 1HG  ARG B  70      67.231  -4.768  26.646  1.00  0.00           H  
ATOM   4342 2HG  ARG B  70      68.075  -3.232  26.958  1.00  0.00           H  
ATOM   4343 1HD  ARG B  70      69.666  -4.376  28.371  1.00  0.00           H  
ATOM   4344 2HD  ARG B  70      68.808  -5.913  28.111  1.00  0.00           H  
ATOM   4345  HE  ARG B  70      69.456  -4.871  25.588  1.00  0.00           H  
ATOM   4346 1HH1 ARG B  70      71.102  -6.083  28.446  1.00  0.00           H  
ATOM   4347 2HH1 ARG B  70      72.490  -6.664  27.552  1.00  0.00           H  
ATOM   4348 1HH2 ARG B  70      71.261  -5.628  24.441  1.00  0.00           H  
ATOM   4349 2HH2 ARG B  70      72.582  -6.407  25.286  1.00  0.00           H  
ATOM   4350  N   ASN B  71      65.066  -2.484  30.640  1.00  0.00           N  
ATOM   4351  CA  ASN B  71      64.321  -2.509  31.890  1.00  0.00           C  
ATOM   4352  C   ASN B  71      63.005  -1.755  31.860  1.00  0.00           C  
ATOM   4353  O   ASN B  71      62.285  -1.719  32.853  1.00  0.00           O  
ATOM   4354  CB  ASN B  71      65.191  -1.969  33.011  1.00  0.00           C  
ATOM   4355  CG  ASN B  71      64.700  -2.382  34.370  1.00  0.00           C  
ATOM   4356  ND2 ASN B  71      64.717  -1.462  35.301  1.00  0.00           N  
ATOM   4357  OD1 ASN B  71      64.309  -3.536  34.579  1.00  0.00           O  
ATOM   4358  H   ASN B  71      65.806  -1.807  30.521  1.00  0.00           H  
ATOM   4359  HA  ASN B  71      64.052  -3.542  32.111  1.00  0.00           H  
ATOM   4360 1HB  ASN B  71      66.214  -2.327  32.881  1.00  0.00           H  
ATOM   4361 2HB  ASN B  71      65.217  -0.881  32.961  1.00  0.00           H  
ATOM   4362 1HD2 ASN B  71      64.403  -1.680  36.226  1.00  0.00           H  
ATOM   4363 2HD2 ASN B  71      65.045  -0.542  35.087  1.00  0.00           H  
ATOM   4364  N   GLY B  72      62.726  -1.104  30.747  1.00  0.00           N  
ATOM   4365  CA  GLY B  72      61.500  -0.340  30.594  1.00  0.00           C  
ATOM   4366  C   GLY B  72      61.450   0.829  31.570  1.00  0.00           C  
ATOM   4367  O   GLY B  72      60.378   1.253  31.988  1.00  0.00           O  
ATOM   4368  H   GLY B  72      63.382  -1.137  29.983  1.00  0.00           H  
ATOM   4369 1HA  GLY B  72      61.429   0.033  29.572  1.00  0.00           H  
ATOM   4370 2HA  GLY B  72      60.642  -0.991  30.759  1.00  0.00           H  
ATOM   4371  N   ASP B  73      62.618   1.369  31.922  1.00  0.00           N  
ATOM   4372  CA  ASP B  73      62.700   2.404  32.959  1.00  0.00           C  
ATOM   4373  C   ASP B  73      62.705   3.781  32.329  1.00  0.00           C  
ATOM   4374  O   ASP B  73      63.741   4.259  31.868  1.00  0.00           O  
ATOM   4375  CB  ASP B  73      63.955   2.223  33.817  1.00  0.00           C  
ATOM   4376  CG  ASP B  73      63.991   3.160  35.017  1.00  0.00           C  
ATOM   4377  OD1 ASP B  73      63.472   4.246  34.914  1.00  0.00           O  
ATOM   4378  OD2 ASP B  73      64.538   2.781  36.025  1.00  0.00           O1-
ATOM   4379  H   ASP B  73      63.465   1.061  31.468  1.00  0.00           H  
ATOM   4380  HA  ASP B  73      61.825   2.315  33.606  1.00  0.00           H  
ATOM   4381 1HB  ASP B  73      64.007   1.195  34.176  1.00  0.00           H  
ATOM   4382 2HB  ASP B  73      64.840   2.403  33.208  1.00  0.00           H  
ATOM   4383  N   LYS B  74      61.552   4.432  32.302  1.00  0.00           N  
ATOM   4384  CA  LYS B  74      61.431   5.707  31.580  1.00  0.00           C  
ATOM   4385  C   LYS B  74      62.252   6.796  32.255  1.00  0.00           C  
ATOM   4386  O   LYS B  74      62.863   7.630  31.590  1.00  0.00           O  
ATOM   4387  CB  LYS B  74      59.965   6.139  31.486  1.00  0.00           C  
ATOM   4388  CG  LYS B  74      59.117   5.282  30.558  1.00  0.00           C  
ATOM   4389  CD  LYS B  74      57.670   5.753  30.542  1.00  0.00           C  
ATOM   4390  CE  LYS B  74      56.819   4.900  29.611  1.00  0.00           C  
ATOM   4391  NZ  LYS B  74      55.392   5.324  29.613  1.00  0.00           N1+
ATOM   4392  H   LYS B  74      60.828   4.168  32.683  1.00  0.00           H  
ATOM   4393  HA  LYS B  74      61.816   5.571  30.569  1.00  0.00           H  
ATOM   4394 1HB  LYS B  74      59.513   6.108  32.477  1.00  0.00           H  
ATOM   4395 2HB  LYS B  74      59.913   7.169  31.133  1.00  0.00           H  
ATOM   4396 1HG  LYS B  74      59.517   5.334  29.544  1.00  0.00           H  
ATOM   4397 2HG  LYS B  74      59.149   4.246  30.888  1.00  0.00           H  
ATOM   4398 1HD  LYS B  74      57.257   5.696  31.548  1.00  0.00           H  
ATOM   4399 2HD  LYS B  74      57.628   6.790  30.207  1.00  0.00           H  
ATOM   4400 1HE  LYS B  74      57.205   4.974  28.594  1.00  0.00           H  
ATOM   4401 2HE  LYS B  74      56.875   3.856  29.920  1.00  0.00           H  
ATOM   4402 1HZ  LYS B  74      54.865   4.734  28.987  1.00  0.00           H  
ATOM   4403 2HZ  LYS B  74      55.017   5.240  30.550  1.00  0.00           H  
ATOM   4404 3HZ  LYS B  74      55.326   6.284  29.310  1.00  0.00           H  
ATOM   4405  N   GLU B  75      62.264   6.788  33.582  1.00  0.00           N  
ATOM   4406  CA  GLU B  75      62.955   7.822  34.340  1.00  0.00           C  
ATOM   4407  C   GLU B  75      64.483   7.799  34.124  1.00  0.00           C  
ATOM   4408  O   GLU B  75      65.101   8.838  33.890  1.00  0.00           O  
ATOM   4409  CB  GLU B  75      62.639   7.668  35.830  1.00  0.00           C  
ATOM   4410  CG  GLU B  75      63.269   8.729  36.720  1.00  0.00           C  
ATOM   4411  CD  GLU B  75      62.875   8.589  38.164  1.00  0.00           C  
ATOM   4412  OE1 GLU B  75      62.123   7.697  38.472  1.00  0.00           O  
ATOM   4413  OE2 GLU B  75      63.325   9.380  38.959  1.00  0.00           O1-
ATOM   4414  H   GLU B  75      61.877   6.193  34.070  1.00  0.00           H  
ATOM   4415  HA  GLU B  75      62.606   8.797  33.992  1.00  0.00           H  
ATOM   4416 1HB  GLU B  75      61.559   7.704  35.978  1.00  0.00           H  
ATOM   4417 2HB  GLU B  75      62.983   6.693  36.174  1.00  0.00           H  
ATOM   4418 1HG  GLU B  75      64.354   8.656  36.642  1.00  0.00           H  
ATOM   4419 2HG  GLU B  75      62.972   9.713  36.360  1.00  0.00           H  
ATOM   4420  N   VAL B  76      65.075   6.612  34.204  1.00  0.00           N  
ATOM   4421  CA  VAL B  76      66.514   6.481  33.994  1.00  0.00           C  
ATOM   4422  C   VAL B  76      66.828   6.675  32.512  1.00  0.00           C  
ATOM   4423  O   VAL B  76      67.832   7.294  32.157  1.00  0.00           O  
ATOM   4424  CB  VAL B  76      67.009   5.097  34.455  1.00  0.00           C  
ATOM   4425  CG1 VAL B  76      68.470   4.901  34.078  1.00  0.00           C  
ATOM   4426  CG2 VAL B  76      66.818   4.952  35.958  1.00  0.00           C  
ATOM   4427  H   VAL B  76      64.533   5.788  34.414  1.00  0.00           H  
ATOM   4428  HA  VAL B  76      67.021   7.244  34.583  1.00  0.00           H  
ATOM   4429  HB  VAL B  76      66.439   4.326  33.940  1.00  0.00           H  
ATOM   4430 1HG1 VAL B  76      68.804   3.919  34.410  1.00  0.00           H  
ATOM   4431 2HG1 VAL B  76      68.580   4.973  32.995  1.00  0.00           H  
ATOM   4432 3HG1 VAL B  76      69.076   5.671  34.557  1.00  0.00           H  
ATOM   4433 1HG2 VAL B  76      67.170   3.972  36.277  1.00  0.00           H  
ATOM   4434 2HG2 VAL B  76      67.384   5.727  36.472  1.00  0.00           H  
ATOM   4435 3HG2 VAL B  76      65.759   5.055  36.200  1.00  0.00           H  
ATOM   4436  N   PHE B  77      65.983   6.156  31.629  1.00  0.00           N  
ATOM   4437  CA  PHE B  77      66.259   6.315  30.190  1.00  0.00           C  
ATOM   4438  C   PHE B  77      66.420   7.803  29.844  1.00  0.00           C  
ATOM   4439  O   PHE B  77      67.361   8.189  29.150  1.00  0.00           O  
ATOM   4440  CB  PHE B  77      65.132   5.707  29.351  1.00  0.00           C  
ATOM   4441  CG  PHE B  77      65.406   5.714  27.874  1.00  0.00           C  
ATOM   4442  CD1 PHE B  77      66.149   4.701  27.287  1.00  0.00           C  
ATOM   4443  CD2 PHE B  77      64.920   6.732  27.068  1.00  0.00           C  
ATOM   4444  CE1 PHE B  77      66.401   4.706  25.929  1.00  0.00           C  
ATOM   4445  CE2 PHE B  77      65.170   6.739  25.710  1.00  0.00           C  
ATOM   4446  CZ  PHE B  77      65.910   5.724  25.140  1.00  0.00           C  
ATOM   4447  H   PHE B  77      65.158   5.652  31.920  1.00  0.00           H  
ATOM   4448  HA  PHE B  77      67.189   5.796  29.954  1.00  0.00           H  
ATOM   4449 1HB  PHE B  77      64.965   4.676  29.661  1.00  0.00           H  
ATOM   4450 2HB  PHE B  77      64.208   6.255  29.529  1.00  0.00           H  
ATOM   4451  HD1 PHE B  77      66.535   3.894  27.911  1.00  0.00           H  
ATOM   4452  HD2 PHE B  77      64.333   7.533  27.519  1.00  0.00           H  
ATOM   4453  HE1 PHE B  77      66.988   3.904  25.479  1.00  0.00           H  
ATOM   4454  HE2 PHE B  77      64.781   7.546  25.087  1.00  0.00           H  
ATOM   4455  HZ  PHE B  77      66.111   5.730  24.068  1.00  0.00           H  
ATOM   4456  N   LYS B  78      65.502   8.627  30.327  1.00  0.00           N  
ATOM   4457  CA  LYS B  78      65.599  10.063  30.065  1.00  0.00           C  
ATOM   4458  C   LYS B  78      66.866  10.679  30.649  1.00  0.00           C  
ATOM   4459  O   LYS B  78      67.554  11.455  29.984  1.00  0.00           O  
ATOM   4460  CB  LYS B  78      64.370  10.784  30.622  1.00  0.00           C  
ATOM   4461  CG  LYS B  78      63.094  10.559  29.824  1.00  0.00           C  
ATOM   4462  CD  LYS B  78      61.934  11.363  30.395  1.00  0.00           C  
ATOM   4463  CE  LYS B  78      60.649  11.107  29.623  1.00  0.00           C  
ATOM   4464  NZ  LYS B  78      60.733  11.600  28.221  1.00  0.00           N1+
ATOM   4465  H   LYS B  78      64.731   8.278  30.878  1.00  0.00           H  
ATOM   4466  HA  LYS B  78      65.637  10.216  28.986  1.00  0.00           H  
ATOM   4467 1HB  LYS B  78      64.189  10.458  31.645  1.00  0.00           H  
ATOM   4468 2HB  LYS B  78      64.561  11.858  30.650  1.00  0.00           H  
ATOM   4469 1HG  LYS B  78      63.253  10.855  28.786  1.00  0.00           H  
ATOM   4470 2HG  LYS B  78      62.835   9.501  29.843  1.00  0.00           H  
ATOM   4471 1HD  LYS B  78      61.783  11.090  31.439  1.00  0.00           H  
ATOM   4472 2HD  LYS B  78      62.172  12.426  30.347  1.00  0.00           H  
ATOM   4473 1HE  LYS B  78      60.440  10.040  29.609  1.00  0.00           H  
ATOM   4474 2HE  LYS B  78      59.819  11.610  30.120  1.00  0.00           H  
ATOM   4475 1HZ  LYS B  78      59.864  11.412  27.744  1.00  0.00           H  
ATOM   4476 2HZ  LYS B  78      60.910  12.594  28.223  1.00  0.00           H  
ATOM   4477 3HZ  LYS B  78      61.488  11.126  27.743  1.00  0.00           H  
ATOM   4478  N   LYS B  79      67.184  10.341  31.899  1.00  0.00           N  
ATOM   4479  CA  LYS B  79      68.384  10.868  32.546  1.00  0.00           C  
ATOM   4480  C   LYS B  79      69.700  10.434  31.903  1.00  0.00           C  
ATOM   4481  O   LYS B  79      70.617  11.238  31.743  1.00  0.00           O  
ATOM   4482  CB  LYS B  79      68.384  10.460  34.021  1.00  0.00           C  
ATOM   4483  CG  LYS B  79      67.333  11.162  34.870  1.00  0.00           C  
ATOM   4484  CD  LYS B  79      67.380  10.685  36.313  1.00  0.00           C  
ATOM   4485  CE  LYS B  79      66.248  11.288  37.132  1.00  0.00           C  
ATOM   4486  NZ  LYS B  79      66.274  10.822  38.546  1.00  0.00           N1+
ATOM   4487  H   LYS B  79      66.585   9.708  32.410  1.00  0.00           H  
ATOM   4488  HA  LYS B  79      68.365  11.954  32.479  1.00  0.00           H  
ATOM   4489 1HB  LYS B  79      68.219   9.386  34.102  1.00  0.00           H  
ATOM   4490 2HB  LYS B  79      69.363  10.672  34.455  1.00  0.00           H  
ATOM   4491 1HG  LYS B  79      67.505  12.239  34.846  1.00  0.00           H  
ATOM   4492 2HG  LYS B  79      66.344  10.961  34.462  1.00  0.00           H  
ATOM   4493 1HD  LYS B  79      67.299   9.599  36.341  1.00  0.00           H  
ATOM   4494 2HD  LYS B  79      68.332  10.973  36.762  1.00  0.00           H  
ATOM   4495 1HE  LYS B  79      66.325  12.374  37.119  1.00  0.00           H  
ATOM   4496 2HE  LYS B  79      65.292  11.009  36.691  1.00  0.00           H  
ATOM   4497 1HZ  LYS B  79      65.509  11.243  39.053  1.00  0.00           H  
ATOM   4498 2HZ  LYS B  79      66.182   9.817  38.571  1.00  0.00           H  
ATOM   4499 3HZ  LYS B  79      67.149  11.091  38.972  1.00  0.00           H  
ATOM   4500  N   ALA B  80      69.768   9.157  31.539  1.00  0.00           N  
ATOM   4501  CA  ALA B  80      70.970   8.604  30.939  1.00  0.00           C  
ATOM   4502  C   ALA B  80      71.102   9.176  29.512  1.00  0.00           C  
ATOM   4503  O   ALA B  80      72.205   9.484  29.056  1.00  0.00           O  
ATOM   4504  CB  ALA B  80      70.900   7.088  30.927  1.00  0.00           C  
ATOM   4505  H   ALA B  80      68.970   8.556  31.684  1.00  0.00           H  
ATOM   4506  HA  ALA B  80      71.825   8.915  31.541  1.00  0.00           H  
ATOM   4507 1HB  ALA B  80      71.806   6.686  30.474  1.00  0.00           H  
ATOM   4508 2HB  ALA B  80      70.812   6.720  31.948  1.00  0.00           H  
ATOM   4509 3HB  ALA B  80      70.036   6.769  30.349  1.00  0.00           H  
ATOM   4510  N   ALA B  81      69.981   9.318  28.809  1.00  0.00           N  
ATOM   4511  CA  ALA B  81      70.021   9.855  27.433  1.00  0.00           C  
ATOM   4512  C   ALA B  81      70.517  11.291  27.424  1.00  0.00           C  
ATOM   4513  O   ALA B  81      71.379  11.654  26.623  1.00  0.00           O  
ATOM   4514  CB  ALA B  81      68.655   9.776  26.813  1.00  0.00           C  
ATOM   4515  H   ALA B  81      69.089   9.061  29.211  1.00  0.00           H  
ATOM   4516  HA  ALA B  81      70.712   9.246  26.851  1.00  0.00           H  
ATOM   4517 1HB  ALA B  81      68.693  10.173  25.799  1.00  0.00           H  
ATOM   4518 2HB  ALA B  81      68.328   8.736  26.785  1.00  0.00           H  
ATOM   4519 3HB  ALA B  81      67.953  10.362  27.406  1.00  0.00           H  
ATOM   4520  N   GLU B  82      69.970  12.101  28.315  1.00  0.00           N  
ATOM   4521  CA  GLU B  82      70.359  13.508  28.425  1.00  0.00           C  
ATOM   4522  C   GLU B  82      71.793  13.598  28.891  1.00  0.00           C  
ATOM   4523  O   GLU B  82      72.543  14.473  28.459  1.00  0.00           O  
ATOM   4524  CB  GLU B  82      69.444  14.260  29.395  1.00  0.00           C  
ATOM   4525  CG  GLU B  82      68.047  14.532  28.856  1.00  0.00           C  
ATOM   4526  CD  GLU B  82      67.210  15.361  29.793  1.00  0.00           C  
ATOM   4527  OE1 GLU B  82      67.542  15.427  30.952  1.00  0.00           O  
ATOM   4528  OE2 GLU B  82      66.241  15.926  29.348  1.00  0.00           O1-
ATOM   4529  H   GLU B  82      69.264  11.736  28.937  1.00  0.00           H  
ATOM   4530  HA  GLU B  82      70.268  13.970  27.440  1.00  0.00           H  
ATOM   4531 1HB  GLU B  82      69.341  13.686  30.316  1.00  0.00           H  
ATOM   4532 2HB  GLU B  82      69.896  15.217  29.653  1.00  0.00           H  
ATOM   4533 1HG  GLU B  82      68.130  15.055  27.904  1.00  0.00           H  
ATOM   4534 2HG  GLU B  82      67.547  13.583  28.675  1.00  0.00           H  
ATOM   4535  N   SER B  83      72.212  12.695  29.783  1.00  0.00           N  
ATOM   4536  CA  SER B  83      73.599  12.657  30.224  1.00  0.00           C  
ATOM   4537  C   SER B  83      74.533  12.334  29.071  1.00  0.00           C  
ATOM   4538  O   SER B  83      75.556  12.992  28.884  1.00  0.00           O  
ATOM   4539  CB  SER B  83      73.773  11.629  31.327  1.00  0.00           C  
ATOM   4540  OG  SER B  83      75.115  11.536  31.720  1.00  0.00           O  
ATOM   4541  H   SER B  83      71.556  12.024  30.163  1.00  0.00           H  
ATOM   4542  HA  SER B  83      73.865  13.639  30.617  1.00  0.00           H  
ATOM   4543 1HB  SER B  83      73.161  11.908  32.183  1.00  0.00           H  
ATOM   4544 2HB  SER B  83      73.427  10.659  30.976  1.00  0.00           H  
ATOM   4545  HG  SER B  83      75.102  11.328  32.657  1.00  0.00           H  
ATOM   4546  N   ALA B  84      74.194  11.317  28.282  1.00  0.00           N  
ATOM   4547  CA  ALA B  84      75.031  10.962  27.145  1.00  0.00           C  
ATOM   4548  C   ALA B  84      75.158  12.121  26.166  1.00  0.00           C  
ATOM   4549  O   ALA B  84      76.227  12.359  25.605  1.00  0.00           O  
ATOM   4550  CB  ALA B  84      74.467   9.725  26.458  1.00  0.00           C  
ATOM   4551  H   ALA B  84      73.356  10.784  28.464  1.00  0.00           H  
ATOM   4552  HA  ALA B  84      76.030  10.740  27.517  1.00  0.00           H  
ATOM   4553 1HB  ALA B  84      75.095   9.464  25.608  1.00  0.00           H  
ATOM   4554 2HB  ALA B  84      74.444   8.896  27.165  1.00  0.00           H  
ATOM   4555 3HB  ALA B  84      73.457   9.935  26.110  1.00  0.00           H  
ATOM   4556  N   LEU B  85      74.059  12.849  25.960  1.00  0.00           N  
ATOM   4557  CA  LEU B  85      74.089  13.971  25.030  1.00  0.00           C  
ATOM   4558  C   LEU B  85      74.872  15.135  25.616  1.00  0.00           C  
ATOM   4559  O   LEU B  85      75.624  15.805  24.912  1.00  0.00           O  
ATOM   4560  CB  LEU B  85      72.664  14.424  24.689  1.00  0.00           C  
ATOM   4561  CG  LEU B  85      71.799  13.396  23.949  1.00  0.00           C  
ATOM   4562  CD1 LEU B  85      70.372  13.916  23.837  1.00  0.00           C  
ATOM   4563  CD2 LEU B  85      72.392  13.128  22.574  1.00  0.00           C  
ATOM   4564  H   LEU B  85      73.197  12.631  26.444  1.00  0.00           H  
ATOM   4565  HA  LEU B  85      74.577  13.646  24.112  1.00  0.00           H  
ATOM   4566 1HB  LEU B  85      72.150  14.684  25.614  1.00  0.00           H  
ATOM   4567 2HB  LEU B  85      72.721  15.316  24.067  1.00  0.00           H  
ATOM   4568  HG  LEU B  85      71.769  12.466  24.518  1.00  0.00           H  
ATOM   4569 1HD1 LEU B  85      69.759  13.186  23.312  1.00  0.00           H  
ATOM   4570 2HD1 LEU B  85      69.965  14.081  24.837  1.00  0.00           H  
ATOM   4571 3HD1 LEU B  85      70.370  14.856  23.286  1.00  0.00           H  
ATOM   4572 1HD2 LEU B  85      71.778  12.396  22.048  1.00  0.00           H  
ATOM   4573 2HD2 LEU B  85      72.418  14.056  22.003  1.00  0.00           H  
ATOM   4574 3HD2 LEU B  85      73.405  12.740  22.683  1.00  0.00           H  
ATOM   4575  N   GLU B  86      74.691  15.377  26.910  1.00  3.36           N  
ATOM   4576  CA  GLU B  86      75.424  16.458  27.577  1.00  3.36           C  
ATOM   4577  C   GLU B  86      76.935  16.207  27.484  1.00  3.36           C  
ATOM   4578  O   GLU B  86      77.712  17.124  27.209  1.00  3.36           O  
ATOM   4579  CB  GLU B  86      74.998  16.575  29.041  1.00  3.36           C  
ATOM   4580  CG  GLU B  86      75.618  17.750  29.785  1.00  3.36           C  
ATOM   4581  CD  GLU B  86      74.997  17.982  31.134  1.00  3.36           C  
ATOM   4582  OE1 GLU B  86      74.198  17.176  31.546  1.00  3.36           O  
ATOM   4583  OE2 GLU B  86      75.324  18.965  31.755  1.00  3.36           O1-
ATOM   4584  H   GLU B  86      74.049  14.816  27.447  1.00  3.36           H  
ATOM   4585  HA  GLU B  86      75.194  17.396  27.069  1.00  3.36           H  
ATOM   4586 1HB  GLU B  86      73.914  16.678  29.097  1.00  3.36           H  
ATOM   4587 2HB  GLU B  86      75.268  15.663  29.573  1.00  3.36           H  
ATOM   4588 1HG  GLU B  86      76.683  17.563  29.914  1.00  3.36           H  
ATOM   4589 2HG  GLU B  86      75.507  18.648  29.179  1.00  3.36           H  
ATOM   4590  N   VAL B  87      77.354  14.962  27.711  1.00  0.00           N  
ATOM   4591  CA  VAL B  87      78.773  14.596  27.623  1.00  0.00           C  
ATOM   4592  C   VAL B  87      79.276  14.672  26.166  1.00  0.00           C  
ATOM   4593  O   VAL B  87      80.388  15.130  25.906  1.00  0.00           O  
ATOM   4594  CB  VAL B  87      78.989  13.171  28.167  1.00  0.00           C  
ATOM   4595  CG1 VAL B  87      80.424  12.727  27.940  1.00  0.00           C  
ATOM   4596  CG2 VAL B  87      78.636  13.124  29.647  1.00  0.00           C  
ATOM   4597  H   VAL B  87      76.678  14.253  27.953  1.00  0.00           H  
ATOM   4598  HA  VAL B  87      79.351  15.295  28.230  1.00  0.00           H  
ATOM   4599  HB  VAL B  87      78.347  12.482  27.619  1.00  0.00           H  
ATOM   4600 1HG1 VAL B  87      80.559  11.717  28.330  1.00  0.00           H  
ATOM   4601 2HG1 VAL B  87      80.643  12.733  26.872  1.00  0.00           H  
ATOM   4602 3HG1 VAL B  87      81.102  13.407  28.453  1.00  0.00           H  
ATOM   4603 1HG2 VAL B  87      78.790  12.114  30.025  1.00  0.00           H  
ATOM   4604 2HG2 VAL B  87      79.274  13.819  30.194  1.00  0.00           H  
ATOM   4605 3HG2 VAL B  87      77.594  13.408  29.782  1.00  0.00           H  
ATOM   4606  N   ALA B  88      78.456  14.226  25.224  1.00  0.00           N  
ATOM   4607  CA  ALA B  88      78.852  14.301  23.813  1.00  0.00           C  
ATOM   4608  C   ALA B  88      79.185  15.755  23.443  1.00  0.00           C  
ATOM   4609  O   ALA B  88      80.161  16.020  22.739  1.00  0.00           O  
ATOM   4610  CB  ALA B  88      77.781  13.752  22.932  1.00  0.00           C  
ATOM   4611  H   ALA B  88      77.557  13.833  25.461  1.00  0.00           H  
ATOM   4612  HA  ALA B  88      79.753  13.700  23.683  1.00  0.00           H  
ATOM   4613 1HB  ALA B  88      78.095  13.819  21.891  1.00  0.00           H  
ATOM   4614 2HB  ALA B  88      77.594  12.710  23.191  1.00  0.00           H  
ATOM   4615 3HB  ALA B  88      76.868  14.328  23.071  1.00  0.00           H  
ATOM   4616  N   LEU B  89      78.370  16.693  23.922  1.00  4.63           N  
ATOM   4617  CA  LEU B  89      78.648  18.115  23.701  1.00  4.63           C  
ATOM   4618  C   LEU B  89      79.924  18.561  24.412  1.00  4.63           C  
ATOM   4619  O   LEU B  89      80.705  19.345  23.873  1.00  4.63           O  
ATOM   4620  CB  LEU B  89      77.465  18.963  24.185  1.00  4.63           C  
ATOM   4621  CG  LEU B  89      76.148  18.765  23.424  1.00  4.63           C  
ATOM   4622  CD1 LEU B  89      75.010  19.413  24.201  1.00  4.63           C  
ATOM   4623  CD2 LEU B  89      76.269  19.364  22.032  1.00  4.63           C  
ATOM   4624  H   LEU B  89      77.549  16.428  24.446  1.00  4.63           H  
ATOM   4625  HA  LEU B  89      78.812  18.273  22.635  1.00  4.63           H  
ATOM   4626 1HB  LEU B  89      77.280  18.735  25.233  1.00  4.63           H  
ATOM   4627 2HB  LEU B  89      77.738  20.016  24.106  1.00  4.63           H  
ATOM   4628  HG  LEU B  89      75.932  17.700  23.343  1.00  4.63           H  
ATOM   4629 1HD1 LEU B  89      74.073  19.271  23.661  1.00  4.63           H  
ATOM   4630 2HD1 LEU B  89      74.933  18.952  25.186  1.00  4.63           H  
ATOM   4631 3HD1 LEU B  89      75.207  20.478  24.314  1.00  4.63           H  
ATOM   4632 1HD2 LEU B  89      75.334  19.222  21.490  1.00  4.63           H  
ATOM   4633 2HD2 LEU B  89      76.484  20.430  22.112  1.00  4.63           H  
ATOM   4634 3HD2 LEU B  89      77.078  18.870  21.492  1.00  4.63           H  
ATOM   4635  N   ALA B  90      80.158  18.075  25.626  1.00  2.63           N  
ATOM   4636  CA  ALA B  90      81.405  18.404  26.333  1.00  2.63           C  
ATOM   4637  C   ALA B  90      82.616  17.837  25.582  1.00  2.63           C  
ATOM   4638  O   ALA B  90      83.681  18.456  25.542  1.00  2.63           O  
ATOM   4639  CB  ALA B  90      81.369  17.875  27.759  1.00  2.63           C  
ATOM   4640  H   ALA B  90      79.480  17.474  26.076  1.00  2.63           H  
ATOM   4641  HA  ALA B  90      81.503  19.489  26.377  1.00  2.63           H  
ATOM   4642 1HB  ALA B  90      82.302  18.121  28.264  1.00  2.63           H  
ATOM   4643 2HB  ALA B  90      80.536  18.330  28.294  1.00  2.63           H  
ATOM   4644 3HB  ALA B  90      81.240  16.794  27.742  1.00  2.63           H  
ATOM   4645  N   LEU B  91      82.450  16.661  24.992  1.00  0.00           N  
ATOM   4646  CA  LEU B  91      83.505  16.069  24.174  1.00  0.00           C  
ATOM   4647  C   LEU B  91      83.845  16.949  22.960  1.00  0.00           C  
ATOM   4648  O   LEU B  91      85.012  17.116  22.607  1.00  0.00           O  
ATOM   4649  CB  LEU B  91      83.082  14.673  23.699  1.00  0.00           C  
ATOM   4650  CG  LEU B  91      84.089  13.944  22.801  1.00  0.00           C  
ATOM   4651  CD1 LEU B  91      85.410  13.782  23.540  1.00  0.00           C  
ATOM   4652  CD2 LEU B  91      83.521  12.591  22.397  1.00  0.00           C  
ATOM   4653  H   LEU B  91      81.580  16.160  25.105  1.00  0.00           H  
ATOM   4654  HA  LEU B  91      84.409  15.988  24.780  1.00  0.00           H  
ATOM   4655 1HB  LEU B  91      82.905  14.049  24.575  1.00  0.00           H  
ATOM   4656 2HB  LEU B  91      82.148  14.763  23.148  1.00  0.00           H  
ATOM   4657  HG  LEU B  91      84.278  14.540  21.908  1.00  0.00           H  
ATOM   4658 1HD1 LEU B  91      86.125  13.264  22.901  1.00  0.00           H  
ATOM   4659 2HD1 LEU B  91      85.804  14.765  23.801  1.00  0.00           H  
ATOM   4660 3HD1 LEU B  91      85.248  13.204  24.449  1.00  0.00           H  
ATOM   4661 1HD2 LEU B  91      84.234  12.073  21.757  1.00  0.00           H  
ATOM   4662 2HD2 LEU B  91      83.332  11.995  23.289  1.00  0.00           H  
ATOM   4663 3HD2 LEU B  91      82.584  12.736  21.854  1.00  0.00           H  
ATOM   4664  N   VAL B  92      82.825  17.510  22.325  1.00  0.00           N  
ATOM   4665  CA  VAL B  92      83.101  18.406  21.189  1.00  0.00           C  
ATOM   4666  C   VAL B  92      83.852  19.647  21.673  1.00  0.00           C  
ATOM   4667  O   VAL B  92      84.821  20.079  21.053  1.00  0.00           O  
ATOM   4668  CB  VAL B  92      81.791  18.833  20.500  1.00  0.00           C  
ATOM   4669  CG1 VAL B  92      82.068  19.871  19.423  1.00  0.00           C  
ATOM   4670  CG2 VAL B  92      81.096  17.616  19.907  1.00  0.00           C  
ATOM   4671  H   VAL B  92      81.865  17.341  22.595  1.00  0.00           H  
ATOM   4672  HA  VAL B  92      83.740  17.879  20.480  1.00  0.00           H  
ATOM   4673  HB  VAL B  92      81.137  19.301  21.236  1.00  0.00           H  
ATOM   4674 1HG1 VAL B  92      81.133  20.162  18.946  1.00  0.00           H  
ATOM   4675 2HG1 VAL B  92      82.532  20.750  19.875  1.00  0.00           H  
ATOM   4676 3HG1 VAL B  92      82.740  19.450  18.675  1.00  0.00           H  
ATOM   4677 1HG2 VAL B  92      80.171  17.924  19.423  1.00  0.00           H  
ATOM   4678 2HG2 VAL B  92      81.751  17.144  19.175  1.00  0.00           H  
ATOM   4679 3HG2 VAL B  92      80.870  16.904  20.702  1.00  0.00           H  
ATOM   4680  N   VAL B  93      83.411  20.229  22.782  1.00  3.19           N  
ATOM   4681  CA  VAL B  93      84.082  21.438  23.268  1.00  3.19           C  
ATOM   4682  C   VAL B  93      85.568  21.214  23.522  1.00  3.19           C  
ATOM   4683  O   VAL B  93      86.406  22.025  23.126  1.00  3.19           O  
ATOM   4684  CB  VAL B  93      83.419  21.923  24.572  1.00  3.19           C  
ATOM   4685  CG1 VAL B  93      84.252  23.023  25.215  1.00  3.19           C  
ATOM   4686  CG2 VAL B  93      82.008  22.412  24.285  1.00  3.19           C  
ATOM   4687  H   VAL B  93      82.626  19.860  23.300  1.00  3.19           H  
ATOM   4688  HA  VAL B  93      84.009  22.207  22.498  1.00  3.19           H  
ATOM   4689  HB  VAL B  93      83.380  21.094  25.279  1.00  3.19           H  
ATOM   4690 1HG1 VAL B  93      83.768  23.354  26.135  1.00  3.19           H  
ATOM   4691 2HG1 VAL B  93      85.245  22.640  25.444  1.00  3.19           H  
ATOM   4692 3HG1 VAL B  93      84.334  23.865  24.527  1.00  3.19           H  
ATOM   4693 1HG2 VAL B  93      81.545  22.753  25.211  1.00  3.19           H  
ATOM   4694 2HG2 VAL B  93      82.047  23.237  23.574  1.00  3.19           H  
ATOM   4695 3HG2 VAL B  93      81.418  21.597  23.865  1.00  3.19           H  
ATOM   4696  N   LEU B  94      85.905  20.113  24.178  1.00  0.00           N  
ATOM   4697  CA  LEU B  94      87.295  19.795  24.479  1.00  0.00           C  
ATOM   4698  C   LEU B  94      88.059  19.346  23.234  1.00  0.00           C  
ATOM   4699  O   LEU B  94      89.163  19.820  22.967  1.00  0.00           O  
ATOM   4700  CB  LEU B  94      87.359  18.697  25.548  1.00  0.00           C  
ATOM   4701  CG  LEU B  94      88.757  18.392  26.105  1.00  0.00           C  
ATOM   4702  CD1 LEU B  94      89.299  19.623  26.819  1.00  0.00           C  
ATOM   4703  CD2 LEU B  94      88.679  17.202  27.050  1.00  0.00           C  
ATOM   4704  H   LEU B  94      85.179  19.478  24.478  1.00  0.00           H  
ATOM   4705  HA  LEU B  94      87.776  20.690  24.872  1.00  0.00           H  
ATOM   4706 1HB  LEU B  94      86.726  18.988  26.385  1.00  0.00           H  
ATOM   4707 2HB  LEU B  94      86.964  17.774  25.123  1.00  0.00           H  
ATOM   4708  HG  LEU B  94      89.432  18.159  25.282  1.00  0.00           H  
ATOM   4709 1HD1 LEU B  94      90.290  19.407  27.215  1.00  0.00           H  
ATOM   4710 2HD1 LEU B  94      89.361  20.453  26.116  1.00  0.00           H  
ATOM   4711 3HD1 LEU B  94      88.632  19.890  27.639  1.00  0.00           H  
ATOM   4712 1HD2 LEU B  94      89.672  16.985  27.445  1.00  0.00           H  
ATOM   4713 2HD2 LEU B  94      88.002  17.434  27.873  1.00  0.00           H  
ATOM   4714 3HD2 LEU B  94      88.304  16.332  26.508  1.00  0.00           H  
ATOM   4715  N   ALA B  95      87.462  18.431  22.473  1.00  0.00           N  
ATOM   4716  CA  ALA B  95      88.094  17.914  21.271  1.00  0.00           C  
ATOM   4717  C   ALA B  95      88.314  19.020  20.249  1.00  0.00           C  
ATOM   4718  O   ALA B  95      89.316  19.026  19.534  1.00  0.00           O  
ATOM   4719  CB  ALA B  95      87.250  16.794  20.661  1.00  0.00           C  
ATOM   4720  H   ALA B  95      86.550  18.085  22.737  1.00  0.00           H  
ATOM   4721  HA  ALA B  95      89.068  17.511  21.547  1.00  0.00           H  
ATOM   4722 1HB  ALA B  95      87.738  16.419  19.762  1.00  0.00           H  
ATOM   4723 2HB  ALA B  95      87.146  15.983  21.383  1.00  0.00           H  
ATOM   4724 3HB  ALA B  95      86.264  17.180  20.406  1.00  0.00           H  
ATOM   4725  N   SER B  96      87.382  19.964  20.169  1.00  0.00           N  
ATOM   4726  CA  SER B  96      87.514  21.062  19.214  1.00  0.00           C  
ATOM   4727  C   SER B  96      88.726  21.913  19.539  1.00  0.00           C  
ATOM   4728  O   SER B  96      89.557  22.187  18.670  1.00  0.00           O  
ATOM   4729  CB  SER B  96      86.266  21.923  19.222  1.00  0.00           C  
ATOM   4730  OG  SER B  96      86.384  22.989  18.320  1.00  0.00           O  
ATOM   4731  H   SER B  96      86.571  19.932  20.772  1.00  0.00           H  
ATOM   4732  HA  SER B  96      87.639  20.640  18.217  1.00  0.00           H  
ATOM   4733 1HB  SER B  96      85.401  21.314  18.957  1.00  0.00           H  
ATOM   4734 2HB  SER B  96      86.097  22.311  20.226  1.00  0.00           H  
ATOM   4735  HG  SER B  96      85.562  23.482  18.383  1.00  0.00           H  
ATOM   4736  N   GLU B  97      88.816  22.325  20.801  1.00  0.00           N  
ATOM   4737  CA  GLU B  97      89.913  23.163  21.263  1.00  0.00           C  
ATOM   4738  C   GLU B  97      91.266  22.483  21.134  1.00  0.00           C  
ATOM   4739  O   GLU B  97      92.278  23.148  20.915  1.00  0.00           O  
ATOM   4740  CB  GLU B  97      89.682  23.569  22.721  1.00  0.00           C  
ATOM   4741  CG  GLU B  97      88.528  24.538  22.929  1.00  0.00           C  
ATOM   4742  CD  GLU B  97      88.252  24.817  24.380  1.00  0.00           C  
ATOM   4743  OE1 GLU B  97      88.877  24.205  25.212  1.00  0.00           O  
ATOM   4744  OE2 GLU B  97      87.415  25.644  24.657  1.00  0.00           O1-
ATOM   4745  H   GLU B  97      88.099  22.046  21.455  1.00  0.00           H  
ATOM   4746  HA  GLU B  97      89.948  24.060  20.643  1.00  0.00           H  
ATOM   4747 1HB  GLU B  97      89.484  22.680  23.319  1.00  0.00           H  
ATOM   4748 2HB  GLU B  97      90.585  24.034  23.115  1.00  0.00           H  
ATOM   4749 1HG  GLU B  97      88.760  25.478  22.428  1.00  0.00           H  
ATOM   4750 2HG  GLU B  97      87.632  24.125  22.467  1.00  0.00           H  
ATOM   4751  N   GLU B  98      91.295  21.165  21.278  1.00  0.00           N  
ATOM   4752  CA  GLU B  98      92.547  20.434  21.142  1.00  0.00           C  
ATOM   4753  C   GLU B  98      92.903  20.110  19.691  1.00  0.00           C  
ATOM   4754  O   GLU B  98      93.941  19.508  19.427  1.00  0.00           O  
ATOM   4755  CB  GLU B  98      92.476  19.136  21.950  1.00  0.00           C  
ATOM   4756  CG  GLU B  98      92.358  19.338  23.455  1.00  0.00           C  
ATOM   4757  CD  GLU B  98      93.576  19.985  24.054  1.00  0.00           C  
ATOM   4758  OE1 GLU B  98      94.649  19.770  23.548  1.00  0.00           O  
ATOM   4759  OE2 GLU B  98      93.431  20.696  25.021  1.00  0.00           O1-
ATOM   4760  H   GLU B  98      90.446  20.656  21.484  1.00  0.00           H  
ATOM   4761  HA  GLU B  98      93.354  21.053  21.533  1.00  0.00           H  
ATOM   4762 1HB  GLU B  98      91.618  18.550  21.623  1.00  0.00           H  
ATOM   4763 2HB  GLU B  98      93.369  18.541  21.761  1.00  0.00           H  
ATOM   4764 1HG  GLU B  98      91.491  19.963  23.659  1.00  0.00           H  
ATOM   4765 2HG  GLU B  98      92.196  18.372  23.928  1.00  0.00           H  
ATOM   4766  N   GLY B  99      92.045  20.508  18.755  1.00  0.00           N  
ATOM   4767  CA  GLY B  99      92.299  20.254  17.347  1.00  0.00           C  
ATOM   4768  C   GLY B  99      92.144  18.780  17.026  1.00  0.00           C  
ATOM   4769  O   GLY B  99      92.920  18.210  16.254  1.00  0.00           O  
ATOM   4770  H   GLY B  99      91.200  20.994  19.023  1.00  0.00           H  
ATOM   4771 1HA  GLY B  99      91.608  20.840  16.741  1.00  0.00           H  
ATOM   4772 2HA  GLY B  99      93.306  20.584  17.094  1.00  0.00           H  
ATOM   4773  N   ASP B 100      91.142  18.158  17.643  1.00  0.00           N  
ATOM   4774  CA  ASP B 100      90.898  16.730  17.478  1.00  0.00           C  
ATOM   4775  C   ASP B 100      89.500  16.508  16.900  1.00  0.00           C  
ATOM   4776  O   ASP B 100      88.568  16.155  17.623  1.00  0.00           O  
ATOM   4777  CB  ASP B 100      91.038  15.994  18.812  1.00  0.00           C  
ATOM   4778  CG  ASP B 100      90.939  14.481  18.668  1.00  0.00           C  
ATOM   4779  OD1 ASP B 100      90.248  14.032  17.785  1.00  0.00           O  
ATOM   4780  OD2 ASP B 100      91.554  13.788  19.444  1.00  0.00           O1-
ATOM   4781  H   ASP B 100      90.533  18.694  18.245  1.00  0.00           H  
ATOM   4782  HA  ASP B 100      91.637  16.329  16.783  1.00  0.00           H  
ATOM   4783 1HB  ASP B 100      92.002  16.237  19.263  1.00  0.00           H  
ATOM   4784 2HB  ASP B 100      90.262  16.331  19.498  1.00  0.00           H  
ATOM   4785  N   PRO B 101      89.344  16.718  15.584  1.00  0.00           N  
ATOM   4786  CA  PRO B 101      88.028  16.533  14.965  1.00  0.00           C  
ATOM   4787  C   PRO B 101      87.571  15.069  14.932  1.00  0.00           C  
ATOM   4788  O   PRO B 101      86.382  14.783  14.783  1.00  0.00           O  
ATOM   4789  CB  PRO B 101      88.252  17.077  13.551  1.00  0.00           C  
ATOM   4790  CG  PRO B 101      89.714  16.903  13.318  1.00  0.00           C  
ATOM   4791  CD  PRO B 101      90.344  17.204  14.651  1.00  0.00           C  
ATOM   4792  NV  PRO B 101      89.332  16.713  15.606  1.00  0.00           N  
ATOM   4793  HA  PRO B 101      87.283  17.125  15.516  1.00  0.00           H  
ATOM   4794 1HB  PRO B 101      87.634  16.518  12.831  1.00  0.00           H  
ATOM   4795 2HB  PRO B 101      87.932  18.129  13.497  1.00  0.00           H  
ATOM   4796 1HG  PRO B 101      89.924  15.880  12.971  1.00  0.00           H  
ATOM   4797 2HG  PRO B 101      90.056  17.585  12.524  1.00  0.00           H  
ATOM   4798 1HD  PRO B 101      91.292  16.656  14.741  1.00  0.00           H  
ATOM   4799 2HD  PRO B 101      90.512  18.288  14.742  1.00  0.00           H  
ATOM   4800  N   GLU B 102      88.493  14.123  15.066  1.00  0.00           N  
ATOM   4801  CA  GLU B 102      88.104  12.712  15.052  1.00  0.00           C  
ATOM   4802  C   GLU B 102      87.222  12.415  16.259  1.00  0.00           C  
ATOM   4803  O   GLU B 102      86.224  11.701  16.148  1.00  0.00           O  
ATOM   4804  CB  GLU B 102      89.335  11.806  15.061  1.00  0.00           C  
ATOM   4805  CG  GLU B 102      89.023  10.319  14.971  1.00  0.00           C  
ATOM   4806  CD  GLU B 102      90.257   9.465  14.875  1.00  0.00           C  
ATOM   4807  OE1 GLU B 102      91.333  10.012  14.855  1.00  0.00           O  
ATOM   4808  OE2 GLU B 102      90.123   8.266  14.823  1.00  0.00           O1-
ATOM   4809  H   GLU B 102      89.467  14.364  15.180  1.00  0.00           H  
ATOM   4810  HA  GLU B 102      87.531  12.521  14.143  1.00  0.00           H  
ATOM   4811 1HB  GLU B 102      89.983  12.062  14.222  1.00  0.00           H  
ATOM   4812 2HB  GLU B 102      89.903  11.973  15.976  1.00  0.00           H  
ATOM   4813 1HG  GLU B 102      88.458  10.023  15.855  1.00  0.00           H  
ATOM   4814 2HG  GLU B 102      88.396  10.143  14.098  1.00  0.00           H  
ATOM   4815  N   MET B 103      87.590  12.962  17.411  1.00  0.00           N  
ATOM   4816  CA  MET B 103      86.776  12.767  18.623  1.00  0.00           C  
ATOM   4817  C   MET B 103      85.476  13.547  18.560  1.00  0.00           C  
ATOM   4818  O   MET B 103      84.488  13.176  19.190  1.00  0.00           O  
ATOM   4819  CB  MET B 103      87.568  13.169  19.865  1.00  0.00           C  
ATOM   4820  CG  MET B 103      88.750  12.263  20.181  1.00  0.00           C  
ATOM   4821  SD  MET B 103      88.267  10.535  20.379  1.00  0.00           S  
ATOM   4822  CE  MET B 103      87.370  10.610  21.926  1.00  0.00           C  
ATOM   4823  H   MET B 103      88.432  13.519  17.470  1.00  0.00           H  
ATOM   4824  HA  MET B 103      86.533  11.708  18.708  1.00  0.00           H  
ATOM   4825 1HB  MET B 103      87.948  14.182  19.742  1.00  0.00           H  
ATOM   4826 2HB  MET B 103      86.906  13.171  20.733  1.00  0.00           H  
ATOM   4827 1HG  MET B 103      89.481  12.327  19.379  1.00  0.00           H  
ATOM   4828 2HG  MET B 103      89.226  12.594  21.104  1.00  0.00           H  
ATOM   4829 1HE  MET B 103      87.007   9.614  22.184  1.00  0.00           H  
ATOM   4830 2HE  MET B 103      88.031  10.971  22.714  1.00  0.00           H  
ATOM   4831 3HE  MET B 103      86.523  11.288  21.823  1.00  0.00           H  
ATOM   4832  N   VAL B 104      85.453  14.645  17.796  1.00  0.00           N  
ATOM   4833  CA  VAL B 104      84.209  15.390  17.597  1.00  0.00           C  
ATOM   4834  C   VAL B 104      83.234  14.477  16.861  1.00  0.00           C  
ATOM   4835  O   VAL B 104      82.049  14.422  17.196  1.00  0.00           O  
ATOM   4836  CB  VAL B 104      84.455  16.675  16.782  1.00  0.00           C  
ATOM   4837  CG1 VAL B 104      83.133  17.338  16.425  1.00  0.00           C  
ATOM   4838  CG2 VAL B 104      85.340  17.628  17.569  1.00  0.00           C  
ATOM   4839  H   VAL B 104      86.299  14.971  17.351  1.00  0.00           H  
ATOM   4840  HA  VAL B 104      83.807  15.661  18.574  1.00  0.00           H  
ATOM   4841  HB  VAL B 104      84.944  16.412  15.845  1.00  0.00           H  
ATOM   4842 1HG1 VAL B 104      83.324  18.243  15.849  1.00  0.00           H  
ATOM   4843 2HG1 VAL B 104      82.530  16.651  15.830  1.00  0.00           H  
ATOM   4844 3HG1 VAL B 104      82.595  17.595  17.337  1.00  0.00           H  
ATOM   4845 1HG2 VAL B 104      85.509  18.533  16.987  1.00  0.00           H  
ATOM   4846 2HG2 VAL B 104      84.851  17.887  18.509  1.00  0.00           H  
ATOM   4847 3HG2 VAL B 104      86.297  17.148  17.778  1.00  0.00           H  
ATOM   4848  N   LEU B 105      83.735  13.761  15.856  1.00  0.00           N  
ATOM   4849  CA  LEU B 105      82.912  12.802  15.128  1.00  0.00           C  
ATOM   4850  C   LEU B 105      82.331  11.740  16.082  1.00  0.00           C  
ATOM   4851  O   LEU B 105      81.155  11.389  15.992  1.00  0.00           O  
ATOM   4852  CB  LEU B 105      83.742  12.123  14.031  1.00  0.00           C  
ATOM   4853  CG  LEU B 105      83.049  10.979  13.283  1.00  0.00           C  
ATOM   4854  CD1 LEU B 105      81.792  11.503  12.604  1.00  0.00           C  
ATOM   4855  CD2 LEU B 105      84.010  10.377  12.268  1.00  0.00           C  
ATOM   4856  H   LEU B 105      84.703  13.880  15.591  1.00  0.00           H  
ATOM   4857  HA  LEU B 105      82.088  13.337  14.662  1.00  0.00           H  
ATOM   4858 1HB  LEU B 105      84.029  12.874  13.296  1.00  0.00           H  
ATOM   4859 2HB  LEU B 105      84.653  11.721  14.480  1.00  0.00           H  
ATOM   4860  HG  LEU B 105      82.747  10.208  13.996  1.00  0.00           H  
ATOM   4861 1HD1 LEU B 105      81.297  10.689  12.072  1.00  0.00           H  
ATOM   4862 2HD1 LEU B 105      81.115  11.908  13.355  1.00  0.00           H  
ATOM   4863 3HD1 LEU B 105      82.061  12.286  11.896  1.00  0.00           H  
ATOM   4864 1HD2 LEU B 105      83.516   9.563  11.736  1.00  0.00           H  
ATOM   4865 2HD2 LEU B 105      84.311  11.145  11.553  1.00  0.00           H  
ATOM   4866 3HD2 LEU B 105      84.891   9.994  12.782  1.00  0.00           H  
ATOM   4867  N   LEU B 106      83.142  11.230  16.992  1.00  0.00           N  
ATOM   4868  CA  LEU B 106      82.626  10.246  17.944  1.00  0.00           C  
ATOM   4869  C   LEU B 106      81.491  10.816  18.796  1.00  0.00           C  
ATOM   4870  O   LEU B 106      80.578  10.094  19.194  1.00  0.00           O  
ATOM   4871  CB  LEU B 106      83.755   9.756  18.857  1.00  0.00           C  
ATOM   4872  CG  LEU B 106      84.488   8.492  18.390  1.00  0.00           C  
ATOM   4873  CD1 LEU B 106      85.182   8.768  17.062  1.00  0.00           C  
ATOM   4874  CD2 LEU B 106      85.488   8.061  19.451  1.00  0.00           C  
ATOM   4875  H   LEU B 106      84.115  11.502  17.047  1.00  0.00           H  
ATOM   4876  HA  LEU B 106      82.215   9.406  17.385  1.00  0.00           H  
ATOM   4877 1HB  LEU B 106      84.495  10.550  18.953  1.00  0.00           H  
ATOM   4878 2HB  LEU B 106      83.340   9.553  19.844  1.00  0.00           H  
ATOM   4879  HG  LEU B 106      83.765   7.691  18.226  1.00  0.00           H  
ATOM   4880 1HD1 LEU B 106      85.703   7.869  16.729  1.00  0.00           H  
ATOM   4881 2HD1 LEU B 106      84.442   9.055  16.317  1.00  0.00           H  
ATOM   4882 3HD1 LEU B 106      85.901   9.577  17.191  1.00  0.00           H  
ATOM   4883 1HD2 LEU B 106      86.007   7.162  19.119  1.00  0.00           H  
ATOM   4884 2HD2 LEU B 106      86.212   8.860  19.614  1.00  0.00           H  
ATOM   4885 3HD2 LEU B 106      84.962   7.853  20.384  1.00  0.00           H  
ATOM   4886  N   ALA B 107      81.536  12.119  19.087  1.00  0.00           N  
ATOM   4887  CA  ALA B 107      80.467  12.765  19.829  1.00  0.00           C  
ATOM   4888  C   ALA B 107      79.188  12.634  19.017  1.00  0.00           C  
ATOM   4889  O   ALA B 107      78.104  12.457  19.573  1.00  0.00           O  
ATOM   4890  CB  ALA B 107      80.769  14.216  20.094  1.00  0.00           C  
ATOM   4891  H   ALA B 107      82.330  12.668  18.787  1.00  0.00           H  
ATOM   4892  HA  ALA B 107      80.365  12.259  20.788  1.00  0.00           H  
ATOM   4893 1HB  ALA B 107      79.944  14.664  20.650  1.00  0.00           H  
ATOM   4894 2HB  ALA B 107      81.688  14.296  20.677  1.00  0.00           H  
ATOM   4895 3HB  ALA B 107      80.894  14.739  19.148  1.00  0.00           H  
ATOM   4896  N   ALA B 108      79.322  12.724  17.708  1.00  0.00           N  
ATOM   4897  CA  ALA B 108      78.146  12.579  16.858  1.00  0.00           C  
ATOM   4898  C   ALA B 108      77.572  11.172  16.950  1.00  0.00           C  
ATOM   4899  O   ALA B 108      76.356  10.982  16.920  1.00  0.00           O  
ATOM   4900  CB  ALA B 108      78.500  12.933  15.399  1.00  0.00           C  
ATOM   4901  H   ALA B 108      80.223  12.888  17.281  1.00  0.00           H  
ATOM   4902  HA  ALA B 108      77.382  13.271  17.216  1.00  0.00           H  
ATOM   4903 1HB  ALA B 108      77.615  12.823  14.773  1.00  0.00           H  
ATOM   4904 2HB  ALA B 108      78.852  13.964  15.350  1.00  0.00           H  
ATOM   4905 3HB  ALA B 108      79.280  12.265  15.042  1.00  0.00           H  
ATOM   4906  N   TRP B 109      78.452  10.191  17.063  1.00  0.00           N  
ATOM   4907  CA  TRP B 109      78.036   8.809  17.218  1.00  0.00           C  
ATOM   4908  C   TRP B 109      77.285   8.584  18.542  1.00  0.00           C  
ATOM   4909  O   TRP B 109      76.405   7.730  18.630  1.00  0.00           O  
ATOM   4910  CB  TRP B 109      79.254   7.888  17.149  1.00  0.00           C  
ATOM   4911  CG  TRP B 109      79.934   7.890  15.814  1.00  0.00           C  
ATOM   4912  CD1 TRP B 109      79.461   8.443  14.661  1.00  0.00           C  
ATOM   4913  CD2 TRP B 109      81.220   7.314  15.485  1.00  0.00           C  
ATOM   4914  CE2 TRP B 109      81.443   7.560  14.128  1.00  0.00           C  
ATOM   4915  CE3 TRP B 109      82.186   6.618  16.223  1.00  0.00           C  
ATOM   4916  NE1 TRP B 109      80.359   8.249  13.641  1.00  0.00           N  
ATOM   4917  CZ2 TRP B 109      82.594   7.135  13.483  1.00  0.00           C  
ATOM   4918  CZ3 TRP B 109      83.339   6.191  15.576  1.00  0.00           C  
ATOM   4919  CH2 TRP B 109      83.537   6.445  14.243  1.00  0.00           C  
ATOM   4920  H   TRP B 109      79.438  10.408  17.037  1.00  0.00           H  
ATOM   4921  HA  TRP B 109      77.348   8.563  16.411  1.00  0.00           H  
ATOM   4922 1HB  TRP B 109      79.980   8.188  17.906  1.00  0.00           H  
ATOM   4923 2HB  TRP B 109      78.951   6.866  17.378  1.00  0.00           H  
ATOM   4924  HD1 TRP B 109      78.510   8.963  14.563  1.00  0.00           H  
ATOM   4925  HE1 TRP B 109      80.243   8.560  12.689  1.00  0.00           H  
ATOM   4926  HE3 TRP B 109      82.036   6.417  17.282  1.00  0.00           H  
ATOM   4927  HZ2 TRP B 109      82.767   7.325  12.425  1.00  0.00           H  
ATOM   4928  HZ3 TRP B 109      84.088   5.650  16.157  1.00  0.00           H  
ATOM   4929  HH2 TRP B 109      84.457   6.096  13.768  1.00  0.00           H  
ATOM   4930  N   VAL B 110      77.635   9.350  19.573  1.00  0.00           N  
ATOM   4931  CA  VAL B 110      76.905   9.261  20.841  1.00  0.00           C  
ATOM   4932  C   VAL B 110      75.495   9.746  20.639  1.00  0.00           C  
ATOM   4933  O   VAL B 110      74.539   9.100  21.066  1.00  0.00           O  
ATOM   4934  CB  VAL B 110      77.586  10.105  21.937  1.00  0.00           C  
ATOM   4935  CG1 VAL B 110      76.730  10.130  23.196  1.00  0.00           C  
ATOM   4936  CG2 VAL B 110      78.968   9.546  22.234  1.00  0.00           C  
ATOM   4937  H   VAL B 110      78.405   9.999  19.493  1.00  0.00           H  
ATOM   4938  HA  VAL B 110      76.898   8.218  21.163  1.00  0.00           H
[truncated: 5,815,156 more chars]
