# Supplementary material for: Blueprinting extendable nanomaterials with standardized protein blocks
Source: Nature. 2024 Mar 13;627(8005):898–904. doi: 10.1038/s41586-024-07188-4 (PMC10972742; doi:10.1038/s41586-024-07188-4)
Supplement: Supplementary file 4 — Design models with ideal backbones as well as experimentally determined structures for comparison. For reference to design names, see Supplementary Fig. 1. [file 41586_2024_7188_MOESM4_ESM.zip › cage_O43_54_-4_design_Bcomp.pdb]

ATOM      1  N   ASP A   1      36.435  40.092  59.795  1.00  0.00           N  
ATOM      2  CA  ASP A   1      35.472  39.251  59.096  1.00  0.00           C  
ATOM      3  C   ASP A   1      35.870  39.007  57.646  1.00  0.00           C  
ATOM      4  O   ASP A   1      35.221  38.234  56.944  1.00  0.00           O  
ATOM      5  CB  ASP A   1      34.081  39.876  59.139  1.00  0.00           C  
ATOM      6  CG  ASP A   1      33.548  39.991  60.546  1.00  0.00           C  
ATOM      7  OD1 ASP A   1      34.075  39.324  61.405  1.00  0.00           O  
ATOM      8  OD2 ASP A   1      32.648  40.758  60.767  1.00  0.00           O1-
ATOM      9 1H   ASP A   1      36.398  39.881  60.783  1.00  0.00           H  
ATOM     10 2H   ASP A   1      37.364  39.908  59.446  1.00  0.00           H  
ATOM     11 3H   ASP A   1      36.204  41.065  59.655  1.00  0.00           H  
ATOM     12  HA  ASP A   1      35.432  38.284  59.604  1.00  0.00           H  
ATOM     13 1HB  ASP A   1      34.116  40.861  58.694  1.00  0.00           H  
ATOM     14 2HB  ASP A   1      33.389  39.273  58.548  1.00  0.00           H  
ATOM     15  N   ASP A   2      36.927  39.674  57.186  1.00  0.00           N  
ATOM     16  CA  ASP A   2      37.311  39.592  55.777  1.00  0.00           C  
ATOM     17  C   ASP A   2      37.697  38.167  55.385  1.00  0.00           C  
ATOM     18  O   ASP A   2      37.403  37.714  54.276  1.00  0.00           O  
ATOM     19  CB  ASP A   2      38.476  40.539  55.483  1.00  0.00           C  
ATOM     20  CG  ASP A   2      38.684  40.776  53.993  1.00  0.00           C  
ATOM     21  OD1 ASP A   2      37.833  41.379  53.382  1.00  0.00           O  
ATOM     22  OD2 ASP A   2      39.694  40.351  53.482  1.00  0.00           O1-
ATOM     23  H   ASP A   2      37.461  40.268  57.802  1.00  0.00           H  
ATOM     24  HA  ASP A   2      36.458  39.889  55.169  1.00  0.00           H  
ATOM     25 1HB  ASP A   2      38.293  41.500  55.965  1.00  0.00           H  
ATOM     26 2HB  ASP A   2      39.393  40.130  55.903  1.00  0.00           H  
ATOM     27  N   LEU A   3      38.341  37.455  56.302  1.00  0.00           N  
ATOM     28  CA  LEU A   3      38.753  36.084  56.039  1.00  0.00           C  
ATOM     29  C   LEU A   3      37.553  35.141  56.017  1.00  0.00           C  
ATOM     30  O   LEU A   3      37.538  34.169  55.260  1.00  0.00           O  
ATOM     31  CB  LEU A   3      39.773  35.635  57.092  1.00  0.00           C  
ATOM     32  CG  LEU A   3      41.131  36.367  57.091  1.00  0.00           C  
ATOM     33  CD1 LEU A   3      41.896  35.989  58.342  1.00  0.00           C  
ATOM     34  CD2 LEU A   3      41.938  35.974  55.867  1.00  0.00           C  
ATOM     35  H   LEU A   3      38.561  37.880  57.191  1.00  0.00           H  
ATOM     36  HA  LEU A   3      39.223  36.049  55.058  1.00  0.00           H  
ATOM     37 1HB  LEU A   3      39.333  35.790  58.061  1.00  0.00           H  
ATOM     38 2HB  LEU A   3      39.962  34.574  56.960  1.00  0.00           H  
ATOM     39  HG  LEU A   3      40.969  37.446  57.096  1.00  0.00           H  
ATOM     40 1HD1 LEU A   3      42.858  36.504  58.352  1.00  0.00           H  
ATOM     41 2HD1 LEU A   3      41.323  36.271  59.225  1.00  0.00           H  
ATOM     42 3HD1 LEU A   3      42.062  34.918  58.341  1.00  0.00           H  
ATOM     43 1HD2 LEU A   3      42.896  36.493  55.889  1.00  0.00           H  
ATOM     44 2HD2 LEU A   3      42.110  34.903  55.881  1.00  0.00           H  
ATOM     45 3HD2 LEU A   3      41.404  36.245  54.961  1.00  0.00           H  
ATOM     46  N   LEU A   4      36.537  35.431  56.836  1.00  0.00           N  
ATOM     47  CA  LEU A   4      35.344  34.588  56.855  1.00  0.00           C  
ATOM     48  C   LEU A   4      34.625  34.721  55.529  1.00  0.00           C  
ATOM     49  O   LEU A   4      34.116  33.744  54.981  1.00  0.00           O  
ATOM     50  CB  LEU A   4      34.370  35.004  57.971  1.00  0.00           C  
ATOM     51  CG  LEU A   4      34.777  34.696  59.416  1.00  0.00           C  
ATOM     52  CD1 LEU A   4      33.724  35.265  60.356  1.00  0.00           C  
ATOM     53  CD2 LEU A   4      34.921  33.175  59.614  1.00  0.00           C  
ATOM     54  H   LEU A   4      36.589  36.243  57.431  1.00  0.00           H  
ATOM     55  HA  LEU A   4      35.640  33.552  56.985  1.00  0.00           H  
ATOM     56 1HB  LEU A   4      34.215  36.081  57.902  1.00  0.00           H  
ATOM     57 2HB  LEU A   4      33.415  34.513  57.790  1.00  0.00           H  
ATOM     58  HG  LEU A   4      35.711  35.187  59.638  1.00  0.00           H  
ATOM     59 1HD1 LEU A   4      34.012  35.068  61.389  1.00  0.00           H  
ATOM     60 2HD1 LEU A   4      33.643  36.343  60.205  1.00  0.00           H  
ATOM     61 3HD1 LEU A   4      32.761  34.799  60.152  1.00  0.00           H  
ATOM     62 1HD2 LEU A   4      35.209  32.969  60.644  1.00  0.00           H  
ATOM     63 2HD2 LEU A   4      33.971  32.689  59.398  1.00  0.00           H  
ATOM     64 3HD2 LEU A   4      35.686  32.783  58.945  1.00  0.00           H  
ATOM     65  N   LEU A   5      34.601  35.941  55.011  1.00  0.00           N  
ATOM     66  CA  LEU A   5      33.943  36.225  53.753  1.00  0.00           C  
ATOM     67  C   LEU A   5      34.625  35.492  52.609  1.00  0.00           C  
ATOM     68  O   LEU A   5      33.956  34.947  51.728  1.00  0.00           O  
ATOM     69  CB  LEU A   5      33.926  37.739  53.524  1.00  0.00           C  
ATOM     70  CG  LEU A   5      33.028  38.527  54.508  1.00  0.00           C  
ATOM     71  CD1 LEU A   5      33.374  39.990  54.461  1.00  0.00           C  
ATOM     72  CD2 LEU A   5      31.587  38.339  54.126  1.00  0.00           C  
ATOM     73  H   LEU A   5      35.033  36.702  55.527  1.00  0.00           H  
ATOM     74  HA  LEU A   5      32.920  35.868  53.813  1.00  0.00           H  
ATOM     75 1HB  LEU A   5      34.943  38.118  53.621  1.00  0.00           H  
ATOM     76 2HB  LEU A   5      33.581  37.939  52.514  1.00  0.00           H  
ATOM     77  HG  LEU A   5      33.191  38.163  55.519  1.00  0.00           H  
ATOM     78 1HD1 LEU A   5      32.741  40.538  55.158  1.00  0.00           H  
ATOM     79 2HD1 LEU A   5      34.414  40.122  54.737  1.00  0.00           H  
ATOM     80 3HD1 LEU A   5      33.216  40.360  53.467  1.00  0.00           H  
ATOM     81 1HD2 LEU A   5      30.958  38.888  54.806  1.00  0.00           H  
ATOM     82 2HD2 LEU A   5      31.454  38.723  53.124  1.00  0.00           H  
ATOM     83 3HD2 LEU A   5      31.316  37.296  54.159  1.00  0.00           H  
ATOM     84  N   LEU A   6      35.952  35.428  52.645  1.00  0.00           N  
ATOM     85  CA  LEU A   6      36.674  34.672  51.629  1.00  0.00           C  
ATOM     86  C   LEU A   6      36.320  33.189  51.708  1.00  0.00           C  
ATOM     87  O   LEU A   6      36.086  32.549  50.684  1.00  0.00           O  
ATOM     88  CB  LEU A   6      38.185  34.861  51.799  1.00  0.00           C  
ATOM     89  CG  LEU A   6      38.727  36.252  51.442  1.00  0.00           C  
ATOM     90  CD1 LEU A   6      40.173  36.368  51.911  1.00  0.00           C  
ATOM     91  CD2 LEU A   6      38.619  36.467  49.940  1.00  0.00           C  
ATOM     92  H   LEU A   6      36.460  35.922  53.371  1.00  0.00           H  
ATOM     93  HA  LEU A   6      36.369  35.034  50.644  1.00  0.00           H  
ATOM     94 1HB  LEU A   6      38.444  34.660  52.840  1.00  0.00           H  
ATOM     95 2HB  LEU A   6      38.700  34.133  51.173  1.00  0.00           H  
ATOM     96  HG  LEU A   6      38.145  37.012  51.961  1.00  0.00           H  
ATOM     97 1HD1 LEU A   6      40.557  37.355  51.656  1.00  0.00           H  
ATOM     98 2HD1 LEU A   6      40.217  36.229  52.990  1.00  0.00           H  
ATOM     99 3HD1 LEU A   6      40.775  35.606  51.419  1.00  0.00           H  
ATOM    100 1HD2 LEU A   6      39.004  37.455  49.686  1.00  0.00           H  
ATOM    101 2HD2 LEU A   6      39.201  35.706  49.422  1.00  0.00           H  
ATOM    102 3HD2 LEU A   6      37.574  36.394  49.635  1.00  0.00           H  
ATOM    103  N   LEU A   7      36.242  32.644  52.924  1.00  0.00           N  
ATOM    104  CA  LEU A   7      35.933  31.225  53.083  1.00  0.00           C  
ATOM    105  C   LEU A   7      34.535  30.922  52.559  1.00  0.00           C  
ATOM    106  O   LEU A   7      34.302  29.875  51.948  1.00  0.00           O  
ATOM    107  CB  LEU A   7      36.019  30.818  54.560  1.00  0.00           C  
ATOM    108  CG  LEU A   7      37.420  30.833  55.196  1.00  0.00           C  
ATOM    109  CD1 LEU A   7      37.285  30.725  56.709  1.00  0.00           C  
ATOM    110  CD2 LEU A   7      38.236  29.670  54.664  1.00  0.00           C  
ATOM    111  H   LEU A   7      36.428  33.217  53.742  1.00  0.00           H  
ATOM    112  HA  LEU A   7      36.647  30.647  52.502  1.00  0.00           H  
ATOM    113 1HB  LEU A   7      35.390  31.489  55.142  1.00  0.00           H  
ATOM    114 2HB  LEU A   7      35.620  29.807  54.664  1.00  0.00           H  
ATOM    115  HG  LEU A   7      37.920  31.771  54.957  1.00  0.00           H  
ATOM    116 1HD1 LEU A   7      38.272  30.744  57.166  1.00  0.00           H  
ATOM    117 2HD1 LEU A   7      36.703  31.562  57.085  1.00  0.00           H  
ATOM    118 3HD1 LEU A   7      36.785  29.789  56.966  1.00  0.00           H  
ATOM    119 1HD2 LEU A   7      39.215  29.696  55.120  1.00  0.00           H  
ATOM    120 2HD2 LEU A   7      37.741  28.736  54.914  1.00  0.00           H  
ATOM    121 3HD2 LEU A   7      38.343  29.747  53.585  1.00  0.00           H  
ATOM    122  N   LEU A   8      33.610  31.849  52.780  1.00  0.00           N  
ATOM    123  CA  LEU A   8      32.247  31.698  52.297  1.00  0.00           C  
ATOM    124  C   LEU A   8      32.195  31.645  50.766  1.00  0.00           C  
ATOM    125  O   LEU A   8      31.473  30.822  50.197  1.00  0.00           O  
ATOM    126  CB  LEU A   8      31.383  32.845  52.832  1.00  0.00           C  
ATOM    127  CG  LEU A   8      31.041  32.821  54.357  1.00  0.00           C  
ATOM    128  CD1 LEU A   8      30.280  34.088  54.714  1.00  0.00           C  
ATOM    129  CD2 LEU A   8      30.209  31.603  54.702  1.00  0.00           C  
ATOM    130  H   LEU A   8      33.857  32.671  53.324  1.00  0.00           H  
ATOM    131  HA  LEU A   8      31.856  30.759  52.670  1.00  0.00           H  
ATOM    132 1HB  LEU A   8      31.933  33.761  52.659  1.00  0.00           H  
ATOM    133 2HB  LEU A   8      30.475  32.901  52.269  1.00  0.00           H  
ATOM    134  HG  LEU A   8      31.962  32.796  54.929  1.00  0.00           H  
ATOM    135 1HD1 LEU A   8      30.052  34.084  55.780  1.00  0.00           H  
ATOM    136 2HD1 LEU A   8      30.886  34.953  54.480  1.00  0.00           H  
ATOM    137 3HD1 LEU A   8      29.355  34.126  54.144  1.00  0.00           H  
ATOM    138 1HD2 LEU A   8      29.992  31.615  55.765  1.00  0.00           H  
ATOM    139 2HD2 LEU A   8      29.280  31.630  54.148  1.00  0.00           H  
ATOM    140 3HD2 LEU A   8      30.750  30.696  54.463  1.00  0.00           H  
ATOM    141  N   GLU A   9      33.004  32.470  50.097  1.00  0.00           N  
ATOM    142  CA  GLU A   9      33.041  32.426  48.637  1.00  0.00           C  
ATOM    143  C   GLU A   9      33.567  31.082  48.145  1.00  0.00           C  
ATOM    144  O   GLU A   9      33.060  30.536  47.162  1.00  0.00           O  
ATOM    145  CB  GLU A   9      33.912  33.556  48.086  1.00  0.00           C  
ATOM    146  CG  GLU A   9      33.315  34.946  48.253  1.00  0.00           C  
ATOM    147  CD  GLU A   9      34.230  36.038  47.770  1.00  0.00           C  
ATOM    148  OE1 GLU A   9      35.346  35.739  47.421  1.00  0.00           O  
ATOM    149  OE2 GLU A   9      33.811  37.172  47.750  1.00  0.00           O1-
ATOM    150  H   GLU A   9      33.579  33.139  50.604  1.00  0.00           H  
ATOM    151  HA  GLU A   9      32.024  32.550  48.262  1.00  0.00           H  
ATOM    152 1HB  GLU A   9      34.881  33.546  48.588  1.00  0.00           H  
ATOM    153 2HB  GLU A   9      34.092  33.394  47.023  1.00  0.00           H  
ATOM    154 1HG  GLU A   9      32.380  34.999  47.697  1.00  0.00           H  
ATOM    155 2HG  GLU A   9      33.090  35.108  49.306  1.00  0.00           H  
ATOM    156  N   LEU A  10      34.566  30.543  48.841  1.00  0.00           N  
ATOM    157  CA  LEU A  10      35.140  29.255  48.469  1.00  0.00           C  
ATOM    158  C   LEU A  10      34.123  28.131  48.592  1.00  0.00           C  
ATOM    159  O   LEU A  10      34.101  27.218  47.767  1.00  0.00           O  
ATOM    160  CB  LEU A  10      36.356  28.946  49.351  1.00  0.00           C  
ATOM    161  CG  LEU A  10      37.721  29.304  48.750  1.00  0.00           C  
ATOM    162  CD1 LEU A  10      37.787  30.803  48.497  1.00  0.00           C  
ATOM    163  CD2 LEU A  10      38.826  28.859  49.698  1.00  0.00           C  
ATOM    164  H   LEU A  10      34.957  31.059  49.624  1.00  0.00           H  
ATOM    165  HA  LEU A  10      35.460  29.309  47.428  1.00  0.00           H  
ATOM    166 1HB  LEU A  10      36.253  29.490  50.287  1.00  0.00           H  
ATOM    167 2HB  LEU A  10      36.362  27.878  49.574  1.00  0.00           H  
ATOM    168  HG  LEU A  10      37.841  28.797  47.791  1.00  0.00           H  
ATOM    169 1HD1 LEU A  10      38.758  31.058  48.069  1.00  0.00           H  
ATOM    170 2HD1 LEU A  10      37.000  31.091  47.801  1.00  0.00           H  
ATOM    171 3HD1 LEU A  10      37.654  31.337  49.438  1.00  0.00           H  
ATOM    172 1HD2 LEU A  10      39.796  29.113  49.270  1.00  0.00           H  
ATOM    173 2HD2 LEU A  10      38.708  29.365  50.656  1.00  0.00           H  
ATOM    174 3HD2 LEU A  10      38.766  27.780  49.847  1.00  0.00           H  
ATOM    175  N   LEU A  11      33.274  28.195  49.616  1.00  0.00           N  
ATOM    176  CA  LEU A  11      32.244  27.181  49.810  1.00  0.00           C  
ATOM    177  C   LEU A  11      31.261  27.171  48.647  1.00  0.00           C  
ATOM    178  O   LEU A  11      30.852  26.106  48.175  1.00  0.00           O  
ATOM    179  CB  LEU A  11      31.491  27.432  51.123  1.00  0.00           C  
ATOM    180  CG  LEU A  11      32.243  27.046  52.404  1.00  0.00           C  
ATOM    181  CD1 LEU A  11      31.590  27.723  53.601  1.00  0.00           C  
ATOM    182  CD2 LEU A  11      32.240  25.533  52.561  1.00  0.00           C  
ATOM    183  H   LEU A  11      33.357  28.962  50.279  1.00  0.00           H  
ATOM    184  HA  LEU A  11      32.724  26.207  49.855  1.00  0.00           H  
ATOM    185 1HB  LEU A  11      31.248  28.491  51.187  1.00  0.00           H  
ATOM    186 2HB  LEU A  11      30.561  26.866  51.104  1.00  0.00           H  
ATOM    187  HG  LEU A  11      33.274  27.403  52.342  1.00  0.00           H  
ATOM    188 1HD1 LEU A  11      32.125  27.452  54.509  1.00  0.00           H  
ATOM    189 2HD1 LEU A  11      31.625  28.806  53.471  1.00  0.00           H  
ATOM    190 3HD1 LEU A  11      30.553  27.400  53.678  1.00  0.00           H  
ATOM    191 1HD2 LEU A  11      32.775  25.261  53.470  1.00  0.00           H  
ATOM    192 2HD2 LEU A  11      31.211  25.178  52.624  1.00  0.00           H  
ATOM    193 3HD2 LEU A  11      32.729  25.078  51.701  1.00  0.00           H  
ATOM    194  N   VAL A  12      30.915  28.355  48.147  1.00  0.00           N  
ATOM    195  CA  VAL A  12      30.013  28.455  47.008  1.00  0.00           C  
ATOM    196  C   VAL A  12      30.649  27.866  45.753  1.00  0.00           C  
ATOM    197  O   VAL A  12      29.995  27.139  45.004  1.00  0.00           O  
ATOM    198  CB  VAL A  12      29.616  29.920  46.753  1.00  0.00           C  
ATOM    199  CG1 VAL A  12      28.857  30.053  45.454  1.00  0.00           C  
ATOM    200  CG2 VAL A  12      28.776  30.393  47.891  1.00  0.00           C  
ATOM    201  H   VAL A  12      31.275  29.199  48.585  1.00  0.00           H  
ATOM    202  HA  VAL A  12      29.108  27.890  47.236  1.00  0.00           H  
ATOM    203  HB  VAL A  12      30.516  30.531  46.680  1.00  0.00           H  
ATOM    204 1HG1 VAL A  12      28.590  31.092  45.298  1.00  0.00           H  
ATOM    205 2HG1 VAL A  12      29.475  29.714  44.627  1.00  0.00           H  
ATOM    206 3HG1 VAL A  12      27.949  29.452  45.502  1.00  0.00           H  
ATOM    207 1HG2 VAL A  12      28.500  31.436  47.735  1.00  0.00           H  
ATOM    208 2HG2 VAL A  12      27.874  29.783  47.961  1.00  0.00           H  
ATOM    209 3HG2 VAL A  12      29.355  30.296  48.797  1.00  0.00           H  
ATOM    210  N   GLU A  13      31.929  28.163  45.540  1.00  0.00           N  
ATOM    211  CA  GLU A  13      32.637  27.653  44.374  1.00  0.00           C  
ATOM    212  C   GLU A  13      32.736  26.128  44.411  1.00  0.00           C  
ATOM    213  O   GLU A  13      32.584  25.468  43.379  1.00  0.00           O  
ATOM    214  CB  GLU A  13      34.038  28.265  44.292  1.00  0.00           C  
ATOM    215  CG  GLU A  13      34.060  29.734  43.888  1.00  0.00           C  
ATOM    216  CD  GLU A  13      33.661  29.952  42.455  1.00  0.00           C  
ATOM    217  OE1 GLU A  13      34.254  29.348  41.595  1.00  0.00           O  
ATOM    218  OE2 GLU A  13      32.761  30.723  42.222  1.00  0.00           O1-
ATOM    219  H   GLU A  13      32.414  28.774  46.191  1.00  0.00           H  
ATOM    220  HA  GLU A  13      32.080  27.937  43.480  1.00  0.00           H  
ATOM    221 1HB  GLU A  13      34.530  28.178  45.259  1.00  0.00           H  
ATOM    222 2HB  GLU A  13      34.636  27.710  43.569  1.00  0.00           H  
ATOM    223 1HG  GLU A  13      33.376  30.286  44.533  1.00  0.00           H  
ATOM    224 2HG  GLU A  13      35.063  30.126  44.046  1.00  0.00           H  
ATOM    225  N   GLN A  14      32.953  25.563  45.600  1.00  0.00           N  
ATOM    226  CA  GLN A  14      32.968  24.110  45.740  1.00  0.00           C  
ATOM    227  C   GLN A  14      31.602  23.528  45.432  1.00  0.00           C  
ATOM    228  O   GLN A  14      31.498  22.498  44.761  1.00  0.00           O  
ATOM    229  CB  GLN A  14      33.368  23.691  47.152  1.00  0.00           C  
ATOM    230  CG  GLN A  14      33.419  22.168  47.377  1.00  0.00           C  
ATOM    231  CD  GLN A  14      34.577  21.486  46.668  1.00  0.00           C  
ATOM    232  NE2 GLN A  14      34.288  20.458  45.879  1.00  0.00           N  
ATOM    233  OE1 GLN A  14      35.728  21.888  46.843  1.00  0.00           O  
ATOM    234  H   GLN A  14      33.123  26.152  46.409  1.00  0.00           H  
ATOM    235  HA  GLN A  14      33.682  23.697  45.029  1.00  0.00           H  
ATOM    236 1HB  GLN A  14      34.353  24.094  47.371  1.00  0.00           H  
ATOM    237 2HB  GLN A  14      32.671  24.121  47.871  1.00  0.00           H  
ATOM    238 1HG  GLN A  14      33.509  21.973  48.439  1.00  0.00           H  
ATOM    239 2HG  GLN A  14      32.495  21.726  47.006  1.00  0.00           H  
ATOM    240 1HE2 GLN A  14      35.030  19.966  45.404  1.00  0.00           H  
ATOM    241 2HE2 GLN A  14      33.335  20.158  45.755  1.00  0.00           H  
ATOM    242  N   ALA A  15      30.550  24.192  45.912  1.00  0.00           N  
ATOM    243  CA  ALA A  15      29.192  23.736  45.660  1.00  0.00           C  
ATOM    244  C   ALA A  15      28.920  23.713  44.163  1.00  0.00           C  
ATOM    245  O   ALA A  15      28.288  22.788  43.659  1.00  0.00           O  
ATOM    246  CB  ALA A  15      28.184  24.632  46.369  1.00  0.00           C  
ATOM    247  H   ALA A  15      30.701  25.019  46.482  1.00  0.00           H  
ATOM    248  HA  ALA A  15      29.098  22.722  46.040  1.00  0.00           H  
ATOM    249 1HB  ALA A  15      27.175  24.270  46.184  1.00  0.00           H  
ATOM    250 2HB  ALA A  15      28.377  24.629  47.434  1.00  0.00           H  
ATOM    251 3HB  ALA A  15      28.278  25.646  45.995  1.00  0.00           H  
ATOM    252  N   ARG A  16      29.431  24.713  43.450  1.00  0.00           N  
ATOM    253  CA  ARG A  16      29.233  24.804  42.010  1.00  0.00           C  
ATOM    254  C   ARG A  16      29.891  23.643  41.277  1.00  0.00           C  
ATOM    255  O   ARG A  16      29.268  23.004  40.427  1.00  0.00           O  
ATOM    256  CB  ARG A  16      29.800  26.108  41.472  1.00  0.00           C  
ATOM    257  CG  ARG A  16      29.628  26.319  39.975  1.00  0.00           C  
ATOM    258  CD  ARG A  16      30.088  27.672  39.557  1.00  0.00           C  
ATOM    259  NE  ARG A  16      31.524  27.859  39.767  1.00  0.00           N  
ATOM    260  CZ  ARG A  16      32.502  27.385  38.959  1.00  0.00           C  
ATOM    261  NH1 ARG A  16      32.204  26.689  37.883  1.00  0.00           N1+
ATOM    262  NH2 ARG A  16      33.770  27.626  39.255  1.00  0.00           N  
ATOM    263  H   ARG A  16      29.946  25.445  43.931  1.00  0.00           H  
ATOM    264  HA  ARG A  16      28.162  24.779  41.810  1.00  0.00           H  
ATOM    265 1HB  ARG A  16      29.355  26.944  41.990  1.00  0.00           H  
ATOM    266 2HB  ARG A  16      30.868  26.141  41.677  1.00  0.00           H  
ATOM    267 1HG  ARG A  16      30.207  25.573  39.432  1.00  0.00           H  
ATOM    268 2HG  ARG A  16      28.572  26.220  39.712  1.00  0.00           H  
ATOM    269 1HD  ARG A  16      29.875  27.820  38.499  1.00  0.00           H  
ATOM    270 2HD  ARG A  16      29.559  28.427  40.139  1.00  0.00           H  
ATOM    271  HE  ARG A  16      31.807  28.390  40.581  1.00  0.00           H  
ATOM    272 1HH1 ARG A  16      31.238  26.502  37.648  1.00  0.00           H  
ATOM    273 2HH1 ARG A  16      32.947  26.341  37.276  1.00  0.00           H  
ATOM    274 1HH2 ARG A  16      34.005  28.158  40.079  1.00  0.00           H  
ATOM    275 2HH2 ARG A  16      34.508  27.268  38.654  1.00  0.00           H  
ATOM    276  N   VAL A  17      31.148  23.362  41.611  1.00  0.00           N  
ATOM    277  CA  VAL A  17      31.881  22.300  40.931  1.00  0.00           C  
ATOM    278  C   VAL A  17      31.284  20.933  41.236  1.00  0.00           C  
ATOM    279  O   VAL A  17      31.127  20.100  40.340  1.00  0.00           O  
ATOM    280  CB  VAL A  17      33.366  22.321  41.331  1.00  0.00           C  
ATOM    281  CG1 VAL A  17      34.076  21.100  40.754  1.00  0.00           C  
ATOM    282  CG2 VAL A  17      34.003  23.607  40.817  1.00  0.00           C  
ATOM    283  H   VAL A  17      31.608  23.923  42.321  1.00  0.00           H  
ATOM    284  HA  VAL A  17      31.816  22.472  39.858  1.00  0.00           H  
ATOM    285  HB  VAL A  17      33.453  22.279  42.419  1.00  0.00           H  
ATOM    286 1HG1 VAL A  17      35.118  21.131  41.041  1.00  0.00           H  
ATOM    287 2HG1 VAL A  17      33.626  20.186  41.134  1.00  0.00           H  
ATOM    288 3HG1 VAL A  17      34.001  21.118  39.669  1.00  0.00           H  
ATOM    289 1HG2 VAL A  17      35.054  23.629  41.099  1.00  0.00           H  
ATOM    290 2HG2 VAL A  17      33.917  23.645  39.731  1.00  0.00           H  
ATOM    291 3HG2 VAL A  17      33.491  24.467  41.249  1.00  0.00           H  
ATOM    292  N   SER A  18      30.955  20.699  42.503  1.00  0.00           N  
ATOM    293  CA  SER A  18      30.325  19.447  42.884  1.00  0.00           C  
ATOM    294  C   SER A  18      28.927  19.341  42.274  1.00  0.00           C  
ATOM    295  O   SER A  18      28.498  18.253  41.885  1.00  0.00           O  
ATOM    296  CB  SER A  18      30.280  19.309  44.396  1.00  0.00           C  
ATOM    297  OG  SER A  18      31.559  19.060  44.930  1.00  0.00           O  
ATOM    298  H   SER A  18      31.135  21.399  43.215  1.00  0.00           H  
ATOM    299  HA  SER A  18      30.927  18.626  42.492  1.00  0.00           H  
ATOM    300 1HB  SER A  18      29.892  20.227  44.824  1.00  0.00           H  
ATOM    301 2HB  SER A  18      29.608  18.513  44.673  1.00  0.00           H  
ATOM    302  HG  SER A  18      31.430  18.389  45.618  1.00  0.00           H  
ATOM    303  N   ALA A  19      28.228  20.470  42.154  1.00  0.00           N  
ATOM    304  CA  ALA A  19      26.916  20.479  41.520  1.00  0.00           C  
ATOM    305  C   ALA A  19      27.016  20.070  40.055  1.00  0.00           C  
ATOM    306  O   ALA A  19      26.121  19.403  39.535  1.00  0.00           O  
ATOM    307  CB  ALA A  19      26.276  21.851  41.626  1.00  0.00           C  
ATOM    308  H   ALA A  19      28.605  21.338  42.519  1.00  0.00           H  
ATOM    309  HA  ALA A  19      26.287  19.751  42.036  1.00  0.00           H  
ATOM    310 1HB  ALA A  19      25.292  21.827  41.165  1.00  0.00           H  
ATOM    311 2HB  ALA A  19      26.181  22.133  42.672  1.00  0.00           H  
ATOM    312 3HB  ALA A  19      26.897  22.582  41.112  1.00  0.00           H  
ATOM    313  N   GLU A  20      28.093  20.473  39.375  1.00  0.00           N  
ATOM    314  CA  GLU A  20      28.243  20.113  37.966  1.00  0.00           C  
ATOM    315  C   GLU A  20      28.381  18.607  37.827  1.00  0.00           C  
ATOM    316  O   GLU A  20      27.745  17.987  36.971  1.00  0.00           O  
ATOM    317  CB  GLU A  20      29.461  20.805  37.342  1.00  0.00           C  
ATOM    318  CG  GLU A  20      29.294  22.297  37.081  1.00  0.00           C  
ATOM    319  CD  GLU A  20      30.532  22.929  36.501  1.00  0.00           C  
ATOM    320  OE1 GLU A  20      31.535  22.261  36.430  1.00  0.00           O  
ATOM    321  OE2 GLU A  20      30.475  24.078  36.131  1.00  0.00           O1-
ATOM    322  H   GLU A  20      28.802  21.034  39.836  1.00  0.00           H  
ATOM    323  HA  GLU A  20      27.350  20.423  37.425  1.00  0.00           H  
ATOM    324 1HB  GLU A  20      30.320  20.684  38.002  1.00  0.00           H  
ATOM    325 2HB  GLU A  20      29.708  20.324  36.396  1.00  0.00           H  
ATOM    326 1HG  GLU A  20      28.470  22.440  36.384  1.00  0.00           H  
ATOM    327 2HG  GLU A  20      29.038  22.795  38.012  1.00  0.00           H  
ATOM    328  N   PHE A  21      29.180  18.014  38.709  1.00  0.00           N  
ATOM    329  CA  PHE A  21      29.332  16.569  38.742  1.00  0.00           C  
ATOM    330  C   PHE A  21      28.008  15.884  38.995  1.00  0.00           C  
ATOM    331  O   PHE A  21      27.603  14.993  38.248  1.00  0.00           O  
ATOM    332  CB  PHE A  21      30.335  16.161  39.823  1.00  0.00           C  
ATOM    333  CG  PHE A  21      30.401  14.681  40.060  1.00  0.00           C  
ATOM    334  CD1 PHE A  21      31.327  13.895  39.390  1.00  0.00           C  
ATOM    335  CD2 PHE A  21      29.534  14.067  40.955  1.00  0.00           C  
ATOM    336  CE1 PHE A  21      31.388  12.533  39.608  1.00  0.00           C  
ATOM    337  CE2 PHE A  21      29.595  12.705  41.175  1.00  0.00           C  
ATOM    338  CZ  PHE A  21      30.523  11.936  40.502  1.00  0.00           C  
ATOM    339  H   PHE A  21      29.704  18.590  39.360  1.00  0.00           H  
ATOM    340  HA  PHE A  21      29.713  16.235  37.779  1.00  0.00           H  
ATOM    341 1HB  PHE A  21      31.330  16.506  39.543  1.00  0.00           H  
ATOM    342 2HB  PHE A  21      30.074  16.647  40.764  1.00  0.00           H  
ATOM    343  HD1 PHE A  21      32.013  14.367  38.685  1.00  0.00           H  
ATOM    344  HD2 PHE A  21      28.803  14.675  41.489  1.00  0.00           H  
ATOM    345  HE1 PHE A  21      32.121  11.927  39.074  1.00  0.00           H  
ATOM    346  HE2 PHE A  21      28.911  12.237  41.885  1.00  0.00           H  
ATOM    347  HZ  PHE A  21      30.570  10.862  40.674  1.00  0.00           H  
ATOM    348  N   ALA A  22      27.344  16.297  40.067  1.00  0.00           N  
ATOM    349  CA  ALA A  22      26.142  15.631  40.521  1.00  0.00           C  
ATOM    350  C   ALA A  22      25.028  15.714  39.495  1.00  0.00           C  
ATOM    351  O   ALA A  22      24.314  14.735  39.260  1.00  0.00           O  
ATOM    352  CB  ALA A  22      25.695  16.239  41.833  1.00  0.00           C  
ATOM    353  H   ALA A  22      27.713  17.072  40.610  1.00  0.00           H  
ATOM    354  HA  ALA A  22      26.380  14.580  40.672  1.00  0.00           H  
ATOM    355 1HB  ALA A  22      24.819  15.717  42.196  1.00  0.00           H  
ATOM    356 2HB  ALA A  22      26.494  16.151  42.558  1.00  0.00           H  
ATOM    357 3HB  ALA A  22      25.464  17.288  41.683  1.00  0.00           H  
ATOM    358  N   ARG A  23      24.896  16.872  38.850  1.00  0.00           N  
ATOM    359  CA  ARG A  23      23.834  17.077  37.878  1.00  0.00           C  
ATOM    360  C   ARG A  23      24.032  16.222  36.630  1.00  0.00           C  
ATOM    361  O   ARG A  23      23.060  15.769  36.023  1.00  0.00           O  
ATOM    362  CB  ARG A  23      23.747  18.548  37.494  1.00  0.00           C  
ATOM    363  CG  ARG A  23      23.151  19.448  38.577  1.00  0.00           C  
ATOM    364  CD  ARG A  23      23.180  20.882  38.199  1.00  0.00           C  
ATOM    365  NE  ARG A  23      24.522  21.432  38.221  1.00  0.00           N  
ATOM    366  CZ  ARG A  23      24.842  22.683  37.820  1.00  0.00           C  
ATOM    367  NH1 ARG A  23      23.906  23.491  37.373  1.00  0.00           N1+
ATOM    368  NH2 ARG A  23      26.091  23.099  37.871  1.00  0.00           N  
ATOM    369  H   ARG A  23      25.525  17.641  39.063  1.00  0.00           H  
ATOM    370  HA  ARG A  23      22.889  16.791  38.341  1.00  0.00           H  
ATOM    371 1HB  ARG A  23      24.745  18.921  37.264  1.00  0.00           H  
ATOM    372 2HB  ARG A  23      23.138  18.656  36.599  1.00  0.00           H  
ATOM    373 1HG  ARG A  23      22.114  19.164  38.753  1.00  0.00           H  
ATOM    374 2HG  ARG A  23      23.715  19.335  39.495  1.00  0.00           H  
ATOM    375 1HD  ARG A  23      22.793  20.988  37.194  1.00  0.00           H  
ATOM    376 2HD  ARG A  23      22.561  21.453  38.889  1.00  0.00           H  
ATOM    377  HE  ARG A  23      25.272  20.833  38.562  1.00  0.00           H  
ATOM    378 1HH1 ARG A  23      22.942  23.187  37.339  1.00  0.00           H  
ATOM    379 2HH1 ARG A  23      24.148  24.435  37.074  1.00  0.00           H  
ATOM    380 1HH2 ARG A  23      26.820  22.479  38.206  1.00  0.00           H  
ATOM    381 2HH2 ARG A  23      26.332  24.032  37.569  1.00  0.00           H  
ATOM    382  N   ARG A  24      25.287  15.980  36.257  1.00  0.00           N  
ATOM    383  CA  ARG A  24      25.582  15.160  35.089  1.00  0.00           C  
ATOM    384  C   ARG A  24      25.530  13.664  35.405  1.00  0.00           C  
ATOM    385  O   ARG A  24      25.203  12.854  34.537  1.00  0.00           O  
ATOM    386  CB  ARG A  24      26.956  15.507  34.537  1.00  0.00           C  
ATOM    387  CG  ARG A  24      27.054  16.872  33.874  1.00  0.00           C  
ATOM    388  CD  ARG A  24      28.435  17.167  33.421  1.00  0.00           C  
ATOM    389  NE  ARG A  24      28.528  18.457  32.756  1.00  0.00           N  
ATOM    390  CZ  ARG A  24      29.665  18.986  32.268  1.00  0.00           C  
ATOM    391  NH1 ARG A  24      30.797  18.327  32.372  1.00  0.00           N1+
ATOM    392  NH2 ARG A  24      29.644  20.169  31.679  1.00  0.00           N  
ATOM    393  H   ARG A  24      26.056  16.395  36.777  1.00  0.00           H  
ATOM    394  HA  ARG A  24      24.832  15.372  34.328  1.00  0.00           H  
ATOM    395 1HB  ARG A  24      27.689  15.480  35.343  1.00  0.00           H  
ATOM    396 2HB  ARG A  24      27.252  14.761  33.800  1.00  0.00           H  
ATOM    397 1HG  ARG A  24      26.394  16.901  33.004  1.00  0.00           H  
ATOM    398 2HG  ARG A  24      26.752  17.644  34.581  1.00  0.00           H  
ATOM    399 1HD  ARG A  24      29.105  17.178  34.282  1.00  0.00           H  
ATOM    400 2HD  ARG A  24      28.762  16.398  32.720  1.00  0.00           H  
ATOM    401  HE  ARG A  24      27.676  18.995  32.656  1.00  0.00           H  
ATOM    402 1HH1 ARG A  24      30.813  17.422  32.821  1.00  0.00           H  
ATOM    403 2HH1 ARG A  24      31.649  18.721  32.006  1.00  0.00           H  
ATOM    404 1HH2 ARG A  24      28.772  20.676  31.596  1.00  0.00           H  
ATOM    405 2HH2 ARG A  24      30.495  20.567  31.310  1.00  0.00           H  
ATOM    406  N   GLN A  25      25.848  13.300  36.647  1.00  0.00           N  
ATOM    407  CA  GLN A  25      25.848  11.895  37.053  1.00  0.00           C  
ATOM    408  C   GLN A  25      24.528  11.431  37.678  1.00  0.00           C  
ATOM    409  O   GLN A  25      24.271  10.229  37.753  1.00  0.00           O  
ATOM    410  CB  GLN A  25      26.993  11.621  38.033  1.00  0.00           C  
ATOM    411  CG  GLN A  25      28.379  11.770  37.427  1.00  0.00           C  
ATOM    412  CD  GLN A  25      28.637  10.796  36.287  1.00  0.00           C  
ATOM    413  NE2 GLN A  25      29.041  11.331  35.143  1.00  0.00           N  
ATOM    414  OE1 GLN A  25      28.476   9.576  36.430  1.00  0.00           O  
ATOM    415  H   GLN A  25      26.133  14.010  37.311  1.00  0.00           H  
ATOM    416  HA  GLN A  25      26.015  11.289  36.164  1.00  0.00           H  
ATOM    417 1HB  GLN A  25      26.922  12.314  38.874  1.00  0.00           H  
ATOM    418 2HB  GLN A  25      26.903  10.613  38.431  1.00  0.00           H  
ATOM    419 1HG  GLN A  25      28.495  12.785  37.047  1.00  0.00           H  
ATOM    420 2HG  GLN A  25      29.113  11.578  38.198  1.00  0.00           H  
ATOM    421 1HE2 GLN A  25      29.229  10.747  34.355  1.00  0.00           H  
ATOM    422 2HE2 GLN A  25      29.161  12.321  35.073  1.00  0.00           H  
ATOM    423  N   GLY A  26      23.692  12.367  38.128  1.00  0.00           N  
ATOM    424  CA  GLY A  26      22.448  12.001  38.802  1.00  0.00           C  
ATOM    425  C   GLY A  26      22.689  11.665  40.271  1.00  0.00           C  
ATOM    426  O   GLY A  26      21.977  10.857  40.872  1.00  0.00           O  
ATOM    427  H   GLY A  26      23.926  13.348  38.037  1.00  0.00           H  
ATOM    428 1HA  GLY A  26      21.741  12.828  38.728  1.00  0.00           H  
ATOM    429 2HA  GLY A  26      21.998  11.147  38.299  1.00  0.00           H  
ATOM    430  N   ASP A  27      23.711  12.285  40.847  1.00  0.00           N  
ATOM    431  CA  ASP A  27      24.080  12.006  42.226  1.00  0.00           C  
ATOM    432  C   ASP A  27      23.225  12.838  43.172  1.00  0.00           C  
ATOM    433  O   ASP A  27      23.591  13.955  43.543  1.00  0.00           O  
ATOM    434  CB  ASP A  27      25.571  12.287  42.447  1.00  0.00           C  
ATOM    435  CG  ASP A  27      26.073  11.910  43.833  1.00  0.00           C  
ATOM    436  OD1 ASP A  27      25.269  11.796  44.731  1.00  0.00           O  
ATOM    437  OD2 ASP A  27      27.259  11.740  43.982  1.00  0.00           O1-
ATOM    438  H   ASP A  27      24.228  12.968  40.312  1.00  0.00           H  
ATOM    439  HA  ASP A  27      23.892  10.952  42.433  1.00  0.00           H  
ATOM    440 1HB  ASP A  27      26.157  11.750  41.702  1.00  0.00           H  
ATOM    441 2HB  ASP A  27      25.758  13.345  42.305  1.00  0.00           H  
ATOM    442  N   GLU A  28      22.070  12.289  43.537  1.00  0.00           N  
ATOM    443  CA  GLU A  28      21.100  13.010  44.350  1.00  0.00           C  
ATOM    444  C   GLU A  28      21.677  13.373  45.711  1.00  0.00           C  
ATOM    445  O   GLU A  28      21.385  14.441  46.257  1.00  0.00           O  
ATOM    446  CB  GLU A  28      19.825  12.183  44.527  1.00  0.00           C  
ATOM    447  CG  GLU A  28      18.676  12.929  45.205  1.00  0.00           C  
ATOM    448  CD  GLU A  28      18.135  14.060  44.368  1.00  0.00           C  
ATOM    449  OE1 GLU A  28      18.293  14.012  43.169  1.00  0.00           O  
ATOM    450  OE2 GLU A  28      17.569  14.973  44.925  1.00  0.00           O1-
ATOM    451  H   GLU A  28      21.850  11.360  43.193  1.00  0.00           H  
ATOM    452  HA  GLU A  28      20.842  13.933  43.837  1.00  0.00           H  
ATOM    453 1HB  GLU A  28      19.477  11.842  43.553  1.00  0.00           H  
ATOM    454 2HB  GLU A  28      20.048  11.297  45.123  1.00  0.00           H  
ATOM    455 1HG  GLU A  28      17.871  12.222  45.407  1.00  0.00           H  
ATOM    456 2HG  GLU A  28      19.020  13.321  46.162  1.00  0.00           H  
ATOM    457  N   LYS A  29      22.494  12.485  46.266  1.00  0.00           N  
ATOM    458  CA  LYS A  29      23.069  12.742  47.578  1.00  0.00           C  
ATOM    459  C   LYS A  29      23.988  13.953  47.520  1.00  0.00           C  
ATOM    460  O   LYS A  29      23.919  14.829  48.385  1.00  0.00           O  
ATOM    461  CB  LYS A  29      23.830  11.516  48.088  1.00  0.00           C  
ATOM    462  CG  LYS A  29      22.936  10.341  48.479  1.00  0.00           C  
ATOM    463  CD  LYS A  29      23.760   9.154  48.958  1.00  0.00           C  
ATOM    464  CE  LYS A  29      22.873   7.976  49.343  1.00  0.00           C  
ATOM    465  NZ  LYS A  29      23.668   6.795  49.774  1.00  0.00           N1+
ATOM    466  H   LYS A  29      22.721  11.632  45.772  1.00  0.00           H  
ATOM    467  HA  LYS A  29      22.260  12.967  48.274  1.00  0.00           H  
ATOM    468 1HB  LYS A  29      24.520  11.172  47.316  1.00  0.00           H  
ATOM    469 2HB  LYS A  29      24.422  11.794  48.958  1.00  0.00           H  
ATOM    470 1HG  LYS A  29      22.260  10.651  49.278  1.00  0.00           H  
ATOM    471 2HG  LYS A  29      22.337  10.040  47.620  1.00  0.00           H  
ATOM    472 1HD  LYS A  29      24.440   8.840  48.165  1.00  0.00           H  
ATOM    473 2HD  LYS A  29      24.352   9.445  49.825  1.00  0.00           H  
ATOM    474 1HE  LYS A  29      22.216   8.277  50.158  1.00  0.00           H  
ATOM    475 2HE  LYS A  29      22.261   7.694  48.483  1.00  0.00           H  
ATOM    476 1HZ  LYS A  29      23.047   6.038  50.021  1.00  0.00           H  
ATOM    477 2HZ  LYS A  29      24.273   6.500  49.019  1.00  0.00           H  
ATOM    478 3HZ  LYS A  29      24.231   7.042  50.579  1.00  0.00           H  
ATOM    479  N   MET A  30      24.814  14.026  46.479  1.00  0.00           N  
ATOM    480  CA  MET A  30      25.698  15.175  46.332  1.00  0.00           C  
ATOM    481  C   MET A  30      24.918  16.451  46.057  1.00  0.00           C  
ATOM    482  O   MET A  30      25.325  17.522  46.505  1.00  0.00           O  
ATOM    483  CB  MET A  30      26.734  14.959  45.243  1.00  0.00           C  
ATOM    484  CG  MET A  30      27.780  16.084  45.179  1.00  0.00           C  
ATOM    485  SD  MET A  30      29.035  15.835  43.922  1.00  0.00           S  
ATOM    486  CE  MET A  30      30.100  14.618  44.636  1.00  0.00           C  
ATOM    487  H   MET A  30      24.849  13.269  45.800  1.00  0.00           H  
ATOM    488  HA  MET A  30      26.229  15.315  47.274  1.00  0.00           H  
ATOM    489 1HB  MET A  30      27.255  14.020  45.423  1.00  0.00           H  
ATOM    490 2HB  MET A  30      26.239  14.878  44.280  1.00  0.00           H  
ATOM    491 1HG  MET A  30      27.280  17.028  44.971  1.00  0.00           H  
ATOM    492 2HG  MET A  30      28.277  16.172  46.147  1.00  0.00           H  
ATOM    493 1HE  MET A  30      30.910  14.390  43.942  1.00  0.00           H  
ATOM    494 2HE  MET A  30      30.520  15.007  45.564  1.00  0.00           H  
ATOM    495 3HE  MET A  30      29.533  13.709  44.839  1.00  0.00           H  
ATOM    496  N   LEU A  31      23.792  16.351  45.343  1.00  0.00           N  
ATOM    497  CA  LEU A  31      22.993  17.544  45.076  1.00  0.00           C  
ATOM    498  C   LEU A  31      22.490  18.151  46.374  1.00  0.00           C  
ATOM    499  O   LEU A  31      22.449  19.374  46.522  1.00  0.00           O  
ATOM    500  CB  LEU A  31      21.790  17.241  44.169  1.00  0.00           C  
ATOM    501  CG  LEU A  31      22.092  16.932  42.693  1.00  0.00           C  
ATOM    502  CD1 LEU A  31      20.815  16.493  42.001  1.00  0.00           C  
ATOM    503  CD2 LEU A  31      22.663  18.170  42.004  1.00  0.00           C  
ATOM    504  H   LEU A  31      23.515  15.450  44.966  1.00  0.00           H  
ATOM    505  HA  LEU A  31      23.622  18.274  44.579  1.00  0.00           H  
ATOM    506 1HB  LEU A  31      21.257  16.386  44.582  1.00  0.00           H  
ATOM    507 2HB  LEU A  31      21.123  18.097  44.193  1.00  0.00           H  
ATOM    508  HG  LEU A  31      22.800  16.116  42.635  1.00  0.00           H  
ATOM    509 1HD1 LEU A  31      21.028  16.260  40.959  1.00  0.00           H  
ATOM    510 2HD1 LEU A  31      20.412  15.611  42.491  1.00  0.00           H  
ATOM    511 3HD1 LEU A  31      20.087  17.296  42.051  1.00  0.00           H  
ATOM    512 1HD2 LEU A  31      22.865  17.925  40.966  1.00  0.00           H  
ATOM    513 2HD2 LEU A  31      21.939  18.980  42.053  1.00  0.00           H  
ATOM    514 3HD2 LEU A  31      23.585  18.483  42.482  1.00  0.00           H  
ATOM    515  N   GLU A  32      22.137  17.301  47.331  1.00  0.00           N  
ATOM    516  CA  GLU A  32      21.687  17.803  48.620  1.00  0.00           C  
ATOM    517  C   GLU A  32      22.850  18.442  49.377  1.00  0.00           C  
ATOM    518  O   GLU A  32      22.688  19.495  49.999  1.00  0.00           O  
ATOM    519  CB  GLU A  32      21.065  16.680  49.455  1.00  0.00           C  
ATOM    520  CG  GLU A  32      20.451  17.143  50.774  1.00  0.00           C  
ATOM    521  CD  GLU A  32      19.289  18.100  50.595  1.00  0.00           C  
ATOM    522  OE1 GLU A  32      18.712  18.124  49.529  1.00  0.00           O  
ATOM    523  OE2 GLU A  32      18.975  18.809  51.531  1.00  0.00           O1-
ATOM    524  H   GLU A  32      22.171  16.299  47.155  1.00  0.00           H  
ATOM    525  HA  GLU A  32      20.932  18.568  48.448  1.00  0.00           H  
ATOM    526 1HB  GLU A  32      20.286  16.186  48.872  1.00  0.00           H  
ATOM    527 2HB  GLU A  32      21.824  15.934  49.680  1.00  0.00           H  
ATOM    528 1HG  GLU A  32      20.106  16.269  51.329  1.00  0.00           H  
ATOM    529 2HG  GLU A  32      21.227  17.625  51.368  1.00  0.00           H  
ATOM    530  N   GLU A  33      24.033  17.832  49.295  1.00  0.00           N  
ATOM    531  CA  GLU A  33      25.207  18.375  49.977  1.00  0.00           C  
ATOM    532  C   GLU A  33      25.560  19.774  49.487  1.00  0.00           C  
ATOM    533  O   GLU A  33      25.887  20.651  50.286  1.00  0.00           O  
ATOM    534  CB  GLU A  33      26.427  17.474  49.765  1.00  0.00           C  
ATOM    535  CG  GLU A  33      26.407  16.144  50.504  1.00  0.00           C  
ATOM    536  CD  GLU A  33      27.595  15.289  50.132  1.00  0.00           C  
ATOM    537  OE1 GLU A  33      28.255  15.635  49.177  1.00  0.00           O  
ATOM    538  OE2 GLU A  33      27.850  14.307  50.791  1.00  0.00           O1-
ATOM    539  H   GLU A  33      24.106  16.956  48.783  1.00  0.00           H  
ATOM    540  HA  GLU A  33      24.988  18.430  51.044  1.00  0.00           H  
ATOM    541 1HB  GLU A  33      26.535  17.261  48.705  1.00  0.00           H  
ATOM    542 2HB  GLU A  33      27.324  18.007  50.080  1.00  0.00           H  
ATOM    543 1HG  GLU A  33      26.424  16.329  51.576  1.00  0.00           H  
ATOM    544 2HG  GLU A  33      25.487  15.614  50.262  1.00  0.00           H  
ATOM    545  N   VAL A  34      25.490  19.984  48.174  1.00  0.00           N  
ATOM    546  CA  VAL A  34      25.839  21.285  47.610  1.00  0.00           C  
ATOM    547  C   VAL A  34      24.738  22.311  47.839  1.00  0.00           C  
ATOM    548  O   VAL A  34      25.022  23.492  48.065  1.00  0.00           O  
ATOM    549  CB  VAL A  34      26.183  21.170  46.110  1.00  0.00           C  
ATOM    550  CG1 VAL A  34      27.378  20.277  45.944  1.00  0.00           C  
ATOM    551  CG2 VAL A  34      25.031  20.600  45.330  1.00  0.00           C  
ATOM    552  H   VAL A  34      25.224  19.216  47.567  1.00  0.00           H  
ATOM    553  HA  VAL A  34      26.737  21.641  48.115  1.00  0.00           H  
ATOM    554  HB  VAL A  34      26.438  22.154  45.722  1.00  0.00           H  
ATOM    555 1HG1 VAL A  34      27.623  20.211  44.891  1.00  0.00           H  
ATOM    556 2HG1 VAL A  34      28.221  20.686  46.493  1.00  0.00           H  
ATOM    557 3HG1 VAL A  34      27.148  19.283  46.325  1.00  0.00           H  
ATOM    558 1HG2 VAL A  34      25.306  20.524  44.281  1.00  0.00           H  
ATOM    559 2HG2 VAL A  34      24.811  19.633  45.711  1.00  0.00           H  
ATOM    560 3HG2 VAL A  34      24.166  21.220  45.419  1.00  0.00           H  
ATOM    561  N   ALA A  35      23.480  21.871  47.807  1.00  0.00           N  
ATOM    562  CA  ALA A  35      22.378  22.776  48.085  1.00  0.00           C  
ATOM    563  C   ALA A  35      22.464  23.274  49.519  1.00  0.00           C  
ATOM    564  O   ALA A  35      22.265  24.460  49.785  1.00  0.00           O  
ATOM    565  CB  ALA A  35      21.050  22.080  47.849  1.00  0.00           C  
ATOM    566  H   ALA A  35      23.285  20.900  47.584  1.00  0.00           H  
ATOM    567  HA  ALA A  35      22.459  23.635  47.421  1.00  0.00           H  
ATOM    568 1HB  ALA A  35      20.238  22.774  48.048  1.00  0.00           H  
ATOM    569 2HB  ALA A  35      20.994  21.743  46.815  1.00  0.00           H  
ATOM    570 3HB  ALA A  35      20.968  21.220  48.514  1.00  0.00           H  
ATOM    571  N   ARG A  36      22.798  22.369  50.441  1.00  0.00           N  
ATOM    572  CA  ARG A  36      22.906  22.727  51.845  1.00  0.00           C  
ATOM    573  C   ARG A  36      24.120  23.607  52.092  1.00  0.00           C  
ATOM    574  O   ARG A  36      24.070  24.522  52.913  1.00  0.00           O  
ATOM    575  CB  ARG A  36      23.006  21.489  52.723  1.00  0.00           C  
ATOM    576  CG  ARG A  36      21.723  20.684  52.865  1.00  0.00           C  
ATOM    577  CD  ARG A  36      21.920  19.505  53.749  1.00  0.00           C  
ATOM    578  NE  ARG A  36      20.720  18.686  53.850  1.00  0.00           N  
ATOM    579  CZ  ARG A  36      20.556  17.666  54.719  1.00  0.00           C  
ATOM    580  NH1 ARG A  36      21.518  17.352  55.565  1.00  0.00           N1+
ATOM    581  NH2 ARG A  36      19.426  16.977  54.725  1.00  0.00           N  
ATOM    582  H   ARG A  36      22.953  21.405  50.162  1.00  0.00           H  
ATOM    583  HA  ARG A  36      22.013  23.281  52.131  1.00  0.00           H  
ATOM    584 1HB  ARG A  36      23.764  20.820  52.316  1.00  0.00           H  
ATOM    585 2HB  ARG A  36      23.327  21.776  53.723  1.00  0.00           H  
ATOM    586 1HG  ARG A  36      20.946  21.313  53.301  1.00  0.00           H  
ATOM    587 2HG  ARG A  36      21.394  20.330  51.889  1.00  0.00           H  
ATOM    588 1HD  ARG A  36      22.722  18.887  53.348  1.00  0.00           H  
ATOM    589 2HD  ARG A  36      22.188  19.847  54.747  1.00  0.00           H  
ATOM    590  HE  ARG A  36      19.958  18.887  53.208  1.00  0.00           H  
ATOM    591 1HH1 ARG A  36      22.381  17.875  55.565  1.00  0.00           H  
ATOM    592 2HH1 ARG A  36      21.391  16.589  56.213  1.00  0.00           H  
ATOM    593 1HH2 ARG A  36      18.683  17.216  54.079  1.00  0.00           H  
ATOM    594 2HH2 ARG A  36      19.301  16.215  55.372  1.00  0.00           H  
ATOM    595  N   LYS A  37      25.212  23.330  51.386  1.00  0.00           N  
ATOM    596  CA  LYS A  37      26.426  24.113  51.554  1.00  0.00           C  
ATOM    597  C   LYS A  37      26.189  25.564  51.155  1.00  0.00           C  
ATOM    598  O   LYS A  37      26.546  26.481  51.894  1.00  0.00           O  
ATOM    599  CB  LYS A  37      27.565  23.510  50.728  1.00  0.00           C  
ATOM    600  CG  LYS A  37      28.943  24.115  51.001  1.00  0.00           C  
ATOM    601  CD  LYS A  37      30.034  23.543  50.068  1.00  0.00           C  
ATOM    602  CE  LYS A  37      30.254  22.030  50.247  1.00  0.00           C  
ATOM    603  NZ  LYS A  37      30.628  21.672  51.645  1.00  0.00           N1+
ATOM    604  H   LYS A  37      25.212  22.541  50.751  1.00  0.00           H  
ATOM    605  HA  LYS A  37      26.708  24.097  52.608  1.00  0.00           H  
ATOM    606 1HB  LYS A  37      27.615  22.446  50.931  1.00  0.00           H  
ATOM    607 2HB  LYS A  37      27.345  23.631  49.667  1.00  0.00           H  
ATOM    608 1HG  LYS A  37      28.893  25.194  50.852  1.00  0.00           H  
ATOM    609 2HG  LYS A  37      29.220  23.927  52.036  1.00  0.00           H  
ATOM    610 1HD  LYS A  37      29.763  23.731  49.035  1.00  0.00           H  
ATOM    611 2HD  LYS A  37      30.977  24.056  50.265  1.00  0.00           H  
ATOM    612 1HE  LYS A  37      29.347  21.495  49.972  1.00  0.00           H  
ATOM    613 2HE  LYS A  37      31.058  21.717  49.579  1.00  0.00           H  
ATOM    614 1HZ  LYS A  37      30.784  20.667  51.719  1.00  0.00           H  
ATOM    615 2HZ  LYS A  37      31.480  22.144  51.904  1.00  0.00           H  
ATOM    616 3HZ  LYS A  37      29.889  21.943  52.274  1.00  0.00           H  
ATOM    617  N   ALA A  38      25.579  25.778  49.989  1.00  0.00           N  
ATOM    618  CA  ALA A  38      25.345  27.132  49.507  1.00  0.00           C  
ATOM    619  C   ALA A  38      24.339  27.863  50.401  1.00  0.00           C  
ATOM    620  O   ALA A  38      24.484  29.061  50.659  1.00  0.00           O  
ATOM    621  CB  ALA A  38      24.861  27.099  48.066  1.00  0.00           C  
ATOM    622  H   ALA A  38      25.287  24.984  49.426  1.00  0.00           H  
ATOM    623  HA  ALA A  38      26.288  27.677  49.549  1.00  0.00           H  
ATOM    624 1HB  ALA A  38      24.709  28.118  47.706  1.00  0.00           H  
ATOM    625 2HB  ALA A  38      25.601  26.601  47.444  1.00  0.00           H  
ATOM    626 3HB  ALA A  38      23.922  26.554  48.015  1.00  0.00           H  
ATOM    627  N   GLU A  39      23.333  27.143  50.899  1.00  0.00           N  
ATOM    628  CA  GLU A  39      22.343  27.744  51.785  1.00  0.00           C  
ATOM    629  C   GLU A  39      22.961  28.165  53.119  1.00  0.00           C  
ATOM    630  O   GLU A  39      22.632  29.230  53.650  1.00  0.00           O  
ATOM    631  CB  GLU A  39      21.192  26.769  52.033  1.00  0.00           C  
ATOM    632  CG  GLU A  39      20.052  27.336  52.867  1.00  0.00           C  
ATOM    633  CD  GLU A  39      18.840  26.448  52.886  1.00  0.00           C  
ATOM    634  OE1 GLU A  39      18.889  25.394  52.297  1.00  0.00           O  
ATOM    635  OE2 GLU A  39      17.861  26.825  53.488  1.00  0.00           O1-
ATOM    636  H   GLU A  39      23.232  26.164  50.642  1.00  0.00           H  
ATOM    637  HA  GLU A  39      21.952  28.641  51.302  1.00  0.00           H  
ATOM    638 1HB  GLU A  39      20.778  26.443  51.079  1.00  0.00           H  
ATOM    639 2HB  GLU A  39      21.570  25.883  52.546  1.00  0.00           H  
ATOM    640 1HG  GLU A  39      20.399  27.478  53.889  1.00  0.00           H  
ATOM    641 2HG  GLU A  39      19.777  28.312  52.468  1.00  0.00           H  
ATOM    642  N   ALA A  40      23.864  27.341  53.650  1.00  0.00           N  
ATOM    643  CA  ALA A  40      24.563  27.674  54.886  1.00  0.00           C  
ATOM    644  C   ALA A  40      25.447  28.896  54.680  1.00  0.00           C  
ATOM    645  O   ALA A  40      25.543  29.755  55.560  1.00  0.00           O  
ATOM    646  CB  ALA A  40      25.389  26.491  55.371  1.00  0.00           C  
ATOM    647  H   ALA A  40      24.058  26.453  53.199  1.00  0.00           H  
ATOM    648  HA  ALA A  40      23.819  27.919  55.646  1.00  0.00           H  
ATOM    649 1HB  ALA A  40      25.911  26.763  56.290  1.00  0.00           H  
ATOM    650 2HB  ALA A  40      24.734  25.642  55.563  1.00  0.00           H  
ATOM    651 3HB  ALA A  40      26.118  26.219  54.608  1.00  0.00           H  
ATOM    652  N   VAL A  41      26.060  29.002  53.503  1.00  0.00           N  
ATOM    653  CA  VAL A  41      26.828  30.195  53.193  1.00  0.00           C  
ATOM    654  C   VAL A  41      25.955  31.425  53.220  1.00  0.00           C  
ATOM    655  O   VAL A  41      26.329  32.445  53.798  1.00  0.00           O  
ATOM    656  CB  VAL A  41      27.485  30.068  51.805  1.00  0.00           C  
ATOM    657  CG1 VAL A  41      27.973  31.427  51.321  1.00  0.00           C  
ATOM    658  CG2 VAL A  41      28.633  29.072  51.865  1.00  0.00           C  
ATOM    659  H   VAL A  41      25.988  28.249  52.825  1.00  0.00           H  
ATOM    660  HA  VAL A  41      27.611  30.301  53.943  1.00  0.00           H  
ATOM    661  HB  VAL A  41      26.737  29.721  51.090  1.00  0.00           H  
ATOM    662 1HG1 VAL A  41      28.433  31.318  50.339  1.00  0.00           H  
ATOM    663 2HG1 VAL A  41      27.128  32.111  51.250  1.00  0.00           H  
ATOM    664 3HG1 VAL A  41      28.706  31.821  52.023  1.00  0.00           H  
ATOM    665 1HG2 VAL A  41      29.092  28.987  50.880  1.00  0.00           H  
ATOM    666 2HG2 VAL A  41      29.376  29.416  52.582  1.00  0.00           H  
ATOM    667 3HG2 VAL A  41      28.254  28.098  52.174  1.00  0.00           H  
ATOM    668  N   ALA A  42      24.796  31.334  52.583  1.00  0.00           N  
ATOM    669  CA  ALA A  42      23.893  32.465  52.535  1.00  0.00           C  
ATOM    670  C   ALA A  42      23.486  32.885  53.938  1.00  0.00           C  
ATOM    671  O   ALA A  42      23.428  34.076  54.245  1.00  0.00           O  
ATOM    672  CB  ALA A  42      22.666  32.109  51.722  1.00  0.00           C  
ATOM    673  H   ALA A  42      24.552  30.472  52.104  1.00  0.00           H  
ATOM    674  HA  ALA A  42      24.413  33.296  52.060  1.00  0.00           H  
ATOM    675 1HB  ALA A  42      22.006  32.966  51.676  1.00  0.00           H  
ATOM    676 2HB  ALA A  42      22.972  31.822  50.719  1.00  0.00           H  
ATOM    677 3HB  ALA A  42      22.147  31.278  52.192  1.00  0.00           H  
ATOM    678  N   LYS A  43      23.233  31.911  54.804  1.00  0.00           N  
ATOM    679  CA  LYS A  43      22.854  32.229  56.169  1.00  0.00           C  
ATOM    680  C   LYS A  43      23.971  32.985  56.889  1.00  0.00           C  
ATOM    681  O   LYS A  43      23.725  34.007  57.532  1.00  0.00           O  
ATOM    682  CB  LYS A  43      22.499  30.954  56.936  1.00  0.00           C  
ATOM    683  CG  LYS A  43      21.166  30.331  56.539  1.00  0.00           C  
ATOM    684  CD  LYS A  43      20.917  29.031  57.290  1.00  0.00           C  
ATOM    685  CE  LYS A  43      19.568  28.432  56.925  1.00  0.00           C  
ATOM    686  NZ  LYS A  43      19.341  27.123  57.600  1.00  0.00           N1+
ATOM    687  H   LYS A  43      23.267  30.943  54.495  1.00  0.00           H  
ATOM    688  HA  LYS A  43      21.969  32.866  56.142  1.00  0.00           H  
ATOM    689 1HB  LYS A  43      23.277  30.208  56.778  1.00  0.00           H  
ATOM    690 2HB  LYS A  43      22.463  31.169  58.004  1.00  0.00           H  
ATOM    691 1HG  LYS A  43      20.358  31.029  56.761  1.00  0.00           H  
ATOM    692 2HG  LYS A  43      21.163  30.129  55.469  1.00  0.00           H  
ATOM    693 1HD  LYS A  43      21.704  28.315  57.047  1.00  0.00           H  
ATOM    694 2HD  LYS A  43      20.943  29.221  58.362  1.00  0.00           H  
ATOM    695 1HE  LYS A  43      18.774  29.118  57.216  1.00  0.00           H  
ATOM    696 2HE  LYS A  43      19.515  28.283  55.847  1.00  0.00           H  
ATOM    697 1HZ  LYS A  43      18.437  26.760  57.333  1.00  0.00           H  
ATOM    698 2HZ  LYS A  43      20.062  26.472  57.323  1.00  0.00           H  
ATOM    699 3HZ  LYS A  43      19.369  27.252  58.601  1.00  0.00           H  
ATOM    700  N   ALA A  44      25.203  32.490  56.770  1.00  0.00           N  
ATOM    701  CA  ALA A  44      26.344  33.144  57.405  1.00  0.00           C  
ATOM    702  C   ALA A  44      26.600  34.529  56.820  1.00  0.00           C  
ATOM    703  O   ALA A  44      26.960  35.464  57.543  1.00  0.00           O  
ATOM    704  CB  ALA A  44      27.587  32.279  57.267  1.00  0.00           C  
ATOM    705  H   ALA A  44      25.342  31.628  56.248  1.00  0.00           H  
ATOM    706  HA  ALA A  44      26.119  33.267  58.465  1.00  0.00           H  
ATOM    707 1HB  ALA A  44      28.431  32.776  57.748  1.00  0.00           H  
ATOM    708 2HB  ALA A  44      27.415  31.313  57.745  1.00  0.00           H  
ATOM    709 3HB  ALA A  44      27.812  32.126  56.214  1.00  0.00           H  
ATOM    710  N   ALA A  45      26.424  34.664  55.511  1.00  0.00           N  
ATOM    711  CA  ALA A  45      26.640  35.943  54.856  1.00  0.00           C  
ATOM    712  C   ALA A  45      25.652  36.971  55.391  1.00  0.00           C  
ATOM    713  O   ALA A  45      26.003  38.138  55.573  1.00  0.00           O  
ATOM    714  CB  ALA A  45      26.509  35.797  53.351  1.00  0.00           C  
ATOM    715  H   ALA A  45      26.139  33.863  54.960  1.00  0.00           H  
ATOM    716  HA  ALA A  45      27.646  36.285  55.093  1.00  0.00           H  
ATOM    717 1HB  ALA A  45      26.690  36.757  52.872  1.00  0.00           H  
ATOM    718 2HB  ALA A  45      27.234  35.072  52.998  1.00  0.00           H  
ATOM    719 3HB  ALA A  45      25.513  35.452  53.112  1.00  0.00           H  
ATOM    720  N   GLU A  46      24.424  36.537  55.677  1.00  0.00           N  
ATOM    721  CA  GLU A  46      23.413  37.445  56.202  1.00  0.00           C  
ATOM    722  C   GLU A  46      23.805  37.934  57.589  1.00  0.00           C  
ATOM    723  O   GLU A  46      23.639  39.112  57.907  1.00  0.00           O  
ATOM    724  CB  GLU A  46      22.041  36.769  56.258  1.00  0.00           C  
ATOM    725  CG  GLU A  46      20.905  37.682  56.712  1.00  0.00           C  
ATOM    726  CD  GLU A  46      20.604  38.790  55.734  1.00  0.00           C  
ATOM    727  OE1 GLU A  46      20.876  38.616  54.572  1.00  0.00           O  
ATOM    728  OE2 GLU A  46      20.110  39.816  56.152  1.00  0.00           O1-
ATOM    729  H   GLU A  46      24.180  35.567  55.502  1.00  0.00           H  
ATOM    730  HA  GLU A  46      23.348  38.311  55.540  1.00  0.00           H  
ATOM    731 1HB  GLU A  46      21.785  36.373  55.277  1.00  0.00           H  
ATOM    732 2HB  GLU A  46      22.082  35.924  56.945  1.00  0.00           H  
ATOM    733 1HG  GLU A  46      20.005  37.082  56.847  1.00  0.00           H  
ATOM    734 2HG  GLU A  46      21.164  38.115  57.677  1.00  0.00           H  
ATOM    735  N   LEU A  47      24.353  37.036  58.410  1.00  0.00           N  
ATOM    736  CA  LEU A  47      24.784  37.430  59.748  1.00  0.00           C  
ATOM    737  C   LEU A  47      25.873  38.495  59.668  1.00  0.00           C  
ATOM    738  O   LEU A  47      25.859  39.465  60.433  1.00  0.00           O  
ATOM    739  CB  LEU A  47      25.303  36.209  60.521  1.00  0.00           C  
ATOM    740  CG  LEU A  47      24.246  35.169  60.907  1.00  0.00           C  
ATOM    741  CD1 LEU A  47      24.933  33.937  61.481  1.00  0.00           C  
ATOM    742  CD2 LEU A  47      23.281  35.774  61.913  1.00  0.00           C  
ATOM    743  H   LEU A  47      24.439  36.071  58.109  1.00  0.00           H  
ATOM    744  HA  LEU A  47      23.930  37.852  60.278  1.00  0.00           H  
ATOM    745 1HB  LEU A  47      26.056  35.711  59.914  1.00  0.00           H  
ATOM    746 2HB  LEU A  47      25.779  36.558  61.438  1.00  0.00           H  
ATOM    747  HG  LEU A  47      23.697  34.859  60.018  1.00  0.00           H  
ATOM    748 1HD1 LEU A  47      24.181  33.196  61.754  1.00  0.00           H  
ATOM    749 2HD1 LEU A  47      25.603  33.513  60.732  1.00  0.00           H  
ATOM    750 3HD1 LEU A  47      25.504  34.216  62.365  1.00  0.00           H  
ATOM    751 1HD2 LEU A  47      22.527  35.034  62.187  1.00  0.00           H  
ATOM    752 2HD2 LEU A  47      23.827  36.081  62.804  1.00  0.00           H  
ATOM    753 3HD2 LEU A  47      22.791  36.642  61.471  1.00  0.00           H  
ATOM    754  N   ILE A  48      26.803  38.327  58.726  1.00  0.00           N  
ATOM    755  CA  ILE A  48      27.883  39.292  58.565  1.00  0.00           C  
ATOM    756  C   ILE A  48      27.362  40.604  58.001  1.00  0.00           C  
ATOM    757  O   ILE A  48      27.764  41.674  58.455  1.00  0.00           O  
ATOM    758  CB  ILE A  48      29.027  38.760  57.674  1.00  0.00           C  
ATOM    759  CG1 ILE A  48      29.688  37.537  58.351  1.00  0.00           C  
ATOM    760  CG2 ILE A  48      30.068  39.886  57.447  1.00  0.00           C  
ATOM    761  CD1 ILE A  48      30.623  36.750  57.442  1.00  0.00           C  
ATOM    762  H   ILE A  48      26.760  37.503  58.132  1.00  0.00           H  
ATOM    763  HA  ILE A  48      28.306  39.496  59.549  1.00  0.00           H  
ATOM    764  HB  ILE A  48      28.623  38.433  56.713  1.00  0.00           H  
ATOM    765 1HG1 ILE A  48      30.256  37.877  59.216  1.00  0.00           H  
ATOM    766 2HG1 ILE A  48      28.902  36.864  58.693  1.00  0.00           H  
ATOM    767 1HG2 ILE A  48      30.879  39.528  56.831  1.00  0.00           H  
ATOM    768 2HG2 ILE A  48      29.600  40.737  56.960  1.00  0.00           H  
ATOM    769 3HG2 ILE A  48      30.472  40.203  58.413  1.00  0.00           H  
ATOM    770 1HD1 ILE A  48      31.038  35.907  57.996  1.00  0.00           H  
ATOM    771 2HD1 ILE A  48      30.065  36.380  56.584  1.00  0.00           H  
ATOM    772 3HD1 ILE A  48      31.434  37.385  57.102  1.00  0.00           H  
ATOM    773  N   ALA A  49      26.491  40.531  56.998  1.00  0.00           N  
ATOM    774  CA  ALA A  49      25.961  41.744  56.386  1.00  0.00           C  
ATOM    775  C   ALA A  49      25.254  42.606  57.421  1.00  0.00           C  
ATOM    776  O   ALA A  49      25.411  43.826  57.431  1.00  0.00           O  
ATOM    777  CB  ALA A  49      24.990  41.401  55.262  1.00  0.00           C  
ATOM    778  H   ALA A  49      26.197  39.624  56.650  1.00  0.00           H  
ATOM    779  HA  ALA A  49      26.797  42.310  55.983  1.00  0.00           H  
ATOM    780 1HB  ALA A  49      24.620  42.321  54.807  1.00  0.00           H  
ATOM    781 2HB  ALA A  49      25.487  40.802  54.508  1.00  0.00           H  
ATOM    782 3HB  ALA A  49      24.150  40.837  55.670  1.00  0.00           H  
ATOM    783  N   ARG A  50      24.489  41.972  58.309  1.00  0.00           N  
ATOM    784  CA  ARG A  50      23.786  42.716  59.344  1.00  0.00           C  
ATOM    785  C   ARG A  50      24.746  43.280  60.382  1.00  0.00           C  
ATOM    786  O   ARG A  50      24.604  44.428  60.807  1.00  0.00           O  
ATOM    787  CB  ARG A  50      22.764  41.825  60.034  1.00  0.00           C  
ATOM    788  CG  ARG A  50      21.573  41.429  59.175  1.00  0.00           C  
ATOM    789  CD  ARG A  50      20.642  40.533  59.907  1.00  0.00           C  
ATOM    790  NE  ARG A  50      19.568  40.055  59.049  1.00  0.00           N  
ATOM    791  CZ  ARG A  50      18.470  39.411  59.490  1.00  0.00           C  
ATOM    792  NH1 ARG A  50      18.314  39.178  60.775  1.00  0.00           N1+
ATOM    793  NH2 ARG A  50      17.547  39.015  58.631  1.00  0.00           N  
ATOM    794  H   ARG A  50      24.364  40.969  58.236  1.00  0.00           H  
ATOM    795  HA  ARG A  50      23.263  43.549  58.871  1.00  0.00           H  
ATOM    796 1HB  ARG A  50      23.247  40.909  60.369  1.00  0.00           H  
ATOM    797 2HB  ARG A  50      22.379  42.333  60.919  1.00  0.00           H  
ATOM    798 1HG  ARG A  50      21.026  42.325  58.879  1.00  0.00           H  
ATOM    799 2HG  ARG A  50      21.925  40.907  58.285  1.00  0.00           H  
ATOM    800 1HD  ARG A  50      21.188  39.669  60.282  1.00  0.00           H  
ATOM    801 2HD  ARG A  50      20.198  41.073  60.741  1.00  0.00           H  
ATOM    802  HE  ARG A  50      19.652  40.217  58.056  1.00  0.00           H  
ATOM    803 1HH1 ARG A  50      19.019  39.480  61.431  1.00  0.00           H  
ATOM    804 2HH1 ARG A  50      17.491  38.694  61.104  1.00  0.00           H  
ATOM    805 1HH2 ARG A  50      17.665  39.195  57.643  1.00  0.00           H  
ATOM    806 2HH2 ARG A  50      16.724  38.533  58.960  1.00  0.00           H  
ATOM    807  N   TYR A  51      25.733  42.481  60.783  1.00  0.00           N  
ATOM    808  CA  TYR A  51      26.717  42.948  61.749  1.00  0.00           C  
ATOM    809  C   TYR A  51      27.498  44.131  61.201  1.00  0.00           C  
ATOM    810  O   TYR A  51      27.677  45.138  61.890  1.00  0.00           O  
ATOM    811  CB  TYR A  51      27.669  41.812  62.135  1.00  0.00           C  
ATOM    812  CG  TYR A  51      28.869  42.272  62.934  1.00  0.00           C  
ATOM    813  CD1 TYR A  51      28.738  42.543  64.287  1.00  0.00           C  
ATOM    814  CD2 TYR A  51      30.101  42.416  62.312  1.00  0.00           C  
ATOM    815  CE1 TYR A  51      29.835  42.961  65.019  1.00  0.00           C  
ATOM    816  CE2 TYR A  51      31.196  42.832  63.044  1.00  0.00           C  
ATOM    817  CZ  TYR A  51      31.067  43.106  64.388  1.00  0.00           C  
ATOM    818  OH  TYR A  51      32.158  43.521  65.116  1.00  0.00           O  
ATOM    819  H   TYR A  51      25.796  41.531  60.426  1.00  0.00           H  
ATOM    820  HA  TYR A  51      26.192  43.278  62.644  1.00  0.00           H  
ATOM    821 1HB  TYR A  51      27.130  41.070  62.724  1.00  0.00           H  
ATOM    822 2HB  TYR A  51      28.029  41.318  61.232  1.00  0.00           H  
ATOM    823  HD1 TYR A  51      27.769  42.431  64.774  1.00  0.00           H  
ATOM    824  HD2 TYR A  51      30.204  42.201  61.250  1.00  0.00           H  
ATOM    825  HE1 TYR A  51      29.732  43.176  66.082  1.00  0.00           H  
ATOM    826  HE2 TYR A  51      32.165  42.946  62.555  1.00  0.00           H  
ATOM    827  HH  TYR A  51      31.898  43.666  66.030  1.00  0.00           H  
ATOM    828  N   ALA A  52      27.975  44.004  59.968  1.00  0.00           N  
ATOM    829  CA  ALA A  52      28.796  45.034  59.355  1.00  0.00           C  
ATOM    830  C   ALA A  52      28.013  46.332  59.195  1.00  0.00           C  
ATOM    831  O   ALA A  52      28.542  47.417  59.452  1.00  0.00           O  
ATOM    832  CB  ALA A  52      29.305  44.547  58.012  1.00  0.00           C  
ATOM    833  H   ALA A  52      27.781  43.159  59.445  1.00  0.00           H  
ATOM    834  HA  ALA A  52      29.644  45.230  60.014  1.00  0.00           H  
ATOM    835 1HB  ALA A  52      29.935  45.301  57.570  1.00  0.00           H  
ATOM    836 2HB  ALA A  52      29.881  43.630  58.154  1.00  0.00           H  
ATOM    837 3HB  ALA A  52      28.461  44.345  57.360  1.00  0.00           H  
ATOM    838  N   ARG A  53      26.741  46.233  58.804  1.00  0.00           N  
ATOM    839  CA  ARG A  53      25.936  47.433  58.615  1.00  0.00           C  
ATOM    840  C   ARG A  53      25.690  48.146  59.941  1.00  0.00           C  
ATOM    841  O   ARG A  53      25.746  49.374  60.008  1.00  0.00           O  
ATOM    842  CB  ARG A  53      24.601  47.086  57.972  1.00  0.00           C  
ATOM    843  CG  ARG A  53      23.670  48.270  57.753  1.00  0.00           C  
ATOM    844  CD  ARG A  53      24.225  49.227  56.762  1.00  0.00           C  
ATOM    845  NE  ARG A  53      23.361  50.382  56.582  1.00  0.00           N  
ATOM    846  CZ  ARG A  53      23.391  51.487  57.357  1.00  0.00           C  
ATOM    847  NH1 ARG A  53      24.245  51.569  58.350  1.00  0.00           N1+
ATOM    848  NH2 ARG A  53      22.561  52.485  57.111  1.00  0.00           N  
ATOM    849  H   ARG A  53      26.339  45.320  58.617  1.00  0.00           H  
ATOM    850  HA  ARG A  53      26.482  48.109  57.958  1.00  0.00           H  
ATOM    851 1HB  ARG A  53      24.774  46.619  57.004  1.00  0.00           H  
ATOM    852 2HB  ARG A  53      24.074  46.364  58.597  1.00  0.00           H  
ATOM    853 1HG  ARG A  53      22.709  47.911  57.386  1.00  0.00           H  
ATOM    854 2HG  ARG A  53      23.526  48.797  58.697  1.00  0.00           H  
ATOM    855 1HD  ARG A  53      25.199  49.579  57.100  1.00  0.00           H  
ATOM    856 2HD  ARG A  53      24.333  48.729  55.799  1.00  0.00           H  
ATOM    857  HE  ARG A  53      22.691  50.356  55.828  1.00  0.00           H  
ATOM    858 1HH1 ARG A  53      24.879  50.806  58.538  1.00  0.00           H  
ATOM    859 2HH1 ARG A  53      24.268  52.396  58.931  1.00  0.00           H  
ATOM    860 1HH2 ARG A  53      21.905  52.423  56.343  1.00  0.00           H  
ATOM    861 2HH2 ARG A  53      22.585  53.313  57.688  1.00  0.00           H  
ATOM    862  N   LYS A  54      25.428  47.375  60.997  1.00  0.00           N  
ATOM    863  CA  LYS A  54      25.204  47.945  62.323  1.00  0.00           C  
ATOM    864  C   LYS A  54      26.459  48.641  62.843  1.00  0.00           C  
ATOM    865  O   LYS A  54      26.376  49.713  63.444  1.00  0.00           O  
ATOM    866  CB  LYS A  54      24.758  46.862  63.306  1.00  0.00           C  
ATOM    867  CG  LYS A  54      24.425  47.373  64.699  1.00  0.00           C  
ATOM    868  CD  LYS A  54      23.901  46.256  65.590  1.00  0.00           C  
ATOM    869  CE  LYS A  54      23.580  46.765  66.987  1.00  0.00           C  
ATOM    870  NZ  LYS A  54      23.066  45.683  67.869  1.00  0.00           N1+
ATOM    871  H   LYS A  54      25.366  46.370  60.879  1.00  0.00           H  
ATOM    872  HA  LYS A  54      24.414  48.693  62.247  1.00  0.00           H  
ATOM    873 1HB  LYS A  54      23.874  46.357  62.914  1.00  0.00           H  
ATOM    874 2HB  LYS A  54      25.545  46.114  63.403  1.00  0.00           H  
ATOM    875 1HG  LYS A  54      25.321  47.798  65.155  1.00  0.00           H  
ATOM    876 2HG  LYS A  54      23.669  48.158  64.628  1.00  0.00           H  
ATOM    877 1HD  LYS A  54      22.996  45.835  65.149  1.00  0.00           H  
ATOM    878 2HD  LYS A  54      24.649  45.470  65.662  1.00  0.00           H  
ATOM    879 1HE  LYS A  54      24.479  47.186  67.436  1.00  0.00           H  
ATOM    880 2HE  LYS A  54      22.829  47.553  66.926  1.00  0.00           H  
ATOM    881 1HZ  LYS A  54      22.865  46.059  68.784  1.00  0.00           H  
ATOM    882 2HZ  LYS A  54      22.221  45.298  67.471  1.00  0.00           H  
ATOM    883 3HZ  LYS A  54      23.761  44.955  67.948  1.00  0.00           H  
ATOM    884  N   LYS A  55      27.620  48.034  62.595  1.00  0.00           N  
ATOM    885  CA  LYS A  55      28.897  48.639  62.960  1.00  0.00           C  
ATOM    886  C   LYS A  55      29.187  49.870  62.111  1.00  0.00           C  
ATOM    887  O   LYS A  55      29.771  50.844  62.590  1.00  0.00           O  
ATOM    888  CB  LYS A  55      30.031  47.622  62.819  1.00  0.00           C  
ATOM    889  CG  LYS A  55      31.403  48.148  63.222  1.00  0.00           C  
ATOM    890  CD  LYS A  55      31.448  48.495  64.703  1.00  0.00           C  
ATOM    891  CE  LYS A  55      32.857  48.861  65.144  1.00  0.00           C  
ATOM    892  NZ  LYS A  55      32.905  49.273  66.574  1.00  0.00           N1+
ATOM    893  H   LYS A  55      27.616  47.126  62.141  1.00  0.00           H  
ATOM    894  HA  LYS A  55      28.841  48.953  64.002  1.00  0.00           H  
ATOM    895 1HB  LYS A  55      29.815  46.747  63.432  1.00  0.00           H  
ATOM    896 2HB  LYS A  55      30.093  47.287  61.784  1.00  0.00           H  
ATOM    897 1HG  LYS A  55      32.159  47.392  63.011  1.00  0.00           H  
ATOM    898 2HG  LYS A  55      31.635  49.040  62.643  1.00  0.00           H  
ATOM    899 1HD  LYS A  55      30.784  49.339  64.898  1.00  0.00           H  
ATOM    900 2HD  LYS A  55      31.104  47.642  65.287  1.00  0.00           H  
ATOM    901 1HE  LYS A  55      33.515  48.003  65.003  1.00  0.00           H  
ATOM    902 2HE  LYS A  55      33.230  49.681  64.529  1.00  0.00           H  
ATOM    903 1HZ  LYS A  55      33.855  49.507  66.824  1.00  0.00           H  
ATOM    904 2HZ  LYS A  55      32.312  50.078  66.711  1.00  0.00           H  
ATOM    905 3HZ  LYS A  55      32.580  48.513  67.152  1.00  0.00           H  
ATOM    906  N   GLY A  56      28.769  49.827  60.845  1.00  0.00           N  
ATOM    907  CA  GLY A  56      29.015  50.912  59.910  1.00  0.00           C  
ATOM    908  C   GLY A  56      30.106  50.553  58.909  1.00  0.00           C  
ATOM    909  O   GLY A  56      30.571  51.402  58.145  1.00  0.00           O  
ATOM    910  H   GLY A  56      28.286  49.001  60.512  1.00  0.00           H  
ATOM    911 1HA  GLY A  56      28.092  51.141  59.377  1.00  0.00           H  
ATOM    912 2HA  GLY A  56      29.299  51.808  60.457  1.00  0.00           H  
ATOM    913  N   ASN A  57      30.515  49.290  58.899  1.00  0.00           N  
ATOM    914  CA  ASN A  57      31.558  48.869  57.984  1.00  0.00           C  
ATOM    915  C   ASN A  57      30.926  48.465  56.668  1.00  0.00           C  
ATOM    916  O   ASN A  57      30.585  47.302  56.444  1.00  0.00           O  
ATOM    917  CB  ASN A  57      32.385  47.747  58.581  1.00  0.00           C  
ATOM    918  CG  ASN A  57      33.614  47.450  57.768  1.00  0.00           C  
ATOM    919  ND2 ASN A  57      34.723  47.257  58.438  1.00  0.00           N  
ATOM    920  OD1 ASN A  57      33.563  47.404  56.529  1.00  0.00           O  
ATOM    921  H   ASN A  57      30.082  48.609  59.511  1.00  0.00           H  
ATOM    922  HA  ASN A  57      32.217  49.715  57.787  1.00  0.00           H  
ATOM    923 1HB  ASN A  57      32.691  48.017  59.594  1.00  0.00           H  
ATOM    924 2HB  ASN A  57      31.778  46.844  58.651  1.00  0.00           H  
ATOM    925 1HD2 ASN A  57      35.573  47.059  57.950  1.00  0.00           H  
ATOM    926 2HD2 ASN A  57      34.717  47.306  59.437  1.00  0.00           H  
ATOM    927  N   LEU A  58      30.752  49.449  55.800  1.00  0.00           N  
ATOM    928  CA  LEU A  58      30.036  49.247  54.553  1.00  0.00           C  
ATOM    929  C   LEU A  58      30.771  48.285  53.633  1.00  0.00           C  
ATOM    930  O   LEU A  58      30.143  47.528  52.889  1.00  0.00           O  
ATOM    931  CB  LEU A  58      29.833  50.590  53.843  1.00  0.00           C  
ATOM    932  CG  LEU A  58      28.544  51.342  54.200  1.00  0.00           C  
ATOM    933  CD1 LEU A  58      28.554  51.689  55.683  1.00  0.00           C  
ATOM    934  CD2 LEU A  58      28.437  52.597  53.347  1.00  0.00           C  
ATOM    935  H   LEU A  58      31.078  50.377  56.052  1.00  0.00           H  
ATOM    936  HA  LEU A  58      29.071  48.807  54.787  1.00  0.00           H  
ATOM    937 1HB  LEU A  58      30.673  51.240  54.081  1.00  0.00           H  
ATOM    938 2HB  LEU A  58      29.828  50.416  52.767  1.00  0.00           H  
ATOM    939  HG  LEU A  58      27.684  50.701  54.012  1.00  0.00           H  
ATOM    940 1HD1 LEU A  58      27.638  52.224  55.937  1.00  0.00           H  
ATOM    941 2HD1 LEU A  58      28.610  50.773  56.270  1.00  0.00           H  
ATOM    942 3HD1 LEU A  58      29.414  52.318  55.905  1.00  0.00           H  
ATOM    943 1HD2 LEU A  58      27.521  53.132  53.599  1.00  0.00           H  
ATOM    944 2HD2 LEU A  58      29.297  53.239  53.535  1.00  0.00           H  
ATOM    945 3HD2 LEU A  58      28.415  52.319  52.292  1.00  0.00           H  
ATOM    946  N   GLU A  59      32.100  48.294  53.680  1.00  0.00           N  
ATOM    947  CA  GLU A  59      32.866  47.431  52.792  1.00  0.00           C  
ATOM    948  C   GLU A  59      32.548  45.967  53.088  1.00  0.00           C  
ATOM    949  O   GLU A  59      32.261  45.186  52.176  1.00  0.00           O  
ATOM    950  CB  GLU A  59      34.366  47.689  52.944  1.00  0.00           C  
ATOM    951  CG  GLU A  59      35.246  46.841  52.038  1.00  0.00           C  
ATOM    952  CD  GLU A  59      36.709  47.150  52.183  1.00  0.00           C  
ATOM    953  OE1 GLU A  59      37.032  48.080  52.887  1.00  0.00           O  
ATOM    954  OE2 GLU A  59      37.506  46.460  51.594  1.00  0.00           O1-
ATOM    955  H   GLU A  59      32.578  48.904  54.328  1.00  0.00           H  
ATOM    956  HA  GLU A  59      32.576  47.643  51.761  1.00  0.00           H  
ATOM    957 1HB  GLU A  59      34.577  48.736  52.731  1.00  0.00           H  
ATOM    958 2HB  GLU A  59      34.664  47.498  53.974  1.00  0.00           H  
ATOM    959 1HG  GLU A  59      35.084  45.788  52.274  1.00  0.00           H  
ATOM    960 2HG  GLU A  59      34.946  47.002  51.003  1.00  0.00           H  
ATOM    961  N   LEU A  60      32.558  45.605  54.374  1.00  0.00           N  
ATOM    962  CA  LEU A  60      32.265  44.234  54.769  1.00  0.00           C  
ATOM    963  C   LEU A  60      30.820  43.888  54.467  1.00  0.00           C  
ATOM    964  O   LEU A  60      30.513  42.761  54.074  1.00  0.00           O  
ATOM    965  CB  LEU A  60      32.519  44.019  56.268  1.00  0.00           C  
ATOM    966  CG  LEU A  60      33.983  44.022  56.749  1.00  0.00           C  
ATOM    967  CD1 LEU A  60      33.986  43.955  58.272  1.00  0.00           C  
ATOM    968  CD2 LEU A  60      34.732  42.828  56.168  1.00  0.00           C  
ATOM    969  H   LEU A  60      32.777  46.294  55.084  1.00  0.00           H  
ATOM    970  HA  LEU A  60      32.902  43.564  54.196  1.00  0.00           H  
ATOM    971 1HB  LEU A  60      32.006  44.810  56.810  1.00  0.00           H  
ATOM    972 2HB  LEU A  60      32.077  43.067  56.561  1.00  0.00           H  
ATOM    973  HG  LEU A  60      34.471  44.943  56.437  1.00  0.00           H  
ATOM    974 1HD1 LEU A  60      35.014  43.964  58.636  1.00  0.00           H  
ATOM    975 2HD1 LEU A  60      33.453  44.808  58.678  1.00  0.00           H  
ATOM    976 3HD1 LEU A  60      33.497  43.045  58.598  1.00  0.00           H  
ATOM    977 1HD2 LEU A  60      35.761  42.839  56.524  1.00  0.00           H  
ATOM    978 2HD2 LEU A  60      34.248  41.909  56.488  1.00  0.00           H  
ATOM    979 3HD2 LEU A  60      34.730  42.879  55.080  1.00  0.00           H  
ATOM    980  N   ALA A  61      29.923  44.853  54.655  1.00  0.00           N  
ATOM    981  CA  ALA A  61      28.518  44.614  54.377  1.00  0.00           C  
ATOM    982  C   ALA A  61      28.304  44.287  52.907  1.00  0.00           C  
ATOM    983  O   ALA A  61      27.565  43.362  52.579  1.00  0.00           O  
ATOM    984  CB  ALA A  61      27.683  45.822  54.752  1.00  0.00           C  
ATOM    985  H   ALA A  61      30.223  45.755  55.016  1.00  0.00           H  
ATOM    986  HA  ALA A  61      28.197  43.758  54.965  1.00  0.00           H  
ATOM    987 1HB  ALA A  61      26.638  45.608  54.551  1.00  0.00           H  
ATOM    988 2HB  ALA A  61      27.816  46.047  55.810  1.00  0.00           H  
ATOM    989 3HB  ALA A  61      27.998  46.674  54.158  1.00  0.00           H  
ATOM    990  N   LEU A  62      28.972  45.021  52.022  1.00  0.00           N  
ATOM    991  CA  LEU A  62      28.814  44.766  50.597  1.00  0.00           C  
ATOM    992  C   LEU A  62      29.403  43.427  50.198  1.00  0.00           C  
ATOM    993  O   LEU A  62      28.818  42.711  49.388  1.00  0.00           O  
ATOM    994  CB  LEU A  62      29.483  45.881  49.785  1.00  0.00           C  
ATOM    995  CG  LEU A  62      28.806  47.258  49.860  1.00  0.00           C  
ATOM    996  CD1 LEU A  62      29.644  48.277  49.103  1.00  0.00           C  
ATOM    997  CD2 LEU A  62      27.401  47.163  49.279  1.00  0.00           C  
ATOM    998  H   LEU A  62      29.565  45.782  52.334  1.00  0.00           H  
ATOM    999  HA  LEU A  62      27.755  44.726  50.377  1.00  0.00           H  
ATOM   1000 1HB  LEU A  62      30.508  45.998  50.131  1.00  0.00           H  
ATOM   1001 2HB  LEU A  62      29.509  45.582  48.737  1.00  0.00           H  
ATOM   1002  HG  LEU A  62      28.750  47.577  50.900  1.00  0.00           H  
ATOM   1003 1HD1 LEU A  62      29.163  49.255  49.156  1.00  0.00           H  
ATOM   1004 2HD1 LEU A  62      30.636  48.337  49.549  1.00  0.00           H  
ATOM   1005 3HD1 LEU A  62      29.734  47.973  48.059  1.00  0.00           H  
ATOM   1006 1HD2 LEU A  62      26.920  48.141  49.335  1.00  0.00           H  
ATOM   1007 2HD2 LEU A  62      27.459  46.845  48.239  1.00  0.00           H  
ATOM   1008 3HD2 LEU A  62      26.820  46.441  49.850  1.00  0.00           H  
ATOM   1009  N   LYS A  63      30.536  43.064  50.789  1.00  0.00           N  
ATOM   1010  CA  LYS A  63      31.134  41.772  50.499  1.00  0.00           C  
ATOM   1011  C   LYS A  63      30.186  40.656  50.933  1.00  0.00           C  
ATOM   1012  O   LYS A  63      29.982  39.684  50.205  1.00  0.00           O  
ATOM   1013  CB  LYS A  63      32.489  41.632  51.197  1.00  0.00           C  
ATOM   1014  CG  LYS A  63      33.607  42.457  50.573  1.00  0.00           C  
ATOM   1015  CD  LYS A  63      34.874  42.395  51.413  1.00  0.00           C  
ATOM   1016  CE  LYS A  63      36.020  43.135  50.743  1.00  0.00           C  
ATOM   1017  NZ  LYS A  63      37.202  43.257  51.636  1.00  0.00           N1+
ATOM   1018  H   LYS A  63      30.997  43.698  51.437  1.00  0.00           H  
ATOM   1019  HA  LYS A  63      31.285  41.691  49.420  1.00  0.00           H  
ATOM   1020 1HB  LYS A  63      32.393  41.931  52.241  1.00  0.00           H  
ATOM   1021 2HB  LYS A  63      32.797  40.586  51.185  1.00  0.00           H  
ATOM   1022 1HG  LYS A  63      33.824  42.078  49.574  1.00  0.00           H  
ATOM   1023 2HG  LYS A  63      33.289  43.494  50.489  1.00  0.00           H  
ATOM   1024 1HD  LYS A  63      34.684  42.841  52.392  1.00  0.00           H  
ATOM   1025 2HD  LYS A  63      35.163  41.352  51.561  1.00  0.00           H  
ATOM   1026 1HE  LYS A  63      36.317  42.603  49.840  1.00  0.00           H  
ATOM   1027 2HE  LYS A  63      35.692  44.134  50.457  1.00  0.00           H  
ATOM   1028 1HZ  LYS A  63      37.939  43.752  51.156  1.00  0.00           H  
ATOM   1029 2HZ  LYS A  63      36.944  43.764  52.472  1.00  0.00           H  
ATOM   1030 3HZ  LYS A  63      37.529  42.333  51.893  1.00  0.00           H  
ATOM   1031  N   ALA A  64      29.581  40.815  52.109  1.00  0.00           N  
ATOM   1032  CA  ALA A  64      28.628  39.837  52.612  1.00  0.00           C  
ATOM   1033  C   ALA A  64      27.398  39.760  51.708  1.00  0.00           C  
ATOM   1034  O   ALA A  64      26.881  38.671  51.441  1.00  0.00           O  
ATOM   1035  CB  ALA A  64      28.222  40.198  54.029  1.00  0.00           C  
ATOM   1036  H   ALA A  64      29.800  41.630  52.674  1.00  0.00           H  
ATOM   1037  HA  ALA A  64      29.103  38.861  52.613  1.00  0.00           H  
ATOM   1038 1HB  ALA A  64      27.531  39.455  54.404  1.00  0.00           H  
ATOM   1039 2HB  ALA A  64      29.098  40.233  54.663  1.00  0.00           H  
ATOM   1040 3HB  ALA A  64      27.745  41.173  54.023  1.00  0.00           H  
ATOM   1041  N   LEU A  65      26.945  40.909  51.220  1.00  0.00           N  
ATOM   1042  CA  LEU A  65      25.791  40.947  50.332  1.00  0.00           C  
ATOM   1043  C   LEU A  65      26.099  40.258  49.007  1.00  0.00           C  
ATOM   1044  O   LEU A  65      25.256  39.534  48.471  1.00  0.00           O  
ATOM   1045  CB  LEU A  65      25.350  42.402  50.114  1.00  0.00           C  
ATOM   1046  CG  LEU A  65      24.682  43.089  51.349  1.00  0.00           C  
ATOM   1047  CD1 LEU A  65      24.667  44.588  51.163  1.00  0.00           C  
ATOM   1048  CD2 LEU A  65      23.276  42.589  51.505  1.00  0.00           C  
ATOM   1049  H   LEU A  65      27.392  41.777  51.497  1.00  0.00           H  
ATOM   1050  HA  LEU A  65      24.980  40.407  50.808  1.00  0.00           H  
ATOM   1051 1HB  LEU A  65      26.221  42.990  49.831  1.00  0.00           H  
ATOM   1052 2HB  LEU A  65      24.637  42.427  49.291  1.00  0.00           H  
ATOM   1053  HG  LEU A  65      25.246  42.858  52.244  1.00  0.00           H  
ATOM   1054 1HD1 LEU A  65      24.204  45.053  52.032  1.00  0.00           H  
ATOM   1055 2HD1 LEU A  65      25.682  44.944  51.064  1.00  0.00           H  
ATOM   1056 3HD1 LEU A  65      24.103  44.843  50.279  1.00  0.00           H  
ATOM   1057 1HD2 LEU A  65      22.825  43.068  52.362  1.00  0.00           H  
ATOM   1058 2HD2 LEU A  65      22.704  42.824  50.608  1.00  0.00           H  
ATOM   1059 3HD2 LEU A  65      23.283  41.529  51.661  1.00  0.00           H  
ATOM   1060  N   GLU A  66      27.313  40.447  48.496  1.00  0.00           N  
ATOM   1061  CA  GLU A  66      27.730  39.791  47.262  1.00  0.00           C  
ATOM   1062  C   GLU A  66      27.684  38.273  47.419  1.00  0.00           C  
ATOM   1063  O   GLU A  66      27.298  37.559  46.491  1.00  0.00           O  
ATOM   1064  CB  GLU A  66      29.137  40.229  46.857  1.00  0.00           C  
ATOM   1065  CG  GLU A  66      29.622  39.642  45.534  1.00  0.00           C  
ATOM   1066  CD  GLU A  66      30.959  40.184  45.104  1.00  0.00           C  
ATOM   1067  OE1 GLU A  66      31.225  41.335  45.351  1.00  0.00           O  
ATOM   1068  OE2 GLU A  66      31.722  39.436  44.534  1.00  0.00           O1-
ATOM   1069  H   GLU A  66      27.957  41.074  48.969  1.00  0.00           H  
ATOM   1070  HA  GLU A  66      27.036  40.072  46.469  1.00  0.00           H  
ATOM   1071 1HB  GLU A  66      29.173  41.313  46.781  1.00  0.00           H  
ATOM   1072 2HB  GLU A  66      29.846  39.935  47.630  1.00  0.00           H  
ATOM   1073 1HG  GLU A  66      29.697  38.561  45.637  1.00  0.00           H  
ATOM   1074 2HG  GLU A  66      28.882  39.854  44.764  1.00  0.00           H  
ATOM   1075  N   ILE A  67      28.066  37.785  48.598  1.00  0.00           N  
ATOM   1076  CA  ILE A  67      28.070  36.352  48.883  1.00  0.00           C  
ATOM   1077  C   ILE A  67      26.666  35.776  48.880  1.00  0.00           C  
ATOM   1078  O   ILE A  67      26.447  34.679  48.366  1.00  0.00           O  
ATOM   1079  CB  ILE A  67      28.743  36.043  50.224  1.00  0.00           C  
ATOM   1080  CG1 ILE A  67      30.223  36.323  50.111  1.00  0.00           C  
ATOM   1081  CG2 ILE A  67      28.487  34.584  50.613  1.00  0.00           C  
ATOM   1082  CD1 ILE A  67      30.920  36.400  51.419  1.00  0.00           C  
ATOM   1083  H   ILE A  67      28.381  38.434  49.314  1.00  0.00           H  
ATOM   1084  HA  ILE A  67      28.642  35.854  48.102  1.00  0.00           H  
ATOM   1085  HB  ILE A  67      28.341  36.697  50.991  1.00  0.00           H  
ATOM   1086 1HG1 ILE A  67      30.676  35.533  49.527  1.00  0.00           H  
ATOM   1087 2HG1 ILE A  67      30.365  37.265  49.588  1.00  0.00           H  
ATOM   1088 1HG2 ILE A  67      28.960  34.371  51.560  1.00  0.00           H  
ATOM   1089 2HG2 ILE A  67      27.417  34.409  50.704  1.00  0.00           H  
ATOM   1090 3HG2 ILE A  67      28.899  33.926  49.846  1.00  0.00           H  
ATOM   1091 1HD1 ILE A  67      31.975  36.606  51.255  1.00  0.00           H  
ATOM   1092 2HD1 ILE A  67      30.479  37.193  51.997  1.00  0.00           H  
ATOM   1093 3HD1 ILE A  67      30.816  35.472  51.949  1.00  0.00           H  
ATOM   1094  N   LEU A  68      25.708  36.510  49.439  1.00  0.00           N  
ATOM   1095  CA  LEU A  68      24.324  36.049  49.429  1.00  0.00           C  
ATOM   1096  C   LEU A  68      23.898  35.800  47.991  1.00  0.00           C  
ATOM   1097  O   LEU A  68      23.197  34.833  47.689  1.00  0.00           O  
ATOM   1098  CB  LEU A  68      23.391  37.127  50.006  1.00  0.00           C  
ATOM   1099  CG  LEU A  68      23.456  37.385  51.512  1.00  0.00           C  
ATOM   1100  CD1 LEU A  68      22.696  38.653  51.810  1.00  0.00           C  
ATOM   1101  CD2 LEU A  68      22.868  36.241  52.275  1.00  0.00           C  
ATOM   1102  H   LEU A  68      25.956  37.385  49.894  1.00  0.00           H  
ATOM   1103  HA  LEU A  68      24.244  35.122  49.993  1.00  0.00           H  
ATOM   1104 1HB  LEU A  68      23.619  38.068  49.512  1.00  0.00           H  
ATOM   1105 2HB  LEU A  68      22.367  36.868  49.760  1.00  0.00           H  
ATOM   1106  HG  LEU A  68      24.493  37.523  51.807  1.00  0.00           H  
ATOM   1107 1HD1 LEU A  68      22.751  38.872  52.878  1.00  0.00           H  
ATOM   1108 2HD1 LEU A  68      23.133  39.466  51.248  1.00  0.00           H  
ATOM   1109 3HD1 LEU A  68      21.655  38.533  51.518  1.00  0.00           H  
ATOM   1110 1HD2 LEU A  68      22.929  36.452  53.334  1.00  0.00           H  
ATOM   1111 2HD2 LEU A  68      21.831  36.111  52.005  1.00  0.00           H  
ATOM   1112 3HD2 LEU A  68      23.415  35.340  52.057  1.00  0.00           H  
ATOM   1113  N   VAL A  69      24.353  36.675  47.106  1.00  0.00           N  
ATOM   1114  CA  VAL A  69      24.031  36.590  45.694  1.00  0.00           C  
ATOM   1115  C   VAL A  69      24.751  35.422  45.027  1.00  0.00           C  
ATOM   1116  O   VAL A  69      24.148  34.676  44.258  1.00  0.00           O  
ATOM   1117  CB  VAL A  69      24.413  37.902  44.979  1.00  0.00           C  
ATOM   1118  CG1 VAL A  69      24.109  37.809  43.492  1.00  0.00           C  
ATOM   1119  CG2 VAL A  69      23.670  39.068  45.612  1.00  0.00           C  
ATOM   1120  H   VAL A  69      24.921  37.447  47.441  1.00  0.00           H  
ATOM   1121  HA  VAL A  69      22.956  36.438  45.595  1.00  0.00           H  
ATOM   1122  HB  VAL A  69      25.486  38.058  45.080  1.00  0.00           H  
ATOM   1123 1HG1 VAL A  69      24.386  38.743  43.006  1.00  0.00           H  
ATOM   1124 2HG1 VAL A  69      24.679  36.988  43.056  1.00  0.00           H  
ATOM   1125 3HG1 VAL A  69      23.043  37.626  43.351  1.00  0.00           H  
ATOM   1126 1HG2 VAL A  69      23.946  39.993  45.104  1.00  0.00           H  
ATOM   1127 2HG2 VAL A  69      22.595  38.909  45.517  1.00  0.00           H  
ATOM   1128 3HG2 VAL A  69      23.933  39.141  46.666  1.00  0.00           H  
ATOM   1129  N   ARG A  70      26.034  35.254  45.336  1.00  0.00           N  
ATOM   1130  CA  ARG A  70      26.792  34.132  44.796  1.00  0.00           C  
ATOM   1131  C   ARG A  70      26.204  32.802  45.267  1.00  0.00           C  
ATOM   1132  O   ARG A  70      26.131  31.841  44.498  1.00  0.00           O  
ATOM   1133  CB  ARG A  70      28.253  34.225  45.200  1.00  0.00           C  
ATOM   1134  CG  ARG A  70      29.034  35.317  44.486  1.00  0.00           C  
ATOM   1135  CD  ARG A  70      30.445  35.401  44.954  1.00  0.00           C  
ATOM   1136  NE  ARG A  70      31.180  36.455  44.262  1.00  0.00           N  
ATOM   1137  CZ  ARG A  70      31.801  36.319  43.073  1.00  0.00           C  
ATOM   1138  NH1 ARG A  70      31.785  35.168  42.431  1.00  0.00           N1+
ATOM   1139  NH2 ARG A  70      32.426  37.358  42.558  1.00  0.00           N  
ATOM   1140  H   ARG A  70      26.491  35.922  45.949  1.00  0.00           H  
ATOM   1141  HA  ARG A  70      26.735  34.168  43.710  1.00  0.00           H  
ATOM   1142 1HB  ARG A  70      28.325  34.412  46.271  1.00  0.00           H  
ATOM   1143 2HB  ARG A  70      28.752  33.278  44.999  1.00  0.00           H  
ATOM   1144 1HG  ARG A  70      29.039  35.116  43.416  1.00  0.00           H  
ATOM   1145 2HG  ARG A  70      28.559  36.281  44.670  1.00  0.00           H  
ATOM   1146 1HD  ARG A  70      30.456  35.627  46.021  1.00  0.00           H  
ATOM   1147 2HD  ARG A  70      30.951  34.453  44.782  1.00  0.00           H  
ATOM   1148  HE  ARG A  70      31.231  37.375  44.702  1.00  0.00           H  
ATOM   1149 1HH1 ARG A  70      31.307  34.372  42.830  1.00  0.00           H  
ATOM   1150 2HH1 ARG A  70      32.255  35.080  41.544  1.00  0.00           H  
ATOM   1151 1HH2 ARG A  70      32.427  38.240  43.065  1.00  0.00           H  
ATOM   1152 2HH2 ARG A  70      32.899  37.279  41.672  1.00  0.00           H  
ATOM   1153  N   ALA A  71      25.770  32.754  46.524  1.00  0.00           N  
ATOM   1154  CA  ALA A  71      25.123  31.563  47.053  1.00  0.00           C  
ATOM   1155  C   ALA A  71      23.799  31.336  46.335  1.00  0.00           C  
ATOM   1156  O   ALA A  71      23.469  30.206  45.977  1.00  0.00           O  
ATOM   1157  CB  ALA A  71      24.902  31.696  48.551  1.00  0.00           C  
ATOM   1158  H   ALA A  71      25.893  33.561  47.123  1.00  0.00           H  
ATOM   1159  HA  ALA A  71      25.765  30.706  46.859  1.00  0.00           H  
ATOM   1160 1HB  ALA A  71      24.429  30.795  48.926  1.00  0.00           H  
ATOM   1161 2HB  ALA A  71      25.859  31.843  49.050  1.00  0.00           H  
ATOM   1162 3HB  ALA A  71      24.259  32.552  48.746  1.00  0.00           H  
ATOM   1163  N   ALA A  72      23.063  32.424  46.090  1.00  0.00           N  
ATOM   1164  CA  ALA A  72      21.815  32.364  45.335  1.00  0.00           C  
ATOM   1165  C   ALA A  72      22.071  31.895  43.910  1.00  0.00           C  
ATOM   1166  O   ALA A  72      21.270  31.152  43.343  1.00  0.00           O  
ATOM   1167  CB  ALA A  72      21.138  33.725  45.323  1.00  0.00           C  
ATOM   1168  H   ALA A  72      23.365  33.319  46.462  1.00  0.00           H  
ATOM   1169  HA  ALA A  72      21.158  31.643  45.816  1.00  0.00           H  
ATOM   1170 1HB  ALA A  72      20.203  33.658  44.774  1.00  0.00           H  
ATOM   1171 2HB  ALA A  72      20.936  34.053  46.332  1.00  0.00           H  
ATOM   1172 3HB  ALA A  72      21.788  34.445  44.845  1.00  0.00           H  
ATOM   1173  N   HIS A  73      23.204  32.303  43.342  1.00  0.00           N  
ATOM   1174  CA  HIS A  73      23.544  31.932  41.973  1.00  0.00           C  
ATOM   1175  C   HIS A  73      23.647  30.423  41.853  1.00  0.00           C  
ATOM   1176  O   HIS A  73      22.990  29.805  41.013  1.00  0.00           O  
ATOM   1177  CB  HIS A  73      24.881  32.548  41.549  1.00  0.00           C  
ATOM   1178  CG  HIS A  73      25.247  32.254  40.127  1.00  0.00           C  
ATOM   1179  CD2 HIS A  73      26.107  31.354  39.596  1.00  0.00           C  
ATOM   1180  ND1 HIS A  73      24.686  32.927  39.062  1.00  0.00           N  
ATOM   1181  CE1 HIS A  73      25.186  32.455  37.935  1.00  0.00           C  
ATOM   1182  NE2 HIS A  73      26.051  31.501  38.230  1.00  0.00           N  
ATOM   1183  H   HIS A  73      23.827  32.908  43.866  1.00  0.00           H  
ATOM   1184  HA  HIS A  73      22.769  32.272  41.291  1.00  0.00           H  
ATOM   1185 1HB  HIS A  73      24.863  33.623  41.698  1.00  0.00           H  
ATOM   1186 2HB  HIS A  73      25.674  32.153  42.177  1.00  0.00           H  
ATOM   1187  HD2 HIS A  73      26.723  30.645  40.149  1.00  0.00           H  
ATOM   1188  HE1 HIS A  73      24.930  32.794  36.932  1.00  0.00           H  
ATOM   1189  HE2 HIS A  73      26.585  30.961  37.566  1.00  0.00           H  
ATOM   1190  N   VAL A  74      24.473  29.830  42.709  1.00  0.00           N  
ATOM   1191  CA  VAL A  74      24.725  28.402  42.640  1.00  0.00           C  
ATOM   1192  C   VAL A  74      23.513  27.596  43.088  1.00  0.00           C  
ATOM   1193  O   VAL A  74      23.291  26.490  42.596  1.00  0.00           O  
ATOM   1194  CB  VAL A  74      25.935  28.036  43.522  1.00  0.00           C  
ATOM   1195  CG1 VAL A  74      25.540  28.035  44.991  1.00  0.00           C  
ATOM   1196  CG2 VAL A  74      26.484  26.680  43.109  1.00  0.00           C  
ATOM   1197  H   VAL A  74      24.948  30.397  43.406  1.00  0.00           H  
ATOM   1198  HA  VAL A  74      24.935  28.149  41.603  1.00  0.00           H  
ATOM   1199  HB  VAL A  74      26.706  28.797  43.399  1.00  0.00           H  
ATOM   1200 1HG1 VAL A  74      26.407  27.773  45.601  1.00  0.00           H  
ATOM   1201 2HG1 VAL A  74      25.183  29.023  45.275  1.00  0.00           H  
ATOM   1202 3HG1 VAL A  74      24.748  27.302  45.155  1.00  0.00           H  
ATOM   1203 1HG2 VAL A  74      27.339  26.428  43.735  1.00  0.00           H  
ATOM   1204 2HG2 VAL A  74      25.710  25.922  43.227  1.00  0.00           H  
ATOM   1205 3HG2 VAL A  74      26.799  26.717  42.065  1.00  0.00           H  
ATOM   1206  N   LEU A  75      22.726  28.140  44.012  1.00  0.00           N  
ATOM   1207  CA  LEU A  75      21.494  27.473  44.413  1.00  0.00           C  
ATOM   1208  C   LEU A  75      20.529  27.374  43.240  1.00  0.00           C  
ATOM   1209  O   LEU A  75      19.902  26.333  43.036  1.00  0.00           O  
ATOM   1210  CB  LEU A  75      20.833  28.228  45.572  1.00  0.00           C  
ATOM   1211  CG  LEU A  75      21.478  28.030  46.951  1.00  0.00           C  
ATOM   1212  CD1 LEU A  75      20.980  29.109  47.905  1.00  0.00           C  
ATOM   1213  CD2 LEU A  75      21.144  26.642  47.473  1.00  0.00           C  
ATOM   1214  H   LEU A  75      22.984  29.020  44.444  1.00  0.00           H  
ATOM   1215  HA  LEU A  75      21.737  26.464  44.739  1.00  0.00           H  
ATOM   1216 1HB  LEU A  75      20.851  29.293  45.348  1.00  0.00           H  
ATOM   1217 2HB  LEU A  75      19.793  27.911  45.648  1.00  0.00           H  
ATOM   1218  HG  LEU A  75      22.560  28.136  46.863  1.00  0.00           H  
ATOM   1219 1HD1 LEU A  75      21.438  28.968  48.883  1.00  0.00           H  
ATOM   1220 2HD1 LEU A  75      21.250  30.091  47.516  1.00  0.00           H  
ATOM   1221 3HD1 LEU A  75      19.897  29.038  47.998  1.00  0.00           H  
ATOM   1222 1HD2 LEU A  75      21.603  26.501  48.453  1.00  0.00           H  
ATOM   1223 2HD2 LEU A  75      20.063  26.536  47.561  1.00  0.00           H  
ATOM   1224 3HD2 LEU A  75      21.527  25.890  46.782  1.00  0.00           H  
ATOM   1225  N   ALA A  76      20.432  28.445  42.450  1.00  0.00           N  
ATOM   1226  CA  ALA A  76      19.594  28.427  41.257  1.00  0.00           C  
ATOM   1227  C   ALA A  76      20.116  27.419  40.235  1.00  0.00           C  
ATOM   1228  O   ALA A  76      19.333  26.710  39.601  1.00  0.00           O  
ATOM   1229  CB  ALA A  76      19.535  29.812  40.638  1.00  0.00           C  
ATOM   1230  H   ALA A  76      20.932  29.292  42.694  1.00  0.00           H  
ATOM   1231  HA  ALA A  76      18.590  28.125  41.551  1.00  0.00           H  
ATOM   1232 1HB  ALA A  76      18.887  29.800  39.764  1.00  0.00           H  
ATOM   1233 2HB  ALA A  76      19.143  30.514  41.371  1.00  0.00           H  
ATOM   1234 3HB  ALA A  76      20.538  30.122  40.345  1.00  0.00           H  
ATOM   1235  N   GLU A  77      21.441  27.343  40.088  1.00  0.00           N  
ATOM   1236  CA  GLU A  77      22.059  26.386  39.169  1.00  0.00           C  
ATOM   1237  C   GLU A  77      21.791  24.946  39.587  1.00  0.00           C  
ATOM   1238  O   GLU A  77      21.492  24.088  38.753  1.00  0.00           O  
ATOM   1239  CB  GLU A  77      23.575  26.624  39.095  1.00  0.00           C  
ATOM   1240  CG  GLU A  77      24.015  27.810  38.245  1.00  0.00           C  
ATOM   1241  CD  GLU A  77      23.851  27.557  36.762  1.00  0.00           C  
ATOM   1242  OE1 GLU A  77      24.072  26.442  36.336  1.00  0.00           O  
ATOM   1243  OE2 GLU A  77      23.507  28.473  36.051  1.00  0.00           O1-
ATOM   1244  H   GLU A  77      22.032  27.983  40.610  1.00  0.00           H  
ATOM   1245  HA  GLU A  77      21.632  26.538  38.177  1.00  0.00           H  
ATOM   1246 1HB  GLU A  77      23.959  26.787  40.101  1.00  0.00           H  
ATOM   1247 2HB  GLU A  77      24.062  25.740  38.709  1.00  0.00           H  
ATOM   1248 1HG  GLU A  77      23.423  28.683  38.524  1.00  0.00           H  
ATOM   1249 2HG  GLU A  77      25.060  28.030  38.461  1.00  0.00           H  
ATOM   1250  N   ILE A  78      21.863  24.689  40.889  1.00  0.00           N  
ATOM   1251  CA  ILE A  78      21.596  23.359  41.419  1.00  0.00           C  
ATOM   1252  C   ILE A  78      20.127  23.015  41.250  1.00  0.00           C  
ATOM   1253  O   ILE A  78      19.772  21.943  40.753  1.00  0.00           O  
ATOM   1254  CB  ILE A  78      21.932  23.300  42.926  1.00  0.00           C  
ATOM   1255  CG1 ILE A  78      23.434  23.446  43.146  1.00  0.00           C  
ATOM   1256  CG2 ILE A  78      21.440  21.961  43.521  1.00  0.00           C  
ATOM   1257  CD1 ILE A  78      23.799  23.925  44.538  1.00  0.00           C  
ATOM   1258  H   ILE A  78      22.139  25.434  41.523  1.00  0.00           H  
ATOM   1259  HA  ILE A  78      22.198  22.632  40.878  1.00  0.00           H  
ATOM   1260  HB  ILE A  78      21.442  24.127  43.441  1.00  0.00           H  
ATOM   1261 1HG1 ILE A  78      23.893  22.477  42.994  1.00  0.00           H  
ATOM   1262 2HG1 ILE A  78      23.844  24.143  42.414  1.00  0.00           H  
ATOM   1263 1HG2 ILE A  78      21.668  21.921  44.582  1.00  0.00           H  
ATOM   1264 2HG2 ILE A  78      20.365  21.866  43.388  1.00  0.00           H  
ATOM   1265 3HG2 ILE A  78      21.939  21.135  43.017  1.00  0.00           H  
ATOM   1266 1HD1 ILE A  78      24.884  23.988  44.628  1.00  0.00           H  
ATOM   1267 2HD1 ILE A  78      23.364  24.907  44.707  1.00  0.00           H  
ATOM   1268 3HD1 ILE A  78      23.419  23.242  45.272  1.00  0.00           H  
ATOM   1269  N   ALA A  79      19.278  23.933  41.691  1.00  0.00           N  
ATOM   1270  CA  ALA A  79      17.844  23.735  41.725  1.00  0.00           C  
ATOM   1271  C   ALA A  79      17.224  23.595  40.339  1.00  0.00           C  
ATOM   1272  O   ALA A  79      16.302  22.801  40.146  1.00  0.00           O  
ATOM   1273  CB  ALA A  79      17.215  24.894  42.454  1.00  0.00           C  
ATOM   1274  H   ALA A  79      19.649  24.800  42.065  1.00  0.00           H  
ATOM   1275  HA  ALA A  79      17.650  22.818  42.280  1.00  0.00           H  
ATOM   1276 1HB  ALA A  79      16.154  24.728  42.538  1.00  0.00           H  
ATOM   1277 2HB  ALA A  79      17.657  24.961  43.431  1.00  0.00           H  
ATOM   1278 3HB  ALA A  79      17.409  25.814  41.908  1.00  0.00           H  
ATOM   1279  N   ARG A  80      17.726  24.364  39.376  1.00  0.00           N  
ATOM   1280  CA  ARG A  80      17.166  24.361  38.030  1.00  0.00           C  
ATOM   1281  C   ARG A  80      17.169  22.969  37.415  1.00  0.00           C  
ATOM   1282  O   ARG A  80      16.147  22.508  36.904  1.00  0.00           O  
ATOM   1283  CB  ARG A  80      17.943  25.309  37.129  1.00  0.00           C  
ATOM   1284  CG  ARG A  80      17.471  25.382  35.673  1.00  0.00           C  
ATOM   1285  CD  ARG A  80      18.429  26.151  34.832  1.00  0.00           C  
ATOM   1286  NE  ARG A  80      19.710  25.459  34.726  1.00  0.00           N  
ATOM   1287  CZ  ARG A  80      20.926  26.044  34.801  1.00  0.00           C  
ATOM   1288  NH1 ARG A  80      21.042  27.348  34.969  1.00  0.00           N1+
ATOM   1289  NH2 ARG A  80      22.013  25.299  34.713  1.00  0.00           N  
ATOM   1290  H   ARG A  80      18.494  24.996  39.584  1.00  0.00           H  
ATOM   1291  HA  ARG A  80      16.134  24.709  38.087  1.00  0.00           H  
ATOM   1292 1HB  ARG A  80      17.891  26.316  37.537  1.00  0.00           H  
ATOM   1293 2HB  ARG A  80      18.996  25.017  37.126  1.00  0.00           H  
ATOM   1294 1HG  ARG A  80      17.389  24.375  35.258  1.00  0.00           H  
ATOM   1295 2HG  ARG A  80      16.498  25.874  35.626  1.00  0.00           H  
ATOM   1296 1HD  ARG A  80      18.022  26.274  33.830  1.00  0.00           H  
ATOM   1297 2HD  ARG A  80      18.596  27.130  35.280  1.00  0.00           H  
ATOM   1298  HE  ARG A  80      19.685  24.449  34.585  1.00  0.00           H  
ATOM   1299 1HH1 ARG A  80      20.221  27.939  35.021  1.00  0.00           H  
ATOM   1300 2HH1 ARG A  80      21.963  27.776  35.028  1.00  0.00           H  
ATOM   1301 1HH2 ARG A  80      21.931  24.299  34.586  1.00  0.00           H  
ATOM   1302 2HH2 ARG A  80      22.929  25.730  34.787  1.00  0.00           H  
ATOM   1303  N   GLU A  81      18.318  22.302  37.463  1.00  0.00           N  
ATOM   1304  CA  GLU A  81      18.450  20.975  36.877  1.00  0.00           C  
ATOM   1305  C   GLU A  81      17.868  19.899  37.790  1.00  0.00           C  
ATOM   1306  O   GLU A  81      17.379  18.873  37.316  1.00  0.00           O  
ATOM   1307  CB  GLU A  81      19.915  20.671  36.576  1.00  0.00           C  
ATOM   1308  CG  GLU A  81      20.543  21.604  35.543  1.00  0.00           C  
ATOM   1309  CD  GLU A  81      19.833  21.585  34.225  1.00  0.00           C  
ATOM   1310  OE1 GLU A  81      19.588  20.519  33.718  1.00  0.00           O  
ATOM   1311  OE2 GLU A  81      19.535  22.642  33.723  1.00  0.00           O1-
ATOM   1312  H   GLU A  81      19.119  22.735  37.904  1.00  0.00           H  
ATOM   1313  HA  GLU A  81      17.895  20.955  35.939  1.00  0.00           H  
ATOM   1314 1HB  GLU A  81      20.490  20.748  37.497  1.00  0.00           H  
ATOM   1315 2HB  GLU A  81      20.011  19.647  36.214  1.00  0.00           H  
ATOM   1316 1HG  GLU A  81      20.533  22.621  35.935  1.00  0.00           H  
ATOM   1317 2HG  GLU A  81      21.579  21.316  35.386  1.00  0.00           H  
ATOM   1318  N   ARG A  82      17.922  20.143  39.097  1.00  0.00           N  
ATOM   1319  CA  ARG A  82      17.369  19.216  40.077  1.00  0.00           C  
ATOM   1320  C   ARG A  82      15.846  19.201  40.022  1.00  0.00           C  
ATOM   1321  O   ARG A  82      15.218  18.179  40.303  1.00  0.00           O  
ATOM   1322  CB  ARG A  82      17.822  19.593  41.481  1.00  0.00           C  
ATOM   1323  CG  ARG A  82      17.454  18.589  42.561  1.00  0.00           C  
ATOM   1324  CD  ARG A  82      18.092  18.921  43.860  1.00  0.00           C  
ATOM   1325  NE  ARG A  82      17.973  17.834  44.819  1.00  0.00           N  
ATOM   1326  CZ  ARG A  82      18.219  17.944  46.138  1.00  0.00           C  
ATOM   1327  NH1 ARG A  82      18.599  19.100  46.640  1.00  0.00           N1+
ATOM   1328  NH2 ARG A  82      18.080  16.894  46.929  1.00  0.00           N  
ATOM   1329  H   ARG A  82      18.374  20.986  39.431  1.00  0.00           H  
ATOM   1330  HA  ARG A  82      17.735  18.214  39.849  1.00  0.00           H  
ATOM   1331 1HB  ARG A  82      18.904  19.710  41.496  1.00  0.00           H  
ATOM   1332 2HB  ARG A  82      17.385  20.551  41.760  1.00  0.00           H  
ATOM   1333 1HG  ARG A  82      16.373  18.584  42.703  1.00  0.00           H  
ATOM   1334 2HG  ARG A  82      17.784  17.594  42.262  1.00  0.00           H  
ATOM   1335 1HD  ARG A  82      19.153  19.121  43.705  1.00  0.00           H  
ATOM   1336 2HD  ARG A  82      17.616  19.803  44.284  1.00  0.00           H  
ATOM   1337  HE  ARG A  82      17.682  16.929  44.469  1.00  0.00           H  
ATOM   1338 1HH1 ARG A  82      18.705  19.902  46.037  1.00  0.00           H  
ATOM   1339 2HH1 ARG A  82      18.782  19.184  47.628  1.00  0.00           H  
ATOM   1340 1HH2 ARG A  82      17.789  16.007  46.540  1.00  0.00           H  
ATOM   1341 2HH2 ARG A  82      18.264  16.978  47.917  1.00  0.00           H  
ATOM   1342  N   GLY A  83      15.248  20.341  39.669  1.00  0.00           N  
ATOM   1343  CA  GLY A  83      13.795  20.461  39.620  1.00  0.00           C  
ATOM   1344  C   GLY A  83      13.239  20.749  41.004  1.00  0.00           C  
ATOM   1345  O   GLY A  83      12.123  20.344  41.337  1.00  0.00           O  
ATOM   1346  H   GLY A  83      15.809  21.156  39.458  1.00  0.00           H  
ATOM   1347 1HA  GLY A  83      13.522  21.266  38.939  1.00  0.00           H  
ATOM   1348 2HA  GLY A  83      13.365  19.541  39.228  1.00  0.00           H  
ATOM   1349  N   ASN A  84      14.043  21.419  41.823  1.00  0.00           N  
ATOM   1350  CA  ASN A  84      13.668  21.709  43.200  1.00  0.00           C  
ATOM   1351  C   ASN A  84      13.146  23.138  43.346  1.00  0.00           C  
ATOM   1352  O   ASN A  84      13.917  24.098  43.382  1.00  0.00           O  
ATOM   1353  CB  ASN A  84      14.840  21.442  44.124  1.00  0.00           C  
ATOM   1354  CG  ASN A  84      14.482  21.570  45.575  1.00  0.00           C  
ATOM   1355  ND2 ASN A  84      14.866  20.594  46.362  1.00  0.00           N  
ATOM   1356  OD1 ASN A  84      13.856  22.548  45.989  1.00  0.00           O  
ATOM   1357  H   ASN A  84      14.929  21.752  41.457  1.00  0.00           H  
ATOM   1358  HA  ASN A  84      12.854  21.041  43.483  1.00  0.00           H  
ATOM   1359 1HB  ASN A  84      15.221  20.438  43.944  1.00  0.00           H  
ATOM   1360 2HB  ASN A  84      15.642  22.141  43.895  1.00  0.00           H  
ATOM   1361 1HD2 ASN A  84      14.655  20.626  47.341  1.00  0.00           H  
ATOM   1362 2HD2 ASN A  84      15.370  19.815  45.986  1.00  0.00           H  
ATOM   1363  N   GLU A  85      11.822  23.268  43.421  1.00  0.00           N  
ATOM   1364  CA  GLU A  85      11.169  24.571  43.439  1.00  0.00           C  
ATOM   1365  C   GLU A  85      11.520  25.379  44.683  1.00  0.00           C  
ATOM   1366  O   GLU A  85      11.637  26.603  44.621  1.00  0.00           O  
ATOM   1367  CB  GLU A  85       9.652  24.398  43.351  1.00  0.00           C  
ATOM   1368  CG  GLU A  85       9.153  23.889  42.007  1.00  0.00           C  
ATOM   1369  CD  GLU A  85       7.663  23.693  41.971  1.00  0.00           C  
ATOM   1370  OE1 GLU A  85       7.040  23.819  43.001  1.00  0.00           O  
ATOM   1371  OE2 GLU A  85       7.145  23.415  40.915  1.00  0.00           O1-
ATOM   1372  H   GLU A  85      11.252  22.433  43.439  1.00  0.00           H  
ATOM   1373  HA  GLU A  85      11.504  25.132  42.568  1.00  0.00           H  
ATOM   1374 1HB  GLU A  85       9.320  23.695  44.118  1.00  0.00           H  
ATOM   1375 2HB  GLU A  85       9.164  25.352  43.550  1.00  0.00           H  
ATOM   1376 1HG  GLU A  85       9.431  24.605  41.234  1.00  0.00           H  
ATOM   1377 2HG  GLU A  85       9.645  22.945  41.781  1.00  0.00           H  
ATOM   1378  N   GLU A  86      11.664  24.696  45.815  1.00  0.00           N  
ATOM   1379  CA  GLU A  86      11.945  25.375  47.075  1.00  0.00           C  
ATOM   1380  C   GLU A  86      13.303  26.064  47.049  1.00  0.00           C  
ATOM   1381  O   GLU A  86      13.453  27.173  47.564  1.00  0.00           O  
ATOM   1382  CB  GLU A  86      11.890  24.386  48.239  1.00  0.00           C  
ATOM   1383  CG  GLU A  86      10.500  23.840  48.536  1.00  0.00           C  
ATOM   1384  CD  GLU A  86       9.510  24.918  48.881  1.00  0.00           C  
ATOM   1385  OE1 GLU A  86       9.834  25.759  49.686  1.00  0.00           O  
ATOM   1386  OE2 GLU A  86       8.431  24.901  48.341  1.00  0.00           O1-
ATOM   1387  H   GLU A  86      11.565  23.691  45.802  1.00  0.00           H  
ATOM   1388  HA  GLU A  86      11.183  26.140  47.229  1.00  0.00           H  
ATOM   1389 1HB  GLU A  86      12.541  23.538  48.026  1.00  0.00           H  
ATOM   1390 2HB  GLU A  86      12.261  24.864  49.144  1.00  0.00           H  
ATOM   1391 1HG  GLU A  86      10.139  23.300  47.660  1.00  0.00           H  
ATOM   1392 2HG  GLU A  86      10.566  23.136  49.363  1.00  0.00           H  
ATOM   1393  N   LEU A  87      14.288  25.409  46.449  1.00  0.00           N  
ATOM   1394  CA  LEU A  87      15.613  25.999  46.337  1.00  0.00           C  
ATOM   1395  C   LEU A  87      15.618  27.178  45.367  1.00  0.00           C  
ATOM   1396  O   LEU A  87      16.320  28.164  45.601  1.00  0.00           O  
ATOM   1397  CB  LEU A  87      16.622  24.941  45.872  1.00  0.00           C  
ATOM   1398  CG  LEU A  87      16.949  23.840  46.890  1.00  0.00           C  
ATOM   1399  CD1 LEU A  87      17.826  22.783  46.233  1.00  0.00           C  
ATOM   1400  CD2 LEU A  87      17.643  24.455  48.096  1.00  0.00           C  
ATOM   1401  H   LEU A  87      14.118  24.479  46.083  1.00  0.00           H  
ATOM   1402  HA  LEU A  87      15.899  26.376  47.315  1.00  0.00           H  
ATOM   1403 1HB  LEU A  87      16.233  24.458  44.977  1.00  0.00           H  
ATOM   1404 2HB  LEU A  87      17.556  25.439  45.614  1.00  0.00           H  
ATOM   1405  HG  LEU A  87      16.026  23.356  47.211  1.00  0.00           H  
ATOM   1406 1HD1 LEU A  87      18.057  22.001  46.958  1.00  0.00           H  
ATOM   1407 2HD1 LEU A  87      17.296  22.346  45.387  1.00  0.00           H  
ATOM   1408 3HD1 LEU A  87      18.750  23.242  45.887  1.00  0.00           H  
ATOM   1409 1HD2 LEU A  87      17.875  23.672  48.823  1.00  0.00           H  
ATOM   1410 2HD2 LEU A  87      18.567  24.938  47.780  1.00  0.00           H  
ATOM   1411 3HD2 LEU A  87      16.987  25.194  48.558  1.00  0.00           H  
ATOM   1412  N   LEU A  88      14.823  27.101  44.297  1.00  0.00           N  
ATOM   1413  CA  LEU A  88      14.728  28.236  43.377  1.00  0.00           C  
ATOM   1414  C   LEU A  88      14.122  29.439  44.082  1.00  0.00           C  
ATOM   1415  O   LEU A  88      14.592  30.568  43.923  1.00  0.00           O  
ATOM   1416  CB  LEU A  88      13.863  27.892  42.153  1.00  0.00           C  
ATOM   1417  CG  LEU A  88      14.476  26.942  41.111  1.00  0.00           C  
ATOM   1418  CD1 LEU A  88      13.404  26.525  40.123  1.00  0.00           C  
ATOM   1419  CD2 LEU A  88      15.633  27.650  40.382  1.00  0.00           C  
ATOM   1420  H   LEU A  88      14.289  26.254  44.124  1.00  0.00           H  
ATOM   1421  HA  LEU A  88      15.732  28.503  43.053  1.00  0.00           H  
ATOM   1422 1HB  LEU A  88      12.941  27.434  42.506  1.00  0.00           H  
ATOM   1423 2HB  LEU A  88      13.608  28.820  41.643  1.00  0.00           H  
ATOM   1424  HG  LEU A  88      14.836  26.059  41.598  1.00  0.00           H  
ATOM   1425 1HD1 LEU A  88      13.833  25.842  39.388  1.00  0.00           H  
ATOM   1426 2HD1 LEU A  88      12.598  26.023  40.655  1.00  0.00           H  
ATOM   1427 3HD1 LEU A  88      13.013  27.405  39.615  1.00  0.00           H  
ATOM   1428 1HD2 LEU A  88      16.061  26.974  39.643  1.00  0.00           H  
ATOM   1429 2HD2 LEU A  88      15.256  28.544  39.879  1.00  0.00           H  
ATOM   1430 3HD2 LEU A  88      16.402  27.935  41.091  1.00  0.00           H  
ATOM   1431  N   LYS A  89      13.089  29.199  44.888  1.00  0.00           N  
ATOM   1432  CA  LYS A  89      12.453  30.281  45.628  1.00  0.00           C  
ATOM   1433  C   LYS A  89      13.418  30.910  46.622  1.00  0.00           C  
ATOM   1434  O   LYS A  89      13.470  32.134  46.750  1.00  0.00           O  
ATOM   1435  CB  LYS A  89      11.205  29.774  46.353  1.00  0.00           C  
ATOM   1436  CG  LYS A  89      10.017  29.492  45.442  1.00  0.00           C  
ATOM   1437  CD  LYS A  89       8.764  29.189  46.249  1.00  0.00           C  
ATOM   1438  CE  LYS A  89       8.836  27.813  46.894  1.00  0.00           C  
ATOM   1439  NZ  LYS A  89       7.548  27.427  47.528  1.00  0.00           N1+
ATOM   1440  H   LYS A  89      12.729  28.253  44.970  1.00  0.00           H  
ATOM   1441  HA  LYS A  89      12.157  31.054  44.918  1.00  0.00           H  
ATOM   1442 1HB  LYS A  89      11.445  28.851  46.886  1.00  0.00           H  
ATOM   1443 2HB  LYS A  89      10.893  30.508  47.094  1.00  0.00           H  
ATOM   1444 1HG  LYS A  89       9.832  30.360  44.807  1.00  0.00           H  
ATOM   1445 2HG  LYS A  89      10.244  28.639  44.805  1.00  0.00           H  
ATOM   1446 1HD  LYS A  89       8.643  29.943  47.029  1.00  0.00           H  
ATOM   1447 2HD  LYS A  89       7.893  29.228  45.594  1.00  0.00           H  
ATOM   1448 1HE  LYS A  89       9.093  27.072  46.139  1.00  0.00           H  
ATOM   1449 2HE  LYS A  89       9.617  27.809  47.654  1.00  0.00           H  
ATOM   1450 1HZ  LYS A  89       7.639  26.509  47.944  1.00  0.00           H  
ATOM   1451 2HZ  LYS A  89       7.308  28.100  48.244  1.00  0.00           H  
ATOM   1452 3HZ  LYS A  89       6.819  27.408  46.827  1.00  0.00           H  
ATOM   1453  N   LYS A  90      14.204  30.080  47.304  1.00  0.00           N  
ATOM   1454  CA  LYS A  90      15.185  30.598  48.246  1.00  0.00           C  
ATOM   1455  C   LYS A  90      16.260  31.416  47.539  1.00  0.00           C  
ATOM   1456  O   LYS A  90      16.645  32.477  48.026  1.00  0.00           O  
ATOM   1457  CB  LYS A  90      15.828  29.450  49.026  1.00  0.00           C  
ATOM   1458  CG  LYS A  90      14.924  28.819  50.077  1.00  0.00           C  
ATOM   1459  CD  LYS A  90      15.609  27.650  50.766  1.00  0.00           C  
ATOM   1460  CE  LYS A  90      14.724  27.046  51.846  1.00  0.00           C  
ATOM   1461  NZ  LYS A  90      15.376  25.890  52.520  1.00  0.00           N1+
ATOM   1462  H   LYS A  90      14.101  29.079  47.178  1.00  0.00           H  
ATOM   1463  HA  LYS A  90      14.673  31.257  48.945  1.00  0.00           H  
ATOM   1464 1HB  LYS A  90      16.136  28.665  48.335  1.00  0.00           H  
ATOM   1465 2HB  LYS A  90      16.724  29.809  49.532  1.00  0.00           H  
ATOM   1466 1HG  LYS A  90      14.657  29.567  50.824  1.00  0.00           H  
ATOM   1467 2HG  LYS A  90      14.009  28.465  49.602  1.00  0.00           H  
ATOM   1468 1HD  LYS A  90      15.846  26.881  50.030  1.00  0.00           H  
ATOM   1469 2HD  LYS A  90      16.540  27.990  51.222  1.00  0.00           H  
ATOM   1470 1HE  LYS A  90      14.495  27.803  52.595  1.00  0.00           H  
ATOM   1471 2HE  LYS A  90      13.786  26.710  51.403  1.00  0.00           H  
ATOM   1472 1HZ  LYS A  90      14.757  25.519  53.226  1.00  0.00           H  
ATOM   1473 2HZ  LYS A  90      15.575  25.170  51.838  1.00  0.00           H  
ATOM   1474 3HZ  LYS A  90      16.236  26.192  52.951  1.00  0.00           H  
ATOM   1475  N   ALA A  91      16.728  30.942  46.385  1.00  0.00           N  
ATOM   1476  CA  ALA A  91      17.735  31.677  45.627  1.00  0.00           C  
ATOM   1477  C   ALA A  91      17.203  33.049  45.213  1.00  0.00           C  
ATOM   1478  O   ALA A  91      17.917  34.053  45.295  1.00  0.00           O  
ATOM   1479  CB  ALA A  91      18.149  30.887  44.395  1.00  0.00           C  
ATOM   1480  H   ALA A  91      16.398  30.047  46.038  1.00  0.00           H  
ATOM   1481  HA  ALA A  91      18.603  31.827  46.267  1.00  0.00           H  
ATOM   1482 1HB  ALA A  91      18.912  31.438  43.850  1.00  0.00           H  
ATOM   1483 2HB  ALA A  91      18.542  29.921  44.699  1.00  0.00           H  
ATOM   1484 3HB  ALA A  91      17.282  30.736  43.755  1.00  0.00           H  
ATOM   1485  N   TRP A  92      15.943  33.090  44.782  1.00  0.00           N  
ATOM   1486  CA  TRP A  92      15.307  34.343  44.397  1.00  0.00           C  
ATOM   1487  C   TRP A  92      15.242  35.305  45.577  1.00  0.00           C  
ATOM   1488  O   TRP A  92      15.608  36.475  45.459  1.00  0.00           O  
ATOM   1489  CB  TRP A  92      13.899  34.076  43.857  1.00  0.00           C  
ATOM   1490  CG  TRP A  92      13.204  35.283  43.289  1.00  0.00           C  
ATOM   1491  CD1 TRP A  92      13.212  35.697  41.989  1.00  0.00           C  
ATOM   1492  CD2 TRP A  92      12.381  36.237  44.005  1.00  0.00           C  
ATOM   1493  CE2 TRP A  92      11.940  37.176  43.073  1.00  0.00           C  
ATOM   1494  CE3 TRP A  92      11.990  36.362  45.336  1.00  0.00           C  
ATOM   1495  NE1 TRP A  92      12.451  36.834  41.852  1.00  0.00           N  
ATOM   1496  CZ2 TRP A  92      11.123  38.233  43.433  1.00  0.00           C  
ATOM   1497  CZ3 TRP A  92      11.173  37.421  45.701  1.00  0.00           C  
ATOM   1498  CH2 TRP A  92      10.749  38.332  44.771  1.00  0.00           C  
ATOM   1499  H   TRP A  92      15.420  32.223  44.702  1.00  0.00           H  
ATOM   1500  HA  TRP A  92      15.903  34.801  43.609  1.00  0.00           H  
ATOM   1501 1HB  TRP A  92      13.946  33.317  43.080  1.00  0.00           H  
ATOM   1502 2HB  TRP A  92      13.279  33.674  44.657  1.00  0.00           H  
ATOM   1503  HD1 TRP A  92      13.738  35.196  41.176  1.00  0.00           H  
ATOM   1504  HE1 TRP A  92      12.274  37.357  40.987  1.00  0.00           H  
ATOM   1505  HE3 TRP A  92      12.320  35.642  46.073  1.00  0.00           H  
ATOM   1506  HZ2 TRP A  92      10.777  38.967  42.701  1.00  0.00           H  
ATOM   1507  HZ3 TRP A  92      10.871  37.507  46.744  1.00  0.00           H  
ATOM   1508  HH2 TRP A  92      10.104  39.150  45.088  1.00  0.00           H  
ATOM   1509  N   LYS A  93      14.776  34.805  46.722  1.00  0.00           N  
ATOM   1510  CA  LYS A  93      14.601  35.641  47.903  1.00  0.00           C  
ATOM   1511  C   LYS A  93      15.924  36.221  48.365  1.00  0.00           C  
ATOM   1512  O   LYS A  93      15.998  37.381  48.768  1.00  0.00           O  
ATOM   1513  CB  LYS A  93      13.953  34.843  49.038  1.00  0.00           C  
ATOM   1514  CG  LYS A  93      12.473  34.548  48.834  1.00  0.00           C  
ATOM   1515  CD  LYS A  93      11.911  33.722  49.983  1.00  0.00           C  
ATOM   1516  CE  LYS A  93      10.430  33.430  49.782  1.00  0.00           C  
ATOM   1517  NZ  LYS A  93       9.866  32.626  50.900  1.00  0.00           N1+
ATOM   1518  H   LYS A  93      14.527  33.822  46.771  1.00  0.00           H  
ATOM   1519  HA  LYS A  93      13.942  36.469  47.647  1.00  0.00           H  
ATOM   1520 1HB  LYS A  93      14.471  33.890  49.154  1.00  0.00           H  
ATOM   1521 2HB  LYS A  93      14.060  35.388  49.976  1.00  0.00           H  
ATOM   1522 1HG  LYS A  93      11.920  35.485  48.767  1.00  0.00           H  
ATOM   1523 2HG  LYS A  93      12.335  34.001  47.902  1.00  0.00           H  
ATOM   1524 1HD  LYS A  93      12.453  32.778  50.051  1.00  0.00           H  
ATOM   1525 2HD  LYS A  93      12.042  34.265  50.919  1.00  0.00           H  
ATOM   1526 1HE  LYS A  93       9.882  34.369  49.713  1.00  0.00           H  
ATOM   1527 2HE  LYS A  93      10.289  32.882  48.852  1.00  0.00           H  
ATOM   1528 1HZ  LYS A  93       8.885  32.456  50.731  1.00  0.00           H  
ATOM   1529 2HZ  LYS A  93      10.357  31.745  50.964  1.00  0.00           H  
ATOM   1530 3HZ  LYS A  93       9.972  33.135  51.766  1.00  0.00           H  
ATOM   1531  N   LEU A  94      16.967  35.401  48.322  1.00  0.00           N  
ATOM   1532  CA  LEU A  94      18.296  35.808  48.736  1.00  0.00           C  
ATOM   1533  C   LEU A  94      18.861  36.905  47.840  1.00  0.00           C  
ATOM   1534  O   LEU A  94      19.399  37.899  48.331  1.00  0.00           O  
ATOM   1535  CB  LEU A  94      19.240  34.597  48.723  1.00  0.00           C  
ATOM   1536  CG  LEU A  94      19.028  33.577  49.848  1.00  0.00           C  
ATOM   1537  CD1 LEU A  94      19.819  32.311  49.543  1.00  0.00           C  
ATOM   1538  CD2 LEU A  94      19.459  34.185  51.173  1.00  0.00           C  
ATOM   1539  H   LEU A  94      16.827  34.445  48.013  1.00  0.00           H  
ATOM   1540  HA  LEU A  94      18.232  36.192  49.751  1.00  0.00           H  
ATOM   1541 1HB  LEU A  94      19.123  34.076  47.776  1.00  0.00           H  
ATOM   1542 2HB  LEU A  94      20.267  34.957  48.792  1.00  0.00           H  
ATOM   1543  HG  LEU A  94      17.973  33.306  49.898  1.00  0.00           H  
ATOM   1544 1HD1 LEU A  94      19.666  31.585  50.342  1.00  0.00           H  
ATOM   1545 2HD1 LEU A  94      19.476  31.887  48.599  1.00  0.00           H  
ATOM   1546 3HD1 LEU A  94      20.879  32.552  49.468  1.00  0.00           H  
ATOM   1547 1HD2 LEU A  94      19.307  33.459  51.974  1.00  0.00           H  
ATOM   1548 2HD2 LEU A  94      20.513  34.455  51.124  1.00  0.00           H  
ATOM   1549 3HD2 LEU A  94      18.866  35.076  51.376  1.00  0.00           H  
ATOM   1550  N   ALA A  95      18.725  36.735  46.529  1.00  0.00           N  
ATOM   1551  CA  ALA A  95      19.215  37.735  45.593  1.00  0.00           C  
ATOM   1552  C   ALA A  95      18.397  39.025  45.716  1.00  0.00           C  
ATOM   1553  O   ALA A  95      18.954  40.125  45.694  1.00  0.00           O  
ATOM   1554  CB  ALA A  95      19.169  37.183  44.177  1.00  0.00           C  
ATOM   1555  H   ALA A  95      18.280  35.893  46.172  1.00  0.00           H  
ATOM   1556  HA  ALA A  95      20.249  37.966  45.850  1.00  0.00           H  
ATOM   1557 1HB  ALA A  95      19.561  37.909  43.480  1.00  0.00           H  
ATOM   1558 2HB  ALA A  95      19.773  36.280  44.128  1.00  0.00           H  
ATOM   1559 3HB  ALA A  95      18.143  36.943  43.916  1.00  0.00           H  
ATOM   1560  N   LYS A  96      17.078  38.888  45.877  1.00  0.00           N  
ATOM   1561  CA  LYS A  96      16.194  40.048  45.974  1.00  0.00           C  
ATOM   1562  C   LYS A  96      16.370  40.792  47.297  1.00  0.00           C  
ATOM   1563  O   LYS A  96      16.314  42.023  47.331  1.00  0.00           O  
ATOM   1564  CB  LYS A  96      14.735  39.615  45.804  1.00  0.00           C  
ATOM   1565  CG  LYS A  96      13.802  40.722  45.334  1.00  0.00           C  
ATOM   1566  CD  LYS A  96      13.055  41.350  46.499  1.00  0.00           C  
ATOM   1567  CE  LYS A  96      11.856  42.155  46.021  1.00  0.00           C  
ATOM   1568  NZ  LYS A  96      12.263  43.424  45.360  1.00  0.00           N1+
ATOM   1569  H   LYS A  96      16.670  37.959  45.908  1.00  0.00           H  
ATOM   1570  HA  LYS A  96      16.453  40.739  45.171  1.00  0.00           H  
ATOM   1571 1HB  LYS A  96      14.679  38.800  45.086  1.00  0.00           H  
ATOM   1572 2HB  LYS A  96      14.356  39.242  46.756  1.00  0.00           H  
ATOM   1573 1HG  LYS A  96      14.382  41.495  44.825  1.00  0.00           H  
ATOM   1574 2HG  LYS A  96      13.079  40.313  44.630  1.00  0.00           H  
ATOM   1575 1HD  LYS A  96      12.712  40.568  47.177  1.00  0.00           H  
ATOM   1576 2HD  LYS A  96      13.726  42.013  47.047  1.00  0.00           H  
ATOM   1577 1HE  LYS A  96      11.278  41.560  45.314  1.00  0.00           H  
ATOM   1578 2HE  LYS A  96      11.214  42.392  46.869  1.00  0.00           H  
ATOM   1579 1HZ  LYS A  96      11.438  43.926  45.059  1.00  0.00           H  
ATOM   1580 2HZ  LYS A  96      12.783  43.993  46.011  1.00  0.00           H  
ATOM   1581 3HZ  LYS A  96      12.842  43.217  44.558  1.00  0.00           H  
ATOM   1582  N   GLU A  97      16.585  40.060  48.389  1.00  0.00           N  
ATOM   1583  CA  GLU A  97      16.827  40.709  49.673  1.00  0.00           C  
ATOM   1584  C   GLU A  97      18.177  41.408  49.663  1.00  0.00           C  
ATOM   1585  O   GLU A  97      18.317  42.511  50.199  1.00  0.00           O  
ATOM   1586  CB  GLU A  97      16.757  39.703  50.824  1.00  0.00           C  
ATOM   1587  CG  GLU A  97      17.101  40.279  52.210  1.00  0.00           C  
ATOM   1588  CD  GLU A  97      16.200  41.411  52.667  1.00  0.00           C  
ATOM   1589  OE1 GLU A  97      15.183  41.647  52.060  1.00  0.00           O  
ATOM   1590  OE2 GLU A  97      16.555  42.049  53.635  1.00  0.00           O1-
ATOM   1591  H   GLU A  97      16.570  39.047  48.335  1.00  0.00           H  
ATOM   1592  HA  GLU A  97      16.057  41.464  49.831  1.00  0.00           H  
ATOM   1593 1HB  GLU A  97      15.753  39.281  50.874  1.00  0.00           H  
ATOM   1594 2HB  GLU A  97      17.445  38.879  50.622  1.00  0.00           H  
ATOM   1595 1HG  GLU A  97      17.036  39.473  52.938  1.00  0.00           H  
ATOM   1596 2HG  GLU A  97      18.132  40.628  52.197  1.00  0.00           H  
ATOM   1597  N   ALA A  98      19.167  40.791  49.020  1.00  0.00           N  
ATOM   1598  CA  ALA A  98      20.452  41.450  48.899  1.00  0.00           C  
ATOM   1599  C   ALA A  98      20.272  42.757  48.138  1.00  0.00           C  
ATOM   1600  O   ALA A  98      20.887  43.762  48.474  1.00  0.00           O  
ATOM   1601  CB  ALA A  98      21.458  40.551  48.196  1.00  0.00           C  
ATOM   1602  H   ALA A  98      19.026  39.865  48.626  1.00  0.00           H  
ATOM   1603  HA  ALA A  98      20.816  41.681  49.902  1.00  0.00           H  
ATOM   1604 1HB  ALA A  98      22.419  41.061  48.125  1.00  0.00           H  
ATOM   1605 2HB  ALA A  98      21.578  39.626  48.759  1.00  0.00           H  
ATOM   1606 3HB  ALA A  98      21.096  40.320  47.195  1.00  0.00           H  
ATOM   1607  N   LEU A  99      19.367  42.765  47.160  1.00  0.00           N  
ATOM   1608  CA  LEU A  99      19.140  43.955  46.342  1.00  0.00           C  
ATOM   1609  C   LEU A  99      18.618  45.111  47.168  1.00  0.00           C  
ATOM   1610  O   LEU A  99      19.056  46.250  47.002  1.00  0.00           O  
ATOM   1611  CB  LEU A  99      18.124  43.647  45.233  1.00  0.00           C  
ATOM   1612  CG  LEU A  99      17.925  44.713  44.126  1.00  0.00           C  
ATOM   1613  CD1 LEU A  99      19.252  44.989  43.404  1.00  0.00           C  
ATOM   1614  CD2 LEU A  99      16.886  44.194  43.130  1.00  0.00           C  
ATOM   1615  H   LEU A  99      18.876  41.904  46.933  1.00  0.00           H  
ATOM   1616  HA  LEU A  99      20.088  44.250  45.902  1.00  0.00           H  
ATOM   1617 1HB  LEU A  99      18.374  42.720  44.783  1.00  0.00           H  
ATOM   1618 2HB  LEU A  99      17.154  43.526  45.705  1.00  0.00           H  
ATOM   1619  HG  LEU A  99      17.575  45.647  44.569  1.00  0.00           H  
ATOM   1620 1HD1 LEU A  99      19.089  45.735  42.627  1.00  0.00           H  
ATOM   1621 2HD1 LEU A  99      19.989  45.367  44.107  1.00  0.00           H  
ATOM   1622 3HD1 LEU A  99      19.619  44.072  42.950  1.00  0.00           H  
ATOM   1623 1HD2 LEU A  99      16.728  44.933  42.347  1.00  0.00           H  
ATOM   1624 2HD2 LEU A  99      17.240  43.263  42.687  1.00  0.00           H  
ATOM   1625 3HD2 LEU A  99      15.944  44.011  43.650  1.00  0.00           H  
ATOM   1626  N   ARG A 100      17.669  44.827  48.050  1.00  0.00           N  
ATOM   1627  CA  ARG A 100      17.131  45.867  48.908  1.00  0.00           C  
ATOM   1628  C   ARG A 100      18.234  46.460  49.773  1.00  0.00           C  
ATOM   1629  O   ARG A 100      18.387  47.680  49.855  1.00  0.00           O  
ATOM   1630  CB  ARG A 100      16.018  45.312  49.787  1.00  0.00           C  
ATOM   1631  CG  ARG A 100      15.285  46.345  50.635  1.00  0.00           C  
ATOM   1632  CD  ARG A 100      14.211  45.715  51.457  1.00  0.00           C  
ATOM   1633  NE  ARG A 100      14.760  44.877  52.517  1.00  0.00           N  
ATOM   1634  CZ  ARG A 100      15.224  45.338  53.699  1.00  0.00           C  
ATOM   1635  NH1 ARG A 100      15.191  46.629  53.968  1.00  0.00           N1+
ATOM   1636  NH2 ARG A 100      15.711  44.488  54.583  1.00  0.00           N  
ATOM   1637  H   ARG A 100      17.318  43.875  48.114  1.00  0.00           H  
ATOM   1638  HA  ARG A 100      16.716  46.655  48.280  1.00  0.00           H  
ATOM   1639 1HB  ARG A 100      15.280  44.810  49.165  1.00  0.00           H  
ATOM   1640 2HB  ARG A 100      16.433  44.564  50.465  1.00  0.00           H  
ATOM   1641 1HG  ARG A 100      15.992  46.837  51.301  1.00  0.00           H  
ATOM   1642 2HG  ARG A 100      14.824  47.088  49.982  1.00  0.00           H  
ATOM   1643 1HD  ARG A 100      13.596  46.490  51.915  1.00  0.00           H  
ATOM   1644 2HD  ARG A 100      13.586  45.090  50.820  1.00  0.00           H  
ATOM   1645  HE  ARG A 100      14.798  43.866  52.350  1.00  0.00           H  
ATOM   1646 1HH1 ARG A 100      14.818  47.279  53.292  1.00  0.00           H  
ATOM   1647 2HH1 ARG A 100      15.543  46.971  54.853  1.00  0.00           H  
ATOM   1648 1HH2 ARG A 100      15.742  43.496  54.361  1.00  0.00           H  
ATOM   1649 2HH2 ARG A 100      16.058  44.822  55.468  1.00  0.00           H  
ATOM   1650  N   GLN A 101      19.021  45.588  50.400  1.00  0.00           N  
ATOM   1651  CA  GLN A 101      20.045  46.034  51.341  1.00  0.00           C  
ATOM   1652  C   GLN A 101      21.185  46.769  50.630  1.00  0.00           C  
ATOM   1653  O   GLN A 101      21.652  47.807  51.097  1.00  0.00           O  
ATOM   1654  CB  GLN A 101      20.582  44.837  52.128  1.00  0.00           C  
ATOM   1655  CG  GLN A 101      19.583  44.256  53.128  1.00  0.00           C  
ATOM   1656  CD  GLN A 101      20.189  43.170  54.004  1.00  0.00           C  
ATOM   1657  NE2 GLN A 101      19.407  42.136  54.320  1.00  0.00           N  
ATOM   1658  OE1 GLN A 101      21.354  43.270  54.398  1.00  0.00           O  
ATOM   1659  H   GLN A 101      18.882  44.594  50.238  1.00  0.00           H  
ATOM   1660  HA  GLN A 101      19.584  46.728  52.044  1.00  0.00           H  
ATOM   1661 1HB  GLN A 101      20.847  44.047  51.429  1.00  0.00           H  
ATOM   1662 2HB  GLN A 101      21.486  45.125  52.664  1.00  0.00           H  
ATOM   1663 1HG  GLN A 101      19.220  45.054  53.771  1.00  0.00           H  
ATOM   1664 2HG  GLN A 101      18.748  43.817  52.576  1.00  0.00           H  
ATOM   1665 1HE2 GLN A 101      19.757  41.387  54.901  1.00  0.00           H  
ATOM   1666 2HE2 GLN A 101      18.455  42.089  53.987  1.00  0.00           H  
ATOM   1667  N   VAL A 102      21.609  46.236  49.488  1.00  0.00           N  
ATOM   1668  CA  VAL A 102      22.776  46.743  48.777  1.00  0.00           C  
ATOM   1669  C   VAL A 102      22.463  48.079  48.119  1.00  0.00           C  
ATOM   1670  O   VAL A 102      23.330  48.952  48.037  1.00  0.00           O  
ATOM   1671  CB  VAL A 102      23.233  45.735  47.705  1.00  0.00           C  
ATOM   1672  CG1 VAL A 102      22.461  45.946  46.414  1.00  0.00           C  
ATOM   1673  CG2 VAL A 102      24.729  45.874  47.469  1.00  0.00           C  
ATOM   1674  H   VAL A 102      21.105  45.447  49.105  1.00  0.00           H  
ATOM   1675  HA  VAL A 102      23.579  46.893  49.497  1.00  0.00           H  
ATOM   1676  HB  VAL A 102      23.011  44.725  48.053  1.00  0.00           H  
ATOM   1677 1HG1 VAL A 102      22.796  45.226  45.666  1.00  0.00           H  
ATOM   1678 2HG1 VAL A 102      21.395  45.805  46.597  1.00  0.00           H  
ATOM   1679 3HG1 VAL A 102      22.636  46.957  46.046  1.00  0.00           H  
ATOM   1680 1HG2 VAL A 102      25.048  45.160  46.712  1.00  0.00           H  
ATOM   1681 2HG2 VAL A 102      24.950  46.888  47.130  1.00  0.00           H  
ATOM   1682 3HG2 VAL A 102      25.263  45.679  48.398  1.00  0.00           H  
ATOM   1683  N   LYS A 103      21.221  48.247  47.661  1.00  0.00           N  
ATOM   1684  CA  LYS A 103      20.782  49.525  47.118  1.00  0.00           C  
ATOM   1685  C   LYS A 103      20.813  50.616  48.176  1.00  0.00           C  
ATOM   1686  O   LYS A 103      21.246  51.736  47.903  1.00  0.00           O  
ATOM   1687  CB  LYS A 103      19.376  49.402  46.532  1.00  0.00           C  
ATOM   1688  CG  LYS A 103      18.797  50.707  46.005  1.00  0.00           C  
ATOM   1689  CD  LYS A 103      17.399  50.505  45.441  1.00  0.00           C  
ATOM   1690  CE  LYS A 103      16.836  51.803  44.877  1.00  0.00           C  
ATOM   1691  NZ  LYS A 103      16.625  52.824  45.936  1.00  0.00           N1+
ATOM   1692  H   LYS A 103      20.568  47.469  47.690  1.00  0.00           H  
ATOM   1693  HA  LYS A 103      21.465  49.813  46.319  1.00  0.00           H  
ATOM   1694 1HB  LYS A 103      19.385  48.684  45.710  1.00  0.00           H  
ATOM   1695 2HB  LYS A 103      18.696  49.017  47.291  1.00  0.00           H  
ATOM   1696 1HG  LYS A 103      18.751  51.438  46.813  1.00  0.00           H  
ATOM   1697 2HG  LYS A 103      19.443  51.101  45.220  1.00  0.00           H  
ATOM   1698 1HD  LYS A 103      17.431  49.757  44.647  1.00  0.00           H  
ATOM   1699 2HD  LYS A 103      16.737  50.146  46.229  1.00  0.00           H  
ATOM   1700 1HE  LYS A 103      17.521  52.202  44.134  1.00  0.00           H  
ATOM   1701 2HE  LYS A 103      15.883  51.602  44.388  1.00  0.00           H  
ATOM   1702 1HZ  LYS A 103      16.252  53.666  45.524  1.00  0.00           H  
ATOM   1703 2HZ  LYS A 103      15.973  52.469  46.623  1.00  0.00           H  
ATOM   1704 3HZ  LYS A 103      17.506  53.032  46.386  1.00  0.00           H  
ATOM   1705  N   GLU A 104      20.357  50.292  49.389  1.00  0.00           N  
ATOM   1706  CA  GLU A 104      20.395  51.256  50.480  1.00  0.00           C  
ATOM   1707  C   GLU A 104      21.827  51.663  50.797  1.00  0.00           C  
ATOM   1708  O   GLU A 104      22.097  52.838  51.056  1.00  0.00           O  
ATOM   1709  CB  GLU A 104      19.723  50.685  51.734  1.00  0.00           C  
ATOM   1710  CG  GLU A 104      18.205  50.574  51.643  1.00  0.00           C  
ATOM   1711  CD  GLU A 104      17.586  49.832  52.809  1.00  0.00           C  
ATOM   1712  OE1 GLU A 104      18.317  49.290  53.609  1.00  0.00           O  
ATOM   1713  OE2 GLU A 104      16.379  49.807  52.895  1.00  0.00           O1-
ATOM   1714  H   GLU A 104      19.948  49.375  49.544  1.00  0.00           H  
ATOM   1715  HA  GLU A 104      19.850  52.149  50.170  1.00  0.00           H  
ATOM   1716 1HB  GLU A 104      20.119  49.690  51.934  1.00  0.00           H  
ATOM   1717 2HB  GLU A 104      19.962  51.314  52.589  1.00  0.00           H  
ATOM   1718 1HG  GLU A 104      17.782  51.578  51.606  1.00  0.00           H  
ATOM   1719 2HG  GLU A 104      17.940  50.071  50.716  1.00  0.00           H  
ATOM   1720  N   ILE A 105      22.749  50.706  50.753  1.00  0.00           N  
ATOM   1721  CA  ILE A 105      24.149  51.028  50.977  1.00  0.00           C  
ATOM   1722  C   ILE A 105      24.684  51.911  49.860  1.00  0.00           C  
ATOM   1723  O   ILE A 105      25.434  52.850  50.118  1.00  0.00           O  
ATOM   1724  CB  ILE A 105      25.001  49.748  51.079  1.00  0.00           C  
ATOM   1725  CG1 ILE A 105      24.641  48.967  52.344  1.00  0.00           C  
ATOM   1726  CG2 ILE A 105      26.482  50.092  51.064  1.00  0.00           C  
ATOM   1727  CD1 ILE A 105      25.228  47.575  52.390  1.00  0.00           C  
ATOM   1728  H   ILE A 105      22.466  49.744  50.578  1.00  0.00           H  
ATOM   1729  HA  ILE A 105      24.226  51.583  51.909  1.00  0.00           H  
ATOM   1730  HB  ILE A 105      24.780  49.098  50.233  1.00  0.00           H  
ATOM   1731 1HG1 ILE A 105      24.987  49.514  53.220  1.00  0.00           H  
ATOM   1732 2HG1 ILE A 105      23.557  48.881  52.423  1.00  0.00           H  
ATOM   1733 1HG2 ILE A 105      27.069  49.178  51.137  1.00  0.00           H  
ATOM   1734 2HG2 ILE A 105      26.727  50.609  50.137  1.00  0.00           H  
ATOM   1735 3HG2 ILE A 105      26.711  50.740  51.909  1.00  0.00           H  
ATOM   1736 1HD1 ILE A 105      24.929  47.084  53.316  1.00  0.00           H  
ATOM   1737 2HD1 ILE A 105      24.864  46.997  51.538  1.00  0.00           H  
ATOM   1738 3HD1 ILE A 105      26.314  47.637  52.349  1.00  0.00           H  
ATOM   1739  N   ALA A 106      24.318  51.611  48.613  1.00  0.00           N  
ATOM   1740  CA  ALA A 106      24.751  52.447  47.501  1.00  0.00           C  
ATOM   1741  C   ALA A 106      24.311  53.895  47.700  1.00  0.00           C  
ATOM   1742  O   ALA A 106      25.093  54.821  47.468  1.00  0.00           O  
ATOM   1743  CB  ALA A 106      24.185  51.923  46.187  1.00  0.00           C  
ATOM   1744  H   ALA A 106      23.749  50.789  48.435  1.00  0.00           H  
ATOM   1745  HA  ALA A 106      25.836  52.420  47.460  1.00  0.00           H  
ATOM   1746 1HB  ALA A 106      24.535  52.543  45.364  1.00  0.00           H  
ATOM   1747 2HB  ALA A 106      24.505  50.900  46.026  1.00  0.00           H  
ATOM   1748 3HB  ALA A 106      23.098  51.953  46.225  1.00  0.00           H  
ATOM   1749  N   GLU A 107      23.069  54.092  48.138  1.00  0.00           N  
ATOM   1750  CA  GLU A 107      22.569  55.442  48.391  1.00  0.00           C  
ATOM   1751  C   GLU A 107      23.308  56.120  49.542  1.00  0.00           C  
ATOM   1752  O   GLU A 107      23.640  57.305  49.457  1.00  0.00           O  
ATOM   1753  CB  GLU A 107      21.069  55.398  48.696  1.00  0.00           C  
ATOM   1754  CG  GLU A 107      20.197  55.026  47.503  1.00  0.00           C  
ATOM   1755  CD  GLU A 107      18.740  54.911  47.859  1.00  0.00           C  
ATOM   1756  OE1 GLU A 107      18.419  55.042  49.015  1.00  0.00           O  
ATOM   1757  OE2 GLU A 107      17.949  54.694  46.973  1.00  0.00           O1-
ATOM   1758  H   GLU A 107      22.455  53.295  48.275  1.00  0.00           H  
ATOM   1759  HA  GLU A 107      22.736  56.035  47.494  1.00  0.00           H  
ATOM   1760 1HB  GLU A 107      20.879  54.673  49.489  1.00  0.00           H  
ATOM   1761 2HB  GLU A 107      20.744  56.373  49.057  1.00  0.00           H  
ATOM   1762 1HG  GLU A 107      20.311  55.786  46.732  1.00  0.00           H  
ATOM   1763 2HG  GLU A 107      20.543  54.078  47.097  1.00  0.00           H  
ATOM   1764  N   GLN A 108      23.590  55.370  50.609  1.00  0.00           N  
ATOM   1765  CA  GLN A 108      24.299  55.928  51.754  1.00  0.00           C  
ATOM   1766  C   GLN A 108      25.719  56.310  51.369  1.00  0.00           C  
ATOM   1767  O   GLN A 108      26.234  57.340  51.804  1.00  0.00           O  
ATOM   1768  CB  GLN A 108      24.323  54.924  52.912  1.00  0.00           C  
ATOM   1769  CG  GLN A 108      24.973  55.431  54.201  1.00  0.00           C  
ATOM   1770  CD  GLN A 108      24.241  56.600  54.836  1.00  0.00           C  
ATOM   1771  NE2 GLN A 108      24.985  57.424  55.567  1.00  0.00           N  
ATOM   1772  OE1 GLN A 108      23.027  56.763  54.682  1.00  0.00           O  
ATOM   1773  H   GLN A 108      23.289  54.400  50.640  1.00  0.00           H  
ATOM   1774  HA  GLN A 108      23.780  56.830  52.080  1.00  0.00           H  
ATOM   1775 1HB  GLN A 108      23.302  54.620  53.145  1.00  0.00           H  
ATOM   1776 2HB  GLN A 108      24.861  54.028  52.597  1.00  0.00           H  
ATOM   1777 1HG  GLN A 108      24.990  54.612  54.923  1.00  0.00           H  
ATOM   1778 2HG  GLN A 108      25.994  55.747  53.982  1.00  0.00           H  
ATOM   1779 1HE2 GLN A 108      24.567  58.212  56.017  1.00  0.00           H  
ATOM   1780 2HE2 GLN A 108      25.976  57.252  55.673  1.00  0.00           H  
ATOM   1781  N   ALA A 109      26.349  55.482  50.544  1.00  0.00           N  
ATOM   1782  CA  ALA A 109      27.696  55.749  50.077  1.00  0.00           C  
ATOM   1783  C   ALA A 109      27.721  57.028  49.240  1.00  0.00           C  
ATOM   1784  O   ALA A 109      28.647  57.833  49.357  1.00  0.00           O  
ATOM   1785  CB  ALA A 109      28.211  54.562  49.284  1.00  0.00           C  
ATOM   1786  H   ALA A 109      25.883  54.636  50.242  1.00  0.00           H  
ATOM   1787  HA  ALA A 109      28.338  55.903  50.945  1.00  0.00           H  
ATOM   1788 1HB  ALA A 109      29.222  54.754  48.953  1.00  0.00           H  
ATOM   1789 2HB  ALA A 109      28.196  53.673  49.913  1.00  0.00           H  
ATOM   1790 3HB  ALA A 109      27.568  54.402  48.424  1.00  0.00           H  
ATOM   1791  N   ALA A 110      26.681  57.240  48.429  1.00  0.00           N  
ATOM   1792  CA  ALA A 110      26.594  58.455  47.615  1.00  0.00           C  
ATOM   1793  C   ALA A 110      26.416  59.689  48.489  1.00  0.00           C  
ATOM   1794  O   ALA A 110      26.989  60.745  48.213  1.00  0.00           O  
ATOM   1795  CB  ALA A 110      25.451  58.345  46.616  1.00  0.00           C  
ATOM   1796  H   ALA A 110      25.952  56.539  48.356  1.00  0.00           H  
ATOM   1797  HA  ALA A 110      27.521  58.564  47.056  1.00  0.00           H  
ATOM   1798 1HB  ALA A 110      25.399  59.257  46.022  1.00  0.00           H  
ATOM   1799 2HB  ALA A 110      25.622  57.493  45.960  1.00  0.00           H  
ATOM   1800 3HB  ALA A 110      24.512  58.206  47.153  1.00  0.00           H  
ATOM   1801  N   LYS A 111      25.626  59.547  49.554  1.00  0.00           N  
ATOM   1802  CA  LYS A 111      25.368  60.649  50.471  1.00  0.00           C  
ATOM   1803  C   LYS A 111      26.632  61.030  51.234  1.00  0.00           C  
ATOM   1804  O   LYS A 111      26.928  62.214  51.409  1.00  0.00           O  
ATOM   1805  CB  LYS A 111      24.254  60.279  51.454  1.00  0.00           C  
ATOM   1806  CG  LYS A 111      22.862  60.242  50.837  1.00  0.00           C  
ATOM   1807  CD  LYS A 111      21.824  59.768  51.845  1.00  0.00           C  
ATOM   1808  CE  LYS A 111      20.446  59.651  51.209  1.00  0.00           C  
ATOM   1809  NZ  LYS A 111      19.437  59.115  52.163  1.00  0.00           N1+
ATOM   1810  H   LYS A 111      25.176  58.652  49.714  1.00  0.00           H  
ATOM   1811  HA  LYS A 111      25.049  61.515  49.894  1.00  0.00           H  
ATOM   1812 1HB  LYS A 111      24.456  59.298  51.882  1.00  0.00           H  
ATOM   1813 2HB  LYS A 111      24.237  60.999  52.272  1.00  0.00           H  
ATOM   1814 1HG  LYS A 111      22.590  61.239  50.490  1.00  0.00           H  
ATOM   1815 2HG  LYS A 111      22.859  59.566  49.983  1.00  0.00           H  
ATOM   1816 1HD  LYS A 111      22.117  58.792  52.238  1.00  0.00           H  
ATOM   1817 2HD  LYS A 111      21.773  60.474  52.673  1.00  0.00           H  
ATOM   1818 1HE  LYS A 111      20.120  60.632  50.869  1.00  0.00           H  
ATOM   1819 2HE  LYS A 111      20.499  58.988  50.345  1.00  0.00           H  
ATOM   1820 1HZ  LYS A 111      18.540  59.052  51.703  1.00  0.00           H  
ATOM   1821 2HZ  LYS A 111      19.721  58.195  52.472  1.00  0.00           H  
ATOM   1822 3HZ  LYS A 111      19.366  59.731  52.960  1.00  0.00           H  
ATOM   1823  N   GLU A 112      27.386  60.021  51.667  1.00  0.00           N  
ATOM   1824  CA  GLU A 112      28.637  60.232  52.384  1.00  0.00           C  
ATOM   1825  C   GLU A 112      29.740  60.727  51.454  1.00  0.00           C  
ATOM   1826  O   GLU A 112      30.620  61.485  51.863  1.00  0.00           O  
ATOM   1827  CB  GLU A 112      29.082  58.941  53.069  1.00  0.00           C  
ATOM   1828  CG  GLU A 112      28.192  58.514  54.225  1.00  0.00           C  
ATOM   1829  CD  GLU A 112      28.624  57.224  54.862  1.00  0.00           C  
ATOM   1830  OE1 GLU A 112      29.659  56.715  54.498  1.00  0.00           O  
ATOM   1831  OE2 GLU A 112      27.903  56.741  55.707  1.00  0.00           O1-
ATOM   1832  H   GLU A 112      27.066  59.070  51.508  1.00  0.00           H  
ATOM   1833  HA  GLU A 112      28.472  60.993  53.146  1.00  0.00           H  
ATOM   1834 1HB  GLU A 112      29.092  58.127  52.339  1.00  0.00           H  
ATOM   1835 2HB  GLU A 112      30.095  59.057  53.447  1.00  0.00           H  
ATOM   1836 1HG  GLU A 112      28.203  59.298  54.983  1.00  0.00           H  
ATOM   1837 2HG  GLU A 112      27.170  58.413  53.865  1.00  0.00           H  
ATOM   1838  N   GLY A 113      29.688  60.293  50.194  1.00  0.00           N  
ATOM   1839  CA  GLY A 113      30.670  60.693  49.197  1.00  0.00           C  
ATOM   1840  C   GLY A 113      31.673  59.581  48.920  1.00  0.00           C  
ATOM   1841  O   GLY A 113      32.674  59.785  48.231  1.00  0.00           O  
ATOM   1842  H   GLY A 113      28.964  59.640  49.924  1.00  0.00           H  
ATOM   1843 1HA  GLY A 113      30.155  60.959  48.272  1.00  0.00           H  
ATOM   1844 2HA  GLY A 113      31.194  61.582  49.538  1.00  0.00           H  
ATOM   1845  N   ASN A 114      31.414  58.391  49.457  1.00  0.00           N  
ATOM   1846  CA  ASN A 114      32.324  57.282  49.234  1.00  0.00           C  
ATOM   1847  C   ASN A 114      31.945  56.584  47.940  1.00  0.00           C  
ATOM   1848  O   ASN A 114      31.169  55.625  47.922  1.00  0.00           O  
ATOM   1849  CB  ASN A 114      32.335  56.334  50.413  1.00  0.00           C  
ATOM   1850  CG  ASN A 114      33.454  55.332  50.321  1.00  0.00           C  
ATOM   1851  ND2 ASN A 114      34.143  55.130  51.419  1.00  0.00           N  
ATOM   1852  OD1 ASN A 114      33.702  54.750  49.257  1.00  0.00           O  
ATOM   1853  H   ASN A 114      30.571  58.248  49.999  1.00  0.00           H  
ATOM   1854  HA  ASN A 114      33.333  57.676  49.103  1.00  0.00           H  
ATOM   1855 1HB  ASN A 114      32.442  56.901  51.339  1.00  0.00           H  
ATOM   1856 2HB  ASN A 114      31.384  55.801  50.462  1.00  0.00           H  
ATOM   1857 1HD2 ASN A 114      34.902  54.478  51.420  1.00  0.00           H  
ATOM   1858 2HD2 ASN A 114      33.909  55.626  52.255  1.00  0.00           H  
ATOM   1859  N   LEU A 115      32.485  57.110  46.855  1.00  0.00           N  
ATOM   1860  CA  LEU A 115      32.098  56.721  45.512  1.00  0.00           C  
ATOM   1861  C   LEU A 115      32.520  55.294  45.199  1.00  0.00           C  
ATOM   1862  O   LEU A 115      31.843  54.592  44.447  1.00  0.00           O  
ATOM   1863  CB  LEU A 115      32.719  57.681  44.488  1.00  0.00           C  
ATOM   1864  CG  LEU A 115      32.335  59.158  44.642  1.00  0.00           C  
ATOM   1865  CD1 LEU A 115      33.160  60.001  43.678  1.00  0.00           C  
ATOM   1866  CD2 LEU A 115      30.845  59.323  44.376  1.00  0.00           C  
ATOM   1867  H   LEU A 115      33.154  57.861  46.979  1.00  0.00           H  
ATOM   1868  HA  LEU A 115      31.014  56.769  45.440  1.00  0.00           H  
ATOM   1869 1HB  LEU A 115      33.803  57.613  44.564  1.00  0.00           H  
ATOM   1870 2HB  LEU A 115      32.422  57.362  43.489  1.00  0.00           H  
ATOM   1871  HG  LEU A 115      32.561  59.489  45.655  1.00  0.00           H  
ATOM   1872 1HD1 LEU A 115      32.886  61.051  43.789  1.00  0.00           H  
ATOM   1873 2HD1 LEU A 115      34.220  59.878  43.907  1.00  0.00           H  
ATOM   1874 3HD1 LEU A 115      32.967  59.679  42.658  1.00  0.00           H  
ATOM   1875 1HD2 LEU A 115      30.571  60.376  44.486  1.00  0.00           H  
ATOM   1876 2HD2 LEU A 115      30.617  58.996  43.362  1.00  0.00           H  
ATOM   1877 3HD2 LEU A 115      30.279  58.726  45.090  1.00  0.00           H  
ATOM   1878  N   GLU A 116      33.628  54.849  45.784  1.00  0.00           N  
ATOM   1879  CA  GLU A 116      34.096  53.490  45.542  1.00  0.00           C  
ATOM   1880  C   GLU A 116      33.122  52.454  46.097  1.00  0.00           C  
ATOM   1881  O   GLU A 116      32.808  51.472  45.422  1.00  0.00           O  
ATOM   1882  CB  GLU A 116      35.480  53.291  46.164  1.00  0.00           C  
ATOM   1883  CG  GLU A 116      36.590  54.091  45.499  1.00  0.00           C  
ATOM   1884  CD  GLU A 116      36.586  55.540  45.897  1.00  0.00           C  
ATOM   1885  OE1 GLU A 116      35.821  55.896  46.760  1.00  0.00           O  
ATOM   1886  OE2 GLU A 116      37.345  56.293  45.335  1.00  0.00           O1-
ATOM   1887  H   GLU A 116      34.170  55.466  46.382  1.00  0.00           H  
ATOM   1888  HA  GLU A 116      34.170  53.341  44.464  1.00  0.00           H  
ATOM   1889 1HB  GLU A 116      35.449  53.572  47.216  1.00  0.00           H  
ATOM   1890 2HB  GLU A 116      35.752  52.236  46.115  1.00  0.00           H  
ATOM   1891 1HG  GLU A 116      37.552  53.655  45.772  1.00  0.00           H  
ATOM   1892 2HG  GLU A 116      36.481  54.016  44.418  1.00  0.00           H  
ATOM   1893  N   LEU A 117      32.606  52.681  47.306  1.00  0.00           N  
ATOM   1894  CA  LEU A 117      31.624  51.758  47.863  1.00  0.00           C  
ATOM   1895  C   LEU A 117      30.333  51.796  47.072  1.00  0.00           C  
ATOM   1896  O   LEU A 117      29.677  50.771  46.889  1.00  0.00           O  
ATOM   1897  CB  LEU A 117      31.337  52.102  49.331  1.00  0.00           C  
ATOM   1898  CG  LEU A 117      32.479  51.820  50.315  1.00  0.00           C  
ATOM   1899  CD1 LEU A 117      32.153  52.445  51.664  1.00  0.00           C  
ATOM   1900  CD2 LEU A 117      32.684  50.318  50.442  1.00  0.00           C  
ATOM   1901  H   LEU A 117      32.909  53.487  47.843  1.00  0.00           H  
ATOM   1902  HA  LEU A 117      32.026  50.750  47.806  1.00  0.00           H  
ATOM   1903 1HB  LEU A 117      31.092  53.160  49.399  1.00  0.00           H  
ATOM   1904 2HB  LEU A 117      30.469  51.529  49.658  1.00  0.00           H  
ATOM   1905  HG  LEU A 117      33.397  52.283  49.947  1.00  0.00           H  
ATOM   1906 1HD1 LEU A 117      32.965  52.246  52.362  1.00  0.00           H  
ATOM   1907 2HD1 LEU A 117      32.031  53.523  51.545  1.00  0.00           H  
ATOM   1908 3HD1 LEU A 117      31.230  52.015  52.050  1.00  0.00           H  
ATOM   1909 1HD2 LEU A 117      33.498  50.121  51.139  1.00  0.00           H  
ATOM   1910 2HD2 LEU A 117      31.769  49.857  50.809  1.00  0.00           H  
ATOM   1911 3HD2 LEU A 117      32.934  49.902  49.466  1.00  0.00           H  
ATOM   1912  N   ALA A 118      29.960  52.984  46.607  1.00  0.00           N  
ATOM   1913  CA  ALA A 118      28.739  53.121  45.835  1.00  0.00           C  
ATOM   1914  C   ALA A 118      28.826  52.317  44.542  1.00  0.00           C  
ATOM   1915  O   ALA A 118      27.863  51.655  44.154  1.00  0.00           O  
ATOM   1916  CB  ALA A 118      28.478  54.578  45.532  1.00  0.00           C  
ATOM   1917  H   ALA A 118      30.527  53.803  46.808  1.00  0.00           H  
ATOM   1918  HA  ALA A 118      27.919  52.725  46.426  1.00  0.00           H  
ATOM   1919 1HB  ALA A 118      27.551  54.670  44.974  1.00  0.00           H  
ATOM   1920 2HB  ALA A 118      28.401  55.143  46.457  1.00  0.00           H  
ATOM   1921 3HB  ALA A 118      29.306  54.963  44.942  1.00  0.00           H  
ATOM   1922  N   ILE A 119      29.995  52.338  43.903  1.00  0.00           N  
ATOM   1923  CA  ILE A 119      30.215  51.567  42.685  1.00  0.00           C  
ATOM   1924  C   ILE A 119      30.185  50.070  42.961  1.00  0.00           C  
ATOM   1925  O   ILE A 119      29.608  49.308  42.185  1.00  0.00           O  
ATOM   1926  CB  ILE A 119      31.560  51.942  42.035  1.00  0.00           C  
ATOM   1927  CG1 ILE A 119      31.498  53.360  41.461  1.00  0.00           C  
ATOM   1928  CG2 ILE A 119      31.924  50.940  40.950  1.00  0.00           C  
ATOM   1929  CD1 ILE A 119      32.850  53.935  41.102  1.00  0.00           C  
ATOM   1930  H   ILE A 119      30.744  52.924  44.261  1.00  0.00           H  
ATOM   1931  HA  ILE A 119      29.407  51.794  41.992  1.00  0.00           H  
ATOM   1932  HB  ILE A 119      32.342  51.945  42.792  1.00  0.00           H  
ATOM   1933 1HG1 ILE A 119      30.878  53.363  40.566  1.00  0.00           H  
ATOM   1934 2HG1 ILE A 119      31.029  54.026  42.185  1.00  0.00           H  
ATOM   1935 1HG2 ILE A 119      32.877  51.222  40.502  1.00  0.00           H  
ATOM   1936 2HG2 ILE A 119      32.008  49.947  41.387  1.00  0.00           H  
ATOM   1937 3HG2 ILE A 119      31.149  50.938  40.182  1.00  0.00           H  
ATOM   1938 1HD1 ILE A 119      32.725  54.940  40.703  1.00  0.00           H  
ATOM   1939 2HD1 ILE A 119      33.478  53.972  41.993  1.00  0.00           H  
ATOM   1940 3HD1 ILE A 119      33.325  53.302  40.352  1.00  0.00           H  
ATOM   1941  N   ILE A 120      30.800  49.639  44.060  1.00  0.00           N  
ATOM   1942  CA  ILE A 120      30.773  48.225  44.415  1.00  0.00           C  
ATOM   1943  C   ILE A 120      29.336  47.772  44.644  1.00  0.00           C  
ATOM   1944  O   ILE A 120      28.916  46.731  44.137  1.00  0.00           O  
ATOM   1945  CB  ILE A 120      31.608  47.948  45.678  1.00  0.00           C  
ATOM   1946  CG1 ILE A 120      33.099  48.165  45.373  1.00  0.00           C  
ATOM   1947  CG2 ILE A 120      31.351  46.509  46.176  1.00  0.00           C  
ATOM   1948  CD1 ILE A 120      33.975  48.275  46.613  1.00  0.00           C  
ATOM   1949  H   ILE A 120      31.299  50.300  44.647  1.00  0.00           H  
ATOM   1950  HA  ILE A 120      31.188  47.650  43.590  1.00  0.00           H  
ATOM   1951  HB  ILE A 120      31.330  48.656  46.455  1.00  0.00           H  
ATOM   1952 1HG1 ILE A 120      33.461  47.333  44.771  1.00  0.00           H  
ATOM   1953 2HG1 ILE A 120      33.210  49.080  44.795  1.00  0.00           H  
ATOM   1954 1HG2 ILE A 120      31.933  46.320  47.074  1.00  0.00           H  
ATOM   1955 2HG2 ILE A 120      30.296  46.379  46.406  1.00  0.00           H  
ATOM   1956 3HG2 ILE A 120      31.639  45.799  45.400  1.00  0.00           H  
ATOM   1957 1HD1 ILE A 120      35.012  48.430  46.312  1.00  0.00           H  
ATOM   1958 2HD1 ILE A 120      33.647  49.118  47.218  1.00  0.00           H  
ATOM   1959 3HD1 ILE A 120      33.911  47.363  47.201  1.00  0.00           H  
ATOM   1960  N   ALA A 121      28.583  48.559  45.405  1.00  0.00           N  
ATOM   1961  CA  ALA A 121      27.191  48.241  45.679  1.00  0.00           C  
ATOM   1962  C   ALA A 121      26.380  48.199  44.391  1.00  0.00           C  
ATOM   1963  O   ALA A 121      25.506  47.348  44.214  1.00  0.00           O  
ATOM   1964  CB  ALA A 121      26.611  49.273  46.632  1.00  0.00           C  
ATOM   1965  H   ALA A 121      28.988  49.396  45.811  1.00  0.00           H  
ATOM   1966  HA  ALA A 121      27.149  47.253  46.134  1.00  0.00           H  
ATOM   1967 1HB  ALA A 121      25.575  49.028  46.857  1.00  0.00           H  
ATOM   1968 2HB  ALA A 121      27.187  49.290  47.548  1.00  0.00           H  
ATOM   1969 3HB  ALA A 121      26.661  50.253  46.162  1.00  0.00           H  
ATOM   1970  N   LEU A 122      26.694  49.102  43.478  1.00  0.00           N  
ATOM   1971  CA  LEU A 122      25.972  49.199  42.222  1.00  0.00           C  
ATOM   1972  C   LEU A 122      26.275  47.995  41.325  1.00  0.00           C  
ATOM   1973  O   LEU A 122      25.378  47.447  40.679  1.00  0.00           O  
ATOM   1974  CB  LEU A 122      26.346  50.501  41.502  1.00  0.00           C  
ATOM   1975  CG  LEU A 122      25.548  50.809  40.229  1.00  0.00           C  
ATOM   1976  CD1 LEU A 122      24.060  50.801  40.547  1.00  0.00           C  
ATOM   1977  CD2 LEU A 122      25.981  52.156  39.670  1.00  0.00           C  
ATOM   1978  H   LEU A 122      27.427  49.776  43.676  1.00  0.00           H  
ATOM   1979  HA  LEU A 122      24.911  49.199  42.451  1.00  0.00           H  
ATOM   1980 1HB  LEU A 122      26.205  51.331  42.190  1.00  0.00           H  
ATOM   1981 2HB  LEU A 122      27.401  50.457  41.230  1.00  0.00           H  
ATOM   1982  HG  LEU A 122      25.734  50.031  39.486  1.00  0.00           H  
ATOM   1983 1HD1 LEU A 122      23.493  51.018  39.641  1.00  0.00           H  
ATOM   1984 2HD1 LEU A 122      23.775  49.820  40.924  1.00  0.00           H  
ATOM   1985 3HD1 LEU A 122      23.845  51.556  41.301  1.00  0.00           H  
ATOM   1986 1HD2 LEU A 122      25.416  52.374  38.763  1.00  0.00           H  
ATOM   1987 2HD2 LEU A 122      25.794  52.933  40.411  1.00  0.00           H  
ATOM   1988 3HD2 LEU A 122      27.046  52.129  39.435  1.00  0.00           H  
ATOM   1989  N   HIS A 123      27.533  47.552  41.331  1.00  0.00           N  
ATOM   1990  CA  HIS A 123      27.936  46.353  40.602  1.00  0.00           C  
ATOM   1991  C   HIS A 123      27.178  45.131  41.109  1.00  0.00           C  
ATOM   1992  O   HIS A 123      26.717  44.304  40.318  1.00  0.00           O  
ATOM   1993  CB  HIS A 123      29.441  46.108  40.743  1.00  0.00           C  
ATOM   1994  CG  HIS A 123      29.936  44.889  40.014  1.00  0.00           C  
ATOM   1995  CD2 HIS A 123      30.326  43.680  40.481  1.00  0.00           C  
ATOM   1996  ND1 HIS A 123      30.067  44.832  38.635  1.00  0.00           N  
ATOM   1997  CE1 HIS A 123      30.529  43.641  38.297  1.00  0.00           C  
ATOM   1998  NE2 HIS A 123      30.689  42.921  39.395  1.00  0.00           N  
ATOM   1999  H   HIS A 123      28.229  48.065  41.860  1.00  0.00           H  
ATOM   2000  HA  HIS A 123      27.706  46.471  39.545  1.00  0.00           H  
ATOM   2001 1HB  HIS A 123      29.984  46.974  40.376  1.00  0.00           H  
ATOM   2002 2HB  HIS A 123      29.691  45.994  41.793  1.00  0.00           H  
ATOM   2003  HD1 HIS A 123      29.597  45.411  37.958  1.00  0.00           H  
ATOM   2004  HD2 HIS A 123      30.389  43.258  41.485  1.00  0.00           H  
ATOM   2005  HE1 HIS A 123      30.702  43.399  37.250  1.00  0.00           H  
ATOM   2006  N   ILE A 124      27.045  45.021  42.431  1.00  0.00           N  
ATOM   2007  CA  ILE A 124      26.342  43.891  43.024  1.00  0.00           C  
ATOM   2008  C   ILE A 124      24.900  43.852  42.527  1.00  0.00           C  
ATOM   2009  O   ILE A 124      24.382  42.783  42.208  1.00  0.00           O  
ATOM   2010  CB  ILE A 124      26.374  43.937  44.564  1.00  0.00           C  
ATOM   2011  CG1 ILE A 124      27.806  43.692  45.066  1.00  0.00           C  
ATOM   2012  CG2 ILE A 124      25.438  42.854  45.123  1.00  0.00           C  
ATOM   2013  CD1 ILE A 124      28.016  44.054  46.531  1.00  0.00           C  
ATOM   2014  H   ILE A 124      27.468  45.725  43.028  1.00  0.00           H  
ATOM   2015  HA  ILE A 124      26.837  42.974  42.705  1.00  0.00           H  
ATOM   2016  HB  ILE A 124      26.058  44.920  44.912  1.00  0.00           H  
ATOM   2017 1HG1 ILE A 124      28.050  42.637  44.935  1.00  0.00           H  
ATOM   2018 2HG1 ILE A 124      28.496  44.281  44.466  1.00  0.00           H  
ATOM   2019 1HG2 ILE A 124      25.455  42.869  46.207  1.00  0.00           H  
ATOM   2020 2HG2 ILE A 124      24.425  43.033  44.778  1.00  0.00           H  
ATOM   2021 3HG2 ILE A 124      25.768  41.874  44.772  1.00  0.00           H  
ATOM   2022 1HD1 ILE A 124      29.055  43.855  46.806  1.00  0.00           H  
ATOM   2023 2HD1 ILE A 124      27.802  45.109  46.674  1.00  0.00           H  
ATOM   2024 3HD1 ILE A 124      27.362  43.463  47.166  1.00  0.00           H  
ATOM   2025  N   SER A 125      24.260  45.018  42.438  1.00  0.00           N  
ATOM   2026  CA  SER A 125      22.907  45.101  41.892  1.00  0.00           C  
ATOM   2027  C   SER A 125      22.818  44.427  40.520  1.00  0.00           C  
ATOM   2028  O   SER A 125      21.846  43.725  40.225  1.00  0.00           O  
ATOM   2029  CB  SER A 125      22.465  46.549  41.784  1.00  0.00           C  
ATOM   2030  OG  SER A 125      21.169  46.643  41.251  1.00  0.00           O  
ATOM   2031  H   SER A 125      24.717  45.860  42.775  1.00  0.00           H  
ATOM   2032  HA  SER A 125      22.229  44.584  42.567  1.00  0.00           H  
ATOM   2033 1HB  SER A 125      22.491  47.010  42.770  1.00  0.00           H  
ATOM   2034 2HB  SER A 125      23.154  47.096  41.149  1.00  0.00           H  
ATOM   2035  HG  SER A 125      20.886  47.553  41.381  1.00  0.00           H  
ATOM   2036  N   VAL A 126      23.839  44.621  39.684  1.00  0.00           N  
ATOM   2037  CA  VAL A 126      23.839  44.002  38.361  1.00  0.00           C  
ATOM   2038  C   VAL A 126      23.953  42.487  38.483  1.00  0.00           C  
ATOM   2039  O   VAL A 126      23.226  41.746  37.816  1.00  0.00           O  
ATOM   2040  CB  VAL A 126      25.009  44.540  37.516  1.00  0.00           C  
ATOM   2041  CG1 VAL A 126      25.065  43.830  36.172  1.00  0.00           C  
ATOM   2042  CG2 VAL A 126      24.864  46.042  37.328  1.00  0.00           C  
ATOM   2043  H   VAL A 126      24.614  45.210  39.978  1.00  0.00           H  
ATOM   2044  HA  VAL A 126      22.902  44.248  37.864  1.00  0.00           H  
ATOM   2045  HB  VAL A 126      25.947  44.327  38.033  1.00  0.00           H  
ATOM   2046 1HG1 VAL A 126      25.898  44.222  35.588  1.00  0.00           H  
ATOM   2047 2HG1 VAL A 126      25.206  42.762  36.331  1.00  0.00           H  
ATOM   2048 3HG1 VAL A 126      24.133  44.000  35.633  1.00  0.00           H  
ATOM   2049 1HG2 VAL A 126      25.697  46.417  36.729  1.00  0.00           H  
ATOM   2050 2HG2 VAL A 126      23.925  46.256  36.817  1.00  0.00           H  
ATOM   2051 3HG2 VAL A 126      24.869  46.535  38.299  1.00  0.00           H  
ATOM   2052  N   ARG A 127      24.861  42.029  39.347  1.00  0.00           N  
ATOM   2053  CA  ARG A 127      25.058  40.597  39.565  1.00  0.00           C  
ATOM   2054  C   ARG A 127      23.780  39.954  40.096  1.00  0.00           C  
ATOM   2055  O   ARG A 127      23.456  38.816  39.757  1.00  0.00           O  
ATOM   2056  CB  ARG A 127      26.198  40.353  40.548  1.00  0.00           C  
ATOM   2057  CG  ARG A 127      27.592  40.763  40.059  1.00  0.00           C  
ATOM   2058  CD  ARG A 127      28.171  39.770  39.118  1.00  0.00           C  
ATOM   2059  NE  ARG A 127      29.527  40.128  38.715  1.00  0.00           N  
ATOM   2060  CZ  ARG A 127      30.302  39.393  37.888  1.00  0.00           C  
ATOM   2061  NH1 ARG A 127      29.850  38.263  37.388  1.00  0.00           N1+
ATOM   2062  NH2 ARG A 127      31.519  39.812  37.581  1.00  0.00           N  
ATOM   2063  H   ARG A 127      25.436  42.700  39.848  1.00  0.00           H  
ATOM   2064  HA  ARG A 127      25.308  40.132  38.611  1.00  0.00           H  
ATOM   2065 1HB  ARG A 127      26.003  40.894  41.471  1.00  0.00           H  
ATOM   2066 2HB  ARG A 127      26.239  39.293  40.796  1.00  0.00           H  
ATOM   2067 1HG  ARG A 127      27.526  41.724  39.539  1.00  0.00           H  
ATOM   2068 2HG  ARG A 127      28.265  40.862  40.911  1.00  0.00           H  
ATOM   2069 1HD  ARG A 127      28.205  38.792  39.600  1.00  0.00           H  
ATOM   2070 2HD  ARG A 127      27.557  39.714  38.222  1.00  0.00           H  
ATOM   2071  HE  ARG A 127      29.915  40.998  39.081  1.00  0.00           H  
ATOM   2072 1HH1 ARG A 127      28.921  37.943  37.624  1.00  0.00           H  
ATOM   2073 2HH1 ARG A 127      30.432  37.715  36.774  1.00  0.00           H  
ATOM   2074 1HH2 ARG A 127      31.866  40.682  37.966  1.00  0.00           H  
ATOM   2075 2HH2 ARG A 127      32.101  39.267  36.964  1.00  0.00           H  
ATOM   2076  N   ILE A 128      23.040  40.702  40.903  1.00  0.00           N  
ATOM   2077  CA  ILE A 128      21.762  40.231  41.409  1.00  0.00           C  
ATOM   2078  C   ILE A 128      20.769  40.003  40.295  1.00  0.00           C  
ATOM   2079  O   ILE A 128      20.099  38.971  40.263  1.00  0.00           O  
ATOM   2080  CB  ILE A 128      21.170  41.230  42.418  1.00  0.00           C  
ATOM   2081  CG1 ILE A 128      21.939  41.170  43.743  1.00  0.00           C  
ATOM   2082  CG2 ILE A 128      19.692  40.947  42.645  1.00  0.00           C  
ATOM   2083  CD1 ILE A 128      21.679  42.349  44.654  1.00  0.00           C  
ATOM   2084  H   ILE A 128      23.386  41.615  41.181  1.00  0.00           H  
ATOM   2085  HA  ILE A 128      21.924  39.281  41.915  1.00  0.00           H  
ATOM   2086  HB  ILE A 128      21.281  42.243  42.037  1.00  0.00           H  
ATOM   2087 1HG1 ILE A 128      21.672  40.259  44.277  1.00  0.00           H  
ATOM   2088 2HG1 ILE A 128      23.010  41.128  43.540  1.00  0.00           H  
ATOM   2089 1HG2 ILE A 128      19.290  41.661  43.363  1.00  0.00           H  
ATOM   2090 2HG2 ILE A 128      19.157  41.037  41.702  1.00  0.00           H  
ATOM   2091 3HG2 ILE A 128      19.572  39.934  43.034  1.00  0.00           H  
ATOM   2092 1HD1 ILE A 128      22.259  42.234  45.571  1.00  0.00           H  
ATOM   2093 2HD1 ILE A 128      21.972  43.269  44.151  1.00  0.00           H  
ATOM   2094 3HD1 ILE A 128      20.620  42.389  44.901  1.00  0.00           H  
ATOM   2095  N   ALA A 129      20.666  40.956  39.380  1.00  0.00           N  
ATOM   2096  CA  ALA A 129      19.745  40.805  38.267  1.00  0.00           C  
ATOM   2097  C   ALA A 129      20.066  39.542  37.482  1.00  0.00           C  
ATOM   2098  O   ALA A 129      19.158  38.840  37.035  1.00  0.00           O  
ATOM   2099  CB  ALA A 129      19.804  42.022  37.369  1.00  0.00           C  
ATOM   2100  H   ALA A 129      21.219  41.805  39.474  1.00  0.00           H  
ATOM   2101  HA  ALA A 129      18.736  40.708  38.666  1.00  0.00           H  
ATOM   2102 1HB  ALA A 129      19.097  41.913  36.549  1.00  0.00           H  
ATOM   2103 2HB  ALA A 129      19.551  42.889  37.953  1.00  0.00           H  
ATOM   2104 3HB  ALA A 129      20.810  42.135  36.974  1.00  0.00           H  
ATOM   2105  N   GLU A 130      21.353  39.230  37.340  1.00  0.00           N  
ATOM   2106  CA  GLU A 130      21.759  38.023  36.628  1.00  0.00           C  
ATOM   2107  C   GLU A 130      21.238  36.772  37.330  1.00  0.00           C  
ATOM   2108  O   GLU A 130      20.794  35.822  36.678  1.00  0.00           O  
ATOM   2109  CB  GLU A 130      23.282  37.960  36.501  1.00  0.00           C  
ATOM   2110  CG  GLU A 130      23.789  36.845  35.597  1.00  0.00           C  
ATOM   2111  CD  GLU A 130      25.255  36.974  35.287  1.00  0.00           C  
ATOM   2112  OE1 GLU A 130      25.872  37.881  35.787  1.00  0.00           O  
ATOM   2113  OE2 GLU A 130      25.758  36.178  34.533  1.00  0.00           O1-
ATOM   2114  H   GLU A 130      22.058  39.862  37.711  1.00  0.00           H  
ATOM   2115  HA  GLU A 130      21.329  38.049  35.628  1.00  0.00           H  
ATOM   2116 1HB  GLU A 130      23.654  38.904  36.124  1.00  0.00           H  
ATOM   2117 2HB  GLU A 130      23.717  37.810  37.484  1.00  0.00           H  
ATOM   2118 1HG  GLU A 130      23.618  35.885  36.088  1.00  0.00           H  
ATOM   2119 2HG  GLU A 130      23.223  36.855  34.668  1.00  0.00           H  
ATOM   2120  N   VAL A 131      21.297  36.770  38.661  1.00  0.00           N  
ATOM   2121  CA  VAL A 131      20.816  35.637  39.441  1.00  0.00           C  
ATOM   2122  C   VAL A 131      19.301  35.539  39.405  1.00  0.00           C  
ATOM   2123  O   VAL A 131      18.746  34.451  39.230  1.00  0.00           O  
ATOM   2124  CB  VAL A 131      21.288  35.734  40.901  1.00  0.00           C  
ATOM   2125  CG1 VAL A 131      20.603  34.661  41.748  1.00  0.00           C  
ATOM   2126  CG2 VAL A 131      22.786  35.557  40.940  1.00  0.00           C  
ATOM   2127  H   VAL A 131      21.694  37.577  39.133  1.00  0.00           H  
ATOM   2128  HA  VAL A 131      21.232  34.726  39.011  1.00  0.00           H  
ATOM   2129  HB  VAL A 131      21.019  36.708  41.310  1.00  0.00           H  
ATOM   2130 1HG1 VAL A 131      20.949  34.746  42.762  1.00  0.00           H  
ATOM   2131 2HG1 VAL A 131      19.522  34.795  41.725  1.00  0.00           H  
ATOM   2132 3HG1 VAL A 131      20.851  33.674  41.362  1.00  0.00           H  
ATOM   2133 1HG2 VAL A 131      23.134  35.622  41.968  1.00  0.00           H  
ATOM   2134 2HG2 VAL A 131      23.035  34.585  40.531  1.00  0.00           H  
ATOM   2135 3HG2 VAL A 131      23.263  36.333  40.345  1.00  0.00           H  
ATOM   2136  N   LEU A 132      18.631  36.672  39.579  1.00  0.00           N  
ATOM   2137  CA  LEU A 132      17.178  36.700  39.566  1.00  0.00           C  
ATOM   2138  C   LEU A 132      16.666  36.277  38.201  1.00  0.00           C  
ATOM   2139  O   LEU A 132      15.658  35.579  38.097  1.00  0.00           O  
ATOM   2140  CB  LEU A 132      16.673  38.111  39.897  1.00  0.00           C  
ATOM   2141  CG  LEU A 132      16.885  38.591  41.345  1.00  0.00           C  
ATOM   2142  CD1 LEU A 132      16.553  40.063  41.427  1.00  0.00           C  
ATOM   2143  CD2 LEU A 132      15.993  37.801  42.287  1.00  0.00           C  
ATOM   2144  H   LEU A 132      19.146  37.534  39.724  1.00  0.00           H  
ATOM   2145  HA  LEU A 132      16.807  35.996  40.307  1.00  0.00           H  
ATOM   2146 1HB  LEU A 132      17.177  38.818  39.237  1.00  0.00           H  
ATOM   2147 2HB  LEU A 132      15.605  38.153  39.685  1.00  0.00           H  
ATOM   2148  HG  LEU A 132      17.928  38.455  41.625  1.00  0.00           H  
ATOM   2149 1HD1 LEU A 132      16.706  40.414  42.448  1.00  0.00           H  
ATOM   2150 2HD1 LEU A 132      17.193  40.621  40.749  1.00  0.00           H  
ATOM   2151 3HD1 LEU A 132      15.526  40.207  41.148  1.00  0.00           H  
ATOM   2152 1HD2 LEU A 132      16.146  38.149  43.305  1.00  0.00           H  
ATOM   2153 2HD2 LEU A 132      14.949  37.945  42.009  1.00  0.00           H  
ATOM   2154 3HD2 LEU A 132      16.238  36.745  42.233  1.00  0.00           H  
ATOM   2155  N   LEU A 133      17.377  36.688  37.156  1.00  0.00           N  
ATOM   2156  CA  LEU A 133      16.999  36.370  35.790  1.00  0.00           C  
ATOM   2157  C   LEU A 133      17.053  34.879  35.519  1.00  0.00           C  
ATOM   2158  O   LEU A 133      16.131  34.313  34.937  1.00  0.00           O  
ATOM   2159  CB  LEU A 133      17.917  37.106  34.807  1.00  0.00           C  
ATOM   2160  CG  LEU A 133      17.726  36.752  33.328  1.00  0.00           C  
ATOM   2161  CD1 LEU A 133      16.297  37.070  32.909  1.00  0.00           C  
ATOM   2162  CD2 LEU A 133      18.728  37.529  32.485  1.00  0.00           C  
ATOM   2163  H   LEU A 133      18.199  37.264  37.308  1.00  0.00           H  
ATOM   2164  HA  LEU A 133      15.978  36.712  35.639  1.00  0.00           H  
ATOM   2165 1HB  LEU A 133      17.757  38.176  34.915  1.00  0.00           H  
ATOM   2166 2HB  LEU A 133      18.952  36.886  35.068  1.00  0.00           H  
ATOM   2167  HG  LEU A 133      17.884  35.683  33.182  1.00  0.00           H  
ATOM   2168 1HD1 LEU A 133      16.160  36.820  31.857  1.00  0.00           H  
ATOM   2169 2HD1 LEU A 133      15.602  36.487  33.513  1.00  0.00           H  
ATOM   2170 3HD1 LEU A 133      16.104  38.131  33.057  1.00  0.00           H  
ATOM   2171 1HD2 LEU A 133      18.592  37.278  31.433  1.00  0.00           H  
ATOM   2172 2HD2 LEU A 133      18.570  38.598  32.626  1.00  0.00           H  
ATOM   2173 3HD2 LEU A 133      19.741  37.269  32.793  1.00  0.00           H  
ATOM   2174  N   GLU A 134      18.134  34.229  35.942  1.00  0.00           N  
ATOM   2175  CA  GLU A 134      18.255  32.794  35.734  1.00  0.00           C  
ATOM   2176  C   GLU A 134      17.312  32.020  36.646  1.00  0.00           C  
ATOM   2177  O   GLU A 134      16.740  31.004  36.248  1.00  0.00           O  
ATOM   2178  CB  GLU A 134      19.698  32.344  35.971  1.00  0.00           C  
ATOM   2179  CG  GLU A 134      19.961  30.881  35.639  1.00  0.00           C  
ATOM   2180  CD  GLU A 134      19.694  30.551  34.196  1.00  0.00           C  
ATOM   2181  OE1 GLU A 134      19.694  31.453  33.389  1.00  0.00           O  
ATOM   2182  OE2 GLU A 134      19.492  29.399  33.898  1.00  0.00           O1-
ATOM   2183  H   GLU A 134      18.888  34.741  36.390  1.00  0.00           H  
ATOM   2184  HA  GLU A 134      17.978  32.576  34.702  1.00  0.00           H  
ATOM   2185 1HB  GLU A 134      20.372  32.951  35.369  1.00  0.00           H  
ATOM   2186 2HB  GLU A 134      19.959  32.502  37.016  1.00  0.00           H  
ATOM   2187 1HG  GLU A 134      21.003  30.650  35.865  1.00  0.00           H  
ATOM   2188 2HG  GLU A 134      19.333  30.256  36.271  1.00  0.00           H  
ATOM   2189  N   THR A 135      17.158  32.494  37.879  1.00  0.00           N  
ATOM   2190  CA  THR A 135      16.316  31.815  38.853  1.00  0.00           C  
ATOM   2191  C   THR A 135      14.848  31.873  38.427  1.00  0.00           C  
ATOM   2192  O   THR A 135      14.134  30.872  38.491  1.00  0.00           O  
ATOM   2193  CB  THR A 135      16.473  32.445  40.248  1.00  0.00           C  
ATOM   2194  CG2 THR A 135      15.681  31.649  41.267  1.00  0.00           C  
ATOM   2195  OG1 THR A 135      17.850  32.427  40.630  1.00  0.00           O  
ATOM   2196  H   THR A 135      17.651  33.336  38.157  1.00  0.00           H  
ATOM   2197  HA  THR A 135      16.616  30.769  38.903  1.00  0.00           H  
ATOM   2198  HB  THR A 135      16.116  33.477  40.229  1.00  0.00           H  
ATOM   2199  HG1 THR A 135      18.338  33.066  40.093  1.00  0.00           H  
ATOM   2200 1HG2 THR A 135      15.807  32.096  42.244  1.00  0.00           H  
ATOM   2201 2HG2 THR A 135      14.628  31.648  41.004  1.00  0.00           H  
ATOM   2202 3HG2 THR A 135      16.044  30.623  41.289  1.00  0.00           H  
ATOM   2203  N   ARG A 136      14.410  33.052  37.986  1.00  0.00           N  
ATOM   2204  CA  ARG A 136      13.042  33.263  37.518  1.00  0.00           C  
ATOM   2205  C   ARG A 136      12.990  34.080  36.226  1.00  0.00           C  
ATOM   2206  O   ARG A 136      12.754  35.289  36.275  1.00  0.00           O  
ATOM   2207  CB  ARG A 136      12.211  33.981  38.577  1.00  0.00           C  
ATOM   2208  CG  ARG A 136      11.871  33.171  39.825  1.00  0.00           C  
ATOM   2209  CD  ARG A 136      10.935  32.052  39.521  1.00  0.00           C  
ATOM   2210  NE  ARG A 136       9.683  32.535  38.933  1.00  0.00           N  
ATOM   2211  CZ  ARG A 136       8.600  32.940  39.631  1.00  0.00           C  
ATOM   2212  NH1 ARG A 136       8.609  32.918  40.953  1.00  0.00           N1+
ATOM   2213  NH2 ARG A 136       7.525  33.360  38.985  1.00  0.00           N  
ATOM   2214  H   ARG A 136      15.044  33.841  37.979  1.00  0.00           H  
ATOM   2215  HA  ARG A 136      12.590  32.293  37.332  1.00  0.00           H  
ATOM   2216 1HB  ARG A 136      12.739  34.873  38.902  1.00  0.00           H  
ATOM   2217 2HB  ARG A 136      11.270  34.308  38.131  1.00  0.00           H  
ATOM   2218 1HG  ARG A 136      12.777  32.757  40.250  1.00  0.00           H  
ATOM   2219 2HG  ARG A 136      11.394  33.825  40.556  1.00  0.00           H  
ATOM   2220 1HD  ARG A 136      11.396  31.358  38.825  1.00  0.00           H  
ATOM   2221 2HD  ARG A 136      10.697  31.522  40.441  1.00  0.00           H  
ATOM   2222  HE  ARG A 136       9.628  32.580  37.913  1.00  0.00           H  
ATOM   2223 1HH1 ARG A 136       9.429  32.601  41.449  1.00  0.00           H  
ATOM   2224 2HH1 ARG A 136       7.796  33.226  41.466  1.00  0.00           H  
ATOM   2225 1HH2 ARG A 136       7.520  33.378  37.964  1.00  0.00           H  
ATOM   2226 2HH2 ARG A 136       6.713  33.667  39.498  1.00  0.00           H  
ATOM   2227  N   PRO A 137      13.187  33.442  35.064  1.00  0.00           N  
ATOM   2228  CA  PRO A 137      13.240  34.037  33.733  1.00  0.00           C  
ATOM   2229  C   PRO A 137      11.977  34.823  33.389  1.00  0.00           C  
ATOM   2230  O   PRO A 137      11.994  35.693  32.520  1.00  0.00           O  
ATOM   2231  CB  PRO A 137      13.404  32.813  32.828  1.00  0.00           C  
ATOM   2232  CG  PRO A 137      14.128  31.822  33.674  1.00  0.00           C  
ATOM   2233  CD  PRO A 137      13.537  32.005  35.050  1.00  0.00           C  
ATOM   2234  NV  PRO A 137      13.188  33.439  35.065  1.00  0.00           N  
ATOM   2235  HA  PRO A 137      14.127  34.683  33.662  1.00  0.00           H  
ATOM   2236 1HB  PRO A 137      12.418  32.453  32.499  1.00  0.00           H  
ATOM   2237 2HB  PRO A 137      13.963  33.085  31.920  1.00  0.00           H  
ATOM   2238 1HG  PRO A 137      13.979  30.806  33.282  1.00  0.00           H  
ATOM   2239 2HG  PRO A 137      15.209  32.021  33.649  1.00  0.00           H  
ATOM   2240 1HD  PRO A 137      12.646  31.369  35.152  1.00  0.00           H  
ATOM   2241 2HD  PRO A 137      14.288  31.746  35.807  1.00  0.00           H  
ATOM   2242  N   ASP A 138      10.872  34.500  34.057  1.00  0.00           N  
ATOM   2243  CA  ASP A 138       9.599  35.159  33.813  1.00  0.00           C  
ATOM   2244  C   ASP A 138       9.405  36.418  34.654  1.00  0.00           C  
ATOM   2245  O   ASP A 138       8.420  37.141  34.487  1.00  0.00           O  
ATOM   2246  CB  ASP A 138       8.458  34.178  34.085  1.00  0.00           C  
ATOM   2247  CG  ASP A 138       8.503  33.636  35.507  1.00  0.00           C  
ATOM   2248  OD1 ASP A 138       9.571  33.244  35.936  1.00  0.00           O  
ATOM   2249  OD2 ASP A 138       7.483  33.616  36.155  1.00  0.00           O1-
ATOM   2250  H   ASP A 138      10.898  33.770  34.762  1.00  0.00           H  
ATOM   2251  HA  ASP A 138       9.563  35.448  32.760  1.00  0.00           H  
ATOM   2252 1HB  ASP A 138       7.502  34.678  33.925  1.00  0.00           H  
ATOM   2253 2HB  ASP A 138       8.519  33.345  33.385  1.00  0.00           H  
ATOM   2254  N   ASP A 139      10.341  36.701  35.554  1.00  0.00           N  
ATOM   2255  CA  ASP A 139      10.162  37.834  36.456  1.00  0.00           C  
ATOM   2256  C   ASP A 139      10.633  39.115  35.791  1.00  0.00           C  
ATOM   2257  O   ASP A 139      11.706  39.643  36.086  1.00  0.00           O  
ATOM   2258  CB  ASP A 139      10.926  37.618  37.763  1.00  0.00           C  
ATOM   2259  CG  ASP A 139      10.674  38.714  38.788  1.00  0.00           C  
ATOM   2260  OD1 ASP A 139      10.035  39.683  38.448  1.00  0.00           O  
ATOM   2261  OD2 ASP A 139      11.119  38.577  39.901  1.00  0.00           O1-
ATOM   2262  H   ASP A 139      11.168  36.120  35.636  1.00  0.00           H  
ATOM   2263  HA  ASP A 139       9.100  37.934  36.681  1.00  0.00           H  
ATOM   2264 1HB  ASP A 139      10.640  36.661  38.199  1.00  0.00           H  
ATOM   2265 2HB  ASP A 139      11.996  37.574  37.556  1.00  0.00           H  
ATOM   2266  N   ARG A 140       9.806  39.601  34.871  1.00  0.00           N  
ATOM   2267  CA  ARG A 140      10.150  40.752  34.056  1.00  0.00           C  
ATOM   2268  C   ARG A 140      10.106  42.044  34.855  1.00  0.00           C  
ATOM   2269  O   ARG A 140      10.866  42.976  34.585  1.00  0.00           O  
ATOM   2270  CB  ARG A 140       9.203  40.861  32.870  1.00  0.00           C  
ATOM   2271  CG  ARG A 140       7.752  41.141  33.234  1.00  0.00           C  
ATOM   2272  CD  ARG A 140       6.872  41.105  32.038  1.00  0.00           C  
ATOM   2273  NE  ARG A 140       5.489  41.405  32.375  1.00  0.00           N  
ATOM   2274  CZ  ARG A 140       4.486  41.492  31.480  1.00  0.00           C  
ATOM   2275  NH1 ARG A 140       4.726  41.302  30.203  1.00  0.00           N1+
ATOM   2276  NH2 ARG A 140       3.260  41.769  31.888  1.00  0.00           N  
ATOM   2277  H   ARG A 140       8.939  39.105  34.704  1.00  0.00           H  
ATOM   2278  HA  ARG A 140      11.162  40.621  33.687  1.00  0.00           H  
ATOM   2279 1HB  ARG A 140       9.538  41.662  32.211  1.00  0.00           H  
ATOM   2280 2HB  ARG A 140       9.227  39.934  32.298  1.00  0.00           H  
ATOM   2281 1HG  ARG A 140       7.405  40.386  33.939  1.00  0.00           H  
ATOM   2282 2HG  ARG A 140       7.676  42.127  33.688  1.00  0.00           H  
ATOM   2283 1HD  ARG A 140       7.212  41.843  31.312  1.00  0.00           H  
ATOM   2284 2HD  ARG A 140       6.906  40.113  31.588  1.00  0.00           H  
ATOM   2285  HE  ARG A 140       5.266  41.558  33.350  1.00  0.00           H  
ATOM   2286 1HH1 ARG A 140       5.663  41.089  29.890  1.00  0.00           H  
ATOM   2287 2HH1 ARG A 140       3.974  41.367  29.533  1.00  0.00           H  
ATOM   2288 1HH2 ARG A 140       3.074  41.917  32.872  1.00  0.00           H  
ATOM   2289 2HH2 ARG A 140       2.509  41.837  31.219  1.00  0.00           H  
ATOM   2290  N   GLU A 141       9.211  42.108  35.838  1.00  0.00           N  
ATOM   2291  CA  GLU A 141       9.061  43.327  36.618  1.00  0.00           C  
ATOM   2292  C   GLU A 141      10.278  43.601  37.484  1.00  0.00           C  
ATOM   2293  O   GLU A 141      10.749  44.739  37.549  1.00  0.00           O  
ATOM   2294  CB  GLU A 141       7.813  43.237  37.501  1.00  0.00           C  
ATOM   2295  CG  GLU A 141       6.497  43.260  36.734  1.00  0.00           C  
ATOM   2296  CD  GLU A 141       6.159  41.934  36.110  1.00  0.00           C  
ATOM   2297  OE1 GLU A 141       6.869  40.988  36.352  1.00  0.00           O  
ATOM   2298  OE2 GLU A 141       5.190  41.868  35.391  1.00  0.00           O1-
ATOM   2299  H   GLU A 141       8.620  41.311  36.029  1.00  0.00           H  
ATOM   2300  HA  GLU A 141       8.941  44.162  35.929  1.00  0.00           H  
ATOM   2301 1HB  GLU A 141       7.842  42.317  38.081  1.00  0.00           H  
ATOM   2302 2HB  GLU A 141       7.803  44.068  38.204  1.00  0.00           H  
ATOM   2303 1HG  GLU A 141       5.696  43.541  37.416  1.00  0.00           H  
ATOM   2304 2HG  GLU A 141       6.555  44.018  35.954  1.00  0.00           H  
ATOM   2305  N   GLU A 142      10.815  42.569  38.131  1.00  0.00           N  
ATOM   2306  CA  GLU A 142      11.965  42.777  38.999  1.00  0.00           C  
ATOM   2307  C   GLU A 142      13.202  43.149  38.193  1.00  0.00           C  
ATOM   2308  O   GLU A 142      14.001  43.982  38.626  1.00  0.00           O  
ATOM   2309  CB  GLU A 142      12.240  41.520  39.827  1.00  0.00           C  
ATOM   2310  CG  GLU A 142      13.229  41.725  40.967  1.00  0.00           C  
ATOM   2311  CD  GLU A 142      12.708  42.642  42.036  1.00  0.00           C  
ATOM   2312  OE1 GLU A 142      11.530  42.899  42.048  1.00  0.00           O  
ATOM   2313  OE2 GLU A 142      13.492  43.086  42.845  1.00  0.00           O1-
ATOM   2314  H   GLU A 142      10.400  41.639  38.064  1.00  0.00           H  
ATOM   2315  HA  GLU A 142      11.739  43.600  39.677  1.00  0.00           H  
ATOM   2316 1HB  GLU A 142      11.309  41.153  40.255  1.00  0.00           H  
ATOM   2317 2HB  GLU A 142      12.635  40.737  39.179  1.00  0.00           H  
ATOM   2318 1HG  GLU A 142      13.457  40.757  41.413  1.00  0.00           H  
ATOM   2319 2HG  GLU A 142      14.155  42.132  40.562  1.00  0.00           H  
ATOM   2320  N   ILE A 143      13.360  42.548  37.017  1.00  0.00           N  
ATOM   2321  CA  ILE A 143      14.505  42.879  36.174  1.00  0.00           C  
ATOM   2322  C   ILE A 143      14.421  44.317  35.671  1.00  0.00           C  
ATOM   2323  O   ILE A 143      15.422  45.035  35.680  1.00  0.00           O  
ATOM   2324  CB  ILE A 143      14.599  41.916  34.975  1.00  0.00           C  
ATOM   2325  CG1 ILE A 143      14.877  40.491  35.455  1.00  0.00           C  
ATOM   2326  CG2 ILE A 143      15.680  42.377  34.010  1.00  0.00           C  
ATOM   2327  CD1 ILE A 143      16.182  40.342  36.204  1.00  0.00           C  
ATOM   2328  H   ILE A 143      12.694  41.844  36.715  1.00  0.00           H  
ATOM   2329  HA  ILE A 143      15.405  42.803  36.778  1.00  0.00           H  
ATOM   2330  HB  ILE A 143      13.645  41.893  34.452  1.00  0.00           H  
ATOM   2331 1HG1 ILE A 143      14.069  40.163  36.109  1.00  0.00           H  
ATOM   2332 2HG1 ILE A 143      14.898  39.816  34.599  1.00  0.00           H  
ATOM   2333 1HG2 ILE A 143      15.734  41.686  33.167  1.00  0.00           H  
ATOM   2334 2HG2 ILE A 143      15.442  43.375  33.644  1.00  0.00           H  
ATOM   2335 3HG2 ILE A 143      16.642  42.400  34.523  1.00  0.00           H  
ATOM   2336 1HD1 ILE A 143      16.307  39.303  36.511  1.00  0.00           H  
ATOM   2337 2HD1 ILE A 143      17.008  40.631  35.554  1.00  0.00           H  
ATOM   2338 3HD1 ILE A 143      16.170  40.979  37.086  1.00  0.00           H  
ATOM   2339  N   ARG A 144      13.231  44.753  35.244  1.00  0.00           N  
ATOM   2340  CA  ARG A 144      13.093  46.127  34.774  1.00  0.00           C  
ATOM   2341  C   ARG A 144      13.341  47.122  35.898  1.00  0.00           C  
ATOM   2342  O   ARG A 144      13.996  48.144  35.695  1.00  0.00           O  
ATOM   2343  CB  ARG A 144      11.701  46.387  34.206  1.00  0.00           C  
ATOM   2344  CG  ARG A 144      11.380  45.732  32.863  1.00  0.00           C  
ATOM   2345  CD  ARG A 144      12.186  46.291  31.742  1.00  0.00           C  
ATOM   2346  NE  ARG A 144      11.881  47.694  31.454  1.00  0.00           N  
ATOM   2347  CZ  ARG A 144      12.600  48.464  30.599  1.00  0.00           C  
ATOM   2348  NH1 ARG A 144      13.634  47.950  29.978  1.00  0.00           N1+
ATOM   2349  NH2 ARG A 144      12.270  49.727  30.380  1.00  0.00           N  
ATOM   2350  H   ARG A 144      12.429  44.128  35.235  1.00  0.00           H  
ATOM   2351  HA  ARG A 144      13.836  46.306  33.999  1.00  0.00           H  
ATOM   2352 1HB  ARG A 144      10.956  46.034  34.920  1.00  0.00           H  
ATOM   2353 2HB  ARG A 144      11.552  47.459  34.092  1.00  0.00           H  
ATOM   2354 1HG  ARG A 144      11.592  44.665  32.925  1.00  0.00           H  
ATOM   2355 2HG  ARG A 144      10.326  45.878  32.633  1.00  0.00           H  
ATOM   2356 1HD  ARG A 144      13.234  46.216  31.986  1.00  0.00           H  
ATOM   2357 2HD  ARG A 144      11.984  45.710  30.840  1.00  0.00           H  
ATOM   2358  HE  ARG A 144      11.089  48.116  31.919  1.00  0.00           H  
ATOM   2359 1HH1 ARG A 144      13.887  46.989  30.139  1.00  0.00           H  
ATOM   2360 2HH1 ARG A 144      14.182  48.517  29.337  1.00  0.00           H  
ATOM   2361 1HH2 ARG A 144      11.480  50.136  30.854  1.00  0.00           H  
ATOM   2362 2HH2 ARG A 144      12.816  50.285  29.725  1.00  0.00           H  
ATOM   2363  N   LYS A 145      12.831  46.819  37.092  1.00  0.00           N  
ATOM   2364  CA  LYS A 145      13.012  47.711  38.227  1.00  0.00           C  
ATOM   2365  C   LYS A 145      14.481  47.841  38.604  1.00  0.00           C  
ATOM   2366  O   LYS A 145      14.957  48.942  38.885  1.00  0.00           O  
ATOM   2367  CB  LYS A 145      12.204  47.219  39.429  1.00  0.00           C  
ATOM   2368  CG  LYS A 145      10.703  47.445  39.313  1.00  0.00           C  
ATOM   2369  CD  LYS A 145       9.962  46.862  40.507  1.00  0.00           C  
ATOM   2370  CE  LYS A 145       8.461  47.069  40.382  1.00  0.00           C  
ATOM   2371  NZ  LYS A 145       7.720  46.488  41.536  1.00  0.00           N1+
ATOM   2372  H   LYS A 145      12.288  45.970  37.209  1.00  0.00           H  
ATOM   2373  HA  LYS A 145      12.653  48.703  37.948  1.00  0.00           H  
ATOM   2374 1HB  LYS A 145      12.371  46.150  39.565  1.00  0.00           H  
ATOM   2375 2HB  LYS A 145      12.550  47.723  40.331  1.00  0.00           H  
ATOM   2376 1HG  LYS A 145      10.500  48.517  39.257  1.00  0.00           H  
ATOM   2377 2HG  LYS A 145      10.333  46.976  38.401  1.00  0.00           H  
ATOM   2378 1HD  LYS A 145      10.169  45.793  40.576  1.00  0.00           H  
ATOM   2379 2HD  LYS A 145      10.310  47.342  41.421  1.00  0.00           H  
ATOM   2380 1HE  LYS A 145       8.242  48.135  40.326  1.00  0.00           H  
ATOM   2381 2HE  LYS A 145       8.102  46.599  39.465  1.00  0.00           H  
ATOM   2382 1HZ  LYS A 145       6.729  46.645  41.413  1.00  0.00           H  
ATOM   2383 2HZ  LYS A 145       7.900  45.495  41.586  1.00  0.00           H  
ATOM   2384 3HZ  LYS A 145       8.028  46.928  42.390  1.00  0.00           H  
ATOM   2385  N   GLN A 146      15.210  46.726  38.584  1.00  0.00           N  
ATOM   2386  CA  GLN A 146      16.637  46.769  38.873  1.00  0.00           C  
ATOM   2387  C   GLN A 146      17.384  47.612  37.848  1.00  0.00           C  
ATOM   2388  O   GLN A 146      18.256  48.404  38.213  1.00  0.00           O  
ATOM   2389  CB  GLN A 146      17.223  45.356  38.920  1.00  0.00           C  
ATOM   2390  CG  GLN A 146      18.718  45.312  39.228  1.00  0.00           C  
ATOM   2391  CD  GLN A 146      19.568  45.530  37.983  1.00  0.00           C  
ATOM   2392  NE2 GLN A 146      20.753  46.087  38.160  1.00  0.00           N  
ATOM   2393  OE1 GLN A 146      19.143  45.195  36.864  1.00  0.00           O  
ATOM   2394  H   GLN A 146      14.765  45.832  38.395  1.00  0.00           H  
ATOM   2395  HA  GLN A 146      16.772  47.232  39.850  1.00  0.00           H  
ATOM   2396 1HB  GLN A 146      16.703  44.773  39.680  1.00  0.00           H  
ATOM   2397 2HB  GLN A 146      17.055  44.862  37.961  1.00  0.00           H  
ATOM   2398 1HG  GLN A 146      18.954  46.102  39.945  1.00  0.00           H  
ATOM   2399 2HG  GLN A 146      18.969  44.338  39.656  1.00  0.00           H  
ATOM   2400 1HE2 GLN A 146      21.344  46.260  37.365  1.00  0.00           H  
ATOM   2401 2HE2 GLN A 146      21.056  46.341  39.083  1.00  0.00           H  
ATOM   2402  N   GLN A 147      17.039  47.463  36.568  1.00  0.00           N  
ATOM   2403  CA  GLN A 147      17.698  48.253  35.536  1.00  0.00           C  
ATOM   2404  C   GLN A 147      17.438  49.740  35.739  1.00  0.00           C  
ATOM   2405  O   GLN A 147      18.351  50.554  35.601  1.00  0.00           O  
ATOM   2406  CB  GLN A 147      17.239  47.842  34.134  1.00  0.00           C  
ATOM   2407  CG  GLN A 147      17.971  48.588  33.001  1.00  0.00           C  
ATOM   2408  CD  GLN A 147      17.468  48.202  31.625  1.00  0.00           C  
ATOM   2409  NE2 GLN A 147      17.300  49.200  30.756  1.00  0.00           N  
ATOM   2410  OE1 GLN A 147      17.228  47.023  31.345  1.00  0.00           O  
ATOM   2411  H   GLN A 147      16.334  46.777  36.307  1.00  0.00           H  
ATOM   2412  HA  GLN A 147      18.771  48.084  35.608  1.00  0.00           H  
ATOM   2413 1HB  GLN A 147      17.399  46.774  33.997  1.00  0.00           H  
ATOM   2414 2HB  GLN A 147      16.171  48.031  34.031  1.00  0.00           H  
ATOM   2415 1HG  GLN A 147      17.818  49.661  33.127  1.00  0.00           H  
ATOM   2416 2HG  GLN A 147      19.034  48.357  33.056  1.00  0.00           H  
ATOM   2417 1HE2 GLN A 147      16.945  49.020  29.828  1.00  0.00           H  
ATOM   2418 2HE2 GLN A 147      17.525  50.148  31.026  1.00  0.00           H  
ATOM   2419  N   GLU A 148      16.198  50.098  36.077  1.00  0.00           N  
ATOM   2420  CA  GLU A 148      15.852  51.503  36.270  1.00  0.00           C  
ATOM   2421  C   GLU A 148      16.616  52.117  37.440  1.00  0.00           C  
ATOM   2422  O   GLU A 148      17.133  53.231  37.329  1.00  0.00           O  
ATOM   2423  CB  GLU A 148      14.348  51.659  36.516  1.00  0.00           C  
ATOM   2424  CG  GLU A 148      13.464  51.447  35.290  1.00  0.00           C  
ATOM   2425  CD  GLU A 148      11.993  51.501  35.626  1.00  0.00           C  
ATOM   2426  OE1 GLU A 148      11.680  51.595  36.790  1.00  0.00           O  
ATOM   2427  OE2 GLU A 148      11.184  51.448  34.729  1.00  0.00           O1-
ATOM   2428  H   GLU A 148      15.474  49.387  36.169  1.00  0.00           H  
ATOM   2429  HA  GLU A 148      16.119  52.050  35.366  1.00  0.00           H  
ATOM   2430 1HB  GLU A 148      14.033  50.943  37.277  1.00  0.00           H  
ATOM   2431 2HB  GLU A 148      14.147  52.656  36.905  1.00  0.00           H  
ATOM   2432 1HG  GLU A 148      13.685  52.222  34.557  1.00  0.00           H  
ATOM   2433 2HG  GLU A 148      13.697  50.486  34.840  1.00  0.00           H  
ATOM   2434  N   GLU A 149      16.706  51.384  38.552  1.00  0.00           N  
ATOM   2435  CA  GLU A 149      17.430  51.878  39.716  1.00  0.00           C  
ATOM   2436  C   GLU A 149      18.917  51.976  39.417  1.00  0.00           C  
ATOM   2437  O   GLU A 149      19.580  52.935  39.812  1.00  0.00           O  
ATOM   2438  CB  GLU A 149      17.198  50.966  40.923  1.00  0.00           C  
ATOM   2439  CG  GLU A 149      15.774  50.979  41.457  1.00  0.00           C  
ATOM   2440  CD  GLU A 149      15.493  49.845  42.403  1.00  0.00           C  
ATOM   2441  OE1 GLU A 149      16.336  48.992  42.542  1.00  0.00           O  
ATOM   2442  OE2 GLU A 149      14.434  49.831  42.985  1.00  0.00           O1-
ATOM   2443  H   GLU A 149      16.246  50.479  38.593  1.00  0.00           H  
ATOM   2444  HA  GLU A 149      17.064  52.877  39.954  1.00  0.00           H  
ATOM   2445 1HB  GLU A 149      17.448  49.940  40.657  1.00  0.00           H  
ATOM   2446 2HB  GLU A 149      17.862  51.264  41.734  1.00  0.00           H  
ATOM   2447 1HG  GLU A 149      15.598  51.922  41.976  1.00  0.00           H  
ATOM   2448 2HG  GLU A 149      15.083  50.926  40.617  1.00  0.00           H  
ATOM   2449  N   PHE A 150      19.427  50.991  38.687  1.00  0.00           N  
ATOM   2450  CA  PHE A 150      20.823  50.966  38.294  1.00  0.00           C  
ATOM   2451  C   PHE A 150      21.190  52.214  37.502  1.00  0.00           C  
ATOM   2452  O   PHE A 150      22.188  52.876  37.795  1.00  0.00           O  
ATOM   2453  CB  PHE A 150      21.111  49.721  37.465  1.00  0.00           C  
ATOM   2454  CG  PHE A 150      22.430  49.744  36.802  1.00  0.00           C  
ATOM   2455  CD1 PHE A 150      23.573  49.327  37.451  1.00  0.00           C  
ATOM   2456  CD2 PHE A 150      22.529  50.192  35.511  1.00  0.00           C  
ATOM   2457  CE1 PHE A 150      24.786  49.364  36.810  1.00  0.00           C  
ATOM   2458  CE2 PHE A 150      23.728  50.231  34.875  1.00  0.00           C  
ATOM   2459  CZ  PHE A 150      24.859  49.818  35.523  1.00  0.00           C  
ATOM   2460  H   PHE A 150      18.828  50.223  38.401  1.00  0.00           H  
ATOM   2461  HA  PHE A 150      21.430  50.937  39.196  1.00  0.00           H  
ATOM   2462 1HB  PHE A 150      21.065  48.841  38.100  1.00  0.00           H  
ATOM   2463 2HB  PHE A 150      20.350  49.607  36.701  1.00  0.00           H  
ATOM   2464  HD1 PHE A 150      23.505  48.964  38.475  1.00  0.00           H  
ATOM   2465  HD2 PHE A 150      21.631  50.522  34.988  1.00  0.00           H  
ATOM   2466  HE1 PHE A 150      25.689  49.033  37.326  1.00  0.00           H  
ATOM   2467  HE2 PHE A 150      23.783  50.580  33.861  1.00  0.00           H  
ATOM   2468  HZ  PHE A 150      25.805  49.852  35.013  1.00  0.00           H  
ATOM   2469  N   GLU A 151      20.381  52.528  36.490  1.00  0.00           N  
ATOM   2470  CA  GLU A 151      20.645  53.670  35.626  1.00  0.00           C  
ATOM   2471  C   GLU A 151      20.623  54.986  36.397  1.00  0.00           C  
ATOM   2472  O   GLU A 151      21.469  55.855  36.167  1.00  0.00           O  
ATOM   2473  CB  GLU A 151      19.615  53.715  34.495  1.00  0.00           C  
ATOM   2474  CG  GLU A 151      19.799  52.630  33.446  1.00  0.00           C  
ATOM   2475  CD  GLU A 151      18.667  52.560  32.446  1.00  0.00           C  
ATOM   2476  OE1 GLU A 151      17.646  53.154  32.686  1.00  0.00           O  
ATOM   2477  OE2 GLU A 151      18.838  51.912  31.431  1.00  0.00           O1-
ATOM   2478  H   GLU A 151      19.574  51.940  36.299  1.00  0.00           H  
ATOM   2479  HA  GLU A 151      21.638  53.549  35.192  1.00  0.00           H  
ATOM   2480 1HB  GLU A 151      18.614  53.611  34.913  1.00  0.00           H  
ATOM   2481 2HB  GLU A 151      19.662  54.683  33.994  1.00  0.00           H  
ATOM   2482 1HG  GLU A 151      20.724  52.828  32.916  1.00  0.00           H  
ATOM   2483 2HG  GLU A 151      19.897  51.667  33.944  1.00  0.00           H  
ATOM   2484  N   GLU A 152      19.688  55.125  37.333  1.00  0.00           N  
ATOM   2485  CA  GLU A 152      19.623  56.341  38.133  1.00  0.00           C  
ATOM   2486  C   GLU A 152      20.860  56.481  39.013  1.00  0.00           C  
ATOM   2487  O   GLU A 152      21.405  57.578  39.162  1.00  0.00           O  
ATOM   2488  CB  GLU A 152      18.362  56.345  39.000  1.00  0.00           C  
ATOM   2489  CG  GLU A 152      18.157  57.620  39.806  1.00  0.00           C  
ATOM   2490  CD  GLU A 152      17.935  58.829  38.944  1.00  0.00           C  
ATOM   2491  OE1 GLU A 152      17.563  58.664  37.808  1.00  0.00           O  
ATOM   2492  OE2 GLU A 152      18.136  59.921  39.422  1.00  0.00           O1-
ATOM   2493  H   GLU A 152      18.994  54.391  37.465  1.00  0.00           H  
ATOM   2494  HA  GLU A 152      19.588  57.195  37.459  1.00  0.00           H  
ATOM   2495 1HB  GLU A 152      17.484  56.205  38.368  1.00  0.00           H  
ATOM   2496 2HB  GLU A 152      18.397  55.508  39.699  1.00  0.00           H  
ATOM   2497 1HG  GLU A 152      17.296  57.489  40.461  1.00  0.00           H  
ATOM   2498 2HG  GLU A 152      19.032  57.783  40.435  1.00  0.00           H  
ATOM   2499  N   LEU A 153      21.319  55.364  39.572  1.00  0.00           N  
ATOM   2500  CA  LEU A 153      22.506  55.372  40.416  1.00  0.00           C  
ATOM   2501  C   LEU A 153      23.774  55.655  39.599  1.00  0.00           C  
ATOM   2502  O   LEU A 153      24.672  56.354  40.075  1.00  0.00           O  
ATOM   2503  CB  LEU A 153      22.645  54.029  41.139  1.00  0.00           C  
ATOM   2504  CG  LEU A 153      21.613  53.757  42.243  1.00  0.00           C  
ATOM   2505  CD1 LEU A 153      21.683  52.293  42.656  1.00  0.00           C  
ATOM   2506  CD2 LEU A 153      21.880  54.674  43.426  1.00  0.00           C  
ATOM   2507  H   LEU A 153      20.816  54.493  39.425  1.00  0.00           H  
ATOM   2508  HA  LEU A 153      22.396  56.174  41.141  1.00  0.00           H  
ATOM   2509 1HB  LEU A 153      22.564  53.227  40.406  1.00  0.00           H  
ATOM   2510 2HB  LEU A 153      23.634  53.979  41.593  1.00  0.00           H  
ATOM   2511  HG  LEU A 153      20.611  53.946  41.853  1.00  0.00           H  
ATOM   2512 1HD1 LEU A 153      20.949  52.101  43.438  1.00  0.00           H  
ATOM   2513 2HD1 LEU A 153      21.469  51.660  41.793  1.00  0.00           H  
ATOM   2514 3HD1 LEU A 153      22.680  52.069  43.032  1.00  0.00           H  
ATOM   2515 1HD2 LEU A 153      21.145  54.482  44.208  1.00  0.00           H  
ATOM   2516 2HD2 LEU A 153      22.881  54.486  43.814  1.00  0.00           H  
ATOM   2517 3HD2 LEU A 153      21.804  55.714  43.104  1.00  0.00           H  
ATOM   2518  N   ILE A 154      23.830  55.168  38.352  1.00  0.00           N  
ATOM   2519  CA  ILE A 154      24.950  55.532  37.483  1.00  0.00           C  
ATOM   2520  C   ILE A 154      24.998  57.033  37.276  1.00  0.00           C  
ATOM   2521  O   ILE A 154      26.059  57.646  37.406  1.00  0.00           O  
ATOM   2522  CB  ILE A 154      24.865  54.880  36.078  1.00  0.00           C  
ATOM   2523  CG1 ILE A 154      25.136  53.358  36.129  1.00  0.00           C  
ATOM   2524  CG2 ILE A 154      25.870  55.581  35.136  1.00  0.00           C  
ATOM   2525  CD1 ILE A 154      26.600  52.968  36.357  1.00  0.00           C  
ATOM   2526  H   ILE A 154      23.104  54.540  38.022  1.00  0.00           H  
ATOM   2527  HA  ILE A 154      25.877  55.225  37.961  1.00  0.00           H  
ATOM   2528  HB  ILE A 154      23.857  55.009  35.684  1.00  0.00           H  
ATOM   2529 1HG1 ILE A 154      24.536  52.936  36.930  1.00  0.00           H  
ATOM   2530 2HG1 ILE A 154      24.810  52.915  35.194  1.00  0.00           H  
ATOM   2531 1HG2 ILE A 154      25.804  55.148  34.151  1.00  0.00           H  
ATOM   2532 2HG2 ILE A 154      25.643  56.644  35.066  1.00  0.00           H  
ATOM   2533 3HG2 ILE A 154      26.882  55.464  35.515  1.00  0.00           H  
ATOM   2534 1HD1 ILE A 154      26.683  51.884  36.386  1.00  0.00           H  
ATOM   2535 2HD1 ILE A 154      27.220  53.348  35.548  1.00  0.00           H  
ATOM   2536 3HD1 ILE A 154      26.949  53.376  37.294  1.00  0.00           H  
ATOM   2537  N   ARG A 155      23.855  57.629  36.933  1.00  0.00           N  
ATOM   2538  CA  ARG A 155      23.806  59.062  36.677  1.00  0.00           C  
ATOM   2539  C   ARG A 155      24.283  59.869  37.876  1.00  0.00           C  
ATOM   2540  O   ARG A 155      25.025  60.843  37.716  1.00  0.00           O  
ATOM   2541  CB  ARG A 155      22.391  59.489  36.320  1.00  0.00           C  
ATOM   2542  CG  ARG A 155      21.873  58.948  34.994  1.00  0.00           C  
ATOM   2543  CD  ARG A 155      20.409  59.153  34.852  1.00  0.00           C  
ATOM   2544  NE  ARG A 155      19.888  58.518  33.654  1.00  0.00           N  
ATOM   2545  CZ  ARG A 155      18.579  58.344  33.389  1.00  0.00           C  
ATOM   2546  NH1 ARG A 155      17.673  58.762  34.242  1.00  0.00           N1+
ATOM   2547  NH2 ARG A 155      18.204  57.751  32.265  1.00  0.00           N  
ATOM   2548  H   ARG A 155      23.014  57.071  36.827  1.00  0.00           H  
ATOM   2549  HA  ARG A 155      24.474  59.284  35.843  1.00  0.00           H  
ATOM   2550 1HB  ARG A 155      21.704  59.162  37.100  1.00  0.00           H  
ATOM   2551 2HB  ARG A 155      22.339  60.576  36.274  1.00  0.00           H  
ATOM   2552 1HG  ARG A 155      22.374  59.461  34.174  1.00  0.00           H  
ATOM   2553 2HG  ARG A 155      22.079  57.880  34.933  1.00  0.00           H  
ATOM   2554 1HD  ARG A 155      19.897  58.727  35.715  1.00  0.00           H  
ATOM   2555 2HD  ARG A 155      20.195  60.220  34.793  1.00  0.00           H  
ATOM   2556  HE  ARG A 155      20.556  58.182  32.971  1.00  0.00           H  
ATOM   2557 1HH1 ARG A 155      17.958  59.214  35.101  1.00  0.00           H  
ATOM   2558 2HH1 ARG A 155      16.691  58.631  34.043  1.00  0.00           H  
ATOM   2559 1HH2 ARG A 155      18.903  57.431  31.608  1.00  0.00           H  
ATOM   2560 2HH2 ARG A 155      17.225  57.622  32.069  1.00  0.00           H  
ATOM   2561  N   ILE A 156      23.882  59.469  39.078  1.00  0.00           N  
ATOM   2562  CA  ILE A 156      24.368  60.162  40.259  1.00  0.00           C  
ATOM   2563  C   ILE A 156      25.886  60.086  40.359  1.00  0.00           C  
ATOM   2564  O   ILE A 156      26.550  61.103  40.561  1.00  0.00           O  
ATOM   2565  CB  ILE A 156      23.739  59.578  41.537  1.00  0.00           C  
ATOM   2566  CG1 ILE A 156      22.240  59.888  41.584  1.00  0.00           C  
ATOM   2567  CG2 ILE A 156      24.437  60.124  42.772  1.00  0.00           C  
ATOM   2568  CD1 ILE A 156      21.476  59.061  42.591  1.00  0.00           C  
ATOM   2569  H   ILE A 156      23.223  58.699  39.168  1.00  0.00           H  
ATOM   2570  HA  ILE A 156      24.089  61.212  40.173  1.00  0.00           H  
ATOM   2571  HB  ILE A 156      23.837  58.493  41.526  1.00  0.00           H  
ATOM   2572 1HG1 ILE A 156      22.094  60.940  41.826  1.00  0.00           H  
ATOM   2573 2HG1 ILE A 156      21.801  59.714  40.601  1.00  0.00           H  
ATOM   2574 1HG2 ILE A 156      23.980  59.703  43.667  1.00  0.00           H  
ATOM   2575 2HG2 ILE A 156      25.491  59.856  42.742  1.00  0.00           H  
ATOM   2576 3HG2 ILE A 156      24.341  61.211  42.793  1.00  0.00           H  
ATOM   2577 1HD1 ILE A 156      20.422  59.338  42.566  1.00  0.00           H  
ATOM   2578 2HD1 ILE A 156      21.580  58.002  42.349  1.00  0.00           H  
ATOM   2579 3HD1 ILE A 156      21.874  59.245  43.589  1.00  0.00           H  
ATOM   2580  N   LEU A 157      26.446  58.894  40.179  1.00  0.00           N  
ATOM   2581  CA  LEU A 157      27.883  58.742  40.340  1.00  0.00           C  
ATOM   2582  C   LEU A 157      28.649  59.456  39.242  1.00  0.00           C  
ATOM   2583  O   LEU A 157      29.704  60.045  39.492  1.00  0.00           O  
ATOM   2584  CB  LEU A 157      28.258  57.254  40.344  1.00  0.00           C  
ATOM   2585  CG  LEU A 157      27.782  56.452  41.561  1.00  0.00           C  
ATOM   2586  CD1 LEU A 157      28.079  54.974  41.343  1.00  0.00           C  
ATOM   2587  CD2 LEU A 157      28.475  56.969  42.813  1.00  0.00           C  
ATOM   2588  H   LEU A 157      25.890  58.087  39.930  1.00  0.00           H  
ATOM   2589  HA  LEU A 157      28.171  59.179  41.295  1.00  0.00           H  
ATOM   2590 1HB  LEU A 157      27.836  56.787  39.454  1.00  0.00           H  
ATOM   2591 2HB  LEU A 157      29.343  57.170  40.293  1.00  0.00           H  
ATOM   2592  HG  LEU A 157      26.703  56.562  41.671  1.00  0.00           H  
ATOM   2593 1HD1 LEU A 157      27.740  54.403  42.207  1.00  0.00           H  
ATOM   2594 2HD1 LEU A 157      27.554  54.625  40.453  1.00  0.00           H  
ATOM   2595 3HD1 LEU A 157      29.151  54.834  41.213  1.00  0.00           H  
ATOM   2596 1HD2 LEU A 157      28.136  56.397  43.679  1.00  0.00           H  
ATOM   2597 2HD2 LEU A 157      29.554  56.857  42.706  1.00  0.00           H  
ATOM   2598 3HD2 LEU A 157      28.232  58.021  42.954  1.00  0.00           H  
ATOM   2599  N   VAL A 158      28.147  59.423  38.017  1.00  0.00           N  
ATOM   2600  CA  VAL A 158      28.844  60.091  36.927  1.00  0.00           C  
ATOM   2601  C   VAL A 158      28.982  61.579  37.215  1.00  0.00           C  
ATOM   2602  O   VAL A 158      30.017  62.183  36.935  1.00  0.00           O  
ATOM   2603  CB  VAL A 158      28.088  59.893  35.600  1.00  0.00           C  
ATOM   2604  CG1 VAL A 158      28.595  60.866  34.546  1.00  0.00           C  
ATOM   2605  CG2 VAL A 158      28.243  58.456  35.127  1.00  0.00           C  
ATOM   2606  H   VAL A 158      27.282  58.937  37.824  1.00  0.00           H  
ATOM   2607  HA  VAL A 158      29.842  59.663  36.840  1.00  0.00           H  
ATOM   2608  HB  VAL A 158      27.032  60.112  35.759  1.00  0.00           H  
ATOM   2609 1HG1 VAL A 158      28.050  60.711  33.615  1.00  0.00           H  
ATOM   2610 2HG1 VAL A 158      28.441  61.888  34.892  1.00  0.00           H  
ATOM   2611 3HG1 VAL A 158      29.658  60.693  34.376  1.00  0.00           H  
ATOM   2612 1HG2 VAL A 158      27.703  58.322  34.188  1.00  0.00           H  
ATOM   2613 2HG2 VAL A 158      29.298  58.235  34.974  1.00  0.00           H  
ATOM   2614 3HG2 VAL A 158      27.834  57.779  35.877  1.00  0.00           H  
ATOM   2615  N   ALA A 159      27.931  62.175  37.781  1.00  0.00           N  
ATOM   2616  CA  ALA A 159      27.956  63.588  38.142  1.00  0.00           C  
ATOM   2617  C   ALA A 159      28.924  63.866  39.293  1.00  0.00           C  
ATOM   2618  O   ALA A 159      29.586  64.903  39.323  1.00  0.00           O  
ATOM   2619  CB  ALA A 159      26.556  64.058  38.508  1.00  0.00           C  
ATOM   2620  H   ALA A 159      27.096  61.636  37.963  1.00  0.00           H  
ATOM   2621  HA  ALA A 159      28.300  64.159  37.280  1.00  0.00           H  
ATOM   2622 1HB  ALA A 159      26.583  65.118  38.767  1.00  0.00           H  
ATOM   2623 2HB  ALA A 159      25.889  63.913  37.657  1.00  0.00           H  
ATOM   2624 3HB  ALA A 159      26.189  63.487  39.358  1.00  0.00           H  
ATOM   2625  N   LEU A 160      29.007  62.937  40.247  1.00  0.00           N  
ATOM   2626  CA  LEU A 160      29.909  63.093  41.386  1.00  0.00           C  
ATOM   2627  C   LEU A 160      31.372  62.889  40.994  1.00  0.00           C  
ATOM   2628  O   LEU A 160      32.267  63.535  41.539  1.00  0.00           O  
ATOM   2629  CB  LEU A 160      29.533  62.100  42.492  1.00  0.00           C  
ATOM   2630  CG  LEU A 160      28.174  62.337  43.165  1.00  0.00           C  
ATOM   2631  CD1 LEU A 160      27.841  61.156  44.065  1.00  0.00           C  
ATOM   2632  CD2 LEU A 160      28.221  63.635  43.959  1.00  0.00           C  
ATOM   2633  H   LEU A 160      28.437  62.106  40.181  1.00  0.00           H  
ATOM   2634  HA  LEU A 160      29.813  64.109  41.767  1.00  0.00           H  
ATOM   2635 1HB  LEU A 160      29.522  61.096  42.070  1.00  0.00           H  
ATOM   2636 2HB  LEU A 160      30.298  62.137  43.267  1.00  0.00           H  
ATOM   2637  HG  LEU A 160      27.398  62.404  42.403  1.00  0.00           H  
ATOM   2638 1HD1 LEU A 160      26.875  61.324  44.544  1.00  0.00           H  
ATOM   2639 2HD1 LEU A 160      27.794  60.246  43.468  1.00  0.00           H  
ATOM   2640 3HD1 LEU A 160      28.610  61.053  44.830  1.00  0.00           H  
ATOM   2641 1HD2 LEU A 160      27.255  63.804  44.436  1.00  0.00           H  
ATOM   2642 2HD2 LEU A 160      28.996  63.567  44.723  1.00  0.00           H  
ATOM   2643 3HD2 LEU A 160      28.444  64.464  43.287  1.00  0.00           H  
ATOM   2644  N   VAL A 161      31.609  61.988  40.045  1.00  0.00           N  
ATOM   2645  CA  VAL A 161      32.957  61.683  39.584  1.00  0.00           C  
ATOM   2646  C   VAL A 161      33.511  62.746  38.637  1.00  0.00           C  
ATOM   2647  O   VAL A 161      34.695  63.080  38.684  1.00  0.00           O  
ATOM   2648  CB  VAL A 161      32.982  60.324  38.862  1.00  0.00           C  
ATOM   2649  CG1 VAL A 161      34.318  60.113  38.166  1.00  0.00           C  
ATOM   2650  CG2 VAL A 161      32.713  59.205  39.858  1.00  0.00           C  
ATOM   2651  H   VAL A 161      30.826  61.500  39.633  1.00  0.00           H  
ATOM   2652  HA  VAL A 161      33.615  61.631  40.452  1.00  0.00           H  
ATOM   2653  HB  VAL A 161      32.210  60.317  38.091  1.00  0.00           H  
ATOM   2654 1HG1 VAL A 161      34.316  59.146  37.659  1.00  0.00           H  
ATOM   2655 2HG1 VAL A 161      34.472  60.906  37.431  1.00  0.00           H  
ATOM   2656 3HG1 VAL A 161      35.119  60.137  38.900  1.00  0.00           H  
ATOM   2657 1HG2 VAL A 161      32.731  58.245  39.341  1.00  0.00           H  
ATOM   2658 2HG2 VAL A 161      33.480  59.213  40.633  1.00  0.00           H  
ATOM   2659 3HG2 VAL A 161      31.735  59.352  40.316  1.00  0.00           H  
ATOM   2660  N   GLY A 162      32.722  63.325  37.744  1.00  0.00           N  
ATOM   2661  CA  GLY A 162      33.114  64.421  36.865  1.00  0.00           C  
ATOM   2662  C   GLY A 162      33.517  65.653  37.668  1.00  0.00           C  
ATOM   2663  O   GLY A 162      34.489  66.332  37.334  1.00  0.00           O  
ATOM   2664  H   GLY A 162      31.781  62.963  37.687  1.00  0.00           H  
ATOM   2665 1HA  GLY A 162      33.946  64.103  36.235  1.00  0.00           H  
ATOM   2666 2HA  GLY A 162      32.285  64.670  36.202  1.00  0.00           H  
ATOM   2667  N   LYS A 163      32.765  65.937  38.725  1.00  0.00           N  
ATOM   2668  CA  LYS A 163      33.044  67.086  39.578  1.00  0.00           C  
ATOM   2669  C   LYS A 163      34.385  66.935  40.287  1.00  0.00           C  
ATOM   2670  O   LYS A 163      35.145  67.894  40.404  1.00  0.00           O  
ATOM   2671  CB  LYS A 163      31.927  67.276  40.603  1.00  0.00           C  
ATOM   2672  CG  LYS A 163      30.619  67.795  40.019  1.00  0.00           C  
ATOM   2673  CD  LYS A 163      29.517  67.818  41.068  1.00  0.00           C  
ATOM   2674  CE  LYS A 163      29.791  68.868  42.136  1.00  0.00           C  
ATOM   2675  NZ  LYS A 163      28.682  68.957  43.125  1.00  0.00           N1+
ATOM   2676  H   LYS A 163      31.981  65.340  38.945  1.00  0.00           H  
ATOM   2677  HA  LYS A 163      33.099  67.971  38.942  1.00  0.00           H  
ATOM   2678 1HB  LYS A 163      31.720  66.328  41.098  1.00  0.00           H  
ATOM   2679 2HB  LYS A 163      32.251  67.979  41.369  1.00  0.00           H  
ATOM   2680 1HG  LYS A 163      30.766  68.806  39.637  1.00  0.00           H  
ATOM   2681 2HG  LYS A 163      30.308  67.154  39.195  1.00  0.00           H  
ATOM   2682 1HD  LYS A 163      28.561  68.040  40.588  1.00  0.00           H  
ATOM   2683 2HD  LYS A 163      29.446  66.840  41.544  1.00  0.00           H  
ATOM   2684 1HE  LYS A 163      30.710  68.620  42.662  1.00  0.00           H  
ATOM   2685 2HE  LYS A 163      29.918  69.843  41.665  1.00  0.00           H  
ATOM   2686 1HZ  LYS A 163      28.901  69.664  43.814  1.00  0.00           H  
ATOM   2687 2HZ  LYS A 163      27.824  69.206  42.650  1.00  0.00           H  
ATOM   2688 3HZ  LYS A 163      28.565  68.066  43.581  1.00  0.00           H  
ATOM   2689  N   LEU A 164      34.667  65.725  40.756  1.00  0.00           N  
ATOM   2690  CA  LEU A 164      35.916  65.446  41.456  1.00  0.00           C  
ATOM   2691  C   LEU A 164      37.114  65.614  40.528  1.00  0.00           C  
ATOM   2692  O   LEU A 164      38.146  66.153  40.925  1.00  0.00           O  
ATOM   2693  CB  LEU A 164      35.897  64.023  42.027  1.00  0.00           C  
ATOM   2694  CG  LEU A 164      37.167  63.588  42.771  1.00  0.00           C  
ATOM   2695  CD1 LEU A 164      37.405  64.519  43.952  1.00  0.00           C  
ATOM   2696  CD2 LEU A 164      37.017  62.146  43.232  1.00  0.00           C  
ATOM   2697  H   LEU A 164      33.999  64.978  40.626  1.00  0.00           H  
ATOM   2698  HA  LEU A 164      36.017  66.166  42.265  1.00  0.00           H  
ATOM   2699 1HB  LEU A 164      35.060  63.937  42.718  1.00  0.00           H  
ATOM   2700 2HB  LEU A 164      35.737  63.323  41.206  1.00  0.00           H  
ATOM   2701  HG  LEU A 164      38.025  63.669  42.103  1.00  0.00           H  
ATOM   2702 1HD1 LEU A 164      38.307  64.210  44.482  1.00  0.00           H  
ATOM   2703 2HD1 LEU A 164      37.529  65.541  43.592  1.00  0.00           H  
ATOM   2704 3HD1 LEU A 164      36.554  64.474  44.629  1.00  0.00           H  
ATOM   2705 1HD2 LEU A 164      37.918  61.838  43.762  1.00  0.00           H  
ATOM   2706 2HD2 LEU A 164      36.158  62.065  43.900  1.00  0.00           H  
ATOM   2707 3HD2 LEU A 164      36.864  61.501  42.367  1.00  0.00           H  
ATOM   2708  N   ILE A 165      36.969  65.146  39.292  1.00  0.00           N  
ATOM   2709  CA  ILE A 165      38.039  65.243  38.307  1.00  0.00           C  
ATOM   2710  C   ILE A 165      38.345  66.697  37.966  1.00  0.00           C  
ATOM   2711  O   ILE A 165      39.506  67.083  37.825  1.00  0.00           O  
ATOM   2712  CB  ILE A 165      37.674  64.478  37.023  1.00  0.00           C  
ATOM   2713  CG1 ILE A 165      37.613  62.974  37.295  1.00  0.00           C  
ATOM   2714  CG2 ILE A 165      38.675  64.784  35.919  1.00  0.00           C  
ATOM   2715  CD1 ILE A 165      36.887  62.188  36.227  1.00  0.00           C  
ATOM   2716  H   ILE A 165      36.095  64.716  39.028  1.00  0.00           H  
ATOM   2717  HA  ILE A 165      38.938  64.806  38.742  1.00  0.00           H  
ATOM   2718  HB  ILE A 165      36.679  64.779  36.691  1.00  0.00           H  
ATOM   2719 1HG1 ILE A 165      38.626  62.579  37.380  1.00  0.00           H  
ATOM   2720 2HG1 ILE A 165      37.114  62.796  38.247  1.00  0.00           H  
ATOM   2721 1HG2 ILE A 165      38.402  64.235  35.016  1.00  0.00           H  
ATOM   2722 2HG2 ILE A 165      38.670  65.852  35.709  1.00  0.00           H  
ATOM   2723 3HG2 ILE A 165      39.672  64.481  36.240  1.00  0.00           H  
ATOM   2724 1HD1 ILE A 165      36.886  61.131  36.491  1.00  0.00           H  
ATOM   2725 2HD1 ILE A 165      35.858  62.543  36.150  1.00  0.00           H  
ATOM   2726 3HD1 ILE A 165      37.391  62.322  35.271  1.00  0.00           H  
ATOM   2727  N   ALA A 166      37.294  67.500  37.832  1.00  0.00           N  
ATOM   2728  CA  ALA A 166      37.447  68.915  37.506  1.00  0.00           C  
ATOM   2729  C   ALA A 166      38.163  69.662  38.623  1.00  0.00           C  
ATOM   2730  O   ALA A 166      39.015  70.512  38.368  1.00  0.00           O  
ATOM   2731  CB  ALA A 166      36.091  69.544  37.234  1.00  0.00           C  
ATOM   2732  H   ALA A 166      36.366  67.123  37.958  1.00  0.00           H  
ATOM   2733  HA  ALA A 166      38.060  68.990  36.607  1.00  0.00           H  
ATOM   2734 1HB  ALA A 166      36.221  70.599  36.991  1.00  0.00           H  
ATOM   2735 2HB  ALA A 166      35.616  69.037  36.393  1.00  0.00           H  
ATOM   2736 3HB  ALA A 166      35.462  69.450  38.116  1.00  0.00           H  
ATOM   2737  N   GLN A 167      37.813  69.339  39.863  1.00  0.00           N  
ATOM   2738  CA  GLN A 167      38.421  69.981  41.023  1.00  0.00           C  
ATOM   2739  C   GLN A 167      39.906  69.654  41.117  1.00  0.00           C  
ATOM   2740  O   GLN A 167      40.721  70.520  41.431  1.00  0.00           O  
ATOM   2741  CB  GLN A 167      37.709  69.550  42.308  1.00  0.00           C  
ATOM   2742  CG  GLN A 167      38.291  70.154  43.574  1.00  0.00           C  
ATOM   2743  CD  GLN A 167      38.134  71.661  43.624  1.00  0.00           C  
ATOM   2744  NE2 GLN A 167      39.058  72.330  44.303  1.00  0.00           N  
ATOM   2745  OE1 GLN A 167      37.193  72.220  43.056  1.00  0.00           O  
ATOM   2746  H   GLN A 167      37.107  68.630  40.007  1.00  0.00           H  
ATOM   2747  HA  GLN A 167      38.322  71.059  40.903  1.00  0.00           H  
ATOM   2748 1HB  GLN A 167      36.658  69.834  42.255  1.00  0.00           H  
ATOM   2749 2HB  GLN A 167      37.751  68.465  42.403  1.00  0.00           H  
ATOM   2750 1HG  GLN A 167      37.779  69.728  44.438  1.00  0.00           H  
ATOM   2751 2HG  GLN A 167      39.356  69.919  43.619  1.00  0.00           H  
ATOM   2752 1HE2 GLN A 167      39.007  73.328  44.371  1.00  0.00           H  
ATOM   2753 2HE2 GLN A 167      39.806  71.839  44.749  1.00  0.00           H  
ATOM   2754  N   ILE A 168      40.249  68.401  40.842  1.00  0.00           N  
ATOM   2755  CA  ILE A 168      41.638  67.957  40.897  1.00  0.00           C  
ATOM   2756  C   ILE A 168      42.482  68.659  39.839  1.00  0.00           C  
ATOM   2757  O   ILE A 168      43.618  69.055  40.097  1.00  0.00           O  
ATOM   2758  CB  ILE A 168      41.736  66.434  40.702  1.00  0.00           C  
ATOM   2759  CG1 ILE A 168      41.166  65.703  41.921  1.00  0.00           C  
ATOM   2760  CG2 ILE A 168      43.179  66.021  40.459  1.00  0.00           C  
ATOM   2761  CD1 ILE A 168      40.889  64.237  41.680  1.00  0.00           C  
ATOM   2762  H   ILE A 168      39.532  67.737  40.591  1.00  0.00           H  
ATOM   2763  HA  ILE A 168      42.040  68.222  41.873  1.00  0.00           H  
ATOM   2764  HB  ILE A 168      41.134  66.137  39.844  1.00  0.00           H  
ATOM   2765 1HG1 ILE A 168      41.859  65.788  42.756  1.00  0.00           H  
ATOM   2766 2HG1 ILE A 168      40.232  66.178  42.223  1.00  0.00           H  
ATOM   2767 1HG2 ILE A 168      43.231  64.940  40.326  1.00  0.00           H  
ATOM   2768 2HG2 ILE A 168      43.552  66.515  39.565  1.00  0.00           H  
ATOM   2769 3HG2 ILE A 168      43.790  66.310  41.316  1.00  0.00           H  
ATOM   2770 1HD1 ILE A 168      40.486  63.787  42.587  1.00  0.00           H  
ATOM   2771 2HD1 ILE A 168      40.168  64.129  40.869  1.00  0.00           H  
ATOM   2772 3HD1 ILE A 168      41.818  63.733  41.409  1.00  0.00           H  
ATOM   2773  N   ALA A 169      41.917  68.814  38.644  1.00  0.00           N  
ATOM   2774  CA  ALA A 169      42.617  69.468  37.546  1.00  0.00           C  
ATOM   2775  C   ALA A 169      42.882  70.935  37.856  1.00  0.00           C  
ATOM   2776  O   ALA A 169      43.958  71.457  37.563  1.00  0.00           O  
ATOM   2777  CB  ALA A 169      41.814  69.338  36.258  1.00  0.00           C  
ATOM   2778  H   ALA A 169      40.979  68.465  38.494  1.00  0.00           H  
ATOM   2779  HA  ALA A 169      43.578  68.975  37.414  1.00  0.00           H  
ATOM   2780 1HB  ALA A 169      42.350  69.830  35.446  1.00  0.00           H  
ATOM   2781 2HB  ALA A 169      41.682  68.284  36.016  1.00  0.00           H  
ATOM   2782 3HB  ALA A 169      40.840  69.806  36.386  1.00  0.00           H  
ATOM   2783  N   GLU A 170      41.897  71.595  38.457  1.00  0.00           N  
ATOM   2784  CA  GLU A 170      42.022  73.004  38.811  1.00  0.00           C  
ATOM   2785  C   GLU A 170      43.103  73.213  39.862  1.00  0.00           C  
ATOM   2786  O   GLU A 170      43.878  74.167  39.788  1.00  0.00           O  
ATOM   2787  CB  GLU A 170      40.687  73.546  39.324  1.00  0.00           C  
ATOM   2788  CG  GLU A 170      40.751  74.969  39.864  1.00  0.00           C  
ATOM   2789  CD  GLU A 170      39.465  75.409  40.507  1.00  0.00           C  
ATOM   2790  OE1 GLU A 170      38.723  74.563  40.946  1.00  0.00           O  
ATOM   2791  OE2 GLU A 170      39.225  76.590  40.561  1.00  0.00           O1-
ATOM   2792  H   GLU A 170      41.036  71.110  38.671  1.00  0.00           H  
ATOM   2793  HA  GLU A 170      42.316  73.552  37.917  1.00  0.00           H  
ATOM   2794 1HB  GLU A 170      39.952  73.528  38.520  1.00  0.00           H  
ATOM   2795 2HB  GLU A 170      40.316  72.902  40.123  1.00  0.00           H  
ATOM   2796 1HG  GLU A 170      41.552  75.030  40.601  1.00  0.00           H  
ATOM   2797 2HG  GLU A 170      40.994  75.644  39.049  1.00  0.00           H  
ATOM   2798  N   GLU A 171      43.155  72.314  40.840  1.00  0.00           N  
ATOM   2799  CA  GLU A 171      44.140  72.398  41.908  1.00  0.00           C  
ATOM   2800  C   GLU A 171      45.556  72.221  41.368  1.00  0.00           C  
ATOM   2801  O   GLU A 171      46.481  72.919  41.782  1.00  0.00           O  
ATOM   2802  CB  GLU A 171      43.859  71.343  42.979  1.00  0.00           C  
ATOM   2803  CG  GLU A 171      42.630  71.625  43.831  1.00  0.00           C  
ATOM   2804  CD  GLU A 171      42.314  70.513  44.792  1.00  0.00           C  
ATOM   2805  OE1 GLU A 171      43.010  69.525  44.776  1.00  0.00           O  
ATOM   2806  OE2 GLU A 171      41.376  70.648  45.542  1.00  0.00           O1-
ATOM   2807  H   GLU A 171      42.489  71.553  40.842  1.00  0.00           H  
ATOM   2808  HA  GLU A 171      44.075  73.391  42.353  1.00  0.00           H  
ATOM   2809 1HB  GLU A 171      43.722  70.371  42.506  1.00  0.00           H  
ATOM   2810 2HB  GLU A 171      44.716  71.261  43.647  1.00  0.00           H  
ATOM   2811 1HG  GLU A 171      42.795  72.542  44.397  1.00  0.00           H  
ATOM   2812 2HG  GLU A 171      41.775  71.786  43.175  1.00  0.00           H  
ATOM   2813  N   ARG A 172      45.715  71.284  40.441  1.00  0.00           N  
ATOM   2814  CA  ARG A 172      47.015  71.013  39.839  1.00  0.00           C  
ATOM   2815  C   ARG A 172      47.513  72.210  39.039  1.00  0.00           C  
ATOM   2816  O   ARG A 172      48.719  72.396  38.868  1.00  0.00           O  
ATOM   2817  CB  ARG A 172      46.943  69.793  38.933  1.00  0.00           C  
ATOM   2818  CG  ARG A 172      46.757  68.470  39.654  1.00  0.00           C  
ATOM   2819  CD  ARG A 172      46.650  67.334  38.702  1.00  0.00           C  
ATOM   2820  NE  ARG A 172      46.471  66.065  39.389  1.00  0.00           N  
ATOM   2821  CZ  ARG A 172      46.219  64.892  38.776  1.00  0.00           C  
ATOM   2822  NH1 ARG A 172      46.119  64.845  37.465  1.00  0.00           N1+
ATOM   2823  NH2 ARG A 172      46.074  63.790  39.490  1.00  0.00           N  
ATOM   2824  H   ARG A 172      44.915  70.746  40.142  1.00  0.00           H  
ATOM   2825  HA  ARG A 172      47.727  70.830  40.645  1.00  0.00           H  
ATOM   2826 1HB  ARG A 172      46.113  69.908  38.237  1.00  0.00           H  
ATOM   2827 2HB  ARG A 172      47.858  69.724  38.345  1.00  0.00           H  
ATOM   2828 1HG  ARG A 172      47.610  68.288  40.310  1.00  0.00           H  
ATOM   2829 2HG  ARG A 172      45.843  68.504  40.249  1.00  0.00           H  
ATOM   2830 1HD  ARG A 172      45.795  67.490  38.045  1.00  0.00           H  
ATOM   2831 2HD  ARG A 172      47.559  67.275  38.105  1.00  0.00           H  
ATOM   2832  HE  ARG A 172      46.543  66.062  40.398  1.00  0.00           H  
ATOM   2833 1HH1 ARG A 172      46.231  65.687  36.919  1.00  0.00           H  
ATOM   2834 2HH1 ARG A 172      45.930  63.966  37.006  1.00  0.00           H  
ATOM   2835 1HH2 ARG A 172      46.152  63.828  40.497  1.00  0.00           H  
ATOM   2836 2HH2 ARG A 172      45.885  62.912  39.033  1.00  0.00           H  
ATOM   2837  N   GLY A 173      46.634  73.028  38.544  1.00  0.00           N  
ATOM   2838  CA  GLY A 173      47.149  74.268  37.991  1.00  0.00           C  
ATOM   2839  C   GLY A 173      47.637  74.007  36.584  1.00  0.00           C  
ATOM   2840  O   GLY A 173      48.590  74.635  36.121  1.00  0.00           O  
ATOM   2841  H   GLY A 173      45.657  72.771  38.566  1.00  0.00           H  
ATOM   2842 1HA  GLY A 173      46.363  75.022  37.998  1.00  0.00           H  
ATOM   2843 2HA  GLY A 173      47.956  74.640  38.621  1.00  0.00           H  
ATOM   2844  N   ALA A 174      46.961  73.071  35.930  1.00  0.00           N  
ATOM   2845  CA  ALA A 174      47.276  72.679  34.571  1.00  0.00           C  
ATOM   2846  C   ALA A 174      47.015  73.824  33.597  1.00  0.00           C  
ATOM   2847  O   ALA A 174      46.119  74.640  33.808  1.00  0.00           O  
ATOM   2848  CB  ALA A 174      46.472  71.450  34.176  1.00  0.00           C  
ATOM   2849  H   ALA A 174      46.193  72.606  36.389  1.00  0.00           H  
ATOM   2850  HA  ALA A 174      48.334  72.415  34.520  1.00  0.00           H  
ATOM   2851 1HB  ALA A 174      46.720  71.168  33.153  1.00  0.00           H  
ATOM   2852 2HB  ALA A 174      46.711  70.629  34.848  1.00  0.00           H  
ATOM   2853 3HB  ALA A 174      45.409  71.676  34.240  1.00  0.00           H  
ATOM   2854  N   PRO A 175      47.808  73.874  32.532  1.00  0.00           N  
ATOM   2855  CA  PRO A 175      47.729  74.957  31.566  1.00  0.00           C  
ATOM   2856  C   PRO A 175      46.336  75.062  30.956  1.00  0.00           C  
ATOM   2857  O   PRO A 175      45.651  74.056  30.775  1.00  0.00           O  
ATOM   2858  CB  PRO A 175      48.775  74.559  30.522  1.00  0.00           C  
ATOM   2859  CG  PRO A 175      49.782  73.775  31.292  1.00  0.00           C  
ATOM   2860  CD  PRO A 175      48.964  72.974  32.268  1.00  0.00           C  
ATOM   2861  NV  PRO A 175      47.816  73.862  32.534  1.00  0.00           N  
ATOM   2862  HA  PRO A 175      47.953  75.894  32.078  1.00  0.00           H  
ATOM   2863 1HB  PRO A 175      48.302  73.974  29.718  1.00  0.00           H  
ATOM   2864 2HB  PRO A 175      49.202  75.460  30.055  1.00  0.00           H  
ATOM   2865 1HG  PRO A 175      50.371  73.141  30.613  1.00  0.00           H  
ATOM   2866 2HG  PRO A 175      50.490  74.453  31.789  1.00  0.00           H  
ATOM   2867 1HD  PRO A 175      48.646  72.031  31.799  1.00  0.00           H  
ATOM   2868 2HD  PRO A 175      49.560  72.774  33.172  1.00  0.00           H  
ATOM   2869  N   PRO A 176      45.925  76.289  30.642  1.00  0.00           N  
ATOM   2870  CA  PRO A 176      44.533  76.583  30.336  1.00  0.00           C  
ATOM   2871  C   PRO A 176      43.997  75.722  29.203  1.00  0.00           C  
ATOM   2872  O   PRO A 176      42.828  75.336  29.203  1.00  0.00           O  
ATOM   2873  CB  PRO A 176      44.579  78.062  29.937  1.00  0.00           C  
ATOM   2874  CG  PRO A 176      45.638  78.642  30.816  1.00  0.00           C  
ATOM   2875  CD  PRO A 176      46.693  77.572  30.884  1.00  0.00           C  
ATOM   2876  NV  PRO A 176      45.920  76.338  30.646  1.00  0.00           N  
ATOM   2877  HA  PRO A 176      43.933  76.383  31.223  1.00  0.00           H  
ATOM   2878 1HB  PRO A 176      44.813  78.157  28.866  1.00  0.00           H  
ATOM   2879 2HB  PRO A 176      43.595  78.525  30.095  1.00  0.00           H  
ATOM   2880 1HG  PRO A 176      46.014  79.582  30.385  1.00  0.00           H  
ATOM   2881 2HG  PRO A 176      45.220  78.891  31.801  1.00  0.00           H  
ATOM   2882 1HD  PRO A 176      47.435  77.736  30.090  1.00  0.00           H  
ATOM   2883 2HD  PRO A 176      47.174  77.595  31.873  1.00  0.00           H  
ATOM   2884  N   GLU A 177      44.846  75.411  28.228  1.00  0.00           N  
ATOM   2885  CA  GLU A 177      44.417  74.584  27.119  1.00  0.00           C  
ATOM   2886  C   GLU A 177      44.132  73.159  27.592  1.00  0.00           C  
ATOM   2887  O   GLU A 177      43.175  72.528  27.145  1.00  0.00           O  
ATOM   2888  CB  GLU A 177      45.479  74.569  26.018  1.00  0.00           C  
ATOM   2889  CG  GLU A 177      45.724  75.922  25.364  1.00  0.00           C  
ATOM   2890  CD  GLU A 177      46.597  76.825  26.194  1.00  0.00           C  
ATOM   2891  OE1 GLU A 177      47.028  76.404  27.238  1.00  0.00           O  
ATOM   2892  OE2 GLU A 177      46.828  77.935  25.777  1.00  0.00           O1-
ATOM   2893  H   GLU A 177      45.790  75.763  28.270  1.00  0.00           H  
ATOM   2894  HA  GLU A 177      43.491  74.998  26.723  1.00  0.00           H  
ATOM   2895 1HB  GLU A 177      46.428  74.221  26.434  1.00  0.00           H  
ATOM   2896 2HB  GLU A 177      45.188  73.866  25.238  1.00  0.00           H  
ATOM   2897 1HG  GLU A 177      46.199  75.764  24.397  1.00  0.00           H  
ATOM   2898 2HG  GLU A 177      44.763  76.407  25.193  1.00  0.00           H  
ATOM   2899  N   GLU A 178      44.967  72.653  28.502  1.00  0.00           N  
ATOM   2900  CA  GLU A 178      44.758  71.312  29.034  1.00  0.00           C  
ATOM   2901  C   GLU A 178      43.493  71.250  29.882  1.00  0.00           C  
ATOM   2902  O   GLU A 178      42.734  70.284  29.810  1.00  0.00           O  
ATOM   2903  CB  GLU A 178      45.963  70.872  29.867  1.00  0.00           C  
ATOM   2904  CG  GLU A 178      45.848  69.471  30.448  1.00  0.00           C  
ATOM   2905  CD  GLU A 178      47.093  69.029  31.161  1.00  0.00           C  
ATOM   2906  OE1 GLU A 178      48.067  69.742  31.116  1.00  0.00           O  
ATOM   2907  OE2 GLU A 178      47.074  67.975  31.753  1.00  0.00           O1-
ATOM   2908  H   GLU A 178      45.749  73.211  28.816  1.00  0.00           H  
ATOM   2909  HA  GLU A 178      44.630  70.631  28.193  1.00  0.00           H  
ATOM   2910 1HB  GLU A 178      46.861  70.906  29.250  1.00  0.00           H  
ATOM   2911 2HB  GLU A 178      46.107  71.568  30.695  1.00  0.00           H  
ATOM   2912 1HG  GLU A 178      45.014  69.448  31.153  1.00  0.00           H  
ATOM   2913 2HG  GLU A 178      45.626  68.773  29.643  1.00  0.00           H  
ATOM   2914  N   LEU A 179      43.273  72.285  30.683  1.00  0.00           N  
ATOM   2915  CA  LEU A 179      42.099  72.348  31.550  1.00  0.00           C  
ATOM   2916  C   LEU A 179      40.816  72.423  30.728  1.00  0.00           C  
ATOM   2917  O   LEU A 179      39.818  71.780  31.063  1.00  0.00           O  
ATOM   2918  CB  LEU A 179      42.191  73.565  32.477  1.00  0.00           C  
ATOM   2919  CG  LEU A 179      43.168  73.432  33.652  1.00  0.00           C  
ATOM   2920  CD1 LEU A 179      43.283  74.769  34.371  1.00  0.00           C  
ATOM   2921  CD2 LEU A 179      42.684  72.344  34.596  1.00  0.00           C  
ATOM   2922  H   LEU A 179      43.936  73.045  30.698  1.00  0.00           H  
ATOM   2923  HA  LEU A 179      42.064  71.435  32.141  1.00  0.00           H  
ATOM   2924 1HB  LEU A 179      42.494  74.429  31.890  1.00  0.00           H  
ATOM   2925 2HB  LEU A 179      41.202  73.761  32.891  1.00  0.00           H  
ATOM   2926  HG  LEU A 179      44.158  73.173  33.275  1.00  0.00           H  
ATOM   2927 1HD1 LEU A 179      43.979  74.677  35.206  1.00  0.00           H  
ATOM   2928 2HD1 LEU A 179      43.651  75.527  33.677  1.00  0.00           H  
ATOM   2929 3HD1 LEU A 179      42.304  75.066  34.746  1.00  0.00           H  
ATOM   2930 1HD2 LEU A 179      43.380  72.250  35.430  1.00  0.00           H  
ATOM   2931 2HD2 LEU A 179      41.696  72.604  34.977  1.00  0.00           H  
ATOM   2932 3HD2 LEU A 179      42.628  71.396  34.062  1.00  0.00           H  
ATOM   2933  N   ILE A 180      40.848  73.204  29.658  1.00  0.00           N  
ATOM   2934  CA  ILE A 180      39.687  73.364  28.789  1.00  0.00           C  
ATOM   2935  C   ILE A 180      39.334  72.053  28.099  1.00  0.00           C  
ATOM   2936  O   ILE A 180      38.161  71.705  27.973  1.00  0.00           O  
ATOM   2937  CB  ILE A 180      39.939  74.450  27.730  1.00  0.00           C  
ATOM   2938  CG1 ILE A 180      39.810  75.844  28.352  1.00  0.00           C  
ATOM   2939  CG2 ILE A 180      38.974  74.291  26.564  1.00  0.00           C  
ATOM   2940  CD1 ILE A 180      40.331  76.957  27.473  1.00  0.00           C  
ATOM   2941  H   ILE A 180      41.699  73.704  29.437  1.00  0.00           H  
ATOM   2942  HA  ILE A 180      38.842  73.656  29.407  1.00  0.00           H  
ATOM   2943  HB  ILE A 180      40.959  74.368  27.357  1.00  0.00           H  
ATOM   2944 1HG1 ILE A 180      38.762  76.046  28.573  1.00  0.00           H  
ATOM   2945 2HG1 ILE A 180      40.355  75.874  29.296  1.00  0.00           H  
ATOM   2946 1HG2 ILE A 180      39.164  75.069  25.825  1.00  0.00           H  
ATOM   2947 2HG2 ILE A 180      39.114  73.313  26.106  1.00  0.00           H  
ATOM   2948 3HG2 ILE A 180      37.950  74.381  26.927  1.00  0.00           H  
ATOM   2949 1HD1 ILE A 180      40.204  77.913  27.979  1.00  0.00           H  
ATOM   2950 2HD1 ILE A 180      41.389  76.793  27.265  1.00  0.00           H  
ATOM   2951 3HD1 ILE A 180      39.775  76.969  26.535  1.00  0.00           H  
ATOM   2952  N   GLU A 181      40.354  71.328  27.654  1.00  0.00           N  
ATOM   2953  CA  GLU A 181      40.152  70.054  26.975  1.00  0.00           C  
ATOM   2954  C   GLU A 181      39.538  69.023  27.914  1.00  0.00           C  
ATOM   2955  O   GLU A 181      38.655  68.261  27.520  1.00  0.00           O  
ATOM   2956  CB  GLU A 181      41.479  69.527  26.423  1.00  0.00           C  
ATOM   2957  CG  GLU A 181      41.360  68.234  25.630  1.00  0.00           C  
ATOM   2958  CD  GLU A 181      42.666  67.795  25.027  1.00  0.00           C  
ATOM   2959  OE1 GLU A 181      43.473  68.641  24.726  1.00  0.00           O  
ATOM   2960  OE2 GLU A 181      42.853  66.613  24.863  1.00  0.00           O1-
ATOM   2961  H   GLU A 181      41.296  71.669  27.790  1.00  0.00           H  
ATOM   2962  HA  GLU A 181      39.456  70.215  26.154  1.00  0.00           H  
ATOM   2963 1HB  GLU A 181      41.924  70.279  25.770  1.00  0.00           H  
ATOM   2964 2HB  GLU A 181      42.173  69.353  27.245  1.00  0.00           H  
ATOM   2965 1HG  GLU A 181      40.994  67.447  26.288  1.00  0.00           H  
ATOM   2966 2HG  GLU A 181      40.627  68.374  24.833  1.00  0.00           H  
ATOM   2967  N   LEU A 182      40.009  69.003  29.155  1.00  0.00           N  
ATOM   2968  CA  LEU A 182      39.505  68.066  30.154  1.00  0.00           C  
ATOM   2969  C   LEU A 182      38.039  68.334  30.469  1.00  0.00           C  
ATOM   2970  O   LEU A 182      37.246  67.406  30.617  1.00  0.00           O  
ATOM   2971  CB  LEU A 182      40.339  68.158  31.437  1.00  0.00           C  
ATOM   2972  CG  LEU A 182      39.854  67.295  32.609  1.00  0.00           C  
ATOM   2973  CD1 LEU A 182      39.765  65.842  32.164  1.00  0.00           C  
ATOM   2974  CD2 LEU A 182      40.807  67.452  33.783  1.00  0.00           C  
ATOM   2975  H   LEU A 182      40.734  69.656  29.416  1.00  0.00           H  
ATOM   2976  HA  LEU A 182      39.578  67.061  29.736  1.00  0.00           H  
ATOM   2977 1HB  LEU A 182      41.361  67.863  31.207  1.00  0.00           H  
ATOM   2978 2HB  LEU A 182      40.348  69.197  31.769  1.00  0.00           H  
ATOM   2979  HG  LEU A 182      38.855  67.615  32.908  1.00  0.00           H  
ATOM   2980 1HD1 LEU A 182      39.420  65.227  32.999  1.00  0.00           H  
ATOM   2981 2HD1 LEU A 182      39.061  65.756  31.337  1.00  0.00           H  
ATOM   2982 3HD1 LEU A 182      40.748  65.498  31.845  1.00  0.00           H  
ATOM   2983 1HD2 LEU A 182      40.461  66.839  34.616  1.00  0.00           H  
ATOM   2984 2HD2 LEU A 182      41.806  67.132  33.486  1.00  0.00           H  
ATOM   2985 3HD2 LEU A 182      40.836  68.498  34.090  1.00  0.00           H  
ATOM   2986  N   LEU A 183      37.689  69.613  30.577  1.00  0.00           N  
ATOM   2987  CA  LEU A 183      36.317  70.005  30.881  1.00  0.00           C  
ATOM   2988  C   LEU A 183      35.368  69.603  29.758  1.00  0.00           C  
ATOM   2989  O   LEU A 183      34.258  69.139  30.010  1.00  0.00           O  
ATOM   2990  CB  LEU A 183      36.238  71.521  31.105  1.00  0.00           C  
ATOM   2991  CG  LEU A 183      37.086  72.067  32.262  1.00  0.00           C  
ATOM   2992  CD1 LEU A 183      37.199  73.580  32.142  1.00  0.00           C  
ATOM   2993  CD2 LEU A 183      36.453  71.670  33.588  1.00  0.00           C  
ATOM   2994  H   LEU A 183      38.389  70.327  30.447  1.00  0.00           H  
ATOM   2995  HA  LEU A 183      36.006  69.482  31.783  1.00  0.00           H  
ATOM   2996 1HB  LEU A 183      36.558  72.024  30.195  1.00  0.00           H  
ATOM   2997 2HB  LEU A 183      35.202  71.790  31.302  1.00  0.00           H  
ATOM   2998  HG  LEU A 183      38.093  71.650  32.202  1.00  0.00           H  
ATOM   2999 1HD1 LEU A 183      37.801  73.968  32.962  1.00  0.00           H  
ATOM   3000 2HD1 LEU A 183      37.673  73.834  31.193  1.00  0.00           H  
ATOM   3001 3HD1 LEU A 183      36.203  74.023  32.180  1.00  0.00           H  
ATOM   3002 1HD2 LEU A 183      37.056  72.056  34.410  1.00  0.00           H  
ATOM   3003 2HD2 LEU A 183      35.447  72.084  33.649  1.00  0.00           H  
ATOM   3004 3HD2 LEU A 183      36.401  70.582  33.655  1.00  0.00           H  
ATOM   3005  N   GLU A 184      35.813  69.785  28.518  1.00  0.00           N  
ATOM   3006  CA  GLU A 184      35.005  69.441  27.357  1.00  0.00           C  
ATOM   3007  C   GLU A 184      34.750  67.941  27.286  1.00  0.00           C  
ATOM   3008  O   GLU A 184      33.646  67.504  26.965  1.00  0.00           O  
ATOM   3009  CB  GLU A 184      35.690  69.913  26.071  1.00  0.00           C  
ATOM   3010  CG  GLU A 184      35.691  71.423  25.878  1.00  0.00           C  
ATOM   3011  CD  GLU A 184      36.440  71.854  24.649  1.00  0.00           C  
ATOM   3012  OE1 GLU A 184      37.038  71.019  24.016  1.00  0.00           O  
ATOM   3013  OE2 GLU A 184      36.410  73.024  24.338  1.00  0.00           O1-
ATOM   3014  H   GLU A 184      36.736  70.171  28.380  1.00  0.00           H  
ATOM   3015  HA  GLU A 184      34.041  69.939  27.456  1.00  0.00           H  
ATOM   3016 1HB  GLU A 184      36.727  69.576  26.065  1.00  0.00           H  
ATOM   3017 2HB  GLU A 184      35.196  69.467  25.210  1.00  0.00           H  
ATOM   3018 1HG  GLU A 184      34.662  71.772  25.806  1.00  0.00           H  
ATOM   3019 2HG  GLU A 184      36.144  71.890  26.754  1.00  0.00           H  
ATOM   3020  N   ARG A 185      35.781  67.158  27.588  1.00  0.00           N  
ATOM   3021  CA  ARG A 185      35.669  65.704  27.560  1.00  0.00           C  
ATOM   3022  C   ARG A 185      34.689  65.204  28.613  1.00  0.00           C  
ATOM   3023  O   ARG A 185      33.901  64.295  28.359  1.00  0.00           O  
ATOM   3024  CB  ARG A 185      37.029  65.060  27.790  1.00  0.00           C  
ATOM   3025  CG  ARG A 185      38.011  65.209  26.641  1.00  0.00           C  
ATOM   3026  CD  ARG A 185      39.301  64.531  26.928  1.00  0.00           C  
ATOM   3027  NE  ARG A 185      40.273  64.743  25.865  1.00  0.00           N  
ATOM   3028  CZ  ARG A 185      40.343  64.009  24.738  1.00  0.00           C  
ATOM   3029  NH1 ARG A 185      39.497  63.025  24.539  1.00  0.00           N1+
ATOM   3030  NH2 ARG A 185      41.267  64.282  23.830  1.00  0.00           N  
ATOM   3031  H   ARG A 185      36.662  67.577  27.841  1.00  0.00           H  
ATOM   3032  HA  ARG A 185      35.284  65.412  26.584  1.00  0.00           H  
ATOM   3033 1HB  ARG A 185      37.489  65.489  28.675  1.00  0.00           H  
ATOM   3034 2HB  ARG A 185      36.898  63.992  27.975  1.00  0.00           H  
ATOM   3035 1HG  ARG A 185      37.586  64.769  25.737  1.00  0.00           H  
ATOM   3036 2HG  ARG A 185      38.210  66.267  26.468  1.00  0.00           H  
ATOM   3037 1HD  ARG A 185      39.720  64.922  27.855  1.00  0.00           H  
ATOM   3038 2HD  ARG A 185      39.134  63.460  27.028  1.00  0.00           H  
ATOM   3039  HE  ARG A 185      40.942  65.491  25.982  1.00  0.00           H  
ATOM   3040 1HH1 ARG A 185      38.792  62.817  25.230  1.00  0.00           H  
ATOM   3041 2HH1 ARG A 185      39.550  62.477  23.694  1.00  0.00           H  
ATOM   3042 1HH2 ARG A 185      41.918  65.039  23.984  1.00  0.00           H  
ATOM   3043 2HH2 ARG A 185      41.320  63.733  22.986  1.00  0.00           H  
ATOM   3044  N   LEU A 186      34.748  65.806  29.797  1.00  0.00           N  
ATOM   3045  CA  LEU A 186      33.863  65.424  30.893  1.00  0.00           C  
ATOM   3046  C   LEU A 186      32.407  65.721  30.557  1.00  0.00           C  
ATOM   3047  O   LEU A 186      31.516  64.927  30.854  1.00  0.00           O  
ATOM   3048  CB  LEU A 186      34.260  66.163  32.177  1.00  0.00           C  
ATOM   3049  CG  LEU A 186      35.577  65.716  32.823  1.00  0.00           C  
ATOM   3050  CD1 LEU A 186      35.965  66.698  33.920  1.00  0.00           C  
ATOM   3051  CD2 LEU A 186      35.417  64.310  33.381  1.00  0.00           C  
ATOM   3052  H   LEU A 186      35.416  66.546  29.942  1.00  0.00           H  
ATOM   3053  HA  LEU A 186      33.957  64.349  31.043  1.00  0.00           H  
ATOM   3054 1HB  LEU A 186      34.344  67.226  31.952  1.00  0.00           H  
ATOM   3055 2HB  LEU A 186      33.468  66.032  32.912  1.00  0.00           H  
ATOM   3056  HG  LEU A 186      36.370  65.722  32.075  1.00  0.00           H  
ATOM   3057 1HD1 LEU A 186      36.902  66.381  34.378  1.00  0.00           H  
ATOM   3058 2HD1 LEU A 186      36.092  67.692  33.491  1.00  0.00           H  
ATOM   3059 3HD1 LEU A 186      35.183  66.728  34.675  1.00  0.00           H  
ATOM   3060 1HD2 LEU A 186      36.356  63.990  33.839  1.00  0.00           H  
ATOM   3061 2HD2 LEU A 186      34.626  64.302  34.131  1.00  0.00           H  
ATOM   3062 3HD2 LEU A 186      35.160  63.625  32.573  1.00  0.00           H  
ATOM   3063  N   LEU A 187      32.173  66.872  29.936  1.00  0.00           N  
ATOM   3064  CA  LEU A 187      30.824  67.278  29.558  1.00  0.00           C  
ATOM   3065  C   LEU A 187      30.235  66.335  28.516  1.00  0.00           C  
ATOM   3066  O   LEU A 187      29.060  65.976  28.581  1.00  0.00           O  
ATOM   3067  CB  LEU A 187      30.835  68.710  29.013  1.00  0.00           C  
ATOM   3068  CG  LEU A 187      29.465  69.395  28.914  1.00  0.00           C  
ATOM   3069  CD1 LEU A 187      28.910  69.621  30.313  1.00  0.00           C  
ATOM   3070  CD2 LEU A 187      29.606  70.710  28.163  1.00  0.00           C  
ATOM   3071  H   LEU A 187      32.947  67.481  29.719  1.00  0.00           H  
ATOM   3072  HA  LEU A 187      30.194  67.228  30.447  1.00  0.00           H  
ATOM   3073 1HB  LEU A 187      31.464  69.324  29.655  1.00  0.00           H  
ATOM   3074 2HB  LEU A 187      31.272  68.699  28.014  1.00  0.00           H  
ATOM   3075  HG  LEU A 187      28.771  68.747  28.380  1.00  0.00           H  
ATOM   3076 1HD1 LEU A 187      27.934  70.109  30.242  1.00  0.00           H  
ATOM   3077 2HD1 LEU A 187      28.798  68.662  30.821  1.00  0.00           H  
ATOM   3078 3HD1 LEU A 187      29.590  70.255  30.877  1.00  0.00           H  
ATOM   3079 1HD2 LEU A 187      28.633  71.196  28.092  1.00  0.00           H  
ATOM   3080 2HD2 LEU A 187      30.300  71.362  28.696  1.00  0.00           H  
ATOM   3081 3HD2 LEU A 187      29.991  70.518  27.161  1.00  0.00           H  
ATOM   3082  N   GLU A 188      31.063  65.935  27.556  1.00  0.00           N  
ATOM   3083  CA  GLU A 188      30.626  65.031  26.497  1.00  0.00           C  
ATOM   3084  C   GLU A 188      30.253  63.664  27.057  1.00  0.00           C  
ATOM   3085  O   GLU A 188      29.265  63.060  26.641  1.00  0.00           O  
ATOM   3086  CB  GLU A 188      31.724  64.877  25.441  1.00  0.00           C  
ATOM   3087  CG  GLU A 188      31.925  66.102  24.562  1.00  0.00           C  
ATOM   3088  CD  GLU A 188      33.183  66.033  23.739  1.00  0.00           C  
ATOM   3089  OE1 GLU A 188      33.969  65.146  23.970  1.00  0.00           O  
ATOM   3090  OE2 GLU A 188      33.357  66.868  22.884  1.00  0.00           O1-
ATOM   3091  H   GLU A 188      32.018  66.263  27.558  1.00  0.00           H  
ATOM   3092  HA  GLU A 188      29.737  65.456  26.034  1.00  0.00           H  
ATOM   3093 1HB  GLU A 188      32.673  64.658  25.931  1.00  0.00           H  
ATOM   3094 2HB  GLU A 188      31.488  64.033  24.792  1.00  0.00           H  
ATOM   3095 1HG  GLU A 188      31.072  66.198  23.890  1.00  0.00           H  
ATOM   3096 2HG  GLU A 188      31.956  66.989  25.192  1.00  0.00           H  
ATOM   3097  N   ILE A 189      31.051  63.181  28.005  1.00  0.00           N  
ATOM   3098  CA  ILE A 189      30.806  61.885  28.623  1.00  0.00           C  
ATOM   3099  C   ILE A 189      29.500  61.885  29.409  1.00  0.00           C  
ATOM   3100  O   ILE A 189      28.740  60.920  29.370  1.00  0.00           O  
ATOM   3101  CB  ILE A 189      31.966  61.494  29.557  1.00  0.00           C  
ATOM   3102  CG1 ILE A 189      33.217  61.157  28.740  1.00  0.00           C  
ATOM   3103  CG2 ILE A 189      31.568  60.318  30.437  1.00  0.00           C  
ATOM   3104  CD1 ILE A 189      34.477  61.053  29.571  1.00  0.00           C  
ATOM   3105  H   ILE A 189      31.847  63.726  28.302  1.00  0.00           H  
ATOM   3106  HA  ILE A 189      30.718  61.142  27.830  1.00  0.00           H  
ATOM   3107  HB  ILE A 189      32.224  62.341  30.193  1.00  0.00           H  
ATOM   3108 1HG1 ILE A 189      33.070  60.213  28.221  1.00  0.00           H  
ATOM   3109 2HG1 ILE A 189      33.374  61.925  27.982  1.00  0.00           H  
ATOM   3110 1HG2 ILE A 189      32.401  60.055  31.089  1.00  0.00           H  
ATOM   3111 2HG2 ILE A 189      30.706  60.591  31.041  1.00  0.00           H  
ATOM   3112 3HG2 ILE A 189      31.317  59.463  29.807  1.00  0.00           H  
ATOM   3113 1HD1 ILE A 189      35.320  60.813  28.921  1.00  0.00           H  
ATOM   3114 2HD1 ILE A 189      34.664  62.004  30.071  1.00  0.00           H  
ATOM   3115 3HD1 ILE A 189      34.359  60.268  30.315  1.00  0.00           H  
ATOM   3116  N   ALA A 190      29.246  62.980  30.119  1.00  0.00           N  
ATOM   3117  CA  ALA A 190      28.031  63.109  30.916  1.00  0.00           C  
ATOM   3118  C   ALA A 190      26.791  63.123  30.031  1.00  0.00           C  
ATOM   3119  O   ALA A 190      25.775  62.511  30.359  1.00  0.00           O  
ATOM   3120  CB  ALA A 190      28.088  64.369  31.766  1.00  0.00           C  
ATOM   3121  H   ALA A 190      29.911  63.740  30.110  1.00  0.00           H  
ATOM   3122  HA  ALA A 190      27.962  62.243  31.572  1.00  0.00           H  
ATOM   3123 1HB  ALA A 190      27.174  64.452  32.355  1.00  0.00           H  
ATOM   3124 2HB  ALA A 190      28.946  64.319  32.435  1.00  0.00           H  
ATOM   3125 3HB  ALA A 190      28.181  65.241  31.122  1.00  0.00           H  
ATOM   3126  N   GLN A 191      26.881  63.825  28.905  1.00  0.00           N  
ATOM   3127  CA  GLN A 191      25.769  63.919  27.969  1.00  0.00           C  
ATOM   3128  C   GLN A 191      25.440  62.561  27.362  1.00  0.00           C  
ATOM   3129  O   GLN A 191      24.272  62.205  27.203  1.00  0.00           O  
ATOM   3130  CB  GLN A 191      26.084  64.925  26.861  1.00  0.00           C  
ATOM   3131  CG  GLN A 191      24.968  65.102  25.846  1.00  0.00           C  
ATOM   3132  CD  GLN A 191      25.396  65.945  24.658  1.00  0.00           C  
ATOM   3133  NE2 GLN A 191      24.434  66.319  23.822  1.00  0.00           N  
ATOM   3134  OE1 GLN A 191      26.579  66.255  24.492  1.00  0.00           O  
ATOM   3135  H   GLN A 191      27.745  64.304  28.694  1.00  0.00           H  
ATOM   3136  HA  GLN A 191      24.890  64.257  28.522  1.00  0.00           H  
ATOM   3137 1HB  GLN A 191      26.295  65.899  27.302  1.00  0.00           H  
ATOM   3138 2HB  GLN A 191      26.980  64.607  26.326  1.00  0.00           H  
ATOM   3139 1HG  GLN A 191      24.665  64.121  25.479  1.00  0.00           H  
ATOM   3140 2HG  GLN A 191      24.125  65.597  26.328  1.00  0.00           H  
ATOM   3141 1HE2 GLN A 191      24.655  66.875  23.020  1.00  0.00           H  
ATOM   3142 2HE2 GLN A 191      23.487  66.043  23.994  1.00  0.00           H  
ATOM   3143  N   LEU A 192      26.480  61.804  27.026  1.00  0.00           N  
ATOM   3144  CA  LEU A 192      26.306  60.482  26.435  1.00  0.00           C  
ATOM   3145  C   LEU A 192      25.638  59.525  27.414  1.00  0.00           C  
ATOM   3146  O   LEU A 192      24.786  58.724  27.033  1.00  0.00           O  
ATOM   3147  CB  LEU A 192      27.661  59.913  25.999  1.00  0.00           C  
ATOM   3148  CG  LEU A 192      28.280  60.551  24.751  1.00  0.00           C  
ATOM   3149  CD1 LEU A 192      29.738  60.123  24.627  1.00  0.00           C  
ATOM   3150  CD2 LEU A 192      27.484  60.141  23.522  1.00  0.00           C  
ATOM   3151  H   LEU A 192      27.414  62.154  27.182  1.00  0.00           H  
ATOM   3152  HA  LEU A 192      25.653  60.582  25.568  1.00  0.00           H  
ATOM   3153 1HB  LEU A 192      28.369  60.035  26.819  1.00  0.00           H  
ATOM   3154 2HB  LEU A 192      27.545  58.848  25.804  1.00  0.00           H  
ATOM   3155  HG  LEU A 192      28.260  61.639  24.848  1.00  0.00           H  
ATOM   3156 1HD1 LEU A 192      30.175  60.578  23.740  1.00  0.00           H  
ATOM   3157 2HD1 LEU A 192      30.286  60.449  25.510  1.00  0.00           H  
ATOM   3158 3HD1 LEU A 192      29.791  59.039  24.547  1.00  0.00           H  
ATOM   3159 1HD2 LEU A 192      27.924  60.596  22.634  1.00  0.00           H  
ATOM   3160 2HD2 LEU A 192      27.505  59.054  23.422  1.00  0.00           H  
ATOM   3161 3HD2 LEU A 192      26.451  60.476  23.628  1.00  0.00           H  
ATOM   3162  N   ALA A 193      26.066  59.650  28.684  1.00  0.00           N  
ATOM   3163  CA  ALA A 193      25.693  58.770  29.787  1.00  0.00           C  
ATOM   3164  C   ALA A 193      24.215  58.849  30.135  1.00  0.00           C  
ATOM   3165  O   ALA A 193      23.646  57.909  30.688  1.00  0.00           O  
ATOM   3166  CB  ALA A 193      26.533  59.091  31.017  1.00  0.00           C  
ATOM   3167  H   ALA A 193      26.695  60.406  28.916  1.00  0.00           H  
ATOM   3168  HA  ALA A 193      25.892  57.741  29.482  1.00  0.00           H  
ATOM   3169 1HB  ALA A 193      26.256  58.420  31.831  1.00  0.00           H  
ATOM   3170 2HB  ALA A 193      27.588  58.960  30.780  1.00  0.00           H  
ATOM   3171 3HB  ALA A 193      26.353  60.121  31.318  1.00  0.00           H  
ATOM   3172  N   GLY A 194      23.596  59.977  29.806  1.00  0.00           N  
ATOM   3173  CA  GLY A 194      22.210  60.223  30.179  1.00  0.00           C  
ATOM   3174  C   GLY A 194      22.102  60.841  31.570  1.00  0.00           C  
ATOM   3175  O   GLY A 194      21.229  60.473  32.357  1.00  0.00           O  
ATOM   3176  H   GLY A 194      24.100  60.679  29.285  1.00  0.00           H  
ATOM   3177 1HA  GLY A 194      21.750  60.891  29.448  1.00  0.00           H  
ATOM   3178 2HA  GLY A 194      21.653  59.287  30.154  1.00  0.00           H  
ATOM   3179  N   ALA A 195      22.992  61.780  31.863  1.00  0.00           N  
ATOM   3180  CA  ALA A 195      22.847  62.650  33.027  1.00  0.00           C  
ATOM   3181  C   ALA A 195      21.783  63.715  32.760  1.00  0.00           C  
ATOM   3182  O   ALA A 195      21.745  64.307  31.681  1.00  0.00           O  
ATOM   3183  CB  ALA A 195      24.176  63.299  33.381  1.00  0.00           C  
ATOM   3184  H   ALA A 195      23.798  61.898  31.264  1.00  0.00           H  
ATOM   3185  HA  ALA A 195      22.541  62.042  33.879  1.00  0.00           H  
ATOM   3186 1HB  ALA A 195      24.044  63.950  34.245  1.00  0.00           H  
ATOM   3187 2HB  ALA A 195      24.906  62.526  33.618  1.00  0.00           H  
ATOM   3188 3HB  ALA A 195      24.531  63.886  32.537  1.00  0.00           H  
ATOM   3189  N   SER A 196      20.926  63.955  33.739  1.00  0.00           N  
ATOM   3190  CA  SER A 196      19.761  64.812  33.546  1.00  0.00           C  
ATOM   3191  C   SER A 196      20.197  66.254  33.365  1.00  0.00           C  
ATOM   3192  O   SER A 196      21.381  66.572  33.466  1.00  0.00           O  
ATOM   3193  CB  SER A 196      18.818  64.700  34.730  1.00  0.00           C  
ATOM   3194  OG  SER A 196      19.233  65.527  35.782  1.00  0.00           O  
ATOM   3195  H   SER A 196      21.084  63.531  34.644  1.00  0.00           H  
ATOM   3196  HA  SER A 196      19.231  64.478  32.655  1.00  0.00           H  
ATOM   3197 1HB  SER A 196      17.811  64.980  34.419  1.00  0.00           H  
ATOM   3198 2HB  SER A 196      18.779  63.667  35.067  1.00  0.00           H  
ATOM   3199  HG  SER A 196      18.545  65.470  36.449  1.00  0.00           H  
ATOM   3200  N   PRO A 197      19.229  67.120  33.094  1.00  0.00           N  
ATOM   3201  CA  PRO A 197      19.528  68.497  32.745  1.00  0.00           C  
ATOM   3202  C   PRO A 197      20.095  69.256  33.931  1.00  0.00           C  
ATOM   3203  O   PRO A 197      20.949  70.127  33.769  1.00  0.00           O  
ATOM   3204  CB  PRO A 197      18.161  69.046  32.323  1.00  0.00           C  
ATOM   3205  CG  PRO A 197      17.405  67.841  31.875  1.00  0.00           C  
ATOM   3206  CD  PRO A 197      17.812  66.761  32.841  1.00  0.00           C  
ATOM   3207  NV  PRO A 197      19.224  67.087  33.117  1.00  0.00           N  
ATOM   3208  HA  PRO A 197      20.287  68.491  31.963  1.00  0.00           H  
ATOM   3209 1HB  PRO A 197      17.682  69.556  33.173  1.00  0.00           H  
ATOM   3210 2HB  PRO A 197      18.284  69.795  31.526  1.00  0.00           H  
ATOM   3211 1HG  PRO A 197      16.325  68.042  31.894  1.00  0.00           H  
ATOM   3212 2HG  PRO A 197      17.663  67.598  30.833  1.00  0.00           H  
ATOM   3213 1HD  PRO A 197      17.193  66.829  33.749  1.00  0.00           H  
ATOM   3214 2HD  PRO A 197      17.695  65.779  32.363  1.00  0.00           H  
ATOM   3215  N   GLU A 198      19.639  68.959  35.152  1.00  0.00           N  
ATOM   3216  CA  GLU A 198      20.192  69.684  36.290  1.00  0.00           C  
ATOM   3217  C   GLU A 198      21.668  69.363  36.483  1.00  0.00           C  
ATOM   3218  O   GLU A 198      22.473  70.250  36.774  1.00  0.00           O  
ATOM   3219  CB  GLU A 198      19.417  69.348  37.566  1.00  0.00           C  
ATOM   3220  CG  GLU A 198      17.969  69.817  37.563  1.00  0.00           C  
ATOM   3221  CD  GLU A 198      17.066  68.923  36.757  1.00  0.00           C  
ATOM   3222  OE1 GLU A 198      17.527  67.908  36.291  1.00  0.00           O  
ATOM   3223  OE2 GLU A 198      15.914  69.255  36.609  1.00  0.00           O1-
ATOM   3224  H   GLU A 198      18.932  68.245  35.253  1.00  0.00           H  
ATOM   3225  HA  GLU A 198      20.105  70.750  36.087  1.00  0.00           H  
ATOM   3226 1HB  GLU A 198      19.419  68.268  37.718  1.00  0.00           H  
ATOM   3227 2HB  GLU A 198      19.914  69.801  38.423  1.00  0.00           H  
ATOM   3228 1HG  GLU A 198      17.606  69.848  38.589  1.00  0.00           H  
ATOM   3229 2HG  GLU A 198      17.925  70.826  37.159  1.00  0.00           H  
ATOM   3230  N   LEU A 199      22.020  68.093  36.323  1.00  0.00           N  
ATOM   3231  CA  LEU A 199      23.402  67.654  36.478  1.00  0.00           C  
ATOM   3232  C   LEU A 199      24.299  68.273  35.413  1.00  0.00           C  
ATOM   3233  O   LEU A 199      25.424  68.684  35.701  1.00  0.00           O  
ATOM   3234  CB  LEU A 199      23.484  66.124  36.396  1.00  0.00           C  
ATOM   3235  CG  LEU A 199      22.654  65.359  37.434  1.00  0.00           C  
ATOM   3236  CD1 LEU A 199      22.736  63.864  37.148  1.00  0.00           C  
ATOM   3237  CD2 LEU A 199      23.166  65.677  38.830  1.00  0.00           C  
ATOM   3238  H   LEU A 199      21.312  67.413  36.083  1.00  0.00           H  
ATOM   3239  HA  LEU A 199      23.756  67.989  37.451  1.00  0.00           H  
ATOM   3240 1HB  LEU A 199      23.151  65.811  35.408  1.00  0.00           H  
ATOM   3241 2HB  LEU A 199      24.524  65.825  36.518  1.00  0.00           H  
ATOM   3242  HG  LEU A 199      21.606  65.656  37.354  1.00  0.00           H  
ATOM   3243 1HD1 LEU A 199      22.145  63.320  37.886  1.00  0.00           H  
ATOM   3244 2HD1 LEU A 199      22.345  63.662  36.151  1.00  0.00           H  
ATOM   3245 3HD1 LEU A 199      23.774  63.540  37.204  1.00  0.00           H  
ATOM   3246 1HD2 LEU A 199      22.575  65.133  39.568  1.00  0.00           H  
ATOM   3247 2HD2 LEU A 199      24.211  65.379  38.912  1.00  0.00           H  
ATOM   3248 3HD2 LEU A 199      23.078  66.747  39.014  1.00  0.00           H  
ATOM   3249  N   ILE A 200      23.798  68.337  34.186  1.00  0.00           N  
ATOM   3250  CA  ILE A 200      24.553  68.907  33.077  1.00  0.00           C  
ATOM   3251  C   ILE A 200      24.811  70.393  33.293  1.00  0.00           C  
ATOM   3252  O   ILE A 200      25.903  70.890  33.015  1.00  0.00           O  
ATOM   3253  CB  ILE A 200      23.814  68.702  31.742  1.00  0.00           C  
ATOM   3254  CG1 ILE A 200      23.865  67.230  31.325  1.00  0.00           C  
ATOM   3255  CG2 ILE A 200      24.412  69.587  30.661  1.00  0.00           C  
ATOM   3256  CD1 ILE A 200      25.253  66.740  30.980  1.00  0.00           C  
ATOM   3257  H   ILE A 200      22.868  67.982  34.015  1.00  0.00           H  
ATOM   3258  HA  ILE A 200      25.518  68.404  33.032  1.00  0.00           H  
ATOM   3259  HB  ILE A 200      22.762  68.956  31.869  1.00  0.00           H  
ATOM   3260 1HG1 ILE A 200      23.474  66.609  32.131  1.00  0.00           H  
ATOM   3261 2HG1 ILE A 200      23.225  67.076  30.457  1.00  0.00           H  
ATOM   3262 1HG2 ILE A 200      23.877  69.427  29.725  1.00  0.00           H  
ATOM   3263 2HG2 ILE A 200      24.326  70.630  30.956  1.00  0.00           H  
ATOM   3264 3HG2 ILE A 200      25.464  69.334  30.526  1.00  0.00           H  
ATOM   3265 1HD1 ILE A 200      25.206  65.690  30.694  1.00  0.00           H  
ATOM   3266 2HD1 ILE A 200      25.650  67.326  30.151  1.00  0.00           H  
ATOM   3267 3HD1 ILE A 200      25.904  66.851  31.848  1.00  0.00           H  
ATOM   3268  N   HIS A 201      23.801  71.098  33.790  1.00  0.00           N  
ATOM   3269  CA  HIS A 201      23.916  72.530  34.042  1.00  0.00           C  
ATOM   3270  C   HIS A 201      24.945  72.813  35.130  1.00  0.00           C  
ATOM   3271  O   HIS A 201      25.725  73.760  35.025  1.00  0.00           O  
ATOM   3272  CB  HIS A 201      22.562  73.118  34.447  1.00  0.00           C  
ATOM   3273  CG  HIS A 201      22.634  74.549  34.882  1.00  0.00           C  
ATOM   3274  CD2 HIS A 201      22.485  75.118  36.101  1.00  0.00           C  
ATOM   3275  ND1 HIS A 201      22.888  75.582  34.002  1.00  0.00           N  
ATOM   3276  CE1 HIS A 201      22.892  76.728  34.664  1.00  0.00           C  
ATOM   3277  NE2 HIS A 201      22.652  76.473  35.937  1.00  0.00           N  
ATOM   3278  H   HIS A 201      22.930  70.630  33.996  1.00  0.00           H  
ATOM   3279  HA  HIS A 201      24.258  73.009  33.126  1.00  0.00           H  
ATOM   3280 1HB  HIS A 201      21.872  73.052  33.606  1.00  0.00           H  
ATOM   3281 2HB  HIS A 201      22.138  72.535  35.263  1.00  0.00           H  
ATOM   3282  HD2 HIS A 201      22.274  74.602  37.036  1.00  0.00           H  
ATOM   3283  HE1 HIS A 201      23.065  77.711  34.232  1.00  0.00           H  
ATOM   3284  HE2 HIS A 201      22.597  77.159  36.677  1.00  0.00           H  
ATOM   3285  N   GLU A 202      24.940  71.992  36.174  1.00  0.00           N  
ATOM   3286  CA  GLU A 202      25.873  72.154  37.281  1.00  0.00           C  
ATOM   3287  C   GLU A 202      27.311  71.935  36.826  1.00  0.00           C  
ATOM   3288  O   GLU A 202      28.220  72.659  37.235  1.00  0.00           O  
ATOM   3289  CB  GLU A 202      25.534  71.181  38.413  1.00  0.00           C  
ATOM   3290  CG  GLU A 202      26.408  71.326  39.651  1.00  0.00           C  
ATOM   3291  CD  GLU A 202      25.990  70.417  40.772  1.00  0.00           C  
ATOM   3292  OE1 GLU A 202      25.028  69.706  40.607  1.00  0.00           O  
ATOM   3293  OE2 GLU A 202      26.631  70.436  41.796  1.00  0.00           O1-
ATOM   3294  H   GLU A 202      24.274  71.233  36.199  1.00  0.00           H  
ATOM   3295  HA  GLU A 202      25.792  73.178  37.644  1.00  0.00           H  
ATOM   3296 1HB  GLU A 202      24.497  71.327  38.716  1.00  0.00           H  
ATOM   3297 2HB  GLU A 202      25.629  70.157  38.054  1.00  0.00           H  
ATOM   3298 1HG  GLU A 202      27.440  71.100  39.382  1.00  0.00           H  
ATOM   3299 2HG  GLU A 202      26.367  72.358  39.992  1.00  0.00           H  
ATOM   3300  N   LEU A 203      27.513  70.930  35.982  1.00  0.00           N  
ATOM   3301  CA  LEU A 203      28.841  70.613  35.470  1.00  0.00           C  
ATOM   3302  C   LEU A 203      29.385  71.746  34.609  1.00  0.00           C  
ATOM   3303  O   LEU A 203      30.564  72.089  34.688  1.00  0.00           O  
ATOM   3304  CB  LEU A 203      28.800  69.317  34.652  1.00  0.00           C  
ATOM   3305  CG  LEU A 203      28.607  68.026  35.461  1.00  0.00           C  
ATOM   3306  CD1 LEU A 203      28.256  66.883  34.518  1.00  0.00           C  
ATOM   3307  CD2 LEU A 203      29.874  67.722  36.241  1.00  0.00           C  
ATOM   3308  H   LEU A 203      26.725  70.372  35.684  1.00  0.00           H  
ATOM   3309  HA  LEU A 203      29.511  70.490  36.320  1.00  0.00           H  
ATOM   3310 1HB  LEU A 203      27.983  69.384  33.936  1.00  0.00           H  
ATOM   3311 2HB  LEU A 203      29.734  69.224  34.099  1.00  0.00           H  
ATOM   3312  HG  LEU A 203      27.774  68.154  36.154  1.00  0.00           H  
ATOM   3313 1HD1 LEU A 203      28.119  65.967  35.091  1.00  0.00           H  
ATOM   3314 2HD1 LEU A 203      27.335  67.119  33.986  1.00  0.00           H  
ATOM   3315 3HD1 LEU A 203      29.062  66.743  33.799  1.00  0.00           H  
ATOM   3316 1HD2 LEU A 203      29.738  66.805  36.817  1.00  0.00           H  
ATOM   3317 2HD2 LEU A 203      30.708  67.594  35.549  1.00  0.00           H  
ATOM   3318 3HD2 LEU A 203      30.092  68.547  36.920  1.00  0.00           H  
ATOM   3319  N   LEU A 204      28.517  72.324  33.783  1.00  0.00           N  
ATOM   3320  CA  LEU A 204      28.909  73.420  32.905  1.00  0.00           C  
ATOM   3321  C   LEU A 204      29.315  74.651  33.708  1.00  0.00           C  
ATOM   3322  O   LEU A 204      30.285  75.329  33.374  1.00  0.00           O  
ATOM   3323  CB  LEU A 204      27.759  73.775  31.955  1.00  0.00           C  
ATOM   3324  CG  LEU A 204      27.318  72.659  31.000  1.00  0.00           C  
ATOM   3325  CD1 LEU A 204      25.807  72.716  30.815  1.00  0.00           C  
ATOM   3326  CD2 LEU A 204      28.037  72.818  29.668  1.00  0.00           C  
ATOM   3327  H   LEU A 204      27.563  71.996  33.764  1.00  0.00           H  
ATOM   3328  HA  LEU A 204      29.777  73.099  32.330  1.00  0.00           H  
ATOM   3329 1HB  LEU A 204      26.893  74.062  32.550  1.00  0.00           H  
ATOM   3330 2HB  LEU A 204      28.059  74.631  31.351  1.00  0.00           H  
ATOM   3331  HG  LEU A 204      27.565  71.689  31.432  1.00  0.00           H  
ATOM   3332 1HD1 LEU A 204      25.494  71.923  30.137  1.00  0.00           H  
ATOM   3333 2HD1 LEU A 204      25.319  72.580  31.781  1.00  0.00           H  
ATOM   3334 3HD1 LEU A 204      25.527  73.682  30.399  1.00  0.00           H  
ATOM   3335 1HD2 LEU A 204      27.725  72.025  28.990  1.00  0.00           H  
ATOM   3336 2HD2 LEU A 204      27.789  73.785  29.234  1.00  0.00           H  
ATOM   3337 3HD2 LEU A 204      29.113  72.756  29.825  1.00  0.00           H  
ATOM   3338  N   GLU A 205      28.562  74.934  34.766  1.00  0.00           N  
ATOM   3339  CA  GLU A 205      28.841  76.084  35.618  1.00  0.00           C  
ATOM   3340  C   GLU A 205      30.181  75.933  36.327  1.00  0.00           C  
ATOM   3341  O   GLU A 205      30.942  76.893  36.445  1.00  0.00           O  
ATOM   3342  CB  GLU A 205      27.725  76.267  36.650  1.00  0.00           C  
ATOM   3343  CG  GLU A 205      26.446  76.873  36.093  1.00  0.00           C  
ATOM   3344  CD  GLU A 205      26.614  78.303  35.660  1.00  0.00           C  
ATOM   3345  OE1 GLU A 205      27.285  79.035  36.347  1.00  0.00           O  
ATOM   3346  OE2 GLU A 205      26.071  78.664  34.643  1.00  0.00           O1-
ATOM   3347  H   GLU A 205      27.779  74.338  34.987  1.00  0.00           H  
ATOM   3348  HA  GLU A 205      28.897  76.969  34.984  1.00  0.00           H  
ATOM   3349 1HB  GLU A 205      27.474  75.301  37.090  1.00  0.00           H  
ATOM   3350 2HB  GLU A 205      28.077  76.911  37.454  1.00  0.00           H  
ATOM   3351 1HG  GLU A 205      26.121  76.282  35.236  1.00  0.00           H  
ATOM   3352 2HG  GLU A 205      25.670  76.817  36.853  1.00  0.00           H  
ATOM   3353  N   LEU A 206      30.462  74.723  36.796  1.00  0.00           N  
ATOM   3354  CA  LEU A 206      31.712  74.445  37.495  1.00  0.00           C  
ATOM   3355  C   LEU A 206      32.908  74.612  36.568  1.00  0.00           C  
ATOM   3356  O   LEU A 206      33.942  75.150  36.965  1.00  0.00           O  
ATOM   3357  CB  LEU A 206      31.694  73.022  38.066  1.00  0.00           C  
ATOM   3358  CG  LEU A 206      32.980  72.571  38.772  1.00  0.00           C  
ATOM   3359  CD1 LEU A 206      33.267  73.499  39.944  1.00  0.00           C  
ATOM   3360  CD2 LEU A 206      32.824  71.132  39.240  1.00  0.00           C  
ATOM   3361  H   LEU A 206      29.795  73.977  36.668  1.00  0.00           H  
ATOM   3362  HA  LEU A 206      31.814  75.165  38.307  1.00  0.00           H  
ATOM   3363 1HB  LEU A 206      30.878  72.945  38.783  1.00  0.00           H  
ATOM   3364 2HB  LEU A 206      31.501  72.323  37.252  1.00  0.00           H  
ATOM   3365  HG  LEU A 206      33.818  72.640  38.078  1.00  0.00           H  
ATOM   3366 1HD1 LEU A 206      34.181  73.180  40.445  1.00  0.00           H  
ATOM   3367 2HD1 LEU A 206      33.392  74.519  39.579  1.00  0.00           H  
ATOM   3368 3HD1 LEU A 206      32.437  73.464  40.647  1.00  0.00           H  
ATOM   3369 1HD2 LEU A 206      33.738  70.812  39.741  1.00  0.00           H  
ATOM   3370 2HD2 LEU A 206      31.987  71.063  39.933  1.00  0.00           H  
ATOM   3371 3HD2 LEU A 206      32.639  70.487  38.381  1.00  0.00           H  
ATOM   3372  N   ALA A 207      32.763  74.145  35.333  1.00  0.00           N  
ATOM   3373  CA  ALA A 207      33.835  74.242  34.346  1.00  0.00           C  
ATOM   3374  C   ALA A 207      34.140  75.694  34.006  1.00  0.00           C  
ATOM   3375  O   ALA A 207      35.302  76.080  33.866  1.00  0.00           O  
ATOM   3376  CB  ALA A 207      33.470  73.469  33.090  1.00  0.00           C  
ATOM   3377  H   ALA A 207      31.891  73.713  35.068  1.00  0.00           H  
ATOM   3378  HA  ALA A 207      34.735  73.805  34.782  1.00  0.00           H  
ATOM   3379 1HB  ALA A 207      34.277  73.550  32.365  1.00  0.00           H  
ATOM   3380 2HB  ALA A 207      33.311  72.419  33.343  1.00  0.00           H  
ATOM   3381 3HB  ALA A 207      32.555  73.881  32.662  1.00  0.00           H  
ATOM   3382  N   LEU A 208      33.090  76.497  33.873  1.00  0.00           N  
ATOM   3383  CA  LEU A 208      33.244  77.912  33.546  1.00  0.00           C  
ATOM   3384  C   LEU A 208      33.959  78.658  34.664  1.00  0.00           C  
ATOM   3385  O   LEU A 208      34.812  79.511  34.409  1.00  0.00           O  
ATOM   3386  CB  LEU A 208      31.873  78.548  33.294  1.00  0.00           C  
ATOM   3387  CG  LEU A 208      31.266  78.295  31.907  1.00  0.00           C  
ATOM   3388  CD1 LEU A 208      29.828  78.797  31.880  1.00  0.00           C  
ATOM   3389  CD2 LEU A 208      32.108  78.993  30.849  1.00  0.00           C  
ATOM   3390  H   LEU A 208      32.163  76.120  34.000  1.00  0.00           H  
ATOM   3391  HA  LEU A 208      33.857  77.987  32.648  1.00  0.00           H  
ATOM   3392 1HB  LEU A 208      31.170  78.170  34.035  1.00  0.00           H  
ATOM   3393 2HB  LEU A 208      31.960  79.627  33.424  1.00  0.00           H  
ATOM   3394  HG  LEU A 208      31.249  77.223  31.708  1.00  0.00           H  
ATOM   3395 1HD1 LEU A 208      29.398  78.617  30.896  1.00  0.00           H  
ATOM   3396 2HD1 LEU A 208      29.246  78.266  32.634  1.00  0.00           H  
ATOM   3397 3HD1 LEU A 208      29.812  79.865  32.092  1.00  0.00           H  
ATOM   3398 1HD2 LEU A 208      31.676  78.814  29.863  1.00  0.00           H  
ATOM   3399 2HD2 LEU A 208      32.124  80.066  31.047  1.00  0.00           H  
ATOM   3400 3HD2 LEU A 208      33.126  78.604  30.878  1.00  0.00           H  
ATOM   3401  N   LYS A 209      33.608  78.336  35.904  1.00  0.00           N  
ATOM   3402  CA  LYS A 209      34.217  78.979  37.064  1.00  0.00           C  
ATOM   3403  C   LYS A 209      35.701  78.652  37.157  1.00  0.00           C  
ATOM   3404  O   LYS A 209      36.518  79.518  37.472  1.00  0.00           O  
ATOM   3405  CB  LYS A 209      33.501  78.552  38.346  1.00  0.00           C  
ATOM   3406  CG  LYS A 209      32.096  79.117  38.499  1.00  0.00           C  
ATOM   3407  CD  LYS A 209      31.444  78.635  39.789  1.00  0.00           C  
ATOM   3408  CE  LYS A 209      30.036  79.188  39.939  1.00  0.00           C  
ATOM   3409  NZ  LYS A 209      29.372  78.694  41.173  1.00  0.00           N1+
ATOM   3410  H   LYS A 209      32.901  77.630  36.047  1.00  0.00           H  
ATOM   3411  HA  LYS A 209      34.117  80.057  36.943  1.00  0.00           H  
ATOM   3412 1HB  LYS A 209      33.432  77.467  38.380  1.00  0.00           H  
ATOM   3413 2HB  LYS A 209      34.085  78.871  39.210  1.00  0.00           H  
ATOM   3414 1HG  LYS A 209      32.139  80.208  38.512  1.00  0.00           H  
ATOM   3415 2HG  LYS A 209      31.484  78.803  37.654  1.00  0.00           H  
ATOM   3416 1HD  LYS A 209      31.399  77.544  39.787  1.00  0.00           H  
ATOM   3417 2HD  LYS A 209      32.043  78.954  40.641  1.00  0.00           H  
ATOM   3418 1HE  LYS A 209      30.074  80.276  39.973  1.00  0.00           H  
ATOM   3419 2HE  LYS A 209      29.435  78.895  39.076  1.00  0.00           H  
ATOM   3420 1HZ  LYS A 209      28.441  79.083  41.237  1.00  0.00           H  
ATOM   3421 2HZ  LYS A 209      29.313  77.685  41.146  1.00  0.00           H  
ATOM   3422 3HZ  LYS A 209      29.910  78.977  41.982  1.00  0.00           H  
ATOM   3423  N   ILE A 210      36.046  77.399  36.882  1.00  0.00           N  
ATOM   3424  CA  ILE A 210      37.433  76.955  36.936  1.00  0.00           C  
ATOM   3425  C   ILE A 210      38.277  77.659  35.879  1.00  0.00           C  
ATOM   3426  O   ILE A 210      39.414  78.053  36.137  1.00  0.00           O  
ATOM   3427  CB  ILE A 210      37.533  75.432  36.743  1.00  0.00           C  
ATOM   3428  CG1 ILE A 210      36.878  74.702  37.919  1.00  0.00           C  
ATOM   3429  CG2 ILE A 210      38.985  75.007  36.590  1.00  0.00           C  
ATOM   3430  CD1 ILE A 210      36.574  73.248  37.640  1.00  0.00           C  
ATOM   3431  H   ILE A 210      35.327  76.734  36.632  1.00  0.00           H  
ATOM   3432  HA  ILE A 210      37.836  77.220  37.914  1.00  0.00           H  
ATOM   3433  HB  ILE A 210      36.981  75.142  35.847  1.00  0.00           H  
ATOM   3434 1HG1 ILE A 210      37.532  74.753  38.788  1.00  0.00           H  
ATOM   3435 2HG1 ILE A 210      35.944  75.200  38.182  1.00  0.00           H  
ATOM   3436 1HG2 ILE A 210      39.036  73.927  36.456  1.00  0.00           H  
ATOM   3437 2HG2 ILE A 210      39.418  75.503  35.721  1.00  0.00           H  
ATOM   3438 3HG2 ILE A 210      39.541  75.287  37.483  1.00  0.00           H  
ATOM   3439 1HD1 ILE A 210      36.112  72.797  38.520  1.00  0.00           H  
ATOM   3440 2HD1 ILE A 210      35.890  73.172  36.795  1.00  0.00           H  
ATOM   3441 3HD1 ILE A 210      37.498  72.719  37.410  1.00  0.00           H  
ATOM   3442  N   VAL A 211      37.713  77.812  34.685  1.00  0.00           N  
ATOM   3443  CA  VAL A 211      38.411  78.466  33.586  1.00  0.00           C  
ATOM   3444  C   VAL A 211      38.678  79.932  33.898  1.00  0.00           C  
ATOM   3445  O   VAL A 211      39.753  80.456  33.603  1.00  0.00           O  
ATOM   3446  CB  VAL A 211      37.585  78.364  32.290  1.00  0.00           C  
ATOM   3447  CG1 VAL A 211      37.619  79.678  31.530  1.00  0.00           C  
ATOM   3448  CG2 VAL A 211      38.116  77.226  31.428  1.00  0.00           C  
ATOM   3449  H   VAL A 211      36.775  77.465  34.535  1.00  0.00           H  
ATOM   3450  HA  VAL A 211      39.374  77.971  33.454  1.00  0.00           H  
ATOM   3451  HB  VAL A 211      36.544  78.167  32.550  1.00  0.00           H  
ATOM   3452 1HG1 VAL A 211      37.029  79.586  30.616  1.00  0.00           H  
ATOM   3453 2HG1 VAL A 211      37.202  80.469  32.152  1.00  0.00           H  
ATOM   3454 3HG1 VAL A 211      38.650  79.922  31.271  1.00  0.00           H  
ATOM   3455 1HG2 VAL A 211      37.527  77.158  30.514  1.00  0.00           H  
ATOM   3456 2HG2 VAL A 211      39.159  77.419  31.174  1.00  0.00           H  
ATOM   3457 3HG2 VAL A 211      38.043  76.288  31.977  1.00  0.00           H  
ATOM   3458  N   GLU A 212      37.693  80.594  34.499  1.00  0.00           N  
ATOM   3459  CA  GLU A 212      37.819  82.001  34.850  1.00  0.00           C  
ATOM   3460  C   GLU A 212      38.901  82.210  35.902  1.00  0.00           C  
ATOM   3461  O   GLU A 212      39.674  83.166  35.828  1.00  0.00           O  
ATOM   3462  CB  GLU A 212      36.483  82.545  35.364  1.00  0.00           C  
ATOM   3463  CG  GLU A 212      36.544  83.972  35.889  1.00  0.00           C  
ATOM   3464  CD  GLU A 212      35.235  84.441  36.463  1.00  0.00           C  
ATOM   3465  OE1 GLU A 212      34.503  83.624  36.967  1.00  0.00           O  
ATOM   3466  OE2 GLU A 212      34.969  85.618  36.392  1.00  0.00           O1-
ATOM   3467  H   GLU A 212      36.834  80.106  34.712  1.00  0.00           H  
ATOM   3468  HA  GLU A 212      38.112  82.552  33.955  1.00  0.00           H  
ATOM   3469 1HB  GLU A 212      35.745  82.513  34.564  1.00  0.00           H  
ATOM   3470 2HB  GLU A 212      36.119  81.907  36.172  1.00  0.00           H  
ATOM   3471 1HG  GLU A 212      37.307  84.031  36.664  1.00  0.00           H  
ATOM   3472 2HG  GLU A 212      36.839  84.634  35.077  1.00  0.00           H  
ATOM   3473  N   ARG A 213      38.950  81.313  36.880  1.00  0.00           N  
ATOM   3474  CA  ARG A 213      39.938  81.396  37.950  1.00  0.00           C  
ATOM   3475  C   ARG A 213      41.351  81.218  37.409  1.00  0.00           C  
ATOM   3476  O   ARG A 213      42.276  81.916  37.825  1.00  0.00           O  
ATOM   3477  CB  ARG A 213      39.669  80.341  39.011  1.00  0.00           C  
ATOM   3478  CG  ARG A 213      38.464  80.618  39.896  1.00  0.00           C  
ATOM   3479  CD  ARG A 213      38.139  79.455  40.762  1.00  0.00           C  
ATOM   3480  NE  ARG A 213      37.026  79.737  41.653  1.00  0.00           N  
ATOM   3481  CZ  ARG A 213      36.408  78.818  42.420  1.00  0.00           C  
ATOM   3482  NH1 ARG A 213      36.805  77.564  42.393  1.00  0.00           N1+
ATOM   3483  NH2 ARG A 213      35.403  79.175  43.199  1.00  0.00           N  
ATOM   3484  H   ARG A 213      38.285  80.551  36.883  1.00  0.00           H  
ATOM   3485  HA  ARG A 213      39.873  82.389  38.393  1.00  0.00           H  
ATOM   3486 1HB  ARG A 213      39.508  79.376  38.531  1.00  0.00           H  
ATOM   3487 2HB  ARG A 213      40.540  80.245  39.657  1.00  0.00           H  
ATOM   3488 1HG  ARG A 213      38.676  81.474  40.539  1.00  0.00           H  
ATOM   3489 2HG  ARG A 213      37.597  80.837  39.274  1.00  0.00           H  
ATOM   3490 1HD  ARG A 213      37.868  78.603  40.138  1.00  0.00           H  
ATOM   3491 2HD  ARG A 213      39.006  79.198  41.368  1.00  0.00           H  
ATOM   3492  HE  ARG A 213      36.692  80.692  41.701  1.00  0.00           H  
ATOM   3493 1HH1 ARG A 213      37.574  77.291  41.797  1.00  0.00           H  
ATOM   3494 2HH1 ARG A 213      36.341  76.876  42.966  1.00  0.00           H  
ATOM   3495 1HH2 ARG A 213      35.098  80.137  43.221  1.00  0.00           H  
ATOM   3496 2HH2 ARG A 213      34.940  78.488  43.774  1.00  0.00           H  
ATOM   3497  N   ARG A 214      41.512  80.281  36.480  1.00  0.00           N  
ATOM   3498  CA  ARG A 214      42.810  80.010  35.881  1.00  0.00           C  
ATOM   3499  C   ARG A 214      43.309  81.209  35.079  1.00  0.00           C  
ATOM   3500  O   ARG A 214      44.513  81.395  34.908  1.00  0.00           O  
ATOM   3501  CB  ARG A 214      42.740  78.792  34.974  1.00  0.00           C  
ATOM   3502  CG  ARG A 214      44.074  78.334  34.411  1.00  0.00           C  
ATOM   3503  CD  ARG A 214      44.950  77.764  35.467  1.00  0.00           C  
ATOM   3504  NE  ARG A 214      46.235  77.338  34.938  1.00  0.00           N  
ATOM   3505  CZ  ARG A 214      47.295  78.150  34.758  1.00  0.00           C  
ATOM   3506  NH1 ARG A 214      47.208  79.425  35.072  1.00  0.00           N1+
ATOM   3507  NH2 ARG A 214      48.423  77.667  34.270  1.00  0.00           N  
ATOM   3508  H   ARG A 214      40.710  79.744  36.184  1.00  0.00           H  
ATOM   3509  HA  ARG A 214      43.523  79.827  36.685  1.00  0.00           H  
ATOM   3510 1HB  ARG A 214      42.308  77.958  35.521  1.00  0.00           H  
ATOM   3511 2HB  ARG A 214      42.082  79.006  34.128  1.00  0.00           H  
ATOM   3512 1HG  ARG A 214      43.907  77.564  33.656  1.00  0.00           H  
ATOM   3513 2HG  ARG A 214      44.591  79.182  33.959  1.00  0.00           H  
ATOM   3514 1HD  ARG A 214      45.130  78.517  36.234  1.00  0.00           H  
ATOM   3515 2HD  ARG A 214      44.463  76.899  35.916  1.00  0.00           H  
ATOM   3516  HE  ARG A 214      46.340  76.366  34.685  1.00  0.00           H  
ATOM   3517 1HH1 ARG A 214      46.345  79.796  35.444  1.00  0.00           H  
ATOM   3518 2HH1 ARG A 214      48.002  80.033  34.936  1.00  0.00           H  
ATOM   3519 1HH2 ARG A 214      48.490  76.688  34.028  1.00  0.00           H  
ATOM   3520 2HH2 ARG A 214      49.216  78.275  34.134  1.00  0.00           H  
ATOM   3521  N   GLY A 215      42.429  82.026  34.584  1.00  0.00           N  
ATOM   3522  CA  GLY A 215      42.945  83.267  34.031  1.00  0.00           C  
ATOM   3523  C   GLY A 215      43.433  83.005  32.625  1.00  0.00           C  
ATOM   3524  O   GLY A 215      44.385  83.632  32.161  1.00  0.00           O  
ATOM   3525  H   GLY A 215      41.452  81.769  34.605  1.00  0.00           H  
ATOM   3526 1HA  GLY A 215      42.157  84.022  34.038  1.00  0.00           H  
ATOM   3527 2HA  GLY A 215      43.751  83.638  34.662  1.00  0.00           H  
ATOM   3528  N   VAL A 216      42.758  82.069  31.969  1.00  0.00           N  
ATOM   3529  CA  VAL A 216      43.073  81.680  30.609  1.00  0.00           C  
ATOM   3530  C   VAL A 216      42.811  82.823  29.637  1.00  0.00           C  
ATOM   3531  O   VAL A 216      41.913  83.639  29.848  1.00  0.00           O  
ATOM   3532  CB  VAL A 216      42.233  80.454  30.200  1.00  0.00           C  
ATOM   3533  CG1 VAL A 216      40.747  80.755  30.339  1.00  0.00           C  
ATOM   3534  CG2 VAL A 216      42.571  80.050  28.774  1.00  0.00           C  
ATOM   3535  H   VAL A 216      41.989  81.604  32.431  1.00  0.00           H  
ATOM   3536  HA  VAL A 216      44.128  81.414  30.560  1.00  0.00           H  
ATOM   3537  HB  VAL A 216      42.459  79.631  30.875  1.00  0.00           H  
ATOM   3538 1HG1 VAL A 216      40.171  79.879  30.047  1.00  0.00           H  
ATOM   3539 2HG1 VAL A 216      40.524  81.008  31.376  1.00  0.00           H  
ATOM   3540 3HG1 VAL A 216      40.484  81.592  29.696  1.00  0.00           H  
ATOM   3541 1HG2 VAL A 216      41.975  79.183  28.490  1.00  0.00           H  
ATOM   3542 2HG2 VAL A 216      42.350  80.877  28.098  1.00  0.00           H  
ATOM   3543 3HG2 VAL A 216      43.629  79.799  28.705  1.00  0.00           H  
ATOM   3544  N   PRO A 217      43.604  82.873  28.572  1.00  0.00           N  
ATOM   3545  CA  PRO A 217      43.523  83.957  27.607  1.00  0.00           C  
ATOM   3546  C   PRO A 217      42.132  84.061  26.996  1.00  0.00           C  
ATOM   3547  O   PRO A 217      41.446  83.054  26.814  1.00  0.00           O  
ATOM   3548  CB  PRO A 217      44.571  83.557  26.562  1.00  0.00           C  
ATOM   3549  CG  PRO A 217      45.638  82.880  27.351  1.00  0.00           C  
ATOM   3550  CD  PRO A 217      44.887  82.016  28.332  1.00  0.00           C  
ATOM   3551  NV  PRO A 217      43.662  82.800  28.582  1.00  0.00           N  
ATOM   3552  HA  PRO A 217      43.749  84.892  28.118  1.00  0.00           H  
ATOM   3553 1HB  PRO A 217      44.116  82.901  25.805  1.00  0.00           H  
ATOM   3554 2HB  PRO A 217      44.935  84.452  26.034  1.00  0.00           H  
ATOM   3555 1HG  PRO A 217      46.290  82.295  26.688  1.00  0.00           H  
ATOM   3556 2HG  PRO A 217      46.277  83.626  27.847  1.00  0.00           H  
ATOM   3557 1HD  PRO A 217      44.667  81.044  27.872  1.00  0.00           H  
ATOM   3558 2HD  PRO A 217      45.489  81.890  29.244  1.00  0.00           H  
ATOM   3559  N   PRO A 218      41.722  85.287  26.686  1.00  0.00           N  
ATOM   3560  CA  PRO A 218      40.328  85.582  26.376  1.00  0.00           C  
ATOM   3561  C   PRO A 218      39.794  84.720  25.243  1.00  0.00           C  
ATOM   3562  O   PRO A 218      38.625  84.334  25.243  1.00  0.00           O  
ATOM   3563  CB  PRO A 218      40.375  87.060  25.978  1.00  0.00           C  
ATOM   3564  CG  PRO A 218      41.400  87.651  26.887  1.00  0.00           C  
ATOM   3565  CD  PRO A 218      42.478  86.602  26.966  1.00  0.00           C  
ATOM   3566  NV  PRO A 218      41.736  85.355  26.696  1.00  0.00           N  
ATOM   3567  HA  PRO A 218      39.728  85.381  27.264  1.00  0.00           H  
ATOM   3568 1HB  PRO A 218      40.642  87.156  24.914  1.00  0.00           H  
ATOM   3569 2HB  PRO A 218      39.382  87.514  26.103  1.00  0.00           H  
ATOM   3570 1HG  PRO A 218      41.764  88.605  26.478  1.00  0.00           H  
ATOM   3571 2HG  PRO A 218      40.955  87.875  27.866  1.00  0.00           H  
ATOM   3572 1HD  PRO A 218      43.232  86.791  26.188  1.00  0.00           H  
ATOM   3573 2HD  PRO A 218      42.938  86.624  27.965  1.00  0.00           H  
ATOM   3574  N   GLU A 219      40.642  84.410  24.268  1.00  2.36           N  
ATOM   3575  CA  GLU A 219      40.213  83.580  23.160  1.00  2.36           C  
ATOM   3576  C   GLU A 219      39.929  82.157  23.634  1.00  2.36           C  
ATOM   3577  O   GLU A 219      38.972  81.524  23.187  1.00  2.36           O  
ATOM   3578  CB  GLU A 219      41.276  83.567  22.061  1.00  2.36           C  
ATOM   3579  CG  GLU A 219      41.550  84.927  21.434  1.00  2.36           C  
ATOM   3580  CD  GLU A 219      42.451  85.789  22.277  1.00  2.36           C  
ATOM   3581  OE1 GLU A 219      42.877  85.334  23.311  1.00  2.36           O  
ATOM   3582  OE2 GLU A 219      42.710  86.902  21.884  1.00  2.36           O1-
ATOM   3583  H   GLU A 219      41.588  84.761  24.311  1.00  2.36           H  
ATOM   3584  HA  GLU A 219      39.288  83.996  22.763  1.00  2.36           H  
ATOM   3585 1HB  GLU A 219      42.215  83.192  22.467  1.00  2.36           H  
ATOM   3586 2HB  GLU A 219      40.969  82.888  21.264  1.00  2.36           H  
ATOM   3587 1HG  GLU A 219      42.015  84.781  20.460  1.00  2.36           H  
ATOM   3588 2HG  GLU A 219      40.602  85.443  21.282  1.00  2.36           H  
ATOM   3589  N   GLN A 220      40.764  81.650  24.543  1.00  0.00           N  
ATOM   3590  CA  GLN A 220      40.553  80.312  25.075  1.00  0.00           C  
ATOM   3591  C   GLN A 220      39.289  80.248  25.922  1.00  0.00           C  
ATOM   3592  O   GLN A 220      38.528  79.281  25.850  1.00  0.00           O  
ATOM   3593  CB  GLN A 220      41.760  79.867  25.903  1.00  0.00           C  
ATOM   3594  CG  GLN A 220      42.883  79.248  25.088  1.00  0.00           C  
ATOM   3595  CD  GLN A 220      42.413  78.069  24.260  1.00  0.00           C  
ATOM   3596  NE2 GLN A 220      42.729  78.090  22.968  1.00  0.00           N  
ATOM   3597  OE1 GLN A 220      41.772  77.148  24.770  1.00  0.00           O  
ATOM   3598  H   GLN A 220      41.545  82.210  24.855  1.00  0.00           H  
ATOM   3599  HA  GLN A 220      40.427  79.629  24.233  1.00  0.00           H  
ATOM   3600 1HB  GLN A 220      42.168  80.724  26.442  1.00  0.00           H  
ATOM   3601 2HB  GLN A 220      41.442  79.136  26.647  1.00  0.00           H  
ATOM   3602 1HG  GLN A 220      43.285  80.003  24.413  1.00  0.00           H  
ATOM   3603 2HG  GLN A 220      43.662  78.900  25.766  1.00  0.00           H  
ATOM   3604 1HE2 GLN A 220      42.446  77.338  22.371  1.00  0.00           H  
ATOM   3605 2HE2 GLN A 220      43.249  78.857  22.594  1.00  0.00           H  
ATOM   3606  N   LEU A 221      39.069  81.283  26.727  1.00  0.00           N  
ATOM   3607  CA  LEU A 221      37.896  81.346  27.589  1.00  0.00           C  
ATOM   3608  C   LEU A 221      36.613  81.419  26.770  1.00  0.00           C  
ATOM   3609  O   LEU A 221      35.615  80.780  27.103  1.00  0.00           O  
ATOM   3610  CB  LEU A 221      37.987  82.563  28.518  1.00  0.00           C  
ATOM   3611  CG  LEU A 221      36.647  83.174  28.950  1.00  0.00           C  
ATOM   3612  CD1 LEU A 221      35.935  82.219  29.897  1.00  0.00           C  
ATOM   3613  CD2 LEU A 221      36.893  84.520  29.611  1.00  0.00           C  
ATOM   3614  H   LEU A 221      39.729  82.045  26.739  1.00  0.00           H  
ATOM   3615  HA  LEU A 221      37.861  80.433  28.183  1.00  0.00           H  
ATOM   3616 1HB  LEU A 221      38.521  82.272  29.419  1.00  0.00           H  
ATOM   3617 2HB  LEU A 221      38.558  83.343  28.016  1.00  0.00           H  
ATOM   3618  HG  LEU A 221      36.011  83.308  28.075  1.00  0.00           H  
ATOM   3619 1HD1 LEU A 221      34.984  82.654  30.203  1.00  0.00           H  
ATOM   3620 2HD1 LEU A 221      35.754  81.269  29.392  1.00  0.00           H  
ATOM   3621 3HD1 LEU A 221      36.556  82.050  30.776  1.00  0.00           H  
ATOM   3622 1HD2 LEU A 221      35.939  84.956  29.916  1.00  0.00           H  
ATOM   3623 2HD2 LEU A 221      37.527  84.386  30.485  1.00  0.00           H  
ATOM   3624 3HD2 LEU A 221      37.386  85.189  28.905  1.00  0.00           H  
ATOM   3625  N   ALA A 222      36.645  82.204  25.698  1.00  1.82           N  
ATOM   3626  CA  ALA A 222      35.484  82.362  24.828  1.00  1.82           C  
ATOM   3627  C   ALA A 222      35.131  81.051  24.139  1.00  1.82           C  
ATOM   3628  O   ALA A 222      33.956  80.703  24.013  1.00  1.82           O  
ATOM   3629  CB  ALA A 222      35.740  83.452  23.799  1.00  1.82           C  
ATOM   3630  H   ALA A 222      37.494  82.703  25.477  1.00  1.82           H  
ATOM   3631  HA  ALA A 222      34.636  82.655  25.447  1.00  1.82           H  
ATOM   3632 1HB  ALA A 222      34.864  83.555  23.158  1.00  1.82           H  
ATOM   3633 2HB  ALA A 222      35.933  84.395  24.305  1.00  1.82           H  
ATOM   3634 3HB  ALA A 222      36.602  83.182  23.191  1.00  1.82           H  
ATOM   3635  N   GLU A 223      36.152  80.327  23.695  1.00  2.03           N  
ATOM   3636  CA  GLU A 223      35.950  79.052  23.015  1.00  2.03           C  
ATOM   3637  C   GLU A 223      35.334  78.022  23.953  1.00  2.03           C  
ATOM   3638  O   GLU A 223      34.451  77.258  23.562  1.00  2.03           O  
ATOM   3639  CB  GLU A 223      37.274  78.527  22.462  1.00  2.03           C  
ATOM   3640  CG  GLU A 223      37.156  77.229  21.673  1.00  2.03           C  
ATOM   3641  CD  GLU A 223      36.364  77.385  20.406  1.00  2.03           C  
ATOM   3642  OE1 GLU A 223      36.241  78.491  19.938  1.00  2.03           O  
ATOM   3643  OE2 GLU A 223      35.880  76.396  19.906  1.00  2.03           O1-
ATOM   3644  H   GLU A 223      37.092  80.668  23.830  1.00  2.03           H  
ATOM   3645  HA  GLU A 223      35.253  79.214  22.194  1.00  2.03           H  
ATOM   3646 1HB  GLU A 223      37.720  79.277  21.806  1.00  2.03           H  
ATOM   3647 2HB  GLU A 223      37.970  78.355  23.285  1.00  2.03           H  
ATOM   3648 1HG  GLU A 223      38.156  76.876  21.424  1.00  2.03           H  
ATOM   3649 2HG  GLU A 223      36.683  76.477  22.303  1.00  2.03           H  
ATOM   3650  N   PHE A 224      35.805  78.003  25.195  1.00  0.00           N  
ATOM   3651  CA  PHE A 224      35.302  77.065  26.193  1.00  0.00           C  
ATOM   3652  C   PHE A 224      33.835  77.332  26.511  1.00  0.00           C  
ATOM   3653  O   PHE A 224      33.043  76.403  26.658  1.00  0.00           O  
ATOM   3654  CB  PHE A 224      36.130  77.151  27.474  1.00  0.00           C  
ATOM   3655  CG  PHE A 224      35.738  76.144  28.520  1.00  0.00           C  
ATOM   3656  CD1 PHE A 224      35.689  74.792  28.217  1.00  0.00           C  
ATOM   3657  CD2 PHE A 224      35.414  76.549  29.806  1.00  0.00           C  
ATOM   3658  CE1 PHE A 224      35.329  73.866  29.177  1.00  0.00           C  
ATOM   3659  CE2 PHE A 224      35.055  75.625  30.767  1.00  0.00           C  
ATOM   3660  CZ  PHE A 224      35.012  74.282  30.452  1.00  0.00           C  
ATOM   3661  H   PHE A 224      36.530  78.655  25.457  1.00  0.00           H  
ATOM   3662  HA  PHE A 224      35.373  76.059  25.777  1.00  0.00           H  
ATOM   3663 1HB  PHE A 224      37.183  77.002  27.238  1.00  0.00           H  
ATOM   3664 2HB  PHE A 224      36.030  78.146  27.906  1.00  0.00           H  
ATOM   3665  HD1 PHE A 224      35.943  74.463  27.210  1.00  0.00           H  
ATOM   3666  HD2 PHE A 224      35.447  77.608  30.055  1.00  0.00           H  
ATOM   3667  HE1 PHE A 224      35.296  72.806  28.925  1.00  0.00           H  
ATOM   3668  HE2 PHE A 224      34.804  75.955  31.776  1.00  0.00           H  
ATOM   3669  HZ  PHE A 224      34.726  73.552  31.209  1.00  0.00           H  
ATOM   3670  N   ALA A 225      33.485  78.609  26.617  1.00  0.00           N  
ATOM   3671  CA  ALA A 225      32.113  79.004  26.919  1.00  0.00           C  
ATOM   3672  C   ALA A 225      31.163  78.601  25.798  1.00  0.00           C  
ATOM   3673  O   ALA A 225      30.054  78.136  26.050  1.00  0.00           O  
ATOM   3674  CB  ALA A 225      32.034  80.504  27.166  1.00  0.00           C  
ATOM   3675  H   ALA A 225      34.184  79.326  26.486  1.00  0.00           H  
ATOM   3676  HA  ALA A 225      31.802  78.480  27.825  1.00  0.00           H  
ATOM   3677 1HB  ALA A 225      31.003  80.781  27.391  1.00  0.00           H  
ATOM   3678 2HB  ALA A 225      32.673  80.768  28.008  1.00  0.00           H  
ATOM   3679 3HB  ALA A 225      32.369  81.036  26.278  1.00  0.00           H  
ATOM   3680  N   GLU A 226      31.610  78.784  24.560  1.00  3.72           N  
ATOM   3681  CA  GLU A 226      30.801  78.440  23.397  1.00  3.72           C  
ATOM   3682  C   GLU A 226      30.547  76.939  23.327  1.00  3.72           C  
ATOM   3683  O   GLU A 226      29.443  76.503  23.007  1.00  3.72           O  
ATOM   3684  CB  GLU A 226      31.485  78.911  22.112  1.00  3.72           C  
ATOM   3685  CG  GLU A 226      30.678  78.678  20.845  1.00  3.72           C  
ATOM   3686  CD  GLU A 226      29.473  79.573  20.747  1.00  3.72           C  
ATOM   3687  OE1 GLU A 226      29.253  80.343  21.650  1.00  3.72           O  
ATOM   3688  OE2 GLU A 226      28.769  79.485  19.769  1.00  3.72           O1-
ATOM   3689  H   GLU A 226      32.533  79.171  24.420  1.00  3.72           H  
ATOM   3690  HA  GLU A 226      29.838  78.937  23.498  1.00  3.72           H  
ATOM   3691 1HB  GLU A 226      31.695  79.979  22.184  1.00  3.72           H  
ATOM   3692 2HB  GLU A 226      32.441  78.398  22.000  1.00  3.72           H  
ATOM   3693 1HG  GLU A 226      31.316  78.853  19.980  1.00  3.72           H  
ATOM   3694 2HG  GLU A 226      30.352  77.638  20.819  1.00  3.72           H  
ATOM   3695  N   ARG A 227      31.577  76.155  23.627  1.00  1.09           N  
ATOM   3696  CA  ARG A 227      31.467  74.701  23.600  1.00  1.09           C  
ATOM   3697  C   ARG A 227      30.485  74.202  24.654  1.00  1.09           C  
ATOM   3698  O   ARG A 227      29.697  73.293  24.401  1.00  1.09           O  
ATOM   3699  CB  ARG A 227      32.825  74.056  23.831  1.00  1.09           C  
ATOM   3700  CG  ARG A 227      32.844  72.543  23.698  1.00  1.09           C  
ATOM   3701  CD  ARG A 227      32.378  72.102  22.358  1.00  1.09           C  
ATOM   3702  NE  ARG A 227      32.413  70.655  22.221  1.00  1.09           N  
ATOM   3703  CZ  ARG A 227      31.849  69.968  21.208  1.00  1.09           C  
ATOM   3704  NH1 ARG A 227      31.210  70.609  20.256  1.00  1.09           N1+
ATOM   3705  NH2 ARG A 227      31.937  68.648  21.175  1.00  1.09           N  
ATOM   3706  H   ARG A 227      32.458  76.577  23.883  1.00  1.09           H  
ATOM   3707  HA  ARG A 227      31.081  74.410  22.624  1.00  1.09           H  
ATOM   3708 1HB  ARG A 227      33.544  74.458  23.117  1.00  1.09           H  
ATOM   3709 2HB  ARG A 227      33.179  74.305  24.830  1.00  1.09           H  
ATOM   3710 1HG  ARG A 227      33.861  72.177  23.845  1.00  1.09           H  
ATOM   3711 2HG  ARG A 227      32.189  72.102  24.453  1.00  1.09           H  
ATOM   3712 1HD  ARG A 227      31.351  72.433  22.203  1.00  1.09           H  
ATOM   3713 2HD  ARG A 227      33.019  72.532  21.591  1.00  1.09           H  
ATOM   3714  HE  ARG A 227      32.896  70.126  22.936  1.00  1.09           H  
ATOM   3715 1HH1 ARG A 227      31.145  71.617  20.282  1.00  1.09           H  
ATOM   3716 2HH1 ARG A 227      30.788  70.094  19.496  1.00  1.09           H  
ATOM   3717 1HH2 ARG A 227      32.428  68.158  21.907  1.00  1.09           H  
ATOM   3718 2HH2 ARG A 227      31.514  68.135  20.416  1.00  1.09           H  
ATOM   3719  N   LEU A 228      30.541  74.804  25.837  1.00  0.00           N  
ATOM   3720  CA  LEU A 228      29.659  74.422  26.934  1.00  0.00           C  
ATOM   3721  C   LEU A 228      28.203  74.720  26.597  1.00  0.00           C  
ATOM   3722  O   LEU A 228      27.312  73.925  26.895  1.00  0.00           O  
ATOM   3723  CB  LEU A 228      30.055  75.163  28.216  1.00  0.00           C  
ATOM   3724  CG  LEU A 228      31.466  74.870  28.744  1.00  0.00           C  
ATOM   3725  CD1 LEU A 228      31.707  75.663  30.021  1.00  0.00           C  
ATOM   3726  CD2 LEU A 228      31.618  73.377  28.990  1.00  0.00           C  
ATOM   3727  H   LEU A 228      31.212  75.546  25.983  1.00  0.00           H  
ATOM   3728  HA  LEU A 228      29.754  73.349  27.084  1.00  0.00           H  
ATOM   3729 1HB  LEU A 228      29.985  76.232  28.036  1.00  0.00           H  
ATOM   3730 2HB  LEU A 228      29.348  74.899  29.002  1.00  0.00           H  
ATOM   3731  HG  LEU A 228      32.204  75.193  28.008  1.00  0.00           H  
ATOM   3732 1HD1 LEU A 228      32.707  75.457  30.397  1.00  0.00           H  
ATOM   3733 2HD1 LEU A 228      31.610  76.728  29.812  1.00  0.00           H  
ATOM   3734 3HD1 LEU A 228      30.972  75.373  30.773  1.00  0.00           H  
ATOM   3735 1HD2 LEU A 228      32.621  73.169  29.364  1.00  0.00           H  
ATOM   3736 2HD2 LEU A 228      30.883  73.053  29.729  1.00  0.00           H  
ATOM   3737 3HD2 LEU A 228      31.460  72.835  28.059  1.00  0.00           H  
ATOM   3738  N   VAL A 229      27.968  75.870  25.976  1.00  2.10           N  
ATOM   3739  CA  VAL A 229      26.620  76.275  25.600  1.00  2.10           C  
ATOM   3740  C   VAL A 229      26.033  75.332  24.557  1.00  2.10           C  
ATOM   3741  O   VAL A 229      24.856  74.976  24.621  1.00  2.10           O  
ATOM   3742  CB  VAL A 229      26.630  77.710  25.042  1.00  2.10           C  
ATOM   3743  CG1 VAL A 229      25.224  78.136  24.639  1.00  2.10           C  
ATOM   3744  CG2 VAL A 229      27.208  78.665  26.075  1.00  2.10           C  
ATOM   3745  H   VAL A 229      28.744  76.480  25.758  1.00  2.10           H  
ATOM   3746  HA  VAL A 229      25.990  76.226  26.489  1.00  2.10           H  
ATOM   3747  HB  VAL A 229      27.243  77.737  24.140  1.00  2.10           H  
ATOM   3748 1HG1 VAL A 229      25.251  79.153  24.246  1.00  2.10           H  
ATOM   3749 2HG1 VAL A 229      24.846  77.460  23.875  1.00  2.10           H  
ATOM   3750 3HG1 VAL A 229      24.571  78.101  25.511  1.00  2.10           H  
ATOM   3751 1HG2 VAL A 229      27.211  79.678  25.673  1.00  2.10           H  
ATOM   3752 2HG2 VAL A 229      26.597  78.635  26.978  1.00  2.10           H  
ATOM   3753 3HG2 VAL A 229      28.228  78.365  26.317  1.00  2.10           H  
ATOM   3754  N   GLU A 230      26.859  74.933  23.596  1.00  4.94           N  
ATOM   3755  CA  GLU A 230      26.422  74.029  22.538  1.00  4.94           C  
ATOM   3756  C   GLU A 230      26.048  72.662  23.098  1.00  4.94           C  
ATOM   3757  O   GLU A 230      25.061  72.058  22.681  1.00  4.94           O  
ATOM   3758  CB  GLU A 230      27.519  73.875  21.483  1.00  4.94           C  
ATOM   3759  CG  GLU A 230      27.686  75.080  20.568  1.00  4.94           C  
ATOM   3760  CD  GLU A 230      28.821  74.924  19.594  1.00  4.94           C  
ATOM   3761  OE1 GLU A 230      29.545  73.965  19.705  1.00  4.94           O  
ATOM   3762  OE2 GLU A 230      28.964  75.767  18.740  1.00  4.94           O1-
ATOM   3763  H   GLU A 230      27.813  75.263  23.598  1.00  4.94           H  
ATOM   3764  HA  GLU A 230      25.531  74.455  22.075  1.00  4.94           H  
ATOM   3765 1HB  GLU A 230      28.475  73.694  21.973  1.00  4.94           H  
ATOM   3766 2HB  GLU A 230      27.303  73.007  20.857  1.00  4.94           H  
ATOM   3767 1HG  GLU A 230      26.761  75.232  20.010  1.00  4.94           H  
ATOM   3768 2HG  GLU A 230      27.858  75.966  21.179  1.00  4.94           H  
ATOM   3769  N   ILE A 231      26.847  72.181  24.045  1.00  0.00           N  
ATOM   3770  CA  ILE A 231      26.602  70.883  24.664  1.00  0.00           C  
ATOM   3771  C   ILE A 231      25.297  70.885  25.451  1.00  0.00           C  
ATOM   3772  O   ILE A 231      24.537  69.917  25.411  1.00  0.00           O  
ATOM   3773  CB  ILE A 231      27.763  70.492  25.597  1.00  0.00           C  
ATOM   3774  CG1 ILE A 231      29.043  70.262  24.790  1.00  0.00           C  
ATOM   3775  CG2 ILE A 231      27.406  69.251  26.399  1.00  0.00           C  
ATOM   3776  CD1 ILE A 231      28.901  69.220  23.704  1.00  0.00           C  
ATOM   3777  H   ILE A 231      27.643  72.724  24.342  1.00  0.00           H  
ATOM   3778  HA  ILE A 231      26.515  70.140  23.870  1.00  0.00           H  
ATOM   3779  HB  ILE A 231      27.967  71.311  26.286  1.00  0.00           H  
ATOM   3780 1HG1 ILE A 231      29.354  71.197  24.327  1.00  0.00           H  
ATOM   3781 2HG1 ILE A 231      29.844  69.947  25.459  1.00  0.00           H  
ATOM   3782 1HG2 ILE A 231      28.237  68.988  27.054  1.00  0.00           H  
ATOM   3783 2HG2 ILE A 231      26.518  69.449  27.002  1.00  0.00           H  
ATOM   3784 3HG2 ILE A 231      27.203  68.422  25.719  1.00  0.00           H  
ATOM   3785 1HD1 ILE A 231      29.849  69.113  23.176  1.00  0.00           H  
ATOM   3786 2HD1 ILE A 231      28.623  68.265  24.149  1.00  0.00           H  
ATOM   3787 3HD1 ILE A 231      28.127  69.531  23.001  1.00  0.00           H  
ATOM   3788  N   LEU A 232      25.043  71.978  26.160  1.00  0.00           N  
ATOM   3789  CA  LEU A 232      23.829  72.108  26.957  1.00  0.00           C  
ATOM   3790  C   LEU A 232      22.587  72.122  26.071  1.00  0.00           C  
ATOM   3791  O   LEU A 232      21.570  71.510  26.399  1.00  0.00           O  
ATOM   3792  CB  LEU A 232      23.878  73.391  27.796  1.00  0.00           C  
ATOM   3793  CG  LEU A 232      22.602  73.725  28.578  1.00  0.00           C  
ATOM   3794  CD1 LEU A 232      22.244  72.562  29.490  1.00  0.00           C  
ATOM   3795  CD2 LEU A 232      22.816  75.002  29.376  1.00  0.00           C  
ATOM   3796  H   LEU A 232      25.707  72.737  26.151  1.00  0.00           H  
ATOM   3797  HA  LEU A 232      23.757  71.240  27.613  1.00  0.00           H  
ATOM   3798 1HB  LEU A 232      24.692  73.304  28.515  1.00  0.00           H  
ATOM   3799 2HB  LEU A 232      24.093  74.230  27.136  1.00  0.00           H  
ATOM   3800  HG  LEU A 232      21.775  73.867  27.881  1.00  0.00           H  
ATOM   3801 1HD1 LEU A 232      21.336  72.798  30.046  1.00  0.00           H  
ATOM   3802 2HD1 LEU A 232      22.079  71.665  28.892  1.00  0.00           H  
ATOM   3803 3HD1 LEU A 232      23.061  72.384  30.189  1.00  0.00           H  
ATOM   3804 1HD2 LEU A 232      21.906  75.241  29.931  1.00  0.00           H  
ATOM   3805 2HD2 LEU A 232      23.639  74.862  30.073  1.00  0.00           H  
ATOM   3806 3HD2 LEU A 232      23.051  75.821  28.697  1.00  0.00           H  
ATOM   3807  N   ARG A 233      22.678  72.822  24.946  1.00  3.35           N  
ATOM   3808  CA  ARG A 233      21.563  72.916  24.011  1.00  3.35           C  
ATOM   3809  C   ARG A 233      21.236  71.559  23.404  1.00  3.35           C  
ATOM   3810  O   ARG A 233      20.069  71.203  23.244  1.00  3.35           O  
ATOM   3811  CB  ARG A 233      21.883  73.905  22.898  1.00  3.35           C  
ATOM   3812  CG  ARG A 233      20.746  74.153  21.917  1.00  3.35           C  
ATOM   3813  CD  ARG A 233      21.097  75.197  20.924  1.00  3.35           C  
ATOM   3814  NE  ARG A 233      22.188  74.774  20.056  1.00  3.35           N  
ATOM   3815  CZ  ARG A 233      22.041  73.981  18.977  1.00  3.35           C  
ATOM   3816  NH1 ARG A 233      20.851  73.532  18.646  1.00  3.35           N1+
ATOM   3817  NH2 ARG A 233      23.097  73.651  18.252  1.00  3.35           N  
ATOM   3818  H   ARG A 233      23.541  73.302  24.734  1.00  3.35           H  
ATOM   3819  HA  ARG A 233      20.688  73.256  24.563  1.00  3.35           H  
ATOM   3820 1HB  ARG A 233      22.161  74.864  23.331  1.00  3.35           H  
ATOM   3821 2HB  ARG A 233      22.738  73.544  22.324  1.00  3.35           H  
ATOM   3822 1HG  ARG A 233      20.519  73.230  21.383  1.00  3.35           H  
ATOM   3823 2HG  ARG A 233      19.862  74.483  22.466  1.00  3.35           H  
ATOM   3824 1HD  ARG A 233      20.230  75.413  20.299  1.00  3.35           H  
ATOM   3825 2HD  ARG A 233      21.407  76.104  21.440  1.00  3.35           H  
ATOM   3826  HE  ARG A 233      23.117  75.100  20.278  1.00  3.35           H  
ATOM   3827 1HH1 ARG A 233      20.046  73.784  19.200  1.00  3.35           H  
ATOM   3828 2HH1 ARG A 233      20.741  72.938  17.837  1.00  3.35           H  
ATOM   3829 1HH2 ARG A 233      24.012  73.997  18.505  1.00  3.35           H  
ATOM   3830 2HH2 ARG A 233      22.988  73.056  17.443  1.00  3.35           H  
ATOM   3831  N   GLU A 234      22.276  70.802  23.068  1.00  2.91           N  
ATOM   3832  CA  GLU A 234      22.102  69.480  22.476  1.00  2.91           C  
ATOM   3833  C   GLU A 234      21.433  68.525  23.455  1.00  2.91           C  
ATOM   3834  O   GLU A 234      20.581  67.723  23.072  1.00  2.91           O  
ATOM   3835  CB  GLU A 234      23.450  68.912  22.033  1.00  2.91           C  
ATOM   3836  CG  GLU A 234      24.028  69.563  20.783  1.00  2.91           C  
ATOM   3837  CD  GLU A 234      25.370  69.002  20.397  1.00  2.91           C  
ATOM   3838  OE1 GLU A 234      25.872  68.172  21.116  1.00  2.91           O  
ATOM   3839  OE2 GLU A 234      25.887  69.403  19.381  1.00  2.91           O1-
ATOM   3840  H   GLU A 234      23.209  71.151  23.222  1.00  2.91           H  
ATOM   3841  HA  GLU A 234      21.449  69.581  21.609  1.00  2.91           H  
ATOM   3842 1HB  GLU A 234      24.178  69.030  22.838  1.00  2.91           H  
ATOM   3843 2HB  GLU A 234      23.349  67.844  21.836  1.00  2.91           H  
ATOM   3844 1HG  GLU A 234      23.334  69.417  19.958  1.00  2.91           H  
ATOM   3845 2HG  GLU A 234      24.125  70.634  20.956  1.00  2.91           H  
ATOM   3846  N   ALA A 235      21.863  68.648  24.724  1.00  0.00           N  
ATOM   3847  CA  ALA A 235      21.490  67.766  25.827  1.00  0.00           C  
ATOM   3848  C   ALA A 235      20.010  67.848  26.175  1.00  0.00           C  
ATOM   3849  O   ALA A 235      19.441  66.908  26.728  1.00  0.00           O  
ATOM   3850  CB  ALA A 235      22.328  68.090  27.057  1.00  0.00           C  
ATOM   3851  H   ALA A 235      22.492  69.405  24.956  1.00  0.00           H  
ATOM   3852  HA  ALA A 235      21.686  66.741  25.522  1.00  0.00           H  
ATOM   3853 1HB  ALA A 235      22.051  67.419  27.871  1.00  0.00           H  
ATOM   3854 2HB  ALA A 235      23.384  67.959  26.822  1.00  0.00           H  
ATOM   3855 3HB  ALA A 235      22.148  69.120  27.358  1.00  0.00           H  
ATOM   3856  N   GLY A 236      19.391  68.974  25.847  1.00  0.00           N  
ATOM   3857  CA  GLY A 236      18.005  69.221  26.218  1.00  0.00           C  
ATOM   3858  C   GLY A 236      17.899  69.838  27.609  1.00  0.00           C  
ATOM   3859  O   GLY A 236      17.025  69.471  28.396  1.00  0.00           O  
ATOM   3860  OXT GLY A 236      18.673  70.691  27.948  1.00  0.00           O1-
ATOM   3861  H   GLY A 236      19.896  69.678  25.325  1.00  0.00           H  
ATOM   3862 1HA  GLY A 236      17.547  69.890  25.491  1.00  0.00           H  
ATOM   3863 2HA  GLY A 236      17.450  68.286  26.194  1.00  0.00           H  
TER   
ATOM   3864  N   ASP B   1      59.795  36.435  40.092  1.00  0.00           N  
ATOM   3865  CA  ASP B   1      59.096  35.472  39.251  1.00  0.00           C  
ATOM   3866  C   ASP B   1      57.646  35.870  39.007  1.00  0.00           C  
ATOM   3867  O   ASP B   1      56.944  35.221  38.234  1.00  0.00           O  
ATOM   3868  CB  ASP B   1      59.139  34.081  39.876  1.00  0.00           C  
ATOM   3869  CG  ASP B   1      60.546  33.548  39.991  1.00  0.00           C  
ATOM   3870  OD1 ASP B   1      61.405  34.075  39.324  1.00  0.00           O  
ATOM   3871  OD2 ASP B   1      60.767  32.648  40.758  1.00  0.00           O1-
ATOM   3872 1H   ASP B   1      60.783  36.398  39.881  1.00  0.00           H  
ATOM   3873 2H   ASP B   1      59.446  37.364  39.908  1.00  0.00           H  
ATOM   3874 3H   ASP B   1      59.655  36.204  41.065  1.00  0.00           H  
ATOM   3875  HA  ASP B   1      59.604  35.432  38.284  1.00  0.00           H  
ATOM   3876 1HB  ASP B   1      58.694  34.116  40.861  1.00  0.00           H  
ATOM   3877 2HB  ASP B   1      58.548  33.389  39.273  1.00  0.00           H  
ATOM   3878  N   ASP B   2      57.186  36.927  39.674  1.00  0.00           N  
ATOM   3879  CA  ASP B   2      55.777  37.311  39.592  1.00  0.00           C  
ATOM   3880  C   ASP B   2      55.385  37.697  38.167  1.00  0.00           C  
ATOM   3881  O   ASP B   2      54.276  37.403  37.714  1.00  0.00           O  
ATOM   3882  CB  ASP B   2      55.483  38.476  40.539  1.00  0.00           C  
ATOM   3883  CG  ASP B   2      53.993  38.684  40.776  1.00  0.00           C  
ATOM   3884  OD1 ASP B   2      53.382  37.833  41.379  1.00  0.00           O  
ATOM   3885  OD2 ASP B   2      53.482  39.694  40.351  1.00  0.00           O1-
ATOM   3886  H   ASP B   2      57.802  37.461  40.268  1.00  0.00           H  
ATOM   3887  HA  ASP B   2      55.169  36.458  39.889  1.00  0.00           H  
ATOM   3888 1HB  ASP B   2      55.965  38.293  41.500  1.00  0.00           H  
ATOM   3889 2HB  ASP B   2      55.903  39.393  40.130  1.00  0.00           H  
ATOM   3890  N   LEU B   3      56.302  38.341  37.455  1.00  0.00           N  
ATOM   3891  CA  LEU B   3      56.039  38.753  36.084  1.00  0.00           C  
ATOM   3892  C   LEU B   3      56.017  37.553  35.141  1.00  0.00           C  
ATOM   3893  O   LEU B   3      55.260  37.538  34.169  1.00  0.00           O  
ATOM   3894  CB  LEU B   3      57.092  39.773  35.635  1.00  0.00           C  
ATOM   3895  CG  LEU B   3      57.091  41.131  36.367  1.00  0.00           C  
ATOM   3896  CD1 LEU B   3      58.342  41.896  35.989  1.00  0.00           C  
ATOM   3897  CD2 LEU B   3      55.867  41.938  35.974  1.00  0.00           C  
ATOM   3898  H   LEU B   3      57.191  38.561  37.880  1.00  0.00           H  
ATOM   3899  HA  LEU B   3      55.058  39.223  36.049  1.00  0.00           H  
ATOM   3900 1HB  LEU B   3      58.061  39.333  35.790  1.00  0.00           H  
ATOM   3901 2HB  LEU B   3      56.960  39.962  34.574  1.00  0.00           H  
ATOM   3902  HG  LEU B   3      57.096  40.969  37.446  1.00  0.00           H  
ATOM   3903 1HD1 LEU B   3      58.352  42.858  36.504  1.00  0.00           H  
ATOM   3904 2HD1 LEU B   3      59.225  41.323  36.271  1.00  0.00           H  
ATOM   3905 3HD1 LEU B   3      58.341  42.062  34.918  1.00  0.00           H  
ATOM   3906 1HD2 LEU B   3      55.889  42.896  36.493  1.00  0.00           H  
ATOM   3907 2HD2 LEU B   3      55.881  42.110  34.903  1.00  0.00           H  
ATOM   3908 3HD2 LEU B   3      54.961  41.404  36.245  1.00  0.00           H  
ATOM   3909  N   LEU B   4      56.836  36.537  35.431  1.00  0.00           N  
ATOM   3910  CA  LEU B   4      56.855  35.344  34.588  1.00  0.00           C  
ATOM   3911  C   LEU B   4      55.529  34.625  34.721  1.00  0.00           C  
ATOM   3912  O   LEU B   4      54.981  34.116  33.744  1.00  0.00           O  
ATOM   3913  CB  LEU B   4      57.971  34.370  35.004  1.00  0.00           C  
ATOM   3914  CG  LEU B   4      59.416  34.777  34.696  1.00  0.00           C  
ATOM   3915  CD1 LEU B   4      60.356  33.724  35.265  1.00  0.00           C  
ATOM   3916  CD2 LEU B   4      59.614  34.921  33.175  1.00  0.00           C  
ATOM   3917  H   LEU B   4      57.431  36.589  36.243  1.00  0.00           H  
ATOM   3918  HA  LEU B   4      56.985  35.640  33.552  1.00  0.00           H  
ATOM   3919 1HB  LEU B   4      57.902  34.215  36.081  1.00  0.00           H  
ATOM   3920 2HB  LEU B   4      57.790  33.415  34.513  1.00  0.00           H  
ATOM   3921  HG  LEU B   4      59.638  35.711  35.187  1.00  0.00           H  
ATOM   3922 1HD1 LEU B   4      61.389  34.012  35.068  1.00  0.00           H  
ATOM   3923 2HD1 LEU B   4      60.205  33.643  36.343  1.00  0.00           H  
ATOM   3924 3HD1 LEU B   4      60.152  32.761  34.799  1.00  0.00           H  
ATOM   3925 1HD2 LEU B   4      60.644  35.209  32.969  1.00  0.00           H  
ATOM   3926 2HD2 LEU B   4      59.398  33.971  32.689  1.00  0.00           H  
ATOM   3927 3HD2 LEU B   4      58.945  35.686  32.783  1.00  0.00           H  
ATOM   3928  N   LEU B   5      55.011  34.601  35.941  1.00  0.00           N  
ATOM   3929  CA  LEU B   5      53.753  33.943  36.225  1.00  0.00           C  
ATOM   3930  C   LEU B   5      52.609  34.625  35.492  1.00  0.00           C  
ATOM   3931  O   LEU B   5      51.728  33.956  34.947  1.00  0.00           O  
ATOM   3932  CB  LEU B   5      53.524  33.926  37.739  1.00  0.00           C  
ATOM   3933  CG  LEU B   5      54.508  33.028  38.527  1.00  0.00           C  
ATOM   3934  CD1 LEU B   5      54.461  33.374  39.990  1.00  0.00           C  
ATOM   3935  CD2 LEU B   5      54.126  31.587  38.339  1.00  0.00           C  
ATOM   3936  H   LEU B   5      55.527  35.033  36.702  1.00  0.00           H  
ATOM   3937  HA  LEU B   5      53.813  32.920  35.868  1.00  0.00           H  
ATOM   3938 1HB  LEU B   5      53.621  34.943  38.118  1.00  0.00           H  
ATOM   3939 2HB  LEU B   5      52.514  33.581  37.939  1.00  0.00           H  
ATOM   3940  HG  LEU B   5      55.519  33.191  38.163  1.00  0.00           H  
ATOM   3941 1HD1 LEU B   5      55.158  32.741  40.538  1.00  0.00           H  
ATOM   3942 2HD1 LEU B   5      54.737  34.414  40.122  1.00  0.00           H  
ATOM   3943 3HD1 LEU B   5      53.467  33.216  40.360  1.00  0.00           H  
ATOM   3944 1HD2 LEU B   5      54.806  30.958  38.888  1.00  0.00           H  
ATOM   3945 2HD2 LEU B   5      53.124  31.454  38.723  1.00  0.00           H  
ATOM   3946 3HD2 LEU B   5      54.159  31.316  37.296  1.00  0.00           H  
ATOM   3947  N   LEU B   6      52.645  35.952  35.428  1.00  0.00           N  
ATOM   3948  CA  LEU B   6      51.629  36.674  34.672  1.00  0.00           C  
ATOM   3949  C   LEU B   6      51.708  36.320  33.189  1.00  0.00           C  
ATOM   3950  O   LEU B   6      50.684  36.086  32.549  1.00  0.00           O  
ATOM   3951  CB  LEU B   6      51.799  38.185  34.861  1.00  0.00           C  
ATOM   3952  CG  LEU B   6      51.442  38.727  36.252  1.00  0.00           C  
ATOM   3953  CD1 LEU B   6      51.911  40.173  36.368  1.00  0.00           C  
ATOM   3954  CD2 LEU B   6      49.940  38.619  36.467  1.00  0.00           C  
ATOM   3955  H   LEU B   6      53.371  36.460  35.922  1.00  0.00           H  
ATOM   3956  HA  LEU B   6      50.644  36.369  35.034  1.00  0.00           H  
ATOM   3957 1HB  LEU B   6      52.840  38.444  34.660  1.00  0.00           H  
ATOM   3958 2HB  LEU B   6      51.173  38.700  34.133  1.00  0.00           H  
ATOM   3959  HG  LEU B   6      51.961  38.145  37.012  1.00  0.00           H  
ATOM   3960 1HD1 LEU B   6      51.656  40.557  37.355  1.00  0.00           H  
ATOM   3961 2HD1 LEU B   6      52.990  40.217  36.229  1.00  0.00           H  
ATOM   3962 3HD1 LEU B   6      51.419  40.775  35.606  1.00  0.00           H  
ATOM   3963 1HD2 LEU B   6      49.686  39.004  37.455  1.00  0.00           H  
ATOM   3964 2HD2 LEU B   6      49.422  39.201  35.706  1.00  0.00           H  
ATOM   3965 3HD2 LEU B   6      49.635  37.574  36.394  1.00  0.00           H  
ATOM   3966  N   LEU B   7      52.924  36.242  32.644  1.00  0.00           N  
ATOM   3967  CA  LEU B   7      53.083  35.933  31.225  1.00  0.00           C  
ATOM   3968  C   LEU B   7      52.559  34.535  30.922  1.00  0.00           C  
ATOM   3969  O   LEU B   7      51.948  34.302  29.875  1.00  0.00           O  
ATOM   3970  CB  LEU B   7      54.560  36.019  30.818  1.00  0.00           C  
ATOM   3971  CG  LEU B   7      55.196  37.420  30.833  1.00  0.00           C  
ATOM   3972  CD1 LEU B   7      56.709  37.285  30.725  1.00  0.00           C  
ATOM   3973  CD2 LEU B   7      54.664  38.236  29.670  1.00  0.00           C  
ATOM   3974  H   LEU B   7      53.742  36.428  33.217  1.00  0.00           H  
ATOM   3975  HA  LEU B   7      52.502  36.647  30.647  1.00  0.00           H  
ATOM   3976 1HB  LEU B   7      55.142  35.390  31.489  1.00  0.00           H  
ATOM   3977 2HB  LEU B   7      54.664  35.620  29.807  1.00  0.00           H  
ATOM   3978  HG  LEU B   7      54.957  37.920  31.771  1.00  0.00           H  
ATOM   3979 1HD1 LEU B   7      57.166  38.272  30.744  1.00  0.00           H  
ATOM   3980 2HD1 LEU B   7      57.085  36.703  31.562  1.00  0.00           H  
ATOM   3981 3HD1 LEU B   7      56.966  36.785  29.789  1.00  0.00           H  
ATOM   3982 1HD2 LEU B   7      55.120  39.215  29.696  1.00  0.00           H  
ATOM   3983 2HD2 LEU B   7      54.914  37.741  28.736  1.00  0.00           H  
ATOM   3984 3HD2 LEU B   7      53.585  38.343  29.747  1.00  0.00           H  
ATOM   3985  N   LEU B   8      52.780  33.610  31.849  1.00  0.00           N  
ATOM   3986  CA  LEU B   8      52.297  32.247  31.698  1.00  0.00           C  
ATOM   3987  C   LEU B   8      50.766  32.195  31.645  1.00  0.00           C  
ATOM   3988  O   LEU B   8      50.197  31.473  30.822  1.00  0.00           O  
ATOM   3989  CB  LEU B   8      52.832  31.383  32.845  1.00  0.00           C  
ATOM   3990  CG  LEU B   8      54.357  31.041  32.821  1.00  0.00           C  
ATOM   3991  CD1 LEU B   8      54.714  30.280  34.088  1.00  0.00           C  
ATOM   3992  CD2 LEU B   8      54.702  30.209  31.603  1.00  0.00           C  
ATOM   3993  H   LEU B   8      53.324  33.857  32.671  1.00  0.00           H  
ATOM   3994  HA  LEU B   8      52.670  31.856  30.759  1.00  0.00           H  
ATOM   3995 1HB  LEU B   8      52.659  31.933  33.761  1.00  0.00           H  
ATOM   3996 2HB  LEU B   8      52.269  30.475  32.901  1.00  0.00           H  
ATOM   3997  HG  LEU B   8      54.929  31.962  32.796  1.00  0.00           H  
ATOM   3998 1HD1 LEU B   8      55.780  30.052  34.084  1.00  0.00           H  
ATOM   3999 2HD1 LEU B   8      54.480  30.886  34.953  1.00  0.00           H  
ATOM   4000 3HD1 LEU B   8      54.144  29.355  34.126  1.00  0.00           H  
ATOM   4001 1HD2 LEU B   8      55.765  29.992  31.615  1.00  0.00           H  
ATOM   4002 2HD2 LEU B   8      54.148  29.280  31.630  1.00  0.00           H  
ATOM   4003 3HD2 LEU B   8      54.463  30.750  30.696  1.00  0.00           H  
ATOM   4004  N   GLU B   9      50.097  33.004  32.470  1.00  0.00           N  
ATOM   4005  CA  GLU B   9      48.637  33.041  32.426  1.00  0.00           C  
ATOM   4006  C   GLU B   9      48.145  33.567  31.082  1.00  0.00           C  
ATOM   4007  O   GLU B   9      47.162  33.060  30.536  1.00  0.00           O  
ATOM   4008  CB  GLU B   9      48.086  33.912  33.556  1.00  0.00           C  
ATOM   4009  CG  GLU B   9      48.253  33.315  34.946  1.00  0.00           C  
ATOM   4010  CD  GLU B   9      47.770  34.230  36.038  1.00  0.00           C  
ATOM   4011  OE1 GLU B   9      47.421  35.346  35.739  1.00  0.00           O  
ATOM   4012  OE2 GLU B   9      47.750  33.811  37.172  1.00  0.00           O1-
ATOM   4013  H   GLU B   9      50.604  33.579  33.139  1.00  0.00           H  
ATOM   4014  HA  GLU B   9      48.262  32.024  32.550  1.00  0.00           H  
ATOM   4015 1HB  GLU B   9      48.588  34.881  33.546  1.00  0.00           H  
ATOM   4016 2HB  GLU B   9      47.023  34.092  33.394  1.00  0.00           H  
ATOM   4017 1HG  GLU B   9      47.697  32.380  34.999  1.00  0.00           H  
ATOM   4018 2HG  GLU B   9      49.306  33.090  35.108  1.00  0.00           H  
ATOM   4019  N   LEU B  10      48.841  34.566  30.543  1.00  0.00           N  
ATOM   4020  CA  LEU B  10      48.469  35.140  29.255  1.00  0.00           C  
ATOM   4021  C   LEU B  10      48.592  34.123  28.131  1.00  0.00           C  
ATOM   4022  O   LEU B  10      47.767  34.101  27.218  1.00  0.00           O  
ATOM   4023  CB  LEU B  10      49.351  36.356  28.946  1.00  0.00           C  
ATOM   4024  CG  LEU B  10      48.750  37.721  29.304  1.00  0.00           C  
ATOM   4025  CD1 LEU B  10      48.497  37.787  30.803  1.00  0.00           C  
ATOM   4026  CD2 LEU B  10      49.698  38.826  28.859  1.00  0.00           C  
ATOM   4027  H   LEU B  10      49.624  34.957  31.059  1.00  0.00           H  
ATOM   4028  HA  LEU B  10      47.428  35.460  29.309  1.00  0.00           H  
ATOM   4029 1HB  LEU B  10      50.287  36.253  29.490  1.00  0.00           H  
ATOM   4030 2HB  LEU B  10      49.574  36.362  27.878  1.00  0.00           H  
ATOM   4031  HG  LEU B  10      47.791  37.841  28.797  1.00  0.00           H  
ATOM   4032 1HD1 LEU B  10      48.069  38.758  31.058  1.00  0.00           H  
ATOM   4033 2HD1 LEU B  10      47.801  37.000  31.091  1.00  0.00           H  
ATOM   4034 3HD1 LEU B  10      49.438  37.654  31.337  1.00  0.00           H  
ATOM   4035 1HD2 LEU B  10      49.270  39.796  29.113  1.00  0.00           H  
ATOM   4036 2HD2 LEU B  10      50.656  38.708  29.365  1.00  0.00           H  
ATOM   4037 3HD2 LEU B  10      49.847  38.766  27.780  1.00  0.00           H  
ATOM   4038  N   LEU B  11      49.616  33.274  28.195  1.00  0.00           N  
ATOM   4039  CA  LEU B  11      49.810  32.244  27.181  1.00  0.00           C  
ATOM   4040  C   LEU B  11      48.647  31.261  27.171  1.00  0.00           C  
ATOM   4041  O   LEU B  11      48.175  30.852  26.106  1.00  0.00           O  
ATOM   4042  CB  LEU B  11      51.123  31.491  27.432  1.00  0.00           C  
ATOM   4043  CG  LEU B  11      52.404  32.243  27.046  1.00  0.00           C  
ATOM   4044  CD1 LEU B  11      53.601  31.590  27.723  1.00  0.00           C  
ATOM   4045  CD2 LEU B  11      52.561  32.240  25.533  1.00  0.00           C  
ATOM   4046  H   LEU B  11      50.279  33.357  28.962  1.00  0.00           H  
ATOM   4047  HA  LEU B  11      49.855  32.724  26.207  1.00  0.00           H  
ATOM   4048 1HB  LEU B  11      51.187  31.248  28.491  1.00  0.00           H  
ATOM   4049 2HB  LEU B  11      51.104  30.561  26.866  1.00  0.00           H  
ATOM   4050  HG  LEU B  11      52.342  33.274  27.403  1.00  0.00           H  
ATOM   4051 1HD1 LEU B  11      54.509  32.125  27.452  1.00  0.00           H  
ATOM   4052 2HD1 LEU B  11      53.471  31.625  28.806  1.00  0.00           H  
ATOM   4053 3HD1 LEU B  11      53.678  30.553  27.400  1.00  0.00           H  
ATOM   4054 1HD2 LEU B  11      53.470  32.775  25.261  1.00  0.00           H  
ATOM   4055 2HD2 LEU B  11      52.624  31.211  25.178  1.00  0.00           H  
ATOM   4056 3HD2 LEU B  11      51.701  32.729  25.078  1.00  0.00           H  
ATOM   4057  N   VAL B  12      48.147  30.915  28.355  1.00  0.00           N  
ATOM   4058  CA  VAL B  12      47.008  30.013  28.455  1.00  0.00           C  
ATOM   4059  C   VAL B  12      45.753  30.649  27.866  1.00  0.00           C  
ATOM   4060  O   VAL B  12      45.004  29.995  27.139  1.00  0.00           O  
ATOM   4061  CB  VAL B  12      46.753  29.616  29.920  1.00  0.00           C  
ATOM   4062  CG1 VAL B  12      45.454  28.857  30.053  1.00  0.00           C  
ATOM   4063  CG2 VAL B  12      47.891  28.776  30.393  1.00  0.00           C  
ATOM   4064  H   VAL B  12      48.585  31.275  29.199  1.00  0.00           H  
ATOM   4065  HA  VAL B  12      47.236  29.108  27.890  1.00  0.00           H  
ATOM   4066  HB  VAL B  12      46.680  30.516  30.531  1.00  0.00           H  
ATOM   4067 1HG1 VAL B  12      45.298  28.590  31.092  1.00  0.00           H  
ATOM   4068 2HG1 VAL B  12      44.627  29.475  29.714  1.00  0.00           H  
ATOM   4069 3HG1 VAL B  12      45.502  27.949  29.452  1.00  0.00           H  
ATOM   4070 1HG2 VAL B  12      47.735  28.500  31.436  1.00  0.00           H  
ATOM   4071 2HG2 VAL B  12      47.961  27.874  29.783  1.00  0.00           H  
ATOM   4072 3HG2 VAL B  12      48.797  29.355  30.296  1.00  0.00           H  
ATOM   4073  N   GLU B  13      45.540  31.929  28.163  1.00  0.00           N  
ATOM   4074  CA  GLU B  13      44.374  32.637  27.653  1.00  0.00           C  
ATOM   4075  C   GLU B  13      44.411  32.736  26.128  1.00  0.00           C  
ATOM   4076  O   GLU B  13      43.379  32.584  25.468  1.00  0.00           O  
ATOM   4077  CB  GLU B  13      44.292  34.038  28.265  1.00  0.00           C  
ATOM   4078  CG  GLU B  13      43.888  34.060  29.734  1.00  0.00           C  
ATOM   4079  CD  GLU B  13      42.455  33.661  29.952  1.00  0.00           C  
ATOM   4080  OE1 GLU B  13      41.595  34.254  29.348  1.00  0.00           O  
ATOM   4081  OE2 GLU B  13      42.222  32.761  30.723  1.00  0.00           O1-
ATOM   4082  H   GLU B  13      46.191  32.414  28.774  1.00  0.00           H  
ATOM   4083  HA  GLU B  13      43.480  32.080  27.937  1.00  0.00           H  
ATOM   4084 1HB  GLU B  13      45.259  34.530  28.178  1.00  0.00           H  
ATOM   4085 2HB  GLU B  13      43.569  34.636  27.710  1.00  0.00           H  
ATOM   4086 1HG  GLU B  13      44.533  33.376  30.286  1.00  0.00           H  
ATOM   4087 2HG  GLU B  13      44.046  35.063  30.126  1.00  0.00           H  
ATOM   4088  N   GLN B  14      45.600  32.953  25.563  1.00  0.00           N  
ATOM   4089  CA  GLN B  14      45.740  32.968  24.110  1.00  0.00           C  
ATOM   4090  C   GLN B  14      45.432  31.602  23.528  1.00  0.00           C  
ATOM   4091  O   GLN B  14      44.761  31.498  22.498  1.00  0.00           O  
ATOM   4092  CB  GLN B  14      47.152  33.368  23.691  1.00  0.00           C  
ATOM   4093  CG  GLN B  14      47.377  33.419  22.168  1.00  0.00           C  
ATOM   4094  CD  GLN B  14      46.668  34.577  21.486  1.00  0.00           C  
ATOM   4095  NE2 GLN B  14      45.879  34.288  20.458  1.00  0.00           N  
ATOM   4096  OE1 GLN B  14      46.843  35.728  21.888  1.00  0.00           O  
ATOM   4097  H   GLN B  14      46.409  33.123  26.152  1.00  0.00           H  
ATOM   4098  HA  GLN B  14      45.029  33.682  23.697  1.00  0.00           H  
ATOM   4099 1HB  GLN B  14      47.371  34.353  24.094  1.00  0.00           H  
ATOM   4100 2HB  GLN B  14      47.871  32.671  24.121  1.00  0.00           H  
ATOM   4101 1HG  GLN B  14      48.439  33.509  21.973  1.00  0.00           H  
ATOM   4102 2HG  GLN B  14      47.006  32.495  21.726  1.00  0.00           H  
ATOM   4103 1HE2 GLN B  14      45.404  35.030  19.966  1.00  0.00           H  
ATOM   4104 2HE2 GLN B  14      45.755  33.335  20.158  1.00  0.00           H  
ATOM   4105  N   ALA B  15      45.912  30.550  24.192  1.00  0.00           N  
ATOM   4106  CA  ALA B  15      45.660  29.192  23.736  1.00  0.00           C  
ATOM   4107  C   ALA B  15      44.163  28.920  23.713  1.00  0.00           C  
ATOM   4108  O   ALA B  15      43.659  28.288  22.788  1.00  0.00           O  
ATOM   4109  CB  ALA B  15      46.369  28.184  24.632  1.00  0.00           C  
ATOM   4110  H   ALA B  15      46.482  30.701  25.019  1.00  0.00           H  
ATOM   4111  HA  ALA B  15      46.040  29.098  22.722  1.00  0.00           H  
ATOM   4112 1HB  ALA B  15      46.184  27.175  24.270  1.00  0.00           H  
ATOM   4113 2HB  ALA B  15      47.434  28.377  24.629  1.00  0.00           H  
ATOM   4114 3HB  ALA B  15      45.995  28.278  25.646  1.00  0.00           H  
ATOM   4115  N   ARG B  16      43.450  29.431  24.713  1.00  0.00           N  
ATOM   4116  CA  ARG B  16      42.010  29.233  24.804  1.00  0.00           C  
ATOM   4117  C   ARG B  16      41.277  29.891  23.643  1.00  0.00           C  
ATOM   4118  O   ARG B  16      40.427  29.268  23.004  1.00  0.00           O  
ATOM   4119  CB  ARG B  16      41.472  29.800  26.108  1.00  0.00           C  
ATOM   4120  CG  ARG B  16      39.975  29.628  26.319  1.00  0.00           C  
ATOM   4121  CD  ARG B  16      39.557  30.088  27.672  1.00  0.00           C  
ATOM   4122  NE  ARG B  16      39.767  31.524  27.859  1.00  0.00           N  
ATOM   4123  CZ  ARG B  16      38.959  32.502  27.385  1.00  0.00           C  
ATOM   4124  NH1 ARG B  16      37.883  32.204  26.689  1.00  0.00           N1+
ATOM   4125  NH2 ARG B  16      39.255  33.770  27.626  1.00  0.00           N  
ATOM   4126  H   ARG B  16      43.931  29.946  25.445  1.00  0.00           H  
ATOM   4127  HA  ARG B  16      41.810  28.162  24.779  1.00  0.00           H  
ATOM   4128 1HB  ARG B  16      41.990  29.355  26.944  1.00  0.00           H  
ATOM   4129 2HB  ARG B  16      41.677  30.868  26.141  1.00  0.00           H  
ATOM   4130 1HG  ARG B  16      39.432  30.207  25.573  1.00  0.00           H  
ATOM   4131 2HG  ARG B  16      39.712  28.572  26.220  1.00  0.00           H  
ATOM   4132 1HD  ARG B  16      38.499  29.875  27.820  1.00  0.00           H  
ATOM   4133 2HD  ARG B  16      40.139  29.559  28.427  1.00  0.00           H  
ATOM   4134  HE  ARG B  16      40.581  31.807  28.390  1.00  0.00           H  
ATOM   4135 1HH1 ARG B  16      37.648  31.238  26.502  1.00  0.00           H  
ATOM   4136 2HH1 ARG B  16      37.276  32.947  26.341  1.00  0.00           H  
ATOM   4137 1HH2 ARG B  16      40.079  34.005  28.158  1.00  0.00           H  
ATOM   4138 2HH2 ARG B  16      38.654  34.508  27.268  1.00  0.00           H  
ATOM   4139  N   VAL B  17      41.611  31.148  23.362  1.00  0.00           N  
ATOM   4140  CA  VAL B  17      40.931  31.881  22.300  1.00  0.00           C  
ATOM   4141  C   VAL B  17      41.236  31.284  20.933  1.00  0.00           C  
ATOM   4142  O   VAL B  17      40.340  31.127  20.100  1.00  0.00           O  
ATOM   4143  CB  VAL B  17      41.331  33.366  22.321  1.00  0.00           C  
ATOM   4144  CG1 VAL B  17      40.754  34.076  21.100  1.00  0.00           C  
ATOM   4145  CG2 VAL B  17      40.817  34.003  23.607  1.00  0.00           C  
ATOM   4146  H   VAL B  17      42.321  31.608  23.923  1.00  0.00           H  
ATOM   4147  HA  VAL B  17      39.858  31.816  22.472  1.00  0.00           H  
ATOM   4148  HB  VAL B  17      42.419  33.453  22.279  1.00  0.00           H  
ATOM   4149 1HG1 VAL B  17      41.041  35.118  21.131  1.00  0.00           H  
ATOM   4150 2HG1 VAL B  17      41.134  33.626  20.186  1.00  0.00           H  
ATOM   4151 3HG1 VAL B  17      39.669  34.001  21.118  1.00  0.00           H  
ATOM   4152 1HG2 VAL B  17      41.099  35.054  23.629  1.00  0.00           H  
ATOM   4153 2HG2 VAL B  17      39.731  33.917  23.645  1.00  0.00           H  
ATOM   4154 3HG2 VAL B  17      41.249  33.491  24.467  1.00  0.00           H  
ATOM   4155  N   SER B  18      42.503  30.955  20.699  1.00  0.00           N  
ATOM   4156  CA  SER B  18      42.884  30.325  19.447  1.00  0.00           C  
ATOM   4157  C   SER B  18      42.274  28.927  19.341  1.00  0.00           C  
ATOM   4158  O   SER B  18      41.885  28.498  18.253  1.00  0.00           O  
ATOM   4159  CB  SER B  18      44.396  30.280  19.309  1.00  0.00           C  
ATOM   4160  OG  SER B  18      44.930  31.559  19.060  1.00  0.00           O  
ATOM   4161  H   SER B  18      43.215  31.135  21.399  1.00  0.00           H  
ATOM   4162  HA  SER B  18      42.492  30.927  18.626  1.00  0.00           H  
ATOM   4163 1HB  SER B  18      44.824  29.892  20.227  1.00  0.00           H  
ATOM   4164 2HB  SER B  18      44.673  29.608  18.513  1.00  0.00           H  
ATOM   4165  HG  SER B  18      45.618  31.430  18.389  1.00  0.00           H  
ATOM   4166  N   ALA B  19      42.154  28.228  20.470  1.00  0.00           N  
ATOM   4167  CA  ALA B  19      41.520  26.916  20.479  1.00  0.00           C  
ATOM   4168  C   ALA B  19      40.055  27.016  20.070  1.00  0.00           C  
ATOM   4169  O   ALA B  19      39.535  26.121  19.403  1.00  0.00           O  
ATOM   4170  CB  ALA B  19      41.626  26.276  21.851  1.00  0.00           C  
ATOM   4171  H   ALA B  19      42.519  28.605  21.338  1.00  0.00           H  
ATOM   4172  HA  ALA B  19      42.036  26.287  19.751  1.00  0.00           H  
ATOM   4173 1HB  ALA B  19      41.165  25.292  21.827  1.00  0.00           H  
ATOM   4174 2HB  ALA B  19      42.672  26.181  22.133  1.00  0.00           H  
ATOM   4175 3HB  ALA B  19      41.112  26.897  22.582  1.00  0.00           H  
ATOM   4176  N   GLU B  20      39.375  28.093  20.473  1.00  0.00           N  
ATOM   4177  CA  GLU B  20      37.966  28.243  20.113  1.00  0.00           C  
ATOM   4178  C   GLU B  20      37.827  28.381  18.607  1.00  0.00           C  
ATOM   4179  O   GLU B  20      36.971  27.745  17.987  1.00  0.00           O  
ATOM   4180  CB  GLU B  20      37.342  29.461  20.805  1.00  0.00           C  
ATOM   4181  CG  GLU B  20      37.081  29.294  22.297  1.00  0.00           C  
ATOM   4182  CD  GLU B  20      36.501  30.532  22.929  1.00  0.00           C  
ATOM   4183  OE1 GLU B  20      36.430  31.535  22.261  1.00  0.00           O  
ATOM   4184  OE2 GLU B  20      36.131  30.475  24.078  1.00  0.00           O1-
ATOM   4185  H   GLU B  20      39.836  28.802  21.034  1.00  0.00           H  
ATOM   4186  HA  GLU B  20      37.425  27.350  20.423  1.00  0.00           H  
ATOM   4187 1HB  GLU B  20      38.002  30.320  20.684  1.00  0.00           H  
ATOM   4188 2HB  GLU B  20      36.396  29.708  20.324  1.00  0.00           H  
ATOM   4189 1HG  GLU B  20      36.384  28.470  22.440  1.00  0.00           H  
ATOM   4190 2HG  GLU B  20      38.012  29.038  22.795  1.00  0.00           H  
ATOM   4191  N   PHE B  21      38.709  29.180  18.014  1.00  0.00           N  
ATOM   4192  CA  PHE B  21      38.742  29.332  16.569  1.00  0.00           C  
ATOM   4193  C   PHE B  21      38.995  28.008  15.884  1.00  0.00           C  
ATOM   4194  O   PHE B  21      38.248  27.603  14.993  1.00  0.00           O  
ATOM   4195  CB  PHE B  21      39.823  30.335  16.161  1.00  0.00           C  
ATOM   4196  CG  PHE B  21      40.060  30.401  14.681  1.00  0.00           C  
ATOM   4197  CD1 PHE B  21      39.390  31.327  13.895  1.00  0.00           C  
ATOM   4198  CD2 PHE B  21      40.955  29.534  14.067  1.00  0.00           C  
ATOM   4199  CE1 PHE B  21      39.608  31.388  12.533  1.00  0.00           C  
ATOM   4200  CE2 PHE B  21      41.175  29.595  12.705  1.00  0.00           C  
ATOM   4201  CZ  PHE B  21      40.502  30.523  11.936  1.00  0.00           C  
ATOM   4202  H   PHE B  21      39.360  29.704  18.590  1.00  0.00           H  
ATOM   4203  HA  PHE B  21      37.779  29.713  16.235  1.00  0.00           H  
ATOM   4204 1HB  PHE B  21      39.543  31.330  16.506  1.00  0.00           H  
ATOM   4205 2HB  PHE B  21      40.764  30.074  16.647  1.00  0.00           H  
ATOM   4206  HD1 PHE B  21      38.685  32.013  14.367  1.00  0.00           H  
ATOM   4207  HD2 PHE B  21      41.489  28.803  14.675  1.00  0.00           H  
ATOM   4208  HE1 PHE B  21      39.074  32.121  11.927  1.00  0.00           H  
ATOM   4209  HE2 PHE B  21      41.885  28.911  12.237  1.00  0.00           H  
ATOM   4210  HZ  PHE B  21      40.674  30.570  10.862  1.00  0.00           H  
ATOM   4211  N   ALA B  22      40.067  27.344  16.297  1.00  0.00           N  
ATOM   4212  CA  ALA B  22      40.521  26.142  15.631  1.00  0.00           C  
ATOM   4213  C   ALA B  22      39.495  25.028  15.714  1.00  0.00           C  
ATOM   4214  O   ALA B  22      39.260  24.314  14.735  1.00  0.00           O  
ATOM   4215  CB  ALA B  22      41.833  25.695  16.239  1.00  0.00           C  
ATOM   4216  H   ALA B  22      40.610  27.713  17.072  1.00  0.00           H  
ATOM   4217  HA  ALA B  22      40.672  26.380  14.580  1.00  0.00           H  
ATOM   4218 1HB  ALA B  22      42.196  24.819  15.717  1.00  0.00           H  
ATOM   4219 2HB  ALA B  22      42.558  26.494  16.151  1.00  0.00           H  
ATOM   4220 3HB  ALA B  22      41.683  25.464  17.288  1.00  0.00           H  
ATOM   4221  N   ARG B  23      38.850  24.896  16.872  1.00  0.00           N  
ATOM   4222  CA  ARG B  23      37.878  23.834  17.077  1.00  0.00           C  
ATOM   4223  C   ARG B  23      36.630  24.032  16.222  1.00  0.00           C  
ATOM   4224  O   ARG B  23      36.023  23.060  15.769  1.00  0.00           O  
ATOM   4225  CB  ARG B  23      37.494  23.747  18.548  1.00  0.00           C  
ATOM   4226  CG  ARG B  23      38.577  23.151  19.448  1.00  0.00           C  
ATOM   4227  CD  ARG B  23      38.199  23.180  20.882  1.00  0.00           C  
ATOM   4228  NE  ARG B  23      38.221  24.522  21.432  1.00  0.00           N  
ATOM   4229  CZ  ARG B  23      37.820  24.842  22.683  1.00  0.00           C  
ATOM   4230  NH1 ARG B  23      37.373  23.906  23.491  1.00  0.00           N1+
ATOM   4231  NH2 ARG B  23      37.871  26.091  23.099  1.00  0.00           N  
ATOM   4232  H   ARG B  23      39.063  25.525  17.641  1.00  0.00           H  
ATOM   4233  HA  ARG B  23      38.341  22.889  16.791  1.00  0.00           H  
ATOM   4234 1HB  ARG B  23      37.264  24.745  18.921  1.00  0.00           H  
ATOM   4235 2HB  ARG B  23      36.599  23.138  18.656  1.00  0.00           H  
ATOM   4236 1HG  ARG B  23      38.753  22.114  19.164  1.00  0.00           H  
ATOM   4237 2HG  ARG B  23      39.495  23.715  19.335  1.00  0.00           H  
ATOM   4238 1HD  ARG B  23      37.194  22.793  20.988  1.00  0.00           H  
ATOM   4239 2HD  ARG B  23      38.889  22.561  21.453  1.00  0.00           H  
ATOM   4240  HE  ARG B  23      38.562  25.272  20.833  1.00  0.00           H  
ATOM   4241 1HH1 ARG B  23      37.339  22.942  23.187  1.00  0.00           H  
ATOM   4242 2HH1 ARG B  23      37.074  24.148  24.435  1.00  0.00           H  
ATOM   4243 1HH2 ARG B  23      38.206  26.820  22.479  1.00  0.00           H  
ATOM   4244 2HH2 ARG B  23      37.569  26.332  24.032  1.00  0.00           H  
ATOM   4245  N   ARG B  24      36.257  25.287  15.980  1.00  0.00           N  
ATOM   4246  CA  ARG B  24      35.089  25.582  15.160  1.00  0.00           C  
ATOM   4247  C   ARG B  24      35.405  25.530  13.664  1.00  0.00           C  
ATOM   4248  O   ARG B  24      34.537  25.203  12.854  1.00  0.00           O  
ATOM   4249  CB  ARG B  24      34.537  26.956  15.507  1.00  0.00           C  
ATOM   4250  CG  ARG B  24      33.874  27.054  16.872  1.00  0.00           C  
ATOM   4251  CD  ARG B  24      33.421  28.435  17.167  1.00  0.00           C  
ATOM   4252  NE  ARG B  24      32.756  28.528  18.457  1.00  0.00           N  
ATOM   4253  CZ  ARG B  24      32.268  29.665  18.986  1.00  0.00           C  
ATOM   4254  NH1 ARG B  24      32.372  30.797  18.327  1.00  0.00           N1+
ATOM   4255  NH2 ARG B  24      31.679  29.644  20.169  1.00  0.00           N  
ATOM   4256  H   ARG B  24      36.777  26.056  16.395  1.00  0.00           H  
ATOM   4257  HA  ARG B  24      34.328  24.832  15.372  1.00  0.00           H  
ATOM   4258 1HB  ARG B  24      35.343  27.689  15.480  1.00  0.00           H  
ATOM   4259 2HB  ARG B  24      33.800  27.252  14.761  1.00  0.00           H  
ATOM   4260 1HG  ARG B  24      33.004  26.394  16.901  1.00  0.00           H  
ATOM   4261 2HG  ARG B  24      34.581  26.752  17.644  1.00  0.00           H  
ATOM   4262 1HD  ARG B  24      34.282  29.105  17.178  1.00  0.00           H  
ATOM   4263 2HD  ARG B  24      32.720  28.762  16.398  1.00  0.00           H  
ATOM   4264  HE  ARG B  24      32.656  27.676  18.995  1.00  0.00           H  
ATOM   4265 1HH1 ARG B  24      32.821  30.813  17.422  1.00  0.00           H  
ATOM   4266 2HH1 ARG B  24      32.006  31.649  18.721  1.00  0.00           H  
ATOM   4267 1HH2 ARG B  24      31.596  28.772  20.676  1.00  0.00           H  
ATOM   4268 2HH2 ARG B  24      31.310  30.495  20.567  1.00  0.00           H  
ATOM   4269  N   GLN B  25      36.647  25.848  13.300  1.00  0.00           N  
ATOM   4270  CA  GLN B  25      37.053  25.848  11.895  1.00  0.00           C  
ATOM   4271  C   GLN B  25      37.678  24.528  11.431  1.00  0.00           C  
ATOM   4272  O   GLN B  25      37.753  24.271  10.229  1.00  0.00           O  
ATOM   4273  CB  GLN B  25      38.033  26.993  11.621  1.00  0.00           C  
ATOM   4274  CG  GLN B  25      37.427  28.379  11.770  1.00  0.00           C  
ATOM   4275  CD  GLN B  25      36.287  28.637  10.796  1.00  0.00           C  
ATOM   4276  NE2 GLN B  25      35.143  29.041  11.331  1.00  0.00           N  
ATOM   4277  OE1 GLN B  25      36.430  28.476   9.576  1.00  0.00           O  
ATOM   4278  H   GLN B  25      37.311  26.133  14.010  1.00  0.00           H  
ATOM   4279  HA  GLN B  25      36.164  26.015  11.289  1.00  0.00           H  
ATOM   4280 1HB  GLN B  25      38.874  26.922  12.314  1.00  0.00           H  
ATOM   4281 2HB  GLN B  25      38.431  26.903  10.613  1.00  0.00           H  
ATOM   4282 1HG  GLN B  25      37.047  28.495  12.785  1.00  0.00           H  
ATOM   4283 2HG  GLN B  25      38.198  29.113  11.578  1.00  0.00           H  
ATOM   4284 1HE2 GLN B  25      34.355  29.229  10.747  1.00  0.00           H  
ATOM   4285 2HE2 GLN B  25      35.073  29.161  12.321  1.00  0.00           H  
ATOM   4286  N   GLY B  26      38.128  23.692  12.367  1.00  0.00           N  
ATOM   4287  CA  GLY B  26      38.802  22.448  12.001  1.00  0.00           C  
ATOM   4288  C   GLY B  26      40.271  22.689  11.665  1.00  0.00           C  
ATOM   4289  O   GLY B  26      40.872  21.977  10.857  1.00  0.00           O  
ATOM   4290  H   GLY B  26      38.037  23.926  13.348  1.00  0.00           H  
ATOM   4291 1HA  GLY B  26      38.728  21.741  12.828  1.00  0.00           H  
ATOM   4292 2HA  GLY B  26      38.299  21.998  11.147  1.00  0.00           H  
ATOM   4293  N   ASP B  27      40.847  23.711  12.285  1.00  0.00           N  
ATOM   4294  CA  ASP B  27      42.226  24.080  12.006  1.00  0.00           C  
ATOM   4295  C   ASP B  27      43.172  23.225  12.838  1.00  0.00           C  
ATOM   4296  O   ASP B  27      43.543  23.591  13.955  1.00  0.00           O  
ATOM   4297  CB  ASP B  27      42.447  25.571  12.287  1.00  0.00           C  
ATOM   4298  CG  ASP B  27      43.833  26.073  11.910  1.00  0.00           C  
ATOM   4299  OD1 ASP B  27      44.731  25.269  11.796  1.00  0.00           O  
ATOM   4300  OD2 ASP B  27      43.982  27.259  11.740  1.00  0.00           O1-
ATOM   4301  H   ASP B  27      40.312  24.228  12.968  1.00  0.00           H  
ATOM   4302  HA  ASP B  27      42.433  23.892  10.952  1.00  0.00           H  
ATOM   4303 1HB  ASP B  27      41.702  26.157  11.750  1.00  0.00           H  
ATOM   4304 2HB  ASP B  27      42.305  25.758  13.345  1.00  0.00           H  
ATOM   4305  N   GLU B  28      43.537  22.070  12.289  1.00  0.00           N  
ATOM   4306  CA  GLU B  28      44.350  21.100  13.010  1.00  0.00           C  
ATOM   4307  C   GLU B  28      45.711  21.677  13.373  1.00  0.00           C  
ATOM   4308  O   GLU B  28      46.257  21.385  14.441  1.00  0.00           O  
ATOM   4309  CB  GLU B  28      44.527  19.825  12.183  1.00  0.00           C  
ATOM   4310  CG  GLU B  28      45.205  18.676  12.929  1.00  0.00           C  
ATOM   4311  CD  GLU B  28      44.368  18.135  14.060  1.00  0.00           C  
ATOM   4312  OE1 GLU B  28      43.169  18.293  14.012  1.00  0.00           O  
ATOM   4313  OE2 GLU B  28      44.925  17.569  14.973  1.00  0.00           O1-
ATOM   4314  H   GLU B  28      43.193  21.850  11.360  1.00  0.00           H  
ATOM   4315  HA  GLU B  28      43.837  20.842  13.933  1.00  0.00           H  
ATOM   4316 1HB  GLU B  28      43.553  19.477  11.842  1.00  0.00           H  
ATOM   4317 2HB  GLU B  28      45.123  20.048  11.297  1.00  0.00           H  
ATOM   4318 1HG  GLU B  28      45.407  17.871  12.222  1.00  0.00           H  
ATOM   4319 2HG  GLU B  28      46.162  19.020  13.321  1.00  0.00           H  
ATOM   4320  N   LYS B  29      46.266  22.494  12.485  1.00  0.00           N  
ATOM   4321  CA  LYS B  29      47.578  23.069  12.742  1.00  0.00           C  
ATOM   4322  C   LYS B  29      47.520  23.988  13.953  1.00  0.00           C  
ATOM   4323  O   LYS B  29      48.385  23.919  14.829  1.00  0.00           O  
ATOM   4324  CB  LYS B  29      48.088  23.830  11.516  1.00  0.00           C  
ATOM   4325  CG  LYS B  29      48.479  22.936  10.341  1.00  0.00           C  
ATOM   4326  CD  LYS B  29      48.958  23.760   9.154  1.00  0.00           C  
ATOM   4327  CE  LYS B  29      49.343  22.873   7.976  1.00  0.00           C  
ATOM   4328  NZ  LYS B  29      49.774  23.668   6.795  1.00  0.00           N1+
ATOM   4329  H   LYS B  29      45.772  22.721  11.632  1.00  0.00           H  
ATOM   4330  HA  LYS B  29      48.274  22.260  12.967  1.00  0.00           H  
ATOM   4331 1HB  LYS B  29      47.316  24.520  11.172  1.00  0.00           H  
ATOM   4332 2HB  LYS B  29      48.958  24.422  11.794  1.00  0.00           H  
ATOM   4333 1HG  LYS B  29      49.278  22.260  10.651  1.00  0.00           H  
ATOM   4334 2HG  LYS B  29      47.620  22.337  10.040  1.00  0.00           H  
ATOM   4335 1HD  LYS B  29      48.165  24.440   8.840  1.00  0.00           H  
ATOM   4336 2HD  LYS B  29      49.825  24.352   9.445  1.00  0.00           H  
ATOM   4337 1HE  LYS B  29      50.158  22.216   8.277  1.00  0.00           H  
ATOM   4338 2HE  LYS B  29      48.483  22.261   7.694  1.00  0.00           H  
ATOM   4339 1HZ  LYS B  29      50.021  23.047   6.038  1.00  0.00           H  
ATOM   4340 2HZ  LYS B  29      49.019  24.273   6.500  1.00  0.00           H  
ATOM   4341 3HZ  LYS B  29      50.579  24.231   7.042  1.00  0.00           H  
ATOM   4342  N   MET B  30      46.479  24.814  14.026  1.00  0.00           N  
ATOM   4343  CA  MET B  30      46.332  25.698  15.175  1.00  0.00           C  
ATOM   4344  C   MET B  30      46.057  24.918  16.451  1.00  0.00           C  
ATOM   4345  O   MET B  30      46.505  25.325  17.522  1.00  0.00           O  
ATOM   4346  CB  MET B  30      45.243  26.734  14.959  1.00  0.00           C  
ATOM   4347  CG  MET B  30      45.179  27.780  16.084  1.00  0.00           C  
ATOM   4348  SD  MET B  30      43.922  29.035  15.835  1.00  0.00           S  
ATOM   4349  CE  MET B  30      44.636  30.100  14.618  1.00  0.00           C  
ATOM   4350  H   MET B  30      45.800  24.849  13.269  1.00  0.00           H  
ATOM   4351  HA  MET B  30      47.274  26.229  15.315  1.00  0.00           H  
ATOM   4352 1HB  MET B  30      45.423  27.255  14.020  1.00  0.00           H  
ATOM   4353 2HB  MET B  30      44.280  26.239  14.878  1.00  0.00           H  
ATOM   4354 1HG  MET B  30      44.971  27.280  17.028  1.00  0.00           H  
ATOM   4355 2HG  MET B  30      46.147  28.277  16.172  1.00  0.00           H  
ATOM   4356 1HE  MET B  30      43.942  30.910  14.390  1.00  0.00           H  
ATOM   4357 2HE  MET B  30      45.564  30.520  15.007  1.00  0.00           H  
ATOM   4358 3HE  MET B  30      44.839  29.533  13.709  1.00  0.00           H  
ATOM   4359  N   LEU B  31      45.343  23.792  16.351  1.00  0.00           N  
ATOM   4360  CA  LEU B  31      45.076  22.993  17.544  1.00  0.00           C  
ATOM   4361  C   LEU B  31      46.374  22.490  18.151  1.00  0.00           C  
ATOM   4362  O   LEU B  31      46.522  22.449  19.374  1.00  0.00           O  
ATOM   4363  CB  LEU B  31      44.169  21.790  17.241  1.00  0.00           C  
ATOM   4364  CG  LEU B  31      42.693  22.092  16.932  1.00  0.00           C  
ATOM   4365  CD1 LEU B  31      42.001  20.815  16.493  1.00  0.00           C  
ATOM   4366  CD2 LEU B  31      42.004  22.663  18.170  1.00  0.00           C  
ATOM   4367  H   LEU B  31      44.966  23.515  15.450  1.00  0.00           H  
ATOM   4368  HA  LEU B  31      44.579  23.622  18.274  1.00  0.00           H  
ATOM   4369 1HB  LEU B  31      44.582  21.257  16.386  1.00  0.00           H  
ATOM   4370 2HB  LEU B  31      44.193  21.123  18.097  1.00  0.00           H  
ATOM   4371  HG  LEU B  31      42.635  22.800  16.116  1.00  0.00           H  
ATOM   4372 1HD1 LEU B  31      40.959  21.028  16.260  1.00  0.00           H  
ATOM   4373 2HD1 LEU B  31      42.491  20.412  15.611  1.00  0.00           H  
ATOM   4374 3HD1 LEU B  31      42.051  20.087  17.296  1.00  0.00           H  
ATOM   4375 1HD2 LEU B  31      40.966  22.865  17.925  1.00  0.00           H  
ATOM   4376 2HD2 LEU B  31      42.053  21.939  18.980  1.00  0.00           H  
ATOM   4377 3HD2 LEU B  31      42.482  23.585  18.483  1.00  0.00           H  
ATOM   4378  N   GLU B  32      47.331  22.137  17.301  1.00  0.00           N  
ATOM   4379  CA  GLU B  32      48.620  21.687  17.803  1.00  0.00           C  
ATOM   4380  C   GLU B  32      49.377  22.850  18.442  1.00  0.00           C  
ATOM   4381  O   GLU B  32      49.999  22.688  19.495  1.00  0.00           O  
ATOM   4382  CB  GLU B  32      49.455  21.065  16.680  1.00  0.00           C  
ATOM   4383  CG  GLU B  32      50.774  20.451  17.143  1.00  0.00           C  
ATOM   4384  CD  GLU B  32      50.595  19.289  18.100  1.00  0.00           C  
ATOM   4385  OE1 GLU B  32      49.529  18.712  18.124  1.00  0.00           O  
ATOM   4386  OE2 GLU B  32      51.531  18.975  18.809  1.00  0.00           O1-
ATOM   4387  H   GLU B  32      47.155  22.171  16.299  1.00  0.00           H  
ATOM   4388  HA  GLU B  32      48.448  20.932  18.568  1.00  0.00           H  
ATOM   4389 1HB  GLU B  32      48.872  20.286  16.186  1.00  0.00           H  
ATOM   4390 2HB  GLU B  32      49.680  21.824  15.934  1.00  0.00           H  
ATOM   4391 1HG  GLU B  32      51.329  20.106  16.269  1.00  0.00           H  
ATOM   4392 2HG  GLU B  32      51.368  21.227  17.625  1.00  0.00           H  
ATOM   4393  N   GLU B  33      49.295  24.033  17.832  1.00  0.00           N  
ATOM   4394  CA  GLU B  33      49.977  25.207  18.375  1.00  0.00           C  
ATOM   4395  C   GLU B  33      49.487  25.560  19.774  1.00  0.00           C  
ATOM   4396  O   GLU B  33      50.286  25.887  20.651  1.00  0.00           O  
ATOM   4397  CB  GLU B  33      49.765  26.427  17.474  1.00  0.00           C  
ATOM   4398  CG  GLU B  33      50.504  26.407  16.144  1.00  0.00           C  
ATOM   4399  CD  GLU B  33      50.132  27.595  15.289  1.00  0.00           C  
ATOM   4400  OE1 GLU B  33      49.177  28.255  15.635  1.00  0.00           O  
ATOM   4401  OE2 GLU B  33      50.791  27.850  14.307  1.00  0.00           O1-
ATOM   4402  H   GLU B  33      48.783  24.106  16.956  1.00  0.00           H  
ATOM   4403  HA  GLU B  33      51.044  24.988  18.430  1.00  0.00           H  
ATOM   4404 1HB  GLU B  33      48.705  26.535  17.261  1.00  0.00           H  
ATOM   4405 2HB  GLU B  33      50.080  27.324  18.007  1.00  0.00           H  
ATOM   4406 1HG  GLU B  33      51.576  26.424  16.329  1.00  0.00           H  
ATOM   4407 2HG  GLU B  33      50.262  25.487  15.614  1.00  0.00           H  
ATOM   4408  N   VAL B  34      48.174  25.490  19.984  1.00  0.00           N  
ATOM   4409  CA  VAL B  34      47.610  25.839  21.285  1.00  0.00           C  
ATOM   4410  C   VAL B  34      47.839  24.738  22.311  1.00  0.00           C  
ATOM   4411  O   VAL B  34      48.065  25.022  23.492  1.00  0.00           O  
ATOM   4412  CB  VAL B  34      46.110  26.183  21.170  1.00  0.00           C  
ATOM   4413  CG1 VAL B  34      45.944  27.378  20.277  1.00  0.00           C  
ATOM   4414  CG2 VAL B  34      45.330  25.031  20.600  1.00  0.00           C  
ATOM   4415  H   VAL B  34      47.567  25.224  19.216  1.00  0.00           H  
ATOM   4416  HA  VAL B  34      48.115  26.737  21.641  1.00  0.00           H  
ATOM   4417  HB  VAL B  34      45.722  26.438  22.154  1.00  0.00           H  
ATOM   4418 1HG1 VAL B  34      44.891  27.623  20.211  1.00  0.00           H  
ATOM   4419 2HG1 VAL B  34      46.493  28.221  20.686  1.00  0.00           H  
ATOM   4420 3HG1 VAL B  34      46.325  27.148  19.283  1.00  0.00           H  
ATOM   4421 1HG2 VAL B  34      44.281  25.306  20.524  1.00  0.00           H  
ATOM   4422 2HG2 VAL B  34      45.711  24.811  19.633  1.00  0.00           H  
ATOM   4423 3HG2 VAL B  34      45.419  24.166  21.220  1.00  0.00           H  
ATOM   4424  N   ALA B  35      47.807  23.480  21.871  1.00  0.00           N  
ATOM   4425  CA  ALA B  35      48.085  22.378  22.776  1.00  0.00           C  
ATOM   4426  C   ALA B  35      49.519  22.464  23.274  1.00  0.00           C  
ATOM   4427  O   ALA B  35      49.785  22.265  24.460  1.00  0.00           O  
ATOM   4428  CB  ALA B  35      47.849  21.050  22.080  1.00  0.00           C  
ATOM   4429  H   ALA B  35      47.584  23.285  20.900  1.00  0.00           H  
ATOM   4430  HA  ALA B  35      47.421  22.459  23.635  1.00  0.00           H  
ATOM   4431 1HB  ALA B  35      48.048  20.238  22.774  1.00  0.00           H  
ATOM   4432 2HB  ALA B  35      46.815  20.994  21.743  1.00  0.00           H  
ATOM   4433 3HB  ALA B  35      48.514  20.968  21.220  1.00  0.00           H  
ATOM   4434  N   ARG B  36      50.441  22.798  22.369  1.00  0.00           N  
ATOM   4435  CA  ARG B  36      51.845  22.906  22.727  1.00  0.00           C  
ATOM   4436  C   ARG B  36      52.092  24.120  23.607  1.00  0.00           C  
ATOM   4437  O   ARG B  36      52.913  24.070  24.522  1.00  0.00           O  
ATOM   4438  CB  ARG B  36      52.723  23.006  21.489  1.00  0.00           C  
ATOM   4439  CG  ARG B  36      52.865  21.723  20.684  1.00  0.00           C  
ATOM   4440  CD  ARG B  36      53.749  21.920  19.505  1.00  0.00           C  
ATOM   4441  NE  ARG B  36      53.850  20.720  18.686  1.00  0.00           N  
ATOM   4442  CZ  ARG B  36      54.719  20.556  17.666  1.00  0.00           C  
ATOM   4443  NH1 ARG B  36      55.565  21.518  17.352  1.00  0.00           N1+
ATOM   4444  NH2 ARG B  36      54.725  19.426  16.977  1.00  0.00           N  
ATOM   4445  H   ARG B  36      50.162  22.953  21.405  1.00  0.00           H  
ATOM   4446  HA  ARG B  36      52.131  22.013  23.281  1.00  0.00           H  
ATOM   4447 1HB  ARG B  36      52.316  23.764  20.820  1.00  0.00           H  
ATOM   4448 2HB  ARG B  36      53.723  23.327  21.776  1.00  0.00           H  
ATOM   4449 1HG  ARG B  36      53.301  20.946  21.313  1.00  0.00           H  
ATOM   4450 2HG  ARG B  36      51.889  21.394  20.330  1.00  0.00           H  
ATOM   4451 1HD  ARG B  36      53.348  22.722  18.887  1.00  0.00           H  
ATOM   4452 2HD  ARG B  36      54.747  22.188  19.847  1.00  0.00           H  
ATOM   4453  HE  ARG B  36      53.208  19.958  18.887  1.00  0.00           H  
ATOM   4454 1HH1 ARG B  36      55.565  22.381  17.875  1.00  0.00           H  
ATOM   4455 2HH1 ARG B  36      56.213  21.391  16.589  1.00  0.00           H  
ATOM   4456 1HH2 ARG B  36      54.079  18.683  17.216  1.00  0.00           H  
ATOM   4457 2HH2 ARG B  36      55.372  19.301  16.215  1.00  0.00           H  
ATOM   4458  N   LYS B  37      51.386  25.212  23.330  1.00  0.00           N  
ATOM   4459  CA  LYS B  37      51.554  26.426  24.113  1.00  0.00           C  
ATOM   4460  C   LYS B  37      51.155  26.189  25.564  1.00  0.00           C  
ATOM   4461  O   LYS B  37      51.894  26.546  26.481  1.00  0.00           O  
ATOM   4462  CB  LYS B  37      50.728  27.565  23.510  1.00  0.00           C  
ATOM   4463  CG  LYS B  37      51.001  28.943  24.115  1.00  0.00           C  
ATOM   4464  CD  LYS B  37      50.068  30.034  23.543  1.00  0.00           C  
ATOM   4465  CE  LYS B  37      50.247  30.254  22.030  1.00  0.00           C  
ATOM   4466  NZ  LYS B  37      51.645  30.628  21.672  1.00  0.00           N1+
ATOM   4467  H   LYS B  37      50.751  25.212  22.541  1.00  0.00           H  
ATOM   4468  HA  LYS B  37      52.608  26.708  24.097  1.00  0.00           H  
ATOM   4469 1HB  LYS B  37      50.931  27.615  22.446  1.00  0.00           H  
ATOM   4470 2HB  LYS B  37      49.667  27.345  23.631  1.00  0.00           H  
ATOM   4471 1HG  LYS B  37      50.852  28.893  25.194  1.00  0.00           H  
ATOM   4472 2HG  LYS B  37      52.036  29.220  23.927  1.00  0.00           H  
ATOM   4473 1HD  LYS B  37      49.035  29.763  23.731  1.00  0.00           H  
ATOM   4474 2HD  LYS B  37      50.265  30.977  24.056  1.00  0.00           H  
ATOM   4475 1HE  LYS B  37      49.972  29.347  21.495  1.00  0.00           H  
ATOM   4476 2HE  LYS B  37      49.579  31.058  21.717  1.00  0.00           H  
ATOM   4477 1HZ  LYS B  37      51.719  30.784  20.667  1.00  0.00           H  
ATOM   4478 2HZ  LYS B  37      51.904  31.480  22.144  1.00  0.00           H  
ATOM   4479 3HZ  LYS B  37      52.274  29.889  21.943  1.00  0.00           H  
ATOM   4480  N   ALA B  38      49.989  25.579  25.778  1.00  0.00           N  
ATOM   4481  CA  ALA B  38      49.507  25.345  27.132  1.00  0.00           C  
ATOM   4482  C   ALA B  38      50.401  24.339  27.863  1.00  0.00           C  
ATOM   4483  O   ALA B  38      50.659  24.484  29.061  1.00  0.00           O  
ATOM   4484  CB  ALA B  38      48.066  24.861  27.099  1.00  0.00           C  
ATOM   4485  H   ALA B  38      49.426  25.287  24.984  1.00  0.00           H  
ATOM   4486  HA  ALA B  38      49.549  26.288  27.677  1.00  0.00           H  
ATOM   4487 1HB  ALA B  38      47.706  24.709  28.118  1.00  0.00           H  
ATOM   4488 2HB  ALA B  38      47.444  25.601  26.601  1.00  0.00           H  
ATOM   4489 3HB  ALA B  38      48.015  23.922  26.554  1.00  0.00           H  
ATOM   4490  N   GLU B  39      50.899  23.333  27.143  1.00  0.00           N  
ATOM   4491  CA  GLU B  39      51.785  22.343  27.744  1.00  0.00           C  
ATOM   4492  C   GLU B  39      53.119  22.961  28.165  1.00  0.00           C  
ATOM   4493  O   GLU B  39      53.650  22.632  29.230  1.00  0.00           O  
ATOM   4494  CB  GLU B  39      52.033  21.192  26.769  1.00  0.00           C  
ATOM   4495  CG  GLU B  39      52.867  20.052  27.336  1.00  0.00           C  
ATOM   4496  CD  GLU B  39      52.886  18.840  26.448  1.00  0.00           C  
ATOM   4497  OE1 GLU B  39      52.297  18.889  25.394  1.00  0.00           O  
ATOM   4498  OE2 GLU B  39      53.488  17.861  26.825  1.00  0.00           O1-
ATOM   4499  H   GLU B  39      50.642  23.232  26.164  1.00  0.00           H  
ATOM   4500  HA  GLU B  39      51.302  21.952  28.641  1.00  0.00           H  
ATOM   4501 1HB  GLU B  39      51.079  20.778  26.443  1.00  0.00           H  
ATOM   4502 2HB  GLU B  39      52.546  21.570  25.883  1.00  0.00           H  
ATOM   4503 1HG  GLU B  39      53.889  20.399  27.478  1.00  0.00           H  
ATOM   4504 2HG  GLU B  39      52.468  19.777  28.312  1.00  0.00           H  
ATOM   4505  N   ALA B  40      53.650  23.864  27.341  1.00  0.00           N  
ATOM   4506  CA  ALA B  40      54.886  24.563  27.674  1.00  0.00           C  
ATOM   4507  C   ALA B  40      54.680  25.447  28.896  1.00  0.00           C  
ATOM   4508  O   ALA B  40      55.560  25.543  29.755  1.00  0.00           O  
ATOM   4509  CB  ALA B  40      55.371  25.389  26.491  1.00  0.00           C  
ATOM   4510  H   ALA B  40      53.199  24.058  26.453  1.00  0.00           H  
ATOM   4511  HA  ALA B  40      55.646  23.819  27.919  1.00  0.00           H  
ATOM   4512 1HB  ALA B  40      56.290  25.911  26.763  1.00  0.00           H  
ATOM   4513 2HB  ALA B  40      55.563  24.734  25.642  1.00  0.00           H  
ATOM   4514 3HB  ALA B  40      54.608  26.118  26.219  1.00  0.00           H  
ATOM   4515  N   VAL B  41      53.503  26.060  29.002  1.00  0.00           N  
ATOM   4516  CA  VAL B  41      53.193  26.828  30.195  1.00  0.00           C  
ATOM   4517  C   VAL B  41      53.220  25.955  31.425  1.00  0.00           C  
ATOM   4518  O   VAL B  41      53.798  26.329  32.445  1.00  0.00           O  
ATOM   4519  CB  VAL B  41      51.805  27.485  30.068  1.00  0.00           C  
ATOM   4520  CG1 VAL B  41      51.321  27.973  31.427  1.00  0.00           C  
ATOM   4521  CG2 VAL B  41      51.865  28.633  29.072  1.00  0.00           C  
ATOM   4522  H   VAL B  41      52.825  25.988  28.249  1.00  0.00           H  
ATOM   4523  HA  VAL B  41      53.943  27.611  30.301  1.00  0.00           H  
ATOM   4524  HB  VAL B  41      51.090  26.737  29.721  1.00  0.00           H  
ATOM   4525 1HG1 VAL B  41      50.339  28.433  31.318  1.00  0.00           H  
ATOM   4526 2HG1 VAL B  41      51.250  27.128  32.111  1.00  0.00           H  
ATOM   4527 3HG1 VAL B  41      52.023  28.706  31.821  1.00  0.00           H  
ATOM   4528 1HG2 VAL B  41      50.880  29.092  28.987  1.00  0.00           H  
ATOM   4529 2HG2 VAL B  41      52.582  29.376  29.416  1.00  0.00           H  
ATOM   4530 3HG2 VAL B  41      52.174  28.254  28.098  1.00  0.00           H  
ATOM   4531  N   ALA B  42      52.583  24.796  31.334  1.00  0.00           N  
ATOM   4532  CA  ALA B  42      52.535  23.893  32.465  1.00  0.00           C  
ATOM   4533  C   ALA B  42      53.938  23.486  32.885  1.00  0.00           C  
ATOM   4534  O   ALA B  42      54.245  23.428  34.076  1.00  0.00           O  
ATOM   4535  CB  ALA B  42      51.722  22.666  32.109  1.00  0.00           C  
ATOM   4536  H   ALA B  42      52.104  24.552  30.472  1.00  0.00           H  
ATOM   4537  HA  ALA B  42      52.060  24.413  33.296  1.00  0.00           H  
ATOM   4538 1HB  ALA B  42      51.676  22.006  32.966  1.00  0.00           H  
ATOM   4539 2HB  ALA B  42      50.719  22.972  31.822  1.00  0.00           H  
ATOM   4540 3HB  ALA B  42      52.192  22.147  31.278  1.00  0.00           H  
ATOM   4541  N   LYS B  43      54.804  23.233  31.911  1.00  0.00           N  
ATOM   4542  CA  LYS B  43      56.169  22.854  32.229  1.00  0.00           C  
ATOM   4543  C   LYS B  43      56.889  23.971  32.985  1.00  0.00           C  
ATOM   4544  O   LYS B  43      57.532  23.725  34.007  1.00  0.00           O  
ATOM   4545  CB  LYS B  43      56.936  22.499  30.954  1.00  0.00           C  
ATOM   4546  CG  LYS B  43      56.539  21.166  30.331  1.00  0.00           C  
ATOM   4547  CD  LYS B  43      57.290  20.917  29.031  1.00  0.00           C  
ATOM   4548  CE  LYS B  43      56.925  19.568  28.432  1.00  0.00           C  
ATOM   4549  NZ  LYS B  43      57.600  19.341  27.123  1.00  0.00           N1+
ATOM   4550  H   LYS B  43      54.495  23.267  30.943  1.00  0.00           H  
ATOM   4551  HA  LYS B  43      56.142  21.969  32.866  1.00  0.00           H  
ATOM   4552 1HB  LYS B  43      56.778  23.277  30.208  1.00  0.00           H  
ATOM   4553 2HB  LYS B  43      58.004  22.463  31.169  1.00  0.00           H  
ATOM   4554 1HG  LYS B  43      56.761  20.358  31.029  1.00  0.00           H  
ATOM   4555 2HG  LYS B  43      55.469  21.163  30.129  1.00  0.00           H  
ATOM   4556 1HD  LYS B  43      57.047  21.704  28.315  1.00  0.00           H  
ATOM   4557 2HD  LYS B  43      58.362  20.943  29.221  1.00  0.00           H  
ATOM   4558 1HE  LYS B  43      57.216  18.774  29.118  1.00  0.00           H  
ATOM   4559 2HE  LYS B  43      55.847  19.515  28.283  1.00  0.00           H  
ATOM   4560 1HZ  LYS B  43      57.333  18.437  26.760  1.00  0.00           H  
ATOM   4561 2HZ  LYS B  43      57.323  20.062  26.472  1.00  0.00           H  
ATOM   4562 3HZ  LYS B  43      58.601  19.369  27.252  1.00  0.00           H  
ATOM   4563  N   ALA B  44      56.770  25.203  32.490  1.00  0.00           N  
ATOM   4564  CA  ALA B  44      57.405  26.344  33.144  1.00  0.00           C  
ATOM   4565  C   ALA B  44      56.820  26.600  34.529  1.00  0.00           C  
ATOM   4566  O   ALA B  44      57.543  26.960  35.464  1.00  0.00           O  
ATOM   4567  CB  ALA B  44      57.267  27.587  32.279  1.00  0.00           C  
ATOM   4568  H   ALA B  44      56.248  25.342  31.628  1.00  0.00           H  
ATOM   4569  HA  ALA B  44      58.465  26.119  33.267  1.00  0.00           H  
ATOM   4570 1HB  ALA B  44      57.748  28.431  32.776  1.00  0.00           H  
ATOM   4571 2HB  ALA B  44      57.745  27.415  31.313  1.00  0.00           H  
ATOM   4572 3HB  ALA B  44      56.214  27.812  32.126  1.00  0.00           H  
ATOM   4573  N   ALA B  45      55.511  26.424  34.664  1.00  0.00           N  
ATOM   4574  CA  ALA B  45      54.856  26.640  35.943  1.00  0.00           C  
ATOM   4575  C   ALA B  45      55.391  25.652  36.971  1.00  0.00           C  
ATOM   4576  O   ALA B  45      55.573  26.003  38.138  1.00  0.00           O  
ATOM   4577  CB  ALA B  45      53.351  26.509  35.797  1.00  0.00           C  
ATOM   4578  H   ALA B  45      54.960  26.139  33.863  1.00  0.00           H  
ATOM   4579  HA  ALA B  45      55.093  27.646  36.285  1.00  0.00           H  
ATOM   4580 1HB  ALA B  45      52.872  26.690  36.757  1.00  0.00           H  
ATOM   4581 2HB  ALA B  45      52.998  27.234  35.072  1.00  0.00           H  
ATOM   4582 3HB  ALA B  45      53.112  25.513  35.452  1.00  0.00           H  
ATOM   4583  N   GLU B  46      55.677  24.424  36.537  1.00  0.00           N  
ATOM   4584  CA  GLU B  46      56.202  23.413  37.445  1.00  0.00           C  
ATOM   4585  C   GLU B  46      57.589  23.805  37.934  1.00  0.00           C  
ATOM   4586  O   GLU B  46      57.907  23.639  39.112  1.00  0.00           O  
ATOM   4587  CB  GLU B  46      56.258  22.041  36.769  1.00  0.00           C  
ATOM   4588  CG  GLU B  46      56.712  20.905  37.682  1.00  0.00           C  
ATOM   4589  CD  GLU B  46      55.734  20.604  38.790  1.00  0.00           C  
ATOM   4590  OE1 GLU B  46      54.572  20.876  38.616  1.00  0.00           O  
ATOM   4591  OE2 GLU B  46      56.152  20.110  39.816  1.00  0.00           O1-
ATOM   4592  H   GLU B  46      55.502  24.180  35.567  1.00  0.00           H  
ATOM   4593  HA  GLU B  46      55.540  23.348  38.311  1.00  0.00           H  
ATOM   4594 1HB  GLU B  46      55.277  21.785  36.373  1.00  0.00           H  
ATOM   4595 2HB  GLU B  46      56.945  22.082  35.924  1.00  0.00           H  
ATOM   4596 1HG  GLU B  46      56.847  20.005  37.082  1.00  0.00           H  
ATOM   4597 2HG  GLU B  46      57.677  21.164  38.115  1.00  0.00           H  
ATOM   4598  N   LEU B  47      58.410  24.353  37.036  1.00  0.00           N  
ATOM   4599  CA  LEU B  47      59.748  24.784  37.430  1.00  0.00           C  
ATOM   4600  C   LEU B  47      59.668  25.873  38.495  1.00  0.00           C  
ATOM   4601  O   LEU B  47      60.433  25.859  39.465  1.00  0.00           O  
ATOM   4602  CB  LEU B  47      60.521  25.303  36.209  1.00  0.00           C  
ATOM   4603  CG  LEU B  47      60.907  24.246  35.169  1.00  0.00           C  
ATOM   4604  CD1 LEU B  47      61.481  24.933  33.937  1.00  0.00           C  
ATOM   4605  CD2 LEU B  47      61.913  23.281  35.774  1.00  0.00           C  
ATOM   4606  H   LEU B  47      58.109  24.439  36.071  1.00  0.00           H  
ATOM   4607  HA  LEU B  47      60.278  23.930  37.852  1.00  0.00           H  
ATOM   4608 1HB  LEU B  47      59.914  26.056  35.711  1.00  0.00           H  
ATOM   4609 2HB  LEU B  47      61.438  25.779  36.558  1.00  0.00           H  
ATOM   4610  HG  LEU B  47      60.018  23.697  34.859  1.00  0.00           H  
ATOM   4611 1HD1 LEU B  47      61.754  24.181  33.196  1.00  0.00           H  
ATOM   4612 2HD1 LEU B  47      60.732  25.603  33.513  1.00  0.00           H  
ATOM   4613 3HD1 LEU B  47      62.365  25.504  34.216  1.00  0.00           H  
ATOM   4614 1HD2 LEU B  47      62.187  22.527  35.034  1.00  0.00           H  
ATOM   4615 2HD2 LEU B  47      62.804  23.827  36.081  1.00  0.00           H  
ATOM   4616 3HD2 LEU B  47      61.471  22.791  36.642  1.00  0.00           H  
ATOM   4617  N   ILE B  48      58.726  26.803  38.327  1.00  0.00           N  
ATOM   4618  CA  ILE B  48      58.565  27.883  39.292  1.00  0.00           C  
ATOM   4619  C   ILE B  48      58.001  27.362  40.604  1.00  0.00           C  
ATOM   4620  O   ILE B  48      58.455  27.764  41.674  1.00  0.00           O  
ATOM   4621  CB  ILE B  48      57.674  29.027  38.760  1.00  0.00           C  
ATOM   4622  CG1 ILE B  48      58.351  29.688  37.537  1.00  0.00           C  
ATOM   4623  CG2 ILE B  48      57.447  30.068  39.886  1.00  0.00           C  
ATOM   4624  CD1 ILE B  48      57.442  30.623  36.750  1.00  0.00           C  
ATOM   4625  H   ILE B  48      58.132  26.760  37.503  1.00  0.00           H  
ATOM   4626  HA  ILE B  48      59.549  28.306  39.496  1.00  0.00           H  
ATOM   4627  HB  ILE B  48      56.713  28.623  38.433  1.00  0.00           H  
ATOM   4628 1HG1 ILE B  48      59.216  30.256  37.877  1.00  0.00           H  
ATOM   4629 2HG1 ILE B  48      58.693  28.902  36.864  1.00  0.00           H  
ATOM   4630 1HG2 ILE B  48      56.831  30.879  39.528  1.00  0.00           H  
ATOM   4631 2HG2 ILE B  48      56.960  29.600  40.737  1.00  0.00           H  
ATOM   4632 3HG2 ILE B  48      58.413  30.472  40.203  1.00  0.00           H  
ATOM   4633 1HD1 ILE B  48      57.996  31.038  35.907  1.00  0.00           H  
ATOM   4634 2HD1 ILE B  48      56.584  30.065  36.380  1.00  0.00           H  
ATOM   4635 3HD1 ILE B  48      57.102  31.434  37.385  1.00  0.00           H  
ATOM   4636  N   ALA B  49      56.998  26.491  40.531  1.00  0.00           N  
ATOM   4637  CA  ALA B  49      56.386  25.961  41.744  1.00  0.00           C  
ATOM   4638  C   ALA B  49      57.421  25.254  42.606  1.00  0.00           C  
ATOM   4639  O   ALA B  49      57.431  25.411  43.826  1.00  0.00           O  
ATOM   4640  CB  ALA B  49      55.262  24.990  41.401  1.00  0.00           C  
ATOM   4641  H   ALA B  49      56.650  26.197  39.624  1.00  0.00           H  
ATOM   4642  HA  ALA B  49      55.983  26.797  42.310  1.00  0.00           H  
ATOM   4643 1HB  ALA B  49      54.807  24.620  42.321  1.00  0.00           H  
ATOM   4644 2HB  ALA B  49      54.508  25.487  40.802  1.00  0.00           H  
ATOM   4645 3HB  ALA B  49      55.670  24.150  40.837  1.00  0.00           H  
ATOM   4646  N   ARG B  50      58.309  24.489  41.972  1.00  0.00           N  
ATOM   4647  CA  ARG B  50      59.344  23.786  42.716  1.00  0.00           C  
ATOM   4648  C   ARG B  50      60.382  24.746  43.280  1.00  0.00           C  
ATOM   4649  O   ARG B  50      60.807  24.604  44.428  1.00  0.00           O  
ATOM   4650  CB  ARG B  50      60.034  22.764  41.825  1.00  0.00           C  
ATOM   4651  CG  ARG B  50      59.175  21.573  41.429  1.00  0.00           C  
ATOM   4652  CD  ARG B  50      59.907  20.642  40.533  1.00  0.00           C  
ATOM   4653  NE  ARG B  50      59.049  19.568  40.055  1.00  0.00           N  
ATOM   4654  CZ  ARG B  50      59.490  18.470  39.411  1.00  0.00           C  
ATOM   4655  NH1 ARG B  50      60.775  18.314  39.178  1.00  0.00           N1+
ATOM   4656  NH2 ARG B  50      58.631  17.547  39.015  1.00  0.00           N  
ATOM   4657  H   ARG B  50      58.236  24.364  40.969  1.00  0.00           H  
ATOM   4658  HA  ARG B  50      58.871  23.263  43.549  1.00  0.00           H  
ATOM   4659 1HB  ARG B  50      60.369  23.247  40.909  1.00  0.00           H  
ATOM   4660 2HB  ARG B  50      60.919  22.379  42.333  1.00  0.00           H  
ATOM   4661 1HG  ARG B  50      58.879  21.026  42.325  1.00  0.00           H  
ATOM   4662 2HG  ARG B  50      58.285  21.925  40.907  1.00  0.00           H  
ATOM   4663 1HD  ARG B  50      60.282  21.188  39.669  1.00  0.00           H  
ATOM   4664 2HD  ARG B  50      60.741  20.198  41.073  1.00  0.00           H  
ATOM   4665  HE  ARG B  50      58.056  19.652  40.217  1.00  0.00           H  
ATOM   4666 1HH1 ARG B  50      61.431  19.019  39.480  1.00  0.00           H  
ATOM   4667 2HH1 ARG B  50      61.104  17.491  38.694  1.00  0.00           H  
ATOM   4668 1HH2 ARG B  50      57.643  17.665  39.195  1.00  0.00           H  
ATOM   4669 2HH2 ARG B  50      58.960  16.724  38.533  1.00  0.00           H  
ATOM   4670  N   TYR B  51      60.783  25.733  42.481  1.00  0.00           N  
ATOM   4671  CA  TYR B  51      61.749  26.717  42.948  1.00  0.00           C  
ATOM   4672  C   TYR B  51      61.201  27.498  44.131  1.00  0.00           C  
ATOM   4673  O   TYR B  51      61.890  27.677  45.138  1.00  0.00           O  
ATOM   4674  CB  TYR B  51      62.135  27.669  41.812  1.00  0.00           C  
ATOM   4675  CG  TYR B  51      62.934  28.869  42.272  1.00  0.00           C  
ATOM   4676  CD1 TYR B  51      64.287  28.738  42.543  1.00  0.00           C  
ATOM   4677  CD2 TYR B  51      62.312  30.101  42.416  1.00  0.00           C  
ATOM   4678  CE1 TYR B  51      65.019  29.835  42.961  1.00  0.00           C  
ATOM   4679  CE2 TYR B  51      63.044  31.196  42.832  1.00  0.00           C  
ATOM   4680  CZ  TYR B  51      64.388  31.067  43.106  1.00  0.00           C  
ATOM   4681  OH  TYR B  51      65.116  32.158  43.521  1.00  0.00           O  
ATOM   4682  H   TYR B  51      60.426  25.796  41.531  1.00  0.00           H  
ATOM   4683  HA  TYR B  51      62.644  26.192  43.278  1.00  0.00           H  
ATOM   4684 1HB  TYR B  51      62.724  27.130  41.070  1.00  0.00           H  
ATOM   4685 2HB  TYR B  51      61.232  28.029  41.318  1.00  0.00           H  
ATOM   4686  HD1 TYR B  51      64.774  27.769  42.431  1.00  0.00           H  
ATOM   4687  HD2 TYR B  51      61.250  30.204  42.201  1.00  0.00           H  
ATOM   4688  HE1 TYR B  51      66.082  29.732  43.176  1.00  0.00           H  
ATOM   4689  HE2 TYR B  51      62.555  32.165  42.946  1.00  0.00           H  
ATOM   4690  HH  TYR B  51      66.030  31.898  43.666  1.00  0.00           H  
ATOM   4691  N   ALA B  52      59.968  27.975  44.004  1.00  0.00           N  
ATOM   4692  CA  ALA B  52      59.355  28.796  45.034  1.00  0.00           C  
ATOM   4693  C   ALA B  52      59.195  28.013  46.332  1.00  0.00           C  
ATOM   4694  O   ALA B  52      59.452  28.542  47.417  1.00  0.00           O  
ATOM   4695  CB  ALA B  52      58.012  29.305  44.547  1.00  0.00           C  
ATOM   4696  H   ALA B  52      59.445  27.781  43.159  1.00  0.00           H  
ATOM   4697  HA  ALA B  52      60.014  29.644  45.230  1.00  0.00           H  
ATOM   4698 1HB  ALA B  52      57.570  29.935  45.301  1.00  0.00           H  
ATOM   4699 2HB  ALA B  52      58.154  29.881  43.630  1.00  0.00           H  
ATOM   4700 3HB  ALA B  52      57.360  28.461  44.345  1.00  0.00           H  
ATOM   4701  N   ARG B  53      58.804  26.741  46.233  1.00  0.00           N  
ATOM   4702  CA  ARG B  53      58.615  25.936  47.433  1.00  0.00           C  
ATOM   4703  C   ARG B  53      59.941  25.690  48.146  1.00  0.00           C  
ATOM   4704  O   ARG B  53      60.008  25.746  49.374  1.00  0.00           O  
ATOM   4705  CB  ARG B  53      57.972  24.601  47.086  1.00  0.00           C  
ATOM   4706  CG  ARG B  53      57.753  23.670  48.270  1.00  0.00           C  
ATOM   4707  CD  ARG B  53      56.762  24.225  49.227  1.00  0.00           C  
ATOM   4708  NE  ARG B  53      56.582  23.361  50.382  1.00  0.00           N  
ATOM   4709  CZ  ARG B  53      57.357  23.391  51.487  1.00  0.00           C  
ATOM   4710  NH1 ARG B  53      58.350  24.245  51.569  1.00  0.00           N1+
ATOM   4711  NH2 ARG B  53      57.111  22.561  52.485  1.00  0.00           N  
ATOM   4712  H   ARG B  53      58.617  26.339  45.320  1.00  0.00           H  
ATOM   4713  HA  ARG B  53      57.958  26.482  48.109  1.00  0.00           H  
ATOM   4714 1HB  ARG B  53      57.004  24.774  46.619  1.00  0.00           H  
ATOM   4715 2HB  ARG B  53      58.597  24.074  46.364  1.00  0.00           H  
ATOM   4716 1HG  ARG B  53      57.386  22.709  47.911  1.00  0.00           H  
ATOM   4717 2HG  ARG B  53      58.697  23.526  48.797  1.00  0.00           H  
ATOM   4718 1HD  ARG B  53      57.100  25.199  49.579  1.00  0.00           H  
ATOM   4719 2HD  ARG B  53      55.799  24.333  48.729  1.00  0.00           H  
ATOM   4720  HE  ARG B  53      55.828  22.691  50.356  1.00  0.00           H  
ATOM   4721 1HH1 ARG B  53      58.538  24.879  50.806  1.00  0.00           H  
ATOM   4722 2HH1 ARG B  53      58.931  24.268  52.396  1.00  0.00           H  
ATOM   4723 1HH2 ARG B  53      56.343  21.905  52.423  1.00  0.00           H  
ATOM   4724 2HH2 ARG B  53      57.688  22.585  53.313  1.00  0.00           H  
ATOM   4725  N   LYS B  54      60.997  25.428  47.375  1.00  0.00           N  
ATOM   4726  CA  LYS B  54      62.323  25.204  47.945  1.00  0.00           C  
ATOM   4727  C   LYS B  54      62.843  26.459  48.641  1.00  0.00           C  
ATOM   4728  O   LYS B  54      63.444  26.376  49.713  1.00  0.00           O  
ATOM   4729  CB  LYS B  54      63.306  24.758  46.862  1.00  0.00           C  
ATOM   4730  CG  LYS B  54      64.699  24.425  47.373  1.00  0.00           C  
ATOM   4731  CD  LYS B  54      65.590  23.901  46.256  1.00  0.00           C  
ATOM   4732  CE  LYS B  54      66.987  23.580  46.765  1.00  0.00           C  
ATOM   4733  NZ  LYS B  54      67.869  23.066  45.683  1.00  0.00           N1+
ATOM   4734  H   LYS B  54      60.879  25.366  46.370  1.00  0.00           H  
ATOM   4735  HA  LYS B  54      62.247  24.414  48.693  1.00  0.00           H  
ATOM   4736 1HB  LYS B  54      62.914  23.874  46.357  1.00  0.00           H  
ATOM   4737 2HB  LYS B  54      63.403  25.545  46.114  1.00  0.00           H  
ATOM   4738 1HG  LYS B  54      65.155  25.321  47.798  1.00  0.00           H  
ATOM   4739 2HG  LYS B  54      64.628  23.669  48.158  1.00  0.00           H  
ATOM   4740 1HD  LYS B  54      65.149  22.996  45.835  1.00  0.00           H  
ATOM   4741 2HD  LYS B  54      65.662  24.649  45.470  1.00  0.00           H  
ATOM   4742 1HE  LYS B  54      67.436  24.479  47.186  1.00  0.00           H  
ATOM   4743 2HE  LYS B  54      66.926  22.829  47.553  1.00  0.00           H  
ATOM   4744 1HZ  LYS B  54      68.784  22.865  46.059  1.00  0.00           H  
ATOM   4745 2HZ  LYS B  54      67.471  22.221  45.298  1.00  0.00           H  
ATOM   4746 3HZ  LYS B  54      67.948  23.761  44.955  1.00  0.00           H  
ATOM   4747  N   LYS B  55      62.595  27.620  48.034  1.00  0.00           N  
ATOM   4748  CA  LYS B  55      62.960  28.897  48.639  1.00  0.00           C  
ATOM   4749  C   LYS B  55      62.111  29.187  49.870  1.00  0.00           C  
ATOM   4750  O   LYS B  55      62.590  29.771  50.844  1.00  0.00           O  
ATOM   4751  CB  LYS B  55      62.819  30.031  47.622  1.00  0.00           C  
ATOM   4752  CG  LYS B  55      63.222  31.403  48.148  1.00  0.00           C  
ATOM   4753  CD  LYS B  55      64.703  31.448  48.495  1.00  0.00           C  
ATOM   4754  CE  LYS B  55      65.144  32.857  48.861  1.00  0.00           C  
ATOM   4755  NZ  LYS B  55      66.574  32.905  49.273  1.00  0.00           N1+
ATOM   4756  H   LYS B  55      62.141  27.616  47.126  1.00  0.00           H  
ATOM   4757  HA  LYS B  55      64.002  28.841  48.953  1.00  0.00           H  
ATOM   4758 1HB  LYS B  55      63.432  29.815  46.747  1.00  0.00           H  
ATOM   4759 2HB  LYS B  55      61.784  30.093  47.287  1.00  0.00           H  
ATOM   4760 1HG  LYS B  55      63.011  32.159  47.392  1.00  0.00           H  
ATOM   4761 2HG  LYS B  55      62.643  31.635  49.040  1.00  0.00           H  
ATOM   4762 1HD  LYS B  55      64.898  30.784  49.339  1.00  0.00           H  
ATOM   4763 2HD  LYS B  55      65.287  31.104  47.642  1.00  0.00           H  
ATOM   4764 1HE  LYS B  55      65.003  33.515  48.003  1.00  0.00           H  
ATOM   4765 2HE  LYS B  55      64.529  33.230  49.681  1.00  0.00           H  
ATOM   4766 1HZ  LYS B  55      66.824  33.855  49.507  1.00  0.00           H  
ATOM   4767 2HZ  LYS B  55      66.711  32.312  50.078  1.00  0.00           H  
ATOM   4768 3HZ  LYS B  55      67.152  32.580  48.513  1.00  0.00           H  
ATOM   4769  N   GLY B  56      60.845  28.769  49.827  1.00  0.00           N  
ATOM   4770  CA  GLY B  56      59.910  29.015  50.912  1.00  0.00           C  
ATOM   4771  C   GLY B  56      58.909  30.106  50.553  1.00  0.00           C  
ATOM   4772  O   GLY B  56      58.145  30.571  51.402  1.00  0.00           O  
ATOM   4773  H   GLY B  56      60.512  28.286  49.001  1.00  0.00           H  
ATOM   4774 1HA  GLY B  56      59.377  28.092  51.141  1.00  0.00           H  
ATOM   4775 2HA  GLY B  56      60.457  29.299  51.808  1.00  0.00           H  
ATOM   4776  N   ASN B  57      58.899  30.515  49.290  1.00  0.00           N  
ATOM   4777  CA  ASN B  57      57.984  31.558  48.869  1.00  0.00           C  
ATOM   4778  C   ASN B  57      56.668  30.926  48.465  1.00  0.00           C  
ATOM   4779  O   ASN B  57      56.444  30.585  47.302  1.00  0.00           O  
ATOM   4780  CB  ASN B  57      58.581  32.385  47.747  1.00  0.00           C  
ATOM   4781  CG  ASN B  57      57.768  33.614  47.450  1.00  0.00           C  
ATOM   4782  ND2 ASN B  57      58.438  34.723  47.257  1.00  0.00           N  
ATOM   4783  OD1 ASN B  57      56.529  33.563  47.404  1.00  0.00           O  
ATOM   4784  H   ASN B  57      59.511  30.082  48.609  1.00  0.00           H  
ATOM   4785  HA  ASN B  57      57.787  32.217  49.715  1.00  0.00           H  
ATOM   4786 1HB  ASN B  57      59.594  32.691  48.017  1.00  0.00           H  
ATOM   4787 2HB  ASN B  57      58.651  31.778  46.844  1.00  0.00           H  
ATOM   4788 1HD2 ASN B  57      57.950  35.573  47.059  1.00  0.00           H  
ATOM   4789 2HD2 ASN B  57      59.437  34.717  47.306  1.00  0.00           H  
ATOM   4790  N   LEU B  58      55.800  30.752  49.449  1.00  0.00           N  
ATOM   4791  CA  LEU B  58      54.553  30.036  49.247  1.00  0.00           C  
ATOM   4792  C   LEU B  58      53.633  30.771  48.285  1.00  0.00           C  
ATOM   4793  O   LEU B  58      52.889  30.143  47.528  1.00  0.00           O  
ATOM   4794  CB  LEU B  58      53.843  29.833  50.590  1.00  0.00           C  
ATOM   4795  CG  LEU B  58      54.200  28.544  51.342  1.00  0.00           C  
ATOM   4796  CD1 LEU B  58      55.683  28.554  51.689  1.00  0.00           C  
ATOM   4797  CD2 LEU B  58      53.347  28.437  52.597  1.00  0.00           C  
ATOM   4798  H   LEU B  58      56.052  31.078  50.377  1.00  0.00           H  
ATOM   4799  HA  LEU B  58      54.787  29.071  48.807  1.00  0.00           H  
ATOM   4800 1HB  LEU B  58      54.081  30.673  51.240  1.00  0.00           H  
ATOM   4801 2HB  LEU B  58      52.767  29.828  50.416  1.00  0.00           H  
ATOM   4802  HG  LEU B  58      54.012  27.684  50.701  1.00  0.00           H  
ATOM   4803 1HD1 LEU B  58      55.937  27.638  52.224  1.00  0.00           H  
ATOM   4804 2HD1 LEU B  58      56.270  28.610  50.773  1.00  0.00           H  
ATOM   4805 3HD1 LEU B  58      55.905  29.414  52.318  1.00  0.00           H  
ATOM   4806 1HD2 LEU B  58      53.599  27.521  53.132  1.00  0.00           H  
ATOM   4807 2HD2 LEU B  58      53.535  29.297  53.239  1.00  0.00           H  
ATOM   4808 3HD2 LEU B  58      52.292  28.415  52.319  1.00  0.00           H  
ATOM   4809  N   GLU B  59      53.680  32.100  48.294  1.00  0.00           N  
ATOM   4810  CA  GLU B  59      52.792  32.866  47.431  1.00  0.00           C  
ATOM   4811  C   GLU B  59      53.088  32.548  45.967  1.00  0.00           C  
ATOM   4812  O   GLU B  59      52.176  32.261  45.186  1.00  0.00           O  
ATOM   4813  CB  GLU B  59      52.944  34.366  47.689  1.00  0.00           C  
ATOM   4814  CG  GLU B  59      52.038  35.246  46.841  1.00  0.00           C  
ATOM   4815  CD  GLU B  59      52.183  36.709  47.150  1.00  0.00           C  
ATOM   4816  OE1 GLU B  59      52.887  37.032  48.080  1.00  0.00           O  
ATOM   4817  OE2 GLU B  59      51.594  37.506  46.460  1.00  0.00           O1-
ATOM   4818  H   GLU B  59      54.328  32.578  48.904  1.00  0.00           H  
ATOM   4819  HA  GLU B  59      51.761  32.576  47.643  1.00  0.00           H  
ATOM   4820 1HB  GLU B  59      52.731  34.577  48.736  1.00  0.00           H  
ATOM   4821 2HB  GLU B  59      53.974  34.664  47.498  1.00  0.00           H  
ATOM   4822 1HG  GLU B  59      52.274  35.084  45.788  1.00  0.00           H  
ATOM   4823 2HG  GLU B  59      51.003  34.946  47.002  1.00  0.00           H  
ATOM   4824  N   LEU B  60      54.374  32.558  45.605  1.00  0.00           N  
ATOM   4825  CA  LEU B  60      54.769  32.265  44.234  1.00  0.00           C  
ATOM   4826  C   LEU B  60      54.467  30.820  43.888  1.00  0.00           C  
ATOM   4827  O   LEU B  60      54.074  30.513  42.761  1.00  0.00           O  
ATOM   4828  CB  LEU B  60      56.268  32.519  44.019  1.00  0.00           C  
ATOM   4829  CG  LEU B  60      56.749  33.983  44.022  1.00  0.00           C  
ATOM   4830  CD1 LEU B  60      58.272  33.986  43.955  1.00  0.00           C  
ATOM   4831  CD2 LEU B  60      56.168  34.732  42.828  1.00  0.00           C  
ATOM   4832  H   LEU B  60      55.084  32.777  46.294  1.00  0.00           H  
ATOM   4833  HA  LEU B  60      54.196  32.902  43.564  1.00  0.00           H  
ATOM   4834 1HB  LEU B  60      56.810  32.006  44.810  1.00  0.00           H  
ATOM   4835 2HB  LEU B  60      56.561  32.077  43.067  1.00  0.00           H  
ATOM   4836  HG  LEU B  60      56.437  34.471  44.943  1.00  0.00           H  
ATOM   4837 1HD1 LEU B  60      58.636  35.014  43.964  1.00  0.00           H  
ATOM   4838 2HD1 LEU B  60      58.678  33.453  44.808  1.00  0.00           H  
ATOM   4839 3HD1 LEU B  60      58.598  33.497  43.045  1.00  0.00           H  
ATOM   4840 1HD2 LEU B  60      56.524  35.761  42.839  1.00  0.00           H  
ATOM   4841 2HD2 LEU B  60      56.488  34.248  41.909  1.00  0.00           H  
ATOM   4842 3HD2 LEU B  60      55.080  34.730  42.879  1.00  0.00           H  
ATOM   4843  N   ALA B  61      54.655  29.923  44.853  1.00  0.00           N  
ATOM   4844  CA  ALA B  61      54.377  28.518  44.614  1.00  0.00           C  
ATOM   4845  C   ALA B  61      52.907  28.304  44.287  1.00  0.00           C  
ATOM   4846  O   ALA B  61      52.579  27.565  43.362  1.00  0.00           O  
ATOM   4847  CB  ALA B  61      54.752  27.683  45.822  1.00  0.00           C  
ATOM   4848  H   ALA B  61      55.016  30.223  45.755  1.00  0.00           H  
ATOM   4849  HA  ALA B  61      54.965  28.197  43.758  1.00  0.00           H  
ATOM   4850 1HB  ALA B  61      54.551  26.638  45.608  1.00  0.00           H  
ATOM   4851 2HB  ALA B  61      55.810  27.816  46.047  1.00  0.00           H  
ATOM   4852 3HB  ALA B  61      54.158  27.998  46.674  1.00  0.00           H  
ATOM   4853  N   LEU B  62      52.022  28.972  45.021  1.00  0.00           N  
ATOM   4854  CA  LEU B  62      50.597  28.814  44.766  1.00  0.00           C  
ATOM   4855  C   LEU B  62      50.198  29.403  43.427  1.00  0.00           C  
ATOM   4856  O   LEU B  62      49.388  28.818  42.711  1.00  0.00           O  
ATOM   4857  CB  LEU B  62      49.785  29.483  45.881  1.00  0.00           C  
ATOM   4858  CG  LEU B  62      49.860  28.806  47.258  1.00  0.00           C  
ATOM   4859  CD1 LEU B  62      49.103  29.644  48.277  1.00  0.00           C  
ATOM   4860  CD2 LEU B  62      49.279  27.401  47.163  1.00  0.00           C  
ATOM   4861  H   LEU B  62      52.334  29.565  45.782  1.00  0.00           H  
ATOM   4862  HA  LEU B  62      50.377  27.755  44.726  1.00  0.00           H  
ATOM   4863 1HB  LEU B  62      50.131  30.508  45.998  1.00  0.00           H  
ATOM   4864 2HB  LEU B  62      48.737  29.509  45.582  1.00  0.00           H  
ATOM   4865  HG  LEU B  62      50.900  28.750  47.577  1.00  0.00           H  
ATOM   4866 1HD1 LEU B  62      49.156  29.163  49.255  1.00  0.00           H  
ATOM   4867 2HD1 LEU B  62      49.549  30.636  48.337  1.00  0.00           H  
ATOM   4868 3HD1 LEU B  62      48.059  29.734  47.973  1.00  0.00           H  
ATOM   4869 1HD2 LEU B  62      49.335  26.920  48.141  1.00  0.00           H  
ATOM   4870 2HD2 LEU B  62      48.239  27.459  46.845  1.00  0.00           H  
ATOM   4871 3HD2 LEU B  62      49.850  26.820  46.441  1.00  0.00           H  
ATOM   4872  N   LYS B  63      50.789  30.536  43.064  1.00  0.00           N  
ATOM   4873  CA  LYS B  63      50.499  31.134  41.772  1.00  0.00           C  
ATOM   4874  C   LYS B  63      50.933  30.186  40.656  1.00  0.00           C  
ATOM   4875  O   LYS B  63      50.205  29.982  39.684  1.00  0.00           O  
ATOM   4876  CB  LYS B  63      51.197  32.489  41.632  1.00  0.00           C  
ATOM   4877  CG  LYS B  63      50.573  33.607  42.457  1.00  0.00           C  
ATOM   4878  CD  LYS B  63      51.413  34.874  42.395  1.00  0.00           C  
ATOM   4879  CE  LYS B  63      50.743  36.020  43.135  1.00  0.00           C  
ATOM   4880  NZ  LYS B  63      51.636  37.202  43.257  1.00  0.00           N1+
ATOM   4881  H   LYS B  63      51.437  30.997  43.698  1.00  0.00           H  
ATOM   4882  HA  LYS B  63      49.420  31.285  41.691  1.00  0.00           H  
ATOM   4883 1HB  LYS B  63      52.241  32.393  41.931  1.00  0.00           H  
ATOM   4884 2HB  LYS B  63      51.185  32.797  40.586  1.00  0.00           H  
ATOM   4885 1HG  LYS B  63      49.574  33.824  42.078  1.00  0.00           H  
ATOM   4886 2HG  LYS B  63      50.489  33.289  43.494  1.00  0.00           H  
ATOM   4887 1HD  LYS B  63      52.392  34.684  42.841  1.00  0.00           H  
ATOM   4888 2HD  LYS B  63      51.561  35.163  41.352  1.00  0.00           H  
ATOM   4889 1HE  LYS B  63      49.840  36.317  42.603  1.00  0.00           H  
ATOM   4890 2HE  LYS B  63      50.457  35.692  44.134  1.00  0.00           H  
ATOM   4891 1HZ  LYS B  63      51.156  37.939  43.752  1.00  0.00           H  
ATOM   4892 2HZ  LYS B  63      52.472  36.944  43.764  1.00  0.00           H  
ATOM   4893 3HZ  LYS B  63      51.893  37.529  42.333  1.00  0.00           H  
ATOM   4894  N   ALA B  64      52.109  29.581  40.815  1.00  0.00           N  
ATOM   4895  CA  ALA B  64      52.612  28.628  39.837  1.00  0.00           C  
ATOM   4896  C   ALA B  64      51.708  27.398  39.760  1.00  0.00           C  
ATOM   4897  O   ALA B  64      51.441  26.881  38.671  1.00  0.00           O  
ATOM   4898  CB  ALA B  64      54.029  28.222  40.198  1.00  0.00           C  
ATOM   4899  H   ALA B  64      52.674  29.800  41.630  1.00  0.00           H  
ATOM   4900  HA  ALA B  64      52.613  29.103  38.861  1.00  0.00           H  
ATOM   4901 1HB  ALA B  64      54.404  27.531  39.455  1.00  0.00           H  
ATOM   4902 2HB  ALA B  64      54.663  29.098  40.233  1.00  0.00           H  
ATOM   4903 3HB  ALA B  64      54.023  27.745  41.173  1.00  0.00           H  
ATOM   4904  N   LEU B  65      51.220  26.945  40.909  1.00  0.00           N  
ATOM   4905  CA  LEU B  65      50.332  25.791  40.947  1.00  0.00           C  
ATOM   4906  C   LEU B  65      49.007  26.099  40.258  1.00  0.00           C  
ATOM   4907  O   LEU B  65      48.471  25.256  39.534  1.00  0.00           O  
ATOM   4908  CB  LEU B  65      50.114  25.350  42.402  1.00  0.00           C  
ATOM   4909  CG  LEU B  65      51.349  24.682  43.089  1.00  0.00           C  
ATOM   4910  CD1 LEU B  65      51.163  24.667  44.588  1.00  0.00           C  
ATOM   4911  CD2 LEU B  65      51.505  23.276  42.589  1.00  0.00           C  
ATOM   4912  H   LEU B  65      51.497  27.392  41.777  1.00  0.00           H  
ATOM   4913  HA  LEU B  65      50.808  24.980  40.407  1.00  0.00           H  
ATOM   4914 1HB  LEU B  65      49.831  26.221  42.990  1.00  0.00           H  
ATOM   4915 2HB  LEU B  65      49.291  24.637  42.427  1.00  0.00           H  
ATOM   4916  HG  LEU B  65      52.244  25.246  42.858  1.00  0.00           H  
ATOM   4917 1HD1 LEU B  65      52.032  24.204  45.053  1.00  0.00           H  
ATOM   4918 2HD1 LEU B  65      51.064  25.682  44.944  1.00  0.00           H  
ATOM   4919 3HD1 LEU B  65      50.279  24.103  44.843  1.00  0.00           H  
ATOM   4920 1HD2 LEU B  65      52.362  22.825  43.068  1.00  0.00           H  
ATOM   4921 2HD2 LEU B  65      50.608  22.704  42.824  1.00  0.00           H  
ATOM   4922 3HD2 LEU B  65      51.661  23.283  41.529  1.00  0.00           H  
ATOM   4923  N   GLU B  66      48.496  27.313  40.447  1.00  0.00           N  
ATOM   4924  CA  GLU B  66      47.262  27.730  39.791  1.00  0.00           C  
ATOM   4925  C   GLU B  66      47.419  27.684  38.273  1.00  0.00           C  
ATOM   4926  O   GLU B  66      46.491  27.298  37.559  1.00  0.00           O  
ATOM   4927  CB  GLU B  66      46.857  29.137  40.229  1.00  0.00           C  
ATOM   4928  CG  GLU B  66      45.534  29.622  39.642  1.00  0.00           C  
ATOM   4929  CD  GLU B  66      45.104  30.959  40.184  1.00  0.00           C  
ATOM   4930  OE1 GLU B  66      45.351  31.225  41.335  1.00  0.00           O  
ATOM   4931  OE2 GLU B  66      44.534  31.722  39.436  1.00  0.00           O1-
ATOM   4932  H   GLU B  66      48.969  27.957  41.074  1.00  0.00           H  
ATOM   4933  HA  GLU B  66      46.469  27.036  40.072  1.00  0.00           H  
ATOM   4934 1HB  GLU B  66      46.781  29.173  41.313  1.00  0.00           H  
ATOM   4935 2HB  GLU B  66      47.630  29.846  39.935  1.00  0.00           H  
ATOM   4936 1HG  GLU B  66      45.637  29.697  38.561  1.00  0.00           H  
ATOM   4937 2HG  GLU B  66      44.764  28.882  39.854  1.00  0.00           H  
ATOM   4938  N   ILE B  67      48.598  28.066  37.785  1.00  0.00           N
[truncated: 7,109,860 more chars]
