# Supplementary material for: Blueprinting extendable nanomaterials with standardized protein blocks
Source: Nature. 2024 Mar 13;627(8005):898–904. doi: 10.1038/s41586-024-07188-4 (PMC10972742; doi:10.1038/s41586-024-07188-4)
Supplement: Supplementary file 4 — Design models with ideal backbones as well as experimentally determined structures for comparison. For reference to design names, see Supplementary Fig. 1. [file 41586_2024_7188_MOESM4_ESM.zip › cage_O43_54_design_Acomp.pdb]

ATOM      1  N   PRO A   1     114.135  36.653 -10.172  1.00  0.00           N  
ATOM      2  CA  PRO A   1     112.885  35.897  -9.965  1.00  0.00           C  
ATOM      3  C   PRO A   1     112.580  35.722  -8.492  1.00  0.00           C  
ATOM      4  O   PRO A   1     111.416  35.665  -8.092  1.00  0.00           O  
ATOM      5  CB  PRO A   1     113.173  34.552 -10.638  1.00  0.00           C  
ATOM      6  CG  PRO A   1     114.661  34.479 -10.689  1.00  0.00           C  
ATOM      7  CD  PRO A   1     115.098  35.904 -10.901  1.00  0.00           C  
ATOM      8 1H   PRO A   1     114.477  36.881  -9.222  1.00  0.00           H  
ATOM      9 2H   PRO A   1     113.885  37.517 -10.603  1.00  0.00           H  
ATOM     10  HA  PRO A   1     112.057  36.425 -10.461  1.00  0.00           H  
ATOM     11 1HB  PRO A   1     112.727  33.735 -10.052  1.00  0.00           H  
ATOM     12 2HB  PRO A   1     112.709  34.523 -11.634  1.00  0.00           H  
ATOM     13 1HG  PRO A   1     115.052  34.051  -9.754  1.00  0.00           H  
ATOM     14 2HG  PRO A   1     114.981  33.812 -11.503  1.00  0.00           H  
ATOM     15 1HD  PRO A   1     116.116  36.038 -10.507  1.00  0.00           H  
ATOM     16 2HD  PRO A   1     115.062  36.143 -11.974  1.00  0.00           H  
ATOM     17  N   GLU A   2     113.609  35.633  -7.655  1.00  0.00           N  
ATOM     18  CA  GLU A   2     113.363  35.358  -6.248  1.00  0.00           C  
ATOM     19  C   GLU A   2     112.580  36.529  -5.652  1.00  0.00           C  
ATOM     20  O   GLU A   2     111.706  36.338  -4.807  1.00  0.00           O  
ATOM     21  CB  GLU A   2     114.679  35.147  -5.494  1.00  0.00           C  
ATOM     22  CG  GLU A   2     115.474  33.930  -5.946  1.00  0.00           C  
ATOM     23  CD  GLU A   2     116.262  34.181  -7.203  1.00  0.00           C  
ATOM     24  OE1 GLU A   2     116.196  35.272  -7.715  1.00  0.00           O  
ATOM     25  OE2 GLU A   2     116.932  33.279  -7.649  1.00  0.00           O1-
ATOM     26  H   GLU A   2     114.434  35.728  -7.873  1.00  0.00           H  
ATOM     27  HA  GLU A   2     112.732  34.471  -6.175  1.00  0.00           H  
ATOM     28 1HB  GLU A   2     115.312  36.025  -5.615  1.00  0.00           H  
ATOM     29 2HB  GLU A   2     114.474  35.035  -4.429  1.00  0.00           H  
ATOM     30 1HG  GLU A   2     116.161  33.642  -5.152  1.00  0.00           H  
ATOM     31 2HG  GLU A   2     114.788  33.102  -6.113  1.00  0.00           H  
ATOM     32  N   GLU A   3     112.897  37.743  -6.092  1.00  0.00           N  
ATOM     33  CA  GLU A   3     112.173  38.908  -5.596  1.00  0.00           C  
ATOM     34  C   GLU A   3     110.680  38.831  -5.903  1.00  0.00           C  
ATOM     35  O   GLU A   3     109.847  39.224  -5.085  1.00  0.00           O  
ATOM     36  CB  GLU A   3     112.759  40.187  -6.199  1.00  0.00           C  
ATOM     37  CG  GLU A   3     112.054  41.465  -5.766  1.00  0.00           C  
ATOM     38  CD  GLU A   3     112.675  42.703  -6.355  1.00  0.00           C  
ATOM     39  OE1 GLU A   3     113.729  42.598  -6.932  1.00  0.00           O  
ATOM     40  OE2 GLU A   3     112.090  43.753  -6.227  1.00  0.00           O1-
ATOM     41  H   GLU A   3     113.514  37.917  -6.668  1.00  0.00           H  
ATOM     42  HA  GLU A   3     112.291  38.953  -4.512  1.00  0.00           H  
ATOM     43 1HB  GLU A   3     113.809  40.273  -5.921  1.00  0.00           H  
ATOM     44 2HB  GLU A   3     112.710  40.131  -7.287  1.00  0.00           H  
ATOM     45 1HG  GLU A   3     111.010  41.415  -6.073  1.00  0.00           H  
ATOM     46 2HG  GLU A   3     112.083  41.532  -4.679  1.00  0.00           H  
ATOM     47  N   ILE A   4     110.338  38.328  -7.082  1.00  0.00           N  
ATOM     48  CA  ILE A   4     108.930  38.318  -7.493  1.00  0.00           C  
ATOM     49  C   ILE A   4     108.212  37.343  -6.597  1.00  0.00           C  
ATOM     50  O   ILE A   4     107.106  37.613  -6.130  1.00  0.00           O  
ATOM     51  CB  ILE A   4     108.753  37.913  -8.969  1.00  0.00           C  
ATOM     52  CG1 ILE A   4     109.387  38.961  -9.888  1.00  0.00           C  
ATOM     53  CG2 ILE A   4     107.280  37.734  -9.297  1.00  0.00           C  
ATOM     54  CD1 ILE A   4     109.538  38.503 -11.322  1.00  0.00           C  
ATOM     55  H   ILE A   4     111.036  37.948  -7.705  1.00  0.00           H  
ATOM     56  HA  ILE A   4     108.529  39.323  -7.373  1.00  0.00           H  
ATOM     57  HB  ILE A   4     109.276  36.976  -9.153  1.00  0.00           H  
ATOM     58 1HG1 ILE A   4     108.781  39.866  -9.881  1.00  0.00           H  
ATOM     59 2HG1 ILE A   4     110.375  39.227  -9.511  1.00  0.00           H  
ATOM     60 1HG2 ILE A   4     107.173  37.448 -10.344  1.00  0.00           H  
ATOM     61 2HG2 ILE A   4     106.859  36.953  -8.664  1.00  0.00           H  
ATOM     62 3HG2 ILE A   4     106.751  38.669  -9.121  1.00  0.00           H  
ATOM     63 1HD1 ILE A   4     109.993  39.299 -11.911  1.00  0.00           H  
ATOM     64 2HD1 ILE A   4     110.172  37.617 -11.357  1.00  0.00           H  
ATOM     65 3HD1 ILE A   4     108.557  38.265 -11.732  1.00  0.00           H  
ATOM     66  N   LEU A   5     108.861  36.196  -6.362  1.00  0.00           N  
ATOM     67  CA  LEU A   5     108.286  35.136  -5.517  1.00  0.00           C  
ATOM     68  C   LEU A   5     108.045  35.698  -4.130  1.00  0.00           C  
ATOM     69  O   LEU A   5     106.981  35.494  -3.544  1.00  0.00           O  
ATOM     70  CB  LEU A   5     109.222  33.924  -5.437  1.00  0.00           C  
ATOM     71  CG  LEU A   5     108.771  32.797  -4.498  1.00  0.00           C  
ATOM     72  CD1 LEU A   5     107.390  32.310  -4.914  1.00  0.00           C  
ATOM     73  CD2 LEU A   5     109.786  31.664  -4.541  1.00  0.00           C  
ATOM     74  H   LEU A   5     109.771  36.054  -6.778  1.00  0.00           H  
ATOM     75  HA  LEU A   5     107.344  34.815  -5.959  1.00  0.00           H  
ATOM     76 1HB  LEU A   5     109.328  33.501  -6.435  1.00  0.00           H  
ATOM     77 2HB  LEU A   5     110.203  34.261  -5.102  1.00  0.00           H  
ATOM     78  HG  LEU A   5     108.696  33.180  -3.480  1.00  0.00           H  
ATOM     79 1HD1 LEU A   5     107.069  31.510  -4.248  1.00  0.00           H  
ATOM     80 2HD1 LEU A   5     106.680  33.136  -4.857  1.00  0.00           H  
ATOM     81 3HD1 LEU A   5     107.430  31.936  -5.936  1.00  0.00           H  
ATOM     82 1HD2 LEU A   5     109.467  30.864  -3.872  1.00  0.00           H  
ATOM     83 2HD2 LEU A   5     109.861  31.280  -5.558  1.00  0.00           H  
ATOM     84 3HD2 LEU A   5     110.760  32.036  -4.221  1.00  0.00           H  
ATOM     85  N   GLU A   6     109.031  36.410  -3.591  1.00  0.00           N  
ATOM     86  CA  GLU A   6     108.864  36.989  -2.273  1.00  0.00           C  
ATOM     87  C   GLU A   6     107.686  37.974  -2.220  1.00  0.00           C  
ATOM     88  O   GLU A   6     106.902  37.967  -1.271  1.00  0.00           O  
ATOM     89  CB  GLU A   6     110.154  37.694  -1.851  1.00  0.00           C  
ATOM     90  CG  GLU A   6     111.302  36.756  -1.507  1.00  0.00           C  
ATOM     91  CD  GLU A   6     112.588  37.481  -1.221  1.00  0.00           C  
ATOM     92  OE1 GLU A   6     112.630  38.673  -1.414  1.00  0.00           O  
ATOM     93  OE2 GLU A   6     113.528  36.843  -0.811  1.00  0.00           O1-
ATOM     94  H   GLU A   6     109.897  36.555  -4.088  1.00  0.00           H  
ATOM     95  HA  GLU A   6     108.642  36.187  -1.569  1.00  0.00           H  
ATOM     96 1HB  GLU A   6     110.489  38.353  -2.653  1.00  0.00           H  
ATOM     97 2HB  GLU A   6     109.960  38.317  -0.977  1.00  0.00           H  
ATOM     98 1HG  GLU A   6     111.028  36.167  -0.632  1.00  0.00           H  
ATOM     99 2HG  GLU A   6     111.456  36.068  -2.339  1.00  0.00           H  
ATOM    100  N   ARG A   7     107.550  38.824  -3.232  1.00  0.00           N  
ATOM    101  CA  ARG A   7     106.429  39.738  -3.300  1.00  0.00           C  
ATOM    102  C   ARG A   7     105.088  39.014  -3.462  1.00  0.00           C  
ATOM    103  O   ARG A   7     104.081  39.419  -2.882  1.00  0.00           O  
ATOM    104  CB  ARG A   7     106.618  40.707  -4.457  1.00  0.00           C  
ATOM    105  CG  ARG A   7     107.726  41.729  -4.260  1.00  0.00           C  
ATOM    106  CD  ARG A   7     107.870  42.616  -5.443  1.00  0.00           C  
ATOM    107  NE  ARG A   7     109.000  43.523  -5.305  1.00  0.00           N  
ATOM    108  CZ  ARG A   7     108.965  44.689  -4.631  1.00  0.00           C  
ATOM    109  NH1 ARG A   7     107.856  45.076  -4.041  1.00  0.00           N1+
ATOM    110  NH2 ARG A   7     110.047  45.444  -4.564  1.00  0.00           N  
ATOM    111  H   ARG A   7     108.241  38.837  -3.970  1.00  0.00           H  
ATOM    112  HA  ARG A   7     106.386  40.304  -2.370  1.00  0.00           H  
ATOM    113 1HB  ARG A   7     106.842  40.149  -5.366  1.00  0.00           H  
ATOM    114 2HB  ARG A   7     105.691  41.254  -4.630  1.00  0.00           H  
ATOM    115 1HG  ARG A   7     107.498  42.349  -3.393  1.00  0.00           H  
ATOM    116 2HG  ARG A   7     108.672  41.212  -4.100  1.00  0.00           H  
ATOM    117 1HD  ARG A   7     108.028  42.011  -6.336  1.00  0.00           H  
ATOM    118 2HD  ARG A   7     106.968  43.212  -5.564  1.00  0.00           H  
ATOM    119  HE  ARG A   7     109.871  43.260  -5.746  1.00  0.00           H  
ATOM    120 1HH1 ARG A   7     107.028  44.497  -4.092  1.00  0.00           H  
ATOM    121 2HH1 ARG A   7     107.831  45.950  -3.536  1.00  0.00           H  
ATOM    122 1HH2 ARG A   7     110.901  45.148  -5.017  1.00  0.00           H  
ATOM    123 2HH2 ARG A   7     110.021  46.319  -4.059  1.00  0.00           H  
ATOM    124  N   ALA A   8     105.088  37.952  -4.248  1.00  0.00           N  
ATOM    125  CA  ALA A   8     103.845  37.184  -4.440  1.00  0.00           C  
ATOM    126  C   ALA A   8     103.447  36.587  -3.105  1.00  0.00           C  
ATOM    127  O   ALA A   8     102.266  36.545  -2.760  1.00  0.00           O  
ATOM    128  CB  ALA A   8     104.020  36.083  -5.470  1.00  0.00           C  
ATOM    129  H   ALA A   8     105.929  37.654  -4.722  1.00  0.00           H  
ATOM    130  HA  ALA A   8     103.077  37.869  -4.798  1.00  0.00           H  
ATOM    131 1HB  ALA A   8     103.081  35.539  -5.583  1.00  0.00           H  
ATOM    132 2HB  ALA A   8     104.304  36.521  -6.426  1.00  0.00           H  
ATOM    133 3HB  ALA A   8     104.798  35.396  -5.140  1.00  0.00           H  
ATOM    134  N   ARG A   9     104.441  36.120  -2.347  1.00  0.00           N  
ATOM    135  CA  ARG A   9     104.160  35.497  -1.055  1.00  0.00           C  
ATOM    136  C   ARG A   9     103.735  36.543   0.001  1.00  0.00           C  
ATOM    137  O   ARG A   9     102.930  36.255   0.885  1.00  0.00           O  
ATOM    138  CB  ARG A   9     105.383  34.740  -0.559  1.00  0.00           C  
ATOM    139  CG  ARG A   9     105.702  33.466  -1.327  1.00  0.00           C  
ATOM    140  CD  ARG A   9     106.935  32.812  -0.815  1.00  0.00           C  
ATOM    141  NE  ARG A   9     106.741  32.256   0.514  1.00  0.00           N  
ATOM    142  CZ  ARG A   9     106.206  31.045   0.767  1.00  0.00           C  
ATOM    143  NH1 ARG A   9     105.818  30.279  -0.227  1.00  0.00           N1+
ATOM    144  NH2 ARG A   9     106.074  30.629   2.014  1.00  0.00           N  
ATOM    145  H   ARG A   9     105.398  36.195  -2.661  1.00  0.00           H  
ATOM    146  HA  ARG A   9     103.321  34.810  -1.177  1.00  0.00           H  
ATOM    147 1HB  ARG A   9     106.258  35.386  -0.615  1.00  0.00           H  
ATOM    148 2HB  ARG A   9     105.244  34.469   0.487  1.00  0.00           H  
ATOM    149 1HG  ARG A   9     104.875  32.764  -1.226  1.00  0.00           H  
ATOM    150 2HG  ARG A   9     105.851  33.704  -2.380  1.00  0.00           H  
ATOM    151 1HD  ARG A   9     107.219  32.002  -1.486  1.00  0.00           H  
ATOM    152 2HD  ARG A   9     107.740  33.543  -0.765  1.00  0.00           H  
ATOM    153  HE  ARG A   9     107.029  32.817   1.305  1.00  0.00           H  
ATOM    154 1HH1 ARG A   9     105.918  30.596  -1.180  1.00  0.00           H  
ATOM    155 2HH1 ARG A   9     105.416  29.372  -0.037  1.00  0.00           H  
ATOM    156 1HH2 ARG A   9     106.373  31.220   2.778  1.00  0.00           H  
ATOM    157 2HH2 ARG A   9     105.673  29.723   2.204  1.00  0.00           H  
ATOM    158  N   GLU A  10     104.273  37.757  -0.088  1.00  0.00           N  
ATOM    159  CA  GLU A  10     103.825  38.829   0.798  1.00  0.00           C  
ATOM    160  C   GLU A  10     102.358  39.172   0.515  1.00  0.00           C  
ATOM    161  O   GLU A  10     101.571  39.381   1.439  1.00  0.00           O  
ATOM    162  CB  GLU A  10     104.700  40.072   0.623  1.00  0.00           C  
ATOM    163  CG  GLU A  10     106.100  39.943   1.209  1.00  0.00           C  
ATOM    164  CD  GLU A  10     106.986  41.109   0.870  1.00  0.00           C  
ATOM    165  OE1 GLU A  10     106.600  41.906   0.047  1.00  0.00           O  
ATOM    166  OE2 GLU A  10     108.050  41.203   1.432  1.00  0.00           O1-
ATOM    167  H   GLU A  10     104.997  37.947  -0.766  1.00  0.00           H  
ATOM    168  HA  GLU A  10     103.874  38.472   1.827  1.00  0.00           H  
ATOM    169 1HB  GLU A  10     104.803  40.300  -0.439  1.00  0.00           H  
ATOM    170 2HB  GLU A  10     104.218  40.927   1.096  1.00  0.00           H  
ATOM    171 1HG  GLU A  10     106.022  39.865   2.294  1.00  0.00           H  
ATOM    172 2HG  GLU A  10     106.555  39.026   0.837  1.00  0.00           H  
ATOM    173  N   SER A  11     101.970  39.236  -0.752  1.00  0.00           N  
ATOM    174  CA  SER A  11     100.567  39.447  -1.105  1.00  0.00           C  
ATOM    175  C   SER A  11      99.683  38.269  -0.704  1.00  0.00           C  
ATOM    176  O   SER A  11      98.525  38.447  -0.327  1.00  0.00           O  
ATOM    177  CB  SER A  11     100.440  39.690  -2.597  1.00  0.00           C  
ATOM    178  OG  SER A  11     101.030  40.910  -2.958  1.00  0.00           O  
ATOM    179  H   SER A  11     102.653  39.136  -1.490  1.00  0.00           H  
ATOM    180  HA  SER A  11     100.205  40.328  -0.571  1.00  0.00           H  
ATOM    181 1HB  SER A  11     100.920  38.877  -3.139  1.00  0.00           H  
ATOM    182 2HB  SER A  11      99.388  39.696  -2.877  1.00  0.00           H  
ATOM    183  HG  SER A  11     101.319  40.804  -3.868  1.00  0.00           H  
ATOM    184  N   LEU A  12     100.231  37.064  -0.787  1.00  0.00           N  
ATOM    185  CA  LEU A  12      99.523  35.898  -0.295  1.00  0.00           C  
ATOM    186  C   LEU A  12      99.249  36.000   1.229  1.00  0.00           C  
ATOM    187  O   LEU A  12      98.142  35.720   1.689  1.00  0.00           O  
ATOM    188  CB  LEU A  12     100.339  34.635  -0.602  1.00  0.00           C  
ATOM    189  CG  LEU A  12      99.791  33.330  -0.008  1.00  0.00           C  
ATOM    190  CD1 LEU A  12      98.421  33.035  -0.606  1.00  0.00           C  
ATOM    191  CD2 LEU A  12     100.767  32.196  -0.290  1.00  0.00           C  
ATOM    192  H   LEU A  12     101.148  36.949  -1.195  1.00  0.00           H  
ATOM    193  HA  LEU A  12      98.563  35.834  -0.806  1.00  0.00           H  
ATOM    194 1HB  LEU A  12     100.393  34.510  -1.681  1.00  0.00           H  
ATOM    195 2HB  LEU A  12     101.349  34.773  -0.221  1.00  0.00           H  
ATOM    196  HG  LEU A  12      99.667  33.443   1.069  1.00  0.00           H  
ATOM    197 1HD1 LEU A  12      98.033  32.109  -0.184  1.00  0.00           H  
ATOM    198 2HD1 LEU A  12      97.739  33.852  -0.373  1.00  0.00           H  
ATOM    199 3HD1 LEU A  12      98.512  32.932  -1.687  1.00  0.00           H  
ATOM    200 1HD2 LEU A  12     100.377  31.268   0.132  1.00  0.00           H  
ATOM    201 2HD2 LEU A  12     100.890  32.081  -1.366  1.00  0.00           H  
ATOM    202 3HD2 LEU A  12     101.731  32.425   0.163  1.00  0.00           H  
ATOM    203  N   GLU A  13     100.245  36.401   2.027  1.00  0.00           N  
ATOM    204  CA  GLU A  13     100.021  36.515   3.454  1.00  0.00           C  
ATOM    205  C   GLU A  13      98.958  37.593   3.724  1.00  0.00           C  
ATOM    206  O   GLU A  13      98.150  37.464   4.642  1.00  0.00           O  
ATOM    207  CB  GLU A  13     101.328  36.854   4.175  1.00  0.00           C  
ATOM    208  CG  GLU A  13     102.311  35.697   4.273  1.00  0.00           C  
ATOM    209  CD  GLU A  13     101.800  34.564   5.118  1.00  0.00           C  
ATOM    210  OE1 GLU A  13     101.270  34.826   6.172  1.00  0.00           O  
ATOM    211  OE2 GLU A  13     101.939  33.435   4.711  1.00  0.00           O1-
ATOM    212  H   GLU A  13     101.155  36.625   1.651  1.00  0.00           H  
ATOM    213  HA  GLU A  13      99.626  35.567   3.821  1.00  0.00           H  
ATOM    214 1HB  GLU A  13     101.826  37.675   3.659  1.00  0.00           H  
ATOM    215 2HB  GLU A  13     101.107  37.191   5.187  1.00  0.00           H  
ATOM    216 1HG  GLU A  13     102.515  35.322   3.270  1.00  0.00           H  
ATOM    217 2HG  GLU A  13     103.246  36.063   4.692  1.00  0.00           H  
ATOM    218  N   ARG A  14      98.972  38.641   2.927  1.00  0.00           N  
ATOM    219  CA  ARG A  14      97.982  39.708   3.072  1.00  0.00           C  
ATOM    220  C   ARG A  14      96.594  39.166   2.800  1.00  0.00           C  
ATOM    221  O   ARG A  14      95.644  39.479   3.516  1.00  0.00           O  
ATOM    222  CB  ARG A  14      98.273  40.860   2.120  1.00  0.00           C  
ATOM    223  CG  ARG A  14      97.276  42.008   2.181  1.00  0.00           C  
ATOM    224  CD  ARG A  14      97.318  42.702   3.494  1.00  0.00           C  
ATOM    225  NE  ARG A  14      96.439  43.858   3.524  1.00  0.00           N  
ATOM    226  CZ  ARG A  14      96.292  44.681   4.582  1.00  0.00           C  
ATOM    227  NH1 ARG A  14      96.973  44.461   5.685  1.00  0.00           N1+
ATOM    228  NH2 ARG A  14      95.464  45.708   4.510  1.00  0.00           N  
ATOM    229  H   ARG A  14      99.673  38.714   2.202  1.00  0.00           H  
ATOM    230  HA  ARG A  14      98.023  40.082   4.096  1.00  0.00           H  
ATOM    231 1HB  ARG A  14      99.259  41.268   2.332  1.00  0.00           H  
ATOM    232 2HB  ARG A  14      98.285  40.489   1.096  1.00  0.00           H  
ATOM    233 1HG  ARG A  14      97.509  42.733   1.402  1.00  0.00           H  
ATOM    234 2HG  ARG A  14      96.268  41.623   2.030  1.00  0.00           H  
ATOM    235 1HD  ARG A  14      97.005  42.013   4.279  1.00  0.00           H  
ATOM    236 2HD  ARG A  14      98.334  43.041   3.694  1.00  0.00           H  
ATOM    237  HE  ARG A  14      95.897  44.059   2.695  1.00  0.00           H  
ATOM    238 1HH1 ARG A  14      97.607  43.675   5.740  1.00  0.00           H  
ATOM    239 2HH1 ARG A  14      96.864  45.077   6.478  1.00  0.00           H  
ATOM    240 1HH2 ARG A  14      94.941  45.877   3.662  1.00  0.00           H  
ATOM    241 2HH2 ARG A  14      95.355  46.324   5.302  1.00  0.00           H  
ATOM    242  N   ALA A  15      96.469  38.343   1.757  1.00  0.00           N  
ATOM    243  CA  ALA A  15      95.206  37.728   1.452  1.00  0.00           C  
ATOM    244  C   ALA A  15      94.757  36.830   2.620  1.00  0.00           C  
ATOM    245  O   ALA A  15      93.575  36.789   2.966  1.00  0.00           O  
ATOM    246  CB  ALA A  15      95.291  36.945   0.155  1.00  0.00           C  
ATOM    247  H   ALA A  15      97.266  38.145   1.170  1.00  0.00           H  
ATOM    248  HA  ALA A  15      94.462  38.518   1.338  1.00  0.00           H  
ATOM    249 1HB  ALA A  15      94.324  36.489  -0.059  1.00  0.00           H  
ATOM    250 2HB  ALA A  15      95.561  37.619  -0.659  1.00  0.00           H  
ATOM    251 3HB  ALA A  15      96.048  36.168   0.247  1.00  0.00           H  
ATOM    252  N   ARG A  16      95.700  36.117   3.225  1.00  0.00           N  
ATOM    253  CA  ARG A  16      95.368  35.220   4.327  1.00  0.00           C  
ATOM    254  C   ARG A  16      94.766  35.982   5.492  1.00  0.00           C  
ATOM    255  O   ARG A  16      93.748  35.575   6.053  1.00  0.00           O  
ATOM    256  CB  ARG A  16      96.603  34.471   4.803  1.00  0.00           C  
ATOM    257  CG  ARG A  16      96.351  33.464   5.915  1.00  0.00           C  
ATOM    258  CD  ARG A  16      97.581  32.702   6.255  1.00  0.00           C  
ATOM    259  NE  ARG A  16      98.591  33.549   6.868  1.00  0.00           N  
ATOM    260  CZ  ARG A  16      98.563  33.969   8.148  1.00  0.00           C  
ATOM    261  NH1 ARG A  16      97.572  33.614   8.935  1.00  0.00           N1+
ATOM    262  NH2 ARG A  16      99.532  34.738   8.612  1.00  0.00           N  
ATOM    263  H   ARG A  16      96.662  36.190   2.924  1.00  0.00           H  
ATOM    264  HA  ARG A  16      94.642  34.488   3.972  1.00  0.00           H  
ATOM    265 1HB  ARG A  16      97.047  33.933   3.966  1.00  0.00           H  
ATOM    266 2HB  ARG A  16      97.344  35.183   5.165  1.00  0.00           H  
ATOM    267 1HG  ARG A  16      96.015  33.988   6.811  1.00  0.00           H  
ATOM    268 2HG  ARG A  16      95.586  32.755   5.598  1.00  0.00           H  
ATOM    269 1HD  ARG A  16      97.332  31.905   6.954  1.00  0.00           H  
ATOM    270 2HD  ARG A  16      98.002  32.270   5.348  1.00  0.00           H  
ATOM    271  HE  ARG A  16      99.370  33.843   6.294  1.00  0.00           H  
ATOM    272 1HH1 ARG A  16      96.831  33.026   8.580  1.00  0.00           H  
ATOM    273 2HH1 ARG A  16      97.551  33.929   9.894  1.00  0.00           H  
ATOM    274 1HH2 ARG A  16     100.296  35.011   8.006  1.00  0.00           H  
ATOM    275 2HH2 ARG A  16      99.513  35.053   9.571  1.00  0.00           H  
ATOM    276  N   GLU A  17      95.422  37.074   5.825  1.00  0.00           N  
ATOM    277  CA  GLU A  17      95.001  37.965   6.917  1.00  0.00           C  
ATOM    278  C   GLU A  17      93.632  38.570   6.604  1.00  0.00           C  
ATOM    279  O   GLU A  17      92.773  38.676   7.482  1.00  0.00           O  
ATOM    280  CB  GLU A  17      96.028  39.079   7.137  1.00  0.00           C  
ATOM    281  CG  GLU A  17      95.730  39.982   8.326  1.00  0.00           C  
ATOM    282  CD  GLU A  17      96.822  40.981   8.589  1.00  0.00           C  
ATOM    283  OE1 GLU A  17      97.699  41.104   7.768  1.00  0.00           O  
ATOM    284  OE2 GLU A  17      96.781  41.619   9.614  1.00  0.00           O1-
ATOM    285  H   GLU A  17      96.252  37.301   5.298  1.00  0.00           H  
ATOM    286  HA  GLU A  17      94.909  37.375   7.829  1.00  0.00           H  
ATOM    287 1HB  GLU A  17      97.014  38.639   7.289  1.00  0.00           H  
ATOM    288 2HB  GLU A  17      96.081  39.706   6.247  1.00  0.00           H  
ATOM    289 1HG  GLU A  17      94.800  40.519   8.138  1.00  0.00           H  
ATOM    290 2HG  GLU A  17      95.587  39.364   9.211  1.00  0.00           H  
ATOM    291  N   ALA A  18      93.445  38.961   5.350  1.00  0.00           N  
ATOM    292  CA  ALA A  18      92.161  39.525   4.903  1.00  0.00           C  
ATOM    293  C   ALA A  18      91.003  38.543   5.091  1.00  0.00           C  
ATOM    294  O   ALA A  18      89.887  38.938   5.430  1.00  0.00           O  
ATOM    295  CB  ALA A  18      92.259  39.943   3.436  1.00  0.00           C  
ATOM    296  H   ALA A  18      94.200  38.868   4.687  1.00  0.00           H  
ATOM    297  HA  ALA A  18      91.948  40.405   5.510  1.00  0.00           H  
ATOM    298 1HB  ALA A  18      91.305  40.360   3.112  1.00  0.00           H  
ATOM    299 2HB  ALA A  18      93.041  40.694   3.324  1.00  0.00           H  
ATOM    300 3HB  ALA A  18      92.502  39.073   2.826  1.00  0.00           H  
ATOM    301  N   SER A  19      91.278  37.258   4.869  1.00  0.00           N  
ATOM    302  CA  SER A  19      90.290  36.198   5.047  1.00  0.00           C  
ATOM    303  C   SER A  19      89.835  36.087   6.495  1.00  0.00           C  
ATOM    304  O   SER A  19      88.637  36.034   6.778  1.00  0.00           O  
ATOM    305  CB  SER A  19      90.864  34.870   4.590  1.00  0.00           C  
ATOM    306  OG  SER A  19      89.932  33.838   4.752  1.00  0.00           O  
ATOM    307  H   SER A  19      92.210  37.017   4.565  1.00  0.00           H  
ATOM    308  HA  SER A  19      89.416  36.431   4.436  1.00  0.00           H  
ATOM    309 1HB  SER A  19      91.156  34.941   3.543  1.00  0.00           H  
ATOM    310 2HB  SER A  19      91.762  34.648   5.164  1.00  0.00           H  
ATOM    311  HG  SER A  19      90.377  33.034   4.471  1.00  0.00           H  
ATOM    312  N   LYS A  20      90.833  36.059   7.360  1.00  0.00           N  
ATOM    313  CA  LYS A  20      90.665  35.981   8.800  1.00  0.00           C  
ATOM    314  C   LYS A  20      89.840  37.152   9.352  1.00  0.00           C  
ATOM    315  O   LYS A  20      89.036  36.975  10.267  1.00  0.00           O  
ATOM    316  CB  LYS A  20      92.032  35.932   9.484  1.00  0.00           C  
ATOM    317  CG  LYS A  20      91.975  35.904  11.005  1.00  0.00           C  
ATOM    318  CD  LYS A  20      93.369  35.834  11.610  1.00  0.00           C  
ATOM    319  CE  LYS A  20      93.332  36.043  13.116  1.00  0.00           C  
ATOM    320  NZ  LYS A  20      94.696  36.062  13.710  1.00  0.00           N1+
ATOM    321  H   LYS A  20      91.767  36.092   6.976  1.00  0.00           H  
ATOM    322  HA  LYS A  20      90.113  35.071   9.036  1.00  0.00           H  
ATOM    323 1HB  LYS A  20      92.573  35.045   9.153  1.00  0.00           H  
ATOM    324 2HB  LYS A  20      92.618  36.802   9.187  1.00  0.00           H  
ATOM    325 1HG  LYS A  20      91.476  36.804  11.367  1.00  0.00           H  
ATOM    326 2HG  LYS A  20      91.402  35.037  11.332  1.00  0.00           H  
ATOM    327 1HD  LYS A  20      93.809  34.858  11.398  1.00  0.00           H  
ATOM    328 2HD  LYS A  20      93.999  36.602  11.162  1.00  0.00           H  
ATOM    329 1HE  LYS A  20      92.838  36.988  13.340  1.00  0.00           H  
ATOM    330 2HE  LYS A  20      92.758  35.241  13.581  1.00  0.00           H  
ATOM    331 1HZ  LYS A  20      94.628  36.202  14.708  1.00  0.00           H  
ATOM    332 2HZ  LYS A  20      95.157  35.182  13.525  1.00  0.00           H  
ATOM    333 3HZ  LYS A  20      95.231  36.814  13.301  1.00  0.00           H  
ATOM    334  N   ARG A  21      90.043  38.340   8.791  1.00  0.00           N  
ATOM    335  CA  ARG A  21      89.297  39.537   9.202  1.00  0.00           C  
ATOM    336  C   ARG A  21      87.856  39.474   8.705  1.00  0.00           C  
ATOM    337  O   ARG A  21      86.984  40.227   9.173  1.00  0.00           O  
ATOM    338  CB  ARG A  21      89.958  40.799   8.664  1.00  0.00           C  
ATOM    339  CG  ARG A  21      91.311  41.122   9.280  1.00  0.00           C  
ATOM    340  CD  ARG A  21      91.889  42.366   8.712  1.00  0.00           C  
ATOM    341  NE  ARG A  21      93.243  42.602   9.185  1.00  0.00           N  
ATOM    342  CZ  ARG A  21      93.962  43.710   8.925  1.00  0.00           C  
ATOM    343  NH1 ARG A  21      93.445  44.674   8.196  1.00  0.00           N1+
ATOM    344  NH2 ARG A  21      95.188  43.829   9.403  1.00  0.00           N  
ATOM    345  H   ARG A  21      90.732  38.417   8.059  1.00  0.00           H  
ATOM    346  HA  ARG A  21      89.302  39.592  10.290  1.00  0.00           H  
ATOM    347 1HB  ARG A  21      90.099  40.705   7.589  1.00  0.00           H  
ATOM    348 2HB  ARG A  21      89.304  41.653   8.836  1.00  0.00           H  
ATOM    349 1HG  ARG A  21      91.198  41.256  10.356  1.00  0.00           H  
ATOM    350 2HG  ARG A  21      92.003  40.303   9.086  1.00  0.00           H  
ATOM    351 1HD  ARG A  21      91.916  42.291   7.624  1.00  0.00           H  
ATOM    352 2HD  ARG A  21      91.274  43.217   9.000  1.00  0.00           H  
ATOM    353  HE  ARG A  21      93.674  41.882   9.751  1.00  0.00           H  
ATOM    354 1HH1 ARG A  21      92.508  44.584   7.831  1.00  0.00           H  
ATOM    355 2HH1 ARG A  21      93.984  45.505   8.001  1.00  0.00           H  
ATOM    356 1HH2 ARG A  21      95.587  43.087   9.964  1.00  0.00           H  
ATOM    357 2HH2 ARG A  21      95.728  44.659   9.208  1.00  0.00           H  
ATOM    358  N   GLY A  22      87.606  38.600   7.739  1.00  0.00           N  
ATOM    359  CA  GLY A  22      86.340  38.584   7.023  1.00  0.00           C  
ATOM    360  C   GLY A  22      86.196  39.755   6.066  1.00  0.00           C  
ATOM    361  O   GLY A  22      85.074  40.244   5.853  1.00  0.00           O  
ATOM    362  H   GLY A  22      88.316  37.926   7.495  1.00  0.00           H  
ATOM    363 1HA  GLY A  22      86.250  37.655   6.462  1.00  0.00           H  
ATOM    364 2HA  GLY A  22      85.519  38.609   7.737  1.00  0.00           H  
ATOM    365  N   ASP A  23      87.316  40.233   5.519  1.00  0.00           N  
ATOM    366  CA  ASP A  23      87.302  41.410   4.654  1.00  0.00           C  
ATOM    367  C   ASP A  23      87.321  40.987   3.185  1.00  0.00           C  
ATOM    368  O   ASP A  23      88.380  40.713   2.623  1.00  0.00           O  
ATOM    369  CB  ASP A  23      88.498  42.318   4.953  1.00  0.00           C  
ATOM    370  CG  ASP A  23      88.470  43.615   4.156  1.00  0.00           C  
ATOM    371  OD1 ASP A  23      87.828  43.648   3.133  1.00  0.00           O  
ATOM    372  OD2 ASP A  23      89.090  44.562   4.579  1.00  0.00           O1-
ATOM    373  H   ASP A  23      88.194  39.771   5.707  1.00  0.00           H  
ATOM    374  HA  ASP A  23      86.378  41.962   4.837  1.00  0.00           H  
ATOM    375 1HB  ASP A  23      88.514  42.560   6.015  1.00  0.00           H  
ATOM    376 2HB  ASP A  23      89.422  41.788   4.723  1.00  0.00           H  
ATOM    377  N   GLU A  24      86.149  40.931   2.551  1.00  0.00           N  
ATOM    378  CA  GLU A  24      86.028  40.404   1.178  1.00  0.00           C  
ATOM    379  C   GLU A  24      86.719  41.278   0.139  1.00  0.00           C  
ATOM    380  O   GLU A  24      87.305  40.776  -0.819  1.00  0.00           O  
ATOM    381  CB  GLU A  24      84.552  40.248   0.801  1.00  0.00           C  
ATOM    382  CG  GLU A  24      83.820  39.156   1.565  1.00  0.00           C  
ATOM    383  CD  GLU A  24      82.372  39.041   1.178  1.00  0.00           C  
ATOM    384  OE1 GLU A  24      81.904  39.882   0.447  1.00  0.00           O  
ATOM    385  OE2 GLU A  24      81.733  38.113   1.613  1.00  0.00           O1-
ATOM    386  H   GLU A  24      85.401  41.190   2.891  1.00  0.00           H  
ATOM    387  HA  GLU A  24      86.510  39.427   1.139  1.00  0.00           H  
ATOM    388 1HB  GLU A  24      84.031  41.188   0.978  1.00  0.00           H  
ATOM    389 2HB  GLU A  24      84.472  40.024  -0.263  1.00  0.00           H  
ATOM    390 1HG  GLU A  24      84.311  38.201   1.377  1.00  0.00           H  
ATOM    391 2HG  GLU A  24      83.889  39.365   2.633  1.00  0.00           H  
ATOM    392  N   GLU A  25      86.654  42.589   0.322  1.00  0.00           N  
ATOM    393  CA  GLU A  25      87.255  43.509  -0.644  1.00  0.00           C  
ATOM    394  C   GLU A  25      88.778  43.402  -0.651  1.00  0.00           C  
ATOM    395  O   GLU A  25      89.401  43.339  -1.712  1.00  0.00           O  
ATOM    396  CB  GLU A  25      86.840  44.949  -0.336  1.00  0.00           C  
ATOM    397  CG  GLU A  25      87.378  45.983  -1.314  1.00  0.00           C  
ATOM    398  CD  GLU A  25      86.885  47.373  -1.026  1.00  0.00           C  
ATOM    399  OE1 GLU A  25      86.097  47.529  -0.124  1.00  0.00           O  
ATOM    400  OE2 GLU A  25      87.297  48.282  -1.710  1.00  0.00           O1-
ATOM    401  H   GLU A  25      86.271  42.974   0.987  1.00  0.00           H  
ATOM    402  HA  GLU A  25      86.896  43.247  -1.640  1.00  0.00           H  
ATOM    403 1HB  GLU A  25      85.752  45.022  -0.337  1.00  0.00           H  
ATOM    404 2HB  GLU A  25      87.184  45.221   0.662  1.00  0.00           H  
ATOM    405 1HG  GLU A  25      88.467  45.978  -1.267  1.00  0.00           H  
ATOM    406 2HG  GLU A  25      87.085  45.699  -2.324  1.00  0.00           H  
ATOM    407  N   GLU A  26      89.352  43.386   0.548  1.00  0.00           N  
ATOM    408  CA  GLU A  26      90.791  43.288   0.714  1.00  0.00           C  
ATOM    409  C   GLU A  26      91.297  41.913   0.294  1.00  0.00           C  
ATOM    410  O   GLU A  26      92.383  41.787  -0.275  1.00  0.00           O  
ATOM    411  CB  GLU A  26      91.179  43.566   2.168  1.00  0.00           C  
ATOM    412  CG  GLU A  26      92.674  43.716   2.402  1.00  0.00           C  
ATOM    413  CD  GLU A  26      93.246  44.951   1.762  1.00  0.00           C  
ATOM    414  OE1 GLU A  26      92.483  45.771   1.313  1.00  0.00           O  
ATOM    415  OE2 GLU A  26      94.449  45.072   1.722  1.00  0.00           O1-
ATOM    416  H   GLU A  26      88.765  43.443   1.368  1.00  0.00           H  
ATOM    417  HA  GLU A  26      91.265  44.036   0.079  1.00  0.00           H  
ATOM    418 1HB  GLU A  26      90.694  44.482   2.505  1.00  0.00           H  
ATOM    419 2HB  GLU A  26      90.821  42.754   2.802  1.00  0.00           H  
ATOM    420 1HG  GLU A  26      92.862  43.758   3.475  1.00  0.00           H  
ATOM    421 2HG  GLU A  26      93.184  42.839   2.007  1.00  0.00           H  
ATOM    422  N   PHE A  27      90.512  40.879   0.571  1.00  0.00           N  
ATOM    423  CA  PHE A  27      90.908  39.502   0.201  1.00  0.00           C  
ATOM    424  C   PHE A  27      91.068  39.401  -1.315  1.00  0.00           C  
ATOM    425  O   PHE A  27      92.082  38.911  -1.810  1.00  0.00           O  
ATOM    426  CB  PHE A  27      89.871  38.485   0.682  1.00  0.00           C  
ATOM    427  CG  PHE A  27      90.199  37.066   0.312  1.00  0.00           C  
ATOM    428  CD1 PHE A  27      91.139  36.347   1.035  1.00  0.00           C  
ATOM    429  CD2 PHE A  27      89.569  36.448  -0.757  1.00  0.00           C  
ATOM    430  CE1 PHE A  27      91.443  35.041   0.697  1.00  0.00           C  
ATOM    431  CE2 PHE A  27      89.870  35.142  -1.096  1.00  0.00           C  
ATOM    432  CZ  PHE A  27      90.807  34.438  -0.368  1.00  0.00           C  
ATOM    433  H   PHE A  27      89.632  41.029   1.043  1.00  0.00           H  
ATOM    434  HA  PHE A  27      91.859  39.275   0.682  1.00  0.00           H  
ATOM    435 1HB  PHE A  27      89.779  38.542   1.765  1.00  0.00           H  
ATOM    436 2HB  PHE A  27      88.897  38.728   0.258  1.00  0.00           H  
ATOM    437  HD1 PHE A  27      91.642  36.822   1.878  1.00  0.00           H  
ATOM    438  HD2 PHE A  27      88.828  37.004  -1.332  1.00  0.00           H  
ATOM    439  HE1 PHE A  27      92.184  34.487   1.272  1.00  0.00           H  
ATOM    440  HE2 PHE A  27      89.366  34.668  -1.939  1.00  0.00           H  
ATOM    441  HZ  PHE A  27      91.047  33.411  -0.636  1.00  0.00           H  
ATOM    442  N   ARG A  28      90.052  39.871  -2.033  1.00  0.00           N  
ATOM    443  CA  ARG A  28      90.083  39.798  -3.494  1.00  0.00           C  
ATOM    444  C   ARG A  28      91.236  40.591  -4.080  1.00  0.00           C  
ATOM    445  O   ARG A  28      91.916  40.132  -4.999  1.00  0.00           O  
ATOM    446  CB  ARG A  28      88.779  40.316  -4.082  1.00  0.00           C  
ATOM    447  CG  ARG A  28      87.583  39.398  -3.888  1.00  0.00           C  
ATOM    448  CD  ARG A  28      86.458  39.766  -4.785  1.00  0.00           C  
ATOM    449  NE  ARG A  28      85.984  41.119  -4.537  1.00  0.00           N  
ATOM    450  CZ  ARG A  28      85.026  41.443  -3.647  1.00  0.00           C  
ATOM    451  NH1 ARG A  28      84.448  40.504  -2.933  1.00  0.00           N1+
ATOM    452  NH2 ARG A  28      84.666  42.705  -3.495  1.00  0.00           N  
ATOM    453  H   ARG A  28      89.250  40.282  -1.578  1.00  0.00           H  
ATOM    454  HA  ARG A  28      90.227  38.758  -3.787  1.00  0.00           H  
ATOM    455 1HB  ARG A  28      88.533  41.277  -3.632  1.00  0.00           H  
ATOM    456 2HB  ARG A  28      88.901  40.478  -5.153  1.00  0.00           H  
ATOM    457 1HG  ARG A  28      87.873  38.370  -4.106  1.00  0.00           H  
ATOM    458 2HG  ARG A  28      87.234  39.466  -2.856  1.00  0.00           H  
ATOM    459 1HD  ARG A  28      86.785  39.705  -5.822  1.00  0.00           H  
ATOM    460 2HD  ARG A  28      85.625  39.081  -4.626  1.00  0.00           H  
ATOM    461  HE  ARG A  28      86.406  41.870  -5.068  1.00  0.00           H  
ATOM    462 1HH1 ARG A  28      84.722  39.539  -3.050  1.00  0.00           H  
ATOM    463 2HH1 ARG A  28      83.730  40.746  -2.266  1.00  0.00           H  
ATOM    464 1HH2 ARG A  28      85.111  43.428  -4.044  1.00  0.00           H  
ATOM    465 2HH2 ARG A  28      83.948  42.948  -2.828  1.00  0.00           H  
ATOM    466  N   LYS A  29      91.505  41.804  -3.583  1.00  0.00           N  
ATOM    467  CA  LYS A  29      92.598  42.596  -4.132  1.00  0.00           C  
ATOM    468  C   LYS A  29      93.968  41.943  -3.856  1.00  0.00           C  
ATOM    469  O   LYS A  29      94.822  41.872  -4.741  1.00  0.00           O  
ATOM    470  CB  LYS A  29      92.559  44.013  -3.556  1.00  0.00           C  
ATOM    471  CG  LYS A  29      91.394  44.861  -4.051  1.00  0.00           C  
ATOM    472  CD  LYS A  29      91.392  46.234  -3.395  1.00  0.00           C  
ATOM    473  CE  LYS A  29      90.193  47.057  -3.837  1.00  0.00           C  
ATOM    474  NZ  LYS A  29      90.151  48.386  -3.168  1.00  0.00           N1+
ATOM    475  H   LYS A  29      90.955  42.182  -2.824  1.00  0.00           H  
ATOM    476  HA  LYS A  29      92.487  42.634  -5.215  1.00  0.00           H  
ATOM    477 1HB  LYS A  29      92.496  43.962  -2.470  1.00  0.00           H  
ATOM    478 2HB  LYS A  29      93.482  44.534  -3.808  1.00  0.00           H  
ATOM    479 1HG  LYS A  29      91.469  44.985  -5.132  1.00  0.00           H  
ATOM    480 2HG  LYS A  29      90.455  44.357  -3.825  1.00  0.00           H  
ATOM    481 1HD  LYS A  29      91.363  46.119  -2.310  1.00  0.00           H  
ATOM    482 2HD  LYS A  29      92.305  46.766  -3.661  1.00  0.00           H  
ATOM    483 1HE  LYS A  29      90.232  47.209  -4.915  1.00  0.00           H  
ATOM    484 2HE  LYS A  29      89.274  46.519  -3.602  1.00  0.00           H  
ATOM    485 1HZ  LYS A  29      89.342  48.899  -3.487  1.00  0.00           H  
ATOM    486 2HZ  LYS A  29      90.095  48.258  -2.167  1.00  0.00           H  
ATOM    487 3HZ  LYS A  29      90.989  48.903  -3.394  1.00  0.00           H  
ATOM    488  N   ALA A  30      94.164  41.473  -2.627  1.00  0.00           N  
ATOM    489  CA  ALA A  30      95.421  40.841  -2.254  1.00  0.00           C  
ATOM    490  C   ALA A  30      95.566  39.510  -2.979  1.00  0.00           C  
ATOM    491  O   ALA A  30      96.662  39.138  -3.398  1.00  0.00           O  
ATOM    492  CB  ALA A  30      95.482  40.642  -0.742  1.00  0.00           C  
ATOM    493  H   ALA A  30      93.430  41.554  -1.937  1.00  0.00           H  
ATOM    494  HA  ALA A  30      96.233  41.501  -2.559  1.00  0.00           H  
ATOM    495 1HB  ALA A  30      96.426  40.168  -0.475  1.00  0.00           H  
ATOM    496 2HB  ALA A  30      95.406  41.609  -0.245  1.00  0.00           H  
ATOM    497 3HB  ALA A  30      94.655  40.008  -0.426  1.00  0.00           H  
ATOM    498  N   ALA A  31      94.470  38.784  -3.134  1.00  0.00           N  
ATOM    499  CA  ALA A  31      94.541  37.457  -3.791  1.00  0.00           C  
ATOM    500  C   ALA A  31      94.957  37.598  -5.255  1.00  0.00           C  
ATOM    501  O   ALA A  31      95.818  36.863  -5.739  1.00  0.00           O  
ATOM    502  CB  ALA A  31      93.191  36.760  -3.664  1.00  0.00           C  
ATOM    503  H   ALA A  31      93.577  39.125  -2.807  1.00  0.00           H  
ATOM    504  HA  ALA A  31      95.303  36.867  -3.280  1.00  0.00           H  
ATOM    505 1HB  ALA A  31      93.238  35.784  -4.146  1.00  0.00           H  
ATOM    506 2HB  ALA A  31      92.943  36.633  -2.610  1.00  0.00           H  
ATOM    507 3HB  ALA A  31      92.423  37.366  -4.145  1.00  0.00           H  
ATOM    508  N   GLU A  32      94.324  38.555  -5.931  1.00  0.00           N  
ATOM    509  CA  GLU A  32      94.580  38.796  -7.348  1.00  0.00           C  
ATOM    510  C   GLU A  32      96.003  39.275  -7.576  1.00  0.00           C  
ATOM    511  O   GLU A  32      96.650  38.891  -8.551  1.00  0.00           O  
ATOM    512  CB  GLU A  32      93.593  39.824  -7.903  1.00  0.00           C  
ATOM    513  CG  GLU A  32      92.178  39.298  -8.096  1.00  0.00           C  
ATOM    514  CD  GLU A  32      91.243  40.328  -8.665  1.00  0.00           C  
ATOM    515  OE1 GLU A  32      91.609  41.479  -8.707  1.00  0.00           O  
ATOM    516  OE2 GLU A  32      90.160  39.966  -9.059  1.00  0.00           O1-
ATOM    517  H   GLU A  32      93.647  39.129  -5.449  1.00  0.00           H  
ATOM    518  HA  GLU A  32      94.447  37.857  -7.887  1.00  0.00           H  
ATOM    519 1HB  GLU A  32      93.542  40.682  -7.230  1.00  0.00           H  
ATOM    520 2HB  GLU A  32      93.949  40.186  -8.868  1.00  0.00           H  
ATOM    521 1HG  GLU A  32      92.207  38.441  -8.767  1.00  0.00           H  
ATOM    522 2HG  GLU A  32      91.795  38.958  -7.134  1.00  0.00           H  
ATOM    523  N   LYS A  33      96.499  40.116  -6.677  1.00  0.00           N  
ATOM    524  CA  LYS A  33      97.861  40.600  -6.745  1.00  0.00           C  
ATOM    525  C   LYS A  33      98.841  39.457  -6.592  1.00  0.00           C  
ATOM    526  O   LYS A  33      99.826  39.369  -7.326  1.00  0.00           O  
ATOM    527  CB  LYS A  33      98.112  41.658  -5.670  1.00  0.00           C  
ATOM    528  CG  LYS A  33      99.490  42.305  -5.732  1.00  0.00           C  
ATOM    529  CD  LYS A  33      99.622  43.422  -4.709  1.00  0.00           C  
ATOM    530  CE  LYS A  33     101.005  44.057  -4.760  1.00  0.00           C  
ATOM    531  NZ  LYS A  33     101.143  45.164  -3.773  1.00  0.00           N1+
ATOM    532  H   LYS A  33      95.903  40.427  -5.923  1.00  0.00           H  
ATOM    533  HA  LYS A  33      98.018  41.054  -7.724  1.00  0.00           H  
ATOM    534 1HB  LYS A  33      97.367  42.449  -5.759  1.00  0.00           H  
ATOM    535 2HB  LYS A  33      97.997  41.209  -4.682  1.00  0.00           H  
ATOM    536 1HG  LYS A  33     100.254  41.551  -5.537  1.00  0.00           H  
ATOM    537 2HG  LYS A  33      99.654  42.713  -6.729  1.00  0.00           H  
ATOM    538 1HD  LYS A  33      98.872  44.189  -4.907  1.00  0.00           H  
ATOM    539 2HD  LYS A  33      99.453  43.022  -3.710  1.00  0.00           H  
ATOM    540 1HE  LYS A  33     101.760  43.302  -4.547  1.00  0.00           H  
ATOM    541 2HE  LYS A  33     101.188  44.453  -5.758  1.00  0.00           H  
ATOM    542 1HZ  LYS A  33     102.071  45.558  -3.839  1.00  0.00           H  
ATOM    543 2HZ  LYS A  33     100.459  45.880  -3.971  1.00  0.00           H  
ATOM    544 3HZ  LYS A  33     100.995  44.805  -2.842  1.00  0.00           H  
ATOM    545  N   ALA A  34      98.571  38.572  -5.633  1.00  0.00           N  
ATOM    546  CA  ALA A  34      99.448  37.422  -5.475  1.00  0.00           C  
ATOM    547  C   ALA A  34      99.462  36.549  -6.740  1.00  0.00           C  
ATOM    548  O   ALA A  34     100.501  36.012  -7.123  1.00  0.00           O  
ATOM    549  CB  ALA A  34      99.041  36.606  -4.274  1.00  0.00           C  
ATOM    550  H   ALA A  34      97.778  38.676  -5.015  1.00  0.00           H  
ATOM    551  HA  ALA A  34     100.462  37.789  -5.321  1.00  0.00           H  
ATOM    552 1HB  ALA A  34      99.709  35.749  -4.173  1.00  0.00           H  
ATOM    553 2HB  ALA A  34      99.101  37.222  -3.378  1.00  0.00           H  
ATOM    554 3HB  ALA A  34      98.018  36.253  -4.404  1.00  0.00           H  
ATOM    555  N   LEU A  35      98.309  36.402  -7.391  1.00  0.00           N  
ATOM    556  CA  LEU A  35      98.222  35.581  -8.592  1.00  0.00           C  
ATOM    557  C   LEU A  35      98.940  36.244  -9.753  1.00  0.00           C  
ATOM    558  O   LEU A  35      99.633  35.584 -10.526  1.00  0.00           O  
ATOM    559  CB  LEU A  35      96.755  35.333  -8.964  1.00  0.00           C  
ATOM    560  CG  LEU A  35      95.946  34.500  -7.963  1.00  0.00           C  
ATOM    561  CD1 LEU A  35      94.478  34.497  -8.370  1.00  0.00           C  
ATOM    562  CD2 LEU A  35      96.502  33.084  -7.916  1.00  0.00           C  
ATOM    563  H   LEU A  35      97.479  36.866  -7.050  1.00  0.00           H  
ATOM    564  HA  LEU A  35      98.729  34.636  -8.401  1.00  0.00           H  
ATOM    565 1HB  LEU A  35      96.256  36.297  -9.071  1.00  0.00           H  
ATOM    566 2HB  LEU A  35      96.720  34.823  -9.926  1.00  0.00           H  
ATOM    567  HG  LEU A  35      96.016  34.950  -6.972  1.00  0.00           H  
ATOM    568 1HD1 LEU A  35      93.903  33.904  -7.658  1.00  0.00           H  
ATOM    569 2HD1 LEU A  35      94.101  35.520  -8.377  1.00  0.00           H  
ATOM    570 3HD1 LEU A  35      94.378  34.066  -9.366  1.00  0.00           H  
ATOM    571 1HD2 LEU A  35      95.927  32.491  -7.204  1.00  0.00           H  
ATOM    572 2HD2 LEU A  35      96.430  32.632  -8.905  1.00  0.00           H  
ATOM    573 3HD2 LEU A  35      97.547  33.113  -7.604  1.00  0.00           H  
ATOM    574  N   GLU A  36      98.786  37.569  -9.895  1.00  0.00           N  
ATOM    575  CA  GLU A  36      99.506  38.301 -10.945  1.00  0.00           C  
ATOM    576  C   GLU A  36     101.012  38.197 -10.788  1.00  0.00           C  
ATOM    577  O   GLU A  36     101.734  37.959 -11.756  1.00  0.00           O  
ATOM    578  CB  GLU A  36      99.098  39.777 -10.943  1.00  0.00           C  
ATOM    579  CG  GLU A  36      99.815  40.629 -11.978  1.00  0.00           C  
ATOM    580  CD  GLU A  36      99.434  42.082 -11.906  1.00  0.00           C  
ATOM    581  OE1 GLU A  36      98.360  42.372 -11.434  1.00  0.00           O  
ATOM    582  OE2 GLU A  36     100.215  42.903 -12.324  1.00  0.00           O1-
ATOM    583  H   GLU A  36      98.170  38.075  -9.277  1.00  0.00           H  
ATOM    584  HA  GLU A  36      99.263  37.855 -11.909  1.00  0.00           H  
ATOM    585 1HB  GLU A  36      98.027  39.857 -11.126  1.00  0.00           H  
ATOM    586 2HB  GLU A  36      99.296  40.207  -9.959  1.00  0.00           H  
ATOM    587 1HG  GLU A  36     100.892  40.541 -11.825  1.00  0.00           H  
ATOM    588 2HG  GLU A  36      99.585  40.246 -12.972  1.00  0.00           H  
ATOM    589  N   LEU A  37     101.490  38.373  -9.569  1.00  0.00           N  
ATOM    590  CA  LEU A  37     102.910  38.238  -9.306  1.00  0.00           C  
ATOM    591  C   LEU A  37     103.433  36.810  -9.530  1.00  0.00           C  
ATOM    592  O   LEU A  37     104.553  36.616 -10.001  1.00  0.00           O  
ATOM    593  CB  LEU A  37     103.202  38.672  -7.865  1.00  0.00           C  
ATOM    594  CG  LEU A  37     103.031  40.169  -7.573  1.00  0.00           C  
ATOM    595  CD1 LEU A  37     102.979  40.390  -6.067  1.00  0.00           C  
ATOM    596  CD2 LEU A  37     104.179  40.944  -8.202  1.00  0.00           C  
ATOM    597  H   LEU A  37     100.869  38.605  -8.807  1.00  0.00           H  
ATOM    598  HA  LEU A  37     103.452  38.885  -9.995  1.00  0.00           H  
ATOM    599 1HB  LEU A  37     102.538  38.127  -7.196  1.00  0.00           H  
ATOM    600 2HB  LEU A  37     104.230  38.403  -7.623  1.00  0.00           H  
ATOM    601  HG  LEU A  37     102.085  40.515  -7.993  1.00  0.00           H  
ATOM    602 1HD1 LEU A  37     102.857  41.454  -5.860  1.00  0.00           H  
ATOM    603 2HD1 LEU A  37     102.137  39.841  -5.647  1.00  0.00           H  
ATOM    604 3HD1 LEU A  37     103.906  40.038  -5.616  1.00  0.00           H  
ATOM    605 1HD2 LEU A  37     104.056  42.007  -7.995  1.00  0.00           H  
ATOM    606 2HD2 LEU A  37     105.123  40.599  -7.782  1.00  0.00           H  
ATOM    607 3HD2 LEU A  37     104.180  40.781  -9.280  1.00  0.00           H  
ATOM    608  N   ALA A  38     102.621  35.817  -9.190  1.00  0.00           N  
ATOM    609  CA  ALA A  38     103.019  34.443  -9.471  1.00  0.00           C  
ATOM    610  C   ALA A  38     103.200  34.240 -10.984  1.00  0.00           C  
ATOM    611  O   ALA A  38     104.151  33.591 -11.423  1.00  0.00           O  
ATOM    612  CB  ALA A  38     101.992  33.435  -8.919  1.00  0.00           C  
ATOM    613  H   ALA A  38     101.734  35.989  -8.741  1.00  0.00           H  
ATOM    614  HA  ALA A  38     103.976  34.261  -8.982  1.00  0.00           H  
ATOM    615 1HB  ALA A  38     102.320  32.421  -9.144  1.00  0.00           H  
ATOM    616 2HB  ALA A  38     101.907  33.557  -7.837  1.00  0.00           H  
ATOM    617 3HB  ALA A  38     101.023  33.614  -9.380  1.00  0.00           H  
ATOM    618  N   LYS A  39     102.298  34.790 -11.781  1.00  0.00           N  
ATOM    619  CA  LYS A  39     102.394  34.656 -13.245  1.00  0.00           C  
ATOM    620  C   LYS A  39     103.611  35.410 -13.794  1.00  0.00           C  
ATOM    621  O   LYS A  39     104.265  34.954 -14.732  1.00  0.00           O  
ATOM    622  CB  LYS A  39     101.117  35.164 -13.915  1.00  0.00           C  
ATOM    623  CG  LYS A  39      99.907  34.255 -13.736  1.00  0.00           C  
ATOM    624  CD  LYS A  39      98.700  34.786 -14.493  1.00  0.00           C  
ATOM    625  CE  LYS A  39      97.514  33.839 -14.380  1.00  0.00           C  
ATOM    626  NZ  LYS A  39      96.347  34.312 -15.173  1.00  0.00           N1+
ATOM    627  H   LYS A  39     101.530  35.311 -11.385  1.00  0.00           H  
ATOM    628  HA  LYS A  39     102.518  33.600 -13.487  1.00  0.00           H  
ATOM    629 1HB  LYS A  39     100.860  36.145 -13.514  1.00  0.00           H  
ATOM    630 2HB  LYS A  39     101.290  35.282 -14.985  1.00  0.00           H  
ATOM    631 1HG  LYS A  39     100.145  33.256 -14.102  1.00  0.00           H  
ATOM    632 2HG  LYS A  39      99.659  34.185 -12.677  1.00  0.00           H  
ATOM    633 1HD  LYS A  39      98.417  35.760 -14.091  1.00  0.00           H  
ATOM    634 2HD  LYS A  39      98.956  34.908 -15.546  1.00  0.00           H  
ATOM    635 1HE  LYS A  39      97.803  32.851 -14.735  1.00  0.00           H  
ATOM    636 2HE  LYS A  39      97.216  33.753 -13.335  1.00  0.00           H  
ATOM    637 1HZ  LYS A  39      95.583  33.659 -15.071  1.00  0.00           H  
ATOM    638 2HZ  LYS A  39      96.058  35.221 -14.839  1.00  0.00           H  
ATOM    639 3HZ  LYS A  39      96.605  34.377 -16.147  1.00  0.00           H  
ATOM    640  N   ARG A  40     103.915  36.563 -13.207  1.00  0.00           N  
ATOM    641  CA  ARG A  40     105.114  37.315 -13.566  1.00  0.00           C  
ATOM    642  C   ARG A  40     106.397  36.543 -13.241  1.00  0.00           C  
ATOM    643  O   ARG A  40     107.396  36.651 -13.953  1.00  0.00           O  
ATOM    644  CB  ARG A  40     105.138  38.651 -12.838  1.00  0.00           C  
ATOM    645  CG  ARG A  40     104.139  39.677 -13.353  1.00  0.00           C  
ATOM    646  CD  ARG A  40     104.219  40.950 -12.591  1.00  0.00           C  
ATOM    647  NE  ARG A  40     103.220  41.910 -13.034  1.00  0.00           N  
ATOM    648  CZ  ARG A  40     103.363  42.732 -14.093  1.00  0.00           C  
ATOM    649  NH1 ARG A  40     104.468  42.698 -14.804  1.00  0.00           N1+
ATOM    650  NH2 ARG A  40     102.394  43.570 -14.414  1.00  0.00           N  
ATOM    651  H   ARG A  40     103.298  36.930 -12.495  1.00  0.00           H  
ATOM    652  HA  ARG A  40     105.105  37.489 -14.643  1.00  0.00           H  
ATOM    653 1HB  ARG A  40     104.930  38.494 -11.780  1.00  0.00           H  
ATOM    654 2HB  ARG A  40     106.132  39.091 -12.915  1.00  0.00           H  
ATOM    655 1HG  ARG A  40     104.347  39.891 -14.402  1.00  0.00           H  
ATOM    656 2HG  ARG A  40     103.128  39.282 -13.257  1.00  0.00           H  
ATOM    657 1HD  ARG A  40     104.054  40.752 -11.534  1.00  0.00           H  
ATOM    658 2HD  ARG A  40     105.203  41.396 -12.729  1.00  0.00           H  
ATOM    659  HE  ARG A  40     102.356  41.965 -12.511  1.00  0.00           H  
ATOM    660 1HH1 ARG A  40     105.209  42.058 -14.558  1.00  0.00           H  
ATOM    661 2HH1 ARG A  40     104.576  43.314 -15.598  1.00  0.00           H  
ATOM    662 1HH2 ARG A  40     101.546  43.595 -13.867  1.00  0.00           H  
ATOM    663 2HH2 ARG A  40     102.503  44.185 -15.207  1.00  0.00           H  
ATOM    664  N   LEU A  41     106.370  35.760 -12.163  1.00  0.00           N  
ATOM    665  CA  LEU A  41     107.482  34.912 -11.816  1.00  0.00           C  
ATOM    666  C   LEU A  41     107.719  33.867 -12.908  1.00  0.00           C  
ATOM    667  O   LEU A  41     108.861  33.567 -13.255  1.00  0.00           O  
ATOM    668  CB  LEU A  41     107.217  34.223 -10.471  1.00  0.00           C  
ATOM    669  CG  LEU A  41     108.314  33.266  -9.986  1.00  0.00           C  
ATOM    670  CD1 LEU A  41     109.620  34.032  -9.822  1.00  0.00           C  
ATOM    671  CD2 LEU A  41     107.887  32.628  -8.673  1.00  0.00           C  
ATOM    672  H   LEU A  41     105.549  35.761 -11.574  1.00  0.00           H  
ATOM    673  HA  LEU A  41     108.378  35.527 -11.744  1.00  0.00           H  
ATOM    674 1HB  LEU A  41     107.085  34.989  -9.708  1.00  0.00           H  
ATOM    675 2HB  LEU A  41     106.291  33.654 -10.548  1.00  0.00           H  
ATOM    676  HG  LEU A  41     108.474  32.489 -10.732  1.00  0.00           H  
ATOM    677 1HD1 LEU A  41     110.399  33.352  -9.477  1.00  0.00           H  
ATOM    678 2HD1 LEU A  41     109.911  34.463 -10.780  1.00  0.00           H  
ATOM    679 3HD1 LEU A  41     109.484  34.828  -9.092  1.00  0.00           H  
ATOM    680 1HD2 LEU A  41     108.665  31.946  -8.328  1.00  0.00           H  
ATOM    681 2HD2 LEU A  41     107.726  33.405  -7.925  1.00  0.00           H  
ATOM    682 3HD2 LEU A  41     106.961  32.072  -8.823  1.00  0.00           H  
ATOM    683  N   VAL A  42     106.639  33.307 -13.459  1.00  0.00           N  
ATOM    684  CA  VAL A  42     106.764  32.279 -14.481  1.00  0.00           C  
ATOM    685  C   VAL A  42     107.432  32.907 -15.714  1.00  0.00           C  
ATOM    686  O   VAL A  42     108.302  32.299 -16.339  1.00  0.00           O  
ATOM    687  CB  VAL A  42     105.383  31.704 -14.856  1.00  0.00           C  
ATOM    688  CG1 VAL A  42     105.505  30.752 -16.035  1.00  0.00           C  
ATOM    689  CG2 VAL A  42     104.774  30.999 -13.654  1.00  0.00           C  
ATOM    690  H   VAL A  42     105.718  33.597 -13.164  1.00  0.00           H  
ATOM    691  HA  VAL A  42     107.377  31.468 -14.085  1.00  0.00           H  
ATOM    692  HB  VAL A  42     104.732  32.522 -15.167  1.00  0.00           H  
ATOM    693 1HG1 VAL A  42     104.521  30.356 -16.286  1.00  0.00           H  
ATOM    694 2HG1 VAL A  42     105.911  31.287 -16.895  1.00  0.00           H  
ATOM    695 3HG1 VAL A  42     106.169  29.929 -15.772  1.00  0.00           H  
ATOM    696 1HG2 VAL A  42     103.798  30.596 -13.925  1.00  0.00           H  
ATOM    697 2HG2 VAL A  42     105.427  30.185 -13.339  1.00  0.00           H  
ATOM    698 3HG2 VAL A  42     104.656  31.709 -12.834  1.00  0.00           H  
ATOM    699  N   GLU A  43     107.027  34.114 -16.056  1.00  0.00           N  
ATOM    700  CA  GLU A  43     107.647  34.735 -17.239  1.00  0.00           C  
ATOM    701  C   GLU A  43     109.153  34.889 -17.073  1.00  0.00           C  
ATOM    702  O   GLU A  43     109.920  34.608 -17.993  1.00  0.00           O  
ATOM    703  CB  GLU A  43     107.022  36.105 -17.514  1.00  0.00           C  
ATOM    704  CG  GLU A  43     105.591  36.051 -18.029  1.00  0.00           C  
ATOM    705  CD  GLU A  43     104.974  37.413 -18.187  1.00  0.00           C  
ATOM    706  OE1 GLU A  43     105.616  38.378 -17.847  1.00  0.00           O  
ATOM    707  OE2 GLU A  43     103.860  37.489 -18.649  1.00  0.00           O1-
ATOM    708  H   GLU A  43     106.317  34.622 -15.549  1.00  0.00           H  
ATOM    709  HA  GLU A  43     107.502  34.073 -18.094  1.00  0.00           H  
ATOM    710 1HB  GLU A  43     107.026  36.697 -16.599  1.00  0.00           H  
ATOM    711 2HB  GLU A  43     107.623  36.638 -18.251  1.00  0.00           H  
ATOM    712 1HG  GLU A  43     105.582  35.547 -18.995  1.00  0.00           H  
ATOM    713 2HG  GLU A  43     104.989  35.463 -17.338  1.00  0.00           H  
ATOM    714  N   GLU A  44     109.607  35.331 -15.911  1.00  0.00           N  
ATOM    715  CA  GLU A  44     111.050  35.450 -15.674  1.00  0.00           C  
ATOM    716  C   GLU A  44     111.712  34.084 -15.525  1.00  0.00           C  
ATOM    717  O   GLU A  44     112.828  33.869 -15.997  1.00  0.00           O  
ATOM    718  CB  GLU A  44     111.316  36.289 -14.423  1.00  0.00           C  
ATOM    719  CG  GLU A  44     110.976  37.765 -14.571  1.00  0.00           C  
ATOM    720  CD  GLU A  44     111.754  38.438 -15.668  1.00  0.00           C  
ATOM    721  OE1 GLU A  44     112.862  38.030 -15.920  1.00  0.00           O  
ATOM    722  OE2 GLU A  44     111.239  39.361 -16.254  1.00  0.00           O1-
ATOM    723  H   GLU A  44     108.965  35.591 -15.177  1.00  0.00           H  
ATOM    724  HA  GLU A  44     111.503  35.942 -16.533  1.00  0.00           H  
ATOM    725 1HB  GLU A  44     110.736  35.894 -13.589  1.00  0.00           H  
ATOM    726 2HB  GLU A  44     112.370  36.215 -14.152  1.00  0.00           H  
ATOM    727 1HG  GLU A  44     109.912  37.862 -14.784  1.00  0.00           H  
ATOM    728 2HG  GLU A  44     111.177  38.270 -13.627  1.00  0.00           H  
ATOM    729  N   ALA A  45     111.024  33.152 -14.868  1.00  0.00           N  
ATOM    730  CA  ALA A  45     111.571  31.837 -14.623  1.00  0.00           C  
ATOM    731  C   ALA A  45     111.819  31.114 -15.943  1.00  0.00           C  
ATOM    732  O   ALA A  45     112.812  30.402 -16.093  1.00  0.00           O  
ATOM    733  CB  ALA A  45     110.620  31.029 -13.723  1.00  0.00           C  
ATOM    734  H   ALA A  45     110.097  33.370 -14.530  1.00  0.00           H  
ATOM    735  HA  ALA A  45     112.526  31.959 -14.114  1.00  0.00           H  
ATOM    736 1HB  ALA A  45     111.040  30.040 -13.546  1.00  0.00           H  
ATOM    737 2HB  ALA A  45     110.493  31.546 -12.772  1.00  0.00           H  
ATOM    738 3HB  ALA A  45     109.653  30.929 -14.213  1.00  0.00           H  
ATOM    739  N   VAL A  46     110.904  31.304 -16.893  1.00  0.00           N  
ATOM    740  CA  VAL A  46     111.071  30.751 -18.246  1.00  0.00           C  
ATOM    741  C   VAL A  46     112.226  31.402 -19.013  1.00  0.00           C  
ATOM    742  O   VAL A  46     113.026  30.717 -19.661  1.00  0.00           O  
ATOM    743  CB  VAL A  46     109.771  30.933 -19.052  1.00  0.00           C  
ATOM    744  CG1 VAL A  46     110.000  30.589 -20.516  1.00  0.00           C  
ATOM    745  CG2 VAL A  46     108.669  30.067 -18.460  1.00  0.00           C  
ATOM    746  H   VAL A  46     110.076  31.842 -16.679  1.00  0.00           H  
ATOM    747  HA  VAL A  46     111.309  29.691 -18.160  1.00  0.00           H  
ATOM    748  HB  VAL A  46     109.473  31.981 -19.011  1.00  0.00           H  
ATOM    749 1HG1 VAL A  46     109.071  30.723 -21.071  1.00  0.00           H  
ATOM    750 2HG1 VAL A  46     110.766  31.244 -20.929  1.00  0.00           H  
ATOM    751 3HG1 VAL A  46     110.324  29.552 -20.600  1.00  0.00           H  
ATOM    752 1HG2 VAL A  46     107.753  30.202 -19.035  1.00  0.00           H  
ATOM    753 2HG2 VAL A  46     108.970  29.020 -18.496  1.00  0.00           H  
ATOM    754 3HG2 VAL A  46     108.494  30.359 -17.425  1.00  0.00           H  
ATOM    755  N   ARG A  47     112.319  32.719 -18.965  1.00  0.00           N  
ATOM    756  CA  ARG A  47     113.394  33.411 -19.680  1.00  0.00           C  
ATOM    757  C   ARG A  47     114.753  32.859 -19.225  1.00  0.00           C  
ATOM    758  O   ARG A  47     115.656  32.653 -20.052  1.00  0.00           O  
ATOM    759  CB  ARG A  47     113.336  34.911 -19.430  1.00  0.00           C  
ATOM    760  CG  ARG A  47     114.376  35.725 -20.183  1.00  0.00           C  
ATOM    761  CD  ARG A  47     114.204  37.183 -19.954  1.00  0.00           C  
ATOM    762  NE  ARG A  47     114.450  37.547 -18.568  1.00  0.00           N  
ATOM    763  CZ  ARG A  47     115.672  37.715 -18.026  1.00  0.00           C  
ATOM    764  NH1 ARG A  47     116.747  37.549 -18.765  1.00  0.00           N1+
ATOM    765  NH2 ARG A  47     115.790  38.047 -16.752  1.00  0.00           N  
ATOM    766  H   ARG A  47     111.651  33.264 -18.437  1.00  0.00           H  
ATOM    767  HA  ARG A  47     113.288  33.210 -20.746  1.00  0.00           H  
ATOM    768 1HB  ARG A  47     112.355  35.289 -19.711  1.00  0.00           H  
ATOM    769 2HB  ARG A  47     113.471  35.108 -18.366  1.00  0.00           H  
ATOM    770 1HG  ARG A  47     115.374  35.441 -19.848  1.00  0.00           H  
ATOM    771 2HG  ARG A  47     114.284  35.533 -21.253  1.00  0.00           H  
ATOM    772 1HD  ARG A  47     114.904  37.735 -20.581  1.00  0.00           H  
ATOM    773 2HD  ARG A  47     113.185  37.473 -20.207  1.00  0.00           H  
ATOM    774  HE  ARG A  47     113.647  37.683 -17.968  1.00  0.00           H  
ATOM    775 1HH1 ARG A  47     116.656  37.295 -19.738  1.00  0.00           H  
ATOM    776 2HH1 ARG A  47     117.662  37.675 -18.359  1.00  0.00           H  
ATOM    777 1HH2 ARG A  47     114.963  38.174 -16.185  1.00  0.00           H  
ATOM    778 2HH2 ARG A  47     116.705  38.173 -16.347  1.00  0.00           H  
ATOM    779  N   GLU A  48     114.878  32.569 -17.930  1.00  0.00           N  
ATOM    780  CA  GLU A  48     116.136  32.036 -17.373  1.00  0.00           C  
ATOM    781  C   GLU A  48     116.321  30.516 -17.463  1.00  0.00           C  
ATOM    782  O   GLU A  48     117.390  29.991 -17.112  1.00  0.00           O  
ATOM    783  CB  GLU A  48     116.252  32.455 -15.906  1.00  0.00           C  
ATOM    784  CG  GLU A  48     116.363  33.957 -15.688  1.00  0.00           C  
ATOM    785  CD  GLU A  48     116.661  34.319 -14.260  1.00  0.00           C  
ATOM    786  OE1 GLU A  48     117.026  33.448 -13.508  1.00  0.00           O  
ATOM    787  OE2 GLU A  48     116.523  35.471 -13.920  1.00  0.00           O1-
ATOM    788  H   GLU A  48     114.092  32.719 -17.313  1.00  0.00           H  
ATOM    789  HA  GLU A  48     116.968  32.450 -17.943  1.00  0.00           H  
ATOM    790 1HB  GLU A  48     115.380  32.101 -15.357  1.00  0.00           H  
ATOM    791 2HB  GLU A  48     117.130  31.986 -15.462  1.00  0.00           H  
ATOM    792 1HG  GLU A  48     117.158  34.348 -16.323  1.00  0.00           H  
ATOM    793 2HG  GLU A  48     115.429  34.428 -15.991  1.00  0.00           H  
ATOM    794  N   GLY A  49     115.300  29.817 -17.943  1.00  0.00           N  
ATOM    795  CA  GLY A  49     115.330  28.365 -18.068  1.00  0.00           C  
ATOM    796  C   GLY A  49     115.385  27.605 -16.750  1.00  0.00           C  
ATOM    797  O   GLY A  49     116.061  26.581 -16.644  1.00  0.00           O  
ATOM    798  H   GLY A  49     114.470  30.319 -18.232  1.00  0.00           H  
ATOM    799 1HA  GLY A  49     114.446  28.028 -18.608  1.00  0.00           H  
ATOM    800 2HA  GLY A  49     116.199  28.070 -18.655  1.00  0.00           H  
ATOM    801  N   ASP A  50     114.651  28.096 -15.752  1.00  0.00           N  
ATOM    802  CA  ASP A  50     114.649  27.511 -14.405  1.00  0.00           C  
ATOM    803  C   ASP A  50     113.264  26.974 -14.002  1.00  0.00           C  
ATOM    804  O   ASP A  50     112.418  27.720 -13.508  1.00  0.00           O  
ATOM    805  CB  ASP A  50     115.111  28.550 -13.379  1.00  0.00           C  
ATOM    806  CG  ASP A  50     115.232  27.982 -11.973  1.00  0.00           C  
ATOM    807  OD1 ASP A  50     114.738  26.904 -11.745  1.00  0.00           O  
ATOM    808  OD2 ASP A  50     115.819  28.630 -11.140  1.00  0.00           O1-
ATOM    809  H   ASP A  50     114.073  28.905 -15.939  1.00  0.00           H  
ATOM    810  HA  ASP A  50     115.342  26.670 -14.392  1.00  0.00           H  
ATOM    811 1HB  ASP A  50     116.081  28.951 -13.679  1.00  0.00           H  
ATOM    812 2HB  ASP A  50     114.406  29.382 -13.360  1.00  0.00           H  
ATOM    813  N   PRO A  51     113.035  25.666 -14.189  1.00  0.00           N  
ATOM    814  CA  PRO A  51     111.750  25.037 -13.836  1.00  0.00           C  
ATOM    815  C   PRO A  51     111.338  25.195 -12.365  1.00  0.00           C  
ATOM    816  O   PRO A  51     110.156  25.129 -12.031  1.00  0.00           O  
ATOM    817  CB  PRO A  51     112.007  23.565 -14.175  1.00  0.00           C  
ATOM    818  CG  PRO A  51     113.036  23.613 -15.252  1.00  0.00           C  
ATOM    819  CD  PRO A  51     113.953  24.737 -14.845  1.00  0.00           C  
ATOM    820  HA  PRO A  51     110.953  25.459 -14.466  1.00  0.00           H  
ATOM    821 1HB  PRO A  51     112.352  23.027 -13.279  1.00  0.00           H  
ATOM    822 2HB  PRO A  51     111.073  23.084 -14.499  1.00  0.00           H  
ATOM    823 1HG  PRO A  51     113.559  22.647 -15.323  1.00  0.00           H  
ATOM    824 2HG  PRO A  51     112.559  23.788 -16.226  1.00  0.00           H  
ATOM    825 1HD  PRO A  51     114.717  24.356 -14.154  1.00  0.00           H  
ATOM    826 2HD  PRO A  51     114.420  25.172 -15.741  1.00  0.00           H  
ATOM    827  N   TRP A  52     112.286  25.406 -11.455  1.00  0.00           N  
ATOM    828  CA  TRP A  52     111.949  25.442 -10.028  1.00  0.00           C  
ATOM    829  C   TRP A  52     111.142  26.676  -9.624  1.00  0.00           C  
ATOM    830  O   TRP A  52     110.316  26.618  -8.712  1.00  0.00           O  
ATOM    831  CB  TRP A  52     113.231  25.389  -9.192  1.00  0.00           C  
ATOM    832  CG  TRP A  52     113.894  24.046  -9.197  1.00  0.00           C  
ATOM    833  CD1 TRP A  52     115.076  23.725  -9.797  1.00  0.00           C  
ATOM    834  CD2 TRP A  52     113.418  22.831  -8.572  1.00  0.00           C  
ATOM    835  CE2 TRP A  52     114.361  21.837  -8.840  1.00  0.00           C  
ATOM    836  CE3 TRP A  52     112.283  22.513  -7.817  1.00  0.00           C  
ATOM    837  NE1 TRP A  52     115.366  22.398  -9.589  1.00  0.00           N  
ATOM    838  CZ2 TRP A  52     114.210  20.538  -8.382  1.00  0.00           C  
ATOM    839  CZ3 TRP A  52     112.130  21.210  -7.356  1.00  0.00           C  
ATOM    840  CH2 TRP A  52     113.069  20.249  -7.632  1.00  0.00           C  
ATOM    841  H   TRP A  52     113.246  25.542 -11.739  1.00  0.00           H  
ATOM    842  HA  TRP A  52     111.340  24.569  -9.794  1.00  0.00           H  
ATOM    843 1HB  TRP A  52     113.941  26.126  -9.569  1.00  0.00           H  
ATOM    844 2HB  TRP A  52     113.002  25.655  -8.159  1.00  0.00           H  
ATOM    845  HD1 TRP A  52     115.699  24.418 -10.357  1.00  0.00           H  
ATOM    846  HE1 TRP A  52     116.182  21.914  -9.932  1.00  0.00           H  
ATOM    847  HE3 TRP A  52     111.535  23.273  -7.593  1.00  0.00           H  
ATOM    848  HZ2 TRP A  52     114.944  19.760  -8.592  1.00  0.00           H  
ATOM    849  HZ3 TRP A  52     111.243  20.970  -6.769  1.00  0.00           H  
ATOM    850  HH2 TRP A  52     112.920  19.237  -7.254  1.00  0.00           H  
ATOM    851  N   MET A  53     111.370  27.801 -10.295  1.00  0.00           N  
ATOM    852  CA  MET A  53     110.682  29.033  -9.931  1.00  0.00           C  
ATOM    853  C   MET A  53     109.302  29.071 -10.556  1.00  0.00           C  
ATOM    854  O   MET A  53     108.410  29.767 -10.074  1.00  0.00           O  
ATOM    855  CB  MET A  53     111.500  30.251 -10.360  1.00  0.00           C  
ATOM    856  CG  MET A  53     112.854  30.374  -9.676  1.00  0.00           C  
ATOM    857  SD  MET A  53     112.731  30.323  -7.876  1.00  0.00           S  
ATOM    858  CE  MET A  53     111.984  31.916  -7.544  1.00  0.00           C  
ATOM    859  H   MET A  53     112.021  27.811 -11.066  1.00  0.00           H  
ATOM    860  HA  MET A  53     110.564  29.056  -8.847  1.00  0.00           H  
ATOM    861 1HB  MET A  53     111.672  30.212 -11.434  1.00  0.00           H  
ATOM    862 2HB  MET A  53     110.936  31.161 -10.150  1.00  0.00           H  
ATOM    863 1HG  MET A  53     113.500  29.560 -10.000  1.00  0.00           H  
ATOM    864 2HG  MET A  53     113.323  31.315  -9.962  1.00  0.00           H  
ATOM    865 1HE  MET A  53     111.844  32.035  -6.469  1.00  0.00           H  
ATOM    866 2HE  MET A  53     112.635  32.708  -7.916  1.00  0.00           H  
ATOM    867 3HE  MET A  53     111.017  31.977  -8.045  1.00  0.00           H  
ATOM    868  N   VAL A  54     109.095  28.326 -11.641  1.00  0.00           N  
ATOM    869  CA  VAL A  54     107.759  28.243 -12.237  1.00  0.00           C  
ATOM    870  C   VAL A  54     106.875  27.457 -11.278  1.00  0.00           C  
ATOM    871  O   VAL A  54     105.732  27.837 -11.018  1.00  0.00           O  
ATOM    872  CB  VAL A  54     107.798  27.549 -13.610  1.00  0.00           C  
ATOM    873  CG1 VAL A  54     106.388  27.351 -14.148  1.00  0.00           C  
ATOM    874  CG2 VAL A  54     108.634  28.369 -14.580  1.00  0.00           C  
ATOM    875  H   VAL A  54     109.854  27.811 -12.063  1.00  0.00           H  
ATOM    876  HA  VAL A  54     107.378  29.256 -12.376  1.00  0.00           H  
ATOM    877  HB  VAL A  54     108.238  26.559 -13.495  1.00  0.00           H  
ATOM    878 1HG1 VAL A  54     106.435  26.860 -15.119  1.00  0.00           H  
ATOM    879 2HG1 VAL A  54     105.817  26.732 -13.455  1.00  0.00           H  
ATOM    880 3HG1 VAL A  54     105.901  28.320 -14.255  1.00  0.00           H  
ATOM    881 1HG2 VAL A  54     108.658  27.872 -15.549  1.00  0.00           H  
ATOM    882 2HG2 VAL A  54     108.195  29.360 -14.691  1.00  0.00           H  
ATOM    883 3HG2 VAL A  54     109.650  28.462 -14.196  1.00  0.00           H  
ATOM    884  N   MET A  55     107.403  26.352 -10.746  1.00  0.00           N  
ATOM    885  CA  MET A  55     106.640  25.544  -9.766  1.00  0.00           C  
ATOM    886  C   MET A  55     106.357  26.408  -8.528  1.00  0.00           C  
ATOM    887  O   MET A  55     105.265  26.357  -7.961  1.00  0.00           O  
ATOM    888  CB  MET A  55     107.403  24.279  -9.382  1.00  0.00           C  
ATOM    889  CG  MET A  55     106.690  23.396  -8.368  1.00  0.00           C  
ATOM    890  SD  MET A  55     105.182  22.657  -9.029  1.00  0.00           S  
ATOM    891  CE  MET A  55     104.535  21.847  -7.568  1.00  0.00           C  
ATOM    892  H   MET A  55     108.333  26.056 -11.009  1.00  0.00           H  
ATOM    893  HA  MET A  55     105.702  25.236 -10.228  1.00  0.00           H  
ATOM    894 1HB  MET A  55     107.588  23.680 -10.272  1.00  0.00           H  
ATOM    895 2HB  MET A  55     108.373  24.551  -8.963  1.00  0.00           H  
ATOM    896 1HG  MET A  55     107.357  22.594  -8.050  1.00  0.00           H  
ATOM    897 2HG  MET A  55     106.427  23.987  -7.492  1.00  0.00           H  
ATOM    898 1HE  MET A  55     103.601  21.342  -7.816  1.00  0.00           H  
ATOM    899 2HE  MET A  55     105.258  21.115  -7.207  1.00  0.00           H  
ATOM    900 3HE  MET A  55     104.351  22.590  -6.792  1.00  0.00           H  
ATOM    901  N   TRP A  56     107.322  27.212  -8.088  1.00  0.00           N  
ATOM    902  CA  TRP A  56     107.041  28.128  -6.977  1.00  0.00           C  
ATOM    903  C   TRP A  56     105.846  29.041  -7.264  1.00  0.00           C  
ATOM    904  O   TRP A  56     105.027  29.300  -6.384  1.00  0.00           O  
ATOM    905  CB  TRP A  56     108.272  28.987  -6.678  1.00  0.00           C  
ATOM    906  CG  TRP A  56     109.231  28.346  -5.720  1.00  0.00           C  
ATOM    907  CD1 TRP A  56     110.489  27.906  -5.998  1.00  0.00           C  
ATOM    908  CD2 TRP A  56     109.010  28.068  -4.316  1.00  0.00           C  
ATOM    909  CE2 TRP A  56     110.175  27.468  -3.831  1.00  0.00           C  
ATOM    910  CE3 TRP A  56     107.932  28.279  -3.445  1.00  0.00           C  
ATOM    911  NE1 TRP A  56     111.066  27.376  -4.870  1.00  0.00           N  
ATOM    912  CZ2 TRP A  56     110.298  27.071  -2.509  1.00  0.00           C  
ATOM    913  CZ3 TRP A  56     108.059  27.882  -2.119  1.00  0.00           C  
ATOM    914  CH2 TRP A  56     109.212  27.293  -1.663  1.00  0.00           C  
ATOM    915  H   TRP A  56     108.243  27.207  -8.501  1.00  0.00           H  
ATOM    916  HA  TRP A  56     106.784  27.536  -6.098  1.00  0.00           H  
ATOM    917 1HB  TRP A  56     108.804  29.195  -7.607  1.00  0.00           H  
ATOM    918 2HB  TRP A  56     107.958  29.942  -6.260  1.00  0.00           H  
ATOM    919  HD1 TRP A  56     110.970  27.967  -6.973  1.00  0.00           H  
ATOM    920  HE1 TRP A  56     111.993  26.981  -4.813  1.00  0.00           H  
ATOM    921  HE3 TRP A  56     107.016  28.749  -3.801  1.00  0.00           H  
ATOM    922  HZ2 TRP A  56     111.206  26.602  -2.128  1.00  0.00           H  
ATOM    923  HZ3 TRP A  56     107.215  28.049  -1.448  1.00  0.00           H  
ATOM    924  HH2 TRP A  56     109.276  26.994  -0.617  1.00  0.00           H  
ATOM    925  N   ALA A  57     105.712  29.549  -8.492  1.00  0.00           N  
ATOM    926  CA  ALA A  57     104.520  30.329  -8.844  1.00  0.00           C  
ATOM    927  C   ALA A  57     103.230  29.488  -8.694  1.00  0.00           C  
ATOM    928  O   ALA A  57     102.199  29.991  -8.247  1.00  0.00           O  
ATOM    929  CB  ALA A  57     104.640  30.849 -10.257  1.00  0.00           C  
ATOM    930  H   ALA A  57     106.429  29.402  -9.191  1.00  0.00           H  
ATOM    931  HA  ALA A  57     104.454  31.174  -8.158  1.00  0.00           H  
ATOM    932 1HB  ALA A  57     103.749  31.428 -10.508  1.00  0.00           H  
ATOM    933 2HB  ALA A  57     105.521  31.487 -10.337  1.00  0.00           H  
ATOM    934 3HB  ALA A  57     104.734  30.012 -10.946  1.00  0.00           H  
ATOM    935  N   ALA A  58     103.314  28.229  -9.072  1.00  0.00           N  
ATOM    936  CA  ALA A  58     102.143  27.346  -8.982  1.00  0.00           C  
ATOM    937  C   ALA A  58     101.732  27.201  -7.532  1.00  0.00           C  
ATOM    938  O   ALA A  58     100.544  27.181  -7.213  1.00  0.00           O  
ATOM    939  CB  ALA A  58     102.453  25.995  -9.573  1.00  0.00           C  
ATOM    940  H   ALA A  58     104.185  27.857  -9.428  1.00  0.00           H  
ATOM    941  HA  ALA A  58     101.331  27.800  -9.550  1.00  0.00           H  
ATOM    942 1HB  ALA A  58     101.576  25.355  -9.497  1.00  0.00           H  
ATOM    943 2HB  ALA A  58     102.729  26.112 -10.621  1.00  0.00           H  
ATOM    944 3HB  ALA A  58     103.281  25.543  -9.028  1.00  0.00           H  
ATOM    945  N   LEU A  59     102.719  27.097  -6.645  1.00  0.00           N  
ATOM    946  CA  LEU A  59     102.414  26.917  -5.232  1.00  0.00           C  
ATOM    947  C   LEU A  59     101.681  28.142  -4.659  1.00  0.00           C  
ATOM    948  O   LEU A  59     100.773  28.007  -3.838  1.00  0.00           O  
ATOM    949  CB  LEU A  59     103.707  26.668  -4.444  1.00  0.00           C  
ATOM    950  CG  LEU A  59     104.410  25.333  -4.724  1.00  0.00           C  
ATOM    951  CD1 LEU A  59     105.778  25.327  -4.054  1.00  0.00           C  
ATOM    952  CD2 LEU A  59     103.547  24.189  -4.213  1.00  0.00           C  
ATOM    953  H   LEU A  59     103.685  27.143  -6.939  1.00  0.00           H  
ATOM    954  HA  LEU A  59     101.721  26.082  -5.130  1.00  0.00           H  
ATOM    955 1HB  LEU A  59     104.412  27.466  -4.672  1.00  0.00           H  
ATOM    956 2HB  LEU A  59     103.479  26.705  -3.379  1.00  0.00           H  
ATOM    957  HG  LEU A  59     104.563  25.220  -5.797  1.00  0.00           H  
ATOM    958 1HD1 LEU A  59     106.276  24.378  -4.254  1.00  0.00           H  
ATOM    959 2HD1 LEU A  59     106.381  26.144  -4.452  1.00  0.00           H  
ATOM    960 3HD1 LEU A  59     105.656  25.455  -2.979  1.00  0.00           H  
ATOM    961 1HD2 LEU A  59     104.044  23.239  -4.413  1.00  0.00           H  
ATOM    962 2HD2 LEU A  59     103.393  24.299  -3.139  1.00  0.00           H  
ATOM    963 3HD2 LEU A  59     102.581  24.206  -4.721  1.00  0.00           H  
ATOM    964  N   VAL A  60     102.048  29.368  -5.073  1.00  0.00           N  
ATOM    965  CA  VAL A  60     101.334  30.546  -4.631  1.00  0.00           C  
ATOM    966  C   VAL A  60      99.901  30.487  -5.123  1.00  0.00           C  
ATOM    967  O   VAL A  60      98.967  30.781  -4.377  1.00  0.00           O  
ATOM    968  CB  VAL A  60     102.016  31.823  -5.158  1.00  0.00           C  
ATOM    969  CG1 VAL A  60     101.155  33.044  -4.870  1.00  0.00           C  
ATOM    970  CG2 VAL A  60     103.393  31.973  -4.529  1.00  0.00           C  
ATOM    971  H   VAL A  60     102.832  29.474  -5.701  1.00  0.00           H  
ATOM    972  HA  VAL A  60     101.349  30.570  -3.541  1.00  0.00           H  
ATOM    973  HB  VAL A  60     102.117  31.749  -6.241  1.00  0.00           H  
ATOM    974 1HG1 VAL A  60     101.652  33.937  -5.250  1.00  0.00           H  
ATOM    975 2HG1 VAL A  60     100.189  32.931  -5.361  1.00  0.00           H  
ATOM    976 3HG1 VAL A  60     101.009  33.139  -3.795  1.00  0.00           H  
ATOM    977 1HG2 VAL A  60     103.868  32.877  -4.905  1.00  0.00           H  
ATOM    978 2HG2 VAL A  60     103.291  32.041  -3.445  1.00  0.00           H  
ATOM    979 3HG2 VAL A  60     104.006  31.107  -4.781  1.00  0.00           H  
ATOM    980  N   ALA A  61      99.695  30.110  -6.382  1.00  0.00           N  
ATOM    981  CA  ALA A  61      98.331  30.059  -6.929  1.00  0.00           C  
ATOM    982  C   ALA A  61      97.515  29.045  -6.144  1.00  0.00           C  
ATOM    983  O   ALA A  61      96.338  29.269  -5.856  1.00  0.00           O  
ATOM    984  CB  ALA A  61      98.339  29.705  -8.410  1.00  0.00           C  
ATOM    985  H   ALA A  61     100.471  29.856  -6.975  1.00  0.00           H  
ATOM    986  HA  ALA A  61      97.883  31.047  -6.814  1.00  0.00           H  
ATOM    987 1HB  ALA A  61      97.317  29.675  -8.783  1.00  0.00           H  
ATOM    988 2HB  ALA A  61      98.906  30.457  -8.960  1.00  0.00           H  
ATOM    989 3HB  ALA A  61      98.805  28.730  -8.547  1.00  0.00           H  
ATOM    990  N   LEU A  62      98.145  27.938  -5.802  1.00  0.00           N  
ATOM    991  CA  LEU A  62      97.479  26.897  -5.042  1.00  0.00           C  
ATOM    992  C   LEU A  62      97.078  27.330  -3.631  1.00  0.00           C  
ATOM    993  O   LEU A  62      96.001  26.985  -3.146  1.00  0.00           O  
ATOM    994  CB  LEU A  62      98.392  25.668  -4.958  1.00  0.00           C  
ATOM    995  CG  LEU A  62      98.617  24.914  -6.276  1.00  0.00           C  
ATOM    996  CD1 LEU A  62      99.689  23.851  -6.077  1.00  0.00           C  
ATOM    997  CD2 LEU A  62      97.307  24.289  -6.733  1.00  0.00           C  
ATOM    998  H   LEU A  62      99.110  27.810  -6.071  1.00  0.00           H  
ATOM    999  HA  LEU A  62      96.558  26.627  -5.562  1.00  0.00           H  
ATOM   1000 1HB  LEU A  62      99.365  25.983  -4.588  1.00  0.00           H  
ATOM   1001 2HB  LEU A  62      97.964  24.965  -4.244  1.00  0.00           H  
ATOM   1002  HG  LEU A  62      98.972  25.609  -7.037  1.00  0.00           H  
ATOM   1003 1HD1 LEU A  62      99.849  23.317  -7.013  1.00  0.00           H  
ATOM   1004 2HD1 LEU A  62     100.620  24.328  -5.769  1.00  0.00           H  
ATOM   1005 3HD1 LEU A  62      99.369  23.150  -5.308  1.00  0.00           H  
ATOM   1006 1HD2 LEU A  62      97.466  23.755  -7.670  1.00  0.00           H  
ATOM   1007 2HD2 LEU A  62      96.950  23.593  -5.975  1.00  0.00           H  
ATOM   1008 3HD2 LEU A  62      96.564  25.073  -6.885  1.00  0.00           H  
ATOM   1009  N   TRP A  63      97.974  28.091  -2.992  1.00  0.00           N  
ATOM   1010  CA  TRP A  63      97.718  28.664  -1.682  1.00  0.00           C  
ATOM   1011  C   TRP A  63      96.509  29.611  -1.749  1.00  0.00           C  
ATOM   1012  O   TRP A  63      95.647  29.596  -0.870  1.00  0.00           O  
ATOM   1013  CB  TRP A  63      98.948  29.418  -1.177  1.00  0.00           C  
ATOM   1014  CG  TRP A  63      99.949  28.538  -0.492  1.00  0.00           C  
ATOM   1015  CD1 TRP A  63     101.234  28.307  -0.881  1.00  0.00           C  
ATOM   1016  CD2 TRP A  63      99.753  27.764   0.717  1.00  0.00           C  
ATOM   1017  CE2 TRP A  63     100.956  27.103   0.979  1.00  0.00           C  
ATOM   1018  CE3 TRP A  63      98.666  27.582   1.583  1.00  0.00           C  
ATOM   1019  NE1 TRP A  63     101.847  27.445  -0.006  1.00  0.00           N  
ATOM   1020  CZ2 TRP A  63     101.109  26.269   2.074  1.00  0.00           C  
ATOM   1021  CZ3 TRP A  63      98.823  26.745   2.682  1.00  0.00           C  
ATOM   1022  CH2 TRP A  63     100.012  26.106   2.920  1.00  0.00           C  
ATOM   1023  H   TRP A  63      98.859  28.270  -3.443  1.00  0.00           H  
ATOM   1024  HA  TRP A  63      97.470  27.856  -0.992  1.00  0.00           H  
ATOM   1025 1HB  TRP A  63      99.442  29.911  -2.015  1.00  0.00           H  
ATOM   1026 2HB  TRP A  63      98.640  30.194  -0.477  1.00  0.00           H  
ATOM   1027  HD1 TRP A  63     101.706  28.742  -1.761  1.00  0.00           H  
ATOM   1028  HE1 TRP A  63     102.799  27.114  -0.074  1.00  0.00           H  
ATOM   1029  HE3 TRP A  63      97.720  28.088   1.400  1.00  0.00           H  
ATOM   1030  HZ2 TRP A  63     102.048  25.751   2.281  1.00  0.00           H  
ATOM   1031  HZ3 TRP A  63      97.972  26.607   3.350  1.00  0.00           H  
ATOM   1032  HH2 TRP A  63     100.100  25.457   3.792  1.00  0.00           H  
ATOM   1033  N   VAL A  64      96.424  30.441  -2.783  1.00  0.00           N  
ATOM   1034  CA  VAL A  64      95.310  31.373  -2.908  1.00  0.00           C  
ATOM   1035  C   VAL A  64      94.007  30.597  -3.107  1.00  0.00           C  
ATOM   1036  O   VAL A  64      92.977  30.931  -2.519  1.00  0.00           O  
ATOM   1037  CB  VAL A  64      95.531  32.332  -4.092  1.00  0.00           C  
ATOM   1038  CG1 VAL A  64      94.299  33.196  -4.317  1.00  0.00           C  
ATOM   1039  CG2 VAL A  64      96.758  33.197  -3.836  1.00  0.00           C  
ATOM   1040  H   VAL A  64      97.140  30.432  -3.497  1.00  0.00           H  
ATOM   1041  HA  VAL A  64      95.246  31.962  -1.990  1.00  0.00           H  
ATOM   1042  HB  VAL A  64      95.682  31.745  -4.999  1.00  0.00           H  
ATOM   1043 1HG1 VAL A  64      94.475  33.867  -5.158  1.00  0.00           H  
ATOM   1044 2HG1 VAL A  64      93.443  32.559  -4.534  1.00  0.00           H  
ATOM   1045 3HG1 VAL A  64      94.100  33.783  -3.421  1.00  0.00           H  
ATOM   1046 1HG2 VAL A  64      96.910  33.871  -4.678  1.00  0.00           H  
ATOM   1047 2HG2 VAL A  64      96.608  33.778  -2.926  1.00  0.00           H  
ATOM   1048 3HG2 VAL A  64      97.633  32.559  -3.719  1.00  0.00           H  
ATOM   1049  N   ALA A  65      94.053  29.569  -3.933  1.00  0.00           N  
ATOM   1050  CA  ALA A  65      92.868  28.754  -4.135  1.00  0.00           C  
ATOM   1051  C   ALA A  65      92.432  28.113  -2.822  1.00  0.00           C  
ATOM   1052  O   ALA A  65      91.241  28.012  -2.533  1.00  0.00           O  
ATOM   1053  CB  ALA A  65      93.105  27.695  -5.193  1.00  0.00           C  
ATOM   1054  H   ALA A  65      94.901  29.337  -4.431  1.00  0.00           H  
ATOM   1055  HA  ALA A  65      92.062  29.408  -4.475  1.00  0.00           H  
ATOM   1056 1HB  ALA A  65      92.199  27.101  -5.322  1.00  0.00           H  
ATOM   1057 2HB  ALA A  65      93.362  28.173  -6.139  1.00  0.00           H  
ATOM   1058 3HB  ALA A  65      93.922  27.046  -4.881  1.00  0.00           H  
ATOM   1059  N   LEU A  66      93.397  27.674  -2.020  1.00  0.00           N  
ATOM   1060  CA  LEU A  66      93.055  27.085  -0.736  1.00  0.00           C  
ATOM   1061  C   LEU A  66      92.436  28.095   0.234  1.00  0.00           C  
ATOM   1062  O   LEU A  66      91.486  27.780   0.951  1.00  0.00           O  
ATOM   1063  CB  LEU A  66      94.311  26.470  -0.104  1.00  0.00           C  
ATOM   1064  CG  LEU A  66      94.103  25.787   1.254  1.00  0.00           C  
ATOM   1065  CD1 LEU A  66      93.055  24.693   1.119  1.00  0.00           C  
ATOM   1066  CD2 LEU A  66      95.428  25.217   1.744  1.00  0.00           C  
ATOM   1067  H   LEU A  66      94.369  27.742  -2.286  1.00  0.00           H  
ATOM   1068  HA  LEU A  66      92.316  26.302  -0.901  1.00  0.00           H  
ATOM   1069 1HB  LEU A  66      94.715  25.726  -0.790  1.00  0.00           H  
ATOM   1070 2HB  LEU A  66      95.054  27.255   0.030  1.00  0.00           H  
ATOM   1071  HG  LEU A  66      93.734  26.516   1.976  1.00  0.00           H  
ATOM   1072 1HD1 LEU A  66      92.908  24.208   2.084  1.00  0.00           H  
ATOM   1073 2HD1 LEU A  66      92.113  25.130   0.787  1.00  0.00           H  
ATOM   1074 3HD1 LEU A  66      93.390  23.955   0.390  1.00  0.00           H  
ATOM   1075 1HD2 LEU A  66      95.281  24.733   2.708  1.00  0.00           H  
ATOM   1076 2HD2 LEU A  66      95.798  24.487   1.023  1.00  0.00           H  
ATOM   1077 3HD2 LEU A  66      96.153  26.023   1.848  1.00  0.00           H  
ATOM   1078  N   LEU A  67      92.976  29.314   0.260  1.00  0.00           N  
ATOM   1079  CA  LEU A  67      92.422  30.405   1.073  1.00  0.00           C  
ATOM   1080  C   LEU A  67      91.029  30.764   0.612  1.00  0.00           C  
ATOM   1081  O   LEU A  67      90.140  31.016   1.427  1.00  0.00           O  
ATOM   1082  CB  LEU A  67      93.320  31.646   0.997  1.00  0.00           C  
ATOM   1083  CG  LEU A  67      94.691  31.518   1.674  1.00  0.00           C  
ATOM   1084  CD1 LEU A  67      95.547  32.728   1.325  1.00  0.00           C  
ATOM   1085  CD2 LEU A  67      94.503  31.399   3.179  1.00  0.00           C  
ATOM   1086  H   LEU A  67      93.796  29.488  -0.303  1.00  0.00           H  
ATOM   1087  HA  LEU A  67      92.375  30.075   2.110  1.00  0.00           H  
ATOM   1088 1HB  LEU A  67      93.490  31.889  -0.051  1.00  0.00           H  
ATOM   1089 2HB  LEU A  67      92.798  32.482   1.462  1.00  0.00           H  
ATOM   1090  HG  LEU A  67      95.199  30.630   1.301  1.00  0.00           H  
ATOM   1091 1HD1 LEU A  67      96.521  32.637   1.805  1.00  0.00           H  
ATOM   1092 2HD1 LEU A  67      95.680  32.777   0.243  1.00  0.00           H  
ATOM   1093 3HD1 LEU A  67      95.054  33.634   1.671  1.00  0.00           H  
ATOM   1094 1HD2 LEU A  67      95.477  31.307   3.662  1.00  0.00           H  
ATOM   1095 2HD2 LEU A  67      93.996  32.287   3.556  1.00  0.00           H  
ATOM   1096 3HD2 LEU A  67      93.903  30.517   3.404  1.00  0.00           H  
ATOM   1097  N   ALA A  68      90.845  30.785  -0.700  1.00  0.00           N  
ATOM   1098  CA  ALA A  68      89.521  31.020  -1.279  1.00  0.00           C  
ATOM   1099  C   ALA A  68      88.524  29.917  -0.927  1.00  0.00           C  
ATOM   1100  O   ALA A  68      87.345  30.184  -0.698  1.00  0.00           O  
ATOM   1101  CB  ALA A  68      89.633  31.197  -2.812  1.00  0.00           C  
ATOM   1102  H   ALA A  68      91.632  30.637  -1.316  1.00  0.00           H  
ATOM   1103  HA  ALA A  68      89.118  31.934  -0.845  1.00  0.00           H  
ATOM   1104 1HB  ALA A  68      88.642  31.370  -3.233  1.00  0.00           H  
ATOM   1105 2HB  ALA A  68      90.276  32.049  -3.035  1.00  0.00           H  
ATOM   1106 3HB  ALA A  68      90.061  30.297  -3.252  1.00  0.00           H  
ATOM   1107  N   LEU A  69      88.977  28.665  -0.878  1.00  0.00           N  
ATOM   1108  CA  LEU A  69      88.123  27.573  -0.409  1.00  0.00           C  
ATOM   1109  C   LEU A  69      87.635  27.880   1.007  1.00  0.00           C  
ATOM   1110  O   LEU A  69      86.436  27.838   1.283  1.00  0.00           O  
ATOM   1111  CB  LEU A  69      88.887  26.242  -0.427  1.00  0.00           C  
ATOM   1112  CG  LEU A  69      88.050  24.991  -0.132  1.00  0.00           C  
ATOM   1113  CD1 LEU A  69      88.595  23.815  -0.931  1.00  0.00           C  
ATOM   1114  CD2 LEU A  69      88.083  24.699   1.361  1.00  0.00           C  
ATOM   1115  H   LEU A  69      89.922  28.460  -1.167  1.00  0.00           H  
ATOM   1116  HA  LEU A  69      87.259  27.510  -1.069  1.00  0.00           H  
ATOM   1117 1HB  LEU A  69      89.338  26.114  -1.409  1.00  0.00           H  
ATOM   1118 2HB  LEU A  69      89.686  26.290   0.314  1.00  0.00           H  
ATOM   1119  HG  LEU A  69      87.019  25.160  -0.447  1.00  0.00           H  
ATOM   1120 1HD1 LEU A  69      88.000  22.926  -0.721  1.00  0.00           H  
ATOM   1121 2HD1 LEU A  69      88.541  24.044  -1.996  1.00  0.00           H  
ATOM   1122 3HD1 LEU A  69      89.632  23.633  -0.651  1.00  0.00           H  
ATOM   1123 1HD2 LEU A  69      87.488  23.810   1.571  1.00  0.00           H  
ATOM   1124 2HD2 LEU A  69      89.113  24.528   1.677  1.00  0.00           H  
ATOM   1125 3HD2 LEU A  69      87.672  25.547   1.907  1.00  0.00           H  
ATOM   1126  N   ARG A  70      88.562  28.189   1.906  1.00  0.00           N  
ATOM   1127  CA  ARG A  70      88.219  28.414   3.313  1.00  0.00           C  
ATOM   1128  C   ARG A  70      87.321  29.622   3.476  1.00  0.00           C  
ATOM   1129  O   ARG A  70      86.429  29.645   4.326  1.00  0.00           O  
ATOM   1130  CB  ARG A  70      89.472  28.609   4.152  1.00  0.00           C  
ATOM   1131  CG  ARG A  70      90.311  27.356   4.350  1.00  0.00           C  
ATOM   1132  CD  ARG A  70      91.561  27.644   5.098  1.00  0.00           C  
ATOM   1133  NE  ARG A  70      92.345  26.441   5.327  1.00  0.00           N  
ATOM   1134  CZ  ARG A  70      93.549  26.417   5.931  1.00  0.00           C  
ATOM   1135  NH1 ARG A  70      94.093  27.535   6.362  1.00  0.00           N1+
ATOM   1136  NH2 ARG A  70      94.185  25.268   6.092  1.00  0.00           N  
ATOM   1137  H   ARG A  70      89.526  28.271   1.616  1.00  0.00           H  
ATOM   1138  HA  ARG A  70      87.670  27.544   3.678  1.00  0.00           H  
ATOM   1139 1HB  ARG A  70      90.109  29.360   3.685  1.00  0.00           H  
ATOM   1140 2HB  ARG A  70      89.196  28.981   5.138  1.00  0.00           H  
ATOM   1141 1HG  ARG A  70      89.736  26.620   4.913  1.00  0.00           H  
ATOM   1142 2HG  ARG A  70      90.580  26.940   3.379  1.00  0.00           H  
ATOM   1143 1HD  ARG A  70      92.171  28.347   4.531  1.00  0.00           H  
ATOM   1144 2HD  ARG A  70      91.314  28.078   6.066  1.00  0.00           H  
ATOM   1145  HE  ARG A  70      91.961  25.561   5.010  1.00  0.00           H  
ATOM   1146 1HH1 ARG A  70      93.607  28.412   6.238  1.00  0.00           H  
ATOM   1147 2HH1 ARG A  70      94.995  27.515   6.814  1.00  0.00           H  
ATOM   1148 1HH2 ARG A  70      93.767  24.410   5.761  1.00  0.00           H  
ATOM   1149 2HH2 ARG A  70      95.087  25.251   6.545  1.00  0.00           H  
ATOM   1150  N   ASN A  71      87.571  30.626   2.651  1.00  0.00           N  
ATOM   1151  CA  ASN A  71      86.826  31.876   2.683  1.00  0.00           C  
ATOM   1152  C   ASN A  71      85.510  31.850   1.929  1.00  0.00           C  
ATOM   1153  O   ASN A  71      84.790  32.843   1.898  1.00  0.00           O  
ATOM   1154  CB  ASN A  71      87.696  33.000   2.149  1.00  0.00           C  
ATOM   1155  CG  ASN A  71      87.206  34.357   2.569  1.00  0.00           C  
ATOM   1156  ND2 ASN A  71      87.222  35.293   1.655  1.00  0.00           N  
ATOM   1157  OD1 ASN A  71      86.814  34.559   3.725  1.00  0.00           O  
ATOM   1158  H   ASN A  71      88.311  30.511   1.973  1.00  0.00           H  
ATOM   1159  HA  ASN A  71      86.557  32.091   3.717  1.00  0.00           H  
ATOM   1160 1HB  ASN A  71      88.719  32.868   2.506  1.00  0.00           H  
ATOM   1161 2HB  ASN A  71      87.722  32.956   1.061  1.00  0.00           H  
ATOM   1162 1HD2 ASN A  71      86.908  36.216   1.878  1.00  0.00           H  
ATOM   1163 2HD2 ASN A  71      87.550  35.084   0.733  1.00  0.00           H  
ATOM   1164  N   GLY A  72      85.231  30.741   1.272  1.00  0.00           N  
ATOM   1165  CA  GLY A  72      84.005  30.592   0.507  1.00  0.00           C  
ATOM   1166  C   GLY A  72      83.956  31.574  -0.657  1.00  0.00           C  
ATOM   1167  O   GLY A  72      82.883  31.994  -1.079  1.00  0.00           O  
ATOM   1168  H   GLY A  72      85.887  29.976   1.301  1.00  0.00           H  
ATOM   1169 1HA  GLY A  72      83.934  29.572   0.128  1.00  0.00           H  
ATOM   1170 2HA  GLY A  72      83.148  30.753   1.159  1.00  0.00           H  
ATOM   1171  N   ASP A  73      85.123  31.929  -1.195  1.00  0.00           N  
ATOM   1172  CA  ASP A  73      85.205  32.972  -2.224  1.00  0.00           C  
ATOM   1173  C   ASP A  73      85.210  32.349  -3.605  1.00  0.00           C  
ATOM   1174  O   ASP A  73      86.246  31.891  -4.085  1.00  0.00           O  
ATOM   1175  CB  ASP A  73      86.460  33.829  -2.039  1.00  0.00           C  
ATOM   1176  CG  ASP A  73      86.496  35.034  -2.969  1.00  0.00           C  
ATOM   1177  OD1 ASP A  73      85.977  34.937  -4.056  1.00  0.00           O  
ATOM   1178  OD2 ASP A  73      87.043  36.040  -2.584  1.00  0.00           O1-
ATOM   1179  H   ASP A  73      85.970  31.473  -0.889  1.00  0.00           H  
ATOM   1180  HA  ASP A  73      84.330  33.618  -2.132  1.00  0.00           H  
ATOM   1181 1HB  ASP A  73      86.512  34.182  -1.009  1.00  0.00           H  
ATOM   1182 2HB  ASP A  73      87.345  33.221  -2.222  1.00  0.00           H  
ATOM   1183  N   LYS A  74      84.057  32.326  -4.256  1.00  0.00           N  
ATOM   1184  CA  LYS A  74      83.936  31.611  -5.535  1.00  0.00           C  
ATOM   1185  C   LYS A  74      84.757  32.292  -6.620  1.00  0.00           C  
ATOM   1186  O   LYS A  74      85.368  31.631  -7.458  1.00  0.00           O  
ATOM   1187  CB  LYS A  74      82.471  31.519  -5.967  1.00  0.00           C  
ATOM   1188  CG  LYS A  74      81.622  30.586  -5.115  1.00  0.00           C  
ATOM   1189  CD  LYS A  74      80.175  30.573  -5.586  1.00  0.00           C  
ATOM   1190  CE  LYS A  74      79.324  29.637  -4.738  1.00  0.00           C  
ATOM   1191  NZ  LYS A  74      77.898  29.642  -5.162  1.00  0.00           N1+
ATOM   1192  H   LYS A  74      83.334  32.705  -3.990  1.00  0.00           H  
ATOM   1193  HA  LYS A  74      84.321  30.599  -5.404  1.00  0.00           H  
ATOM   1194 1HB  LYS A  74      82.018  32.510  -5.931  1.00  0.00           H  
ATOM   1195 2HB  LYS A  74      82.418  31.172  -6.999  1.00  0.00           H  
ATOM   1196 1HG  LYS A  74      82.022  29.573  -5.173  1.00  0.00           H  
ATOM   1197 2HG  LYS A  74      81.654  30.911  -4.077  1.00  0.00           H  
ATOM   1198 1HD  LYS A  74      79.762  31.579  -5.524  1.00  0.00           H  
ATOM   1199 2HD  LYS A  74      80.133  30.244  -6.625  1.00  0.00           H  
ATOM   1200 1HE  LYS A  74      79.710  28.621  -4.818  1.00  0.00           H  
ATOM   1201 2HE  LYS A  74      79.380  29.941  -3.693  1.00  0.00           H  
ATOM   1202 1HZ  LYS A  74      77.370  29.012  -4.576  1.00  0.00           H  
ATOM   1203 2HZ  LYS A  74      77.523  30.578  -5.073  1.00  0.00           H  
ATOM   1204 3HZ  LYS A  74      77.831  29.344  -6.124  1.00  0.00           H  
ATOM   1205  N   GLU A  75      84.769  33.619  -6.605  1.00  0.00           N  
ATOM   1206  CA  GLU A  75      85.460  34.382  -7.635  1.00  0.00           C  
ATOM   1207  C   GLU A  75      86.988  34.166  -7.613  1.00  0.00           C  
ATOM   1208  O   GLU A  75      87.607  33.938  -8.653  1.00  0.00           O  
ATOM   1209  CB  GLU A  75      85.144  35.871  -7.472  1.00  0.00           C  
ATOM   1210  CG  GLU A  75      85.774  36.767  -8.529  1.00  0.00           C  
ATOM   1211  CD  GLU A  75      85.380  38.210  -8.381  1.00  0.00           C  
ATOM   1212  OE1 GLU A  75      84.628  38.513  -7.487  1.00  0.00           O  
ATOM   1213  OE2 GLU A  75      85.830  39.010  -9.167  1.00  0.00           O1-
ATOM   1214  H   GLU A  75      84.383  34.103  -6.007  1.00  0.00           H  
ATOM   1215  HA  GLU A  75      85.111  34.039  -8.611  1.00  0.00           H  
ATOM   1216 1HB  GLU A  75      84.064  36.019  -7.508  1.00  0.00           H  
ATOM   1217 2HB  GLU A  75      85.488  36.210  -6.496  1.00  0.00           H  
ATOM   1218 1HG  GLU A  75      86.859  36.689  -8.456  1.00  0.00           H  
ATOM   1219 2HG  GLU A  75      85.477  36.412  -9.515  1.00  0.00           H  
ATOM   1220  N   VAL A  76      87.581  34.240  -6.425  1.00  0.00           N  
ATOM   1221  CA  VAL A  76      89.019  34.029  -6.295  1.00  0.00           C  
ATOM   1222  C   VAL A  76      89.333  32.548  -6.498  1.00  0.00           C  
ATOM   1223  O   VAL A  76      90.337  32.196  -7.119  1.00  0.00           O  
ATOM   1224  CB  VAL A  76      89.515  34.482  -4.909  1.00  0.00           C  
ATOM   1225  CG1 VAL A  76      90.976  34.104  -4.715  1.00  0.00           C  
ATOM   1226  CG2 VAL A  76      89.323  35.984  -4.756  1.00  0.00           C  
ATOM   1227  H   VAL A  76      87.038  34.445  -5.600  1.00  0.00           H  
ATOM   1228  HA  VAL A  76      89.526  34.622  -7.055  1.00  0.00           H  
ATOM   1229  HB  VAL A  76      88.944  33.963  -4.141  1.00  0.00           H  
ATOM   1230 1HG1 VAL A  76      91.309  34.431  -3.731  1.00  0.00           H  
ATOM   1231 2HG1 VAL A  76      91.085  33.022  -4.793  1.00  0.00           H  
ATOM   1232 3HG1 VAL A  76      91.581  34.587  -5.482  1.00  0.00           H  
ATOM   1233 1HG2 VAL A  76      89.675  36.298  -3.774  1.00  0.00           H  
ATOM   1234 2HG2 VAL A  76      89.889  36.503  -5.528  1.00  0.00           H  
ATOM   1235 3HG2 VAL A  76      88.264  36.227  -4.857  1.00  0.00           H  
ATOM   1236  N   PHE A  77      88.489  31.662  -5.983  1.00  0.00           N  
ATOM   1237  CA  PHE A  77      88.764  30.224  -6.150  1.00  0.00           C  
ATOM   1238  C   PHE A  77      88.925  29.886  -7.640  1.00  0.00           C  
ATOM   1239  O   PHE A  77      89.866  29.194  -8.030  1.00  0.00           O  
ATOM   1240  CB  PHE A  77      87.637  29.382  -5.547  1.00  0.00           C  
ATOM   1241  CG  PHE A  77      87.911  27.905  -5.562  1.00  0.00           C  
ATOM   1242  CD1 PHE A  77      88.654  27.312  -4.552  1.00  0.00           C  
ATOM   1243  CD2 PHE A  77      87.425  27.104  -6.584  1.00  0.00           C  
ATOM   1244  CE1 PHE A  77      88.906  25.954  -4.565  1.00  0.00           C  
ATOM   1245  CE2 PHE A  77      87.675  25.746  -6.599  1.00  0.00           C  
ATOM   1246  CZ  PHE A  77      88.416  25.171  -5.587  1.00  0.00           C  
ATOM   1247  H   PHE A  77      87.663  31.950  -5.478  1.00  0.00           H  
ATOM   1248  HA  PHE A  77      89.694  29.985  -5.633  1.00  0.00           H  
ATOM   1249 1HB  PHE A  77      87.470  29.686  -4.514  1.00  0.00           H  
ATOM   1250 2HB  PHE A  77      86.713  29.563  -6.094  1.00  0.00           H  
ATOM   1251  HD1 PHE A  77      89.041  27.932  -3.742  1.00  0.00           H  
ATOM   1252  HD2 PHE A  77      86.838  27.560  -7.383  1.00  0.00           H  
ATOM   1253  HE1 PHE A  77      89.493  25.500  -3.765  1.00  0.00           H  
ATOM   1254  HE2 PHE A  77      87.286  25.128  -7.409  1.00  0.00           H  
ATOM   1255  HZ  PHE A  77      88.616  24.099  -5.599  1.00  0.00           H  
ATOM   1256  N   LYS A  78      88.007  30.374  -8.461  1.00  0.00           N  
ATOM   1257  CA  LYS A  78      88.104  30.119  -9.899  1.00  0.00           C  
ATOM   1258  C   LYS A  78      89.371  30.707 -10.512  1.00  0.00           C  
ATOM   1259  O   LYS A  78      90.059  30.046 -11.291  1.00  0.00           O  
ATOM   1260  CB  LYS A  78      86.875  30.680 -10.617  1.00  0.00           C  
ATOM   1261  CG  LYS A  78      85.599  29.881 -10.396  1.00  0.00           C  
ATOM   1262  CD  LYS A  78      84.439  30.457 -11.197  1.00  0.00           C  
ATOM   1263  CE  LYS A  78      83.154  29.683 -10.945  1.00  0.00           C  
ATOM   1264  NZ  LYS A  78      83.238  28.284 -11.446  1.00  0.00           N1+
ATOM   1265  H   LYS A  78      87.236  30.923  -8.109  1.00  0.00           H  
ATOM   1266  HA  LYS A  78      88.142  29.041 -10.058  1.00  0.00           H  
ATOM   1267 1HB  LYS A  78      86.694  31.702 -10.285  1.00  0.00           H  
ATOM   1268 2HB  LYS A  78      87.066  30.714 -11.691  1.00  0.00           H  
ATOM   1269 1HG  LYS A  78      85.759  28.845 -10.698  1.00  0.00           H  
ATOM   1270 2HG  LYS A  78      85.340  29.894  -9.338  1.00  0.00           H  
ATOM   1271 1HD  LYS A  78      84.288  31.499 -10.918  1.00  0.00           H  
ATOM   1272 2HD  LYS A  78      84.677  30.414 -12.260  1.00  0.00           H  
ATOM   1273 1HE  LYS A  78      82.945  29.663  -9.878  1.00  0.00           H  
ATOM   1274 2HE  LYS A  78      82.324  30.183 -11.446  1.00  0.00           H  
ATOM   1275 1HZ  LYS A  78      82.369  27.806 -11.261  1.00  0.00           H  
ATOM   1276 2HZ  LYS A  78      83.415  28.291 -12.440  1.00  0.00           H  
ATOM   1277 3HZ  LYS A  78      83.993  27.803 -10.975  1.00  0.00           H  
ATOM   1278  N   LYS A  79      89.689  31.955 -10.167  1.00  0.00           N  
ATOM   1279  CA  LYS A  79      90.889  32.605 -10.690  1.00  0.00           C  
ATOM   1280  C   LYS A  79      92.205  31.959 -10.260  1.00  0.00           C  
ATOM   1281  O   LYS A  79      93.123  31.804 -11.065  1.00  0.00           O  
ATOM   1282  CB  LYS A  79      90.890  34.078 -10.274  1.00  0.00           C  
ATOM   1283  CG  LYS A  79      89.838  34.930 -10.972  1.00  0.00           C  
ATOM   1284  CD  LYS A  79      89.885  36.371 -10.487  1.00  0.00           C  
ATOM   1285  CE  LYS A  79      88.753  37.193 -11.085  1.00  0.00           C  
ATOM   1286  NZ  LYS A  79      88.779  38.604 -10.612  1.00  0.00           N1+
ATOM   1287  H   LYS A  79      89.090  32.462  -9.531  1.00  0.00           H  
ATOM   1288  HA  LYS A  79      90.870  32.544 -11.777  1.00  0.00           H  
ATOM   1289 1HB  LYS A  79      90.724  34.153  -9.200  1.00  0.00           H  
ATOM   1290 2HB  LYS A  79      91.868  34.513 -10.484  1.00  0.00           H  
ATOM   1291 1HG  LYS A  79      90.010  34.912 -12.049  1.00  0.00           H  
ATOM   1292 2HG  LYS A  79      88.849  34.521 -10.773  1.00  0.00           H  
ATOM   1293 1HD  LYS A  79      89.804  36.393  -9.401  1.00  0.00           H  
ATOM   1294 2HD  LYS A  79      90.837  36.821 -10.772  1.00  0.00           H  
ATOM   1295 1HE  LYS A  79      88.831  37.186 -12.171  1.00  0.00           H  
ATOM   1296 2HE  LYS A  79      87.797  36.751 -10.809  1.00  0.00           H  
ATOM   1297 1HZ  LYS A  79      88.014  39.114 -11.030  1.00  0.00           H  
ATOM   1298 2HZ  LYS A  79      88.687  38.624  -9.606  1.00  0.00           H  
ATOM   1299 3HZ  LYS A  79      89.654  39.032 -10.878  1.00  0.00           H  
ATOM   1300  N   ALA A  80      92.274  31.588  -8.985  1.00  0.00           N  
ATOM   1301  CA  ALA A  80      93.476  30.985  -8.435  1.00  0.00           C  
ATOM   1302  C   ALA A  80      93.608  29.562  -9.015  1.00  0.00           C  
ATOM   1303  O   ALA A  80      94.710  29.107  -9.325  1.00  0.00           O  
ATOM   1304  CB  ALA A  80      93.406  30.965  -6.919  1.00  0.00           C  
ATOM   1305  H   ALA A  80      91.476  31.730  -8.383  1.00  0.00           H  
ATOM   1306  HA  ALA A  80      94.330  31.589  -8.743  1.00  0.00           H  
ATOM   1307 1HB  ALA A  80      94.312  30.510  -6.520  1.00  0.00           H  
ATOM   1308 2HB  ALA A  80      93.318  31.984  -6.546  1.00  0.00           H  
ATOM   1309 3HB  ALA A  80      92.541  30.385  -6.603  1.00  0.00           H  
ATOM   1310  N   ALA A  81      92.486  28.859  -9.161  1.00  0.00           N  
ATOM   1311  CA  ALA A  81      92.526  27.486  -9.705  1.00  0.00           C  
ATOM   1312  C   ALA A  81      93.023  27.485 -11.141  1.00  0.00           C  
ATOM   1313  O   ALA A  81      93.885  26.686 -11.509  1.00  0.00           O  
ATOM   1314  CB  ALA A  81      91.161  26.866  -9.630  1.00  0.00           C  
ATOM   1315  H   ALA A  81      91.595  29.260  -8.902  1.00  0.00           H  
ATOM   1316  HA  ALA A  81      93.217  26.901  -9.099  1.00  0.00           H  
ATOM   1317 1HB  ALA A  81      91.198  25.854 -10.032  1.00  0.00           H  
ATOM   1318 2HB  ALA A  81      90.833  26.832  -8.590  1.00  0.00           H  
ATOM   1319 3HB  ALA A  81      90.458  27.462 -10.212  1.00  0.00           H  
ATOM   1320  N   GLU A  82      92.476  28.381 -11.946  1.00  0.00           N  
ATOM   1321  CA  GLU A  82      92.864  28.498 -13.353  1.00  0.00           C  
ATOM   1322  C   GLU A  82      94.299  28.965 -13.440  1.00  0.00           C  
ATOM   1323  O   GLU A  82      95.048  28.538 -14.318  1.00  0.00           O  
ATOM   1324  CB  GLU A  82      91.949  29.472 -14.099  1.00  0.00           C  
ATOM   1325  CG  GLU A  82      90.552  28.935 -14.374  1.00  0.00           C  
ATOM   1326  CD  GLU A  82      89.715  29.876 -15.198  1.00  0.00           C  
ATOM   1327  OE1 GLU A  82      90.047  31.036 -15.258  1.00  0.00           O  
ATOM   1328  OE2 GLU A  82      88.746  29.434 -15.766  1.00  0.00           O1-
ATOM   1329  H   GLU A  82      91.769  29.001 -11.578  1.00  0.00           H  
ATOM   1330  HA  GLU A  82      92.774  27.516 -13.820  1.00  0.00           H  
ATOM   1331 1HB  GLU A  82      91.847  30.390 -13.520  1.00  0.00           H  
ATOM   1332 2HB  GLU A  82      92.401  29.736 -15.055  1.00  0.00           H  
ATOM   1333 1HG  GLU A  82      90.635  27.986 -14.903  1.00  0.00           H  
ATOM   1334 2HG  GLU A  82      90.052  28.749 -13.426  1.00  0.00           H  
ATOM   1335  N   SER A  83      94.717  29.852 -12.532  1.00  0.00           N  
ATOM   1336  CA  SER A  83      96.105  30.293 -12.492  1.00  0.00           C  
ATOM   1337  C   SER A  83      97.038  29.138 -12.175  1.00  0.00           C  
ATOM   1338  O   SER A  83      98.061  28.954 -12.834  1.00  0.00           O  
ATOM   1339  CB  SER A  83      96.278  31.390 -11.458  1.00  0.00           C  
ATOM   1340  OG  SER A  83      97.620  31.782 -11.363  1.00  0.00           O  
ATOM   1341  H   SER A  83      94.062  30.228 -11.859  1.00  0.00           H  
ATOM   1342  HA  SER A  83      96.370  30.691 -13.472  1.00  0.00           H  
ATOM   1343 1HB  SER A  83      95.666  32.247 -11.732  1.00  0.00           H  
ATOM   1344 2HB  SER A  83      95.932  31.034 -10.490  1.00  0.00           H  
ATOM   1345  HG  SER A  83      97.608  32.718 -11.150  1.00  0.00           H  
ATOM   1346  N   ALA A  84      96.699  28.343 -11.163  1.00  0.00           N  
ATOM   1347  CA  ALA A  84      97.537  27.204 -10.814  1.00  0.00           C  
ATOM   1348  C   ALA A  84      97.663  26.232 -11.978  1.00  0.00           C  
ATOM   1349  O   ALA A  84      98.732  25.672 -12.219  1.00  0.00           O  
ATOM   1350  CB  ALA A  84      96.972  26.511  -9.581  1.00  0.00           C  
ATOM   1351  H   ALA A  84      95.862  28.522 -10.629  1.00  0.00           H  
ATOM   1352  HA  ALA A  84      98.536  27.575 -10.590  1.00  0.00           H  
ATOM   1353 1HB  ALA A  84      97.601  25.659  -9.324  1.00  0.00           H  
ATOM   1354 2HB  ALA A  84      96.950  27.213  -8.748  1.00  0.00           H  
ATOM   1355 3HB  ALA A  84      95.962  26.164  -9.792  1.00  0.00           H  
ATOM   1356  N   LEU A  85      96.564  26.030 -12.707  1.00  0.00           N  
ATOM   1357  CA  LEU A  85      96.594  25.106 -13.834  1.00  0.00           C  
ATOM   1358  C   LEU A  85      97.377  25.698 -14.995  1.00  0.00           C  
ATOM   1359  O   LEU A  85      98.130  24.998 -15.669  1.00  0.00           O  
ATOM   1360  CB  LEU A  85      95.169  24.767 -14.289  1.00  0.00           C  
ATOM   1361  CG  LEU A  85      94.304  24.022 -13.265  1.00  0.00           C  
ATOM   1362  CD1 LEU A  85      92.878  23.913 -13.786  1.00  0.00           C  
ATOM   1363  CD2 LEU A  85      94.898  22.645 -13.005  1.00  0.00           C  
ATOM   1364  H   LEU A  85      95.702  26.512 -12.487  1.00  0.00           H  
ATOM   1365  HA  LEU A  85      97.082  24.186 -13.514  1.00  0.00           H  
ATOM   1366 1HB  LEU A  85      94.656  25.694 -14.544  1.00  0.00           H  
ATOM   1367 2HB  LEU A  85      95.227  24.150 -15.185  1.00  0.00           H  
ATOM   1368  HG  LEU A  85      94.275  24.586 -12.332  1.00  0.00           H  
ATOM   1369 1HD1 LEU A  85      92.264  23.384 -13.059  1.00  0.00           H  
ATOM   1370 2HD1 LEU A  85      92.471  24.913 -13.945  1.00  0.00           H  
ATOM   1371 3HD1 LEU A  85      92.875  23.367 -14.729  1.00  0.00           H  
ATOM   1372 1HD2 LEU A  85      94.283  22.115 -12.276  1.00  0.00           H  
ATOM   1373 2HD2 LEU A  85      94.924  22.079 -13.936  1.00  0.00           H  
ATOM   1374 3HD2 LEU A  85      95.911  22.752 -12.616  1.00  0.00           H  
ATOM   1375  N   GLU A  86      97.197  26.993 -15.230  1.00  0.00           N  
ATOM   1376  CA  GLU A  86      97.930  27.666 -16.307  1.00  0.00           C  
ATOM   1377  C   GLU A  86      99.441  27.572 -16.057  1.00  0.00           C  
ATOM   1378  O   GLU A  86     100.217  27.302 -16.975  1.00  0.00           O  
ATOM   1379  CB  GLU A  86      97.504  29.131 -16.416  1.00  0.00           C  
ATOM   1380  CG  GLU A  86      98.124  29.881 -17.587  1.00  0.00           C  
ATOM   1381  CD  GLU A  86      97.503  31.232 -17.812  1.00  0.00           C  
ATOM   1382  OE1 GLU A  86      96.704  31.639 -17.004  1.00  0.00           O  
ATOM   1383  OE2 GLU A  86      97.830  31.858 -18.792  1.00  0.00           O1-
ATOM   1384  H   GLU A  86      96.554  27.527 -14.666  1.00  0.00           H  
ATOM   1385  HA  GLU A  86      97.699  27.163 -17.248  1.00  0.00           H  
ATOM   1386 1HB  GLU A  86      96.420  29.188 -16.519  1.00  0.00           H  
ATOM   1387 2HB  GLU A  86      97.774  29.658 -15.501  1.00  0.00           H  
ATOM   1388 1HG  GLU A  86      99.189  30.009 -17.400  1.00  0.00           H  
ATOM   1389 2HG  GLU A  86      98.012  29.280 -18.489  1.00  0.00           H  
ATOM   1390  N   VAL A  87      99.860  27.792 -14.811  1.00  0.00           N  
ATOM   1391  CA  VAL A  87     101.278  27.702 -14.445  1.00  0.00           C  
ATOM   1392  C   VAL A  87     101.782  26.246 -14.529  1.00  0.00           C  
ATOM   1393  O   VAL A  87     102.894  25.988 -14.988  1.00  0.00           O  
ATOM   1394  CB  VAL A  87     101.494  28.238 -13.017  1.00  0.00           C  
ATOM   1395  CG1 VAL A  87     102.930  28.009 -12.574  1.00  0.00           C  
ATOM   1396  CG2 VAL A  87     101.142  29.718 -12.962  1.00  0.00           C  
ATOM   1397  H   VAL A  87      99.184  28.030 -14.100  1.00  0.00           H  
ATOM   1398  HA  VAL A  87     101.856  28.313 -15.141  1.00  0.00           H  
ATOM   1399  HB  VAL A  87     100.852  27.687 -12.331  1.00  0.00           H  
ATOM   1400 1HG1 VAL A  87     103.065  28.393 -11.562  1.00  0.00           H  
ATOM   1401 2HG1 VAL A  87     103.149  26.941 -12.586  1.00  0.00           H  
ATOM   1402 3HG1 VAL A  87     103.608  28.526 -13.252  1.00  0.00           H  
ATOM   1403 1HG2 VAL A  87     101.296  30.091 -11.950  1.00  0.00           H  
ATOM   1404 2HG2 VAL A  87     101.780  30.269 -13.654  1.00  0.00           H  
ATOM   1405 3HG2 VAL A  87     100.099  29.855 -13.245  1.00  0.00           H  
ATOM   1406  N   ALA A  88     100.961  25.301 -14.088  1.00  0.00           N  
ATOM   1407  CA  ALA A  88     101.357  23.891 -14.171  1.00  0.00           C  
ATOM   1408  C   ALA A  88     101.691  23.529 -15.627  1.00  0.00           C  
ATOM   1409  O   ALA A  88     102.666  22.826 -15.896  1.00  0.00           O  
ATOM   1410  CB  ALA A  88     100.286  23.007 -13.627  1.00  0.00           C  
ATOM   1411  H   ALA A  88     100.062  25.536 -13.694  1.00  0.00           H  
ATOM   1412  HA  ALA A  88     102.259  23.757 -13.571  1.00  0.00           H  
ATOM   1413 1HB  ALA A  88     100.601  21.966 -13.699  1.00  0.00           H  
ATOM   1414 2HB  ALA A  88     100.100  23.260 -12.583  1.00  0.00           H  
ATOM   1415 3HB  ALA A  88      99.373  23.149 -14.202  1.00  0.00           H  
ATOM   1416  N   LEU A  89     100.875  24.013 -16.562  1.00  0.00           N  
ATOM   1417  CA  LEU A  89     101.153  23.799 -17.985  1.00  0.00           C  
ATOM   1418  C   LEU A  89     102.430  24.513 -18.428  1.00  0.00           C  
ATOM   1419  O   LEU A  89     103.210  23.978 -19.215  1.00  0.00           O  
ATOM   1420  CB  LEU A  89      99.971  24.288 -18.831  1.00  0.00           C  
ATOM   1421  CG  LEU A  89      98.653  23.526 -18.637  1.00  0.00           C  
ATOM   1422  CD1 LEU A  89      97.515  24.307 -19.281  1.00  0.00           C  
ATOM   1423  CD2 LEU A  89      98.775  22.137 -19.244  1.00  0.00           C  
ATOM   1424  H   LEU A  89     100.054  24.535 -16.294  1.00  0.00           H  
ATOM   1425  HA  LEU A  89     101.318  22.734 -18.149  1.00  0.00           H  
ATOM   1426 1HB  LEU A  89      99.786  25.335 -18.597  1.00  0.00           H  
ATOM   1427 2HB  LEU A  89     100.244  24.215 -19.884  1.00  0.00           H  
ATOM   1428  HG  LEU A  89      98.437  23.439 -17.572  1.00  0.00           H  
ATOM   1429 1HD1 LEU A  89      96.579  23.766 -19.142  1.00  0.00           H  
ATOM   1430 2HD1 LEU A  89      97.438  25.289 -18.814  1.00  0.00           H  
ATOM   1431 3HD1 LEU A  89      97.712  24.425 -20.345  1.00  0.00           H  
ATOM   1432 1HD2 LEU A  89      97.839  21.595 -19.105  1.00  0.00           H  
ATOM   1433 2HD2 LEU A  89      98.990  22.223 -20.309  1.00  0.00           H  
ATOM   1434 3HD2 LEU A  89      99.584  21.595 -18.753  1.00  0.00           H  
ATOM   1435  N   ALA A  90     102.663  25.724 -17.935  1.00  0.00           N  
ATOM   1436  CA  ALA A  90     103.911  26.433 -18.260  1.00  0.00           C  
ATOM   1437  C   ALA A  90     105.122  25.679 -17.697  1.00  0.00           C  
ATOM   1438  O   ALA A  90     106.186  25.642 -18.316  1.00  0.00           O  
ATOM   1439  CB  ALA A  90     103.874  27.856 -17.723  1.00  0.00           C  
ATOM   1440  H   ALA A  90     101.985  26.171 -17.332  1.00  0.00           H  
ATOM   1441  HA  ALA A  90     104.009  26.483 -19.345  1.00  0.00           H  
ATOM   1442 1HB  ALA A  90     104.808  28.362 -17.967  1.00  0.00           H  
ATOM   1443 2HB  ALA A  90     103.041  28.394 -18.175  1.00  0.00           H  
ATOM   1444 3HB  ALA A  90     103.746  27.833 -16.642  1.00  0.00           H  
ATOM   1445  N   LEU A  91     104.955  25.082 -16.524  1.00  0.00           N  
ATOM   1446  CA  LEU A  91     106.011  24.261 -15.937  1.00  0.00           C  
ATOM   1447  C   LEU A  91     106.350  23.052 -16.824  1.00  0.00           C  
ATOM   1448  O   LEU A  91     107.517  22.700 -16.992  1.00  0.00           O  
ATOM   1449  CB  LEU A  91     105.588  23.779 -14.544  1.00  0.00           C  
ATOM   1450  CG  LEU A  91     106.594  22.877 -13.819  1.00  0.00           C  
ATOM   1451  CD1 LEU A  91     107.915  23.615 -13.653  1.00  0.00           C  
ATOM   1452  CD2 LEU A  91     106.026  22.465 -12.469  1.00  0.00           C  
ATOM   1453  H   LEU A  91     104.085  25.193 -16.023  1.00  0.00           H  
ATOM   1454  HA  LEU A  91     106.914  24.867 -15.853  1.00  0.00           H  
ATOM   1455 1HB  LEU A  91     105.411  24.651 -13.915  1.00  0.00           H  
ATOM   1456 2HB  LEU A  91     104.653  23.228 -14.637  1.00  0.00           H  
ATOM   1457  HG  LEU A  91     106.783  21.987 -14.420  1.00  0.00           H  
ATOM   1458 1HD1 LEU A  91     108.630  22.973 -13.139  1.00  0.00           H  
ATOM   1459 2HD1 LEU A  91     108.309  23.881 -14.635  1.00  0.00           H  
ATOM   1460 3HD1 LEU A  91     107.754  24.521 -13.070  1.00  0.00           H  
ATOM   1461 1HD2 LEU A  91     106.739  21.823 -11.954  1.00  0.00           H  
ATOM   1462 2HD2 LEU A  91     105.837  23.354 -11.868  1.00  0.00           H  
ATOM   1463 3HD2 LEU A  91     105.090  21.923 -12.617  1.00  0.00           H  
ATOM   1464  N   VAL A  92     105.330  22.420 -17.388  1.00  0.00           N  
ATOM   1465  CA  VAL A  92     105.606  21.289 -18.290  1.00  0.00           C  
ATOM   1466  C   VAL A  92     106.357  21.780 -19.529  1.00  0.00           C  
ATOM   1467  O   VAL A  92     107.327  21.162 -19.964  1.00  0.00           O  
ATOM   1468  CB  VAL A  92     104.296  20.602 -18.721  1.00  0.00           C  
ATOM   1469  CG1 VAL A  92     104.573  19.531 -19.765  1.00  0.00           C  
ATOM   1470  CG2 VAL A  92     103.602  20.003 -17.507  1.00  0.00           C  
ATOM   1471  H   VAL A  92     104.371  22.689 -17.218  1.00  0.00           H  
ATOM   1472  HA  VAL A  92     106.245  20.577 -17.767  1.00  0.00           H  
ATOM   1473  HB  VAL A  92     103.643  21.341 -19.185  1.00  0.00           H  
ATOM   1474 1HG1 VAL A  92     103.638  19.056 -20.058  1.00  0.00           H  
ATOM   1475 2HG1 VAL A  92     105.038  19.988 -20.641  1.00  0.00           H  
ATOM   1476 3HG1 VAL A  92     105.245  18.781 -19.348  1.00  0.00           H  
ATOM   1477 1HG2 VAL A  92     102.677  19.520 -17.818  1.00  0.00           H  
ATOM   1478 2HG2 VAL A  92     104.256  19.268 -17.039  1.00  0.00           H  
ATOM   1479 3HG2 VAL A  92     103.375  20.794 -16.791  1.00  0.00           H  
ATOM   1480  N   VAL A  93     105.916  22.892 -20.104  1.00  0.00           N  
ATOM   1481  CA  VAL A  93     106.587  23.385 -21.311  1.00  0.00           C  
ATOM   1482  C   VAL A  93     108.073  23.637 -21.085  1.00  0.00           C  
ATOM   1483  O   VAL A  93     108.911  23.246 -21.899  1.00  0.00           O  
ATOM   1484  CB  VAL A  93     105.925  24.691 -21.789  1.00  0.00           C  
ATOM   1485  CG1 VAL A  93     106.757  25.340 -22.885  1.00  0.00           C  
ATOM   1486  CG2 VAL A  93     104.513  24.407 -22.279  1.00  0.00           C  
ATOM   1487  H   VAL A  93     105.131  23.408 -19.733  1.00  0.00           H  
ATOM   1488  HA  VAL A  93     106.514  22.619 -22.084  1.00  0.00           H  
ATOM   1489  HB  VAL A  93     105.886  25.394 -20.956  1.00  0.00           H  
ATOM   1490 1HG1 VAL A  93     106.274  26.262 -23.211  1.00  0.00           H  
ATOM   1491 2HG1 VAL A  93     107.751  25.567 -22.501  1.00  0.00           H  
ATOM   1492 3HG1 VAL A  93     106.840  24.657 -23.731  1.00  0.00           H  
ATOM   1493 1HG2 VAL A  93     104.051  25.335 -22.615  1.00  0.00           H  
ATOM   1494 2HG2 VAL A  93     104.552  23.700 -23.108  1.00  0.00           H  
ATOM   1495 3HG2 VAL A  93     103.924  23.982 -21.467  1.00  0.00           H  
ATOM   1496  N   LEU A  94     108.410  24.287 -19.981  1.00  0.00           N  
ATOM   1497  CA  LEU A  94     109.800  24.587 -19.661  1.00  0.00           C  
ATOM   1498  C   LEU A  94     110.564  23.339 -19.219  1.00  0.00           C  
ATOM   1499  O   LEU A  94     111.668  23.075 -19.694  1.00  0.00           O  
ATOM   1500  CB  LEU A  94     109.865  25.650 -18.557  1.00  0.00           C  
ATOM   1501  CG  LEU A  94     111.262  26.205 -18.249  1.00  0.00           C  
ATOM   1502  CD1 LEU A  94     111.804  26.926 -19.476  1.00  0.00           C  
ATOM   1503  CD2 LEU A  94     111.184  27.143 -17.054  1.00  0.00           C  
ATOM   1504  H   LEU A  94     107.684  24.584 -19.344  1.00  0.00           H  
ATOM   1505  HA  LEU A  94     110.281  24.984 -20.554  1.00  0.00           H  
ATOM   1506 1HB  LEU A  94     109.232  26.488 -18.844  1.00  0.00           H  
ATOM   1507 2HB  LEU A  94     109.469  25.220 -17.637  1.00  0.00           H  
ATOM   1508  HG  LEU A  94     111.938  25.381 -18.021  1.00  0.00           H  
ATOM   1509 1HD1 LEU A  94     112.796  27.320 -19.258  1.00  0.00           H  
ATOM   1510 2HD1 LEU A  94     111.867  26.227 -20.310  1.00  0.00           H  
ATOM   1511 3HD1 LEU A  94     111.138  27.747 -19.739  1.00  0.00           H  
ATOM   1512 1HD2 LEU A  94     112.177  27.537 -16.835  1.00  0.00           H  
ATOM   1513 2HD2 LEU A  94     110.508  27.968 -17.282  1.00  0.00           H  
ATOM   1514 3HD2 LEU A  94     110.810  26.597 -16.187  1.00  0.00           H  
ATOM   1515  N   ALA A  95     109.967  22.573 -18.308  1.00  0.00           N  
ATOM   1516  CA  ALA A  95     110.599  21.368 -17.798  1.00  0.00           C  
ATOM   1517  C   ALA A  95     110.819  20.352 -18.909  1.00  0.00           C  
ATOM   1518  O   ALA A  95     111.821  19.637 -18.919  1.00  0.00           O  
ATOM   1519  CB  ALA A  95     109.755  20.752 -16.681  1.00  0.00           C  
ATOM   1520  H   ALA A  95     109.055  22.835 -17.961  1.00  0.00           H  
ATOM   1521  HA  ALA A  95     111.573  21.642 -17.393  1.00  0.00           H  
ATOM   1522 1HB  ALA A  95     110.243  19.851 -16.311  1.00  0.00           H  
ATOM   1523 2HB  ALA A  95     109.651  21.470 -15.866  1.00  0.00           H  
ATOM   1524 3HB  ALA A  95     108.769  20.499 -17.068  1.00  0.00           H  
ATOM   1525  N   SER A  96     109.887  20.278 -19.854  1.00  0.00           N  
ATOM   1526  CA  SER A  96     110.019  19.329 -20.957  1.00  0.00           C  
ATOM   1527  C   SER A  96     111.232  19.658 -21.806  1.00  0.00           C  
ATOM   1528  O   SER A  96     112.062  18.791 -22.085  1.00  0.00           O  
ATOM   1529  CB  SER A  96     108.771  19.341 -21.818  1.00  0.00           C  
ATOM   1530  OG  SER A  96     108.890  18.445 -22.889  1.00  0.00           O  
ATOM   1531  H   SER A  96     109.076  20.880 -19.818  1.00  0.00           H  
ATOM   1532  HA  SER A  96     110.144  18.329 -20.540  1.00  0.00           H  
ATOM   1533 1HB  SER A  96     107.907  19.073 -21.210  1.00  0.00           H  
ATOM   1534 2HB  SER A  96     108.602  20.347 -22.200  1.00  0.00           H  
ATOM   1535  HG  SER A  96     108.068  18.511 -23.381  1.00  0.00           H  
ATOM   1536  N   GLU A  97     111.321  20.922 -22.211  1.00  0.00           N  
ATOM   1537  CA  GLU A  97     112.418  21.389 -23.047  1.00  0.00           C  
ATOM   1538  C   GLU A  97     113.771  21.256 -22.367  1.00  0.00           C  
ATOM   1539  O   GLU A  97     114.783  21.041 -23.034  1.00  0.00           O  
ATOM   1540  CB  GLU A  97     112.188  22.849 -23.445  1.00  0.00           C  
ATOM   1541  CG  GLU A  97     111.033  23.062 -24.413  1.00  0.00           C  
ATOM   1542  CD  GLU A  97     110.758  24.515 -24.684  1.00  0.00           C  
ATOM   1543  OE1 GLU A  97     111.383  25.344 -24.067  1.00  0.00           O  
ATOM   1544  OE2 GLU A  97     109.921  24.796 -25.509  1.00  0.00           O1-
ATOM   1545  H   GLU A  97     110.604  21.575 -21.929  1.00  0.00           H  
ATOM   1546  HA  GLU A  97     112.453  20.774 -23.947  1.00  0.00           H  
ATOM   1547 1HB  GLU A  97     111.990  23.442 -22.552  1.00  0.00           H  
ATOM   1548 2HB  GLU A  97     113.091  23.246 -23.908  1.00  0.00           H  
ATOM   1549 1HG  GLU A  97     111.266  22.567 -25.355  1.00  0.00           H  
ATOM   1550 2HG  GLU A  97     110.137  22.598 -24.002  1.00  0.00           H  
ATOM   1551  N   GLU A  98     113.800  21.393 -21.049  1.00  0.00           N  
ATOM   1552  CA  GLU A  98     115.052  21.253 -20.318  1.00  0.00           C  
ATOM   1553  C   GLU A  98     115.408  19.800 -20.002  1.00  0.00           C  
ATOM   1554  O   GLU A  98     116.447  19.533 -19.402  1.00  0.00           O  
ATOM   1555  CB  GLU A  98     114.981  22.054 -19.016  1.00  0.00           C  
ATOM   1556  CG  GLU A  98     114.863  23.560 -19.210  1.00  0.00           C  
ATOM   1557  CD  GLU A  98     116.081  24.163 -19.854  1.00  0.00           C  
ATOM   1558  OE1 GLU A  98     117.155  23.655 -19.641  1.00  0.00           O  
ATOM   1559  OE2 GLU A  98     115.936  25.134 -20.559  1.00  0.00           O1-
ATOM   1560  H   GLU A  98     112.951  21.596 -20.539  1.00  0.00           H  
ATOM   1561  HA  GLU A  98     115.859  21.648 -20.935  1.00  0.00           H  
ATOM   1562 1HB  GLU A  98     114.123  21.724 -18.432  1.00  0.00           H  
ATOM   1563 2HB  GLU A  98     115.875  21.862 -18.422  1.00  0.00           H  
ATOM   1564 1HG  GLU A  98     113.996  23.768 -19.834  1.00  0.00           H  
ATOM   1565 2HG  GLU A  98     114.701  24.028 -18.241  1.00  0.00           H  
ATOM   1566  N   GLY A  99     114.550  18.867 -20.405  1.00  0.00           N  
ATOM   1567  CA  GLY A  99     114.804  17.457 -20.159  1.00  0.00           C  
ATOM   1568  C   GLY A  99     114.649  17.128 -18.687  1.00  0.00           C  
ATOM   1569  O   GLY A  99     115.425  16.353 -18.121  1.00  0.00           O  
ATOM   1570  H   GLY A  99     113.705  19.137 -20.890  1.00  0.00           H  
ATOM   1571 1HA  GLY A  99     114.113  16.854 -20.748  1.00  0.00           H  
ATOM   1572 2HA  GLY A  99     115.812  17.206 -20.490  1.00  0.00           H  
ATOM   1573  N   ASP A 100     113.647  17.742 -18.062  1.00  0.00           N  
ATOM   1574  CA  ASP A 100     113.403  17.569 -16.634  1.00  0.00           C  
ATOM   1575  C   ASP A 100     112.005  16.990 -16.416  1.00  0.00           C  
ATOM   1576  O   ASP A 100     111.073  17.711 -16.059  1.00  0.00           O  
ATOM   1577  CB  ASP A 100     113.543  18.899 -15.891  1.00  0.00           C  
ATOM   1578  CG  ASP A 100     113.444  18.747 -14.379  1.00  0.00           C  
ATOM   1579  OD1 ASP A 100     112.753  17.861 -13.935  1.00  0.00           O  
ATOM   1580  OD2 ASP A 100     114.059  19.519 -13.682  1.00  0.00           O1-
ATOM   1581  H   ASP A 100     113.038  18.347 -18.594  1.00  0.00           H  
ATOM   1582  HA  ASP A 100     114.142  16.872 -16.237  1.00  0.00           H  
ATOM   1583 1HB  ASP A 100     114.507  19.351 -16.132  1.00  0.00           H  
ATOM   1584 2HB  ASP A 100     112.767  19.587 -16.224  1.00  0.00           H  
ATOM   1585  N   PRO A 101     111.849  15.675 -16.633  1.00  0.00           N  
ATOM   1586  CA  PRO A 101     110.533  15.055 -16.451  1.00  0.00           C  
ATOM   1587  C   PRO A 101     110.076  15.014 -14.987  1.00  0.00           C  
ATOM   1588  O   PRO A 101     108.887  14.863 -14.702  1.00  0.00           O  
ATOM   1589  CB  PRO A 101     110.757  13.644 -17.003  1.00  0.00           C  
ATOM   1590  CG  PRO A 101     112.219  13.410 -16.830  1.00  0.00           C  
ATOM   1591  CD  PRO A 101     112.849  14.745 -17.124  1.00  0.00           C  
ATOM   1592  HA  PRO A 101     109.788  15.609 -17.040  1.00  0.00           H  
ATOM   1593 1HB  PRO A 101     110.140  12.921 -16.448  1.00  0.00           H  
ATOM   1594 2HB  PRO A 101     110.437  13.596 -18.055  1.00  0.00           H  
ATOM   1595 1HG  PRO A 101     112.429  13.057 -15.809  1.00  0.00           H  
ATOM   1596 2HG  PRO A 101     112.561  12.620 -17.516  1.00  0.00           H  
ATOM   1597 1HD  PRO A 101     113.797  14.832 -16.575  1.00  0.00           H  
ATOM   1598 2HD  PRO A 101     113.017  14.842 -18.207  1.00  0.00           H  
ATOM   1599  N   GLU A 102     110.998  15.143 -14.041  1.00  0.00           N  
ATOM   1600  CA  GLU A 102     110.609  15.121 -12.630  1.00  0.00           C  
ATOM   1601  C   GLU A 102     109.727  16.326 -12.326  1.00  0.00           C  
ATOM   1602  O   GLU A 102     108.729  16.212 -11.613  1.00  0.00           O  
ATOM   1603  CB  GLU A 102     111.840  15.125 -11.724  1.00  0.00           C  
ATOM   1604  CG  GLU A 102     111.528  15.027 -10.237  1.00  0.00           C  
ATOM   1605  CD  GLU A 102     112.762  14.926  -9.384  1.00  0.00           C  
ATOM   1606  OE1 GLU A 102     113.838  14.909  -9.931  1.00  0.00           O  
ATOM   1607  OE2 GLU A 102     112.628  14.868  -8.185  1.00  0.00           O1-
ATOM   1608  H   GLU A 102     111.972  15.258 -14.281  1.00  0.00           H  
ATOM   1609  HA  GLU A 102     110.036  14.211 -12.444  1.00  0.00           H  
ATOM   1610 1HB  GLU A 102     112.488  14.288 -11.984  1.00  0.00           H  
ATOM   1611 2HB  GLU A 102     112.408  16.041 -11.886  1.00  0.00           H  
ATOM   1612 1HG  GLU A 102     110.963  15.909  -9.936  1.00  0.00           H  
ATOM   1613 2HG  GLU A 102     110.901  14.153 -10.066  1.00  0.00           H  
ATOM   1614  N   MET A 103     110.095  17.481 -12.867  1.00  0.00           N  
ATOM   1615  CA  MET A 103     109.281  18.692 -12.665  1.00  0.00           C  
ATOM   1616  C   MET A 103     107.982  18.634 -13.446  1.00  0.00           C  
ATOM   1617  O   MET A 103     106.993  19.262 -13.071  1.00  0.00           O  
ATOM   1618  CB  MET A 103     110.073  19.937 -13.060  1.00  0.00           C  
ATOM   1619  CG  MET A 103     111.255  20.248 -12.153  1.00  0.00           C  
ATOM   1620  SD  MET A 103     110.772  20.436 -10.424  1.00  0.00           S  
ATOM   1621  CE  MET A 103     109.875  21.984 -10.490  1.00  0.00           C  
ATOM   1622  H   MET A 103     110.937  17.543 -13.424  1.00  0.00           H  
ATOM   1623  HA  MET A 103     109.038  18.772 -11.606  1.00  0.00           H  
ATOM   1624 1HB  MET A 103     110.453  19.819 -14.074  1.00  0.00           H  
ATOM   1625 2HB  MET A 103     109.411  20.805 -13.058  1.00  0.00           H  
ATOM   1626 1HG  MET A 103     111.986  19.446 -12.221  1.00  0.00           H  
ATOM   1627 2HG  MET A 103     111.731  21.172 -12.479  1.00  0.00           H  
ATOM   1628 1HE  MET A 103     109.512  22.236  -9.493  1.00  0.00           H  
ATOM   1629 2HE  MET A 103     110.536  22.773 -10.847  1.00  0.00           H  
ATOM   1630 3HE  MET A 103     109.028  21.884 -11.169  1.00  0.00           H  
ATOM   1631  N   VAL A 104     107.958  17.876 -14.548  1.00  0.00           N  
ATOM   1632  CA  VAL A 104     106.715  17.681 -15.294  1.00  0.00           C  
ATOM   1633  C   VAL A 104     105.739  16.940 -14.385  1.00  0.00           C  
ATOM   1634  O   VAL A 104     104.555  17.274 -14.328  1.00  0.00           O  
ATOM   1635  CB  VAL A 104     106.960  16.873 -16.583  1.00  0.00           C  
ATOM   1636  CG1 VAL A 104     105.638  16.519 -17.248  1.00  0.00           C  
ATOM   1637  CG2 VAL A 104     107.845  17.665 -17.532  1.00  0.00           C  
ATOM   1638  H   VAL A 104     108.804  17.432 -14.876  1.00  0.00           H  
ATOM   1639  HA  VAL A 104     106.313  18.659 -15.559  1.00  0.00           H  
ATOM   1640  HB  VAL A 104     107.450  15.934 -16.325  1.00  0.00           H  
ATOM   1641 1HG1 VAL A 104     105.829  15.948 -18.156  1.00  0.00           H  
ATOM   1642 2HG1 VAL A 104     105.035  15.921 -16.564  1.00  0.00           H  
ATOM   1643 3HG1 VAL A 104     105.101  17.433 -17.500  1.00  0.00           H  
ATOM   1644 1HG2 VAL A 104     108.014  17.088 -18.440  1.00  0.00           H  
ATOM   1645 2HG2 VAL A 104     107.357  18.606 -17.786  1.00  0.00           H  
ATOM   1646 3HG2 VAL A 104     108.802  17.871 -17.051  1.00  0.00           H  
ATOM   1647  N   LEU A 105     106.241  15.931 -13.674  1.00  0.00           N  
ATOM   1648  CA  LEU A 105     105.418  15.198 -12.719  1.00  0.00           C  
ATOM   1649  C   LEU A 105     104.836  16.146 -11.652  1.00  0.00           C  
ATOM   1650  O   LEU A 105     103.660  16.054 -11.302  1.00  0.00           O  
ATOM   1651  CB  LEU A 105     106.248  14.097 -12.046  1.00  0.00           C  
ATOM   1652  CG  LEU A 105     105.554  13.343 -10.906  1.00  0.00           C  
ATOM   1653  CD1 LEU A 105     104.297  12.667 -11.434  1.00  0.00           C  
ATOM   1654  CD2 LEU A 105     106.515  12.324 -10.310  1.00  0.00           C  
ATOM   1655  H   LEU A 105     107.208  15.666 -13.795  1.00  0.00           H  
ATOM   1656  HA  LEU A 105     104.593  14.735 -13.257  1.00  0.00           H  
ATOM   1657 1HB  LEU A 105     106.534  13.366 -12.801  1.00  0.00           H  
ATOM   1658 2HB  LEU A 105     107.158  14.544 -11.642  1.00  0.00           H  
ATOM   1659  HG  LEU A 105     105.252  14.051 -10.132  1.00  0.00           H  
ATOM   1660 1HD1 LEU A 105     103.802  12.130 -10.623  1.00  0.00           H  
ATOM   1661 2HD1 LEU A 105     103.620  13.420 -11.835  1.00  0.00           H  
ATOM   1662 3HD1 LEU A 105     104.566  11.963 -12.221  1.00  0.00           H  
ATOM   1663 1HD2 LEU A 105     106.021  11.788  -9.499  1.00  0.00           H  
ATOM   1664 2HD2 LEU A 105     106.816  11.614 -11.082  1.00  0.00           H  
ATOM   1665 3HD2 LEU A 105     107.396  12.836  -9.924  1.00  0.00           H  
ATOM   1666  N   LEU A 106     105.648  17.053 -11.137  1.00  0.00           N  
ATOM   1667  CA  LEU A 106     105.131  18.000 -10.148  1.00  0.00           C  
ATOM   1668  C   LEU A 106     103.997  18.855 -10.713  1.00  0.00           C  
ATOM   1669  O   LEU A 106     103.084  19.249  -9.989  1.00  0.00           O  
ATOM   1670  CB  LEU A 106     106.261  18.910  -9.653  1.00  0.00           C  
ATOM   1671  CG  LEU A 106     106.993  18.436  -8.392  1.00  0.00           C  
ATOM   1672  CD1 LEU A 106     107.687  17.110  -8.675  1.00  0.00           C  
ATOM   1673  CD2 LEU A 106     107.993  19.495  -7.955  1.00  0.00           C  
ATOM   1674  H   LEU A 106     106.620  17.109 -11.409  1.00  0.00           H  
ATOM   1675  HA  LEU A 106     104.721  17.436  -9.311  1.00  0.00           H  
ATOM   1676 1HB  LEU A 106     107.000  19.010 -10.446  1.00  0.00           H  
ATOM   1677 2HB  LEU A 106     105.846  19.896  -9.445  1.00  0.00           H  
ATOM   1678  HG  LEU A 106     106.270  18.268  -7.591  1.00  0.00           H  
ATOM   1679 1HD1 LEU A 106     108.208  16.772  -7.778  1.00  0.00           H  
ATOM   1680 2HD1 LEU A 106     106.947  16.366  -8.966  1.00  0.00           H  
ATOM   1681 3HD1 LEU A 106     108.406  17.243  -9.483  1.00  0.00           H  
ATOM   1682 1HD2 LEU A 106     108.512  19.158  -7.058  1.00  0.00           H  
ATOM   1683 2HD2 LEU A 106     108.717  19.662  -8.753  1.00  0.00           H  
ATOM   1684 3HD2 LEU A 106     107.468  20.427  -7.742  1.00  0.00           H  
ATOM   1685  N   ALA A 107     104.042  19.153 -12.015  1.00  0.00           N  
ATOM   1686  CA  ALA A 107     102.972  19.898 -12.657  1.00  0.00           C  
ATOM   1687  C   ALA A 107     101.693  19.086 -12.530  1.00  0.00           C  
ATOM   1688  O   ALA A 107     100.609  19.641 -12.350  1.00  0.00           O  
ATOM   1689  CB  ALA A 107     103.275  20.171 -14.106  1.00  0.00           C  
ATOM   1690  H   ALA A 107     104.835  18.856 -12.565  1.00  0.00           H  
ATOM   1691  HA  ALA A 107     102.870  20.855 -12.145  1.00  0.00           H  
ATOM   1692 1HB  ALA A 107     102.450  20.730 -14.551  1.00  0.00           H  
ATOM   1693 2HB  ALA A 107     104.193  20.755 -14.183  1.00  0.00           H  
ATOM   1694 3HB  ALA A 107     103.400  19.228 -14.634  1.00  0.00           H  
ATOM   1695  N   ALA A 108     101.828  17.777 -12.627  1.00  0.00           N  
ATOM   1696  CA  ALA A 108     100.652  16.926 -12.487  1.00  0.00           C  
ATOM   1697  C   ALA A 108     100.078  17.011 -11.079  1.00  0.00           C  
ATOM   1698  O   ALA A 108      98.862  16.980 -10.890  1.00  0.00           O  
ATOM   1699  CB  ALA A 108     101.005  15.469 -12.849  1.00  0.00           C  
ATOM   1700  H   ALA A 108     102.728  17.351 -12.794  1.00  0.00           H  
ATOM   1701  HA  ALA A 108      99.888  17.288 -13.177  1.00  0.00           H  
ATOM   1702 1HB  ALA A 108     100.120  14.843 -12.742  1.00  0.00           H  
ATOM   1703 2HB  ALA A 108     101.357  15.426 -13.880  1.00  0.00           H  
ATOM   1704 3HB  ALA A 108     101.786  15.109 -12.183  1.00  0.00           H  
ATOM   1705  N   TRP A 109     100.958  17.118 -10.098  1.00  0.00           N  
ATOM   1706  CA  TRP A 109     100.541  17.266  -8.715  1.00  0.00           C  
ATOM   1707  C   TRP A 109      99.791  18.589  -8.483  1.00  0.00           C  
ATOM   1708  O   TRP A 109      98.911  18.672  -7.628  1.00  0.00           O  
ATOM   1709  CB  TRP A 109     101.760  17.192  -7.794  1.00  0.00           C  
ATOM   1710  CG  TRP A 109     102.439  15.857  -7.804  1.00  0.00           C  
ATOM   1711  CD1 TRP A 109     101.966  14.707  -8.363  1.00  0.00           C  
ATOM   1712  CD2 TRP A 109     103.725  15.525  -7.229  1.00  0.00           C  
ATOM   1713  CE2 TRP A 109     103.948  14.169  -7.483  1.00  0.00           C  
ATOM   1714  CE3 TRP A 109     104.691  16.259  -6.529  1.00  0.00           C  
ATOM   1715  NE1 TRP A 109     102.864  13.686  -8.174  1.00  0.00           N  
ATOM   1716  CZ2 TRP A 109     105.099  13.522  -7.061  1.00  0.00           C  
ATOM   1717  CZ3 TRP A 109     105.845  15.610  -6.106  1.00  0.00           C  
ATOM   1718  CH2 TRP A 109     106.043  14.278  -6.367  1.00  0.00           C  
ATOM   1719  H   TRP A 109     101.943  17.094 -10.315  1.00  0.00           H  
ATOM   1720  HA  TRP A 109      99.853  16.457  -8.473  1.00  0.00           H  
ATOM   1721 1HB  TRP A 109     102.485  17.950  -8.090  1.00  0.00           H  
ATOM   1722 2HB  TRP A 109     101.456  17.415  -6.771  1.00  0.00           H  
ATOM   1723  HD1 TRP A 109     101.015  14.612  -8.883  1.00  0.00           H  
ATOM   1724  HE1 TRP A 109     102.749  12.735  -8.491  1.00  0.00           H  
ATOM   1725  HE3 TRP A 109     104.541  17.317  -6.323  1.00  0.00           H  
ATOM   1726  HZ2 TRP A 109     105.273  12.465  -7.257  1.00  0.00           H  
ATOM   1727  HZ3 TRP A 109     106.593  16.188  -5.562  1.00  0.00           H  
ATOM   1728  HH2 TRP A 109     106.962  13.801  -6.021  1.00  0.00           H  
ATOM   1729  N   VAL A 110     100.141  19.624  -9.243  1.00  0.00           N  
ATOM   1730  CA  VAL A 110      99.411  20.891  -9.147  1.00  0.00           C  
ATOM   1731  C   VAL A 110      98.000  20.692  -9.633  1.00  0.00           C  
ATOM   1732  O   VAL A 110      97.044  21.115  -8.985  1.00  0.00           O  
ATOM   1733  CB  VAL A 110     100.091  21.992  -9.985  1.00  0.00           C  
ATOM   1734  CG1 VAL A 110      99.236  23.251 -10.003  1.00  0.00           C  
ATOM   1735  CG2 VAL A 110     101.474  22.286  -9.425  1.00  0.00           C  
ATOM   1736  H   VAL A 110     100.910  19.547  -9.893  1.00  0.00           H  
ATOM   1737  HA  VAL A 110      99.404  21.208  -8.102  1.00  0.00           H  
ATOM   1738  HB  VAL A 110     100.180  21.647 -11.015  1.00  0.00           H  
ATOM   1739 1HG1 VAL A 110      99.733  24.017 -10.600  1.00  0.00           H  
ATOM   1740 2HG1 VAL A 110      98.265  23.024 -10.440  1.00  0.00           H  
ATOM   1741 3HG1 VAL A 110      99.102  23.615  -8.986  1.00  0.00           H  
ATOM   1742 1HG2 VAL A 110     101.949  23.063 -10.023  1.00  0.00           H  
ATOM   1743 2HG2 VAL A 110     101.385  22.625  -8.393  1.00  0.00           H  
ATOM   1744 3HG2 VAL A 110     102.081  21.381  -9.460  1.00  0.00           H  
ATOM   1745  N   ALA A 111      97.871  20.040 -10.783  1.00  0.00           N  
ATOM   1746  CA  ALA A 111      96.547  19.809 -11.366  1.00  0.00           C  
ATOM   1747  C   ALA A 111      95.691  18.942 -10.449  1.00  0.00           C  
ATOM   1748  O   ALA A 111      94.497  19.191 -10.279  1.00  0.00           O  
ATOM   1749  CB  ALA A 111      96.683  19.165 -12.745  1.00  0.00           C  
ATOM   1750  H   ALA A 111      98.688  19.699 -11.268  1.00  0.00           H  
ATOM   1751  HA  ALA A 111      96.051  20.774 -11.472  1.00  0.00           H  
ATOM   1752 1HB  ALA A 111      95.693  18.999 -13.168  1.00  0.00           H  
ATOM   1753 2HB  ALA A 111      97.251  19.826 -13.399  1.00  0.00           H  
ATOM   1754 3HB  ALA A 111      97.203  18.214 -12.651  1.00  0.00           H  
ATOM   1755  N   LEU A 112      96.304  17.916  -9.859  1.00  0.00           N  
ATOM   1756  CA  LEU A 112      95.612  17.031  -8.929  1.00  0.00           C  
ATOM   1757  C   LEU A 112      95.169  17.759  -7.665  1.00  0.00           C  
ATOM   1758  O   LEU A 112      94.075  17.525  -7.153  1.00  0.00           O  
ATOM   1759  CB  LEU A 112      96.519  15.855  -8.553  1.00  0.00           C  
ATOM   1760  CG  LEU A 112      96.785  14.835  -9.670  1.00  0.00           C  
ATOM   1761  CD1 LEU A 112      97.902  13.893  -9.242  1.00  0.00           C  
ATOM   1762  CD2 LEU A 112      95.506  14.067  -9.969  1.00  0.00           C  
ATOM   1763  H   LEU A 112      97.278  17.749 -10.063  1.00  0.00           H  
ATOM   1764  HA  LEU A 112      94.719  16.646  -9.420  1.00  0.00           H  
ATOM   1765 1HB  LEU A 112      97.482  16.248  -8.229  1.00  0.00           H  
ATOM   1766 2HB  LEU A 112      96.068  15.321  -7.717  1.00  0.00           H  
ATOM   1767  HG  LEU A 112      97.114  15.357 -10.568  1.00  0.00           H  
ATOM   1768 1HD1 LEU A 112      98.091  13.169 -10.035  1.00  0.00           H  
ATOM   1769 2HD1 LEU A 112      98.808  14.467  -9.053  1.00  0.00           H  
ATOM   1770 3HD1 LEU A 112      97.607  13.368  -8.334  1.00  0.00           H  
ATOM   1771 1HD2 LEU A 112      95.694  13.343 -10.763  1.00  0.00           H  
ATOM   1772 2HD2 LEU A 112      95.177  13.544  -9.071  1.00  0.00           H  
ATOM   1773 3HD2 LEU A 112      94.730  14.762 -10.288  1.00  0.00           H  
ATOM   1774  N   PHE A 113      95.999  18.652  -7.133  1.00  0.00           N  
ATOM   1775  CA  PHE A 113      95.581  19.417  -5.962  1.00  0.00           C  
ATOM   1776  C   PHE A 113      94.383  20.311  -6.255  1.00  0.00           C  
ATOM   1777  O   PHE A 113      93.462  20.416  -5.445  1.00  0.00           O  
ATOM   1778  CB  PHE A 113      96.742  20.273  -5.451  1.00  0.00           C  
ATOM   1779  CG  PHE A 113      96.548  20.782  -4.051  1.00  0.00           C  
ATOM   1780  CD1 PHE A 113      96.831  19.975  -2.959  1.00  0.00           C  
ATOM   1781  CD2 PHE A 113      96.081  22.068  -3.821  1.00  0.00           C  
ATOM   1782  CE1 PHE A 113      96.653  20.442  -1.670  1.00  0.00           C  
ATOM   1783  CE2 PHE A 113      95.903  22.537  -2.535  1.00  0.00           C  
ATOM   1784  CZ  PHE A 113      96.189  21.723  -1.457  1.00  0.00           C  
ATOM   1785  H   PHE A 113      96.916  18.813  -7.522  1.00  0.00           H  
ATOM   1786  HA  PHE A 113      95.283  18.718  -5.181  1.00  0.00           H  
ATOM   1787 1HB  PHE A 113      97.663  19.692  -5.477  1.00  0.00           H  
ATOM   1788 2HB  PHE A 113      96.877  21.131  -6.108  1.00  0.00           H  
ATOM   1789  HD1 PHE A 113      97.199  18.962  -3.126  1.00  0.00           H  
ATOM   1790  HD2 PHE A 113      95.856  22.712  -4.672  1.00  0.00           H  
ATOM   1791  HE1 PHE A 113      96.880  19.797  -0.822  1.00  0.00           H  
ATOM   1792  HE2 PHE A 113      95.537  23.551  -2.369  1.00  0.00           H  
ATOM   1793  HZ  PHE A 113      96.048  22.090  -0.443  1.00  0.00           H  
ATOM   1794  N   VAL A 114      94.373  20.970  -7.413  1.00  0.00           N  
ATOM   1795  CA  VAL A 114      93.260  21.844  -7.747  1.00  0.00           C  
ATOM   1796  C   VAL A 114      91.983  21.018  -7.849  1.00  0.00           C  
ATOM   1797  O   VAL A 114      90.932  21.419  -7.349  1.00  0.00           O  
ATOM   1798  CB  VAL A 114      93.520  22.573  -9.080  1.00  0.00           C  
ATOM   1799  CG1 VAL A 114      92.279  23.337  -9.520  1.00  0.00           C  
ATOM   1800  CG2 VAL A 114      94.706  23.513  -8.933  1.00  0.00           C  
ATOM   1801  H   VAL A 114      95.134  20.869  -8.069  1.00  0.00           H  
ATOM   1802  HA  VAL A 114      93.156  22.589  -6.958  1.00  0.00           H  
ATOM   1803  HB  VAL A 114      93.733  21.835  -9.852  1.00  0.00           H  
ATOM   1804 1HG1 VAL A 114      92.481  23.845 -10.463  1.00  0.00           H  
ATOM   1805 2HG1 VAL A 114      91.451  22.639  -9.653  1.00  0.00           H  
ATOM   1806 3HG1 VAL A 114      92.015  24.072  -8.761  1.00  0.00           H  
ATOM   1807 1HG2 VAL A 114      94.884  24.026  -9.878  1.00  0.00           H  
ATOM   1808 2HG2 VAL A 114      94.495  24.249  -8.156  1.00  0.00           H  
ATOM   1809 3HG2 VAL A 114      95.593  22.940  -8.657  1.00  0.00           H  
ATOM   1810  N   ALA A 115      92.092  19.867  -8.500  1.00  0.00           N  
ATOM   1811  CA  ALA A 115      90.913  19.001  -8.615  1.00  0.00           C  
ATOM   1812  C   ALA A 115      90.413  18.543  -7.243  1.00  0.00           C  
ATOM   1813  O   ALA A 115      89.208  18.491  -6.995  1.00  0.00           O  
ATOM   1814  CB  ALA A 115      91.205  17.799  -9.496  1.00  0.00           C  
ATOM   1815  H   ALA A 115      92.962  19.571  -8.919  1.00  0.00           H  
ATOM   1816  HA  ALA A 115      90.111  19.579  -9.073  1.00  0.00           H  
ATOM   1817 1HB  ALA A 115      90.314  17.174  -9.564  1.00  0.00           H  
ATOM   1818 2HB  ALA A 115      91.488  18.136 -10.492  1.00  0.00           H  
ATOM   1819 3HB  ALA A 115      92.021  17.222  -9.063  1.00  0.00           H  
ATOM   1820  N   TRP A 116      91.333  18.210  -6.341  1.00  0.00           N  
ATOM   1821  CA  TRP A 116      90.953  17.838  -4.981  1.00  0.00           C  
ATOM   1822  C   TRP A 116      90.224  18.960  -4.280  1.00  0.00           C  
ATOM   1823  O   TRP A 116      89.193  18.742  -3.646  1.00  0.00           O  
ATOM   1824  CB  TRP A 116      92.190  17.452  -4.167  1.00  0.00           C  
ATOM   1825  CG  TRP A 116      91.904  17.241  -2.710  1.00  0.00           C  
ATOM   1826  CD1 TRP A 116      92.477  17.898  -1.663  1.00  0.00           C  
ATOM   1827  CD2 TRP A 116      90.970  16.300  -2.129  1.00  0.00           C  
ATOM   1828  CE2 TRP A 116      91.041  16.458  -0.743  1.00  0.00           C  
ATOM   1829  CE3 TRP A 116      90.088  15.353  -2.668  1.00  0.00           C  
ATOM   1830  NE1 TRP A 116      91.968  17.435  -0.477  1.00  0.00           N  
ATOM   1831  CZ2 TRP A 116      90.267  15.701   0.122  1.00  0.00           C  
ATOM   1832  CZ3 TRP A 116      89.312  14.595  -1.799  1.00  0.00           C  
ATOM   1833  CH2 TRP A 116      89.399  14.765  -0.441  1.00  0.00           C  
ATOM   1834  H   TRP A 116      92.311  18.213  -6.596  1.00  0.00           H  
ATOM   1835  HA  TRP A 116      90.267  16.992  -5.032  1.00  0.00           H  
ATOM   1836 1HB  TRP A 116      92.619  16.533  -4.569  1.00  0.00           H  
ATOM   1837 2HB  TRP A 116      92.944  18.234  -4.258  1.00  0.00           H  
ATOM   1838  HD1 TRP A 116      93.232  18.679  -1.756  1.00  0.00           H  
ATOM   1839  HE1 TRP A 116      92.230  17.758   0.443  1.00  0.00           H  
ATOM   1840  HE3 TRP A 116      90.014  15.216  -3.746  1.00  0.00           H  
ATOM   1841  HZ2 TRP A 116      90.323  15.820   1.205  1.00  0.00           H  
ATOM   1842  HZ3 TRP A 116      88.630  13.859  -2.226  1.00  0.00           H  
ATOM   1843  HH2 TRP A 116      88.774  14.154   0.211  1.00  0.00           H  
ATOM   1844  N   LEU A 117      90.748  20.184  -4.381  1.00  0.00           N  
ATOM   1845  CA  LEU A 117      90.078  21.334  -3.787  1.00  0.00           C  
ATOM   1846  C   LEU A 117      88.739  21.592  -4.427  1.00  0.00           C  
ATOM   1847  O   LEU A 117      87.774  21.943  -3.749  1.00  0.00           O  
ATOM   1848  CB  LEU A 117      90.953  22.587  -3.919  1.00  0.00           C  
ATOM   1849  CG  LEU A 117      91.880  22.878  -2.733  1.00  0.00           C  
ATOM   1850  CD1 LEU A 117      92.787  21.680  -2.490  1.00  0.00           C  
ATOM   1851  CD2 LEU A 117      92.693  24.131  -3.019  1.00  0.00           C  
ATOM   1852  H   LEU A 117      91.620  20.324  -4.873  1.00  0.00           H  
ATOM   1853  HA  LEU A 117      89.913  21.131  -2.730  1.00  0.00           H  
ATOM   1854 1HB  LEU A 117      91.573  22.485  -4.809  1.00  0.00           H  
ATOM   1855 2HB  LEU A 117      90.302  23.452  -4.052  1.00  0.00           H  
ATOM   1856  HG  LEU A 117      91.283  23.031  -1.833  1.00  0.00           H  
ATOM   1857 1HD1 LEU A 117      93.447  21.886  -1.647  1.00  0.00           H  
ATOM   1858 2HD1 LEU A 117      92.180  20.801  -2.268  1.00  0.00           H  
ATOM   1859 3HD1 LEU A 117      93.386  21.491  -3.381  1.00  0.00           H  
ATOM   1860 1HD2 LEU A 117      93.351  24.339  -2.176  1.00  0.00           H  
ATOM   1861 2HD2 LEU A 117      93.291  23.979  -3.919  1.00  0.00           H  
ATOM   1862 3HD2 LEU A 117      92.021  24.975  -3.171  1.00  0.00           H  
ATOM   1863  N   ALA A 118      88.661  21.420  -5.746  1.00  0.00           N  
ATOM   1864  CA  ALA A 118      87.401  21.646  -6.441  1.00  0.00           C  
ATOM   1865  C   ALA A 118      86.307  20.684  -5.903  1.00  0.00           C  
ATOM   1866  O   ALA A 118      85.144  21.065  -5.768  1.00  0.00           O  
ATOM   1867  CB  ALA A 118      87.573  21.469  -7.920  1.00  0.00           C  
ATOM   1868  H   ALA A 118      89.472  21.132  -6.278  1.00  0.00           H  
ATOM   1869  HA  ALA A 118      87.085  22.670  -6.245  1.00  0.00           H  
ATOM   1870 1HB  ALA A 118      86.621  21.642  -8.421  1.00  0.00           H  
ATOM   1871 2HB  ALA A 118      88.312  22.183  -8.287  1.00  0.00           H  
ATOM   1872 3HB  ALA A 118      87.913  20.456  -8.127  1.00  0.00           H  
ATOM   1873  N   TRP A 119      86.703  19.451  -5.606  1.00  0.00           N  
ATOM   1874  CA  TRP A 119      85.748  18.502  -5.023  1.00  0.00           C  
ATOM   1875  C   TRP A 119      85.248  18.960  -3.654  1.00  0.00           C  
ATOM   1876  O   TRP A 119      84.047  18.934  -3.382  1.00  0.00           O  
ATOM   1877  CB  TRP A 119      86.392  17.119  -4.891  1.00  0.00           C  
ATOM   1878  CG  TRP A 119      85.472  16.087  -4.313  1.00  0.00           C  
ATOM   1879  CD1 TRP A 119      84.470  15.431  -4.963  1.00  0.00           C  
ATOM   1880  CD2 TRP A 119      85.469  15.579  -2.956  1.00  0.00           C  
ATOM   1881  CE2 TRP A 119      84.444  14.633  -2.878  1.00  0.00           C  
ATOM   1882  CE3 TRP A 119      86.243  15.847  -1.821  1.00  0.00           C  
ATOM   1883  NE1 TRP A 119      83.843  14.557  -4.109  1.00  0.00           N  
ATOM   1884  CZ2 TRP A 119      84.163  13.950  -1.704  1.00  0.00           C  
ATOM   1885  CZ3 TRP A 119      85.963  15.160  -0.645  1.00  0.00           C  
ATOM   1886  CH2 TRP A 119      84.951  14.237  -0.590  1.00  0.00           C  
ATOM   1887  H   TRP A 119      87.654  19.152  -5.775  1.00  0.00           H  
ATOM   1888  HA  TRP A 119      84.880  18.448  -5.680  1.00  0.00           H  
ATOM   1889 1HB  TRP A 119      86.720  16.776  -5.872  1.00  0.00           H  
ATOM   1890 2HB  TRP A 119      87.274  17.188  -4.256  1.00  0.00           H  
ATOM   1891  HD1 TRP A 119      84.205  15.581  -6.009  1.00  0.00           H  
ATOM   1892  HE1 TRP A 119      83.068  13.956  -4.347  1.00  0.00           H  
ATOM   1893  HE3 TRP A 119      87.050  16.577  -1.861  1.00  0.00           H  
ATOM   1894  HZ2 TRP A 119      83.363  13.211  -1.641  1.00  0.00           H  
ATOM   1895  HZ3 TRP A 119      86.569  15.377   0.235  1.00  0.00           H  
ATOM   1896  HH2 TRP A 119      84.760  13.716   0.349  1.00  0.00           H  
ATOM   1897  N   LEU A 120      86.156  19.382  -2.778  1.00  0.00           N  
ATOM   1898  CA  LEU A 120      85.786  19.874  -1.447  1.00  0.00           C  
ATOM   1899  C   LEU A 120      84.953  21.143  -1.511  1.00  0.00           C  
ATOM   1900  O   LEU A 120      84.015  21.321  -0.734  1.00  0.00           O  
ATOM   1901  CB  LEU A 120      87.047  20.135  -0.614  1.00  0.00           C  
ATOM   1902  CG  LEU A 120      87.831  18.888  -0.186  1.00  0.00           C  
ATOM   1903  CD1 LEU A 120      89.175  19.309   0.394  1.00  0.00           C  
ATOM   1904  CD2 LEU A 120      87.019  18.101   0.831  1.00  0.00           C  
ATOM   1905  H   LEU A 120      87.130  19.364  -3.043  1.00  0.00           H  
ATOM   1906  HA  LEU A 120      85.205  19.101  -0.944  1.00  0.00           H  
ATOM   1907 1HB  LEU A 120      87.720  20.768  -1.192  1.00  0.00           H  
ATOM   1908 2HB  LEU A 120      86.760  20.673   0.289  1.00  0.00           H  
ATOM   1909  HG  LEU A 120      88.026  18.264  -1.058  1.00  0.00           H  
ATOM   1910 1HD1 LEU A 120      89.734  18.423   0.699  1.00  0.00           H  
ATOM   1911 2HD1 LEU A 120      89.743  19.853  -0.360  1.00  0.00           H  
ATOM   1912 3HD1 LEU A 120      89.014  19.950   1.260  1.00  0.00           H  
ATOM   1913 1HD2 LEU A 120      87.576  17.215   1.134  1.00  0.00           H  
ATOM   1914 2HD2 LEU A 120      86.826  18.724   1.704  1.00  0.00           H  
ATOM   1915 3HD2 LEU A 120      86.073  17.799   0.384  1.00  0.00           H  
ATOM   1916  N   PHE A 121      85.321  22.027  -2.440  1.00  0.00           N  
ATOM   1917  CA  PHE A 121      84.670  23.321  -2.640  1.00  0.00           C  
ATOM   1918  C   PHE A 121      83.303  23.182  -3.308  1.00  0.00           C  
ATOM   1919  O   PHE A 121      82.356  23.880  -2.957  1.00  0.00           O  
ATOM   1920  CB  PHE A 121      85.559  24.234  -3.488  1.00  0.00           C  
ATOM   1921  CG  PHE A 121      85.106  25.665  -3.516  1.00  0.00           C  
ATOM   1922  CD1 PHE A 121      85.113  26.433  -2.360  1.00  0.00           C  
ATOM   1923  CD2 PHE A 121      84.672  26.248  -4.697  1.00  0.00           C  
ATOM   1924  CE1 PHE A 121      84.696  27.750  -2.385  1.00  0.00           C  
ATOM   1925  CE2 PHE A 121      84.257  27.565  -4.725  1.00  0.00           C  
ATOM   1926  CZ  PHE A 121      84.269  28.316  -3.567  1.00  0.00           C  
ATOM   1927  H   PHE A 121      86.099  21.771  -3.032  1.00  0.00           H  
ATOM   1928  HA  PHE A 121      84.515  23.785  -1.665  1.00  0.00           H  
ATOM   1929 1HB  PHE A 121      86.578  24.206  -3.103  1.00  0.00           H  
ATOM   1930 2HB  PHE A 121      85.587  23.864  -4.512  1.00  0.00           H  
ATOM   1931  HD1 PHE A 121      85.453  25.985  -1.427  1.00  0.00           H  
ATOM   1932  HD2 PHE A 121      84.663  25.654  -5.612  1.00  0.00           H  
ATOM   1933  HE1 PHE A 121      84.706  28.342  -1.470  1.00  0.00           H  
ATOM   1934  HE2 PHE A 121      83.918  28.010  -5.659  1.00  0.00           H  
ATOM   1935  HZ  PHE A 121      83.939  29.355  -3.587  1.00  0.00           H  
ATOM   1936  N   GLY A 122      83.206  22.283  -4.282  1.00  0.00           N  
ATOM   1937  CA  GLY A 122      81.952  22.085  -4.987  1.00  0.00           C  
ATOM   1938  C   GLY A 122      81.880  22.745  -6.348  1.00  0.00           C  
ATOM   1939  O   GLY A 122      80.793  22.962  -6.879  1.00  0.00           O  
ATOM   1940  H   GLY A 122      84.009  21.728  -4.540  1.00  0.00           H  
ATOM   1941 1HA  GLY A 122      81.776  21.018  -5.124  1.00  0.00           H  
ATOM   1942 2HA  GLY A 122      81.130  22.471  -4.385  1.00  0.00           H  
ATOM   1943  N   ASP A 123      83.034  23.060  -6.934  1.00  0.00           N  
ATOM   1944  CA  ASP A 123      83.050  23.719  -8.235  1.00  0.00           C  
ATOM   1945  C   ASP A 123      83.342  22.686  -9.308  1.00  0.00           C  
ATOM   1946  O   ASP A 123      84.484  22.254  -9.474  1.00  0.00           O  
ATOM   1947  CB  ASP A 123      84.097  24.836  -8.276  1.00  0.00           C  
ATOM   1948  CG  ASP A 123      84.099  25.596  -9.596  1.00  0.00           C  
ATOM   1949  OD1 ASP A 123      83.741  25.017 -10.593  1.00  0.00           O  
ATOM   1950  OD2 ASP A 123      84.460  26.748  -9.592  1.00  0.00           O1-
ATOM   1951  H   ASP A 123      83.911  22.845  -6.481  1.00  0.00           H  
ATOM   1952  HA  ASP A 123      82.071  24.162  -8.410  1.00  0.00           H  
ATOM   1953 1HB  ASP A 123      83.908  25.541  -7.467  1.00  0.00           H  
ATOM   1954 2HB  ASP A 123      85.088  24.411  -8.117  1.00  0.00           H  
ATOM   1955  N   LYS A 124      82.299  22.303 -10.028  1.00  0.00           N  
ATOM   1956  CA  LYS A 124      82.429  21.232 -11.018  1.00  0.00           C  
ATOM   1957  C   LYS A 124      83.293  21.693 -12.196  1.00  0.00           C  
ATOM   1958  O   LYS A 124      84.057  20.911 -12.761  1.00  0.00           O  
ATOM   1959  CB  LYS A 124      81.054  20.782 -11.510  1.00  0.00           C  
ATOM   1960  CG  LYS A 124      80.233  20.024 -10.476  1.00  0.00           C  
ATOM   1961  CD  LYS A 124      78.872  19.630 -11.032  1.00  0.00           C  
ATOM   1962  CE  LYS A 124      78.047  18.880  -9.997  1.00  0.00           C  
ATOM   1963  NZ  LYS A 124      76.693  18.534 -10.509  1.00  0.00           N1+
ATOM   1964  H   LYS A 124      81.509  22.639  -9.970  1.00  0.00           H  
ATOM   1965  HA  LYS A 124      82.918  20.381 -10.543  1.00  0.00           H  
ATOM   1966 1HB  LYS A 124      80.477  21.653 -11.823  1.00  0.00           H  
ATOM   1967 2HB  LYS A 124      81.172  20.138 -12.382  1.00  0.00           H  
ATOM   1968 1HG  LYS A 124      80.768  19.122 -10.176  1.00  0.00           H  
ATOM   1969 2HG  LYS A 124      80.088  20.650  -9.596  1.00  0.00           H  
ATOM   1970 1HD  LYS A 124      78.329  20.527 -11.337  1.00  0.00           H  
ATOM   1971 2HD  LYS A 124      79.006  18.993 -11.905  1.00  0.00           H  
ATOM   1972 1HE  LYS A 124      78.561  17.961  -9.718  1.00  0.00           H  
ATOM   1973 2HE  LYS A 124      77.938  19.494  -9.103  1.00  0.00           H  
ATOM   1974 1HZ  LYS A 124      76.179  18.039  -9.795  1.00  0.00           H  
ATOM   1975 2HZ  LYS A 124      76.199  19.380 -10.754  1.00  0.00           H  
ATOM   1976 3HZ  LYS A 124      76.780  17.949 -11.327  1.00  0.00           H  
ATOM   1977  N   GLU A 125      83.161  22.956 -12.554  1.00  0.00           N  
ATOM   1978  CA  GLU A 125      83.877  23.508 -13.696  1.00  0.00           C  
ATOM   1979  C   GLU A 125      85.387  23.413 -13.471  1.00  0.00           C  
ATOM   1980  O   GLU A 125      86.130  22.973 -14.350  1.00  0.00           O  
ATOM   1981  CB  GLU A 125      83.470  24.964 -13.935  1.00  0.00           C  
ATOM   1982  CG  GLU A 125      84.144  25.617 -15.132  1.00  0.00           C  
ATOM   1983  CD  GLU A 125      83.741  27.054 -15.319  1.00  0.00           C  
ATOM   1984  OE1 GLU A 125      83.390  27.683 -14.350  1.00  0.00           O  
ATOM   1985  OE2 GLU A 125      83.783  27.521 -16.432  1.00  0.00           O1-
ATOM   1986  H   GLU A 125      82.658  23.525 -12.149  1.00  0.00           H  
ATOM   1987  HA  GLU A 125      83.606  22.935 -14.585  1.00  0.00           H  
ATOM   1988 1HB  GLU A 125      82.391  25.019 -14.087  1.00  0.00           H  
ATOM   1989 2HB  GLU A 125      83.706  25.557 -13.052  1.00  0.00           H  
ATOM   1990 1HG  GLU A 125      85.224  25.570 -14.998  1.00  0.00           H  
ATOM   1991 2HG  GLU A 125      83.894  25.054 -16.030  1.00  0.00           H  
ATOM   1992  N   VAL A 126      85.818  23.833 -12.287  1.00  0.00           N  
ATOM   1993  CA  VAL A 126      87.246  23.778 -11.957  1.00  0.00           C  
ATOM   1994  C   VAL A 126      87.672  22.318 -11.853  1.00  0.00           C  
ATOM   1995  O   VAL A 126      88.741  21.937 -12.330  1.00  0.00           O  
ATOM   1996  CB  VAL A 126      87.538  24.501 -10.628  1.00  0.00           C  
ATOM   1997  CG1 VAL A 126      88.965  24.230 -10.178  1.00  0.00           C  
ATOM   1998  CG2 VAL A 126      87.295  25.993 -10.789  1.00  0.00           C  
ATOM   1999  H   VAL A 126      85.168  24.195 -11.602  1.00  0.00           H  
ATOM   2000  HA  VAL A 126      87.807  24.244 -12.768  1.00  0.00           H  
ATOM   2001  HB  VAL A 126      86.877  24.105  -9.858  1.00  0.00           H  
ATOM   2002 1HG1 VAL A 126      89.154  24.749  -9.237  1.00  0.00           H  
ATOM   2003 2HG1 VAL A 126      89.106  23.159 -10.034  1.00  0.00           H  
ATOM   2004 3HG1 VAL A 126      89.661  24.591 -10.935  1.00  0.00           H  
ATOM   2005 1HG2 VAL A 126      87.503  26.499  -9.845  1.00  0.00           H  
ATOM   2006 2HG2 VAL A 126      87.953  26.388 -11.564  1.00  0.00           H  
ATOM   2007 3HG2 VAL A 126      86.257  26.166 -11.072  1.00  0.00           H  
ATOM   2008  N   PHE A 127      86.840  21.479 -11.231  1.00  0.00           N  
ATOM   2009  CA  PHE A 127      87.243  20.085 -11.097  1.00  0.00           C  
ATOM   2010  C   PHE A 127      87.566  19.476 -12.472  1.00  0.00           C  
ATOM   2011  O   PHE A 127      88.628  18.882 -12.667  1.00  0.00           O  
ATOM   2012  CB  PHE A 127      86.140  19.275 -10.413  1.00  0.00           C  
ATOM   2013  CG  PHE A 127      86.455  17.813 -10.280  1.00  0.00           C  
ATOM   2014  CD1 PHE A 127      87.052  17.320  -9.129  1.00  0.00           C  
ATOM   2015  CD2 PHE A 127      86.156  16.928 -11.305  1.00  0.00           C  
ATOM   2016  CE1 PHE A 127      87.342  15.973  -9.006  1.00  0.00           C  
ATOM   2017  CE2 PHE A 127      86.444  15.583 -11.184  1.00  0.00           C  
ATOM   2018  CZ  PHE A 127      87.038  15.106 -10.033  1.00  0.00           C  
ATOM   2019  H   PHE A 127      85.951  21.772 -10.852  1.00  0.00           H  
ATOM   2020  HA  PHE A 127      88.153  20.044 -10.497  1.00  0.00           H  
ATOM   2021 1HB  PHE A 127      85.960  19.677  -9.416  1.00  0.00           H  
ATOM   2022 2HB  PHE A 127      85.213  19.374 -10.977  1.00  0.00           H  
ATOM   2023  HD1 PHE A 127      87.291  18.006  -8.316  1.00  0.00           H  
ATOM   2024  HD2 PHE A 127      85.687  17.305 -12.214  1.00  0.00           H  
ATOM   2025  HE1 PHE A 127      87.812  15.600  -8.097  1.00  0.00           H  
ATOM   2026  HE2 PHE A 127      86.203  14.896 -11.996  1.00  0.00           H  
ATOM   2027  HZ  PHE A 127      87.269  14.045  -9.936  1.00  0.00           H  
ATOM   2028  N   LYS A 128      86.653  19.625 -13.425  1.00  0.00           N  
ATOM   2029  CA  LYS A 128      86.833  19.003 -14.729  1.00  0.00           C  
ATOM   2030  C   LYS A 128      88.094  19.505 -15.413  1.00  0.00           C  
ATOM   2031  O   LYS A 128      88.852  18.722 -15.987  1.00  0.00           O  
ATOM   2032  CB  LYS A 128      85.616  19.262 -15.617  1.00  0.00           C  
ATOM   2033  CG  LYS A 128      85.684  18.595 -16.984  1.00  0.00           C  
ATOM   2034  CD  LYS A 128      84.366  18.733 -17.732  1.00  0.00           C  
ATOM   2035  CE  LYS A 128      84.436  18.080 -19.104  1.00  0.00           C  
ATOM   2036  NZ  LYS A 128      83.120  18.104 -19.801  1.00  0.00           N1+
ATOM   2037  H   LYS A 128      85.821  20.172 -13.251  1.00  0.00           H  
ATOM   2038  HA  LYS A 128      86.927  17.926 -14.588  1.00  0.00           H  
ATOM   2039 1HB  LYS A 128      84.717  18.906 -15.116  1.00  0.00           H  
ATOM   2040 2HB  LYS A 128      85.502  20.335 -15.773  1.00  0.00           H  
ATOM   2041 1HG  LYS A 128      86.477  19.055 -17.575  1.00  0.00           H  
ATOM   2042 2HG  LYS A 128      85.913  17.537 -16.862  1.00  0.00           H  
ATOM   2043 1HD  LYS A 128      83.568  18.261 -17.155  1.00  0.00           H  
ATOM   2044 2HD  LYS A 128      84.125  19.789 -17.854  1.00  0.00           H  
ATOM   2045 1HE  LYS A 128      85.166  18.602 -19.719  1.00  0.00           H  
ATOM   2046 2HE  LYS A 128      84.757  17.043 -18.999  1.00  0.00           H  
ATOM   2047 1HZ  LYS A 128      83.209  17.663 -20.704  1.00  0.00           H  
ATOM   2048 2HZ  LYS A 128      82.436  17.605 -19.247  1.00  0.00           H  
ATOM   2049 3HZ  LYS A 128      82.821  19.061 -19.921  1.00  0.00           H  
ATOM   2050  N   ASP A 129      88.330  20.811 -15.359  1.00  0.00           N  
ATOM   2051  CA  ASP A 129      89.529  21.370 -15.975  1.00  0.00           C  
ATOM   2052  C   ASP A 129      90.807  20.864 -15.339  1.00  0.00           C  
ATOM   2053  O   ASP A 129      91.760  20.511 -16.034  1.00  0.00           O  
ATOM   2054  CB  ASP A 129      89.500  22.898 -15.896  1.00  0.00           C  
ATOM   2055  CG  ASP A 129      90.535  23.558 -16.797  1.00  0.00           C  
ATOM   2056  OD1 ASP A 129      90.517  23.300 -17.977  1.00  0.00           O  
ATOM   2057  OD2 ASP A 129      91.334  24.313 -16.296  1.00  0.00           O1-
ATOM   2058  H   ASP A 129      87.682  21.430 -14.892  1.00  0.00           H  
ATOM   2059  HA  ASP A 129      89.536  21.093 -17.030  1.00  0.00           H  
ATOM   2060 1HB  ASP A 129      88.511  23.259 -16.180  1.00  0.00           H  
ATOM   2061 2HB  ASP A 129      89.680  23.214 -14.868  1.00  0.00           H  
ATOM   2062  N   ALA A 130      90.816  20.836 -14.014  1.00  0.00           N  
ATOM   2063  CA  ALA A 130      91.995  20.413 -13.271  1.00  0.00           C  
ATOM   2064  C   ALA A 130      92.234  18.917 -13.482  1.00  0.00           C  
ATOM   2065  O   ALA A 130      93.370  18.480 -13.663  1.00  0.00           O  
ATOM   2066  CB  ALA A 130      91.842  20.700 -11.814  1.00  0.00           C  
ATOM   2067  H   ALA A 130      89.988  21.111 -13.507  1.00  0.00           H  
ATOM   2068  HA  ALA A 130      92.851  20.975 -13.648  1.00  0.00           H  
ATOM   2069 1HB  ALA A 130      92.737  20.375 -11.284  1.00  0.00           H  
ATOM   2070 2HB  ALA A 130      91.701  21.771 -11.666  1.00  0.00           H  
ATOM   2071 3HB  ALA A 130      90.976  20.165 -11.427  1.00  0.00           H  
ATOM   2072  N   ALA A 131      91.170  18.137 -13.459  1.00  0.00           N  
ATOM   2073  CA  ALA A 131      91.297  16.692 -13.599  1.00  0.00           C  
ATOM   2074  C   ALA A 131      91.802  16.338 -14.993  1.00  0.00           C  
ATOM   2075  O   ALA A 131      92.678  15.487 -15.148  1.00  0.00           O  
ATOM   2076  CB  ALA A 131      89.946  16.002 -13.327  1.00  0.00           C  
ATOM   2077  H   ALA A 131      90.250  18.541 -13.342  1.00  0.00           H  
ATOM   2078  HA  ALA A 131      92.026  16.344 -12.866  1.00  0.00           H  
ATOM   2079 1HB  ALA A 131      90.061  14.923 -13.435  1.00  0.00           H  
ATOM   2080 2HB  ALA A 131      89.618  16.231 -12.312  1.00  0.00           H  
ATOM   2081 3HB  ALA A 131      89.205  16.362 -14.037  1.00  0.00           H  
ATOM   2082  N   GLU A 132      91.260  16.982 -16.017  1.00  0.00           N  
ATOM   2083  CA  GLU A 132      91.743  16.706 -17.366  1.00  0.00           C  
ATOM   2084  C   GLU A 132      93.188  17.169 -17.530  1.00  0.00           C  
ATOM   2085  O   GLU A 132      93.987  16.520 -18.207  1.00  0.00           O  
ATOM   2086  CB  GLU A 132      90.852  17.392 -18.405  1.00  0.00           C  
ATOM   2087  CG  GLU A 132      91.194  17.053 -19.848  1.00  0.00           C  
ATOM   2088  CD  GLU A 132      90.206  17.616 -20.831  1.00  0.00           C  
ATOM   2089  OE1 GLU A 132      89.602  18.617 -20.530  1.00  0.00           O  
ATOM   2090  OE2 GLU A 132      90.056  17.044 -21.886  1.00  0.00           O1-
ATOM   2091  H   GLU A 132      90.522  17.659 -15.889  1.00  0.00           H  
ATOM   2092  HA  GLU A 132      91.734  15.625 -17.521  1.00  0.00           H  
ATOM   2093 1HB  GLU A 132      89.812  17.114 -18.233  1.00  0.00           H  
ATOM   2094 2HB  GLU A 132      90.925  18.473 -18.289  1.00  0.00           H  
ATOM   2095 1HG  GLU A 132      92.184  17.447 -20.079  1.00  0.00           H  
ATOM   2096 2HG  GLU A 132      91.231  15.970 -19.957  1.00  0.00           H  
ATOM   2097  N   SER A 133      93.547  18.298 -16.912  1.00  0.00           N  
ATOM   2098  CA  SER A 133      94.905  18.793 -16.975  1.00  0.00           C  
ATOM   2099  C   SER A 133      95.869  17.781 -16.391  1.00  0.00           C  
ATOM   2100  O   SER A 133      96.946  17.546 -16.940  1.00  0.00           O  
ATOM   2101  CB  SER A 133      95.019  20.109 -16.231  1.00  0.00           C  
ATOM   2102  OG  SER A 133      96.333  20.595 -16.269  1.00  0.00           O  
ATOM   2103  H   SER A 133      92.857  18.819 -16.391  1.00  0.00           H  
ATOM   2104  HA  SER A 133      95.165  18.960 -18.021  1.00  0.00           H  
ATOM   2105 1HB  SER A 133      94.345  20.839 -16.677  1.00  0.00           H  
ATOM   2106 2HB  SER A 133      94.710  19.969 -15.196  1.00  0.00           H  
ATOM   2107  HG  SER A 133      96.272  21.536 -16.088  1.00  0.00           H  
ATOM   2108  N   ALA A 134      95.501  17.165 -15.272  1.00  0.00           N  
ATOM   2109  CA  ALA A 134      96.360  16.184 -14.642  1.00  0.00           C  
ATOM   2110  C   ALA A 134      96.673  15.028 -15.615  1.00  0.00           C  
ATOM   2111  O   ALA A 134      97.791  14.516 -15.646  1.00  0.00           O  
ATOM   2112  CB  ALA A 134      95.736  15.667 -13.401  1.00  0.00           C  
ATOM   2113  H   ALA A 134      94.609  17.383 -14.847  1.00  0.00           H  
ATOM   2114  HA  ALA A 134      97.301  16.670 -14.387  1.00  0.00           H  
ATOM   2115 1HB  ALA A 134      96.394  14.931 -12.940  1.00  0.00           H  
ATOM   2116 2HB  ALA A 134      95.573  16.491 -12.705  1.00  0.00           H  
ATOM   2117 3HB  ALA A 134      94.781  15.200 -13.640  1.00  0.00           H  
ATOM   2118  N   LEU A 135      95.669  14.638 -16.397  1.00  0.00           N  
ATOM   2119  CA  LEU A 135      95.805  13.541 -17.352  1.00  0.00           C  
ATOM   2120  C   LEU A 135      96.695  13.982 -18.493  1.00  0.00           C  
ATOM   2121  O   LEU A 135      97.539  13.222 -18.966  1.00  0.00           O  
ATOM   2122  CB  LEU A 135      94.436  13.108 -17.892  1.00  0.00           C  
ATOM   2123  CG  LEU A 135      93.469  12.521 -16.857  1.00  0.00           C  
ATOM   2124  CD1 LEU A 135      92.120  12.254 -17.514  1.00  0.00           C  
ATOM   2125  CD2 LEU A 135      94.057  11.241 -16.280  1.00  0.00           C  
ATOM   2126  H   LEU A 135      94.785  15.121 -16.325  1.00  0.00           H  
ATOM   2127  HA  LEU A 135      96.282  12.701 -16.849  1.00  0.00           H  
ATOM   2128 1HB  LEU A 135      93.952  13.974 -18.344  1.00  0.00           H  
ATOM   2129 2HB  LEU A 135      94.588  12.357 -18.668  1.00  0.00           H  
ATOM   2130  HG  LEU A 135      93.311  13.243 -16.055  1.00  0.00           H  
ATOM   2131 1HD1 LEU A 135      91.434  11.837 -16.778  1.00  0.00           H  
ATOM   2132 2HD1 LEU A 135      91.713  13.189 -17.901  1.00  0.00           H  
ATOM   2133 3HD1 LEU A 135      92.248  11.548 -18.332  1.00  0.00           H  
ATOM   2134 1HD2 LEU A 135      93.370  10.824 -15.543  1.00  0.00           H  
ATOM   2135 2HD2 LEU A 135      94.213  10.520 -17.082  1.00  0.00           H  
ATOM   2136 3HD2 LEU A 135      95.011  11.464 -15.801  1.00  0.00           H  
ATOM   2137  N   ILE A 136      96.511  15.223 -18.947  1.00  0.00           N  
ATOM   2138  CA  ILE A 136      97.312  15.755 -20.038  1.00  0.00           C  
ATOM   2139  C   ILE A 136      98.777  15.828 -19.642  1.00  0.00           C  
ATOM   2140  O   ILE A 136      99.661  15.503 -20.431  1.00  0.00           O  
ATOM   2141  CB  ILE A 136      96.818  17.152 -20.456  1.00  0.00           C  
ATOM   2142  CG1 ILE A 136      95.446  17.055 -21.128  1.00  0.00           C  
ATOM   2143  CG2 ILE A 136      97.823  17.815 -21.386  1.00  0.00           C  
ATOM   2144  CD1 ILE A 136      94.743  18.385 -21.276  1.00  0.00           C  
ATOM   2145  H   ILE A 136      95.802  15.807 -18.528  1.00  0.00           H  
ATOM   2146  HA  ILE A 136      97.232  15.078 -20.889  1.00  0.00           H  
ATOM   2147  HB  ILE A 136      96.693  17.774 -19.570  1.00  0.00           H  
ATOM   2148 1HG1 ILE A 136      95.556  16.615 -22.118  1.00  0.00           H  
ATOM   2149 2HG1 ILE A 136      94.803  16.394 -20.546  1.00  0.00           H  
ATOM   2150 1HG2 ILE A 136      97.459  18.801 -21.672  1.00  0.00           H  
ATOM   2151 2HG2 ILE A 136      98.780  17.916 -20.875  1.00  0.00           H  
ATOM   2152 3HG2 ILE A 136      97.952  17.203 -22.279  1.00  0.00           H  
ATOM   2153 1HD1 ILE A 136      93.778  18.235 -21.760  1.00  0.00           H  
ATOM   2154 2HD1 ILE A 136      94.591  18.829 -20.291  1.00  0.00           H  
ATOM   2155 3HD1 ILE A 136      95.353  19.052 -21.884  1.00  0.00           H  
ATOM   2156  N   VAL A 137      99.056  16.256 -18.413  1.00  0.00           N  
ATOM   2157  CA  VAL A 137     100.424  16.320 -17.957  1.00  0.00           C  
ATOM   2158  C   VAL A 137     101.015  14.911 -17.816  1.00  0.00           C  
ATOM   2159  O   VAL A 137     102.173  14.676 -18.162  1.00  0.00           O  
ATOM   2160  CB  VAL A 137     100.495  17.055 -16.607  1.00  0.00           C  
ATOM   2161  CG1 VAL A 137     101.907  17.001 -16.044  1.00  0.00           C  
ATOM   2162  CG2 VAL A 137     100.035  18.495 -16.776  1.00  0.00           C  
ATOM   2163  H   VAL A 137      98.316  16.542 -17.789  1.00  0.00           H  
ATOM   2164  HA  VAL A 137     101.013  16.852 -18.704  1.00  0.00           H  
ATOM   2165  HB  VAL A 137      99.846  16.548 -15.892  1.00  0.00           H  
ATOM   2166 1HG1 VAL A 137     101.939  17.526 -15.089  1.00  0.00           H  
ATOM   2167 2HG1 VAL A 137     102.202  15.962 -15.898  1.00  0.00           H  
ATOM   2168 3HG1 VAL A 137     102.594  17.478 -16.742  1.00  0.00           H  
ATOM   2169 1HG2 VAL A 137     100.088  19.009 -15.817  1.00  0.00           H  
ATOM   2170 2HG2 VAL A 137     100.681  19.001 -17.494  1.00  0.00           H  
ATOM   2171 3HG2 VAL A 137      99.009  18.510 -17.139  1.00  0.00           H  
ATOM   2172  N   ALA A 138     100.224  13.965 -17.308  1.00  0.00           N  
ATOM   2173  CA  ALA A 138     100.708  12.601 -17.157  1.00  0.00           C  
ATOM   2174  C   ALA A 138     101.216  12.090 -18.511  1.00  0.00           C  
ATOM   2175  O   ALA A 138     102.256  11.439 -18.588  1.00  0.00           O  
ATOM   2176  CB  ALA A 138      99.622  11.716 -16.608  1.00  0.00           C  
ATOM   2177  H   ALA A 138      99.282  14.187 -17.022  1.00  0.00           H  
ATOM   2178  HA  ALA A 138     101.540  12.614 -16.454  1.00  0.00           H  
ATOM   2179 1HB  ALA A 138     100.003  10.699 -16.501  1.00  0.00           H  
ATOM   2180 2HB  ALA A 138      99.305  12.088 -15.634  1.00  0.00           H  
ATOM   2181 3HB  ALA A 138      98.773  11.715 -17.290  1.00  0.00           H  
ATOM   2182  N   LYS A 139     100.484  12.385 -19.576  1.00  0.00           N  
ATOM   2183  CA  LYS A 139     100.928  11.988 -20.916  1.00  0.00           C  
ATOM   2184  C   LYS A 139     102.218  12.684 -21.334  1.00  0.00           C  
ATOM   2185  O   LYS A 139     103.097  12.071 -21.940  1.00  0.00           O  
ATOM   2186  CB  LYS A 139      99.832  12.275 -21.943  1.00  0.00           C  
ATOM   2187  CG  LYS A 139      98.615  11.365 -21.836  1.00  0.00           C  
ATOM   2188  CD  LYS A 139      97.563  11.725 -22.875  1.00  0.00           C  
ATOM   2189  CE  LYS A 139      96.343  10.823 -22.763  1.00  0.00           C  
ATOM   2190  NZ  LYS A 139      95.289  11.188 -23.749  1.00  0.00           N1+
ATOM   2191  H   LYS A 139      99.613  12.886 -19.476  1.00  0.00           H  
ATOM   2192  HA  LYS A 139     101.130  10.917 -20.910  1.00  0.00           H  
ATOM   2193 1HB  LYS A 139      99.490  13.305 -21.833  1.00  0.00           H  
ATOM   2194 2HB  LYS A 139     100.239  12.172 -22.949  1.00  0.00           H  
ATOM   2195 1HG  LYS A 139      98.921  10.329 -21.985  1.00  0.00           H  
ATOM   2196 2HG  LYS A 139      98.178  11.457 -20.843  1.00  0.00           H  
ATOM   2197 1HD  LYS A 139      97.253  12.761 -22.736  1.00  0.00           H  
ATOM   2198 2HD  LYS A 139      97.988  11.622 -23.874  1.00  0.00           H  
ATOM   2199 1HE  LYS A 139      96.638   9.788 -22.932  1.00  0.00           H  
ATOM   2200 2HE  LYS A 139      95.925  10.899 -21.760  1.00  0.00           H  
ATOM   2201 1HZ  LYS A 139      94.499  10.568 -23.642  1.00  0.00           H  
ATOM   2202 2HZ  LYS A 139      94.994  12.141 -23.590  1.00  0.00           H  
ATOM   2203 3HZ  LYS A 139      95.659  11.102 -24.685  1.00  0.00           H  
ATOM   2204  N   ALA A 140     102.334  13.966 -21.011  1.00  0.00           N  
ATOM   2205  CA  ALA A 140     103.545  14.704 -21.327  1.00  0.00           C  
ATOM   2206  C   ALA A 140     104.718  14.166 -20.527  1.00  0.00           C  
ATOM   2207  O   ALA A 140     105.853  14.156 -21.001  1.00  0.00           O  
ATOM   2208  CB  ALA A 140     103.352  16.190 -21.058  1.00  0.00           C  
ATOM   2209  H   ALA A 140     101.578  14.442 -20.541  1.00  0.00           H  
ATOM   2210  HA  ALA A 140     103.765  14.572 -22.387  1.00  0.00           H  
ATOM   2211 1HB  ALA A 140     104.271  16.725 -21.294  1.00  0.00           H  
ATOM   2212 2HB  ALA A 140     102.541  16.570 -21.679  1.00  0.00           H  
ATOM   2213 3HB  ALA A 140     103.105  16.340 -20.008  1.00  0.00           H  
ATOM   2214  N   LEU A 141     104.444  13.715 -19.304  1.00  0.00           N  
ATOM   2215  CA  LEU A 141     105.481  13.151 -18.463  1.00  0.00           C  
ATOM   2216  C   LEU A 141     106.076  11.908 -19.163  1.00  0.00           C  
ATOM   2217  O   LEU A 141     107.287  11.692 -19.141  1.00  0.00           O  
ATOM   2218  CB  LEU A 141     104.910  12.777 -17.090  1.00  0.00           C  
ATOM   2219  CG  LEU A 141     105.888  12.089 -16.129  1.00  0.00           C  
ATOM   2220  CD1 LEU A 141     107.089  12.994 -15.892  1.00  0.00           C  
ATOM   2221  CD2 LEU A 141     105.177  11.771 -14.822  1.00  0.00           C  
ATOM   2222  H   LEU A 141     103.499  13.766 -18.952  1.00  0.00           H  
ATOM   2223  HA  LEU A 141     106.265  13.896 -18.333  1.00  0.00           H  
ATOM   2224 1HB  LEU A 141     104.552  13.683 -16.605  1.00  0.00           H  
ATOM   2225 2HB  LEU A 141     104.062  12.108 -17.236  1.00  0.00           H  
ATOM   2226  HG  LEU A 141     106.251  11.164 -16.578  1.00  0.00           H  
ATOM   2227 1HD1 LEU A 141     107.784  12.505 -15.208  1.00  0.00           H  
ATOM   2228 2HD1 LEU A 141     107.590  13.189 -16.839  1.00  0.00           H  
ATOM   2229 3HD1 LEU A 141     106.756  13.934 -15.456  1.00  0.00           H  
ATOM   2230 1HD2 LEU A 141     105.870  11.282 -14.140  1.00  0.00           H  
ATOM   2231 2HD2 LEU A 141     104.815  12.695 -14.370  1.00  0.00           H  
ATOM   2232 3HD2 LEU A 141     104.332  11.109 -15.019  1.00  0.00           H  
ATOM   2233  N   VAL A 142     105.223  11.100 -19.780  1.00  0.00           N  
ATOM   2234  CA  VAL A 142     105.714   9.870 -20.444  1.00  0.00           C  
ATOM   2235  C   VAL A 142     106.553  10.261 -21.651  1.00  0.00           C  
ATOM   2236  O   VAL A 142     107.614   9.687 -21.891  1.00  0.00           O  
ATOM   2237  CB  VAL A 142     104.546   8.975 -20.896  1.00  0.00           C  
ATOM   2238  CG1 VAL A 142     105.067   7.768 -21.661  1.00  0.00           C  
ATOM   2239  CG2 VAL A 142     103.730   8.539 -19.689  1.00  0.00           C  
ATOM   2240  H   VAL A 142     104.236  11.311 -19.803  1.00  0.00           H  
ATOM   2241  HA  VAL A 142     106.338   9.321 -19.737  1.00  0.00           H  
ATOM   2242  HB  VAL A 142     103.911   9.539 -21.579  1.00  0.00           H  
ATOM   2243 1HG1 VAL A 142     104.226   7.145 -21.973  1.00  0.00           H  
ATOM   2244 2HG1 VAL A 142     105.615   8.102 -22.540  1.00  0.00           H  
ATOM   2245 3HG1 VAL A 142     105.727   7.187 -21.018  1.00  0.00           H  
ATOM   2246 1HG2 VAL A 142     102.906   7.907 -20.017  1.00  0.00           H  
ATOM   2247 2HG2 VAL A 142     104.366   7.980 -19.002  1.00  0.00           H  
ATOM   2248 3HG2 VAL A 142     103.334   9.418 -19.181  1.00  0.00           H  
ATOM   2249  N   GLU A 143     106.067  11.244 -22.409  1.00  0.00           N  
ATOM   2250  CA  GLU A 143     106.763  11.685 -23.619  1.00  0.00           C  
ATOM   2251  C   GLU A 143     108.189  12.150 -23.335  1.00  0.00           C  
ATOM   2252  O   GLU A 143     109.106  11.871 -24.107  1.00  0.00           O  
ATOM   2253  CB  GLU A 143     105.981  12.817 -24.289  1.00  0.00           C  
ATOM   2254  CG  GLU A 143     104.686  12.377 -24.956  1.00  0.00           C  
ATOM   2255  CD  GLU A 143     103.889  13.528 -25.503  1.00  0.00           C  
ATOM   2256  OE1 GLU A 143     104.243  14.651 -25.236  1.00  0.00           O  
ATOM   2257  OE2 GLU A 143     102.923  13.285 -26.190  1.00  0.00           O1-
ATOM   2258  H   GLU A 143     105.201  11.694 -22.148  1.00  0.00           H  
ATOM   2259  HA  GLU A 143     106.819  10.845 -24.312  1.00  0.00           H  
ATOM   2260 1HB  GLU A 143     105.734  13.577 -23.549  1.00  0.00           H  
ATOM   2261 2HB  GLU A 143     106.603  13.289 -25.049  1.00  0.00           H  
ATOM   2262 1HG  GLU A 143     104.922  11.693 -25.772  1.00  0.00           H  
ATOM   2263 2HG  GLU A 143     104.081  11.836 -24.229  1.00  0.00           H  
ATOM   2264  N   VAL A 144     108.364  12.858 -22.228  1.00  0.00           N  
ATOM   2265  CA  VAL A 144     109.689  13.294 -21.813  1.00  0.00           C  
ATOM   2266  C   VAL A 144     110.462  12.196 -21.071  1.00  0.00           C  
ATOM   2267  O   VAL A 144     111.635  11.954 -21.349  1.00  0.00           O  
ATOM   2268  CB  VAL A 144     109.569  14.533 -20.904  1.00  0.00           C  
ATOM   2269  CG1 VAL A 144     110.944  14.979 -20.427  1.00  0.00           C  
ATOM   2270  CG2 VAL A 144     108.866  15.657 -21.649  1.00  0.00           C  
ATOM   2271  H   VAL A 144     107.566  13.101 -21.660  1.00  0.00           H  
ATOM   2272  HA  VAL A 144     110.262  13.561 -22.703  1.00  0.00           H  
ATOM   2273  HB  VAL A 144     108.991  14.268 -20.017  1.00  0.00           H  
ATOM   2274 1HG1 VAL A 144     110.840  15.855 -19.786  1.00  0.00           H  
ATOM   2275 2HG1 VAL A 144     111.413  14.171 -19.864  1.00  0.00           H  
ATOM   2276 3HG1 VAL A 144     111.563  15.232 -21.288  1.00  0.00           H  
ATOM   2277 1HG2 VAL A 144     108.785  16.528 -21.002  1.00  0.00           H  
ATOM   2278 2HG2 VAL A 144     109.440  15.918 -22.539  1.00  0.00           H  
ATOM   2279 3HG2 VAL A 144     107.870  15.329 -21.945  1.00  0.00           H  
ATOM   2280  N   ALA A 145     109.805  11.531 -20.127  1.00  0.00           N  
ATOM   2281  CA  ALA A 145     110.455  10.489 -19.328  1.00  0.00           C  
ATOM   2282  C   ALA A 145     110.970   9.327 -20.190  1.00  0.00           C  
ATOM   2283  O   ALA A 145     112.014   8.742 -19.901  1.00  0.00           O  
ATOM   2284  CB  ALA A 145     109.495   9.959 -18.260  1.00  0.00           C  
ATOM   2285  H   ALA A 145     108.835  11.750 -19.955  1.00  0.00           H  
ATOM   2286  HA  ALA A 145     111.323  10.930 -18.835  1.00  0.00           H  
ATOM   2287 1HB  ALA A 145     109.991   9.186 -17.675  1.00  0.00           H  
ATOM   2288 2HB  ALA A 145     109.196  10.776 -17.603  1.00  0.00           H  
ATOM   2289 3HB  ALA A 145     108.613   9.540 -18.742  1.00  0.00           H  
ATOM   2290  N   SER A 146     110.243   8.990 -21.247  1.00  0.00           N  
ATOM   2291  CA  SER A 146     110.637   7.875 -22.100  1.00  0.00           C  
ATOM   2292  C   SER A 146     111.866   8.215 -22.938  1.00  0.00           C  
ATOM   2293  O   SER A 146     112.460   7.337 -23.565  1.00  0.00           O  
ATOM   2294  CB  SER A 146     109.488   7.486 -23.007  1.00  0.00           C  
ATOM   2295  OG  SER A 146     109.260   8.469 -23.979  1.00  0.00           O  
ATOM   2296  H   SER A 146     109.404   9.508 -21.470  1.00  0.00           H  
ATOM   2297  HA  SER A 146     110.890   7.025 -21.464  1.00  0.00           H  
ATOM   2298 1HB  SER A 146     109.713   6.537 -23.494  1.00  0.00           H  
ATOM   2299 2HB  SER A 146     108.587   7.342 -22.413  1.00  0.00           H  
ATOM   2300  HG  SER A 146     108.323   8.430 -24.181  1.00  0.00           H  
ATOM   2301  N   LYS A 147     112.248   9.490 -22.950  1.00  0.00           N  
ATOM   2302  CA  LYS A 147     113.416   9.920 -23.706  1.00  0.00           C  
ATOM   2303  C   LYS A 147     114.642  10.058 -22.815  1.00  0.00           C  
ATOM   2304  O   LYS A 147     115.753   9.724 -23.225  1.00  0.00           O  
ATOM   2305  CB  LYS A 147     113.135  11.245 -24.415  1.00  0.00           C  
ATOM   2306  CG  LYS A 147     112.102  11.155 -25.531  1.00  0.00           C  
ATOM   2307  CD  LYS A 147     111.842  12.519 -26.155  1.00  0.00           C  
ATOM   2308  CE  LYS A 147     110.783  12.437 -27.243  1.00  0.00           C  
ATOM   2309  NZ  LYS A 147     110.470  13.774 -27.818  1.00  0.00           N1+
ATOM   2310  H   LYS A 147     111.720  10.174 -22.426  1.00  0.00           H  
ATOM   2311  HA  LYS A 147     113.639   9.164 -24.459  1.00  0.00           H  
ATOM   2312 1HB  LYS A 147     112.779  11.978 -23.690  1.00  0.00           H  
ATOM   2313 2HB  LYS A 147     114.059  11.634 -24.844  1.00  0.00           H  
ATOM   2314 1HG  LYS A 147     112.462  10.475 -26.304  1.00  0.00           H  
ATOM   2315 2HG  LYS A 147     111.168  10.764 -25.132  1.00  0.00           H  
ATOM   2316 1HD  LYS A 147     111.507  13.215 -25.384  1.00  0.00           H  
ATOM   2317 2HD  LYS A 147     112.765  12.902 -26.590  1.00  0.00           H  
ATOM   2318 1HE  LYS A 147     111.130  11.785 -28.043  1.00  0.00           H  
ATOM   2319 2HE  LYS A 147     109.868  12.011 -26.829  1.00  0.00           H  
ATOM   2320 1HZ  LYS A 147     109.764  13.677 -28.533  1.00  0.00           H  
ATOM   2321 2HZ  LYS A 147     110.128  14.383 -27.088  1.00  0.00           H  
ATOM   2322 3HZ  LYS A 147     111.305  14.171 -28.222  1.00  0.00           H  
ATOM   2323  N   GLU A 148     114.437  10.544 -21.595  1.00  0.00           N  
ATOM   2324  CA  GLU A 148     115.526  10.673 -20.633  1.00  0.00           C  
ATOM   2325  C   GLU A 148     115.884   9.344 -19.967  1.00  0.00           C  
ATOM   2326  O   GLU A 148     117.042   9.107 -19.631  1.00  0.00           O  
ATOM   2327  CB  GLU A 148     115.158  11.700 -19.562  1.00  0.00           C  
ATOM   2328  CG  GLU A 148     114.984  13.120 -20.082  1.00  0.00           C  
ATOM   2329  CD  GLU A 148     116.238  13.668 -20.707  1.00  0.00           C  
ATOM   2330  OE1 GLU A 148     117.304  13.328 -20.254  1.00  0.00           O  
ATOM   2331  OE2 GLU A 148     116.127  14.431 -21.638  1.00  0.00           O1-
ATOM   2332  H   GLU A 148     113.507  10.830 -21.326  1.00  0.00           H  
ATOM   2333  HA  GLU A 148     116.415  11.019 -21.161  1.00  0.00           H  
ATOM   2334 1HB  GLU A 148     114.224  11.405 -19.080  1.00  0.00           H  
ATOM   2335 2HB  GLU A 148     115.929  11.717 -18.792  1.00  0.00           H  
ATOM   2336 1HG  GLU A 148     114.189  13.127 -20.826  1.00  0.00           H  
ATOM   2337 2HG  GLU A 148     114.682  13.763 -19.258  1.00  0.00           H  
ATOM   2338  N   GLY A 149     114.892   8.478 -19.796  1.00  0.00           N  
ATOM   2339  CA  GLY A 149     115.097   7.175 -19.185  1.00  0.00           C  
ATOM   2340  C   GLY A 149     113.911   6.319 -19.588  1.00  0.00           C  
ATOM   2341  O   GLY A 149     113.918   5.832 -20.725  1.00  0.00           O  
ATOM   2342  H   GLY A 149     114.078   8.626 -20.029  1.00  0.00           H  
ATOM   2343 1HA  GLY A 149     116.043   6.755 -19.531  1.00  0.00           H  
ATOM   2344 2HA  GLY A 149     115.173   7.286 -18.104  1.00  0.00           H  
ATOM   2345  N   ASP A 150     112.894   6.115 -18.735  1.00  0.00           N  
ATOM   2346  CA  ASP A 150     112.845   6.423 -17.290  1.00  0.00           C  
ATOM   2347  C   ASP A 150     111.606   5.683 -16.777  1.00  0.00           C  
ATOM   2348  O   ASP A 150     110.545   6.281 -16.597  1.00  0.00           O  
ATOM   2349  CB  ASP A 150     112.746   7.924 -17.013  1.00  0.00           C  
ATOM   2350  CG  ASP A 150     112.819   8.259 -15.530  1.00  0.00           C  
ATOM   2351  OD1 ASP A 150     112.163   7.601 -14.757  1.00  0.00           O  
ATOM   2352  OD2 ASP A 150     113.531   9.172 -15.182  1.00  0.00           O1-
ATOM   2353  H   ASP A 150     112.087   5.702 -19.179  1.00  0.00           H  
ATOM   2354  HA  ASP A 150     113.769   6.072 -16.830  1.00  0.00           H  
ATOM   2355 1HB  ASP A 150     113.552   8.443 -17.529  1.00  0.00           H  
ATOM   2356 2HB  ASP A 150     111.804   8.306 -17.410  1.00  0.00           H  
ATOM   2357  N   PRO A 151     111.729   4.373 -16.534  1.00  0.00           N  
ATOM   2358  CA  PRO A 151     110.561   3.587 -16.126  1.00  0.00           C  
ATOM   2359  C   PRO A 151     109.826   4.139 -14.899  1.00  0.00           C  
ATOM   2360  O   PRO A 151     108.604   4.033 -14.795  1.00  0.00           O  
ATOM   2361  CB  PRO A 151     111.180   2.219 -15.825  1.00  0.00           C  
ATOM   2362  CG  PRO A 151     112.347   2.134 -16.750  1.00  0.00           C  
ATOM   2363  CD  PRO A 151     112.915   3.527 -16.764  1.00  0.00           C  
ATOM   2364  HA  PRO A 151     109.852   3.529 -16.965  1.00  0.00           H  
ATOM   2365 1HB  PRO A 151     111.472   2.162 -14.765  1.00  0.00           H  
ATOM   2366 2HB  PRO A 151     110.441   1.424 -15.997  1.00  0.00           H  
ATOM   2367 1HG  PRO A 151     113.066   1.385 -16.387  1.00  0.00           H  
ATOM   2368 2HG  PRO A 151     112.017   1.800 -17.745  1.00  0.00           H  
ATOM   2369 1HD  PRO A 151     113.649   3.633 -15.950  1.00  0.00           H  
ATOM   2370 2HD  PRO A 151     113.387   3.722 -17.739  1.00  0.00           H  
ATOM   2371  N   GLU A 152     110.548   4.736 -13.954  1.00  0.00           N  
ATOM   2372  CA  GLU A 152     109.941   5.174 -12.698  1.00  0.00           C  
ATOM   2373  C   GLU A 152     108.979   6.337 -12.930  1.00  0.00           C  
ATOM   2374  O   GLU A 152     107.853   6.332 -12.434  1.00  0.00           O  
ATOM   2375  CB  GLU A 152     111.021   5.585 -11.697  1.00  0.00           C  
ATOM   2376  CG  GLU A 152     111.856   4.430 -11.161  1.00  0.00           C  
ATOM   2377  CD  GLU A 152     112.873   3.934 -12.152  1.00  0.00           C  
ATOM   2378  OE1 GLU A 152     113.064   4.583 -13.152  1.00  0.00           O  
ATOM   2379  OE2 GLU A 152     113.456   2.906 -11.908  1.00  0.00           O1-
ATOM   2380  H   GLU A 152     111.536   4.890 -14.103  1.00  0.00           H  
ATOM   2381  HA  GLU A 152     109.363   4.346 -12.285  1.00  0.00           H  
ATOM   2382 1HB  GLU A 152     111.701   6.299 -12.164  1.00  0.00           H  
ATOM   2383 2HB  GLU A 152     110.559   6.085 -10.846  1.00  0.00           H  
ATOM   2384 1HG  GLU A 152     112.373   4.755 -10.259  1.00  0.00           H  
ATOM   2385 2HG  GLU A 152     111.191   3.612 -10.890  1.00  0.00           H  
ATOM   2386  N   LEU A 153     109.416   7.343 -13.686  1.00  0.00           N  
ATOM   2387  CA  LEU A 153     108.564   8.511 -13.902  1.00  0.00           C  
ATOM   2388  C   LEU A 153     107.455   8.175 -14.907  1.00  0.00           C  
ATOM   2389  O   LEU A 153     106.376   8.765 -14.874  1.00  0.00           O  
ATOM   2390  CB  LEU A 153     109.394   9.693 -14.414  1.00  0.00           C  
ATOM   2391  CG  LEU A 153     110.364  10.314 -13.399  1.00  0.00           C  
ATOM   2392  CD1 LEU A 153     111.234  11.351 -14.097  1.00  0.00           C  
ATOM   2393  CD2 LEU A 153     109.574  10.938 -12.259  1.00  0.00           C  
ATOM   2394  H   LEU A 153     110.330   7.315 -14.114  1.00  0.00           H  
ATOM   2395  HA  LEU A 153     108.109   8.789 -12.954  1.00  0.00           H  
ATOM   2396 1HB  LEU A 153     109.979   9.363 -15.271  1.00  0.00           H  
ATOM   2397 2HB  LEU A 153     108.715  10.480 -14.745  1.00  0.00           H  
ATOM   2398  HG  LEU A 153     111.021   9.538 -13.005  1.00  0.00           H  
ATOM   2399 1HD1 LEU A 153     111.923  11.791 -13.376  1.00  0.00           H  
ATOM   2400 2HD1 LEU A 153     111.802  10.873 -14.894  1.00  0.00           H  
ATOM   2401 3HD1 LEU A 153     110.602  12.132 -14.517  1.00  0.00           H  
ATOM   2402 1HD2 LEU A 153     110.264  11.378 -11.538  1.00  0.00           H  
ATOM   2403 2HD2 LEU A 153     108.918  11.715 -12.653  1.00  0.00           H  
ATOM   2404 3HD2 LEU A 153     108.976  10.171 -11.769  1.00  0.00           H  
ATOM   2405  N   VAL A 154     107.684   7.230 -15.819  1.00  0.00           N  
ATOM   2406  CA  VAL A 154     106.599   6.834 -16.709  1.00  0.00           C  
ATOM   2407  C   VAL A 154     105.527   6.136 -15.880  1.00  0.00           C  
ATOM   2408  O   VAL A 154     104.331   6.356 -16.082  1.00  0.00           O  
ATOM   2409  CB  VAL A 154     107.107   5.890 -17.815  1.00  0.00           C  
ATOM   2410  CG1 VAL A 154     105.941   5.326 -18.613  1.00  0.00           C  
ATOM   2411  CG2 VAL A 154     108.073   6.634 -18.725  1.00  0.00           C  
ATOM   2412  H   VAL A 154     108.583   6.782 -15.911  1.00  0.00           H  
ATOM   2413  HA  VAL A 154     106.193   7.729 -17.180  1.00  0.00           H  
ATOM   2414  HB  VAL A 154     107.619   5.045 -17.352  1.00  0.00           H  
ATOM   2415 1HG1 VAL A 154     106.318   4.662 -19.390  1.00  0.00           H  
ATOM   2416 2HG1 VAL A 154     105.281   4.769 -17.948  1.00  0.00           H  
ATOM   2417 3HG1 VAL A 154     105.385   6.143 -19.073  1.00  0.00           H  
ATOM   2418 1HG2 VAL A 154     108.429   5.961 -19.504  1.00  0.00           H  
ATOM   2419 2HG2 VAL A 154     107.562   7.482 -19.183  1.00  0.00           H  
ATOM   2420 3HG2 VAL A 154     108.920   6.992 -18.141  1.00  0.00           H  
ATOM   2421  N   GLU A 155     105.943   5.288 -14.941  1.00  0.00           N  
ATOM   2422  CA  GLU A 155     104.977   4.669 -14.043  1.00  0.00           C  
ATOM   2423  C   GLU A 155     104.239   5.741 -13.230  1.00  0.00           C  
ATOM   2424  O   GLU A 155     103.042   5.624 -12.970  1.00  0.00           O  
ATOM   2425  CB  GLU A 155     105.677   3.681 -13.107  1.00  0.00           C  
ATOM   2426  CG  GLU A 155     104.733   2.887 -12.214  1.00  0.00           C  
ATOM   2427  CD  GLU A 155     105.448   1.869 -11.369  1.00  0.00           C  
ATOM   2428  OE1 GLU A 155     106.638   1.733 -11.514  1.00  0.00           O  
ATOM   2429  OE2 GLU A 155     104.800   1.227 -10.574  1.00  0.00           O1-
ATOM   2430  H   GLU A 155     106.923   5.066 -14.840  1.00  0.00           H  
ATOM   2431  HA  GLU A 155     104.246   4.125 -14.643  1.00  0.00           H  
ATOM   2432 1HB  GLU A 155     106.257   2.970 -13.696  1.00  0.00           H  
ATOM   2433 2HB  GLU A 155     106.372   4.218 -12.465  1.00  0.00           H  
ATOM   2434 1HG  GLU A 155     104.202   3.577 -11.560  1.00  0.00           H  
ATOM   2435 2HG  GLU A 155     103.997   2.382 -12.838  1.00  0.00           H  
ATOM   2436  N   GLU A 156     104.934   6.797 -12.816  1.00  0.00           N  
ATOM   2437  CA  GLU A 156     104.247   7.843 -12.028  1.00  0.00           C  
ATOM   2438  C   GLU A 156     103.116   8.464 -12.845  1.00  0.00           C  
ATOM   2439  O   GLU A 156     102.081   8.846 -12.298  1.00  0.00           O  
ATOM   2440  CB  GLU A 156     105.232   8.930 -11.592  1.00  0.00           C  
ATOM   2441  CG  GLU A 156     106.226   8.487 -10.527  1.00  0.00           C  
ATOM   2442  CD  GLU A 156     105.573   8.172  -9.211  1.00  0.00           C  
ATOM   2443  OE1 GLU A 156     104.664   8.873  -8.837  1.00  0.00           O  
ATOM   2444  OE2 GLU A 156     105.982   7.227  -8.578  1.00  0.00           O1-
ATOM   2445  H   GLU A 156     105.916   6.905 -13.024  1.00  0.00           H  
ATOM   2446  HA  GLU A 156     103.810   7.378 -11.145  1.00  0.00           H  
ATOM   2447 1HB  GLU A 156     105.799   9.275 -12.456  1.00  0.00           H  
ATOM   2448 2HB  GLU A 156     104.680   9.784 -11.199  1.00  0.00           H  
ATOM   2449 1HG  GLU A 156     106.751   7.599 -10.881  1.00  0.00           H  
ATOM   2450 2HG  GLU A 156     106.962   9.277 -10.382  1.00  0.00           H  
ATOM   2451  N   ALA A 157     103.314   8.565 -14.162  1.00  0.00           N  
ATOM   2452  CA  ALA A 157     102.289   9.083 -15.052  1.00  0.00           C  
ATOM   2453  C   ALA A 157     101.025   8.246 -14.939  1.00  0.00           C  
ATOM   2454  O   ALA A 157      99.914   8.777 -14.951  1.00  0.00           O  
ATOM   2455  CB  ALA A 157     102.787   9.115 -16.486  1.00  0.00           C  
ATOM   2456  H   ALA A 157     104.200   8.275 -14.549  1.00  0.00           H  
ATOM   2457  HA  ALA A 157     102.055  10.102 -14.741  1.00  0.00           H  
ATOM   2458 1HB  ALA A 157     102.002   9.505 -17.135  1.00  0.00           H  
ATOM   2459 2HB  ALA A 157     103.666   9.755 -16.554  1.00  0.00           H  
ATOM   2460 3HB  ALA A 157     103.048   8.106 -16.803  1.00  0.00           H  
ATOM   2461  N   ALA A 158     101.198   6.926 -14.829  1.00  0.00           N  
ATOM   2462  CA  ALA A 158     100.057   6.045 -14.622  1.00  0.00           C  
ATOM   2463  C   ALA A 158      99.391   6.286 -13.269  1.00  0.00           C  
ATOM   2464  O   ALA A 158      98.168   6.227 -13.151  1.00  0.00           O  
ATOM   2465  CB  ALA A 158     100.509   4.572 -14.750  1.00  0.00           C  
ATOM   2466  H   ALA A 158     102.124   6.526 -14.886  1.00  0.00           H  
ATOM   2467  HA  ALA A 158      99.319   6.261 -15.392  1.00  0.00           H  
ATOM   2468 1HB  ALA A 158      99.652   3.915 -14.595  1.00  0.00           H  
ATOM   2469 2HB  ALA A 158     100.920   4.401 -15.744  1.00  0.00           H  
ATOM   2470 3HB  ALA A 158     101.270   4.358 -14.001  1.00  0.00           H  
ATOM   2471  N   LYS A 159     100.192   6.559 -12.240  1.00  0.00           N  
ATOM   2472  CA  LYS A 159      99.644   6.841 -10.914  1.00  0.00           C  
ATOM   2473  C   LYS A 159      98.782   8.110 -10.934  1.00  0.00           C  
ATOM   2474  O   LYS A 159      97.775   8.199 -10.231  1.00  0.00           O  
ATOM   2475  CB  LYS A 159     100.768   6.982  -9.887  1.00  0.00           C  
ATOM   2476  CG  LYS A 159     101.510   5.686  -9.583  1.00  0.00           C  
ATOM   2477  CD  LYS A 159     102.605   5.906  -8.551  1.00  0.00           C  
ATOM   2478  CE  LYS A 159     103.482   4.670  -8.401  1.00  0.00           C  
ATOM   2479  NZ  LYS A 159     104.615   4.902  -7.467  1.00  0.00           N1+
ATOM   2480  H   LYS A 159     101.194   6.573 -12.369  1.00  0.00           H  
ATOM   2481  HA  LYS A 159      99.008   6.006 -10.617  1.00  0.00           H  
ATOM   2482 1HB  LYS A 159     101.499   7.709 -10.245  1.00  0.00           H  
ATOM   2483 2HB  LYS A 159     100.360   7.362  -8.950  1.00  0.00           H  
ATOM   2484 1HG  LYS A 159     100.806   4.945  -9.203  1.00  0.00           H  
ATOM   2485 2HG  LYS A 159     101.956   5.301 -10.499  1.00  0.00           H  
ATOM   2486 1HD  LYS A 159     103.229   6.748  -8.854  1.00  0.00           H  
ATOM   2487 2HD  LYS A 159     102.154   6.138  -7.586  1.00  0.00           H  
ATOM   2488 1HE  LYS A 159     102.880   3.842  -8.026  1.00  0.00           H  
ATOM   2489 2HE  LYS A 159     103.881   4.388  -9.376  1.00  0.00           H  
ATOM   2490 1HZ  LYS A 159     105.172   4.061  -7.396  1.00  0.00           H  
ATOM   2491 2HZ  LYS A 159     105.191   5.657  -7.815  1.00  0.00           H  
ATOM   2492 3HZ  LYS A 159     104.257   5.146  -6.555  1.00  0.00           H  
ATOM   2493  N   VAL A 160      99.178   9.089 -11.741  1.00  0.00           N  
ATOM   2494  CA  VAL A 160      98.372  10.323 -11.872  1.00  0.00           C  
ATOM   2495  C   VAL A 160      96.995  10.014 -12.440  1.00  0.00           C  
ATOM   2496  O   VAL A 160      95.985  10.524 -11.955  1.00  0.00           O  
ATOM   2497  CB  VAL A 160      99.078  11.340 -12.787  1.00  0.00           C  
ATOM   2498  CG1 VAL A 160      98.150  12.504 -13.104  1.00  0.00           C  
ATOM   2499  CG2 VAL A 160     100.356  11.832 -12.127  1.00  0.00           C  
ATOM   2500  H   VAL A 160     100.032   9.002 -12.273  1.00  0.00           H  
ATOM   2501  HA  VAL A 160      98.259  10.767 -10.883  1.00  0.00           H  
ATOM   2502  HB  VAL A 160      99.319  10.857 -13.734  1.00  0.00           H  
ATOM   2503 1HG1 VAL A 160      98.665  13.215 -13.752  1.00  0.00           H  
ATOM   2504 2HG1 VAL A 160      97.259  12.133 -13.608  1.00  0.00           H  
ATOM   2505 3HG1 VAL A 160      97.864  13.003 -12.177  1.00  0.00           H  
ATOM   2506 1HG2 VAL A 160     100.850  12.552 -12.780  1.00  0.00           H  
ATOM   2507 2HG2 VAL A 160     100.114  12.311 -11.178  1.00  0.00           H  
ATOM   2508 3HG2 VAL A 160     101.022  10.987 -11.949  1.00  0.00           H  
ATOM   2509  N   ALA A 161      96.956   9.176 -13.469  1.00  0.00           N  
ATOM   2510  CA  ALA A 161      95.680   8.740 -14.028  1.00  0.00           C  
ATOM   2511  C   ALA A 161      94.844   8.016 -12.973  1.00  0.00           C  
ATOM   2512  O   ALA A 161      93.621   8.156 -12.932  1.00  0.00           O  
ATOM   2513  CB  ALA A 161      95.933   7.837 -15.256  1.00  0.00           C  
ATOM   2514  H   ALA A 161      97.815   8.832 -13.875  1.00  0.00           H  
ATOM   2515  HA  ALA A 161      95.127   9.627 -14.343  1.00  0.00           H  
ATOM   2516 1HB  ALA A 161      94.981   7.512 -15.672  1.00  0.00           H  
ATOM   2517 2HB  ALA A 161      96.489   8.394 -16.011  1.00  0.00           H  
ATOM   2518 3HB  ALA A 161      96.512   6.965 -14.952  1.00  0.00           H  
ATOM   2519  N   GLU A 162      95.491   7.241 -12.117  1.00  0.00           N  
ATOM   2520  CA  GLU A 162      94.756   6.529 -11.058  1.00  0.00           C  
ATOM   2521  C   GLU A 162      94.166   7.530 -10.087  1.00  0.00           C  
ATOM   2522  O   GLU A 162      93.042   7.364  -9.611  1.00  0.00           O  
ATOM   2523  CB  GLU A 162      95.666   5.552 -10.312  1.00  0.00           C  
ATOM   2524  CG  GLU A 162      96.156   4.380 -11.153  1.00  0.00           C  
ATOM   2525  CD  GLU A 162      97.154   3.519 -10.431  1.00  0.00           C  
ATOM   2526  OE1 GLU A 162      97.443   3.804  -9.294  1.00  0.00           O  
ATOM   2527  OE2 GLU A 162      97.630   2.576 -11.018  1.00  0.00           O1-
ATOM   2528  H   GLU A 162      96.493   7.129 -12.179  1.00  0.00           H  
ATOM   2529  HA  GLU A 162      93.943   5.967 -11.521  1.00  0.00           H  
ATOM   2530 1HB  GLU A 162      96.541   6.083  -9.939  1.00  0.00           H  
ATOM   2531 2HB  GLU A 162      95.136   5.146  -9.450  1.00  0.00           H  
ATOM   2532 1HG  GLU A 162      95.299   3.765 -11.434  1.00  0.00           H  
ATOM   2533 2HG  GLU A 162      96.607   4.765 -12.066  1.00  0.00           H  
ATOM   2534  N   GLU A 163      94.922   8.577  -9.789  1.00  0.00           N  
ATOM   2535  CA  GLU A 163      94.419   9.583  -8.858  1.00  0.00           C  
ATOM   2536  C   GLU A 163      93.221  10.322  -9.445  1.00  0.00           C  
ATOM   2537  O   GLU A 163      92.260  10.626  -8.739  1.00  0.00           O  
ATOM   2538  CB  GLU A 163      95.523  10.581  -8.501  1.00  0.00           C  
ATOM   2539  CG  GLU A 163      96.624  10.012  -7.616  1.00  0.00           C  
ATOM   2540  CD  GLU A 163      96.124   9.579  -6.267  1.00  0.00           C  
ATOM   2541  OE1 GLU A 163      95.348  10.296  -5.684  1.00  0.00           O  
ATOM   2542  OE2 GLU A 163      96.518   8.528  -5.817  1.00  0.00           O1-
ATOM   2543  H   GLU A 163      95.839   8.696 -10.193  1.00  0.00           H  
ATOM   2544  HA  GLU A 163      94.072   9.078  -7.956  1.00  0.00           H  
ATOM   2545 1HB  GLU A 163      95.988  10.953  -9.415  1.00  0.00           H  
ATOM   2546 2HB  GLU A 163      95.087  11.437  -7.984  1.00  0.00           H  
ATOM   2547 1HG  GLU A 163      97.071   9.153  -8.118  1.00  0.00           H  
ATOM   2548 2HG  GLU A 163      97.397  10.767  -7.488  1.00  0.00           H  
ATOM   2549  N   VAL A 164      93.267  10.617 -10.743  1.00  0.00           N  
ATOM   2550  CA  VAL A 164      92.173  11.302 -11.380  1.00  0.00           C  
ATOM   2551  C   VAL A 164      90.925  10.380 -11.341  1.00  0.00           C  
ATOM   2552  O   VAL A 164      89.812  10.836 -11.077  1.00  0.00           O  
ATOM   2553  CB  VAL A 164      92.536  11.662 -12.832  1.00  0.00           C  
ATOM   2554  CG1 VAL A 164      91.316  12.190 -13.571  1.00  0.00           C  
ATOM   2555  CG2 VAL A 164      93.660  12.686 -12.845  1.00  0.00           C  
ATOM   2556  H   VAL A 164      94.075  10.362 -11.293  1.00  0.00           H  
ATOM   2557  HA  VAL A 164      91.974  12.223 -10.830  1.00  0.00           H  
ATOM   2558  HB  VAL A 164      92.859  10.760 -13.351  1.00  0.00           H  
ATOM   2559 1HG1 VAL A 164      91.590  12.440 -14.595  1.00  0.00           H  
ATOM   2560 2HG1 VAL A 164      90.538  11.428 -13.580  1.00  0.00           H  
ATOM   2561 3HG1 VAL A 164      90.944  13.083 -13.069  1.00  0.00           H  
ATOM   2562 1HG2 VAL A 164      93.912  12.937 -13.876  1.00  0.00           H  
ATOM   2563 2HG2 VAL A 164      93.338  13.587 -12.322  1.00  0.00           H  
ATOM   2564 3HG2 VAL A 164      94.536  12.271 -12.348  1.00  0.00           H  
ATOM   2565  N   GLU A 165      91.128   9.097 -11.602  1.00  0.00           N  
ATOM   2566  CA  GLU A 165      90.012   8.144 -11.550  1.00  0.00           C  
ATOM   2567  C   GLU A 165      89.335   8.157 -10.187  1.00  0.00           C  
ATOM   2568  O   GLU A 165      88.109   8.202 -10.091  1.00  0.00           O  
ATOM   2569  CB  GLU A 165      90.500   6.728 -11.870  1.00  0.00           C  
ATOM   2570  CG  GLU A 165      89.411   5.666 -11.839  1.00  0.00           C  
ATOM   2571  CD  GLU A 165      89.927   4.289 -12.152  1.00  0.00           C  
ATOM   2572  OE1 GLU A 165      91.092   4.164 -12.443  1.00  0.00           O  
ATOM   2573  OE2 GLU A 165      89.154   3.360 -12.101  1.00  0.00           O1-
ATOM   2574  H   GLU A 165      92.050   8.762 -11.839  1.00  0.00           H  
ATOM   2575  HA  GLU A 165      89.265   8.444 -12.288  1.00  0.00           H  
ATOM   2576 1HB  GLU A 165      90.951   6.715 -12.863  1.00  0.00           H  
ATOM   2577 2HB  GLU A 165      91.269   6.440 -11.155  1.00  0.00           H  
ATOM   2578 1HG  GLU A 165      88.956   5.654 -10.848  1.00  0.00           H  
ATOM   2579 2HG  GLU A 165      88.637   5.931 -12.558  1.00  0.00           H  
ATOM   2580  N   LYS A 166      90.142   8.115  -9.134  1.00  0.00           N  
ATOM   2581  CA  LYS A 166      89.618   8.134  -7.776  1.00  0.00           C  
ATOM   2582  C   LYS A 166      88.856   9.418  -7.500  1.00  0.00           C  
ATOM   2583  O   LYS A 166      87.779   9.396  -6.903  1.00  0.00           O  
ATOM   2584  CB  LYS A 166      90.752   7.968  -6.763  1.00  0.00           C  
ATOM   2585  CG  LYS A 166      91.333   6.563  -6.692  1.00  0.00           C  
ATOM   2586  CD  LYS A 166      92.272   6.411  -5.505  1.00  0.00           C  
ATOM   2587  CE  LYS A 166      93.590   7.131  -5.746  1.00  0.00           C  
ATOM   2588  NZ  LYS A 166      94.574   6.868  -4.661  1.00  0.00           N1+
ATOM   2589  H   LYS A 166      91.140   8.069  -9.275  1.00  0.00           H  
ATOM   2590  HA  LYS A 166      88.929   7.298  -7.659  1.00  0.00           H  
ATOM   2591 1HB  LYS A 166      91.564   8.653  -7.008  1.00  0.00           H  
ATOM   2592 2HB  LYS A 166      90.392   8.231  -5.768  1.00  0.00           H  
ATOM   2593 1HG  LYS A 166      90.522   5.838  -6.599  1.00  0.00           H  
ATOM   2594 2HG  LYS A 166      91.882   6.350  -7.609  1.00  0.00           H  
ATOM   2595 1HD  LYS A 166      91.800   6.822  -4.612  1.00  0.00           H  
ATOM   2596 2HD  LYS A 166      92.474   5.353  -5.334  1.00  0.00           H  
ATOM   2597 1HE  LYS A 166      94.016   6.804  -6.693  1.00  0.00           H  
ATOM   2598 2HE  LYS A 166      93.412   8.205  -5.806  1.00  0.00           H  
ATOM   2599 1HZ  LYS A 166      95.432   7.364  -4.857  1.00  0.00           H  
ATOM   2600 2HZ  LYS A 166      94.197   7.187  -3.779  1.00  0.00           H  
ATOM   2601 3HZ  LYS A 166      94.763   5.878  -4.609  1.00  0.00           H  
ATOM   2602  N   LEU A 167      89.406  10.553  -7.933  1.00  0.00           N  
ATOM   2603  CA  LEU A 167      88.745  11.838  -7.773  1.00  0.00           C  
ATOM   2604  C   LEU A 167      87.460  11.919  -8.568  1.00  0.00           C  
ATOM   2605  O   LEU A 167      86.458  12.453  -8.092  1.00  0.00           O  
ATOM   2606  CB  LEU A 167      89.684  12.971  -8.206  1.00  0.00           C  
ATOM   2607  CG  LEU A 167      90.882  13.231  -7.286  1.00  0.00           C  
ATOM   2608  CD1 LEU A 167      91.873  14.151  -7.987  1.00  0.00           C  
ATOM   2609  CD2 LEU A 167      90.396  13.845  -5.981  1.00  0.00           C  
ATOM   2610  H   LEU A 167      90.307  10.517  -8.384  1.00  0.00           H  
ATOM   2611  HA  LEU A 167      88.496  11.972  -6.720  1.00  0.00           H  
ATOM   2612 1HB  LEU A 167      90.071  12.740  -9.197  1.00  0.00           H  
ATOM   2613 2HB  LEU A 167      89.107  13.894  -8.271  1.00  0.00           H  
ATOM   2614  HG  LEU A 167      91.390  12.290  -7.075  1.00  0.00           H  
ATOM   2615 1HD1 LEU A 167      92.724  14.335  -7.332  1.00  0.00           H  
ATOM   2616 2HD1 LEU A 167      92.219  13.678  -8.906  1.00  0.00           H  
ATOM   2617 3HD1 LEU A 167      91.385  15.096  -8.224  1.00  0.00           H  
ATOM   2618 1HD2 LEU A 167      91.248  14.029  -5.325  1.00  0.00           H  
ATOM   2619 2HD2 LEU A 167      89.887  14.786  -6.188  1.00  0.00           H  
ATOM   2620 3HD2 LEU A 167      89.703  13.160  -5.492  1.00  0.00           H  
ATOM   2621  N   ALA A 168      87.493  11.383  -9.785  1.00  0.00           N  
ATOM   2622  CA  ALA A 168      86.307  11.412 -10.635  1.00  0.00           C  
ATOM   2623  C   ALA A 168      85.163  10.605  -9.990  1.00  0.00           C  
ATOM   2624  O   ALA A 168      83.996  10.986 -10.076  1.00  0.00           O  
ATOM   2625  CB  ALA A 168      86.623  10.873 -12.023  1.00  0.00           C  
ATOM   2626  H   ALA A 168      88.338  10.951 -10.132  1.00  0.00           H  
ATOM   2627  HA  ALA A 168      85.984  12.449 -10.730  1.00  0.00           H  
ATOM   2628 1HB  ALA A 168      85.724  10.904 -12.638  1.00  0.00           H  
ATOM   2629 2HB  ALA A 168      87.401  11.483 -12.482  1.00  0.00           H  
ATOM   2630 3HB  ALA A 168      86.970   9.843 -11.941  1.00  0.00           H  
ATOM   2631  N   GLU A 169      85.496   9.490  -9.343  1.00  0.00           N  
ATOM   2632  CA  GLU A 169      84.465   8.652  -8.696  1.00  0.00           C  
ATOM   2633  C   GLU A 169      83.862   9.364  -7.491  1.00  0.00           C  
ATOM   2634  O   GLU A 169      82.636   9.339  -7.284  1.00  0.00           O  
ATOM   2635  CB  GLU A 169      85.054   7.308  -8.260  1.00  0.00           C  
ATOM   2636  CG  GLU A 169      84.021   6.288  -7.800  1.00  0.00           C  
ATOM   2637  CD  GLU A 169      83.109   5.841  -8.910  1.00  0.00           C  
ATOM   2638  OE1 GLU A 169      83.463   6.018 -10.050  1.00  0.00           O  
ATOM   2639  OE2 GLU A 169      82.060   5.322  -8.614  1.00  0.00           O1-
ATOM   2640  H   GLU A 169      86.465   9.206  -9.289  1.00  0.00           H  
ATOM   2641  HA  GLU A 169      83.659   8.481  -9.411  1.00  0.00           H  
ATOM   2642 1HB  GLU A 169      85.614   6.870  -9.085  1.00  0.00           H  
ATOM   2643 2HB  GLU A 169      85.753   7.468  -7.438  1.00  0.00           H  
ATOM   2644 1HG  GLU A 169      84.540   5.418  -7.399  1.00  0.00           H  
ATOM   2645 2HG  GLU A 169      83.425   6.724  -7.000  1.00  0.00           H  
ATOM   2646  N   LYS A 170      84.696  10.041  -6.710  1.00  0.00           N  
ATOM   2647  CA  LYS A 170      84.189  10.790  -5.557  1.00  0.00           C  
ATOM   2648  C   LYS A 170      83.318  11.950  -5.986  1.00  0.00           C  
ATOM   2649  O   LYS A 170      82.327  12.271  -5.328  1.00  0.00           O  
ATOM   2650  CB  LYS A 170      85.344  11.302  -4.696  1.00  0.00           C  
ATOM   2651  CG  LYS A 170      86.097  10.213  -3.943  1.00  0.00           C  
ATOM   2652  CD  LYS A 170      87.217  10.801  -3.096  1.00  0.00           C  
ATOM   2653  CE  LYS A 170      88.014   9.710  -2.397  1.00  0.00           C  
ATOM   2654  NZ  LYS A 170      89.102  10.272  -1.549  1.00  0.00           N1+
ATOM   2655  H   LYS A 170      85.687  10.047  -6.902  1.00  0.00           H  
ATOM   2656  HA  LYS A 170      83.579  10.119  -4.949  1.00  0.00           H  
ATOM   2657 1HB  LYS A 170      86.059  11.832  -5.323  1.00  0.00           H  
ATOM   2658 2HB  LYS A 170      84.963  12.013  -3.962  1.00  0.00           H  
ATOM   2659 1HG  LYS A 170      85.408   9.674  -3.294  1.00  0.00           H  
ATOM   2660 2HG  LYS A 170      86.524   9.509  -4.655  1.00  0.00           H  
ATOM   2661 1HD  LYS A 170      87.889  11.381  -3.730  1.00  0.00           H  
ATOM   2662 2HD  LYS A 170      86.793  11.466  -2.344  1.00  0.00           H  
ATOM   2663 1HE  LYS A 170      87.349   9.120  -1.768  1.00  0.00           H  
ATOM   2664 2HE  LYS A 170      88.456   9.049  -3.142  1.00  0.00           H  
ATOM   2665 1HZ  LYS A 170      89.606   9.517  -1.104  1.00  0.00           H  
ATOM   2666 2HZ  LYS A 170      89.736  10.806  -2.126  1.00  0.00           H  
ATOM   2667 3HZ  LYS A 170      88.701  10.872  -0.842  1.00  0.00           H  
ATOM   2668  N   GLN A 171      83.710  12.579  -7.088  1.00  0.00           N  
ATOM   2669  CA  GLN A 171      82.963  13.672  -7.690  1.00  0.00           C  
ATOM   2670  C   GLN A 171      81.707  13.147  -8.395  1.00  0.00           C  
ATOM   2671  O   GLN A 171      80.662  13.795  -8.393  1.00  0.00           O  
ATOM   2672  CB  GLN A 171      83.842  14.443  -8.677  1.00  0.00           C  
ATOM   2673  CG  GLN A 171      83.161  15.639  -9.318  1.00  0.00           C  
ATOM   2674  CD  GLN A 171      82.800  16.710  -8.307  1.00  0.00           C  
ATOM   2675  NE2 GLN A 171      81.512  17.020  -8.206  1.00  0.00           N  
ATOM   2676  OE1 GLN A 171      83.671  17.256  -7.622  1.00  0.00           O  
ATOM   2677  H   GLN A 171      84.569  12.273  -7.522  1.00  0.00           H  
ATOM   2678  HA  GLN A 171      82.644  14.351  -6.898  1.00  0.00           H  
ATOM   2679 1HB  GLN A 171      84.736  14.799  -8.166  1.00  0.00           H  
ATOM   2680 2HB  GLN A 171      84.168  13.774  -9.474  1.00  0.00           H  
ATOM   2681 1HG  GLN A 171      83.834  16.077 -10.055  1.00  0.00           H  
ATOM   2682 2HG  GLN A 171      82.242  15.304  -9.802  1.00  0.00           H  
ATOM   2683 1HE2 GLN A 171      81.214  17.719  -7.556  1.00  0.00           H  
ATOM   2684 2HE2 GLN A 171      80.839  16.552  -8.781  1.00  0.00           H  
ATOM   2685  N   GLY A 172      81.824  11.965  -8.991  1.00  0.00           N  
ATOM   2686  CA  GLY A 172      80.776  11.396  -9.823  1.00  0.00           C  
ATOM   2687  C   GLY A 172      80.832  11.873 -11.267  1.00  0.00           C  
ATOM   2688  O   GLY A 172      79.831  11.852 -11.985  1.00  0.00           O  
ATOM   2689  H   GLY A 172      82.681  11.448  -8.854  1.00  0.00           H  
ATOM   2690 1HA  GLY A 172      80.853  10.309  -9.812  1.00  0.00           H  
ATOM   2691 2HA  GLY A 172      79.804  11.653  -9.408  1.00  0.00           H  
ATOM   2692  N   ASP A 173      82.013  12.283 -11.712  1.00  0.00           N  
ATOM   2693  CA  ASP A 173      82.171  12.823 -13.060  1.00  0.00           C  
ATOM   2694  C   ASP A 173      82.554  11.736 -14.062  1.00  0.00           C  
ATOM   2695  O   ASP A 173      83.718  11.345 -14.152  1.00  0.00           O  
ATOM   2696  CB  ASP A 173      83.230  13.930 -13.071  1.00  0.00           C  
ATOM   2697  CG  ASP A 173      83.352  14.619 -14.423  1.00  0.00           C  
ATOM   2698  OD1 ASP A 173      83.172  13.962 -15.422  1.00  0.00           O  
ATOM   2699  OD2 ASP A 173      83.624  15.795 -14.446  1.00  0.00           O1-
ATOM   2700  H   ASP A 173      82.821  12.220 -11.110  1.00  0.00           H  
ATOM   2701  HA  ASP A 173      81.218  13.252 -13.375  1.00  0.00           H  
ATOM   2702 1HB  ASP A 173      82.981  14.680 -12.319  1.00  0.00           H  
ATOM   2703 2HB  ASP A 173      84.198  13.509 -12.806  1.00  0.00           H  
ATOM   2704  N   GLU A 174      81.568  11.254 -14.810  1.00  0.00           N  
ATOM   2705  CA  GLU A 174      81.759  10.080 -15.647  1.00  0.00           C  
ATOM   2706  C   GLU A 174      82.724  10.350 -16.784  1.00  0.00           C  
ATOM   2707  O   GLU A 174      83.502   9.480 -17.170  1.00  0.00           O  
ATOM   2708  CB  GLU A 174      80.418   9.605 -16.211  1.00  0.00           C  
ATOM   2709  CG  GLU A 174      79.467   9.029 -15.174  1.00  0.00           C  
ATOM   2710  CD  GLU A 174      78.178   8.538 -15.770  1.00  0.00           C  
ATOM   2711  OE1 GLU A 174      77.912   8.853 -16.905  1.00  0.00           O  
ATOM   2712  OE2 GLU A 174      77.454   7.850 -15.088  1.00  0.00           O1-
ATOM   2713  H   GLU A 174      80.776  11.591 -14.851  1.00  0.00           H  
ATOM   2714  HA  GLU A 174      82.185   9.284 -15.034  1.00  0.00           H  
ATOM   2715 1HB  GLU A 174      79.915  10.438 -16.701  1.00  0.00           H  
ATOM   2716 2HB  GLU A 174      80.593   8.840 -16.967  1.00  0.00           H  
ATOM   2717 1HG  GLU A 174      79.959   8.198 -14.667  1.00  0.00           H  
ATOM   2718 2HG  GLU A 174      79.251   9.794 -14.430  1.00  0.00           H  
ATOM   2719  N   GLU A 175      82.682  11.564 -17.329  1.00  0.00           N  
ATOM   2720  CA  GLU A 175      83.539  11.913 -18.455  1.00  0.00           C  
ATOM   2721  C   GLU A 175      85.012  11.922 -18.061  1.00  0.00           C  
ATOM   2722  O   GLU A 175      85.863  11.408 -18.789  1.00  0.00           O  
ATOM   2723  CB  GLU A 175      83.144  13.282 -19.015  1.00  0.00           C  
ATOM   2724  CG  GLU A 175      83.883  13.678 -20.286  1.00  0.00           C  
ATOM   2725  CD  GLU A 175      83.419  14.994 -20.846  1.00  0.00           C  
ATOM   2726  OE1 GLU A 175      82.644  15.654 -20.198  1.00  0.00           O  
ATOM   2727  OE2 GLU A 175      83.842  15.339 -21.924  1.00  0.00           O1-
ATOM   2728  H   GLU A 175      82.167  12.200 -17.068  1.00  0.00           H  
ATOM   2729  HA  GLU A 175      83.407  11.164 -19.237  1.00  0.00           H  
ATOM   2730 1HB  GLU A 175      82.077  13.293 -19.232  1.00  0.00           H  
ATOM   2731 2HB  GLU A 175      83.335  14.050 -18.265  1.00  0.00           H  
ATOM   2732 1HG  GLU A 175      84.949  13.745 -20.068  1.00  0.00           H  
ATOM   2733 2HG  GLU A 175      83.741  12.900 -21.033  1.00  0.00           H  
ATOM   2734  N   VAL A 176      85.307  12.506 -16.907  1.00  0.00           N  
ATOM   2735  CA  VAL A 176      86.675  12.519 -16.421  1.00  0.00           C  
ATOM   2736  C   VAL A 176      87.123  11.109 -16.099  1.00  0.00           C  
ATOM   2737  O   VAL A 176      88.259  10.727 -16.385  1.00  0.00           O  
ATOM   2738  CB  VAL A 176      86.795  13.400 -15.163  1.00  0.00           C  
ATOM   2739  CG1 VAL A 176      88.166  13.234 -14.526  1.00  0.00           C  
ATOM   2740  CG2 VAL A 176      86.543  14.856 -15.525  1.00  0.00           C  
ATOM   2741  H   VAL A 176      84.585  12.947 -16.357  1.00  0.00           H  
ATOM   2742  HA  VAL A 176      87.316  12.936 -17.199  1.00  0.00           H  
ATOM   2743  HB  VAL A 176      86.059  13.074 -14.431  1.00  0.00           H  
ATOM   2744 1HG1 VAL A 176      88.234  13.863 -13.638  1.00  0.00           H  
ATOM   2745 2HG1 VAL A 176      88.312  12.191 -14.242  1.00  0.00           H  
ATOM   2746 3HG1 VAL A 176      88.937  13.529 -15.237  1.00  0.00           H  
ATOM   2747 1HG2 VAL A 176      86.628  15.473 -14.631  1.00  0.00           H  
ATOM   2748 2HG2 VAL A 176      87.276  15.181 -16.263  1.00  0.00           H  
ATOM   2749 3HG2 VAL A 176      85.540  14.959 -15.940  1.00  0.00           H  
ATOM   2750  N   ARG A 177      86.236  10.317 -15.498  1.00  0.00           N  
ATOM   2751  CA  ARG A 177      86.562   8.945 -15.147  1.00  0.00           C  
ATOM   2752  C   ARG A 177      86.903   8.166 -16.429  1.00  0.00           C  
ATOM   2753  O   ARG A 177      87.883   7.424 -16.474  1.00  0.00           O  
ATOM   2754  CB  ARG A 177      85.401   8.280 -14.422  1.00  0.00           C  
ATOM   2755  CG  ARG A 177      85.679   6.869 -13.929  1.00  0.00           C  
ATOM   2756  CD  ARG A 177      84.496   6.283 -13.247  1.00  0.00           C  
ATOM   2757  NE  ARG A 177      83.383   6.090 -14.163  1.00  0.00           N  
ATOM   2758  CZ  ARG A 177      82.127   5.787 -13.785  1.00  0.00           C  
ATOM   2759  NH1 ARG A 177      81.838   5.645 -12.510  1.00  0.00           N1+
ATOM   2760  NH2 ARG A 177      81.182   5.632 -14.697  1.00  0.00           N  
ATOM   2761  H   ARG A 177      85.318  10.675 -15.283  1.00  0.00           H  
ATOM   2762  HA  ARG A 177      87.444   8.953 -14.505  1.00  0.00           H  
ATOM   2763 1HB  ARG A 177      85.120   8.882 -13.558  1.00  0.00           H  
ATOM   2764 2HB  ARG A 177      84.536   8.234 -15.084  1.00  0.00           H  
ATOM   2765 1HG  ARG A 177      85.939   6.232 -14.774  1.00  0.00           H  
ATOM   2766 2HG  ARG A 177      86.509   6.888 -13.221  1.00  0.00           H  
ATOM   2767 1HD  ARG A 177      84.762   5.313 -12.827  1.00  0.00           H  
ATOM   2768 2HD  ARG A 177      84.170   6.948 -12.449  1.00  0.00           H  
ATOM   2769  HE  ARG A 177      83.565   6.193 -15.153  1.00  0.00           H  
ATOM   2770 1HH1 ARG A 177      82.561   5.762 -11.813  1.00  0.00           H  
ATOM   2771 2HH1 ARG A 177      80.897   5.416 -12.227  1.00  0.00           H  
ATOM   2772 1HH2 ARG A 177      81.402   5.742 -15.677  1.00  0.00           H  
ATOM   2773 2HH2 ARG A 177      80.241   5.404 -14.414  1.00  0.00           H  
ATOM   2774  N   GLU A 178      86.109   8.316 -17.489  1.00  0.00           N  
ATOM   2775  CA  GLU A 178      86.432   7.585 -18.723  1.00  0.00           C  
ATOM   2776  C   GLU A 178      87.769   8.056 -19.313  1.00  0.00           C  
ATOM   2777  O   GLU A 178      88.557   7.251 -19.809  1.00  0.00           O  
ATOM   2778  CB  GLU A 178      85.318   7.763 -19.756  1.00  0.00           C  
ATOM   2779  CG  GLU A 178      84.029   7.026 -19.422  1.00  0.00           C  
ATOM   2780  CD  GLU A 178      82.925   7.301 -20.405  1.00  0.00           C  
ATOM   2781  OE1 GLU A 178      83.108   8.140 -21.255  1.00  0.00           O  
ATOM   2782  OE2 GLU A 178      81.897   6.672 -20.307  1.00  0.00           O1-
ATOM   2783  H   GLU A 178      85.295   8.914 -17.470  1.00  0.00           H  
ATOM   2784  HA  GLU A 178      86.564   6.531 -18.477  1.00  0.00           H  
ATOM   2785 1HB  GLU A 178      85.080   8.821 -19.857  1.00  0.00           H  
ATOM   2786 2HB  GLU A 178      85.663   7.410 -20.728  1.00  0.00           H  
ATOM   2787 1HG  GLU A 178      84.227   5.955 -19.408  1.00  0.00           H  
ATOM   2788 2HG  GLU A 178      83.702   7.319 -18.425  1.00  0.00           H  
ATOM   2789  N   LYS A 179      88.054   9.364 -19.275  1.00  0.00           N  
ATOM   2790  CA  LYS A 179      89.335   9.852 -19.764  1.00  0.00           C  
ATOM   2791  C   LYS A 179      90.498   9.334 -18.895  1.00  0.00           C  
ATOM   2792  O   LYS A 179      91.578   9.037 -19.403  1.00  0.00           O  
ATOM   2793  CB  LYS A 179      89.337  11.382 -19.800  1.00  0.00           C  
ATOM   2794  CG  LYS A 179      88.472  11.987 -20.898  1.00  0.00           C  
ATOM   2795  CD  LYS A 179      88.481  13.505 -20.836  1.00  0.00           C  
ATOM   2796  CE  LYS A 179      87.679  14.113 -21.977  1.00  0.00           C  
ATOM   2797  NZ  LYS A 179      87.604  15.596 -21.879  1.00  0.00           N1+
ATOM   2798  H   LYS A 179      87.383  10.023 -18.906  1.00  0.00           H  
ATOM   2799  HA  LYS A 179      89.496   9.454 -20.765  1.00  0.00           H  
ATOM   2800 1HB  LYS A 179      88.984  11.770 -18.844  1.00  0.00           H  
ATOM   2801 2HB  LYS A 179      90.356  11.741 -19.943  1.00  0.00           H  
ATOM   2802 1HG  LYS A 179      88.845  11.668 -21.872  1.00  0.00           H  
ATOM   2803 2HG  LYS A 179      87.446  11.633 -20.790  1.00  0.00           H  
ATOM   2804 1HD  LYS A 179      88.054  13.834 -19.887  1.00  0.00           H  
ATOM   2805 2HD  LYS A 179      89.509  13.866 -20.895  1.00  0.00           H  
ATOM   2806 1HE  LYS A 179      88.142  13.847 -22.927  1.00  0.00           H  
ATOM   2807 2HE  LYS A 179      86.668  13.709 -21.966  1.00  0.00           H  
ATOM   2808 1HZ  LYS A 179      87.066  15.959 -22.651  1.00  0.00           H  
ATOM   2809 2HZ  LYS A 179      87.161  15.854 -21.008  1.00  0.00           H  
ATOM   2810 3HZ  LYS A 179      88.536  15.984 -21.907  1.00  0.00           H  
ATOM   2811  N   ALA A 180      90.290   9.220 -17.585  1.00  0.00           N  
ATOM   2812  CA  ALA A 180      91.330   8.655 -16.728  1.00  0.00           C  
ATOM   2813  C   ALA A 180      91.602   7.195 -17.108  1.00  0.00           C  
ATOM   2814  O   ALA A 180      92.748   6.746 -17.104  1.00  0.00           O  
ATOM   2815  CB  ALA A 180      90.913   8.758 -15.248  1.00  0.00           C  
ATOM   2816  H   ALA A 180      89.418   9.519 -17.172  1.00  0.00           H  
ATOM   2817  HA  ALA A 180      92.245   9.230 -16.878  1.00  0.00           H  
ATOM   2818 1HB  ALA A 180      91.694   8.333 -14.618  1.00  0.00           H  
ATOM   2819 2HB  ALA A 180      90.762   9.804 -14.984  1.00  0.00           H  
ATOM   2820 3HB  ALA A 180      89.986   8.207 -15.094  1.00  0.00           H  
ATOM   2821  N   TRP A 181      90.533   6.467 -17.434  1.00  0.00           N  
ATOM   2822  CA  TRP A 181      90.694   5.088 -17.859  1.00  0.00           C  
ATOM   2823  C   TRP A 181      91.524   5.001 -19.126  1.00  0.00           C  
ATOM   2824  O   TRP A 181      92.441   4.182 -19.224  1.00  0.00           O  
ATOM   2825  CB  TRP A 181      89.328   4.439 -18.093  1.00  0.00           C  
ATOM   2826  CG  TRP A 181      88.637   4.026 -16.827  1.00  0.00           C  
ATOM   2827  CD1 TRP A 181      89.229   3.729 -15.636  1.00  0.00           C  
ATOM   2828  CD2 TRP A 181      87.213   3.859 -16.622  1.00  0.00           C  
ATOM   2829  CE2 TRP A 181      87.038   3.465 -15.293  1.00  0.00           C  
ATOM   2830  CE3 TRP A 181      86.092   4.011 -17.446  1.00  0.00           C  
ATOM   2831  NE1 TRP A 181      88.276   3.390 -14.707  1.00  0.00           N  
ATOM   2832  CZ2 TRP A 181      85.781   3.217 -14.762  1.00  0.00           C  
ATOM   2833  CZ3 TRP A 181      84.833   3.763 -16.913  1.00  0.00           C  
ATOM   2834  CH2 TRP A 181      84.682   3.378 -15.605  1.00  0.00           C  
ATOM   2835  H   TRP A 181      89.604   6.864 -17.390  1.00  0.00           H  
ATOM   2836  HA  TRP A 181      91.232   4.548 -17.080  1.00  0.00           H  
ATOM   2837 1HB  TRP A 181      88.679   5.137 -18.623  1.00  0.00           H  
ATOM   2838 2HB  TRP A 181      89.446   3.558 -18.721  1.00  0.00           H  
ATOM   2839  HD1 TRP A 181      90.300   3.758 -15.448  1.00  0.00           H  
ATOM   2840  HE1 TRP A 181      88.456   3.128 -13.749  1.00  0.00           H  
ATOM   2841  HE3 TRP A 181      86.205   4.320 -18.486  1.00  0.00           H  
ATOM   2842  HZ2 TRP A 181      85.642   2.910 -13.725  1.00  0.00           H  
ATOM   2843  HZ3 TRP A 181      83.965   3.884 -17.562  1.00  0.00           H  
ATOM   2844  HH2 TRP A 181      83.679   3.192 -15.219  1.00  0.00           H  
ATOM   2845  N   GLU A 182      91.210   5.845 -20.106  1.00  0.00           N  
ATOM   2846  CA  GLU A 182      91.914   5.825 -21.372  1.00  0.00           C  
ATOM   2847  C   GLU A 182      93.389   6.218 -21.162  1.00  0.00           C  
ATOM   2848  O   GLU A 182      94.287   5.640 -21.772  1.00  0.00           O  
ATOM   2849  CB  GLU A 182      91.243   6.772 -22.370  1.00  0.00           C  
ATOM   2850  CG  GLU A 182      89.880   6.304 -22.862  1.00  0.00           C  
ATOM   2851  CD  GLU A 182      89.948   5.012 -23.627  1.00  0.00           C  
ATOM   2852  OE1 GLU A 182      91.031   4.599 -23.964  1.00  0.00           O  
ATOM   2853  OE2 GLU A 182      88.915   4.436 -23.875  1.00  0.00           O1-
ATOM   2854  H   GLU A 182      90.467   6.513 -19.968  1.00  0.00           H  
ATOM   2855  HA  GLU A 182      91.895   4.807 -21.763  1.00  0.00           H  
ATOM   2856 1HB  GLU A 182      91.113   7.753 -21.910  1.00  0.00           H  
ATOM   2857 2HB  GLU A 182      91.886   6.901 -23.239  1.00  0.00           H  
ATOM   2858 1HG  GLU A 182      89.222   6.172 -22.005  1.00  0.00           H  
ATOM   2859 2HG  GLU A 182      89.451   7.076 -23.499  1.00  0.00           H  
ATOM   2860  N   THR A 183      93.644   7.200 -20.300  1.00  0.00           N  
ATOM   2861  CA  THR A 183      95.009   7.616 -20.040  1.00  0.00           C  
ATOM   2862  C   THR A 183      95.817   6.503 -19.394  1.00  0.00           C  
ATOM   2863  O   THR A 183      96.959   6.249 -19.777  1.00  0.00           O  
ATOM   2864  CB  THR A 183      95.043   8.867 -19.144  1.00  0.00           C  
ATOM   2865  CG2 THR A 183      96.479   9.301 -18.888  1.00  0.00           C  
ATOM   2866  OG1 THR A 183      94.332   9.936 -19.783  1.00  0.00           O  
ATOM   2867  H   THR A 183      92.888   7.663 -19.819  1.00  0.00           H  
ATOM   2868  HA  THR A 183      95.482   7.865 -20.991  1.00  0.00           H  
ATOM   2869  HB  THR A 183      94.561   8.646 -18.193  1.00  0.00           H  
ATOM   2870  HG1 THR A 183      93.390   9.814 -19.653  1.00  0.00           H  
ATOM   2871 1HG2 THR A 183      96.483  10.186 -18.252  1.00  0.00           H  
ATOM   2872 2HG2 THR A 183      97.019   8.494 -18.392  1.00  0.00           H  
ATOM   2873 3HG2 THR A 183      96.963   9.532 -19.835  1.00  0.00           H  
ATOM   2874  N   TRP A 184      95.237   5.831 -18.413  1.00  0.00           N  
ATOM   2875  CA  TRP A 184      95.979   4.771 -17.746  1.00  0.00           C  
ATOM   2876  C   TRP A 184      96.374   3.681 -18.751  1.00  0.00           C  
ATOM   2877  O   TRP A 184      97.521   3.235 -18.779  1.00  0.00           O  
ATOM   2878  CB  TRP A 184      95.147   4.165 -16.615  1.00  0.00           C  
ATOM   2879  CG  TRP A 184      95.916   3.218 -15.746  1.00  0.00           C  
ATOM   2880  CD1 TRP A 184      96.571   3.524 -14.590  1.00  0.00           C  
ATOM   2881  CD2 TRP A 184      96.116   1.801 -15.958  1.00  0.00           C  
ATOM   2882  CE2 TRP A 184      96.893   1.334 -14.895  1.00  0.00           C  
ATOM   2883  CE3 TRP A 184      95.701   0.903 -16.949  1.00  0.00           C  
ATOM   2884  NE1 TRP A 184      97.164   2.399 -14.072  1.00  0.00           N  
ATOM   2885  CZ2 TRP A 184      97.274   0.005 -14.790  1.00  0.00           C  
ATOM   2886  CZ3 TRP A 184      96.081  -0.431 -16.844  1.00  0.00           C  
ATOM   2887  CH2 TRP A 184      96.845  -0.867 -15.790  1.00  0.00           C  
ATOM   2888  H   TRP A 184      94.294   6.033 -18.113  1.00  0.00           H  
ATOM   2889  HA  TRP A 184      96.891   5.204 -17.335  1.00  0.00           H  
ATOM   2890 1HB  TRP A 184      94.751   4.962 -15.988  1.00  0.00           H  
ATOM   2891 2HB  TRP A 184      94.297   3.628 -17.038  1.00  0.00           H  
ATOM   2892  HD1 TRP A 184      96.620   4.515 -14.144  1.00  0.00           H  
ATOM   2893  HE1 TRP A 184      97.710   2.360 -13.224  1.00  0.00           H  
ATOM   2894  HE3 TRP A 184      95.092   1.243 -17.786  1.00  0.00           H  
ATOM   2895  HZ2 TRP A 184      97.880  -0.360 -13.963  1.00  0.00           H  
ATOM   2896  HZ3 TRP A 184      95.756  -1.123 -17.620  1.00  0.00           H  
ATOM   2897  HH2 TRP A 184      97.126  -1.919 -15.739  1.00  0.00           H  
ATOM   2898  N   MET A 185      95.406   3.272 -19.559  1.00  0.00           N  
ATOM   2899  CA  MET A 185      95.605   2.145 -20.470  1.00  0.00           C  
ATOM   2900  C   MET A 185      96.755   2.478 -21.392  1.00  0.00           C  
ATOM   2901  O   MET A 185      97.643   1.655 -21.615  1.00  0.00           O  
ATOM   2902  CB  MET A 185      94.337   1.846 -21.267  1.00  0.00           C  
ATOM   2903  CG  MET A 185      93.219   1.206 -20.454  1.00  0.00           C  
ATOM   2904  SD  MET A 185      91.842   0.655 -21.481  1.00  0.00           S  
ATOM   2905  CE  MET A 185      91.057   2.218 -21.863  1.00  0.00           C  
ATOM   2906  H   MET A 185      94.514   3.745 -19.550  1.00  0.00           H  
ATOM   2907  HA  MET A 185      95.836   1.259 -19.878  1.00  0.00           H  
ATOM   2908 1HB  MET A 185      93.950   2.769 -21.695  1.00  0.00           H  
ATOM   2909 2HB  MET A 185      94.575   1.176 -22.093  1.00  0.00           H  
ATOM   2910 1HG  MET A 185      93.611   0.346 -19.911  1.00  0.00           H  
ATOM   2911 2HG  MET A 185      92.840   1.925 -19.728  1.00  0.00           H  
ATOM   2912 1HE  MET A 185      90.186   2.042 -22.493  1.00  0.00           H  
ATOM   2913 2HE  MET A 185      90.745   2.703 -20.938  1.00  0.00           H  
ATOM   2914 3HE  MET A 185      91.762   2.859 -22.390  1.00  0.00           H  
ATOM   2915  N   GLU A 186      96.729   3.702 -21.928  1.00  0.00           N  
ATOM   2916  CA  GLU A 186      97.768   4.185 -22.822  1.00  0.00           C  
ATOM   2917  C   GLU A 186      99.137   4.252 -22.153  1.00  0.00           C  
ATOM   2918  O   GLU A 186     100.133   3.790 -22.706  1.00  0.00           O  
ATOM   2919  CB  GLU A 186      97.390   5.568 -23.359  1.00  0.00           C  
ATOM   2920  CG  GLU A 186      98.390   6.155 -24.345  1.00  0.00           C  
ATOM   2921  CD  GLU A 186      97.956   7.483 -24.899  1.00  0.00           C  
ATOM   2922  OE1 GLU A 186      96.774   7.709 -24.990  1.00  0.00           O  
ATOM   2923  OE2 GLU A 186      98.808   8.274 -25.227  1.00  0.00           O1-
ATOM   2924  H   GLU A 186      95.956   4.309 -21.697  1.00  0.00           H  
ATOM   2925  HA  GLU A 186      97.854   3.492 -23.659  1.00  0.00           H  
ATOM   2926 1HB  GLU A 186      96.423   5.513 -23.858  1.00  0.00           H  
ATOM   2927 2HB  GLU A 186      97.291   6.266 -22.528  1.00  0.00           H  
ATOM   2928 1HG  GLU A 186      99.350   6.278 -23.843  1.00  0.00           H  
ATOM   2929 2HG  GLU A 186      98.530   5.452 -25.166  1.00  0.00           H  
ATOM   2930  N   VAL A 187      99.208   4.829 -20.955  1.00  0.00           N  
ATOM   2931  CA  VAL A 187     100.485   4.944 -20.267  1.00  0.00           C  
ATOM   2932  C   VAL A 187     101.064   3.579 -19.855  1.00  0.00           C  
ATOM   2933  O   VAL A 187     102.265   3.340 -19.978  1.00  0.00           O  
ATOM   2934  CB  VAL A 187     100.319   5.823 -19.014  1.00  0.00           C  
ATOM   2935  CG1 VAL A 187     101.586   5.793 -18.170  1.00  0.00           C  
ATOM   2936  CG2 VAL A 187      99.978   7.248 -19.422  1.00  0.00           C  
ATOM   2937  H   VAL A 187      98.377   5.195 -20.514  1.00  0.00           H  
ATOM   2938  HA  VAL A 187     101.201   5.415 -20.941  1.00  0.00           H  
ATOM   2939  HB  VAL A 187      99.515   5.418 -18.401  1.00  0.00           H  
ATOM   2940 1HG1 VAL A 187     101.451   6.420 -17.289  1.00  0.00           H  
ATOM   2941 2HG1 VAL A 187     101.790   4.769 -17.858  1.00  0.00           H  
ATOM   2942 3HG1 VAL A 187     102.423   6.169 -18.757  1.00  0.00           H  
ATOM   2943 1HG2 VAL A 187      99.862   7.864 -18.531  1.00  0.00           H  
ATOM   2944 2HG2 VAL A 187     100.781   7.651 -20.041  1.00  0.00           H  
ATOM   2945 3HG2 VAL A 187      99.047   7.251 -19.989  1.00  0.00           H  
ATOM   2946  N   TRP A 188     100.207   2.694 -19.368  1.00  0.00           N  
ATOM   2947  CA  TRP A 188     100.692   1.381 -18.947  1.00  0.00           C  
ATOM   2948  C   TRP A 188     101.411   0.686 -20.100  1.00  0.00           C  
ATOM   2949  O   TRP A 188     102.514   0.163 -19.931  1.00  0.00           O  
ATOM   2950  CB  TRP A 188      99.534   0.511 -18.456  1.00  0.00           C  
ATOM   2951  CG  TRP A 188      99.945  -0.883 -18.091  1.00  0.00           C  
ATOM   2952  CD1 TRP A 188      99.794  -2.002 -18.854  1.00  0.00           C  
ATOM   2953  CD2 TRP A 188     100.582  -1.315 -16.865  1.00  0.00           C  
ATOM   2954  CE2 TRP A 188     100.777  -2.695 -16.972  1.00  0.00           C  
ATOM   2955  CE3 TRP A 188     100.995  -0.652 -15.704  1.00  0.00           C  
ATOM   2956  NE1 TRP A 188     100.289  -3.098 -18.189  1.00  0.00           N  
ATOM   2957  CZ2 TRP A 188     101.367  -3.433 -15.959  1.00  0.00           C  
ATOM   2958  CZ3 TRP A 188     101.589  -1.391 -14.688  1.00  0.00           C  
ATOM   2959  CH2 TRP A 188     101.772  -2.745 -14.813  1.00  0.00           C  
ATOM   2960  H   TRP A 188      99.222   2.905 -19.282  1.00  0.00           H  
ATOM   2961  HA  TRP A 188     101.420   1.524 -18.148  1.00  0.00           H  
ATOM   2962 1HB  TRP A 188      99.077   0.974 -17.580  1.00  0.00           H  
ATOM   2963 2HB  TRP A 188      98.770   0.453 -19.231  1.00  0.00           H  
ATOM   2964  HD1 TRP A 188      99.346  -2.024 -19.846  1.00  0.00           H  
ATOM   2965  HE1 TRP A 188     100.295  -4.045 -18.540  1.00  0.00           H  
ATOM   2966  HE3 TRP A 188     100.856   0.424 -15.600  1.00  0.00           H  
ATOM   2967  HZ2 TRP A 188     101.520  -4.509 -16.038  1.00  0.00           H  
ATOM   2968  HZ3 TRP A 188     101.909  -0.868 -13.785  1.00  0.00           H  
ATOM   2969  HH2 TRP A 188     102.242  -3.296 -13.997  1.00  0.00           H  
ATOM   2970  N   LEU A 189     100.804   0.668 -21.286  1.00  0.00           N  
ATOM   2971  CA  LEU A 189     101.438  -0.025 -22.420  1.00  0.00           C  
ATOM   2972  C   LEU A 189     102.755   0.657 -22.769  1.00  0.00           C  
ATOM   2973  O   LEU A 189     103.739  -0.005 -23.103  1.00  0.00           O  
ATOM   2974  CB  LEU A 189     100.513  -0.031 -23.643  1.00  0.00           C  
ATOM   2975  CG  LEU A 189      99.248  -0.887 -23.516  1.00  0.00           C  
ATOM   2976  CD1 LEU A 189      98.357  -0.663 -24.731  1.00  0.00           C  
ATOM   2977  CD2 LEU A 189      99.637  -2.352 -23.385  1.00  0.00           C  
ATOM   2978  H   LEU A 189      99.912   1.122 -21.425  1.00  0.00           H  
ATOM   2979  HA  LEU A 189     101.652  -1.051 -22.121  1.00  0.00           H  
ATOM   2980 1HB  LEU A 189     100.201   0.993 -23.847  1.00  0.00           H  
ATOM   2981 2HB  LEU A 189     101.076  -0.396 -24.502  1.00  0.00           H  
ATOM   2982  HG  LEU A 189      98.688  -0.581 -22.631  1.00  0.00           H  
ATOM   2983 1HD1 LEU A 189      97.457  -1.272 -24.640  1.00  0.00           H  
ATOM   2984 2HD1 LEU A 189      98.079   0.390 -24.789  1.00  0.00           H  
ATOM   2985 3HD1 LEU A 189      98.897  -0.946 -25.633  1.00  0.00           H  
ATOM   2986 1HD2 LEU A 189      98.737  -2.961 -23.294  1.00  0.00           H  
ATOM   2987 2HD2 LEU A 189     100.194  -2.660 -24.269  1.00  0.00           H  
ATOM   2988 3HD2 LEU A 189     100.256  -2.487 -22.499  1.00  0.00           H  
ATOM   2989  N   LEU A 190     102.794   1.992 -22.698  1.00  0.00           N  
ATOM   2990  CA  LEU A 190     104.009   2.723 -22.930  1.00  0.00           C  
ATOM   2991  C   LEU A 190     105.033   2.437 -21.834  1.00  0.00           C  
ATOM   2992  O   LEU A 190     106.238   2.422 -22.085  1.00  0.00           O  
ATOM   2993  CB  LEU A 190     103.713   4.227 -22.997  1.00  0.00           C  
ATOM   2994  CG  LEU A 190     102.880   4.687 -24.199  1.00  0.00           C  
ATOM   2995  CD1 LEU A 190     102.430   6.126 -23.984  1.00  0.00           C  
ATOM   2996  CD2 LEU A 190     103.705   4.557 -25.471  1.00  0.00           C  
ATOM   2997  H   LEU A 190     101.949   2.500 -22.477  1.00  0.00           H  
ATOM   2998  HA  LEU A 190     104.431   2.400 -23.882  1.00  0.00           H  
ATOM   2999 1HB  LEU A 190     103.180   4.515 -22.093  1.00  0.00           H  
ATOM   3000 2HB  LEU A 190     104.660   4.766 -23.023  1.00  0.00           H  
ATOM   3001  HG  LEU A 190     101.985   4.068 -24.281  1.00  0.00           H  
ATOM   3002 1HD1 LEU A 190     101.837   6.454 -24.838  1.00  0.00           H  
ATOM   3003 2HD1 LEU A 190     101.826   6.188 -23.079  1.00  0.00           H  
ATOM   3004 3HD1 LEU A 190     103.305   6.768 -23.882  1.00  0.00           H  
ATOM   3005 1HD2 LEU A 190     103.111   4.883 -26.324  1.00  0.00           H  
ATOM   3006 2HD2 LEU A 190     104.598   5.176 -25.390  1.00  0.00           H  
ATOM   3007 3HD2 LEU A 190     103.997   3.514 -25.608  1.00  0.00           H  
ATOM   3008  N   TRP A 191     104.567   2.208 -20.613  1.00  0.00           N  
ATOM   3009  CA  TRP A 191     105.471   1.864 -19.529  1.00  0.00           C  
ATOM   3010  C   TRP A 191     106.166   0.536 -19.866  1.00  0.00           C  
ATOM   3011  O   TRP A 191     107.377   0.395 -19.694  1.00  0.00           O  
ATOM   3012  CB  TRP A 191     104.717   1.750 -18.205  1.00  0.00           C  
ATOM   3013  CG  TRP A 191     105.553   1.213 -17.082  1.00  0.00           C  
ATOM   3014  CD1 TRP A 191     106.506   1.888 -16.381  1.00  0.00           C  
ATOM   3015  CD2 TRP A 191     105.514  -0.123 -16.524  1.00  0.00           C  
ATOM   3016  CE2 TRP A 191     106.465  -0.165 -15.501  1.00  0.00           C  
ATOM   3017  CE3 TRP A 191     104.758  -1.267 -16.804  1.00  0.00           C  
ATOM   3018  NE1 TRP A 191     107.061   1.069 -15.429  1.00  0.00           N  
ATOM   3019  CZ2 TRP A 191     106.688  -1.310 -14.754  1.00  0.00           C  
ATOM   3020  CZ3 TRP A 191     104.981  -2.415 -16.053  1.00  0.00           C  
ATOM   3021  CH2 TRP A 191     105.921  -2.435 -15.054  1.00  0.00           C  
ATOM   3022  H   TRP A 191     103.577   2.270 -20.424  1.00  0.00           H  
ATOM   3023  HA  TRP A 191     106.215   2.654 -19.435  1.00  0.00           H  
ATOM   3024 1HB  TRP A 191     104.343   2.733 -17.913  1.00  0.00           H  
ATOM   3025 2HB  TRP A 191     103.854   1.096 -18.331  1.00  0.00           H  
ATOM   3026  HD1 TRP A 191     106.786   2.926 -16.550  1.00  0.00           H  
ATOM   3027  HE1 TRP A 191     107.791   1.330 -14.782  1.00  0.00           H  
ATOM   3028  HE3 TRP A 191     104.008  -1.257 -17.595  1.00  0.00           H  
ATOM   3029  HZ2 TRP A 191     107.430  -1.345 -13.956  1.00  0.00           H  
ATOM   3030  HZ3 TRP A 191     104.389  -3.303 -16.279  1.00  0.00           H  
ATOM   3031  HH2 TRP A 191     106.069  -3.354 -14.484  1.00  0.00           H  
ATOM   3032  N   LEU A 192     105.385  -0.407 -20.338  1.00  0.00           N  
ATOM   3033  CA  LEU A 192     105.943  -1.719 -20.684  1.00  0.00           C  
ATOM   3034  C   LEU A 192     106.983  -1.553 -21.779  1.00  0.00           C  
ATOM   3035  O   LEU A 192     108.054  -2.159 -21.729  1.00  0.00           O  
ATOM   3036  CB  LEU A 192     104.839  -2.678 -21.149  1.00  0.00           C  
ATOM   3037  CG  LEU A 192     103.876  -3.162 -20.059  1.00  0.00           C  
ATOM   3038  CD1 LEU A 192     102.693  -3.872 -20.704  1.00  0.00           C  
ATOM   3039  CD2 LEU A 192     104.614  -4.086 -19.102  1.00  0.00           C  
ATOM   3040  H   LEU A 192     104.398  -0.241 -20.470  1.00  0.00           H  
ATOM   3041  HA  LEU A 192     106.421  -2.137 -19.796  1.00  0.00           H  
ATOM   3042 1HB  LEU A 192     104.248  -2.179 -21.917  1.00  0.00           H  
ATOM   3043 2HB  LEU A 192     105.306  -3.556 -21.593  1.00  0.00           H  
ATOM   3044  HG  LEU A 192     103.489  -2.304 -19.508  1.00  0.00           H  
ATOM   3045 1HD1 LEU A 192     102.009  -4.217 -19.929  1.00  0.00           H  
ATOM   3046 2HD1 LEU A 192     102.173  -3.183 -21.368  1.00  0.00           H  
ATOM   3047 3HD1 LEU A 192     103.051  -4.728 -21.277  1.00  0.00           H  
ATOM   3048 1HD2 LEU A 192     103.929  -4.431 -18.328  1.00  0.00           H  
ATOM   3049 2HD2 LEU A 192     105.000  -4.946 -19.653  1.00  0.00           H  
ATOM   3050 3HD2 LEU A 192     105.442  -3.548 -18.642  1.00  0.00           H  
ATOM   3051  N   GLU A 193     106.664  -0.733 -22.766  1.00  0.00           N  
ATOM   3052  CA  GLU A 193     107.599  -0.513 -23.852  1.00  0.00           C  
ATOM   3053  C   GLU A 193     108.944   0.051 -23.360  1.00  0.00           C  
ATOM   3054  O   GLU A 193     110.009  -0.388 -23.797  1.00  0.00           O  
ATOM   3055  CB  GLU A 193     106.980   0.434 -24.880  1.00  0.00           C  
ATOM   3056  CG  GLU A 193     105.855  -0.180 -25.703  1.00  0.00           C  
ATOM   3057  CD  GLU A 193     105.336   0.748 -26.768  1.00  0.00           C  
ATOM   3058  OE1 GLU A 193     105.747   1.882 -26.793  1.00  0.00           O  
ATOM   3059  OE2 GLU A 193     104.526   0.319 -27.555  1.00  0.00           O1-
ATOM   3060  H   GLU A 193     105.776  -0.251 -22.778  1.00  0.00           H  
ATOM   3061  HA  GLU A 193     107.815  -1.473 -24.320  1.00  0.00           H  
ATOM   3062 1HB  GLU A 193     106.581   1.313 -24.374  1.00  0.00           H  
ATOM   3063 2HB  GLU A 193     107.751   0.776 -25.572  1.00  0.00           H  
ATOM   3064 1HG  GLU A 193     106.220  -1.089 -26.178  1.00  0.00           H  
ATOM   3065 2HG  GLU A 193     105.039  -0.453 -25.037  1.00  0.00           H  
ATOM   3066  N   VAL A 194     108.911   1.024 -22.452  1.00  0.00           N  
ATOM   3067  CA  VAL A 194     110.153   1.572 -21.908  1.00  0.00           C  
ATOM   3068  C   VAL A 194     110.849   0.515 -21.071  1.00  0.00           C  
ATOM   3069  O   VAL A 194     112.073   0.378 -21.119  1.00  0.00           O  
ATOM   3070  CB  VAL A 194     109.871   2.815 -21.045  1.00  0.00           C  
ATOM   3071  CG1 VAL A 194     111.142   3.278 -20.347  1.00  0.00           C  
ATOM   3072  CG2 VAL A 194     109.295   3.926 -21.910  1.00  0.00           C  
ATOM   3073  H   VAL A 194     108.029   1.395 -22.131  1.00  0.00           H  
ATOM   3074  HA  VAL A 194     110.795   1.866 -22.740  1.00  0.00           H  
ATOM   3075  HB  VAL A 194     109.156   2.552 -20.266  1.00  0.00           H  
ATOM   3076 1HG1 VAL A 194     110.925   4.158 -19.741  1.00  0.00           H  
ATOM   3077 2HG1 VAL A 194     111.517   2.479 -19.707  1.00  0.00           H  
ATOM   3078 3HG1 VAL A 194     111.896   3.530 -21.093  1.00  0.00           H  
ATOM   3079 1HG2 VAL A 194     109.099   4.803 -21.293  1.00  0.00           H  
ATOM   3080 2HG2 VAL A 194     110.010   4.186 -22.692  1.00  0.00           H  
ATOM   3081 3HG2 VAL A 194     108.366   3.588 -22.366  1.00  0.00           H  
ATOM   3082  N   ARG A 195     110.069  -0.231 -20.302  1.00  0.00           N  
ATOM   3083  CA  ARG A 195     110.637  -1.292 -19.481  1.00  0.00           C  
ATOM   3084  C   ARG A 195     111.338  -2.344 -20.354  1.00  0.00           C  
ATOM   3085  O   ARG A 195     112.427  -2.814 -20.024  1.00  0.00           O  
ATOM   3086  CB  ARG A 195     109.552  -1.960 -18.649  1.00  0.00           C  
ATOM   3087  CG  ARG A 195     110.061  -2.946 -17.608  1.00  0.00           C  
ATOM   3088  CD  ARG A 195     108.948  -3.711 -16.986  1.00  0.00           C  
ATOM   3089  NE  ARG A 195     109.396  -4.483 -15.839  1.00  0.00           N  
ATOM   3090  CZ  ARG A 195     110.071  -5.647 -15.916  1.00  0.00           C  
ATOM   3091  NH1 ARG A 195     110.366  -6.158 -17.091  1.00  0.00           N1+
ATOM   3092  NH2 ARG A 195     110.434  -6.274 -14.812  1.00  0.00           N  
ATOM   3093  H   ARG A 195     109.073  -0.070 -20.278  1.00  0.00           H  
ATOM   3094  HA  ARG A 195     111.390  -0.857 -18.824  1.00  0.00           H  
ATOM   3095 1HB  ARG A 195     108.974  -1.199 -18.126  1.00  0.00           H  
ATOM   3096 2HB  ARG A 195     108.868  -2.498 -19.305  1.00  0.00           H  
ATOM   3097 1HG  ARG A 195     110.741  -3.655 -18.081  1.00  0.00           H  
ATOM   3098 2HG  ARG A 195     110.588  -2.407 -16.821  1.00  0.00           H  
ATOM   3099 1HD  ARG A 195     108.175  -3.020 -16.651  1.00  0.00           H  
ATOM   3100 2HD  ARG A 195     108.528  -4.399 -17.718  1.00  0.00           H  
ATOM   3101  HE  ARG A 195     109.187  -4.121 -14.918  1.00  0.00           H  
ATOM   3102 1HH1 ARG A 195     110.088  -5.679 -17.936  1.00  0.00           H  
ATOM   3103 2HH1 ARG A 195     110.871  -7.031 -17.149  1.00  0.00           H  
ATOM   3104 1HH2 ARG A 195     110.208  -5.882 -13.909  1.00  0.00           H  
ATOM   3105 2HH2 ARG A 195     110.939  -7.147 -14.869  1.00  0.00           H  
ATOM   3106  N   LEU A 196     110.726  -2.722 -21.472  1.00  0.00           N  
ATOM   3107  CA  LEU A 196     111.340  -3.744 -22.338  1.00  0.00           C  
ATOM   3108  C   LEU A 196     112.675  -3.269 -22.899  1.00  0.00           C  
ATOM   3109  O   LEU A 196     113.637  -4.033 -22.969  1.00  0.00           O  
ATOM   3110  CB  LEU A 196     110.396  -4.099 -23.497  1.00  0.00           C  
ATOM   3111  CG  LEU A 196     109.510  -5.332 -23.280  1.00  0.00           C  
ATOM   3112  CD1 LEU A 196     108.378  -4.981 -22.322  1.00  0.00           C  
ATOM   3113  CD2 LEU A 196     108.967  -5.809 -24.618  1.00  0.00           C  
ATOM   3114  H   LEU A 196     109.838  -2.318 -21.739  1.00  0.00           H  
ATOM   3115  HA  LEU A 196     111.540  -4.632 -21.738  1.00  0.00           H  
ATOM   3116 1HB  LEU A 196     109.743  -3.249 -23.683  1.00  0.00           H  
ATOM   3117 2HB  LEU A 196     110.996  -4.274 -24.390  1.00  0.00           H  
ATOM   3118  HG  LEU A 196     110.099  -6.127 -22.822  1.00  0.00           H  
ATOM   3119 1HD1 LEU A 196     107.748  -5.858 -22.168  1.00  0.00           H  
ATOM   3120 2HD1 LEU A 196     108.795  -4.662 -21.367  1.00  0.00           H  
ATOM   3121 3HD1 LEU A 196     107.780  -4.176 -22.746  1.00  0.00           H  
ATOM   3122 1HD2 LEU A 196     108.338  -6.687 -24.464  1.00  0.00           H  
ATOM   3123 2HD2 LEU A 196     108.377  -5.015 -25.074  1.00  0.00           H  
ATOM   3124 3HD2 LEU A 196     109.797  -6.069 -25.275  1.00  0.00           H  
ATOM   3125  N   ARG A 197     112.727  -2.002 -23.297  1.00  0.00           N  
ATOM   3126  CA  ARG A 197     113.932  -1.408 -23.845  1.00  0.00           C  
ATOM   3127  C   ARG A 197     115.080  -1.453 -22.831  1.00  0.00           C  
ATOM   3128  O   ARG A 197     116.203  -1.827 -23.168  1.00  0.00           O  
ATOM   3129  CB  ARG A 197     113.673   0.034 -24.258  1.00  0.00           C  
ATOM   3130  CG  ARG A 197     114.852   0.731 -24.920  1.00  0.00           C  
ATOM   3131  CD  ARG A 197     114.509   2.116 -25.336  1.00  0.00           C  
ATOM   3132  NE  ARG A 197     114.264   2.980 -24.192  1.00  0.00           N  
ATOM   3133  CZ  ARG A 197     113.632   4.167 -24.253  1.00  0.00           C  
ATOM   3134  NH1 ARG A 197     113.187   4.617 -25.406  1.00  0.00           N1+
ATOM   3135  NH2 ARG A 197     113.458   4.880 -23.153  1.00  0.00           N  
ATOM   3136  H   ARG A 197     111.894  -1.435 -23.212  1.00  0.00           H  
ATOM   3137  HA  ARG A 197     114.238  -1.988 -24.717  1.00  0.00           H  
ATOM   3138 1HB  ARG A 197     112.837   0.069 -24.953  1.00  0.00           H  
ATOM   3139 2HB  ARG A 197     113.396   0.618 -23.381  1.00  0.00           H  
ATOM   3140 1HG  ARG A 197     115.687   0.780 -24.221  1.00  0.00           H  
ATOM   3141 2HG  ARG A 197     115.154   0.172 -25.807  1.00  0.00           H  
ATOM   3142 1HD  ARG A 197     115.331   2.536 -25.912  1.00  0.00           H  
ATOM   3143 2HD  ARG A 197     113.607   2.098 -25.949  1.00  0.00           H  
ATOM   3144  HE  ARG A 197     114.592   2.666 -23.288  1.00  0.00           H  
ATOM   3145 1HH1 ARG A 197     113.321   4.072 -26.246  1.00  0.00           H  
ATOM   3146 2HH1 ARG A 197     112.713   5.508 -25.452  1.00  0.00           H  
ATOM   3147 1HH2 ARG A 197     113.800   4.535 -22.269  1.00  0.00           H  
ATOM   3148 2HH2 ARG A 197     112.986   5.771 -23.200  1.00  0.00           H  
ATOM   3149  N   LYS A 198     114.800  -1.076 -21.586  1.00  0.00           N  
ATOM   3150  CA  LYS A 198     115.837  -1.087 -20.564  1.00  0.00           C  
ATOM   3151  C   LYS A 198     116.247  -2.514 -20.239  1.00  0.00           C  
ATOM   3152  O   LYS A 198     117.428  -2.804 -20.041  1.00  0.00           O  
ATOM   3153  CB  LYS A 198     115.357  -0.372 -19.299  1.00  0.00           C  
ATOM   3154  CG  LYS A 198     116.405  -0.273 -18.198  1.00  0.00           C  
ATOM   3155  CD  LYS A 198     115.882   0.517 -17.007  1.00  0.00           C  
ATOM   3156  CE  LYS A 198     116.908   0.574 -15.886  1.00  0.00           C  
ATOM   3157  NZ  LYS A 198     116.411   1.343 -14.713  1.00  0.00           N1+
ATOM   3158  H   LYS A 198     113.868  -0.777 -21.338  1.00  0.00           H  
ATOM   3159  HA  LYS A 198     116.706  -0.549 -20.945  1.00  0.00           H  
ATOM   3160 1HB  LYS A 198     115.040   0.640 -19.552  1.00  0.00           H  
ATOM   3161 2HB  LYS A 198     114.493  -0.894 -18.892  1.00  0.00           H  
ATOM   3162 1HG  LYS A 198     116.681  -1.275 -17.866  1.00  0.00           H  
ATOM   3163 2HG  LYS A 198     117.296   0.220 -18.586  1.00  0.00           H  
ATOM   3164 1HD  LYS A 198     115.640   1.533 -17.321  1.00  0.00           H  
ATOM   3165 2HD  LYS A 198     114.974   0.046 -16.630  1.00  0.00           H  
ATOM   3166 1HE  LYS A 198     117.154  -0.437 -15.564  1.00  0.00           H  
ATOM   3167 2HE  LYS A 198     117.821   1.046 -16.252  1.00  0.00           H  
ATOM   3168 1HZ  LYS A 198     117.120   1.359 -13.993  1.00  0.00           H  
ATOM   3169 2HZ  LYS A 198     116.197   2.290 -14.997  1.00  0.00           H  
ATOM   3170 3HZ  LYS A 198     115.576   0.905 -14.353  1.00  0.00           H  
ATOM   3171  N   GLY A 199     115.250  -3.390 -20.165  1.00  0.00           N  
ATOM   3172  CA  GLY A 199     115.470  -4.775 -19.807  1.00  0.00           C  
ATOM   3173  C   GLY A 199     116.251  -5.458 -20.901  1.00  0.00           C  
ATOM   3174  O   GLY A 199     117.119  -6.290 -20.636  1.00  0.00           O  
ATOM   3175  H   GLY A 199     114.311  -3.076 -20.365  1.00  0.00           H  
ATOM   3176 1HA  GLY A 199     116.011  -4.824 -18.862  1.00  0.00           H  
ATOM   3177 2HA  GLY A 199     114.510  -5.268 -19.655  1.00  0.00           H  
ATOM   3178  N   GLY A 200     115.939  -5.104 -22.143  1.00  0.00           N  
ATOM   3179  CA  GLY A 200     116.565  -5.739 -23.284  1.00  0.00           C  
ATOM   3180  C   GLY A 200     118.032  -5.370 -23.277  1.00  0.00           C  
ATOM   3181  O   GLY A 200     118.908  -6.240 -23.259  1.00  0.00           O  
ATOM   3182  H   GLY A 200     115.253  -4.379 -22.299  1.00  0.00           H  
ATOM   3183 1HA  GLY A 200     116.429  -6.819 -23.221  1.00  0.00           H  
ATOM   3184 2HA  GLY A 200     116.078  -5.405 -24.201  1.00  0.00           H  
ATOM   3185  N   GLY A 201     118.293  -4.068 -23.277  1.00  0.00           N  
ATOM   3186  CA  GLY A 201     119.648  -3.557 -23.413  1.00  0.00           C  
ATOM   3187  C   GLY A 201     120.150  -3.011 -22.083  1.00  0.00           C  
ATOM   3188  O   GLY A 201     120.561  -3.762 -21.242  1.00  0.00           O  
ATOM   3189  OXT GLY A 201     120.133  -1.830 -21.875  1.00  0.00           O1-
ATOM   3190  H   GLY A 201     117.529  -3.414 -23.178  1.00  0.00           H  
ATOM   3191 1HA  GLY A 201     120.304  -4.355 -23.760  1.00  0.00           H  
ATOM   3192 2HA  GLY A 201     119.668  -2.774 -24.168  1.00  0.00           H  
TER   
ATOM   3193  N   PRO B   1     114.135  10.172  36.653  1.00  0.00           N  
ATOM   3194  CA  PRO B   1     112.885   9.965  35.897  1.00  0.00           C  
ATOM   3195  C   PRO B   1     112.580   8.492  35.722  1.00  0.00           C  
ATOM   3196  O   PRO B   1     111.416   8.092  35.665  1.00  0.00           O  
ATOM   3197  CB  PRO B   1     113.173  10.638  34.552  1.00  0.00           C  
ATOM   3198  CG  PRO B   1     114.661  10.689  34.479  1.00  0.00           C  
ATOM   3199  CD  PRO B   1     115.098  10.901  35.904  1.00  0.00           C  
ATOM   3200 1H   PRO B   1     114.477   9.222  36.881  1.00  0.00           H  
ATOM   3201 2H   PRO B   1     113.885  10.603  37.517  1.00  0.00           H  
ATOM   3202  HA  PRO B   1     112.057  10.461  36.425  1.00  0.00           H  
ATOM   3203 1HB  PRO B   1     112.727  10.052  33.735  1.00  0.00           H  
ATOM   3204 2HB  PRO B   1     112.709  11.634  34.523  1.00  0.00           H  
ATOM   3205 1HG  PRO B   1     115.052   9.754  34.051  1.00  0.00           H  
ATOM   3206 2HG  PRO B   1     114.981  11.503  33.812  1.00  0.00           H  
ATOM   3207 1HD  PRO B   1     116.116  10.507  36.038  1.00  0.00           H  
ATOM   3208 2HD  PRO B   1     115.062  11.974  36.143  1.00  0.00           H  
ATOM   3209  N   GLU B   2     113.609   7.655  35.633  1.00  0.00           N  
ATOM   3210  CA  GLU B   2     113.363   6.248  35.358  1.00  0.00           C  
ATOM   3211  C   GLU B   2     112.580   5.652  36.529  1.00  0.00           C  
ATOM   3212  O   GLU B   2     111.706   4.807  36.338  1.00  0.00           O  
ATOM   3213  CB  GLU B   2     114.679   5.494  35.147  1.00  0.00           C  
ATOM   3214  CG  GLU B   2     115.474   5.946  33.930  1.00  0.00           C  
ATOM   3215  CD  GLU B   2     116.262   7.203  34.181  1.00  0.00           C  
ATOM   3216  OE1 GLU B   2     116.196   7.715  35.272  1.00  0.00           O  
ATOM   3217  OE2 GLU B   2     116.932   7.649  33.279  1.00  0.00           O1-
ATOM   3218  H   GLU B   2     114.434   7.873  35.728  1.00  0.00           H  
ATOM   3219  HA  GLU B   2     112.732   6.175  34.471  1.00  0.00           H  
ATOM   3220 1HB  GLU B   2     115.312   5.615  36.025  1.00  0.00           H  
ATOM   3221 2HB  GLU B   2     114.474   4.429  35.035  1.00  0.00           H  
ATOM   3222 1HG  GLU B   2     116.161   5.152  33.642  1.00  0.00           H  
ATOM   3223 2HG  GLU B   2     114.788   6.113  33.102  1.00  0.00           H  
ATOM   3224  N   GLU B   3     112.897   6.092  37.743  1.00  0.00           N  
ATOM   3225  CA  GLU B   3     112.173   5.596  38.908  1.00  0.00           C  
ATOM   3226  C   GLU B   3     110.680   5.903  38.831  1.00  0.00           C  
ATOM   3227  O   GLU B   3     109.847   5.085  39.224  1.00  0.00           O  
ATOM   3228  CB  GLU B   3     112.759   6.199  40.187  1.00  0.00           C  
ATOM   3229  CG  GLU B   3     112.054   5.766  41.465  1.00  0.00           C  
ATOM   3230  CD  GLU B   3     112.675   6.355  42.703  1.00  0.00           C  
ATOM   3231  OE1 GLU B   3     113.729   6.932  42.598  1.00  0.00           O  
ATOM   3232  OE2 GLU B   3     112.090   6.227  43.753  1.00  0.00           O1-
ATOM   3233  H   GLU B   3     113.514   6.668  37.917  1.00  0.00           H  
ATOM   3234  HA  GLU B   3     112.291   4.512  38.953  1.00  0.00           H  
ATOM   3235 1HB  GLU B   3     113.809   5.921  40.273  1.00  0.00           H  
ATOM   3236 2HB  GLU B   3     112.710   7.287  40.131  1.00  0.00           H  
ATOM   3237 1HG  GLU B   3     111.010   6.073  41.415  1.00  0.00           H  
ATOM   3238 2HG  GLU B   3     112.083   4.679  41.532  1.00  0.00           H  
ATOM   3239  N   ILE B   4     110.338   7.082  38.328  1.00  0.00           N  
ATOM   3240  CA  ILE B   4     108.930   7.493  38.318  1.00  0.00           C  
ATOM   3241  C   ILE B   4     108.212   6.597  37.343  1.00  0.00           C  
ATOM   3242  O   ILE B   4     107.106   6.130  37.613  1.00  0.00           O  
ATOM   3243  CB  ILE B   4     108.753   8.969  37.913  1.00  0.00           C  
ATOM   3244  CG1 ILE B   4     109.387   9.888  38.961  1.00  0.00           C  
ATOM   3245  CG2 ILE B   4     107.280   9.297  37.734  1.00  0.00           C  
ATOM   3246  CD1 ILE B   4     109.538  11.322  38.503  1.00  0.00           C  
ATOM   3247  H   ILE B   4     111.036   7.705  37.948  1.00  0.00           H  
ATOM   3248  HA  ILE B   4     108.529   7.373  39.323  1.00  0.00           H  
ATOM   3249  HB  ILE B   4     109.276   9.153  36.976  1.00  0.00           H  
ATOM   3250 1HG1 ILE B   4     108.781   9.881  39.866  1.00  0.00           H  
ATOM   3251 2HG1 ILE B   4     110.375   9.511  39.227  1.00  0.00           H  
ATOM   3252 1HG2 ILE B   4     107.173  10.344  37.448  1.00  0.00           H  
ATOM   3253 2HG2 ILE B   4     106.859   8.664  36.953  1.00  0.00           H  
ATOM   3254 3HG2 ILE B   4     106.751   9.121  38.669  1.00  0.00           H  
ATOM   3255 1HD1 ILE B   4     109.993  11.911  39.299  1.00  0.00           H  
ATOM   3256 2HD1 ILE B   4     110.172  11.357  37.617  1.00  0.00           H  
ATOM   3257 3HD1 ILE B   4     108.557  11.732  38.265  1.00  0.00           H  
ATOM   3258  N   LEU B   5     108.861   6.362  36.196  1.00  0.00           N  
ATOM   3259  CA  LEU B   5     108.286   5.517  35.136  1.00  0.00           C  
ATOM   3260  C   LEU B   5     108.045   4.130  35.698  1.00  0.00           C  
ATOM   3261  O   LEU B   5     106.981   3.544  35.494  1.00  0.00           O  
ATOM   3262  CB  LEU B   5     109.222   5.437  33.924  1.00  0.00           C  
ATOM   3263  CG  LEU B   5     108.771   4.498  32.797  1.00  0.00           C  
ATOM   3264  CD1 LEU B   5     107.390   4.914  32.310  1.00  0.00           C  
ATOM   3265  CD2 LEU B   5     109.786   4.541  31.664  1.00  0.00           C  
ATOM   3266  H   LEU B   5     109.771   6.778  36.054  1.00  0.00           H  
ATOM   3267  HA  LEU B   5     107.344   5.959  34.815  1.00  0.00           H  
ATOM   3268 1HB  LEU B   5     109.328   6.435  33.501  1.00  0.00           H  
ATOM   3269 2HB  LEU B   5     110.203   5.102  34.261  1.00  0.00           H  
ATOM   3270  HG  LEU B   5     108.696   3.480  33.180  1.00  0.00           H  
ATOM   3271 1HD1 LEU B   5     107.069   4.248  31.510  1.00  0.00           H  
ATOM   3272 2HD1 LEU B   5     106.680   4.857  33.136  1.00  0.00           H  
ATOM   3273 3HD1 LEU B   5     107.430   5.936  31.936  1.00  0.00           H  
ATOM   3274 1HD2 LEU B   5     109.467   3.872  30.864  1.00  0.00           H  
ATOM   3275 2HD2 LEU B   5     109.861   5.558  31.280  1.00  0.00           H  
ATOM   3276 3HD2 LEU B   5     110.760   4.221  32.036  1.00  0.00           H  
ATOM   3277  N   GLU B   6     109.031   3.591  36.410  1.00  0.00           N  
ATOM   3278  CA  GLU B   6     108.864   2.273  36.989  1.00  0.00           C  
ATOM   3279  C   GLU B   6     107.686   2.220  37.974  1.00  0.00           C  
ATOM   3280  O   GLU B   6     106.902   1.271  37.967  1.00  0.00           O  
ATOM   3281  CB  GLU B   6     110.154   1.851  37.694  1.00  0.00           C  
ATOM   3282  CG  GLU B   6     111.302   1.507  36.756  1.00  0.00           C  
ATOM   3283  CD  GLU B   6     112.588   1.221  37.481  1.00  0.00           C  
ATOM   3284  OE1 GLU B   6     112.630   1.414  38.673  1.00  0.00           O  
ATOM   3285  OE2 GLU B   6     113.528   0.811  36.843  1.00  0.00           O1-
ATOM   3286  H   GLU B   6     109.897   4.088  36.555  1.00  0.00           H  
ATOM   3287  HA  GLU B   6     108.642   1.569  36.187  1.00  0.00           H  
ATOM   3288 1HB  GLU B   6     110.489   2.653  38.353  1.00  0.00           H  
ATOM   3289 2HB  GLU B   6     109.960   0.977  38.317  1.00  0.00           H  
ATOM   3290 1HG  GLU B   6     111.028   0.632  36.167  1.00  0.00           H  
ATOM   3291 2HG  GLU B   6     111.456   2.339  36.068  1.00  0.00           H  
ATOM   3292  N   ARG B   7     107.550   3.232  38.824  1.00  0.00           N  
ATOM   3293  CA  ARG B   7     106.429   3.300  39.738  1.00  0.00           C  
ATOM   3294  C   ARG B   7     105.088   3.462  39.014  1.00  0.00           C  
ATOM   3295  O   ARG B   7     104.081   2.882  39.419  1.00  0.00           O  
ATOM   3296  CB  ARG B   7     106.618   4.457  40.707  1.00  0.00           C  
ATOM   3297  CG  ARG B   7     107.726   4.260  41.729  1.00  0.00           C  
ATOM   3298  CD  ARG B   7     107.870   5.443  42.616  1.00  0.00           C  
ATOM   3299  NE  ARG B   7     109.000   5.305  43.523  1.00  0.00           N  
ATOM   3300  CZ  ARG B   7     108.965   4.631  44.689  1.00  0.00           C  
ATOM   3301  NH1 ARG B   7     107.856   4.041  45.076  1.00  0.00           N1+
ATOM   3302  NH2 ARG B   7     110.047   4.564  45.444  1.00  0.00           N  
ATOM   3303  H   ARG B   7     108.241   3.970  38.837  1.00  0.00           H  
ATOM   3304  HA  ARG B   7     106.386   2.370  40.304  1.00  0.00           H  
ATOM   3305 1HB  ARG B   7     106.842   5.366  40.149  1.00  0.00           H  
ATOM   3306 2HB  ARG B   7     105.691   4.630  41.254  1.00  0.00           H  
ATOM   3307 1HG  ARG B   7     107.498   3.393  42.349  1.00  0.00           H  
ATOM   3308 2HG  ARG B   7     108.672   4.100  41.212  1.00  0.00           H  
ATOM   3309 1HD  ARG B   7     108.028   6.336  42.011  1.00  0.00           H  
ATOM   3310 2HD  ARG B   7     106.968   5.564  43.212  1.00  0.00           H  
ATOM   3311  HE  ARG B   7     109.871   5.746  43.260  1.00  0.00           H  
ATOM   3312 1HH1 ARG B   7     107.028   4.092  44.497  1.00  0.00           H  
ATOM   3313 2HH1 ARG B   7     107.831   3.536  45.950  1.00  0.00           H  
ATOM   3314 1HH2 ARG B   7     110.901   5.017  45.148  1.00  0.00           H  
ATOM   3315 2HH2 ARG B   7     110.021   4.059  46.319  1.00  0.00           H  
ATOM   3316  N   ALA B   8     105.088   4.248  37.952  1.00  0.00           N  
ATOM   3317  CA  ALA B   8     103.845   4.440  37.184  1.00  0.00           C  
ATOM   3318  C   ALA B   8     103.447   3.105  36.587  1.00  0.00           C  
ATOM   3319  O   ALA B   8     102.266   2.760  36.545  1.00  0.00           O  
ATOM   3320  CB  ALA B   8     104.020   5.470  36.083  1.00  0.00           C  
ATOM   3321  H   ALA B   8     105.929   4.722  37.654  1.00  0.00           H  
ATOM   3322  HA  ALA B   8     103.077   4.798  37.869  1.00  0.00           H  
ATOM   3323 1HB  ALA B   8     103.081   5.583  35.539  1.00  0.00           H  
ATOM   3324 2HB  ALA B   8     104.304   6.426  36.521  1.00  0.00           H  
ATOM   3325 3HB  ALA B   8     104.798   5.140  35.396  1.00  0.00           H  
ATOM   3326  N   ARG B   9     104.441   2.347  36.120  1.00  0.00           N  
ATOM   3327  CA  ARG B   9     104.160   1.055  35.497  1.00  0.00           C  
ATOM   3328  C   ARG B   9     103.735  -0.001  36.543  1.00  0.00           C  
ATOM   3329  O   ARG B   9     102.930  -0.885  36.255  1.00  0.00           O  
ATOM   3330  CB  ARG B   9     105.383   0.559  34.740  1.00  0.00           C  
ATOM   3331  CG  ARG B   9     105.702   1.327  33.466  1.00  0.00           C  
ATOM   3332  CD  ARG B   9     106.935   0.815  32.812  1.00  0.00           C  
ATOM   3333  NE  ARG B   9     106.741  -0.514  32.256  1.00  0.00           N  
ATOM   3334  CZ  ARG B   9     106.206  -0.767  31.045  1.00  0.00           C  
ATOM   3335  NH1 ARG B   9     105.818   0.227  30.279  1.00  0.00           N1+
ATOM   3336  NH2 ARG B   9     106.074  -2.014  30.629  1.00  0.00           N  
ATOM   3337  H   ARG B   9     105.398   2.661  36.195  1.00  0.00           H  
ATOM   3338  HA  ARG B   9     103.321   1.177  34.810  1.00  0.00           H  
ATOM   3339 1HB  ARG B   9     106.258   0.615  35.386  1.00  0.00           H  
ATOM   3340 2HB  ARG B   9     105.244  -0.487  34.469  1.00  0.00           H  
ATOM   3341 1HG  ARG B   9     104.875   1.226  32.764  1.00  0.00           H  
ATOM   3342 2HG  ARG B   9     105.851   2.380  33.704  1.00  0.00           H  
ATOM   3343 1HD  ARG B   9     107.219   1.486  32.002  1.00  0.00           H  
ATOM   3344 2HD  ARG B   9     107.740   0.765  33.543  1.00  0.00           H  
ATOM   3345  HE  ARG B   9     107.029  -1.305  32.817  1.00  0.00           H  
ATOM   3346 1HH1 ARG B   9     105.918   1.180  30.596  1.00  0.00           H  
ATOM   3347 2HH1 ARG B   9     105.416   0.037  29.372  1.00  0.00           H  
ATOM   3348 1HH2 ARG B   9     106.373  -2.778  31.220  1.00  0.00           H  
ATOM   3349 2HH2 ARG B   9     105.673  -2.204  29.723  1.00  0.00           H  
ATOM   3350  N   GLU B  10     104.273   0.088  37.757  1.00  0.00           N  
ATOM   3351  CA  GLU B  10     103.825  -0.798  38.829  1.00  0.00           C  
ATOM   3352  C   GLU B  10     102.358  -0.515  39.172  1.00  0.00           C  
ATOM   3353  O   GLU B  10     101.571  -1.439  39.381  1.00  0.00           O  
ATOM   3354  CB  GLU B  10     104.700  -0.623  40.072  1.00  0.00           C  
ATOM   3355  CG  GLU B  10     106.100  -1.209  39.943  1.00  0.00           C  
ATOM   3356  CD  GLU B  10     106.986  -0.870  41.109  1.00  0.00           C  
ATOM   3357  OE1 GLU B  10     106.600  -0.047  41.906  1.00  0.00           O  
ATOM   3358  OE2 GLU B  10     108.050  -1.432  41.203  1.00  0.00           O1-
ATOM   3359  H   GLU B  10     104.997   0.766  37.947  1.00  0.00           H  
ATOM   3360  HA  GLU B  10     103.874  -1.827  38.472  1.00  0.00           H  
ATOM   3361 1HB  GLU B  10     104.803   0.439  40.300  1.00  0.00           H  
ATOM   3362 2HB  GLU B  10     104.218  -1.096  40.927  1.00  0.00           H  
ATOM   3363 1HG  GLU B  10     106.022  -2.294  39.865  1.00  0.00           H  
ATOM   3364 2HG  GLU B  10     106.555  -0.837  39.026  1.00  0.00           H  
ATOM   3365  N   SER B  11     101.970   0.752  39.236  1.00  0.00           N  
ATOM   3366  CA  SER B  11     100.567   1.105  39.447  1.00  0.00           C  
ATOM   3367  C   SER B  11      99.683   0.704  38.269  1.00  0.00           C  
ATOM   3368  O   SER B  11      98.525   0.327  38.447  1.00  0.00           O  
ATOM   3369  CB  SER B  11     100.440   2.597  39.690  1.00  0.00           C  
ATOM   3370  OG  SER B  11     101.030   2.958  40.910  1.00  0.00           O  
ATOM   3371  H   SER B  11     102.653   1.490  39.136  1.00  0.00           H  
ATOM   3372  HA  SER B  11     100.205   0.571  40.328  1.00  0.00           H  
ATOM   3373 1HB  SER B  11     100.920   3.139  38.877  1.00  0.00           H  
ATOM   3374 2HB  SER B  11      99.388   2.877  39.696  1.00  0.00           H  
ATOM   3375  HG  SER B  11     101.319   3.868  40.804  1.00  0.00           H  
ATOM   3376  N   LEU B  12     100.231   0.787  37.064  1.00  0.00           N  
ATOM   3377  CA  LEU B  12      99.523   0.295  35.898  1.00  0.00           C  
ATOM   3378  C   LEU B  12      99.249  -1.229  36.000  1.00  0.00           C  
ATOM   3379  O   LEU B  12      98.142  -1.689  35.720  1.00  0.00           O  
ATOM   3380  CB  LEU B  12     100.339   0.602  34.635  1.00  0.00           C  
ATOM   3381  CG  LEU B  12      99.791   0.008  33.330  1.00  0.00           C  
ATOM   3382  CD1 LEU B  12      98.421   0.606  33.035  1.00  0.00           C  
ATOM   3383  CD2 LEU B  12     100.767   0.290  32.196  1.00  0.00           C  
ATOM   3384  H   LEU B  12     101.148   1.195  36.949  1.00  0.00           H  
ATOM   3385  HA  LEU B  12      98.563   0.806  35.834  1.00  0.00           H  
ATOM   3386 1HB  LEU B  12     100.393   1.681  34.510  1.00  0.00           H  
ATOM   3387 2HB  LEU B  12     101.349   0.221  34.773  1.00  0.00           H  
ATOM   3388  HG  LEU B  12      99.667  -1.069  33.443  1.00  0.00           H  
ATOM   3389 1HD1 LEU B  12      98.033   0.184  32.109  1.00  0.00           H  
ATOM   3390 2HD1 LEU B  12      97.739   0.373  33.852  1.00  0.00           H  
ATOM   3391 3HD1 LEU B  12      98.512   1.687  32.932  1.00  0.00           H  
ATOM   3392 1HD2 LEU B  12     100.377  -0.132  31.268  1.00  0.00           H  
ATOM   3393 2HD2 LEU B  12     100.890   1.366  32.081  1.00  0.00           H  
ATOM   3394 3HD2 LEU B  12     101.731  -0.163  32.425  1.00  0.00           H  
ATOM   3395  N   GLU B  13     100.245  -2.027  36.401  1.00  0.00           N  
ATOM   3396  CA  GLU B  13     100.021  -3.454  36.515  1.00  0.00           C  
ATOM   3397  C   GLU B  13      98.958  -3.724  37.593  1.00  0.00           C  
ATOM   3398  O   GLU B  13      98.150  -4.642  37.464  1.00  0.00           O  
ATOM   3399  CB  GLU B  13     101.328  -4.175  36.854  1.00  0.00           C  
ATOM   3400  CG  GLU B  13     102.311  -4.273  35.697  1.00  0.00           C  
ATOM   3401  CD  GLU B  13     101.800  -5.118  34.564  1.00  0.00           C  
ATOM   3402  OE1 GLU B  13     101.270  -6.172  34.826  1.00  0.00           O  
ATOM   3403  OE2 GLU B  13     101.939  -4.711  33.435  1.00  0.00           O1-
ATOM   3404  H   GLU B  13     101.155  -1.651  36.625  1.00  0.00           H  
ATOM   3405  HA  GLU B  13      99.626  -3.821  35.567  1.00  0.00           H  
ATOM   3406 1HB  GLU B  13     101.826  -3.659  37.675  1.00  0.00           H  
ATOM   3407 2HB  GLU B  13     101.107  -5.187  37.191  1.00  0.00           H  
ATOM   3408 1HG  GLU B  13     102.515  -3.270  35.322  1.00  0.00           H  
ATOM   3409 2HG  GLU B  13     103.246  -4.692  36.063  1.00  0.00           H  
ATOM   3410  N   ARG B  14      98.972  -2.927  38.641  1.00  0.00           N  
ATOM   3411  CA  ARG B  14      97.982  -3.072  39.708  1.00  0.00           C  
ATOM   3412  C   ARG B  14      96.594  -2.800  39.166  1.00  0.00           C  
ATOM   3413  O   ARG B  14      95.644  -3.516  39.479  1.00  0.00           O  
ATOM   3414  CB  ARG B  14      98.273  -2.120  40.860  1.00  0.00           C  
ATOM   3415  CG  ARG B  14      97.276  -2.181  42.008  1.00  0.00           C  
ATOM   3416  CD  ARG B  14      97.318  -3.494  42.702  1.00  0.00           C  
ATOM   3417  NE  ARG B  14      96.439  -3.524  43.858  1.00  0.00           N  
ATOM   3418  CZ  ARG B  14      96.292  -4.582  44.681  1.00  0.00           C  
ATOM   3419  NH1 ARG B  14      96.973  -5.685  44.461  1.00  0.00           N1+
ATOM   3420  NH2 ARG B  14      95.464  -4.510  45.708  1.00  0.00           N  
ATOM   3421  H   ARG B  14      99.673  -2.202  38.714  1.00  0.00           H  
ATOM   3422  HA  ARG B  14      98.023  -4.096  40.082  1.00  0.00           H  
ATOM   3423 1HB  ARG B  14      99.259  -2.332  41.268  1.00  0.00           H  
ATOM   3424 2HB  ARG B  14      98.285  -1.096  40.489  1.00  0.00           H  
ATOM   3425 1HG  ARG B  14      97.509  -1.402  42.733  1.00  0.00           H  
ATOM   3426 2HG  ARG B  14      96.268  -2.030  41.623  1.00  0.00           H  
ATOM   3427 1HD  ARG B  14      97.005  -4.279  42.013  1.00  0.00           H  
ATOM   3428 2HD  ARG B  14      98.334  -3.694  43.041  1.00  0.00           H  
ATOM   3429  HE  ARG B  14      95.897  -2.695  44.059  1.00  0.00           H  
ATOM   3430 1HH1 ARG B  14      97.607  -5.740  43.675  1.00  0.00           H  
ATOM   3431 2HH1 ARG B  14      96.864  -6.478  45.077  1.00  0.00           H  
ATOM   3432 1HH2 ARG B  14      94.941  -3.662  45.877  1.00  0.00           H  
ATOM   3433 2HH2 ARG B  14      95.355  -5.302  46.324  1.00  0.00           H  
ATOM   3434  N   ALA B  15      96.469  -1.757  38.343  1.00  0.00           N  
ATOM   3435  CA  ALA B  15      95.206  -1.452  37.728  1.00  0.00           C  
ATOM   3436  C   ALA B  15      94.757  -2.620  36.830  1.00  0.00           C  
ATOM   3437  O   ALA B  15      93.575  -2.966  36.789  1.00  0.00           O  
ATOM   3438  CB  ALA B  15      95.291  -0.155  36.945  1.00  0.00           C  
ATOM   3439  H   ALA B  15      97.266  -1.170  38.145  1.00  0.00           H  
ATOM   3440  HA  ALA B  15      94.462  -1.338  38.518  1.00  0.00           H  
ATOM   3441 1HB  ALA B  15      94.324   0.059  36.489  1.00  0.00           H  
ATOM   3442 2HB  ALA B  15      95.561   0.659  37.619  1.00  0.00           H  
ATOM   3443 3HB  ALA B  15      96.048  -0.247  36.168  1.00  0.00           H  
ATOM   3444  N   ARG B  16      95.700  -3.225  36.117  1.00  0.00           N  
ATOM   3445  CA  ARG B  16      95.368  -4.327  35.220  1.00  0.00           C  
ATOM   3446  C   ARG B  16      94.766  -5.492  35.982  1.00  0.00           C  
ATOM   3447  O   ARG B  16      93.748  -6.053  35.575  1.00  0.00           O  
ATOM   3448  CB  ARG B  16      96.603  -4.803  34.471  1.00  0.00           C  
ATOM   3449  CG  ARG B  16      96.351  -5.915  33.464  1.00  0.00           C  
ATOM   3450  CD  ARG B  16      97.581  -6.255  32.702  1.00  0.00           C  
ATOM   3451  NE  ARG B  16      98.591  -6.868  33.549  1.00  0.00           N  
ATOM   3452  CZ  ARG B  16      98.563  -8.148  33.969  1.00  0.00           C  
ATOM   3453  NH1 ARG B  16      97.572  -8.935  33.614  1.00  0.00           N1+
ATOM   3454  NH2 ARG B  16      99.532  -8.612  34.738  1.00  0.00           N  
ATOM   3455  H   ARG B  16      96.662  -2.924  36.190  1.00  0.00           H  
ATOM   3456  HA  ARG B  16      94.642  -3.972  34.488  1.00  0.00           H  
ATOM   3457 1HB  ARG B  16      97.047  -3.966  33.933  1.00  0.00           H  
ATOM   3458 2HB  ARG B  16      97.344  -5.165  35.183  1.00  0.00           H  
ATOM   3459 1HG  ARG B  16      96.015  -6.811  33.988  1.00  0.00           H  
ATOM   3460 2HG  ARG B  16      95.586  -5.598  32.755  1.00  0.00           H  
ATOM   3461 1HD  ARG B  16      97.332  -6.954  31.905  1.00  0.00           H  
ATOM   3462 2HD  ARG B  16      98.002  -5.348  32.270  1.00  0.00           H  
ATOM   3463  HE  ARG B  16      99.370  -6.294  33.843  1.00  0.00           H  
ATOM   3464 1HH1 ARG B  16      96.831  -8.580  33.026  1.00  0.00           H  
ATOM   3465 2HH1 ARG B  16      97.551  -9.894  33.929  1.00  0.00           H  
ATOM   3466 1HH2 ARG B  16     100.296  -8.006  35.011  1.00  0.00           H  
ATOM   3467 2HH2 ARG B  16      99.513  -9.571  35.053  1.00  0.00           H  
ATOM   3468  N   GLU B  17      95.422  -5.825  37.074  1.00  0.00           N  
ATOM   3469  CA  GLU B  17      95.001  -6.917  37.965  1.00  0.00           C  
ATOM   3470  C   GLU B  17      93.632  -6.604  38.570  1.00  0.00           C  
ATOM   3471  O   GLU B  17      92.773  -7.482  38.676  1.00  0.00           O  
ATOM   3472  CB  GLU B  17      96.028  -7.137  39.079  1.00  0.00           C  
ATOM   3473  CG  GLU B  17      95.730  -8.326  39.982  1.00  0.00           C  
ATOM   3474  CD  GLU B  17      96.822  -8.589  40.981  1.00  0.00           C  
ATOM   3475  OE1 GLU B  17      97.699  -7.768  41.104  1.00  0.00           O  
ATOM   3476  OE2 GLU B  17      96.781  -9.614  41.619  1.00  0.00           O1-
ATOM   3477  H   GLU B  17      96.252  -5.298  37.301  1.00  0.00           H  
ATOM   3478  HA  GLU B  17      94.909  -7.829  37.375  1.00  0.00           H  
ATOM   3479 1HB  GLU B  17      97.014  -7.289  38.639  1.00  0.00           H  
ATOM   3480 2HB  GLU B  17      96.081  -6.247  39.706  1.00  0.00           H  
ATOM   3481 1HG  GLU B  17      94.800  -8.138  40.519  1.00  0.00           H  
ATOM   3482 2HG  GLU B  17      95.587  -9.211  39.364  1.00  0.00           H  
ATOM   3483  N   ALA B  18      93.445  -5.350  38.961  1.00  0.00           N  
ATOM   3484  CA  ALA B  18      92.161  -4.903  39.525  1.00  0.00           C  
ATOM   3485  C   ALA B  18      91.003  -5.091  38.543  1.00  0.00           C  
ATOM   3486  O   ALA B  18      89.887  -5.430  38.938  1.00  0.00           O  
ATOM   3487  CB  ALA B  18      92.259  -3.436  39.943  1.00  0.00           C  
ATOM   3488  H   ALA B  18      94.200  -4.687  38.868  1.00  0.00           H  
ATOM   3489  HA  ALA B  18      91.948  -5.510  40.405  1.00  0.00           H  
ATOM   3490 1HB  ALA B  18      91.305  -3.112  40.360  1.00  0.00           H  
ATOM   3491 2HB  ALA B  18      93.041  -3.324  40.694  1.00  0.00           H  
ATOM   3492 3HB  ALA B  18      92.502  -2.826  39.073  1.00  0.00           H  
ATOM   3493  N   SER B  19      91.278  -4.869  37.258  1.00  0.00           N  
ATOM   3494  CA  SER B  19      90.290  -5.047  36.198  1.00  0.00           C  
ATOM   3495  C   SER B  19      89.835  -6.495  36.087  1.00  0.00           C  
ATOM   3496  O   SER B  19      88.637  -6.778  36.034  1.00  0.00           O  
ATOM   3497  CB  SER B  19      90.864  -4.590  34.870  1.00  0.00           C  
ATOM   3498  OG  SER B  19      89.932  -4.752  33.838  1.00  0.00           O  
ATOM   3499  H   SER B  19      92.210  -4.565  37.017  1.00  0.00           H  
ATOM   3500  HA  SER B  19      89.416  -4.436  36.431  1.00  0.00           H  
ATOM   3501 1HB  SER B  19      91.156  -3.543  34.941  1.00  0.00           H  
ATOM   3502 2HB  SER B  19      91.762  -5.164  34.648  1.00  0.00           H  
ATOM   3503  HG  SER B  19      90.377  -4.471  33.034  1.00  0.00           H  
ATOM   3504  N   LYS B  20      90.833  -7.360  36.059  1.00  0.00           N  
ATOM   3505  CA  LYS B  20      90.665  -8.800  35.981  1.00  0.00           C  
ATOM   3506  C   LYS B  20      89.840  -9.352  37.152  1.00  0.00           C  
ATOM   3507  O   LYS B  20      89.036 -10.267  36.975  1.00  0.00           O  
ATOM   3508  CB  LYS B  20      92.032  -9.484  35.932  1.00  0.00           C  
ATOM   3509  CG  LYS B  20      91.975 -11.005  35.904  1.00  0.00           C  
ATOM   3510  CD  LYS B  20      93.369 -11.610  35.834  1.00  0.00           C  
ATOM   3511  CE  LYS B  20      93.332 -13.116  36.043  1.00  0.00           C  
ATOM   3512  NZ  LYS B  20      94.696 -13.710  36.062  1.00  0.00           N1+
ATOM   3513  H   LYS B  20      91.767  -6.976  36.092  1.00  0.00           H  
ATOM   3514  HA  LYS B  20      90.113  -9.036  35.071  1.00  0.00           H  
ATOM   3515 1HB  LYS B  20      92.573  -9.153  35.045  1.00  0.00           H  
ATOM   3516 2HB  LYS B  20      92.618  -9.187  36.802  1.00  0.00           H  
ATOM   3517 1HG  LYS B  20      91.476 -11.367  36.804  1.00  0.00           H  
ATOM   3518 2HG  LYS B  20      91.402 -11.332  35.037  1.00  0.00           H  
ATOM   3519 1HD  LYS B  20      93.809 -11.398  34.858  1.00  0.00           H  
ATOM   3520 2HD  LYS B  20      93.999 -11.162  36.602  1.00  0.00           H  
ATOM   3521 1HE  LYS B  20      92.838 -13.340  36.988  1.00  0.00           H  
ATOM   3522 2HE  LYS B  20      92.758 -13.581  35.241  1.00  0.00           H  
ATOM   3523 1HZ  LYS B  20      94.628 -14.708  36.202  1.00  0.00           H  
ATOM   3524 2HZ  LYS B  20      95.157 -13.525  35.182  1.00  0.00           H  
ATOM   3525 3HZ  LYS B  20      95.231 -13.301  36.814  1.00  0.00           H  
ATOM   3526  N   ARG B  21      90.043  -8.791  38.340  1.00  0.00           N  
ATOM   3527  CA  ARG B  21      89.297  -9.202  39.537  1.00  0.00           C  
ATOM   3528  C   ARG B  21      87.856  -8.705  39.474  1.00  0.00           C  
ATOM   3529  O   ARG B  21      86.984  -9.173  40.227  1.00  0.00           O  
ATOM   3530  CB  ARG B  21      89.958  -8.664  40.799  1.00  0.00           C  
ATOM   3531  CG  ARG B  21      91.311  -9.280  41.122  1.00  0.00           C  
ATOM   3532  CD  ARG B  21      91.889  -8.712  42.366  1.00  0.00           C  
ATOM   3533  NE  ARG B  21      93.243  -9.185  42.602  1.00  0.00           N  
ATOM   3534  CZ  ARG B  21      93.962  -8.925  43.710  1.00  0.00           C  
ATOM   3535  NH1 ARG B  21      93.445  -8.196  44.674  1.00  0.00           N1+
ATOM   3536  NH2 ARG B  21      95.188  -9.403  43.829  1.00  0.00           N  
ATOM   3537  H   ARG B  21      90.732  -8.059  38.417  1.00  0.00           H  
ATOM   3538  HA  ARG B  21      89.302 -10.290  39.592  1.00  0.00           H  
ATOM   3539 1HB  ARG B  21      90.099  -7.589  40.705  1.00  0.00           H  
ATOM   3540 2HB  ARG B  21      89.304  -8.836  41.653  1.00  0.00           H  
ATOM   3541 1HG  ARG B  21      91.198 -10.356  41.256  1.00  0.00           H  
ATOM   3542 2HG  ARG B  21      92.003  -9.086  40.303  1.00  0.00           H  
ATOM   3543 1HD  ARG B  21      91.916  -7.624  42.291  1.00  0.00           H  
ATOM   3544 2HD  ARG B  21      91.274  -9.000  43.217  1.00  0.00           H  
ATOM   3545  HE  ARG B  21      93.674  -9.751  41.882  1.00  0.00           H  
ATOM   3546 1HH1 ARG B  21      92.508  -7.831  44.584  1.00  0.00           H  
ATOM   3547 2HH1 ARG B  21      93.984  -8.001  45.505  1.00  0.00           H  
ATOM   3548 1HH2 ARG B  21      95.587  -9.964  43.087  1.00  0.00           H  
ATOM   3549 2HH2 ARG B  21      95.728  -9.208  44.659  1.00  0.00           H  
ATOM   3550  N   GLY B  22      87.606  -7.739  38.600  1.00  0.00           N  
ATOM   3551  CA  GLY B  22      86.340  -7.023  38.584  1.00  0.00           C  
ATOM   3552  C   GLY B  22      86.196  -6.066  39.755  1.00  0.00           C  
ATOM   3553  O   GLY B  22      85.074  -5.853  40.244  1.00  0.00           O  
ATOM   3554  H   GLY B  22      88.316  -7.495  37.926  1.00  0.00           H  
ATOM   3555 1HA  GLY B  22      86.250  -6.462  37.655  1.00  0.00           H  
ATOM   3556 2HA  GLY B  22      85.519  -7.737  38.609  1.00  0.00           H  
ATOM   3557  N   ASP B  23      87.316  -5.519  40.233  1.00  0.00           N  
ATOM   3558  CA  ASP B  23      87.302  -4.654  41.410  1.00  0.00           C  
ATOM   3559  C   ASP B  23      87.321  -3.185  40.987  1.00  0.00           C  
ATOM   3560  O   ASP B  23      88.380  -2.623  40.713  1.00  0.00           O  
ATOM   3561  CB  ASP B  23      88.498  -4.953  42.318  1.00  0.00           C  
ATOM   3562  CG  ASP B  23      88.470  -4.156  43.615  1.00  0.00           C  
ATOM   3563  OD1 ASP B  23      87.828  -3.133  43.648  1.00  0.00           O  
ATOM   3564  OD2 ASP B  23      89.090  -4.579  44.562  1.00  0.00           O1-
ATOM   3565  H   ASP B  23      88.194  -5.707  39.771  1.00  0.00           H  
ATOM   3566  HA  ASP B  23      86.378  -4.837  41.962  1.00  0.00           H  
ATOM   3567 1HB  ASP B  23      88.514  -6.015  42.560  1.00  0.00           H  
ATOM   3568 2HB  ASP B  23      89.422  -4.723  41.788  1.00  0.00           H  
ATOM   3569  N   GLU B  24      86.149  -2.551  40.931  1.00  0.00           N  
ATOM   3570  CA  GLU B  24      86.028  -1.178  40.404  1.00  0.00           C  
ATOM   3571  C   GLU B  24      86.719  -0.139  41.278  1.00  0.00           C  
ATOM   3572  O   GLU B  24      87.305   0.819  40.776  1.00  0.00           O  
ATOM   3573  CB  GLU B  24      84.552  -0.801  40.248  1.00  0.00           C  
ATOM   3574  CG  GLU B  24      83.820  -1.565  39.156  1.00  0.00           C  
ATOM   3575  CD  GLU B  24      82.372  -1.178  39.041  1.00  0.00           C  
ATOM   3576  OE1 GLU B  24      81.904  -0.447  39.882  1.00  0.00           O  
ATOM   3577  OE2 GLU B  24      81.733  -1.613  38.113  1.00  0.00           O1-
ATOM   3578  H   GLU B  24      85.401  -2.891  41.190  1.00  0.00           H  
ATOM   3579  HA  GLU B  24      86.510  -1.139  39.427  1.00  0.00           H  
ATOM   3580 1HB  GLU B  24      84.031  -0.978  41.188  1.00  0.00           H  
ATOM   3581 2HB  GLU B  24      84.472   0.263  40.024  1.00  0.00           H  
ATOM   3582 1HG  GLU B  24      84.311  -1.377  38.201  1.00  0.00           H  
ATOM   3583 2HG  GLU B  24      83.889  -2.633  39.365  1.00  0.00           H  
ATOM   3584  N   GLU B  25      86.654  -0.322  42.589  1.00  0.00           N  
ATOM   3585  CA  GLU B  25      87.255   0.644  43.509  1.00  0.00           C  
ATOM   3586  C   GLU B  25      88.778   0.651  43.402  1.00  0.00           C  
ATOM   3587  O   GLU B  25      89.401   1.712  43.339  1.00  0.00           O  
ATOM   3588  CB  GLU B  25      86.840   0.336  44.949  1.00  0.00           C  
ATOM   3589  CG  GLU B  25      87.378   1.314  45.983  1.00  0.00           C  
ATOM   3590  CD  GLU B  25      86.885   1.026  47.373  1.00  0.00           C  
ATOM   3591  OE1 GLU B  25      86.097   0.124  47.529  1.00  0.00           O  
ATOM   3592  OE2 GLU B  25      87.297   1.710  48.282  1.00  0.00           O1-
ATOM   3593  H   GLU B  25      86.271  -0.987  42.974  1.00  0.00           H  
ATOM   3594  HA  GLU B  25      86.896   1.640  43.247  1.00  0.00           H  
ATOM   3595 1HB  GLU B  25      85.752   0.337  45.022  1.00  0.00           H  
ATOM   3596 2HB  GLU B  25      87.184  -0.662  45.221  1.00  0.00           H  
ATOM   3597 1HG  GLU B  25      88.467   1.267  45.978  1.00  0.00           H  
ATOM   3598 2HG  GLU B  25      87.085   2.324  45.699  1.00  0.00           H  
ATOM   3599  N   GLU B  26      89.352  -0.548  43.386  1.00  0.00           N  
ATOM   3600  CA  GLU B  26      90.791  -0.714  43.288  1.00  0.00           C  
ATOM   3601  C   GLU B  26      91.297  -0.294  41.913  1.00  0.00           C  
ATOM   3602  O   GLU B  26      92.383   0.275  41.787  1.00  0.00           O  
ATOM   3603  CB  GLU B  26      91.179  -2.168  43.566  1.00  0.00           C  
ATOM   3604  CG  GLU B  26      92.674  -2.402  43.716  1.00  0.00           C  
ATOM   3605  CD  GLU B  26      93.246  -1.762  44.951  1.00  0.00           C  
ATOM   3606  OE1 GLU B  26      92.483  -1.313  45.771  1.00  0.00           O  
ATOM   3607  OE2 GLU B  26      94.449  -1.722  45.072  1.00  0.00           O1-
ATOM   3608  H   GLU B  26      88.765  -1.368  43.443  1.00  0.00           H  
ATOM   3609  HA  GLU B  26      91.265  -0.079  44.036  1.00  0.00           H  
ATOM   3610 1HB  GLU B  26      90.694  -2.505  44.482  1.00  0.00           H  
ATOM   3611 2HB  GLU B  26      90.821  -2.802  42.754  1.00  0.00           H  
ATOM   3612 1HG  GLU B  26      92.862  -3.475  43.758  1.00  0.00           H  
ATOM   3613 2HG  GLU B  26      93.184  -2.007  42.839  1.00  0.00           H  
ATOM   3614  N   PHE B  27      90.512  -0.571  40.879  1.00  0.00           N  
ATOM   3615  CA  PHE B  27      90.908  -0.201  39.502  1.00  0.00           C  
ATOM   3616  C   PHE B  27      91.068   1.315  39.401  1.00  0.00           C  
ATOM   3617  O   PHE B  27      92.082   1.810  38.911  1.00  0.00           O  
ATOM   3618  CB  PHE B  27      89.871  -0.682  38.485  1.00  0.00           C  
ATOM   3619  CG  PHE B  27      90.199  -0.312  37.066  1.00  0.00           C  
ATOM   3620  CD1 PHE B  27      91.139  -1.035  36.347  1.00  0.00           C  
ATOM   3621  CD2 PHE B  27      89.569   0.757  36.448  1.00  0.00           C  
ATOM   3622  CE1 PHE B  27      91.443  -0.697  35.041  1.00  0.00           C  
ATOM   3623  CE2 PHE B  27      89.870   1.096  35.142  1.00  0.00           C  
ATOM   3624  CZ  PHE B  27      90.807   0.368  34.438  1.00  0.00           C  
ATOM   3625  H   PHE B  27      89.632  -1.043  41.029  1.00  0.00           H  
ATOM   3626  HA  PHE B  27      91.859  -0.682  39.275  1.00  0.00           H  
ATOM   3627 1HB  PHE B  27      89.779  -1.765  38.542  1.00  0.00           H  
ATOM   3628 2HB  PHE B  27      88.897  -0.258  38.728  1.00  0.00           H  
ATOM   3629  HD1 PHE B  27      91.642  -1.878  36.822  1.00  0.00           H  
ATOM   3630  HD2 PHE B  27      88.828   1.332  37.004  1.00  0.00           H  
ATOM   3631  HE1 PHE B  27      92.184  -1.272  34.487  1.00  0.00           H  
ATOM   3632  HE2 PHE B  27      89.366   1.939  34.668  1.00  0.00           H  
ATOM   3633  HZ  PHE B  27      91.047   0.636  33.411  1.00  0.00           H  
ATOM   3634  N   ARG B  28      90.052   2.033  39.871  1.00  0.00           N  
ATOM   3635  CA  ARG B  28      90.083   3.494  39.798  1.00  0.00           C  
ATOM   3636  C   ARG B  28      91.236   4.080  40.591  1.00  0.00           C  
ATOM   3637  O   ARG B  28      91.916   4.999  40.132  1.00  0.00           O  
ATOM   3638  CB  ARG B  28      88.779   4.082  40.316  1.00  0.00           C  
ATOM   3639  CG  ARG B  28      87.583   3.888  39.398  1.00  0.00           C  
ATOM   3640  CD  ARG B  28      86.458   4.785  39.766  1.00  0.00           C  
ATOM   3641  NE  ARG B  28      85.984   4.537  41.119  1.00  0.00           N  
ATOM   3642  CZ  ARG B  28      85.026   3.647  41.443  1.00  0.00           C  
ATOM   3643  NH1 ARG B  28      84.448   2.933  40.504  1.00  0.00           N1+
ATOM   3644  NH2 ARG B  28      84.666   3.495  42.705  1.00  0.00           N  
ATOM   3645  H   ARG B  28      89.250   1.578  40.282  1.00  0.00           H  
ATOM   3646  HA  ARG B  28      90.227   3.787  38.758  1.00  0.00           H  
ATOM   3647 1HB  ARG B  28      88.533   3.632  41.277  1.00  0.00           H  
ATOM   3648 2HB  ARG B  28      88.901   5.153  40.478  1.00  0.00           H  
ATOM   3649 1HG  ARG B  28      87.873   4.106  38.370  1.00  0.00           H  
ATOM   3650 2HG  ARG B  28      87.234   2.856  39.466  1.00  0.00           H  
ATOM   3651 1HD  ARG B  28      86.785   5.822  39.705  1.00  0.00           H  
ATOM   3652 2HD  ARG B  28      85.625   4.626  39.081  1.00  0.00           H  
ATOM   3653  HE  ARG B  28      86.406   5.068  41.870  1.00  0.00           H  
ATOM   3654 1HH1 ARG B  28      84.722   3.050  39.539  1.00  0.00           H  
ATOM   3655 2HH1 ARG B  28      83.730   2.266  40.746  1.00  0.00           H  
ATOM   3656 1HH2 ARG B  28      85.111   4.044  43.428  1.00  0.00           H  
ATOM   3657 2HH2 ARG B  28      83.948   2.828  42.948  1.00  0.00           H  
ATOM   3658  N   LYS B  29      91.505   3.583  41.804  1.00  0.00           N  
ATOM   3659  CA  LYS B  29      92.598   4.132  42.596  1.00  0.00           C  
ATOM   3660  C   LYS B  29      93.968   3.856  41.943  1.00  0.00           C  
ATOM   3661  O   LYS B  29      94.822   4.741  41.872  1.00  0.00           O  
ATOM   3662  CB  LYS B  29      92.559   3.556  44.013  1.00  0.00           C  
ATOM   3663  CG  LYS B  29      91.394   4.051  44.861  1.00  0.00           C  
ATOM   3664  CD  LYS B  29      91.392   3.395  46.234  1.00  0.00           C  
ATOM   3665  CE  LYS B  29      90.193   3.837  47.057  1.00  0.00           C  
ATOM   3666  NZ  LYS B  29      90.151   3.168  48.386  1.00  0.00           N1+
ATOM   3667  H   LYS B  29      90.955   2.824  42.182  1.00  0.00           H  
ATOM   3668  HA  LYS B  29      92.487   5.215  42.634  1.00  0.00           H  
ATOM   3669 1HB  LYS B  29      92.496   2.470  43.962  1.00  0.00           H  
ATOM   3670 2HB  LYS B  29      93.482   3.808  44.534  1.00  0.00           H  
ATOM   3671 1HG  LYS B  29      91.469   5.132  44.985  1.00  0.00           H  
ATOM   3672 2HG  LYS B  29      90.455   3.825  44.357  1.00  0.00           H  
ATOM   3673 1HD  LYS B  29      91.363   2.310  46.119  1.00  0.00           H  
ATOM   3674 2HD  LYS B  29      92.305   3.661  46.766  1.00  0.00           H  
ATOM   3675 1HE  LYS B  29      90.232   4.915  47.209  1.00  0.00           H  
ATOM   3676 2HE  LYS B  29      89.274   3.602  46.519  1.00  0.00           H  
ATOM   3677 1HZ  LYS B  29      89.342   3.487  48.899  1.00  0.00           H  
ATOM   3678 2HZ  LYS B  29      90.095   2.167  48.258  1.00  0.00           H  
ATOM   3679 3HZ  LYS B  29      90.989   3.394  48.903  1.00  0.00           H  
ATOM   3680  N   ALA B  30      94.164   2.627  41.473  1.00  0.00           N  
ATOM   3681  CA  ALA B  30      95.421   2.254  40.841  1.00  0.00           C  
ATOM   3682  C   ALA B  30      95.566   2.979  39.510  1.00  0.00           C  
ATOM   3683  O   ALA B  30      96.662   3.398  39.138  1.00  0.00           O  
ATOM   3684  CB  ALA B  30      95.482   0.742  40.642  1.00  0.00           C  
ATOM   3685  H   ALA B  30      93.430   1.937  41.554  1.00  0.00           H  
ATOM   3686  HA  ALA B  30      96.233   2.559  41.501  1.00  0.00           H  
ATOM   3687 1HB  ALA B  30      96.426   0.475  40.168  1.00  0.00           H  
ATOM   3688 2HB  ALA B  30      95.406   0.245  41.609  1.00  0.00           H  
ATOM   3689 3HB  ALA B  30      94.655   0.426  40.008  1.00  0.00           H  
ATOM   3690  N   ALA B  31      94.470   3.134  38.784  1.00  0.00           N  
ATOM   3691  CA  ALA B  31      94.541   3.791  37.457  1.00  0.00           C  
ATOM   3692  C   ALA B  31      94.957   5.255  37.598  1.00  0.00           C  
ATOM   3693  O   ALA B  31      95.818   5.739  36.863  1.00  0.00           O  
ATOM   3694  CB  ALA B  31      93.191   3.664  36.760  1.00  0.00           C  
ATOM   3695  H   ALA B  31      93.577   2.807  39.125  1.00  0.00           H  
ATOM   3696  HA  ALA B  31      95.303   3.280  36.867  1.00  0.00           H  
ATOM   3697 1HB  ALA B  31      93.238   4.146  35.784  1.00  0.00           H  
ATOM   3698 2HB  ALA B  31      92.943   2.610  36.633  1.00  0.00           H  
ATOM   3699 3HB  ALA B  31      92.423   4.145  37.366  1.00  0.00           H  
ATOM   3700  N   GLU B  32      94.324   5.931  38.555  1.00  0.00           N  
ATOM   3701  CA  GLU B  32      94.580   7.348  38.796  1.00  0.00           C  
ATOM   3702  C   GLU B  32      96.003   7.576  39.275  1.00  0.00           C  
ATOM   3703  O   GLU B  32      96.650   8.551  38.891  1.00  0.00           O  
ATOM   3704  CB  GLU B  32      93.593   7.903  39.824  1.00  0.00           C  
ATOM   3705  CG  GLU B  32      92.178   8.096  39.298  1.00  0.00           C  
ATOM   3706  CD  GLU B  32      91.243   8.665  40.328  1.00  0.00           C  
ATOM   3707  OE1 GLU B  32      91.609   8.707  41.479  1.00  0.00           O  
ATOM   3708  OE2 GLU B  32      90.160   9.059  39.966  1.00  0.00           O1-
ATOM   3709  H   GLU B  32      93.647   5.449  39.129  1.00  0.00           H  
ATOM   3710  HA  GLU B  32      94.447   7.887  37.857  1.00  0.00           H  
ATOM   3711 1HB  GLU B  32      93.542   7.230  40.682  1.00  0.00           H  
ATOM   3712 2HB  GLU B  32      93.949   8.868  40.186  1.00  0.00           H  
ATOM   3713 1HG  GLU B  32      92.207   8.767  38.441  1.00  0.00           H  
ATOM   3714 2HG  GLU B  32      91.795   7.134  38.958  1.00  0.00           H  
ATOM   3715  N   LYS B  33      96.499   6.677  40.116  1.00  0.00           N  
ATOM   3716  CA  LYS B  33      97.861   6.745  40.600  1.00  0.00           C  
ATOM   3717  C   LYS B  33      98.841   6.592  39.457  1.00  0.00           C  
ATOM   3718  O   LYS B  33      99.826   7.326  39.369  1.00  0.00           O  
ATOM   3719  CB  LYS B  33      98.112   5.670  41.658  1.00  0.00           C  
ATOM   3720  CG  LYS B  33      99.490   5.732  42.305  1.00  0.00           C  
ATOM   3721  CD  LYS B  33      99.622   4.709  43.422  1.00  0.00           C  
ATOM   3722  CE  LYS B  33     101.005   4.760  44.057  1.00  0.00           C  
ATOM   3723  NZ  LYS B  33     101.143   3.773  45.164  1.00  0.00           N1+
ATOM   3724  H   LYS B  33      95.903   5.923  40.427  1.00  0.00           H  
ATOM   3725  HA  LYS B  33      98.018   7.724  41.054  1.00  0.00           H  
ATOM   3726 1HB  LYS B  33      97.367   5.759  42.449  1.00  0.00           H  
ATOM   3727 2HB  LYS B  33      97.997   4.682  41.209  1.00  0.00           H  
ATOM   3728 1HG  LYS B  33     100.254   5.537  41.551  1.00  0.00           H  
ATOM   3729 2HG  LYS B  33      99.654   6.729  42.713  1.00  0.00           H  
ATOM   3730 1HD  LYS B  33      98.872   4.907  44.189  1.00  0.00           H  
ATOM   3731 2HD  LYS B  33      99.453   3.710  43.022  1.00  0.00           H  
ATOM   3732 1HE  LYS B  33     101.760   4.547  43.302  1.00  0.00           H  
ATOM   3733 2HE  LYS B  33     101.188   5.758  44.453  1.00  0.00           H  
ATOM   3734 1HZ  LYS B  33     102.071   3.839  45.558  1.00  0.00           H  
ATOM   3735 2HZ  LYS B  33     100.459   3.971  45.880  1.00  0.00           H  
ATOM   3736 3HZ  LYS B  33     100.995   2.842  44.805  1.00  0.00           H  
ATOM   3737  N   ALA B  34      98.571   5.633  38.572  1.00  0.00           N  
ATOM   3738  CA  ALA B  34      99.448   5.475  37.422  1.00  0.00           C  
ATOM   3739  C   ALA B  34      99.462   6.740  36.549  1.00  0.00           C  
ATOM   3740  O   ALA B  34     100.501   7.123  36.012  1.00  0.00           O  
ATOM   3741  CB  ALA B  34      99.041   4.274  36.606  1.00  0.00           C  
ATOM   3742  H   ALA B  34      97.778   5.015  38.676  1.00  0.00           H  
ATOM   3743  HA  ALA B  34     100.462   5.321  37.789  1.00  0.00           H  
ATOM   3744 1HB  ALA B  34      99.709   4.173  35.749  1.00  0.00           H  
ATOM   3745 2HB  ALA B  34      99.101   3.378  37.222  1.00  0.00           H  
ATOM   3746 3HB  ALA B  34      98.018   4.404  36.253  1.00  0.00           H  
ATOM   3747  N   LEU B  35      98.309   7.391  36.402  1.00  0.00           N  
ATOM   3748  CA  LEU B  35      98.222   8.592  35.581  1.00  0.00           C  
ATOM   3749  C   LEU B  35      98.940   9.753  36.244  1.00  0.00           C  
ATOM   3750  O   LEU B  35      99.633  10.526  35.584  1.00  0.00           O  
ATOM   3751  CB  LEU B  35      96.755   8.964  35.333  1.00  0.00           C  
ATOM   3752  CG  LEU B  35      95.946   7.963  34.500  1.00  0.00           C  
ATOM   3753  CD1 LEU B  35      94.478   8.370  34.497  1.00  0.00           C  
ATOM   3754  CD2 LEU B  35      96.502   7.916  33.084  1.00  0.00           C  
ATOM   3755  H   LEU B  35      97.479   7.050  36.866  1.00  0.00           H  
ATOM   3756  HA  LEU B  35      98.729   8.401  34.636  1.00  0.00           H  
ATOM   3757 1HB  LEU B  35      96.256   9.071  36.297  1.00  0.00           H  
ATOM   3758 2HB  LEU B  35      96.720   9.926  34.823  1.00  0.00           H  
ATOM   3759  HG  LEU B  35      96.016   6.972  34.950  1.00  0.00           H  
ATOM   3760 1HD1 LEU B  35      93.903   7.658  33.904  1.00  0.00           H  
ATOM   3761 2HD1 LEU B  35      94.101   8.377  35.520  1.00  0.00           H  
ATOM   3762 3HD1 LEU B  35      94.378   9.366  34.066  1.00  0.00           H  
ATOM   3763 1HD2 LEU B  35      95.927   7.204  32.491  1.00  0.00           H  
ATOM   3764 2HD2 LEU B  35      96.430   8.905  32.632  1.00  0.00           H  
ATOM   3765 3HD2 LEU B  35      97.547   7.604  33.113  1.00  0.00           H  
ATOM   3766  N   GLU B  36      98.786   9.895  37.569  1.00  0.00           N  
ATOM   3767  CA  GLU B  36      99.506  10.945  38.301  1.00  0.00           C  
ATOM   3768  C   GLU B  36     101.012  10.788  38.197  1.00  0.00           C  
ATOM   3769  O   GLU B  36     101.734  11.756  37.959  1.00  0.00           O  
ATOM   3770  CB  GLU B  36      99.098  10.943  39.777  1.00  0.00           C  
ATOM   3771  CG  GLU B  36      99.815  11.978  40.629  1.00  0.00           C  
ATOM   3772  CD  GLU B  36      99.434  11.906  42.082  1.00  0.00           C  
ATOM   3773  OE1 GLU B  36      98.360  11.434  42.372  1.00  0.00           O  
ATOM   3774  OE2 GLU B  36     100.215  12.324  42.903  1.00  0.00           O1-
ATOM   3775  H   GLU B  36      98.170   9.277  38.075  1.00  0.00           H  
ATOM   3776  HA  GLU B  36      99.263  11.909  37.855  1.00  0.00           H  
ATOM   3777 1HB  GLU B  36      98.027  11.126  39.857  1.00  0.00           H  
ATOM   3778 2HB  GLU B  36      99.296   9.959  40.207  1.00  0.00           H  
ATOM   3779 1HG  GLU B  36     100.892  11.825  40.541  1.00  0.00           H  
ATOM   3780 2HG  GLU B  36      99.585  12.972  40.246  1.00  0.00           H  
ATOM   3781  N   LEU B  37     101.490   9.569  38.373  1.00  0.00           N  
ATOM   3782  CA  LEU B  37     102.910   9.306  38.238  1.00  0.00           C  
ATOM   3783  C   LEU B  37     103.433   9.530  36.810  1.00  0.00           C  
ATOM   3784  O   LEU B  37     104.553  10.001  36.616  1.00  0.00           O  
ATOM   3785  CB  LEU B  37     103.202   7.865  38.672  1.00  0.00           C  
ATOM   3786  CG  LEU B  37     103.031   7.573  40.169  1.00  0.00           C  
ATOM   3787  CD1 LEU B  37     102.979   6.067  40.390  1.00  0.00           C  
ATOM   3788  CD2 LEU B  37     104.179   8.202  40.944  1.00  0.00           C  
ATOM   3789  H   LEU B  37     100.869   8.807  38.605  1.00  0.00           H  
ATOM   3790  HA  LEU B  37     103.452   9.995  38.885  1.00  0.00           H  
ATOM   3791 1HB  LEU B  37     102.538   7.196  38.127  1.00  0.00           H  
ATOM   3792 2HB  LEU B  37     104.230   7.623  38.403  1.00  0.00           H  
ATOM   3793  HG  LEU B  37     102.085   7.993  40.515  1.00  0.00           H  
ATOM   3794 1HD1 LEU B  37     102.857   5.860  41.454  1.00  0.00           H  
ATOM   3795 2HD1 LEU B  37     102.137   5.647  39.841  1.00  0.00           H  
ATOM   3796 3HD1 LEU B  37     103.906   5.616  40.038  1.00  0.00           H  
ATOM   3797 1HD2 LEU B  37     104.056   7.995  42.007  1.00  0.00           H  
ATOM   3798 2HD2 LEU B  37     105.123   7.782  40.599  1.00  0.00           H  
ATOM   3799 3HD2 LEU B  37     104.180   9.280  40.781  1.00  0.00           H  
ATOM   3800  N   ALA B  38     102.621   9.190  35.817  1.00  0.00           N  
ATOM   3801  CA  ALA B  38     103.019   9.471  34.443  1.00  0.00           C  
ATOM   3802  C   ALA B  38     103.200  10.984  34.240  1.00  0.00           C  
ATOM   3803  O   ALA B  38     104.151  11.423  33.591  1.00  0.00           O  
ATOM   3804  CB  ALA B  38     101.992   8.919  33.435  1.00  0.00           C  
ATOM   3805  H   ALA B  38     101.734   8.741  35.989  1.00  0.00           H  
ATOM   3806  HA  ALA B  38     103.976   8.982  34.261  1.00  0.00           H  
ATOM   3807 1HB  ALA B  38     102.320   9.144  32.421  1.00  0.00           H  
ATOM   3808 2HB  ALA B  38     101.907   7.837  33.557  1.00  0.00           H  
ATOM   3809 3HB  ALA B  38     101.023   9.380  33.614  1.00  0.00           H  
ATOM   3810  N   LYS B  39     102.298  11.781  34.790  1.00  0.00           N  
ATOM   3811  CA  LYS B  39     102.394  13.245  34.656  1.00  0.00           C  
ATOM   3812  C   LYS B  39     103.611  13.794  35.410  1.00  0.00           C  
ATOM   3813  O   LYS B  39     104.265  14.732  34.954  1.00  0.00           O  
ATOM   3814  CB  LYS B  39     101.117  13.915  35.164  1.00  0.00           C  
ATOM   3815  CG  LYS B  39      99.907  13.736  34.255  1.00  0.00           C  
ATOM   3816  CD  LYS B  39      98.700  14.493  34.786  1.00  0.00           C  
ATOM   3817  CE  LYS B  39      97.514  14.380  33.839  1.00  0.00           C  
ATOM   3818  NZ  LYS B  39      96.347  15.173  34.312  1.00  0.00           N1+
ATOM   3819  H   LYS B  39     101.530  11.385  35.311  1.00  0.00           H  
ATOM   3820  HA  LYS B  39     102.518  13.487  33.600  1.00  0.00           H  
ATOM   3821 1HB  LYS B  39     100.860  13.514  36.145  1.00  0.00           H  
ATOM   3822 2HB  LYS B  39     101.290  14.985  35.282  1.00  0.00           H  
ATOM   3823 1HG  LYS B  39     100.145  14.102  33.256  1.00  0.00           H  
ATOM   3824 2HG  LYS B  39      99.659  12.677  34.185  1.00  0.00           H  
ATOM   3825 1HD  LYS B  39      98.417  14.091  35.760  1.00  0.00           H  
ATOM   3826 2HD  LYS B  39      98.956  15.546  34.908  1.00  0.00           H  
ATOM   3827 1HE  LYS B  39      97.803  14.735  32.851  1.00  0.00           H  
ATOM   3828 2HE  LYS B  39      97.216  13.335  33.753  1.00  0.00           H  
ATOM   3829 1HZ  LYS B  39      95.583  15.071  33.659  1.00  0.00           H  
ATOM   3830 2HZ  LYS B  39      96.058  14.839  35.221  1.00  0.00           H  
ATOM   3831 3HZ  LYS B  39      96.605  16.147  34.377  1.00  0.00           H  
ATOM   3832  N   ARG B  40     103.915  13.207  36.563  1.00  0.00           N  
ATOM   3833  CA  ARG B  40     105.114  13.566  37.315  1.00  0.00           C  
ATOM   3834  C   ARG B  40     106.397  13.241  36.543  1.00  0.00           C  
ATOM   3835  O   ARG B  40     107.396  13.953  36.651  1.00  0.00           O  
ATOM   3836  CB  ARG B  40     105.138  12.838  38.651  1.00  0.00           C  
ATOM   3837  CG  ARG B  40     104.139  13.353  39.677  1.00  0.00           C  
ATOM   3838  CD  ARG B  40     104.219  12.591  40.950  1.00  0.00           C  
ATOM   3839  NE  ARG B  40     103.220  13.034  41.910  1.00  0.00           N  
ATOM   3840  CZ  ARG B  40     103.363  14.093  42.732  1.00  0.00           C  
ATOM   3841  NH1 ARG B  40     104.468  14.804  42.698  1.00  0.00           N1+
ATOM   3842  NH2 ARG B  40     102.394  14.414  43.570  1.00  0.00           N  
ATOM   3843  H   ARG B  40     103.298  12.495  36.930  1.00  0.00           H  
ATOM   3844  HA  ARG B  40     105.105  14.643  37.489  1.00  0.00           H  
ATOM   3845 1HB  ARG B  40     104.930  11.780  38.494  1.00  0.00           H  
ATOM   3846 2HB  ARG B  40     106.132  12.915  39.091  1.00  0.00           H  
ATOM   3847 1HG  ARG B  40     104.347  14.402  39.891  1.00  0.00           H  
ATOM   3848 2HG  ARG B  40     103.128  13.257  39.282  1.00  0.00           H  
ATOM   3849 1HD  ARG B  40     104.054  11.534  40.752  1.00  0.00           H  
ATOM   3850 2HD  ARG B  40     105.203  12.729  41.396  1.00  0.00           H  
ATOM   3851  HE  ARG B  40     102.356  12.511  41.965  1.00  0.00           H  
ATOM   3852 1HH1 ARG B  40     105.209  14.558  42.058  1.00  0.00           H  
ATOM   3853 2HH1 ARG B  40     104.576  15.598  43.314  1.00  0.00           H  
ATOM   3854 1HH2 ARG B  40     101.546  13.867  43.595  1.00  0.00           H  
ATOM   3855 2HH2 ARG B  40     102.503  15.207  44.185  1.00  0.00           H  
ATOM   3856  N   LEU B  41     106.370  12.163  35.760  1.00  0.00           N  
ATOM   3857  CA  LEU B  41     107.482  11.816  34.912  1.00  0.00           C  
ATOM   3858  C   LEU B  41     107.719  12.908  33.867  1.00  0.00           C  
ATOM   3859  O   LEU B  41     108.861  13.255  33.567  1.00  0.00           O  
ATOM   3860  CB  LEU B  41     107.217  10.471  34.223  1.00  0.00           C  
ATOM   3861  CG  LEU B  41     108.314   9.986  33.266  1.00  0.00           C  
ATOM   3862  CD1 LEU B  41     109.620   9.822  34.032  1.00  0.00           C  
ATOM   3863  CD2 LEU B  41     107.887   8.673  32.628  1.00  0.00           C  
ATOM   3864  H   LEU B  41     105.549  11.574  35.761  1.00  0.00           H  
ATOM   3865  HA  LEU B  41     108.378  11.744  35.527  1.00  0.00           H  
ATOM   3866 1HB  LEU B  41     107.085   9.708  34.989  1.00  0.00           H  
ATOM   3867 2HB  LEU B  41     106.291  10.548  33.654  1.00  0.00           H  
ATOM   3868  HG  LEU B  41     108.474  10.732  32.489  1.00  0.00           H  
ATOM   3869 1HD1 LEU B  41     110.399   9.477  33.352  1.00  0.00           H  
ATOM   3870 2HD1 LEU B  41     109.911  10.780  34.463  1.00  0.00           H  
ATOM   3871 3HD1 LEU B  41     109.484   9.092  34.828  1.00  0.00           H  
ATOM   3872 1HD2 LEU B  41     108.665   8.328  31.946  1.00  0.00           H  
ATOM   3873 2HD2 LEU B  41     107.726   7.925  33.405  1.00  0.00           H  
ATOM   3874 3HD2 LEU B  41     106.961   8.823  32.072  1.00  0.00           H  
ATOM   3875  N   VAL B  42     106.639  13.459  33.307  1.00  0.00           N  
ATOM   3876  CA  VAL B  42     106.764  14.481  32.279  1.00  0.00           C  
ATOM   3877  C   VAL B  42     107.432  15.714  32.907  1.00  0.00           C  
ATOM   3878  O   VAL B  42     108.302  16.339  32.299  1.00  0.00           O  
ATOM   3879  CB  VAL B  42     105.383  14.856  31.704  1.00  0.00           C  
ATOM   3880  CG1 VAL B  42     105.505  16.035  30.752  1.00  0.00           C  
ATOM   3881  CG2 VAL B  42     104.774  13.654  30.999  1.00  0.00           C  
ATOM   3882  H   VAL B  42     105.718  13.164  33.597  1.00  0.00           H  
ATOM   3883  HA  VAL B  42     107.377  14.085  31.468  1.00  0.00           H  
ATOM   3884  HB  VAL B  42     104.732  15.167  32.522  1.00  0.00           H  
ATOM   3885 1HG1 VAL B  42     104.521  16.286  30.356  1.00  0.00           H  
ATOM   3886 2HG1 VAL B  42     105.911  16.895  31.287  1.00  0.00           H  
ATOM   3887 3HG1 VAL B  42     106.169  15.772  29.929  1.00  0.00           H  
ATOM   3888 1HG2 VAL B  42     103.798  13.925  30.596  1.00  0.00           H  
ATOM   3889 2HG2 VAL B  42     105.427  13.339  30.185  1.00  0.00           H  
ATOM   3890 3HG2 VAL B  42     104.656  12.834  31.709  1.00  0.00           H  
ATOM   3891  N   GLU B  43     107.027  16.056  34.114  1.00  0.00           N  
ATOM   3892  CA  GLU B  43     107.647  17.239  34.735  1.00  0.00           C  
ATOM   3893  C   GLU B  43     109.153  17.073  34.889  1.00  0.00           C  
ATOM   3894  O   GLU B  43     109.920  17.993  34.608  1.00  0.00           O  
ATOM   3895  CB  GLU B  43     107.022  17.514  36.105  1.00  0.00           C  
ATOM   3896  CG  GLU B  43     105.591  18.029  36.051  1.00  0.00           C  
ATOM   3897  CD  GLU B  43     104.974  18.187  37.413  1.00  0.00           C  
ATOM   3898  OE1 GLU B  43     105.616  17.847  38.378  1.00  0.00           O  
ATOM   3899  OE2 GLU B  43     103.860  18.649  37.489  1.00  0.00           O1-
ATOM   3900  H   GLU B  43     106.317  15.549  34.622  1.00  0.00           H  
ATOM   3901  HA  GLU B  43     107.502  18.094  34.073  1.00  0.00           H  
ATOM   3902 1HB  GLU B  43     107.026  16.599  36.697  1.00  0.00           H  
ATOM   3903 2HB  GLU B  43     107.623  18.251  36.638  1.00  0.00           H  
ATOM   3904 1HG  GLU B  43     105.582  18.995  35.547  1.00  0.00           H  
ATOM   3905 2HG  GLU B  43     104.989  17.338  35.463  1.00  0.00           H  
ATOM   3906  N   GLU B  44     109.607  15.911  35.331  1.00  0.00           N  
ATOM   3907  CA  GLU B  44     111.050  15.674  35.450  1.00  0.00           C  
ATOM   3908  C   GLU B  44     111.712  15.525  34.084  1.00  0.00           C  
ATOM   3909  O   GLU B  44     112.828  15.997  33.869  1.00  0.00           O  
ATOM   3910  CB  GLU B  44     111.316  14.423  36.289  1.00  0.00           C  
ATOM   3911  CG  GLU B  44     110.976  14.571  37.765  1.00  0.00           C  
ATOM   3912  CD  GLU B  44     111.754  15.668  38.438  1.00  0.00           C  
ATOM   3913  OE1 GLU B  44     112.862  15.920  38.030  1.00  0.00           O  
ATOM   3914  OE2 GLU B  44     111.239  16.254  39.361  1.00  0.00           O1-
ATOM   3915  H   GLU B  44     108.965  15.177  35.591  1.00  0.00           H  
ATOM   3916  HA  GLU B  44     111.503  16.533  35.942  1.00  0.00           H  
ATOM   3917 1HB  GLU B  44     110.736  13.589  35.894  1.00  0.00           H  
ATOM   3918 2HB  GLU B  44     112.370  14.152  36.215  1.00  0.00           H  
ATOM   3919 1HG  GLU B  44     109.912  14.784  37.862  1.00  0.00           H  
ATOM   3920 2HG  GLU B  44     111.177  13.627  38.270  1.00  0.00           H  
ATOM   3921  N   ALA B  45     111.024  14.868  33.152  1.00  0.00           N  
ATOM   3922  CA  ALA B  45     111.571  14.623  31.837  1.00  0.00           C  
ATOM   3923  C   ALA B  45     111.819  15.943  31.114  1.00  0.00           C  
ATOM   3924  O   ALA B  45     112.812  16.093  30.402  1.00  0.00           O  
ATOM   3925  CB  ALA B  45     110.620  13.723  31.029  1.00  0.00           C  
ATOM   3926  H   ALA B  45     110.097  14.530  33.370  1.00  0.00           H  
ATOM   3927  HA  ALA B  45     112.526  14.114  31.959  1.00  0.00           H  
ATOM   3928 1HB  ALA B  45     111.040  13.546  30.040  1.00  0.00           H  
ATOM   3929 2HB  ALA B  45     110.493  12.772  31.546  1.00  0.00           H  
ATOM   3930 3HB  ALA B  45     109.653  14.213  30.929  1.00  0.00           H  
ATOM   3931  N   VAL B  46     110.904  16.893  31.304  1.00  0.00           N  
ATOM   3932  CA  VAL B  46     111.071  18.246  30.751  1.00  0.00           C  
ATOM   3933  C   VAL B  46     112.226  19.013  31.402  1.00  0.00           C  
ATOM   3934  O   VAL B  46     113.026  19.661  30.717  1.00  0.00           O  
ATOM   3935  CB  VAL B  46     109.771  19.052  30.933  1.00  0.00           C  
ATOM   3936  CG1 VAL B  46     110.000  20.516  30.589  1.00  0.00           C  
ATOM   3937  CG2 VAL B  46     108.669  18.460  30.067  1.00  0.00           C  
ATOM   3938  H   VAL B  46     110.076  16.679  31.842  1.00  0.00           H  
ATOM   3939  HA  VAL B  46     111.309  18.160  29.691  1.00  0.00           H  
ATOM   3940  HB  VAL B  46     109.473  19.011  31.981  1.00  0.00           H  
ATOM   3941 1HG1 VAL B  46     109.071  21.071  30.723  1.00  0.00           H  
ATOM   3942 2HG1 VAL B  46     110.766  20.929  31.244  1.00  0.00           H  
ATOM   3943 3HG1 VAL B  46     110.324  20.600  29.552  1.00  0.00           H  
ATOM   3944 1HG2 VAL B  46     107.753  19.035  30.202  1.00  0.00           H  
ATOM   3945 2HG2 VAL B  46     108.970  18.496  29.020  1.00  0.00           H  
ATOM   3946 3HG2 VAL B  46     108.494  17.425  30.359  1.00  0.00           H  
ATOM   3947  N   ARG B  47     112.319  18.965  32.719  1.00  0.00           N  
ATOM   3948  CA  ARG B  47     113.394  19.680  33.411  1.00  0.00           C  
ATOM   3949  C   ARG B  47     114.753  19.225  32.859  1.00  0.00           C  
ATOM   3950  O   ARG B  47     115.656  20.052  32.653  1.00  0.00           O  
ATOM   3951  CB  ARG B  47     113.336  19.430  34.911  1.00  0.00           C  
ATOM   3952  CG  ARG B  47     114.376  20.183  35.725  1.00  0.00           C  
ATOM   3953  CD  ARG B  47     114.204  19.954  37.183  1.00  0.00           C  
ATOM   3954  NE  ARG B  47     114.450  18.568  37.547  1.00  0.00           N  
ATOM   3955  CZ  ARG B  47     115.672  18.026  37.715  1.00  0.00           C  
ATOM   3956  NH1 ARG B  47     116.747  18.765  37.549  1.00  0.00           N1+
ATOM   3957  NH2 ARG B  47     115.790  16.752  38.047  1.00  0.00           N  
ATOM   3958  H   ARG B  47     111.651  18.437  33.264  1.00  0.00           H  
ATOM   3959  HA  ARG B  47     113.288  20.746  33.210  1.00  0.00           H  
ATOM   3960 1HB  ARG B  47     112.355  19.711  35.289  1.00  0.00           H  
ATOM   3961 2HB  ARG B  47     113.471  18.366  35.108  1.00  0.00           H  
ATOM   3962 1HG  ARG B  47     115.374  19.848  35.441  1.00  0.00           H  
ATOM   3963 2HG  ARG B  47     114.284  21.253  35.533  1.00  0.00           H  
ATOM   3964 1HD  ARG B  47     114.904  20.581  37.735  1.00  0.00           H  
ATOM   3965 2HD  ARG B  47     113.185  20.207  37.473  1.00  0.00           H  
ATOM   3966  HE  ARG B  47     113.647  17.968  37.683  1.00  0.00           H  
ATOM   3967 1HH1 ARG B  47     116.656  19.738  37.295  1.00  0.00           H  
ATOM   3968 2HH1 ARG B  47     117.662  18.359  37.675  1.00  0.00           H  
ATOM   3969 1HH2 ARG B  47     114.963  16.185  38.174  1.00  0.00           H  
ATOM   3970 2HH2 ARG B  47     116.705  16.347  38.173  1.00  0.00           H  
ATOM   3971  N   GLU B  48     114.878  17.930  32.569  1.00  0.00           N  
ATOM   3972  CA  GLU B  48     116.136  17.373  32.036  1.00  0.00           C  
ATOM   3973  C   GLU B  48     116.321  17.463  30.516  1.00  0.00           C  
ATOM   3974  O   GLU B  48     117.390  17.112  29.991  1.00  0.00           O  
ATOM   3975  CB  GLU B  48     116.252  15.906  32.455  1.00  0.00           C  
ATOM   3976  CG  GLU B  48     116.363  15.688  33.957  1.00  0.00           C  
ATOM   3977  CD  GLU B  48     116.661  14.260  34.319  1.00  0.00           C  
ATOM   3978  OE1 GLU B  48     117.026  13.508  33.448  1.00  0.00           O  
ATOM   3979  OE2 GLU B  48     116.523  13.920  35.471  1.00  0.00           O1-
ATOM   3980  H   GLU B  48     114.092  17.313  32.719  1.00  0.00           H  
ATOM   3981  HA  GLU B  48     116.968  17.943  32.450  1.00  0.00           H  
ATOM   3982 1HB  GLU B  48     115.380  15.357  32.101  1.00  0.00           H  
ATOM   3983 2HB  GLU B  48     117.130  15.462  31.986  1.00  0.00           H  
ATOM   3984 1HG  GLU B  48     117.158  16.323  34.348  1.00  0.00           H  
ATOM   3985 2HG  GLU B  48     115.429  15.991  34.428  1.00  0.00           H  
ATOM   3986  N   GLY B  49     115.300  17.943  29.817  1.00  0.00           N  
ATOM   3987  CA  GLY B  49     115.330  18.068  28.365  1.00  0.00           C  
ATOM   3988  C   GLY B  49     115.385  16.750  27.605  1.00  0.00           C  
ATOM   3989  O   GLY B  49     116.061  16.644  26.581  1.00  0.00           O  
ATOM   3990  H   GLY B  49     114.470  18.232  30.319  1.00  0.00           H  
ATOM   3991 1HA  GLY B  49     114.446  18.608  28.028  1.00  0.00           H  
ATOM   3992 2HA  GLY B  49     116.199  18.655  28.070  1.00  0.00           H  
ATOM   3993  N   ASP B  50     114.651  15.752  28.096  1.00  0.00           N  
ATOM   3994  CA  ASP B  50     114.649  14.405  27.511  1.00  0.00           C  
ATOM   3995  C   ASP B  50     113.264  14.002  26.974  1.00  0.00           C  
ATOM   3996  O   ASP B  50     112.418  13.508  27.720  1.00  0.00           O  
ATOM   3997  CB  ASP B  50     115.111  13.379  28.550  1.00  0.00           C  
ATOM   3998  CG  ASP B  50     115.232  11.973  27.982  1.00  0.00           C  
ATOM   3999  OD1 ASP B  50     114.738  11.745  26.904  1.00  0.00           O  
ATOM   4000  OD2 ASP B  50     115.819  11.140  28.630  1.00  0.00           O1-
ATOM   4001  H   ASP B  50     114.073  15.939  28.905  1.00  0.00           H  
ATOM   4002  HA  ASP B  50     115.342  14.392  26.670  1.00  0.00           H  
ATOM   4003 1HB  ASP B  50     116.081  13.679  28.951  1.00  0.00           H  
ATOM   4004 2HB  ASP B  50     114.406  13.360  29.382  1.00  0.00           H  
ATOM   4005  N   PRO B  51     113.035  14.189  25.666  1.00  0.00           N  
ATOM   4006  CA  PRO B  51     111.750  13.836  25.037  1.00  0.00           C  
ATOM   4007  C   PRO B  51     111.338  12.365  25.195  1.00  0.00           C  
ATOM   4008  O   PRO B  51     110.156  12.031  25.129  1.00  0.00           O  
ATOM   4009  CB  PRO B  51     112.007  14.175  23.565  1.00  0.00           C  
ATOM   4010  CG  PRO B  51     113.036  15.252  23.613  1.00  0.00           C  
ATOM   4011  CD  PRO B  51     113.953  14.845  24.737  1.00  0.00           C  
ATOM   4012  HA  PRO B  51     110.953  14.466  25.459  1.00  0.00           H  
ATOM   4013 1HB  PRO B  51     112.352  13.279  23.027  1.00  0.00           H  
ATOM   4014 2HB  PRO B  51     111.073  14.499  23.084  1.00  0.00           H  
ATOM   4015 1HG  PRO B  51     113.559  15.323  22.647  1.00  0.00           H  
ATOM   4016 2HG  PRO B  51     112.559  16.226  23.788  1.00  0.00           H  
ATOM   4017 1HD  PRO B  51     114.717  14.154  24.356  1.00  0.00           H  
ATOM   4018 2HD  PRO B  51     114.420  15.741  25.172  1.00  0.00           H  
ATOM   4019  N   TRP B  52     112.286  11.455  25.406  1.00  0.00           N  
ATOM   4020  CA  TRP B  52     111.949  10.028  25.442  1.00  0.00           C  
ATOM   4021  C   TRP B  52     111.142   9.624  26.676  1.00  0.00           C  
ATOM   4022  O   TRP B  52     110.316   8.712  26.618  1.00  0.00           O  
ATOM   4023  CB  TRP B  52     113.231   9.192  25.389  1.00  0.00           C  
ATOM   4024  CG  TRP B  52     113.894   9.197  24.046  1.00  0.00           C  
ATOM   4025  CD1 TRP B  52     115.076   9.797  23.725  1.00  0.00           C  
ATOM   4026  CD2 TRP B  52     113.418   8.572  22.831  1.00  0.00           C  
ATOM   4027  CE2 TRP B  52     114.361   8.840  21.837  1.00  0.00           C  
ATOM   4028  CE3 TRP B  52     112.283   7.817  22.513  1.00  0.00           C  
ATOM   4029  NE1 TRP B  52     115.366   9.589  22.398  1.00  0.00           N  
ATOM   4030  CZ2 TRP B  52     114.210   8.382  20.538  1.00  0.00           C  
ATOM   4031  CZ3 TRP B  52     112.130   7.356  21.210  1.00  0.00           C  
ATOM   4032  CH2 TRP B  52     113.069   7.632  20.249  1.00  0.00           C  
ATOM   4033  H   TRP B  52     113.246  11.739  25.542  1.00  0.00           H  
ATOM   4034  HA  TRP B  52     111.340   9.794  24.569  1.00  0.00           H  
ATOM   4035 1HB  TRP B  52     113.941   9.569  26.126  1.00  0.00           H  
ATOM   4036 2HB  TRP B  52     113.002   8.159  25.655  1.00  0.00           H  
ATOM   4037  HD1 TRP B  52     115.699  10.357  24.418  1.00  0.00           H  
ATOM   4038  HE1 TRP B  52     116.182   9.932  21.914  1.00  0.00           H  
ATOM   4039  HE3 TRP B  52     111.535   7.593  23.273  1.00  0.00           H  
ATOM   4040  HZ2 TRP B  52     114.944   8.592  19.760  1.00  0.00           H  
ATOM   4041  HZ3 TRP B  52     111.243   6.769  20.970  1.00  0.00           H  
ATOM   4042  HH2 TRP B  52     112.920   7.254  19.237  1.00  0.00           H  
ATOM   4043  N   MET B  53     111.370  10.295  27.801  1.00  0.00           N  
ATOM   4044  CA  MET B  53     110.682   9.931  29.033  1.00  0.00           C  
ATOM   4045  C   MET B  53     109.302  10.556  29.071  1.00  0.00           C  
ATOM   4046  O   MET B  53     108.410  10.074  29.767  1.00  0.00           O  
ATOM   4047  CB  MET B  53     111.500  10.360  30.251  1.00  0.00           C  
ATOM   4048  CG  MET B  53     112.854   9.676  30.374  1.00  0.00           C  
ATOM   4049  SD  MET B  53     112.731   7.876  30.323  1.00  0.00           S  
ATOM   4050  CE  MET B  53     111.984   7.544  31.916  1.00  0.00           C  
ATOM   4051  H   MET B  53     112.021  11.066  27.811  1.00  0.00           H  
ATOM   4052  HA  MET B  53     110.564   8.847  29.056  1.00  0.00           H  
ATOM   4053 1HB  MET B  53     111.672  11.434  30.212  1.00  0.00           H  
ATOM   4054 2HB  MET B  53     110.936  10.150  31.161  1.00  0.00           H  
ATOM   4055 1HG  MET B  53     113.500  10.000  29.560  1.00  0.00           H  
ATOM   4056 2HG  MET B  53     113.323   9.962  31.315  1.00  0.00           H  
ATOM   4057 1HE  MET B  53     111.844   6.469  32.035  1.00  0.00           H  
ATOM   4058 2HE  MET B  53     112.635   7.916  32.708  1.00  0.00           H  
ATOM   4059 3HE  MET B  53     111.017   8.045  31.977  1.00  0.00           H  
ATOM   4060  N   VAL B  54     109.095  11.641  28.326  1.00  0.00           N  
ATOM   4061  CA  VAL B  54     107.759  12.237  28.243  1.00  0.00           C  
ATOM   4062  C   VAL B  54     106.875  11.278  27.457  1.00  0.00           C  
ATOM   4063  O   VAL B  54     105.732  11.018  27.837  1.00  0.00           O  
ATOM   4064  CB  VAL B  54     107.798  13.610  27.549  1.00  0.00           C  
ATOM   4065  CG1 VAL B  54     106.388  14.148  27.351  1.00  0.00           C  
ATOM   4066  CG2 VAL B  54     108.634  14.580  28.369  1.00  0.00           C  
ATOM   4067  H   VAL B  54     109.854  12.063  27.811  1.00  0.00           H  
ATOM   4068  HA  VAL B  54     107.378  12.376  29.256  1.00  0.00           H  
ATOM   4069  HB  VAL B  54     108.238  13.495  26.559  1.00  0.00           H  
ATOM   4070 1HG1 VAL B  54     106.435  15.119  26.860  1.00  0.00           H  
ATOM   4071 2HG1 VAL B  54     105.817  13.455  26.732  1.00  0.00           H  
ATOM   4072 3HG1 VAL B  54     105.901  14.255  28.320  1.00  0.00           H  
ATOM   4073 1HG2 VAL B  54     108.658  15.549  27.872  1.00  0.00           H  
ATOM   4074 2HG2 VAL B  54     108.195  14.691  29.360  1.00  0.00           H  
ATOM   4075 3HG2 VAL B  54     109.650  14.196  28.462  1.00  0.00           H  
ATOM   4076  N   MET B  55     107.403  10.746  26.352  1.00  0.00           N  
ATOM   4077  CA  MET B  55     106.640   9.766  25.544  1.00  0.00           C  
ATOM   4078  C   MET B  55     106.357   8.528  26.408  1.00  0.00           C  
ATOM   4079  O   MET B  55     105.265   7.961  26.357  1.00  0.00           O  
ATOM   4080  CB  MET B  55     107.403   9.382  24.279  1.00  0.00           C  
ATOM   4081  CG  MET B  55     106.690   8.368  23.396  1.00  0.00           C  
ATOM   4082  SD  MET B  55     105.182   9.029  22.657  1.00  0.00           S  
ATOM   4083  CE  MET B  55     104.535   7.568  21.847  1.00  0.00           C  
ATOM   4084  H   MET B  55     108.333  11.009  26.056  1.00  0.00           H  
ATOM   4085  HA  MET B  55     105.702  10.228  25.236  1.00  0.00           H  
ATOM   4086 1HB  MET B  55     107.588  10.272  23.680  1.00  0.00           H  
ATOM   4087 2HB  MET B  55     108.373   8.963  24.551  1.00  0.00           H  
ATOM   4088 1HG  MET B  55     107.357   8.050  22.594  1.00  0.00           H  
ATOM   4089 2HG  MET B  55     106.427   7.492  23.987  1.00  0.00           H  
ATOM   4090 1HE  MET B  55     103.601   7.816  21.342  1.00  0.00           H  
ATOM   4091 2HE  MET B  55     105.258   7.207  21.115  1.00  0.00           H  
ATOM   4092 3HE  MET B  55     104.351   6.792  22.590  1.00  0.00           H  
ATOM   4093  N   TRP B  56     107.322   8.088  27.212  1.00  0.00           N  
ATOM   4094  CA  TRP B  56     107.041   6.977  28.128  1.00  0.00           C  
ATOM   4095  C   TRP B  56     105.846   7.264  29.041  1.00  0.00           C  
ATOM   4096  O   TRP B  56     105.027   6.384  29.300  1.00  0.00           O  
ATOM   4097  CB  TRP B  56     108.272   6.678  28.987  1.00  0.00           C  
ATOM   4098  CG  TRP B  56     109.231   5.720  28.346  1.00  0.00           C  
ATOM   4099  CD1 TRP B  56     110.489   5.998  27.906  1.00  0.00           C  
ATOM   4100  CD2 TRP B  56     109.010   4.316  28.068  1.00  0.00           C  
ATOM   4101  CE2 TRP B  56     110.175   3.831  27.468  1.00  0.00           C  
ATOM   4102  CE3 TRP B  56     107.932   3.445  28.279  1.00  0.00           C  
ATOM   4103  NE1 TRP B  56     111.066   4.870  27.376  1.00  0.00           N  
ATOM   4104  CZ2 TRP B  56     110.298   2.509  27.071  1.00  0.00           C  
ATOM   4105  CZ3 TRP B  56     108.059   2.119  27.882  1.00  0.00           C  
ATOM   4106  CH2 TRP B  56     109.212   1.663  27.293  1.00  0.00           C  
ATOM   4107  H   TRP B  56     108.243   8.501  27.207  1.00  0.00           H  
ATOM   4108  HA  TRP B  56     106.784   6.098  27.536  1.00  0.00           H  
ATOM   4109 1HB  TRP B  56     108.804   7.607  29.195  1.00  0.00           H  
ATOM   4110 2HB  TRP B  56     107.958   6.260  29.942  1.00  0.00           H  
ATOM   4111  HD1 TRP B  56     110.970   6.973  27.967  1.00  0.00           H  
ATOM   4112  HE1 TRP B  56     111.993   4.813  26.981  1.00  0.00           H  
ATOM   4113  HE3 TRP B  56     107.016   3.801  28.749  1.00  0.00           H  
ATOM   4114  HZ2 TRP B  56     111.206   2.128  26.602  1.00  0.00           H  
ATOM   4115  HZ3 TRP B  56     107.215   1.448  28.049  1.00  0.00           H  
ATOM   4116  HH2 TRP B  56     109.276   0.617  26.994  1.00  0.00           H  
ATOM   4117  N   ALA B  57     105.712   8.492  29.549  1.00  0.00           N  
ATOM   4118  CA  ALA B  57     104.520   8.844  30.329  1.00  0.00           C  
ATOM   4119  C   ALA B  57     103.230   8.694  29.488  1.00  0.00           C  
ATOM   4120  O   ALA B  57     102.199   8.247  29.991  1.00  0.00           O  
ATOM   4121  CB  ALA B  57     104.640  10.257  30.849  1.00  0.00           C  
ATOM   4122  H   ALA B  57     106.429   9.191  29.402  1.00  0.00           H  
ATOM   4123  HA  ALA B  57     104.454   8.158  31.174  1.00  0.00           H  
ATOM   4124 1HB  ALA B  57     103.749  10.508  31.428  1.00  0.00           H  
ATOM   4125 2HB  ALA B  57     105.521  10.337  31.487  1.00  0.00           H  
ATOM   4126 3HB  ALA B  57     104.734  10.946  30.012  1.00  0.00           H  
ATOM   4127  N   ALA B  58     103.314   9.072  28.229  1.00  0.00           N  
ATOM   4128  CA  ALA B  58     102.143   8.982  27.346  1.00  0.00           C  
ATOM   4129  C   ALA B  58     101.732   7.532  27.201  1.00  0.00           C  
ATOM   4130  O   ALA B  58     100.544   7.213  27.181  1.00  0.00           O  
ATOM   4131  CB  ALA B  58     102.453   9.573  25.995  1.00  0.00           C  
ATOM   4132  H   ALA B  58     104.185   9.428  27.857  1.00  0.00           H  
ATOM   4133  HA  ALA B  58     101.331   9.550  27.800  1.00  0.00           H  
ATOM   4134 1HB  ALA B  58     101.576   9.497  25.355  1.00  0.00           H  
ATOM   4135 2HB  ALA B  58     102.729  10.621  26.112  1.00  0.00           H  
ATOM   4136 3HB  ALA B  58     103.281   9.028  25.543  1.00  0.00           H  
ATOM   4137  N   LEU B  59     102.719   6.645  27.097  1.00  0.00           N  
ATOM   4138  CA  LEU B  59     102.414   5.232  26.917  1.00  0.00           C  
ATOM   4139  C   LEU B  59     101.681   4.659  28.142  1.00  0.00           C  
ATOM   4140  O   LEU B  59     100.773   3.838  28.007  1.00  0.00           O  
ATOM   4141  CB  LEU B  59     103.707   4.444  26.668  1.00  0.00           C  
ATOM   4142  CG  LEU B  59     104.410   4.724  25.333  1.00  0.00           C  
ATOM   4143  CD1 LEU B  59     105.778   4.054  25.327  1.00  0.00           C  
ATOM   4144  CD2 LEU B  59     103.547   4.213  24.189  1.00  0.00           C  
ATOM   4145  H   LEU B  59     103.685   6.939  27.143  1.00  0.00           H  
ATOM   4146  HA  LEU B  59     101.721   5.130  26.082  1.00  0.00           H  
ATOM   4147 1HB  LEU B  59     104.412   4.672  27.466  1.00  0.00           H  
ATOM   4148 2HB  LEU B  59     103.479   3.379  26.705  1.00  0.00           H  
ATOM   4149  HG  LEU B  59     104.563   5.797  25.220  1.00  0.00           H  
ATOM   4150 1HD1 LEU B  59     106.276   4.254  24.378  1.00  0.00           H  
ATOM   4151 2HD1 LEU B  59     106.381   4.452  26.144  1.00  0.00           H  
ATOM   4152 3HD1 LEU B  59     105.656   2.979  25.455  1.00  0.00           H  
ATOM   4153 1HD2 LEU B  59     104.044   4.413  23.239  1.00  0.00           H  
ATOM   4154 2HD2 LEU B  59     103.393   3.139  24.299  1.00  0.00           H  
ATOM   4155 3HD2 LEU B  59     102.581   4.721  24.206  1.00  0.00           H  
ATOM   4156  N   VAL B  60     102.048   5.073  29.368  1.00  0.00           N  
ATOM   4157  CA  VAL B  60     101.334   4.631  30.546  1.00  0.00           C  
ATOM   4158  C   VAL B  60      99.901   5.123  30.487  1.00  0.00           C  
ATOM   4159  O   VAL B  60      98.967   4.377  30.781  1.00  0.00           O  
ATOM   4160  CB  VAL B  60     102.016   5.158  31.823  1.00  0.00           C  
ATOM   4161  CG1 VAL B  60     101.155   4.870  33.044  1.00  0.00           C  
ATOM   4162  CG2 VAL B  60     103.393   4.529  31.973  1.00  0.00           C  
ATOM   4163  H   VAL B  60     102.832   5.701  29.474  1.00  0.00           H  
ATOM   4164  HA  VAL B  60     101.349   3.541  30.570  1.00  0.00           H  
ATOM   4165  HB  VAL B  60     102.117   6.241  31.749  1.00  0.00           H  
ATOM   4166 1HG1 VAL B  60     101.652   5.250  33.937  1.00  0.00           H  
ATOM   4167 2HG1 VAL B  60     100.189   5.361  32.931  1.00  0.00           H  
ATOM   4168 3HG1 VAL B  60     101.009   3.795  33.139  1.00  0.00           H  
ATOM   4169 1HG2 VAL B  60     103.868   4.905  32.877  1.00  0.00           H  
ATOM   4170 2HG2 VAL B  60     103.291   3.445  32.041  1.00  0.00           H  
ATOM   4171 3HG2 VAL B  60     104.006   4.781  31.107  1.00  0.00           H  
ATOM   4172  N   ALA B  61      99.695   6.382  30.110  1.00  0.00           N  
ATOM   4173  CA  ALA B  61      98.331   6.929  30.059  1.00  0.00           C  
ATOM   4174  C   ALA B  61      97.515   6.144  29.045  1.00  0.00           C  
ATOM   4175  O   ALA B  61      96.338   5.856  29.269  1.00  0.00           O  
ATOM   4176  CB  ALA B  61      98.339   8.410  29.705  1.00  0.00           C  
ATOM   4177  H   ALA B  61     100.471   6.975  29.856  1.00  0.00           H  
ATOM   4178  HA  ALA B  61      97.883   6.814  31.047  1.00  0.00           H  
ATOM   4179 1HB  ALA B  61      97.317   8.783  29.675  1.00  0.00           H  
ATOM   4180 2HB  ALA B  61      98.906   8.960  30.457  1.00  0.00           H  
ATOM   4181 3HB  ALA B  61      98.805   8.547  28.730  1.00  0.00           H  
ATOM   4182  N   LEU B  62      98.145   5.802  27.938  1.00  0.00           N  
ATOM   4183  CA  LEU B  62      97.479   5.042  26.897  1.00  0.00           C  
ATOM   4184  C   LEU B  62      97.078   3.631  27.330  1.00  0.00           C  
ATOM   4185  O   LEU B  62      96.001   3.146  26.985  1.00  0.00           O  
ATOM   4186  CB  LEU B  62      98.392   4.958  25.668  1.00  0.00           C  
ATOM   4187  CG  LEU B  62      98.617   6.276  24.914  1.00  0.00           C  
ATOM   4188  CD1 LEU B  62      99.689   6.077  23.851  1.00  0.00           C  
ATOM   4189  CD2 LEU B  62      97.307   6.733  24.289  1.00  0.00           C  
ATOM   4190  H   LEU B  62      99.110   6.071  27.810  1.00  0.00           H  
ATOM   4191  HA  LEU B  62      96.558   5.562  26.627  1.00  0.00           H  
ATOM   4192 1HB  LEU B  62      99.365   4.588  25.983  1.00  0.00           H  
ATOM   4193 2HB  LEU B  62      97.964   4.244  24.965  1.00  0.00           H  
ATOM   4194  HG  LEU B  62      98.972   7.037  25.609  1.00  0.00           H  
ATOM   4195 1HD1 LEU B  62      99.849   7.013  23.317  1.00  0.00           H  
ATOM   4196 2HD1 LEU B  62     100.620   5.769  24.328  1.00  0.00           H  
ATOM   4197 3HD1 LEU B  62      99.369   5.308  23.150  1.00  0.00           H  
ATOM   4198 1HD2 LEU B  62      97.466   7.670  23.755  1.00  0.00           H  
ATOM   4199 2HD2 LEU B  62      96.950   5.975  23.593  1.00  0.00           H  
ATOM   4200 3HD2 LEU B  62      96.564   6.885  25.073  1.00  0.00           H  
ATOM   4201  N   TRP B  63      97.974   2.992  28.091  1.00  0.00           N  
ATOM   4202  CA  TRP B  63      97.718   1.682  28.664  1.00  0.00           C  
ATOM   4203  C   TRP B  63      96.509   1.749  29.611  1.00  0.00           C  
ATOM   4204  O   TRP B  63      95.647   0.870  29.596  1.00  0.00           O  
ATOM   4205  CB  TRP B  63      98.948   1.177  29.418  1.00  0.00           C  
ATOM   4206  CG  TRP B  63      99.949   0.492  28.538  1.00  0.00           C  
ATOM   4207  CD1 TRP B  63     101.234   0.881  28.307  1.00  0.00           C  
ATOM   4208  CD2 TRP B  63      99.753  -0.717  27.764  1.00  0.00           C  
ATOM   4209  CE2 TRP B  63     100.956  -0.979  27.103  1.00  0.00           C  
ATOM   4210  CE3 TRP B  63      98.666  -1.583  27.582  1.00  0.00           C  
ATOM   4211  NE1 TRP B  63     101.847   0.006  27.445  1.00  0.00           N  
ATOM   4212  CZ2 TRP B  63     101.109  -2.074  26.269  1.00  0.00           C  
ATOM   4213  CZ3 TRP B  63      98.823  -2.682  26.745  1.00  0.00           C  
ATOM   4214  CH2 TRP B  63     100.012  -2.920  26.106  1.00  0.00           C  
ATOM   4215  H   TRP B  63      98.859   3.443  28.270  1.00  0.00           H  
ATOM   4216  HA  TRP B  63      97.470   0.992  27.856  1.00  0.00           H  
ATOM   4217 1HB  TRP B  63      99.442   2.015  29.911  1.00  0.00           H  
ATOM   4218 2HB  TRP B  63      98.640   0.477  30.194  1.00  0.00           H  
ATOM   4219  HD1 TRP B  63     101.706   1.761  28.742  1.00  0.00           H  
ATOM   4220  HE1 TRP B  63     102.799   0.074  27.114  1.00  0.00           H  
ATOM   4221  HE3 TRP B  63      97.720  -1.400  28.088  1.00  0.00           H  
ATOM   4222  HZ2 TRP B  63     102.048  -2.281  25.751  1.00  0.00           H  
ATOM   4223  HZ3 TRP B  63      97.972  -3.350  26.607  1.00  0.00           H  
ATOM   4224  HH2 TRP B  63     100.100  -3.792  25.457  1.00  0.00           H  
ATOM   4225  N   VAL B  64      96.424   2.783  30.441  1.00  0.00           N  
ATOM   4226  CA  VAL B  64      95.310   2.908  31.373  1.00  0.00           C  
ATOM   4227  C   VAL B  64      94.007   3.107  30.597  1.00  0.00           C  
ATOM   4228  O   VAL B  64      92.977   2.519  30.931  1.00  0.00           O  
ATOM   4229  CB  VAL B  64      95.531   4.092  32.332  1.00  0.00           C  
ATOM   4230  CG1 VAL B  64      94.299   4.317  33.196  1.00  0.00           C  
ATOM   4231  CG2 VAL B  64      96.758   3.836  33.197  1.00  0.00           C  
ATOM   4232  H   VAL B  64      97.140   3.497  30.432  1.00  0.00           H  
ATOM   4233  HA  VAL B  64      95.246   1.990  31.962  1.00  0.00           H  
ATOM   4234  HB  VAL B  64      95.682   4.999  31.745  1.00  0.00           H  
ATOM   4235 1HG1 VAL B  64      94.475   5.158  33.867  1.00  0.00           H  
ATOM   4236 2HG1 VAL B  64      93.443   4.534  32.559  1.00  0.00           H  
ATOM   4237 3HG1 VAL B  64      94.100   3.421  33.783  1.00  0.00           H  
ATOM   4238 1HG2 VAL B  64      96.910   4.678  33.871  1.00  0.00           H  
ATOM   4239 2HG2 VAL B  64      96.608   2.926  33.778  1.00  0.00           H  
ATOM   4240 3HG2 VAL B  64      97.633   3.719  32.559  1.00  0.00           H  
ATOM   4241  N   ALA B  65      94.053   3.933  29.569  1.00  0.00           N  
ATOM   4242  CA  ALA B  65      92.868   4.135  28.754  1.00  0.00           C  
ATOM   4243  C   ALA B  65      92.432   2.822  28.113  1.00  0.00           C  
ATOM   4244  O   ALA B  65      91.241   2.533  28.012  1.00  0.00           O  
ATOM   4245  CB  ALA B  65      93.105   5.193  27.695  1.00  0.00           C  
ATOM   4246  H   ALA B  65      94.901   4.431  29.337  1.00  0.00           H  
ATOM   4247  HA  ALA B  65      92.062   4.475  29.408  1.00  0.00           H  
ATOM   4248 1HB  ALA B  65      92.199   5.322  27.101  1.00  0.00           H  
ATOM   4249 2HB  ALA B  65      93.362   6.139  28.173  1.00  0.00           H  
ATOM   4250 3HB  ALA B  65      93.922   4.881  27.046  1.00  0.00           H  
ATOM   4251  N   LEU B  66      93.397   2.020  27.674  1.00  0.00           N  
ATOM   4252  CA  LEU B  66      93.055   0.736  27.085  1.00  0.00           C  
ATOM   4253  C   LEU B  66      92.436  -0.234  28.095  1.00  0.00           C  
ATOM   4254  O   LEU B  66      91.486  -0.951  27.780  1.00  0.00           O  
ATOM   4255  CB  LEU B  66      94.311   0.104  26.470  1.00  0.00           C  
ATOM   4256  CG  LEU B  66      94.103  -1.254  25.787  1.00  0.00           C  
ATOM   4257  CD1 LEU B  66      93.055  -1.119  24.693  1.00  0.00           C  
ATOM   4258  CD2 LEU B  66      95.428  -1.744  25.217  1.00  0.00           C  
ATOM   4259  H   LEU B  66      94.369   2.286  27.742  1.00  0.00           H  
ATOM   4260  HA  LEU B  66      92.316   0.901  26.302  1.00  0.00           H  
ATOM   4261 1HB  LEU B  66      94.715   0.790  25.726  1.00  0.00           H  
ATOM   4262 2HB  LEU B  66      95.054  -0.030  27.255  1.00  0.00           H  
ATOM   4263  HG  LEU B  66      93.734  -1.976  26.516  1.00  0.00           H  
ATOM   4264 1HD1 LEU B  66      92.908  -2.084  24.208  1.00  0.00           H  
ATOM   4265 2HD1 LEU B  66      92.113  -0.787  25.130  1.00  0.00           H  
ATOM   4266 3HD1 LEU B  66      93.390  -0.390  23.955  1.00  0.00           H  
ATOM   4267 1HD2 LEU B  66      95.281  -2.708  24.733  1.00  0.00           H  
ATOM   4268 2HD2 LEU B  66      95.798  -1.023  24.487  1.00  0.00           H  
ATOM   4269 3HD2 LEU B  66      96.153  -1.848  26.023  1.00  0.00           H  
ATOM   4270  N   LEU B  67      92.976  -0.260  29.314  1.00  0.00           N  
ATOM   4271  CA  LEU B  67      92.422  -1.073  30.405  1.00  0.00           C  
ATOM   4272  C   LEU B  67      91.029  -0.612  30.764  1.00  0.00           C  
ATOM   4273  O   LEU B  67      90.140  -1.427  31.016  1.00  0.00           O  
ATOM   4274  CB  LEU B  67      93.320  -0.997  31.646  1.00  0.00           C  
ATOM   4275  CG  LEU B  67      94.691  -1.674  31.518  1.00  0.00           C  
ATOM   4276  CD1 LEU B  67      95.547  -1.325  32.728  1.00  0.00           C  
ATOM   4277  CD2 LEU B  67      94.503  -3.179  31.399  1.00  0.00           C  
ATOM   4278  H   LEU B  67      93.796   0.303  29.488  1.00  0.00           H  
ATOM   4279  HA  LEU B  67      92.375  -2.110  30.075  1.00  0.00           H  
ATOM   4280 1HB  LEU B  67      93.490   0.051  31.889  1.00  0.00           H  
ATOM   4281 2HB  LEU B  67      92.798  -1.462  32.482  1.00  0.00           H  
ATOM   4282  HG  LEU B  67      95.199  -1.301  30.630  1.00  0.00           H  
ATOM   4283 1HD1 LEU B  67      96.521  -1.805  32.637  1.00  0.00           H  
ATOM   4284 2HD1 LEU B  67      95.680  -0.243  32.777  1.00  0.00           H  
ATOM   4285 3HD1 LEU B  67      95.054  -1.671  33.634  1.00  0.00           H  
ATOM   4286 1HD2 LEU B  67      95.477  -3.662  31.307  1.00  0.00           H  
ATOM   4287 2HD2 LEU B  67      93.996  -3.556  32.287  1.00  0.00           H  
ATOM   4288 3HD2 LEU B  67      93.903  -3.404  30.517  1.00  0.00           H  
ATOM   4289  N   ALA B  68      90.845   0.700  30.785  1.00  0.00           N  
ATOM   4290  CA  ALA B  68      89.521   1.279  31.020  1.00  0.00           C  
ATOM   4291  C   ALA B  68      88.524   0.927  29.917  1.00  0.00           C  
ATOM   4292  O   ALA B  68      87.345   0.698  30.184  1.00  0.00           O  
ATOM   4293  CB  ALA B  68      89.633   2.812  31.197  1.00  0.00           C  
ATOM   4294  H   ALA B  68      91.632   1.316  30.637  1.00  0.00           H  
ATOM   4295  HA  ALA B  68      89.118   0.845  31.934  1.00  0.00           H  
ATOM   4296 1HB  ALA B  68      88.642   3.233  31.370  1.00  0.00           H  
ATOM   4297 2HB  ALA B  68      90.276   3.035  32.049  1.00  0.00           H  
ATOM   4298 3HB  ALA B  68      90.061   3.252  30.297  1.00  0.00           H  
ATOM   4299  N   LEU B  69      88.977   0.878  28.665  1.00  0.00           N  
ATOM   4300  CA  LEU B  69      88.123   0.409  27.573  1.00  0.00           C  
ATOM   4301  C   LEU B  69      87.635  -1.007  27.880  1.00  0.00           C  
ATOM   4302  O   LEU B  69      86.436  -1.283  27.838  1.00  0.00           O  
ATOM   4303  CB  LEU B  69      88.887   0.427  26.242  1.00  0.00           C  
ATOM   4304  CG  LEU B  69      88.050   0.132  24.991  1.00  0.00           C  
ATOM   4305  CD1 LEU B  69      88.595   0.931  23.815  1.00  0.00           C  
ATOM   4306  CD2 LEU B  69      88.083  -1.361  24.699  1.00  0.00           C  
ATOM   4307  H   LEU B  69      89.922   1.167  28.460  1.00  0.00           H  
ATOM   4308  HA  LEU B  69      87.259   1.069  27.510  1.00  0.00           H  
ATOM   4309 1HB  LEU B  69      89.338   1.409  26.114  1.00  0.00           H  
ATOM   4310 2HB  LEU B  69      89.686  -0.314  26.290  1.00  0.00           H  
ATOM   4311  HG  LEU B  69      87.019   0.447  25.160  1.00  0.00           H  
ATOM   4312 1HD1 LEU B  69      88.000   0.721  22.926  1.00  0.00           H  
ATOM   4313 2HD1 LEU B  69      88.541   1.996  24.044  1.00  0.00           H  
ATOM   4314 3HD1 LEU B  69      89.632   0.651  23.633  1.00  0.00           H  
ATOM   4315 1HD2 LEU B  69      87.488  -1.571  23.810  1.00  0.00           H  
ATOM   4316 2HD2 LEU B  69      89.113  -1.677  24.528  1.00  0.00           H  
ATOM   4317 3HD2 LEU B  69      87.672  -1.907  25.547  1.00  0.00           H  
ATOM   4318  N   ARG B  70      88.562  -1.906  28.189  1.00  0.00           N  
ATOM   4319  CA  ARG B  70      88.219  -3.313  28.414  1.00  0.00           C  
ATOM   4320  C   ARG B  70      87.321  -3.476  29.622  1.00  0.00           C  
ATOM   4321  O   ARG B  70      86.429  -4.326  29.645  1.00  0.00           O  
ATOM   4322  CB  ARG B  70      89.472  -4.152  28.609  1.00  0.00           C  
ATOM   4323  CG  ARG B  70      90.311  -4.350  27.356  1.00  0.00           C  
ATOM   4324  CD  ARG B  70      91.561  -5.098  27.644  1.00  0.00           C  
ATOM   4325  NE  ARG B  70      92.345  -5.327  26.441  1.00  0.00           N  
ATOM   4326  CZ  ARG B  70      93.549  -5.931  26.417  1.00  0.00           C  
ATOM   4327  NH1 ARG B  70      94.093  -6.362  27.535  1.00  0.00           N1+
ATOM   4328  NH2 ARG B  70      94.185  -6.092  25.268  1.00  0.00           N  
ATOM   4329  H   ARG B  70      89.526  -1.616  28.271  1.00  0.00           H  
ATOM   4330  HA  ARG B  70      87.670  -3.678  27.544  1.00  0.00           H  
ATOM   4331 1HB  ARG B  70      90.109  -3.685  29.360  1.00  0.00           H  
ATOM   4332 2HB  ARG B  70      89.196  -5.138  28.981  1.00  0.00           H  
ATOM   4333 1HG  ARG B  70      89.736  -4.913  26.620  1.00  0.00           H  
ATOM   4334 2HG  ARG B  70      90.580  -3.379  26.940  1.00  0.00           H  
ATOM   4335 1HD  ARG B  70      92.171  -4.531  28.347  1.00  0.00           H  
ATOM   4336 2HD  ARG B  70      91.314  -6.066  28.078  1.00  0.00           H  
ATOM   4337  HE  ARG B  70      91.961  -5.010  25.561  1.00  0.00           H  
ATOM   4338 1HH1 ARG B  70      93.607  -6.238  28.412  1.00  0.00           H  
ATOM   4339 2HH1 ARG B  70      94.995  -6.814  27.515  1.00  0.00           H  
ATOM   4340 1HH2 ARG B  70      93.767  -5.761  24.410  1.00  0.00           H  
ATOM   4341 2HH2 ARG B  70      95.087  -6.545  25.251  1.00  0.00           H  
ATOM   4342  N   ASN B  71      87.571  -2.651  30.626  1.00  0.00           N  
ATOM   4343  CA  ASN B  71      86.826  -2.683  31.876  1.00  0.00           C  
ATOM   4344  C   ASN B  71      85.510  -1.929  31.850  1.00  0.00           C  
ATOM   4345  O   ASN B  71      84.790  -1.898  32.843  1.00  0.00           O  
ATOM   4346  CB  ASN B  71      87.696  -2.149  33.000  1.00  0.00           C  
ATOM   4347  CG  ASN B  71      87.206  -2.569  34.357  1.00  0.00           C  
ATOM   4348  ND2 ASN B  71      87.222  -1.655  35.293  1.00  0.00           N  
ATOM   4349  OD1 ASN B  71      86.814  -3.725  34.559  1.00  0.00           O  
ATOM   4350  H   ASN B  71      88.311  -1.973  30.511  1.00  0.00           H  
ATOM   4351  HA  ASN B  71      86.557  -3.717  32.091  1.00  0.00           H  
ATOM   4352 1HB  ASN B  71      88.719  -2.506  32.868  1.00  0.00           H  
ATOM   4353 2HB  ASN B  71      87.722  -1.061  32.956  1.00  0.00           H  
ATOM   4354 1HD2 ASN B  71      86.908  -1.878  36.216  1.00  0.00           H  
ATOM   4355 2HD2 ASN B  71      87.550  -0.733  35.084  1.00  0.00           H  
ATOM   4356  N   GLY B  72      85.231  -1.272  30.741  1.00  0.00           N  
ATOM   4357  CA  GLY B  72      84.005  -0.507  30.592  1.00  0.00           C  
ATOM   4358  C   GLY B  72      83.956   0.657  31.574  1.00  0.00           C  
ATOM   4359  O   GLY B  72      82.883   1.079  31.994  1.00  0.00           O  
ATOM   4360  H   GLY B  72      85.887  -1.301  29.976  1.00  0.00           H  
ATOM   4361 1HA  GLY B  72      83.934  -0.128  29.572  1.00  0.00           H  
ATOM   4362 2HA  GLY B  72      83.148  -1.159  30.753  1.00  0.00           H  
ATOM   4363  N   ASP B  73      85.123   1.195  31.929  1.00  0.00           N  
ATOM   4364  CA  ASP B  73      85.205   2.224  32.972  1.00  0.00           C  
ATOM   4365  C   ASP B  73      85.210   3.605  32.349  1.00  0.00           C  
ATOM   4366  O   ASP B  73      86.246   4.085  31.891  1.00  0.00           O  
ATOM   4367  CB  ASP B  73      86.460   2.039  33.829  1.00  0.00           C  
ATOM   4368  CG  ASP B  73      86.496   2.969  35.034  1.00  0.00           C  
ATOM   4369  OD1 ASP B  73      85.977   4.056  34.937  1.00  0.00           O  
ATOM   4370  OD2 ASP B  73      87.043   2.584  36.040  1.00  0.00           O1-
ATOM   4371  H   ASP B  73      85.970   0.889  31.473  1.00  0.00           H  
ATOM   4372  HA  ASP B  73      84.330   2.132  33.618  1.00  0.00           H  
ATOM   4373 1HB  ASP B  73      86.512   1.009  34.182  1.00  0.00           H  
ATOM   4374 2HB  ASP B  73      87.345   2.222  33.221  1.00  0.00           H  
ATOM   4375  N   LYS B  74      84.057   4.256  32.326  1.00  0.00           N  
ATOM   4376  CA  LYS B  74      83.936   5.535  31.611  1.00  0.00           C  
ATOM   4377  C   LYS B  74      84.757   6.620  32.292  1.00  0.00           C  
ATOM   4378  O   LYS B  74      85.368   7.458  31.631  1.00  0.00           O  
ATOM   4379  CB  LYS B  74      82.471   5.967  31.519  1.00  0.00           C  
ATOM   4380  CG  LYS B  74      81.622   5.115  30.586  1.00  0.00           C  
ATOM   4381  CD  LYS B  74      80.175   5.586  30.573  1.00  0.00           C  
ATOM   4382  CE  LYS B  74      79.324   4.738  29.637  1.00  0.00           C  
ATOM   4383  NZ  LYS B  74      77.898   5.162  29.642  1.00  0.00           N1+
ATOM   4384  H   LYS B  74      83.334   3.990  32.705  1.00  0.00           H  
ATOM   4385  HA  LYS B  74      84.321   5.404  30.599  1.00  0.00           H  
ATOM   4386 1HB  LYS B  74      82.018   5.931  32.510  1.00  0.00           H  
ATOM   4387 2HB  LYS B  74      82.418   6.999  31.172  1.00  0.00           H  
ATOM   4388 1HG  LYS B  74      82.022   5.173  29.573  1.00  0.00           H  
ATOM   4389 2HG  LYS B  74      81.654   4.077  30.911  1.00  0.00           H  
ATOM   4390 1HD  LYS B  74      79.762   5.524  31.579  1.00  0.00           H  
ATOM   4391 2HD  LYS B  74      80.133   6.625  30.244  1.00  0.00           H  
ATOM   4392 1HE  LYS B  74      79.710   4.818  28.621  1.00  0.00           H  
ATOM   4393 2HE  LYS B  74      79.380   3.693  29.941  1.00  0.00           H  
ATOM   4394 1HZ  LYS B  74      77.370   4.576  29.012  1.00  0.00           H  
ATOM   4395 2HZ  LYS B  74      77.523   5.073  30.578  1.00  0.00           H  
ATOM   4396 3HZ  LYS B  74      77.831   6.124  29.344  1.00  0.00           H  
ATOM   4397  N   GLU B  75      84.769   6.605  33.619  1.00  0.00           N  
ATOM   4398  CA  GLU B  75      85.460   7.635  34.382  1.00  0.00           C  
ATOM   4399  C   GLU B  75      86.988   7.613  34.166  1.00  0.00           C  
ATOM   4400  O   GLU B  75      87.607   8.653  33.938  1.00  0.00           O  
ATOM   4401  CB  GLU B  75      85.144   7.472  35.871  1.00  0.00           C  
ATOM   4402  CG  GLU B  75      85.774   8.529  36.767  1.00  0.00           C  
ATOM   4403  CD  GLU B  75      85.380   8.381  38.210  1.00  0.00           C  
ATOM   4404  OE1 GLU B  75      84.628   7.487  38.513  1.00  0.00           O  
ATOM   4405  OE2 GLU B  75      85.830   9.167  39.010  1.00  0.00           O1-
ATOM   4406  H   GLU B  75      84.383   6.007  34.103  1.00  0.00           H  
ATOM   4407  HA  GLU B  75      85.111   8.611  34.039  1.00  0.00           H  
ATOM   4408 1HB  GLU B  75      84.064   7.508  36.019  1.00  0.00           H  
ATOM   4409 2HB  GLU B  75      85.488   6.496  36.210  1.00  0.00           H  
ATOM   4410 1HG  GLU B  75      86.859   8.456  36.689  1.00  0.00           H  
ATOM   4411 2HG  GLU B  75      85.477   9.515  36.412  1.00  0.00           H  
ATOM   4412  N   VAL B  76      87.581   6.425  34.240  1.00  0.00           N  
ATOM   4413  CA  VAL B  76      89.019   6.295  34.029  1.00  0.00           C  
ATOM   4414  C   VAL B  76      89.333   6.498  32.548  1.00  0.00           C  
ATOM   4415  O   VAL B  76      90.337   7.119  32.196  1.00  0.00           O  
ATOM   4416  CB  VAL B  76      89.515   4.909  34.482  1.00  0.00           C  
ATOM   4417  CG1 VAL B  76      90.976   4.715  34.104  1.00  0.00           C  
ATOM   4418  CG2 VAL B  76      89.323   4.756  35.984  1.00  0.00           C  
ATOM   4419  H   VAL B  76      87.038   5.600  34.445  1.00  0.00           H  
ATOM   4420  HA  VAL B  76      89.526   7.055  34.622  1.00  0.00           H  
ATOM   4421  HB  VAL B  76      88.944   4.141  33.963  1.00  0.00           H  
ATOM   4422 1HG1 VAL B  76      91.309   3.731  34.431  1.00  0.00           H  
ATOM   4423 2HG1 VAL B  76      91.085   4.793  33.022  1.00  0.00           H  
ATOM   4424 3HG1 VAL B  76      91.581   5.482  34.587  1.00  0.00           H  
ATOM   4425 1HG2 VAL B  76      89.675   3.774  36.298  1.00  0.00           H  
ATOM   4426 2HG2 VAL B  76      89.889   5.528  36.503  1.00  0.00           H  
ATOM   4427 3HG2 VAL B  76      88.264   4.857  36.227  1.00  0.00           H  
ATOM   4428  N   PHE B  77      88.489   5.983  31.662  1.00  0.00           N  
ATOM   4429  CA  PHE B  77      88.764   6.150  30.224  1.00  0.00           C  
ATOM   4430  C   PHE B  77      88.925   7.640  29.886  1.00  0.00           C  
ATOM   4431  O   PHE B  77      89.866   8.030  29.194  1.00  0.00           O  
ATOM   4432  CB  PHE B  77      87.637   5.547  29.382  1.00  0.00           C  
ATOM   4433  CG  PHE B  77      87.911   5.562  27.905  1.00  0.00           C  
ATOM   4434  CD1 PHE B  77      88.654   4.552  27.312  1.00  0.00           C  
ATOM   4435  CD2 PHE B  77      87.425   6.584  27.104  1.00  0.00           C  
ATOM   4436  CE1 PHE B  77      88.906   4.565  25.954  1.00  0.00           C  
ATOM   4437  CE2 PHE B  77      87.675   6.599  25.746  1.00  0.00           C  
ATOM   4438  CZ  PHE B  77      88.416   5.587  25.171  1.00  0.00           C  
ATOM   4439  H   PHE B  77      87.663   5.478  31.950  1.00  0.00           H  
ATOM   4440  HA  PHE B  77      89.694   5.633  29.985  1.00  0.00           H  
ATOM   4441 1HB  PHE B  77      87.470   4.514  29.686  1.00  0.00           H  
ATOM   4442 2HB  PHE B  77      86.713   6.094  29.563  1.00  0.00           H  
ATOM   4443  HD1 PHE B  77      89.041   3.742  27.932  1.00  0.00           H  
ATOM   4444  HD2 PHE B  77      86.838   7.383  27.560  1.00  0.00           H  
ATOM   4445  HE1 PHE B  77      89.493   3.765  25.500  1.00  0.00           H  
ATOM   4446  HE2 PHE B  77      87.286   7.409  25.128  1.00  0.00           H  
ATOM   4447  HZ  PHE B  77      88.616   5.599  24.099  1.00  0.00           H  
ATOM   4448  N   LYS B  78      88.007   8.461  30.374  1.00  0.00           N  
ATOM   4449  CA  LYS B  78      88.104   9.899  30.119  1.00  0.00           C  
ATOM   4450  C   LYS B  78      89.371  10.512  30.707  1.00  0.00           C  
ATOM   4451  O   LYS B  78      90.059  11.291  30.046  1.00  0.00           O  
ATOM   4452  CB  LYS B  78      86.875  10.617  30.680  1.00  0.00           C  
ATOM   4453  CG  LYS B  78      85.599  10.396  29.881  1.00  0.00           C  
ATOM   4454  CD  LYS B  78      84.439  11.197  30.457  1.00  0.00           C  
ATOM   4455  CE  LYS B  78      83.154  10.945  29.683  1.00  0.00           C  
ATOM   4456  NZ  LYS B  78      83.238  11.446  28.284  1.00  0.00           N1+
ATOM   4457  H   LYS B  78      87.236   8.109  30.923  1.00  0.00           H  
ATOM   4458  HA  LYS B  78      88.142  10.058  29.041  1.00  0.00           H  
ATOM   4459 1HB  LYS B  78      86.694  10.285  31.702  1.00  0.00           H  
ATOM   4460 2HB  LYS B  78      87.066  11.691  30.714  1.00  0.00           H  
ATOM   4461 1HG  LYS B  78      85.759  10.698  28.845  1.00  0.00           H  
ATOM   4462 2HG  LYS B  78      85.340   9.338  29.894  1.00  0.00           H  
ATOM   4463 1HD  LYS B  78      84.288  10.918  31.499  1.00  0.00           H  
ATOM   4464 2HD  LYS B  78      84.677  12.260  30.414  1.00  0.00           H  
ATOM   4465 1HE  LYS B  78      82.945   9.878  29.663  1.00  0.00           H  
ATOM   4466 2HE  LYS B  78      82.324  11.446  30.183  1.00  0.00           H  
ATOM   4467 1HZ  LYS B  78      82.369  11.261  27.806  1.00  0.00           H  
ATOM   4468 2HZ  LYS B  78      83.415  12.440  28.291  1.00  0.00           H  
ATOM   4469 3HZ  LYS B  78      83.993  10.975  27.803  1.00  0.00           H  
ATOM   4470  N   LYS B  79      89.689  10.167  31.955  1.00  0.00           N  
ATOM   4471  CA  LYS B  79      90.889  10.690  32.605  1.00  0.00           C  
ATOM   4472  C   LYS B  79      92.205  10.260  31.959  1.00  0.00           C  
ATOM   4473  O   LYS B  79      93.123  11.065  31.804  1.00  0.00           O  
ATOM   4474  CB  LYS B  79      90.890  10.274  34.078  1.00  0.00           C  
ATOM   4475  CG  LYS B  79      89.838  10.972  34.930  1.00  0.00           C  
ATOM   4476  CD  LYS B  79      89.885  10.487  36.371  1.00  0.00           C  
ATOM   4477  CE  LYS B  79      88.753  11.085  37.193  1.00  0.00           C  
ATOM   4478  NZ  LYS B  79      88.779  10.612  38.604  1.00  0.00           N1+
ATOM   4479  H   LYS B  79      89.090   9.531  32.462  1.00  0.00           H  
ATOM   4480  HA  LYS B  79      90.870  11.777  32.544  1.00  0.00           H  
ATOM   4481 1HB  LYS B  79      90.724   9.200  34.153  1.00  0.00           H  
ATOM   4482 2HB  LYS B  79      91.868  10.484  34.513  1.00  0.00           H  
ATOM   4483 1HG  LYS B  79      90.010  12.049  34.912  1.00  0.00           H  
ATOM   4484 2HG  LYS B  79      88.849  10.773  34.521  1.00  0.00           H  
ATOM   4485 1HD  LYS B  79      89.804   9.401  36.393  1.00  0.00           H  
ATOM   4486 2HD  LYS B  79      90.837  10.772  36.821  1.00  0.00           H  
ATOM   4487 1HE  LYS B  79      88.831  12.171  37.186  1.00  0.00           H  
ATOM   4488 2HE  LYS B  79      87.797  10.809  36.751  1.00  0.00           H  
ATOM   4489 1HZ  LYS B  79      88.014  11.030  39.114  1.00  0.00           H  
ATOM   4490 2HZ  LYS B  79      88.687   9.606  38.624  1.00  0.00           H  
ATOM   4491 3HZ  LYS B  79      89.654  10.878  39.032  1.00  0.00           H  
ATOM   4492  N   ALA B  80      92.274   8.985  31.588  1.00  0.00           N  
ATOM   4493  CA  ALA B  80      93.476   8.435  30.985  1.00  0.00           C  
ATOM   4494  C   ALA B  80      93.608   9.015  29.562  1.00  0.00           C  
ATOM   4495  O   ALA B  80      94.710   9.325  29.107  1.00  0.00           O  
ATOM   4496  CB  ALA B  80      93.406   6.919  30.965  1.00  0.00           C  
ATOM   4497  H   ALA B  80      91.476   8.383  31.730  1.00  0.00           H  
ATOM   4498  HA  ALA B  80      94.330   8.743  31.589  1.00  0.00           H  
ATOM   4499 1HB  ALA B  80      94.312   6.520  30.510  1.00  0.00           H  
ATOM   4500 2HB  ALA B  80      93.318   6.546  31.984  1.00  0.00           H  
ATOM   4501 3HB  ALA B  80      92.541   6.603  30.385  1.00  0.00           H  
ATOM   4502  N   ALA B  81      92.486   9.161  28.859  1.00  0.00           N  
ATOM   4503  CA  ALA B  81      92.526   9.705  27.486  1.00  0.00           C  
ATOM   4504  C   ALA B  81      93.023  11.141  27.485  1.00  0.00           C  
ATOM   4505  O   ALA B  81      93.885  11.509  26.686  1.00  0.00           O  
ATOM   4506  CB  ALA B  81      91.161   9.630  26.866  1.00  0.00           C  
ATOM   4507  H   ALA B  81      91.595   8.902  29.260  1.00  0.00           H  
ATOM   4508  HA  ALA B  81      93.217   9.099  26.901  1.00  0.00           H  
ATOM   4509 1HB  ALA B  81      91.198  10.032  25.854  1.00  0.00           H  
ATOM   4510 2HB  ALA B  81      90.833   8.590  26.832  1.00  0.00           H  
ATOM   4511 3HB  ALA B  81      90.458  10.212  27.462  1.00  0.00           H  
ATOM   4512  N   GLU B  82      92.476  11.946  28.381  1.00  0.00           N  
ATOM   4513  CA  GLU B  82      92.864  13.353  28.498  1.00  0.00           C  
ATOM   4514  C   GLU B  82      94.299  13.440  28.965  1.00  0.00           C  
ATOM   4515  O   GLU B  82      95.048  14.318  28.538  1.00  0.00           O  
ATOM   4516  CB  GLU B  82      91.949  14.099  29.472  1.00  0.00           C  
ATOM   4517  CG  GLU B  82      90.552  14.374  28.935  1.00  0.00           C  
ATOM   4518  CD  GLU B  82      89.715  15.198  29.876  1.00  0.00           C  
ATOM   4519  OE1 GLU B  82      90.047  15.258  31.036  1.00  0.00           O  
ATOM   4520  OE2 GLU B  82      88.746  15.766  29.434  1.00  0.00           O1-
ATOM   4521  H   GLU B  82      91.769  11.578  29.001  1.00  0.00           H  
ATOM   4522  HA  GLU B  82      92.774  13.820  27.516  1.00  0.00           H  
ATOM   4523 1HB  GLU B  82      91.847  13.520  30.390  1.00  0.00           H  
ATOM   4524 2HB  GLU B  82      92.401  15.055  29.736  1.00  0.00           H  
ATOM   4525 1HG  GLU B  82      90.635  14.903  27.986  1.00  0.00           H  
ATOM   4526 2HG  GLU B  82      90.052  13.426  28.749  1.00  0.00           H  
ATOM   4527  N   SER B  83      94.717  12.532  29.852  1.00  0.00           N  
ATOM   4528  CA  SER B  83      96.105  12.492  30.293  1.00  0.00           C  
ATOM   4529  C   SER B  83      97.038  12.175  29.138  1.00  0.00           C  
ATOM   4530  O   SER B  83      98.061  12.834  28.954  1.00  0.00           O  
ATOM   4531  CB  SER B  83      96.278  11.458  31.390  1.00  0.00           C  
ATOM   4532  OG  SER B  83      97.620  11.363  31.782  1.00  0.00           O  
ATOM   4533  H   SER B  83      94.062  11.859  30.228  1.00  0.00           H  
ATOM   4534  HA  SER B  83      96.370  13.472  30.691  1.00  0.00           H  
ATOM   4535 1HB  SER B  83      95.666  11.732  32.247  1.00  0.00           H  
ATOM   4536 2HB  SER B  83      95.932  10.490  31.034  1.00  0.00           H  
ATOM   4537  HG  SER B  83      97.608  11.150  32.718  1.00  0.00           H  
ATOM   4538  N   ALA B  84      96.699  11.163  28.343  1.00  0.00           N  
ATOM   4539  CA  ALA B  84      97.537  10.814  27.204  1.00  0.00           C  
ATOM   4540  C   ALA B  84      97.663  11.978  26.232  1.00  0.00           C  
ATOM   4541  O   ALA B  84      98.732  12.219  25.672  1.00  0.00           O  
ATOM   4542  CB  ALA B  84      96.972   9.581  26.511  1.00  0.00           C  
ATOM   4543  H   ALA B  84      95.862  10.629  28.522  1.00  0.00           H  
ATOM   4544  HA  ALA B  84      98.536  10.590  27.575  1.00  0.00           H  
ATOM   4545 1HB  ALA B  84      97.601   9.324  25.659  1.00  0.00           H  
ATOM   4546 2HB  ALA B  84      96.950   8.748  27.213  1.00  0.00           H  
ATOM   4547 3HB  ALA B  84      95.962   9.792  26.164  1.00  0.00           H  
ATOM   4548  N   LEU B  85      96.564  12.707  26.030  1.00  0.00           N  
ATOM   4549  CA  LEU B  85      96.594  13.834  25.106  1.00  0.00           C  
ATOM   4550  C   LEU B  85      97.377  14.995  25.698  1.00  0.00           C  
ATOM   4551  O   LEU B  85      98.130  15.669  24.998  1.00  0.00           O  
ATOM   4552  CB  LEU B  85      95.169  14.289  24.767  1.00  0.00           C  
ATOM   4553  CG  LEU B  85      94.304  13.265  24.022  1.00  0.00           C  
ATOM   4554  CD1 LEU B  85      92.878  13.786  23.913  1.00  0.00           C  
ATOM   4555  CD2 LEU B  85      94.898  13.005  22.645  1.00  0.00           C  
ATOM   4556  H   LEU B  85      95.702  12.487  26.512  1.00  0.00           H  
ATOM   4557  HA  LEU B  85      97.082  13.514  24.186  1.00  0.00           H  
ATOM   4558 1HB  LEU B  85      94.656  14.544  25.694  1.00  0.00           H  
ATOM   4559 2HB  LEU B  85      95.227  15.185  24.150  1.00  0.00           H  
ATOM   4560  HG  LEU B  85      94.275  12.332  24.586  1.00  0.00           H  
ATOM   4561 1HD1 LEU B  85      92.264  13.059  23.384  1.00  0.00           H  
ATOM   4562 2HD1 LEU B  85      92.471  13.945  24.913  1.00  0.00           H  
ATOM   4563 3HD1 LEU B  85      92.875  14.729  23.367  1.00  0.00           H  
ATOM   4564 1HD2 LEU B  85      94.283  12.276  22.115  1.00  0.00           H  
ATOM   4565 2HD2 LEU B  85      94.924  13.936  22.079  1.00  0.00           H  
ATOM   4566 3HD2 LEU B  85      95.911  12.616  22.752  1.00  0.00           H  
ATOM   4567  N   GLU B  86      97.197  15.230  26.993  1.00  0.00           N  
ATOM   4568  CA  GLU B  86      97.930  16.307  27.666  1.00  0.00           C  
ATOM   4569  C   GLU B  86      99.441  16.057  27.572  1.00  0.00           C  
ATOM   4570  O   GLU B  86     100.217  16.975  27.302  1.00  0.00           O  
ATOM   4571  CB  GLU B  86      97.504  16.416  29.131  1.00  0.00           C  
ATOM   4572  CG  GLU B  86      98.124  17.587  29.881  1.00  0.00           C  
ATOM   4573  CD  GLU B  86      97.503  17.812  31.232  1.00  0.00           C  
ATOM   4574  OE1 GLU B  86      96.704  17.004  31.639  1.00  0.00           O  
ATOM   4575  OE2 GLU B  86      97.830  18.792  31.858  1.00  0.00           O1-
ATOM   4576  H   GLU B  86      96.554  14.666  27.527  1.00  0.00           H  
ATOM   4577  HA  GLU B  86      97.699  17.248  27.163  1.00  0.00           H  
ATOM   4578 1HB  GLU B  86      96.420  16.519  29.188  1.00  0.00           H  
ATOM   4579 2HB  GLU B  86      97.774  15.501  29.658  1.00  0.00           H  
ATOM   4580 1HG  GLU B  86      99.189  17.400  30.009  1.00  0.00           H  
ATOM   4581 2HG  GLU B  86      98.012  18.489  29.280  1.00  0.00           H  
ATOM   4582  N   VAL B  87      99.860  14.811  27.792  1.00  0.00           N  
ATOM   4583  CA  VAL B  87     101.278  14.445  27.702  1.00  0.00           C  
ATOM   4584  C   VAL B  87     101.782  14.529  26.246  1.00  0.00           C  
ATOM   4585  O   VAL B  87     102.894  14.988  25.988  1.00  0.00           O  
ATOM   4586  CB  VAL B  87     101.494  13.017  28.238  1.00  0.00           C  
ATOM   4587  CG1 VAL B  87     102.930  12.574  28.009  1.00  0.00           C  
ATOM   4588  CG2 VAL B  87     101.142  12.962  29.718  1.00  0.00           C  
ATOM   4589  H   VAL B  87      99.184  14.100  28.030  1.00  0.00           H  
ATOM   4590  HA  VAL B  87     101.856  15.141  28.313  1.00  0.00           H  
ATOM   4591  HB  VAL B  87     100.852  12.331  27.687  1.00  0.00           H  
ATOM   4592 1HG1 VAL B  87     103.065  11.562  28.393  1.00  0.00           H  
ATOM   4593 2HG1 VAL B  87     103.149  12.586  26.941  1.00  0.00           H  
ATOM   4594 3HG1 VAL B  87     103.608  13.252  28.526  1.00  0.00           H  
ATOM   4595 1HG2 VAL B  87     101.296  11.950  30.091  1.00  0.00           H  
ATOM   4596 2HG2 VAL B  87     101.780  13.654  30.269  1.00  0.00           H  
ATOM   4597 3HG2 VAL B  87     100.099  13.245  29.855  1.00  0.00           H  
ATOM   4598  N   ALA B  88     100.961  14.088  25.301  1.00  0.00           N  
ATOM   4599  CA  ALA B  88     101.357  14.171  23.891  1.00  0.00           C  
ATOM   4600  C   ALA B  88     101.691  15.627  23.529  1.00  0.00           C  
ATOM   4601  O   ALA B  88     102.666  15.896  22.826  1.00  0.00           O  
ATOM   4602  CB  ALA B  88     100.286  13.627  23.007  1.00  0.00           C  
ATOM   4603  H   ALA B  88     100.062  13.694  25.536  1.00  0.00           H  
ATOM   4604  HA  ALA B  88     102.259  13.571  23.757  1.00  0.00           H  
ATOM   4605 1HB  ALA B  88     100.601  13.699  21.966  1.00  0.00           H  
ATOM   4606 2HB  ALA B  88     100.100  12.583  23.260  1.00  0.00           H  
ATOM   4607 3HB  ALA B  88      99.373  14.202  23.149  1.00  0.00           H  
ATOM   4608  N   LEU B  89     100.875  16.562  24.013  1.00  0.00           N  
ATOM   4609  CA  LEU B  89     101.153  17.985  23.799  1.00  0.00           C  
ATOM   4610  C   LEU B  89     102.430  18.428  24.513  1.00  0.00           C  
ATOM   4611  O   LEU B  89     103.210  19.215  23.978  1.00  0.00           O  
ATOM   4612  CB  LEU B  89      99.971  18.831  24.288  1.00  0.00           C  
ATOM   4613  CG  LEU B  89      98.653  18.637  23.526  1.00  0.00           C  
ATOM   4614  CD1 LEU B  89      97.515  19.281  24.307  1.00  0.00           C  
ATOM   4615  CD2 LEU B  89      98.775  19.244  22.137  1.00  0.00           C  
ATOM   4616  H   LEU B  89     100.054  16.294  24.535  1.00  0.00           H  
ATOM   4617  HA  LEU B  89     101.318  18.149  22.734  1.00  0.00           H  
ATOM   4618 1HB  LEU B  89      99.786  18.597  25.335  1.00  0.00           H  
ATOM   4619 2HB  LEU B  89     100.244  19.884  24.215  1.00  0.00           H  
ATOM   4620  HG  LEU B  89      98.437  17.572  23.439  1.00  0.00           H  
ATOM   4621 1HD1 LEU B  89      96.579  19.142  23.766  1.00  0.00           H  
ATOM   4622 2HD1 LEU B  89      97.438  18.814  25.289  1.00  0.00           H  
ATOM   4623 3HD1 LEU B  89      97.712  20.345  24.425  1.00  0.00           H  
ATOM   4624 1HD2 LEU B  89      97.839  19.105  21.595  1.00  0.00           H  
ATOM   4625 2HD2 LEU B  89      98.990  20.309  22.223  1.00  0.00           H  
ATOM   4626 3HD2 LEU B  89      99.584  18.753  21.595  1.00  0.00           H  
ATOM   4627  N   ALA B  90     102.663  17.935  25.724  1.00  0.00           N  
ATOM   4628  CA  ALA B  90     103.911  18.260  26.433  1.00  0.00           C  
ATOM   4629  C   ALA B  90     105.122  17.697  25.679  1.00  0.00           C  
ATOM   4630  O   ALA B  90     106.186  18.316  25.642  1.00  0.00           O  
ATOM   4631  CB  ALA B  90     103.874  17.723  27.856  1.00  0.00           C  
ATOM   4632  H   ALA B  90     101.985  17.332  26.171  1.00  0.00           H  
ATOM   4633  HA  ALA B  90     104.009  19.345  26.483  1.00  0.00           H  
ATOM   4634 1HB  ALA B  90     104.808  17.967  28.362  1.00  0.00           H  
ATOM   4635 2HB  ALA B  90     103.041  18.175  28.394  1.00  0.00           H  
ATOM   4636 3HB  ALA B  90     103.746  16.642  27.833  1.00  0.00           H  
ATOM   4637  N   LEU B  91     104.955  16.524  25.082  1.00  0.00           N  
ATOM   4638  CA  LEU B  91     106.011  15.937  24.261  1.00  0.00           C  
ATOM   4639  C   LEU B  91     106.350  16.824  23.052  1.00  0.00           C  
ATOM   4640  O   LEU B  91     107.517  16.992  22.700  1.00  0.00           O  
ATOM   4641  CB  LEU B  91     105.588  14.544  23.779  1.00  0.00           C  
ATOM   4642  CG  LEU B  91     106.594  13.819  22.877  1.00  0.00           C  
ATOM   4643  CD1 LEU B  91     107.915  13.653  23.615  1.00  0.00           C  
ATOM   4644  CD2 LEU B  91     106.026  12.469  22.465  1.00  0.00           C  
ATOM   4645  H   LEU B  91     104.085  16.023  25.193  1.00  0.00           H  
ATOM   4646  HA  LEU B  91     106.914  15.853  24.867  1.00  0.00           H  
ATOM   4647 1HB  LEU B  91     105.411  13.915  24.651  1.00  0.00           H  
ATOM   4648 2HB  LEU B  91     104.653  14.637  23.228  1.00  0.00           H  
ATOM   4649  HG  LEU B  91     106.783  14.420  21.987  1.00  0.00           H  
ATOM   4650 1HD1 LEU B  91     108.630  13.139  22.973  1.00  0.00           H  
ATOM   4651 2HD1 LEU B  91     108.309  14.635  23.881  1.00  0.00           H  
ATOM   4652 3HD1 LEU B  91     107.754  13.070  24.521  1.00  0.00           H  
ATOM   4653 1HD2 LEU B  91     106.739  11.954  21.823  1.00  0.00           H  
ATOM   4654 2HD2 LEU B  91     105.837  11.868  23.354  1.00  0.00           H  
ATOM   4655 3HD2 LEU B  91     105.090  12.617  21.923  1.00  0.00           H  
ATOM   4656  N   VAL B  92     105.330  17.388  22.420  1.00  0.00           N  
ATOM   4657  CA  VAL B  92     105.606  18.290  21.289  1.00  0.00           C  
ATOM   4658  C   VAL B  92     106.357  19.529  21.780  1.00  0.00           C  
ATOM   4659  O   VAL B  92     107.327  19.964  21.162  1.00  0.00           O  
ATOM   4660  CB  VAL B  92     104.296  18.721  20.602  1.00  0.00           C  
ATOM   4661  CG1 VAL B  92     104.573  19.765  19.531  1.00  0.00           C  
ATOM   4662  CG2 VAL B  92     103.602  17.507  20.003  1.00  0.00           C  
ATOM   4663  H   VAL B  92     104.371  17.218  22.689  1.00  0.00           H  
ATOM   4664  HA  VAL B  92     106.245  17.767  20.577  1.00  0.00           H  
ATOM   4665  HB  VAL B  92     103.643  19.185  21.341  1.00  0.00           H  
ATOM   4666 1HG1 VAL B  92     103.638  20.058  19.056  1.00  0.00           H  
ATOM   4667 2HG1 VAL B  92     105.038  20.641  19.988  1.00  0.00           H  
ATOM   4668 3HG1 VAL B  92     105.245  19.348  18.781  1.00  0.00           H  
ATOM   4669 1HG2 VAL B  92     102.677  17.818  19.520  1.00  0.00           H  
ATOM   4670 2HG2 VAL B  92     104.256  17.039  19.268  1.00  0.00           H  
ATOM   4671 3HG2 VAL B  92     103.375  16.791  20.794  1.00  0.00           H  
ATOM   4672  N   VAL B  93     105.916  20.104  22.892  1.00  0.00           N  
ATOM   4673  CA  VAL B  93     106.587  21.311  23.385  1.00  0.00           C  
ATOM   4674  C   VAL B  93     108.073  21.085  23.637  1.00  0.00           C  
ATOM   4675  O   VAL B  93     108.911  21.899  23.246  1.00  0.00           O  
ATOM   4676  CB  VAL B  93     105.925  21.789  24.691  1.00  0.00           C  
ATOM   4677  CG1 VAL B  93     106.757  22.885  25.340  1.00  0.00           C  
ATOM   4678  CG2 VAL B  93     104.513  22.279  24.407  1.00  0.00           C  
ATOM   4679  H   VAL B  93     105.131  19.733  23.408  1.00  0.00           H  
ATOM   4680  HA  VAL B  93     106.514  22.084  22.619  1.00  0.00           H  
ATOM   4681  HB  VAL B  93     105.886  20.956  25.394  1.00  0.00           H  
ATOM   4682 1HG1 VAL B  93     106.274  23.211  26.262  1.00  0.00           H  
ATOM   4683 2HG1 VAL B  93     107.751  22.501  25.567  1.00  0.00           H  
ATOM   4684 3HG1 VAL B  93     106.840  23.731  24.657  1.00  0.00           H  
ATOM   4685 1HG2 VAL B  93     104.051  22.615  25.335  1.00  0.00           H  
ATOM   4686 2HG2 VAL B  93     104.552  23.108  23.700  1.00  0.00           H  
ATOM   4687 3HG2 VAL B  93     103.924  21.467  23.982  1.00  0.00           H  
ATOM   4688  N   LEU B  94     108.410  19.981  24.287  1.00  0.00           N  
ATOM   4689  CA  LEU B  94     109.800  19.661  24.587  1.00  0.00           C  
ATOM   4690  C   LEU B  94     110.564  19.219  23.339  1.00  0.00           C  
ATOM   4691  O   LEU B  94     111.668  19.694  23.075  1.00  0.00           O  
ATOM   4692  CB  LEU B  94     109.865  18.557  25.650  1.00  0.00           C  
ATOM   4693  CG  LEU B  94     111.262  18.249  26.205  1.00  0.00           C  
ATOM   4694  CD1 LEU B  94     111.804  19.476  26.926  1.00  0.00           C  
ATOM   4695  CD2 LEU B  94     111.184  17.054  27.143  1.00  0.00           C  
ATOM   4696  H   LEU B  94     107.684  19.344  24.584  1.00  0.00           H  
ATOM   4697  HA  LEU B  94     110.281  20.554  24.984  1.00  0.00           H  
ATOM   4698 1HB  LEU B  94     109.232  18.844  26.488  1.00  0.00           H  
ATOM   4699 2HB  LEU B  94     109.469  17.637  25.220  1.00  0.00           H  
ATOM   4700  HG  LEU B  94     111.938  18.021  25.381  1.00  0.00           H  
ATOM   4701 1HD1 LEU B  94     112.796  19.258  27.320  1.00  0.00           H  
ATOM   4702 2HD1 LEU B  94     111.867  20.310  26.227  1.00  0.00           H  
ATOM   4703 3HD1 LEU B  94     111.138  19.739  27.747  1.00  0.00           H  
ATOM   4704 1HD2 LEU B  94     112.177  16.835  27.537  1.00  0.00           H  
ATOM   4705 2HD2 LEU B  94     110.508  17.282  27.968  1.00  0.00           H  
ATOM   4706 3HD2 LEU B  94     110.810  16.187  26.597  1.00  0.00           H  
ATOM   4707  N   ALA B  95     109.967  18.308  22.573  1.00  0.00           N  
ATOM   4708  CA  ALA B  95     110.599  17.798  21.368  1.00  0.00           C  
ATOM   4709  C   ALA B  95     110.819  18.909  20.352  1.00  0.00           C  
ATOM   4710  O   ALA B  95     111.821  18.919  19.637  1.00  0.00           O  
ATOM   4711  CB  ALA B  95     109.755  16.681  20.752  1.00  0.00           C  
ATOM   4712  H   ALA B  95     109.055  17.961  22.835  1.00  0.00           H  
ATOM   4713  HA  ALA B  95     111.573  17.393  21.642  1.00  0.00           H  
ATOM   4714 1HB  ALA B  95     110.243  16.311  19.851  1.00  0.00           H  
ATOM   4715 2HB  ALA B  95     109.651  15.866  21.470  1.00  0.00           H  
ATOM   4716 3HB  ALA B  95     108.769  17.068  20.499  1.00  0.00           H  
ATOM   4717  N   SER B  96     109.887  19.854  20.278  1.00  0.00           N  
ATOM   4718  CA  SER B  96     110.019  20.957  19.329  1.00  0.00           C  
ATOM   4719  C   SER B  96     111.232  21.806  19.658  1.00  0.00           C  
ATOM   4720  O   SER B  96     112.062  22.085  18.791  1.00  0.00           O  
ATOM   4721  CB  SER B  96     108.771  21.818  19.341  1.00  0.00           C  
ATOM   4722  OG  SER B  96     108.890  22.889  18.445  1.00  0.00           O  
ATOM   4723  H   SER B  96     109.076  19.818  20.880  1.00  0.00           H  
ATOM   4724  HA  SER B  96     110.144  20.540  18.329  1.00  0.00           H  
ATOM   4725 1HB  SER B  96     107.907  21.210  19.073  1.00  0.00           H  
ATOM   4726 2HB  SER B  96     108.602  22.200  20.347  1.00  0.00           H  
ATOM   4727  HG  SER B  96     108.068  23.381  18.511  1.00  0.00           H  
ATOM   4728  N   GLU B  97     111.321  22.211  20.922  1.00  0.00           N  
ATOM   4729  CA  GLU B  97     112.418  23.047  21.389  1.00  0.00           C  
ATOM   4730  C   GLU B  97     113.771  22.367  21.256  1.00  0.00           C  
ATOM   4731  O   GLU B  97     114.783  23.034  21.041  1.00  0.00           O  
ATOM   4732  CB  GLU B  97     112.188  23.445  22.849  1.00  0.00           C  
ATOM   4733  CG  GLU B  97     111.033  24.413  23.062  1.00  0.00           C  
ATOM   4734  CD  GLU B  97     110.758  24.684  24.515  1.00  0.00           C  
ATOM   4735  OE1 GLU B  97     111.383  24.067  25.344  1.00  0.00           O  
ATOM   4736  OE2 GLU B  97     109.921  25.509  24.796  1.00  0.00           O1-
ATOM   4737  H   GLU B  97     110.604  21.929  21.575  1.00  0.00           H  
ATOM   4738  HA  GLU B  97     112.453  23.947  20.774  1.00  0.00           H  
ATOM   4739 1HB  GLU B  97     111.990  22.552  23.442  1.00  0.00           H  
ATOM   4740 2HB  GLU B  97     113.091  23.908  23.246  1.00  0.00           H  
ATOM   4741 1HG  GLU B  97     111.266  25.355  22.567  1.00  0.00           H  
ATOM   4742 2HG  GLU B  97     110.137  24.002  22.598  1.00  0.00           H  
ATOM   4743  N   GLU B  98     113.800  21.049  21.393  1.00  0.00           N  
ATOM   4744  CA  GLU B  98     115.052  20.318  21.253  1.00  0.00           C  
ATOM   4745  C   GLU B  98     115.408  20.002  19.800  1.00  0.00           C  
ATOM   4746  O   GLU B  98     116.447  19.402  19.533  1.00  0.00           O  
ATOM   4747  CB  GLU B  98     114.981  19.016  22.054  1.00  0.00           C  
ATOM   4748  CG  GLU B  98     114.863  19.210  23.560  1.00  0.00           C  
ATOM   4749  CD  GLU B  98     116.081  19.854  24.163  1.00  0.00           C  
ATOM   4750  OE1 GLU B  98     117.155  19.641  23.655  1.00  0.00           O  
ATOM   4751  OE2 GLU B  98     115.936  20.559  25.134  1.00  0.00           O1-
ATOM   4752  H   GLU B  98     112.951  20.539  21.596  1.00  0.00           H  
ATOM   4753  HA  GLU B  98     115.859  20.935  21.648  1.00  0.00           H  
ATOM   4754 1HB  GLU B  98     114.123  18.432  21.724  1.00  0.00           H  
ATOM   4755 2HB  GLU B  98     115.875  18.422  21.862  1.00  0.00           H  
ATOM   4756 1HG  GLU B  98     113.996  19.834  23.768  1.00  0.00           H  
ATOM   4757 2HG  GLU B  98     114.701  18.241  24.028  1.00  0.00           H  
ATOM   4758  N   GLY B  99     114.550  20.405  18.867  1.00  0.00           N  
ATOM   4759  CA  GLY B  99     114.804  20.159  17.457  1.00  0.00           C  
ATOM   4760  C   GLY B  99     114.649  18.687  17.128  1.00  0.00           C  
ATOM   4761  O   GLY B  99     115.425  18.121  16.353  1.00  0.00           O  
ATOM   4762  H   GLY B  99     113.705  20.890  19.137  1.00  0.00           H  
ATOM   4763 1HA  GLY B  99     114.113  20.748  16.854  1.00  0.00           H  
ATOM   4764 2HA  GLY B  99     115.812  20.490  17.206  1.00  0.00           H  
ATOM   4765  N   ASP B 100     113.647  18.062  17.742  1.00  0.00           N  
ATOM   4766  CA  ASP B 100     113.403  16.634  17.569  1.00  0.00           C  
ATOM   4767  C   ASP B 100     112.005  16.416  16.990  1.00  0.00           C  
ATOM   4768  O   ASP B 100     111.073  16.059  17.711  1.00  0.00           O  
ATOM   4769  CB  ASP B 100     113.543  15.891  18.899  1.00  0.00           C  
ATOM   4770  CG  ASP B 100     113.444  14.379  18.747  1.00  0.00           C  
ATOM   4771  OD1 ASP B 100     112.753  13.935  17.861  1.00  0.00           O  
ATOM   4772  OD2 ASP B 100     114.059  13.682  19.519  1.00  0.00           O1-
ATOM   4773  H   ASP B 100     113.038  18.594  18.347  1.00  0.00           H  
ATOM   4774  HA  ASP B 100     114.142  16.237  16.872  1.00  0.00           H  
ATOM   4775 1HB  ASP B 100     114.507  16.132  19.351  1.00  0.00           H  
ATOM   4776 2HB  ASP B 100     112.767  16.224  19.587  1.00  0.00           H  
ATOM   4777  N   PRO B 101     111.849  16.633  15.675  1.00  0.00           N  
ATOM   4778  CA  PRO B 101     110.533  16.451  15.055  1.00  0.00           C  
ATOM   4779  C   PRO B 101     110.076  14.987  15.014  1.00  0.00           C  
ATOM   4780  O   PRO B 101     108.887  14.702  14.863  1.00  0.00           O  
ATOM   4781  CB  PRO B 101     110.757  17.003  13.644  1.00  0.00           C  
ATOM   4782  CG  PRO B 101     112.219  16.830  13.410  1.00  0.00           C  
ATOM   4783  CD  PRO B 101     112.849  17.124  14.745  1.00  0.00           C  
ATOM   4784  HA  PRO B 101     109.788  17.040  15.609  1.00  0.00           H  
ATOM   4785 1HB  PRO B 101     110.140  16.448  12.921  1.00  0.00           H  
ATOM   4786 2HB  PRO B 101     110.437  18.055  13.596  1.00  0.00           H  
ATOM   4787 1HG  PRO B 101     112.429  15.809  13.057  1.00  0.00           H  
ATOM   4788 2HG  PRO B 101     112.561  17.516  12.620  1.00  0.00           H  
ATOM   4789 1HD  PRO B 101     113.797  16.575  14.832  1.00  0.00           H  
ATOM   4790 2HD  PRO B 101     113.017  18.207  14.842  1.00  0.00           H  
ATOM   4791  N   GLU B 102     110.998  14.041  15.143  1.00  0.00           N  
ATOM   4792  CA  GLU B 102     110.609  12.630  15.121  1.00  0.00           C  
ATOM   4793  C   GLU B 102     109.727  12.326  16.326  1.00  0.00           C  
ATOM   4794  O   GLU B 102     108.729  11.613  16.212  1.00  0.00           O  
ATOM   4795  CB  GLU B 102     111.840  11.724  15.125  1.00  0.00           C  
ATOM   4796  CG  GLU B 102     111.528  10.237  15.027  1.00  0.00           C  
ATOM   4797  CD  GLU B 102     112.762   9.384  14.926  1.00  0.00           C  
ATOM   4798  OE1 GLU B 102     113.838   9.931  14.909  1.00  0.00           O  
ATOM   4799  OE2 GLU B 102     112.628   8.185  14.868  1.00  0.00           O1-
ATOM   4800  H   GLU B 102     111.972  14.281  15.258  1.00  0.00           H  
ATOM   4801  HA  GLU B 102     110.036  12.444  14.211  1.00  0.00           H  
ATOM   4802 1HB  GLU B 102     112.488  11.984  14.288  1.00  0.00           H  
ATOM   4803 2HB  GLU B 102     112.408  11.886  16.041  1.00  0.00           H  
ATOM   4804 1HG  GLU B 102     110.963   9.936  15.909  1.00  0.00           H  
ATOM   4805 2HG  GLU B 102     110.901  10.066  14.153  1.00  0.00           H  
ATOM   4806  N   MET B 103     110.095  12.867  17.481  1.00  0.00           N  
ATOM   4807  CA  MET B 103     109.281  12.665  18.692  1.00  0.00           C  
ATOM   4808  C   MET B 103     107.982  13.446  18.634  1.00  0.00           C  
ATOM   4809  O   MET B 103     106.993  13.071  19.262  1.00  0.00           O  
ATOM   4810  CB  MET B 103     110.073  13.060  19.937  1.00  0.00           C  
ATOM   4811  CG  MET B 103     111.255  12.153  20.248  1.00  0.00           C  
ATOM   4812  SD  MET B 103     110.772  10.424  20.436  1.00  0.00           S  
ATOM   4813  CE  MET B 103     109.875  10.490  21.984  1.00  0.00           C  
ATOM   4814  H   MET B 103     110.937  13.424  17.543  1.00  0.00           H  
ATOM   4815  HA  MET B 103     109.038  11.606  18.772  1.00  0.00           H  
ATOM   4816 1HB  MET B 103     110.453  14.074  19.819  1.00  0.00           H  
ATOM   4817 2HB  MET B 103     109.411  13.058  20.805  1.00  0.00           H  
ATOM   4818 1HG  MET B 103     111.986  12.221  19.446  1.00  0.00           H  
ATOM   4819 2HG  MET B 103     111.731  12.479  21.172  1.00  0.00           H  
ATOM   4820 1HE  MET B 103     109.512   9.493  22.236  1.00  0.00           H  
ATOM   4821 2HE  MET B 103     110.536  10.847  22.773  1.00  0.00           H  
ATOM   4822 3HE  MET B 103     109.028  11.169  21.884  1.00  0.00           H  
ATOM   4823  N   VAL B 104     107.958  14.548  17.876  1.00  0.00           N  
ATOM   4824  CA  VAL B 104     106.715  15.294  17.681  1.00  0.00           C  
ATOM   4825  C   VAL B 104     105.739  14.385  16.940  1.00  0.00           C  
ATOM   4826  O   VAL B 104     104.555  14.328  17.274  1.00  0.00           O  
ATOM   4827  CB  VAL B 104     106.960  16.583  16.873  1.00  0.00           C  
ATOM   4828  CG1 VAL B 104     105.638  17.248  16.519  1.00  0.00           C  
ATOM   4829  CG2 VAL B 104     107.845  17.532  17.665  1.00  0.00           C  
ATOM   4830  H   VAL B 104     108.804  14.876  17.432  1.00  0.00           H  
ATOM   4831  HA  VAL B 104     106.313  15.559  18.659  1.00  0.00           H  
ATOM   4832  HB  VAL B 104     107.450  16.325  15.934  1.00  0.00           H  
ATOM   4833 1HG1 VAL B 104     105.829  18.156  15.948  1.00  0.00           H  
ATOM   4834 2HG1 VAL B 104     105.035  16.564  15.921  1.00  0.00           H  
ATOM   4835 3HG1 VAL B 104     105.101  17.500  17.433  1.00  0.00           H  
ATOM   4836 1HG2 VAL B 104     108.014  18.440  17.088  1.00  0.00           H  
ATOM   4837 2HG2 VAL B 104     107.357  17.786  18.606  1.00  0.00           H  
ATOM   4838 3HG2 VAL B 104     108.802  17.051  17.871  1.00  0.00           H  
ATOM   4839  N   LEU B 105     106.241  13.674  15.931  1.00  0.00           N  
ATOM   4840  CA  LEU B 105     105.418  12.719  15.198  1.00  0.00           C  
ATOM   4841  C   LEU B 105     104.836  11.652  16.146  1.00  0.00           C  
ATOM   4842  O   LEU B 105     103.660  11.302  16.054  1.00  0.00           O  
ATOM   4843  CB  LEU B 105     106.248  12.046  14.097  1.00  0.00           C  
ATOM   4844  CG  LEU B 105     105.554  10.906  13.343  1.00  0.00           C  
ATOM   4845  CD1 LEU B 105     104.297  11.434  12.667  1.00  0.00           C  
ATOM   4846  CD2 LEU B 105     106.515  10.310  12.324  1.00  0.00           C  
ATOM   4847  H   LEU B 105     107.208  13.795  15.666  1.00  0.00           H  
ATOM   4848  HA  LEU B 105     104.593  13.257  14.735  1.00  0.00           H  
ATOM   4849 1HB  LEU B 105     106.534  12.801  13.366  1.00  0.00           H  
ATOM   4850 2HB  LEU B 105     107.158  11.642  14.544  1.00  0.00           H  
ATOM   4851  HG  LEU B 105     105.252  10.132  14.051  1.00  0.00           H  
ATOM   4852 1HD1 LEU B 105     103.802  10.623  12.130  1.00  0.00           H  
ATOM   4853 2HD1 LEU B 105     103.620  11.835  13.420  1.00  0.00           H  
ATOM   4854 3HD1 LEU B 105     104.566  12.221  11.963  1.00  0.00           H  
ATOM   4855 1HD2 LEU B 105     106.021   9.499  11.788  1.00  0.00           H  
ATOM   4856 2HD2 LEU B 105     106.816  11.082  11.614  1.00  0.00           H  
ATOM   4857 3HD2 LEU B 105     107.396   9.924  12.836  1.00  0.00           H  
ATOM   4858  N   LEU B 106     105.648  11.137  17.053  1.00  0.00           N  
ATOM   4859  CA  LEU B 106     105.131  10.148  18.000  1.00  0.00           C  
ATOM   4860  C   LEU B 106     103.997  10.713  18.855  1.00  0.00           C  
ATOM   4861  O   LEU B 106     103.084   9.989  19.249  1.00  0.00           O  
ATOM   4862  CB  LEU B 106     106.261   9.653  18.910  1.00  0.00           C  
ATOM   4863  CG  LEU B 106     106.993   8.392  18.436  1.00  0.00           C  
ATOM   4864  CD1 LEU B 106     107.687   8.675  17.110  1.00  0.00           C  
ATOM   4865  CD2 LEU B 106     107.993   7.955  19.495  1.00  0.00           C  
ATOM   4866  H   LEU B 106     106.620  11.409  17.109  1.00  0.00           H  
ATOM   4867  HA  LEU B 106     104.721   9.311  17.436  1.00  0.00           H  
ATOM   4868 1HB  LEU B 106     107.000  10.446  19.010  1.00  0.00           H  
ATOM   4869 2HB  LEU B 106     105.846   9.445  19.896  1.00  0.00           H  
ATOM   4870  HG  LEU B 106     106.270   7.591  18.268  1.00  0.00           H  
ATOM   4871 1HD1 LEU B 106     108.208   7.778  16.772  1.00  0.00           H  
ATOM   4872 2HD1 LEU B 106     106.947   8.966  16.366  1.00  0.00           H  
ATOM   4873 3HD1 LEU B 106     108.406   9.483  17.243  1.00  0.00           H  
ATOM   4874 1HD2 LEU B 106     108.512   7.058  19.158  1.00  0.00           H  
ATOM   4875 2HD2 LEU B 106     108.717   8.753  19.662  1.00  0.00           H  
ATOM   4876 3HD2 LEU B 106     107.468   7.742  20.427  1.00  0.00           H  
ATOM   4877  N   ALA B 107     104.042  12.015  19.153  1.00  0.00           N  
ATOM   4878  CA  ALA B 107     102.972  12.657  19.898  1.00  0.00           C  
ATOM   4879  C   ALA B 107     101.693  12.530  19.086  1.00  0.00           C  
ATOM   4880  O   ALA B 107     100.609  12.350  19.641  1.00  0.00           O  
ATOM   4881  CB  ALA B 107     103.275  14.106  20.171  1.00  0.00           C  
ATOM   4882  H   ALA B 107     104.835  12.565  18.856  1.00  0.00           H  
ATOM   4883  HA  ALA B 107     102.870  12.145  20.855  1.00  0.00           H  
ATOM   4884 1HB  ALA B 107     102.450  14.551  20.730  1.00  0.00           H  
ATOM   4885 2HB  ALA B 107     104.193  14.183  20.755  1.00  0.00           H  
ATOM   4886 3HB  ALA B 107     103.400  14.634  19.228  1.00  0.00           H  
ATOM   4887  N   ALA B 108     101.828  12.627  17.777  1.00  0.00           N  
ATOM   4888  CA  ALA B 108     100.652  12.487  16.926  1.00  0.00           C  
ATOM   4889  C   ALA B 108     100.078  11.079  17.011  1.00  0.00           C  
ATOM   4890  O   ALA B 108      98.862  10.890  16.980  1.00  0.00           O  
ATOM   4891  CB  ALA B 108     101.005  12.849  15.469  1.00  0.00           C  
ATOM   4892  H   ALA B 108     102.728  12.794  17.351  1.00  0.00           H  
ATOM   4893  HA  ALA B 108      99.888  13.177  17.288  1.00  0.00           H  
ATOM   4894 1HB  ALA B 108     100.120  12.742  14.843  1.00  0.00           H  
ATOM   4895 2HB  ALA B 108     101.357  13.880  15.426  1.00  0.00           H  
ATOM   4896 3HB  ALA B 108     101.786  12.183  15.109  1.00  0.00           H  
ATOM   4897  N   TRP B 109     100.958  10.098  17.118  1.00  0.00           N  
ATOM   4898  CA  TRP B 109     100.541   8.715  17.266  1.00  0.00           C  
ATOM   4899  C   TRP B 109      99.791   8.483  18.589  1.00  0.00           C  
ATOM   4900  O   TRP B 109      98.911   7.628  18.672  1.00  0.00           O  
ATOM   4901  CB  TRP B 109     101.760   7.794  17.192  1.00  0.00           C  
ATOM   4902  CG  TRP B 109     102.439   7.804  15.857  1.00  0.00           C  
ATOM   4903  CD1 TRP B 109     101.966   8.363  14.707  1.00  0.00           C  
ATOM   4904  CD2 TRP B 109     103.725   7.229  15.525  1.00  0.00           C  
ATOM   4905  CE2 TRP B 109     103.948   7.483  14.169  1.00  0.00           C  
ATOM   4906  CE3 TRP B 109     104.691   6.529  16.259  1.00  0.00           C  
ATOM   4907  NE1 TRP B 109     102.864   8.174  13.686  1.00  0.00           N  
ATOM   4908  CZ2 TRP B 109     105.099   7.061  13.522  1.00  0.00           C  
ATOM   4909  CZ3 TRP B 109     105.845   6.106  15.610  1.00  0.00           C  
ATOM   4910  CH2 TRP B 109     106.043   6.367  14.278  1.00  0.00           C  
ATOM   4911  H   TRP B 109     101.943  10.315  17.094  1.00  0.00           H  
ATOM   4912  HA  TRP B 109      99.853   8.473  16.457  1.00  0.00           H  
ATOM   4913 1HB  TRP B 109     102.485   8.090  17.950  1.00  0.00           H  
ATOM   4914 2HB  TRP B 109     101.456   6.771  17.415  1.00  0.00           H  
ATOM   4915  HD1 TRP B 109     101.015   8.883  14.612  1.00  0.00           H  
ATOM   4916  HE1 TRP B 109     102.749   8.491  12.735  1.00  0.00           H  
ATOM   4917  HE3 TRP B 109     104.541   6.323  17.317  1.00  0.00           H  
ATOM   4918  HZ2 TRP B 109     105.273   7.257  12.465  1.00  0.00           H  
ATOM   4919  HZ3 TRP B 109     106.593   5.562  16.188  1.00  0.00           H  
ATOM   4920  HH2 TRP B 109     106.962   6.021  13.801  1.00  0.00           H  
ATOM   4921  N   VAL B 110     100.141   9.243  19.624  1.00  0.00           N  
ATOM   4922  CA  VAL B 110      99.411   9.147  20.891  1.00  0.00           C  
ATOM   4923  C   VAL B 110      98.000   9.633  20.692  1.00  0.00           C  
ATOM   4924  O   VAL B 110      97.044   8.985  21.115  1.00  0.00           O  
ATOM   4925  CB  VAL B 110     100.091   9.985  21.992  1.00  0.00           C  
ATOM   4926  CG1 VAL B 110      99.236  10.003  23.251  1.00  0.00           C  
ATOM   4927  CG2 VAL B 110     101.474   9.425  22.286  1.00  0.00           C  
ATOM   4928  H   VAL B 110     100.910   9.893  19.547  1.00  0.00           H  
ATOM   4929  HA  VAL B 110      99.404   8.102  21.208  1.00  0.00           H  
ATOM   4930  HB  VAL B 110     100.180  11.015  21.647  1.00  0.00           H  
ATOM   4931 1HG1 VAL B 110      99.733  10.600  24.017  1.00  0.00           H  
ATOM   4932 2HG1 VAL B 110      98.265  10.440  23.024  1.00  0.00           H  
ATOM   4933 3HG1 VAL B 110      99.102   8.986  23.615  1.00  0.00           H  
ATOM   4934 1HG2 VAL B 110     101.949  10.023  23.063  1.00  0.00           H  
ATOM   4935 2HG2 VAL B 110     101.385   8.393  22.625  1.00  0.00           H  
ATOM   4936 3HG2 VAL B 110     102.081   9.460  21.381  1.00  0.00           H  
ATOM   4937  N   ALA B 111      97.871  10.783  20.040  1.00  0.00           N  
ATOM   4938  CA  ALA B 111      96.547  11.366  19.809  1.00  0.00           C
[truncated: 5,805,436 more chars]
