# Supplementary material for: Blueprinting extendable nanomaterials with standardized protein blocks
Source: Nature. 2024 Mar 13;627(8005):898–904. doi: 10.1038/s41586-024-07188-4 (PMC10972742; doi:10.1038/s41586-024-07188-4)
Supplement: Supplementary file 4 — Design models with ideal backbones as well as experimentally determined structures for comparison. For reference to design names, see Supplementary Fig. 1. [file 41586_2024_7188_MOESM4_ESM.zip › cage_O43_54_design_Bcomp.pdb]

ATOM      1  N   ASP A 202      44.812  48.558  68.205  1.00  0.00           N  
ATOM      2  CA  ASP A 202      43.849  47.717  67.507  1.00  0.00           C  
ATOM      3  C   ASP A 202      44.249  47.469  66.057  1.00  0.00           C  
ATOM      4  O   ASP A 202      43.600  46.696  65.356  1.00  0.00           O  
ATOM      5  CB  ASP A 202      42.460  48.346  67.545  1.00  0.00           C  
ATOM      6  CG  ASP A 202      41.924  48.464  68.951  1.00  0.00           C  
ATOM      7  OD1 ASP A 202      42.447  47.798  69.812  1.00  0.00           O  
ATOM      8  OD2 ASP A 202      41.025  49.234  69.167  1.00  0.00           O1-
ATOM      9 1H   ASP A 202      44.773  48.349  69.194  1.00  0.00           H  
ATOM     10 2H   ASP A 202      45.742  48.371  67.859  1.00  0.00           H  
ATOM     11 3H   ASP A 202      44.584  49.531  68.063  1.00  0.00           H  
ATOM     12  HA  ASP A 202      43.806  46.752  68.015  1.00  0.00           H  
ATOM     13 1HB  ASP A 202      42.497  49.329  67.097  1.00  0.00           H  
ATOM     14 2HB  ASP A 202      41.767  47.742  66.954  1.00  0.00           H  
ATOM     15  N   ASP A 203      45.309  48.134  65.598  1.00  0.00           N  
ATOM     16  CA  ASP A 203      45.695  48.047  64.190  1.00  0.00           C  
ATOM     17  C   ASP A 203      46.080  46.621  63.801  1.00  0.00           C  
ATOM     18  O   ASP A 203      45.787  46.166  62.694  1.00  0.00           O  
ATOM     19  CB  ASP A 203      46.863  48.992  63.896  1.00  0.00           C  
ATOM     20  CG  ASP A 203      47.075  49.225  62.406  1.00  0.00           C  
ATOM     21  OD1 ASP A 203      46.227  49.829  61.792  1.00  0.00           O  
ATOM     22  OD2 ASP A 203      48.084  48.797  61.898  1.00  0.00           O1-
ATOM     23  H   ASP A 203      45.843  48.728  66.215  1.00  0.00           H  
ATOM     24  HA  ASP A 203      44.845  48.346  63.580  1.00  0.00           H  
ATOM     25 1HB  ASP A 203      46.681  49.954  64.377  1.00  0.00           H  
ATOM     26 2HB  ASP A 203      47.778  48.581  64.320  1.00  0.00           H  
ATOM     27  N   LEU A 204      46.720  45.910  64.722  1.00  0.00           N  
ATOM     28  CA  LEU A 204      47.130  44.537  64.462  1.00  0.00           C  
ATOM     29  C   LEU A 204      45.928  43.596  64.440  1.00  0.00           C  
ATOM     30  O   LEU A 204      45.912  42.623  63.685  1.00  0.00           O  
ATOM     31  CB  LEU A 204      48.146  44.088  65.518  1.00  0.00           C  
ATOM     32  CG  LEU A 204      49.507  44.818  65.519  1.00  0.00           C  
ATOM     33  CD1 LEU A 204      50.268  44.440  66.772  1.00  0.00           C  
ATOM     34  CD2 LEU A 204      50.315  44.420  64.297  1.00  0.00           C  
ATOM     35  H   LEU A 204      46.939  46.336  65.610  1.00  0.00           H  
ATOM     36  HA  LEU A 204      47.602  44.500  63.482  1.00  0.00           H  
ATOM     37 1HB  LEU A 204      47.705  44.246  66.485  1.00  0.00           H  
ATOM     38 2HB  LEU A 204      48.334  43.026  65.389  1.00  0.00           H  
ATOM     39  HG  LEU A 204      49.346  45.897  65.521  1.00  0.00           H  
ATOM     40 1HD1 LEU A 204      51.231  44.954  66.783  1.00  0.00           H  
ATOM     41 2HD1 LEU A 204      49.694  44.725  67.653  1.00  0.00           H  
ATOM     42 3HD1 LEU A 204      50.431  43.370  66.774  1.00  0.00           H  
ATOM     43 1HD2 LEU A 204      51.274  44.938  64.319  1.00  0.00           H  
ATOM     44 2HD2 LEU A 204      50.485  43.349  64.314  1.00  0.00           H  
ATOM     45 3HD2 LEU A 204      49.784  44.691  63.389  1.00  0.00           H  
ATOM     46  N   LEU A 205      44.911  43.890  65.255  1.00  0.00           N  
ATOM     47  CA  LEU A 205      43.716  43.050  65.275  1.00  0.00           C  
ATOM     48  C   LEU A 205      43.000  43.182  63.947  1.00  0.00           C  
ATOM     49  O   LEU A 205      42.490  42.204  63.400  1.00  0.00           O  
ATOM     50  CB  LEU A 205      42.740  43.471  66.387  1.00  0.00           C  
ATOM     51  CG  LEU A 205      43.144  43.164  67.834  1.00  0.00           C  
ATOM     52  CD1 LEU A 205      42.090  43.738  68.770  1.00  0.00           C  
ATOM     53  CD2 LEU A 205      43.285  41.644  68.035  1.00  0.00           C  
ATOM     54  H   LEU A 205      44.963  44.704  65.850  1.00  0.00           H  
ATOM     55  HA  LEU A 205      44.010  42.014  65.407  1.00  0.00           H  
ATOM     56 1HB  LEU A 205      42.587  44.547  66.316  1.00  0.00           H  
ATOM     57 2HB  LEU A 205      41.785  42.981  66.205  1.00  0.00           H  
ATOM     58  HG  LEU A 205      44.079  43.654  68.057  1.00  0.00           H  
ATOM     59 1HD1 LEU A 205      42.376  43.542  69.804  1.00  0.00           H  
ATOM     60 2HD1 LEU A 205      42.012  44.816  68.617  1.00  0.00           H  
ATOM     61 3HD1 LEU A 205      41.127  43.273  68.565  1.00  0.00           H  
ATOM     62 1HD2 LEU A 205      43.570  41.439  69.067  1.00  0.00           H  
ATOM     63 2HD2 LEU A 205      42.334  41.159  67.818  1.00  0.00           H  
ATOM     64 3HD2 LEU A 205      44.050  41.249  67.369  1.00  0.00           H  
ATOM     65  N   LEU A 206      42.980  44.401  63.426  1.00  0.00           N  
ATOM     66  CA  LEU A 206      42.324  44.683  62.166  1.00  0.00           C  
ATOM     67  C   LEU A 206      43.007  43.946  61.025  1.00  0.00           C  
ATOM     68  O   LEU A 206      42.339  43.402  60.143  1.00  0.00           O  
ATOM     69  CB  LEU A 206      42.312  46.197  61.934  1.00  0.00           C  
ATOM     70  CG  LEU A 206      41.413  46.989  62.914  1.00  0.00           C  
ATOM     71  CD1 LEU A 206      41.762  48.451  62.865  1.00  0.00           C  
ATOM     72  CD2 LEU A 206      39.973  46.803  62.530  1.00  0.00           C  
ATOM     73  H   LEU A 206      43.412  45.162  63.941  1.00  0.00           H  
ATOM     74  HA  LEU A 206      41.301  44.328  62.225  1.00  0.00           H  
ATOM     75 1HB  LEU A 206      43.329  46.574  62.032  1.00  0.00           H  
ATOM     76 2HB  LEU A 206      41.968  46.395  60.923  1.00  0.00           H  
ATOM     77  HG  LEU A 206      41.573  46.627  63.926  1.00  0.00           H  
ATOM     78 1HD1 LEU A 206      41.129  49.002  63.560  1.00  0.00           H  
ATOM     79 2HD1 LEU A 206      42.802  48.581  63.142  1.00  0.00           H  
ATOM     80 3HD1 LEU A 206      41.607  48.819  61.870  1.00  0.00           H  
ATOM     81 1HD2 LEU A 206      39.343  47.355  63.207  1.00  0.00           H  
ATOM     82 2HD2 LEU A 206      39.842  47.184  61.527  1.00  0.00           H  
ATOM     83 3HD2 LEU A 206      39.699  45.761  62.564  1.00  0.00           H  
ATOM     84  N   LEU A 207      44.334  43.880  61.063  1.00  0.00           N  
ATOM     85  CA  LEU A 207      45.056  43.121  60.051  1.00  0.00           C  
ATOM     86  C   LEU A 207      44.700  41.638  60.132  1.00  0.00           C  
ATOM     87  O   LEU A 207      44.466  40.997  59.109  1.00  0.00           O  
ATOM     88  CB  LEU A 207      46.568  43.307  60.224  1.00  0.00           C  
ATOM     89  CG  LEU A 207      47.113  44.695  59.865  1.00  0.00           C  
ATOM     90  CD1 LEU A 207      48.558  44.810  60.336  1.00  0.00           C  
ATOM     91  CD2 LEU A 207      47.009  44.908  58.362  1.00  0.00           C  
ATOM     92  H   LEU A 207      44.842  44.374  61.790  1.00  0.00           H  
ATOM     93  HA  LEU A 207      44.754  43.481  59.065  1.00  0.00           H  
ATOM     94 1HB  LEU A 207      46.824  43.108  61.264  1.00  0.00           H  
ATOM     95 2HB  LEU A 207      47.082  42.576  59.600  1.00  0.00           H  
ATOM     96  HG  LEU A 207      46.532  45.459  60.381  1.00  0.00           H  
ATOM     97 1HD1 LEU A 207      48.946  45.796  60.080  1.00  0.00           H  
ATOM     98 2HD1 LEU A 207      48.600  44.673  61.416  1.00  0.00           H  
ATOM     99 3HD1 LEU A 207      49.161  44.046  59.847  1.00  0.00           H  
ATOM    100 1HD2 LEU A 207      47.397  45.895  58.107  1.00  0.00           H  
ATOM    101 2HD2 LEU A 207      47.591  44.145  57.846  1.00  0.00           H  
ATOM    102 3HD2 LEU A 207      45.965  44.836  58.056  1.00  0.00           H  
ATOM    103  N   LEU A 208      44.619  41.097  61.349  1.00  0.00           N  
ATOM    104  CA  LEU A 208      44.306  39.678  61.510  1.00  0.00           C  
ATOM    105  C   LEU A 208      42.908  39.377  60.984  1.00  0.00           C  
ATOM    106  O   LEU A 208      42.675  38.330  60.375  1.00  0.00           O  
ATOM    107  CB  LEU A 208      44.388  39.273  62.989  1.00  0.00           C  
ATOM    108  CG  LEU A 208      45.788  39.287  63.628  1.00  0.00           C  
ATOM    109  CD1 LEU A 208      45.650  39.182  65.141  1.00  0.00           C  
ATOM    110  CD2 LEU A 208      46.603  38.122  63.099  1.00  0.00           C  
ATOM    111  H   LEU A 208      44.804  41.670  62.167  1.00  0.00           H  
ATOM    112  HA  LEU A 208      45.020  39.096  60.933  1.00  0.00           H  
ATOM    113 1HB  LEU A 208      43.759  39.947  63.567  1.00  0.00           H  
ATOM    114 2HB  LEU A 208      43.987  38.264  63.094  1.00  0.00           H  
ATOM    115  HG  LEU A 208      46.290  40.223  63.388  1.00  0.00           H  
ATOM    116 1HD1 LEU A 208      46.636  39.200  65.599  1.00  0.00           H  
ATOM    117 2HD1 LEU A 208      45.068  40.021  65.513  1.00  0.00           H  
ATOM    118 3HD1 LEU A 208      45.147  38.249  65.397  1.00  0.00           H  
ATOM    119 1HD2 LEU A 208      47.581  38.146  63.558  1.00  0.00           H  
ATOM    120 2HD2 LEU A 208      46.105  37.189  63.350  1.00  0.00           H  
ATOM    121 3HD2 LEU A 208      46.711  38.196  62.020  1.00  0.00           H  
ATOM    122  N   LEU A 209      41.985  40.306  61.202  1.00  0.00           N  
ATOM    123  CA  LEU A 209      40.623  40.157  60.715  1.00  0.00           C  
ATOM    124  C   LEU A 209      40.573  40.101  59.186  1.00  0.00           C  
ATOM    125  O   LEU A 209      39.851  39.278  58.616  1.00  0.00           O  
ATOM    126  CB  LEU A 209      39.760  41.307  61.246  1.00  0.00           C  
ATOM    127  CG  LEU A 209      39.415  41.287  62.770  1.00  0.00           C  
ATOM    128  CD1 LEU A 209      38.656  42.556  63.124  1.00  0.00           C  
ATOM    129  CD2 LEU A 209      38.579  40.071  63.117  1.00  0.00           C  
ATOM    130  H   LEU A 209      42.232  41.129  61.744  1.00  0.00           H  
ATOM    131  HA  LEU A 209      40.228  39.219  61.090  1.00  0.00           H  
ATOM    132 1HB  LEU A 209      40.312  42.221  61.074  1.00  0.00           H  
ATOM    133 2HB  LEU A 209      38.853  41.363  60.682  1.00  0.00           H  
ATOM    134  HG  LEU A 209      40.334  41.261  63.345  1.00  0.00           H  
ATOM    135 1HD1 LEU A 209      38.425  42.555  64.189  1.00  0.00           H  
ATOM    136 2HD1 LEU A 209      39.264  43.419  62.889  1.00  0.00           H  
ATOM    137 3HD1 LEU A 209      37.732  42.595  62.553  1.00  0.00           H  
ATOM    138 1HD2 LEU A 209      38.360  40.086  64.179  1.00  0.00           H  
ATOM    139 2HD2 LEU A 209      37.652  40.099  62.561  1.00  0.00           H  
ATOM    140 3HD2 LEU A 209      39.119  39.162  62.880  1.00  0.00           H  
ATOM    141  N   GLU A 210      41.386  40.923  58.516  1.00  0.00           N  
ATOM    142  CA  GLU A 210      41.425  40.875  57.056  1.00  0.00           C  
ATOM    143  C   GLU A 210      41.950  39.530  56.567  1.00  0.00           C  
ATOM    144  O   GLU A 210      41.444  38.983  55.585  1.00  0.00           O  
ATOM    145  CB  GLU A 210      42.300  42.003  56.505  1.00  0.00           C  
ATOM    146  CG  GLU A 210      41.706  43.394  56.668  1.00  0.00           C  
ATOM    147  CD  GLU A 210      42.624  44.483  56.184  1.00  0.00           C  
ATOM    148  OE1 GLU A 210      43.740  44.182  55.838  1.00  0.00           O  
ATOM    149  OE2 GLU A 210      42.207  45.618  56.161  1.00  0.00           O1-
ATOM    150  H   GLU A 210      41.960  41.592  59.022  1.00  0.00           H  
ATOM    151  HA  GLU A 210      40.410  41.001  56.679  1.00  0.00           H  
ATOM    152 1HB  GLU A 210      43.268  41.992  57.008  1.00  0.00           H  
ATOM    153 2HB  GLU A 210      42.481  41.839  55.442  1.00  0.00           H  
ATOM    154 1HG  GLU A 210      40.772  43.449  56.109  1.00  0.00           H  
ATOM    155 2HG  GLU A 210      41.479  43.560  57.720  1.00  0.00           H  
ATOM    156  N   LEU A 211      42.946  38.990  57.267  1.00  0.00           N  
ATOM    157  CA  LEU A 211      43.518  37.700  56.899  1.00  0.00           C  
ATOM    158  C   LEU A 211      42.498  36.578  57.022  1.00  0.00           C  
ATOM    159  O   LEU A 211      42.476  35.664  56.198  1.00  0.00           O  
ATOM    160  CB  LEU A 211      44.732  37.390  57.784  1.00  0.00           C  
ATOM    161  CG  LEU A 211      46.099  37.744  57.185  1.00  0.00           C  
ATOM    162  CD1 LEU A 211      46.169  39.243  56.929  1.00  0.00           C  
ATOM    163  CD2 LEU A 211      47.201  37.299  58.136  1.00  0.00           C  
ATOM    164  H   LEU A 211      43.337  39.507  58.049  1.00  0.00           H  
ATOM    165  HA  LEU A 211      43.841  37.752  55.859  1.00  0.00           H  
ATOM    166 1HB  LEU A 211      44.629  37.937  58.719  1.00  0.00           H  
ATOM    167 2HB  LEU A 211      44.735  36.323  58.009  1.00  0.00           H  
ATOM    168  HG  LEU A 211      46.220  37.235  56.227  1.00  0.00           H  
ATOM    169 1HD1 LEU A 211      47.141  39.495  56.503  1.00  0.00           H  
ATOM    170 2HD1 LEU A 211      45.383  39.531  56.231  1.00  0.00           H  
ATOM    171 3HD1 LEU A 211      46.035  39.779  57.868  1.00  0.00           H  
ATOM    172 1HD2 LEU A 211      48.172  37.550  57.710  1.00  0.00           H  
ATOM    173 2HD2 LEU A 211      47.082  37.808  59.093  1.00  0.00           H  
ATOM    174 3HD2 LEU A 211      47.138  36.221  58.287  1.00  0.00           H  
ATOM    175  N   LEU A 212      41.648  36.647  58.045  1.00  0.00           N  
ATOM    176  CA  LEU A 212      40.615  35.635  58.238  1.00  0.00           C  
ATOM    177  C   LEU A 212      39.634  35.625  57.072  1.00  0.00           C  
ATOM    178  O   LEU A 212      39.224  34.560  56.603  1.00  0.00           O  
ATOM    179  CB  LEU A 212      39.861  35.890  59.549  1.00  0.00           C  
ATOM    180  CG  LEU A 212      40.610  35.506  60.832  1.00  0.00           C  
ATOM    181  CD1 LEU A 212      39.954  36.186  62.026  1.00  0.00           C  
ATOM    182  CD2 LEU A 212      40.603  33.993  60.992  1.00  0.00           C  
ATOM    183  H   LEU A 212      41.731  37.415  58.705  1.00  0.00           H  
ATOM    184  HA  LEU A 212      41.093  34.661  58.285  1.00  0.00           H  
ATOM    185 1HB  LEU A 212      39.619  36.950  59.611  1.00  0.00           H  
ATOM    186 2HB  LEU A 212      38.929  35.326  59.529  1.00  0.00           H  
ATOM    187  HG  LEU A 212      41.640  35.860  60.772  1.00  0.00           H  
ATOM    188 1HD1 LEU A 212      40.487  35.915  62.937  1.00  0.00           H  
ATOM    189 2HD1 LEU A 212      39.992  37.269  61.894  1.00  0.00           H  
ATOM    190 3HD1 LEU A 212      38.917  35.865  62.103  1.00  0.00           H  
ATOM    191 1HD2 LEU A 212      41.135  33.721  61.903  1.00  0.00           H  
ATOM    192 2HD2 LEU A 212      39.572  33.640  61.054  1.00  0.00           H  
ATOM    193 3HD2 LEU A 212      41.092  33.535  60.134  1.00  0.00           H  
ATOM    194  N   VAL A 213      39.293  36.808  56.570  1.00  0.00           N  
ATOM    195  CA  VAL A 213      38.393  36.908  55.429  1.00  0.00           C  
ATOM    196  C   VAL A 213      39.030  36.315  54.177  1.00  0.00           C  
ATOM    197  O   VAL A 213      38.376  35.588  53.428  1.00  0.00           O  
ATOM    198  CB  VAL A 213      37.999  38.373  55.170  1.00  0.00           C  
ATOM    199  CG1 VAL A 213      37.243  38.505  53.869  1.00  0.00           C  
ATOM    200  CG2 VAL A 213      37.158  38.850  56.304  1.00  0.00           C  
ATOM    201  H   VAL A 213      39.654  37.652  57.007  1.00  0.00           H  
ATOM    202  HA  VAL A 213      37.486  36.346  55.656  1.00  0.00           H  
ATOM    203  HB  VAL A 213      38.901  38.981  55.098  1.00  0.00           H  
ATOM    204 1HG1 VAL A 213      36.979  39.544  53.711  1.00  0.00           H  
ATOM    205 2HG1 VAL A 213      37.862  38.163  53.044  1.00  0.00           H  
ATOM    206 3HG1 VAL A 213      36.334  37.906  53.917  1.00  0.00           H  
ATOM    207 1HG2 VAL A 213      36.884  39.893  56.147  1.00  0.00           H  
ATOM    208 2HG2 VAL A 213      36.255  38.242  56.375  1.00  0.00           H  
ATOM    209 3HG2 VAL A 213      37.735  38.754  57.213  1.00  0.00           H  
ATOM    210  N   GLU A 214      40.311  36.609  53.965  1.00  0.00           N  
ATOM    211  CA  GLU A 214      41.020  36.095  52.801  1.00  0.00           C  
ATOM    212  C   GLU A 214      41.116  34.569  52.842  1.00  0.00           C  
ATOM    213  O   GLU A 214      40.965  33.908  51.812  1.00  0.00           O  
ATOM    214  CB  GLU A 214      42.423  36.704  52.721  1.00  0.00           C  
ATOM    215  CG  GLU A 214      42.449  38.171  52.315  1.00  0.00           C  
ATOM    216  CD  GLU A 214      42.053  38.388  50.880  1.00  0.00           C  
ATOM    217  OE1 GLU A 214      42.647  37.781  50.022  1.00  0.00           O  
ATOM    218  OE2 GLU A 214      41.155  39.161  50.643  1.00  0.00           O1-
ATOM    219  H   GLU A 214      40.796  37.220  54.616  1.00  0.00           H  
ATOM    220  HA  GLU A 214      40.466  36.378  51.906  1.00  0.00           H  
ATOM    221 1HB  GLU A 214      42.913  36.618  53.691  1.00  0.00           H  
ATOM    222 2HB  GLU A 214      43.021  36.146  52.001  1.00  0.00           H  
ATOM    223 1HG  GLU A 214      41.765  38.727  52.957  1.00  0.00           H  
ATOM    224 2HG  GLU A 214      43.452  38.562  52.474  1.00  0.00           H  
ATOM    225  N   GLN A 215      41.329  34.007  54.033  1.00  0.00           N  
ATOM    226  CA  GLN A 215      41.341  32.554  54.176  1.00  0.00           C  
ATOM    227  C   GLN A 215      39.975  31.974  53.866  1.00  0.00           C  
ATOM    228  O   GLN A 215      39.870  30.943  53.198  1.00  0.00           O  
ATOM    229  CB  GLN A 215      41.737  32.137  55.589  1.00  0.00           C  
ATOM    230  CG  GLN A 215      41.785  30.614  55.818  1.00  0.00           C  
ATOM    231  CD  GLN A 215      42.943  29.929  55.112  1.00  0.00           C  
ATOM    232  NE2 GLN A 215      42.653  28.899  54.325  1.00  0.00           N  
ATOM    233  OE1 GLN A 215      44.095  30.328  55.289  1.00  0.00           O  
ATOM    234  H   GLN A 215      41.499  34.597  54.841  1.00  0.00           H  
ATOM    235  HA  GLN A 215      42.056  32.138  53.467  1.00  0.00           H  
ATOM    236 1HB  GLN A 215      42.722  32.538  55.810  1.00  0.00           H  
ATOM    237 2HB  GLN A 215      41.040  32.570  56.306  1.00  0.00           H  
ATOM    238 1HG  GLN A 215      41.872  30.421  56.880  1.00  0.00           H  
ATOM    239 2HG  GLN A 215      40.861  30.174  55.445  1.00  0.00           H  
ATOM    240 1HE2 GLN A 215      43.395  28.405  53.853  1.00  0.00           H  
ATOM    241 2HE2 GLN A 215      41.701  28.602  54.200  1.00  0.00           H  
ATOM    242  N   ALA A 216      38.923  32.642  54.342  1.00  0.00           N  
ATOM    243  CA  ALA A 216      37.565  32.188  54.089  1.00  0.00           C  
ATOM    244  C   ALA A 216      37.296  32.162  52.592  1.00  0.00           C  
ATOM    245  O   ALA A 216      36.663  31.237  52.088  1.00  0.00           O  
ATOM    246  CB  ALA A 216      36.557  33.087  54.794  1.00  0.00           C  
ATOM    247  H   ALA A 216      39.075  33.469  54.912  1.00  0.00           H  
ATOM    248  HA  ALA A 216      37.468  31.175  54.471  1.00  0.00           H  
ATOM    249 1HB  ALA A 216      35.548  32.727  54.608  1.00  0.00           H  
ATOM    250 2HB  ALA A 216      36.748  33.086  55.860  1.00  0.00           H  
ATOM    251 3HB  ALA A 216      36.655  34.100  54.418  1.00  0.00           H  
ATOM    252  N   ARG A 217      37.810  33.160  51.877  1.00  0.00           N  
ATOM    253  CA  ARG A 217      37.615  33.248  50.437  1.00  0.00           C  
ATOM    254  C   ARG A 217      38.272  32.084  49.707  1.00  0.00           C  
ATOM    255  O   ARG A 217      37.650  31.445  48.857  1.00  0.00           O  
ATOM    256  CB  ARG A 217      38.186  34.550  49.897  1.00  0.00           C  
ATOM    257  CG  ARG A 217      38.018  34.758  48.399  1.00  0.00           C  
ATOM    258  CD  ARG A 217      38.482  36.109  47.979  1.00  0.00           C  
ATOM    259  NE  ARG A 217      39.917  36.294  48.192  1.00  0.00           N  
ATOM    260  CZ  ARG A 217      40.896  35.815  47.388  1.00  0.00           C  
ATOM    261  NH1 ARG A 217      40.599  35.118  46.312  1.00  0.00           N1+
ATOM    262  NH2 ARG A 217      42.164  36.055  47.686  1.00  0.00           N  
ATOM    263  H   ARG A 217      38.326  33.892  52.358  1.00  0.00           H  
ATOM    264  HA  ARG A 217      36.545  33.225  50.234  1.00  0.00           H  
ATOM    265 1HB  ARG A 217      37.742  35.388  50.413  1.00  0.00           H  
ATOM    266 2HB  ARG A 217      39.254  34.581  50.104  1.00  0.00           H  
ATOM    267 1HG  ARG A 217      38.596  34.010  47.859  1.00  0.00           H  
ATOM    268 2HG  ARG A 217      36.963  34.661  48.135  1.00  0.00           H  
ATOM    269 1HD  ARG A 217      38.271  36.255  46.921  1.00  0.00           H  
ATOM    270 2HD  ARG A 217      37.953  36.866  48.559  1.00  0.00           H  
ATOM    271  HE  ARG A 217      40.200  36.825  49.006  1.00  0.00           H  
ATOM    272 1HH1 ARG A 217      39.633  34.932  46.076  1.00  0.00           H  
ATOM    273 2HH1 ARG A 217      41.342  34.768  45.708  1.00  0.00           H  
ATOM    274 1HH2 ARG A 217      42.398  36.588  48.509  1.00  0.00           H  
ATOM    275 2HH2 ARG A 217      42.902  35.694  47.087  1.00  0.00           H  
ATOM    276  N   VAL A 218      39.528  31.802  50.044  1.00  0.00           N  
ATOM    277  CA  VAL A 218      40.260  30.736  49.369  1.00  0.00           C  
ATOM    278  C   VAL A 218      39.660  29.371  49.676  1.00  0.00           C  
ATOM    279  O   VAL A 218      39.503  28.536  48.781  1.00  0.00           O  
ATOM    280  CB  VAL A 218      41.745  30.755  49.772  1.00  0.00           C  
ATOM    281  CG1 VAL A 218      42.454  29.531  49.198  1.00  0.00           C  
ATOM    282  CG2 VAL A 218      42.385  32.038  49.256  1.00  0.00           C  
ATOM    283  H   VAL A 218      39.988  32.363  50.755  1.00  0.00           H  
ATOM    284  HA  VAL A 218      40.198  30.906  48.295  1.00  0.00           H  
ATOM    285  HB  VAL A 218      41.830  30.715  50.860  1.00  0.00           H  
ATOM    286 1HG1 VAL A 218      43.495  29.560  49.488  1.00  0.00           H  
ATOM    287 2HG1 VAL A 218      42.000  28.619  49.579  1.00  0.00           H  
ATOM    288 3HG1 VAL A 218      42.380  29.547  48.113  1.00  0.00           H  
ATOM    289 1HG2 VAL A 218      43.436  32.059  49.541  1.00  0.00           H  
ATOM    290 2HG2 VAL A 218      42.301  32.074  48.170  1.00  0.00           H  
ATOM    291 3HG2 VAL A 218      41.875  32.900  49.686  1.00  0.00           H  
ATOM    292  N   SER A 219      39.328  29.140  50.942  1.00  0.00           N  
ATOM    293  CA  SER A 219      38.694  27.891  51.324  1.00  0.00           C  
ATOM    294  C   SER A 219      37.298  27.786  50.711  1.00  0.00           C  
ATOM    295  O   SER A 219      36.868  26.699  50.324  1.00  0.00           O  
ATOM    296  CB  SER A 219      38.646  27.755  52.836  1.00  0.00           C  
ATOM    297  OG  SER A 219      39.924  27.505  53.374  1.00  0.00           O  
ATOM    298  H   SER A 219      39.508  29.842  51.652  1.00  0.00           H  
ATOM    299  HA  SER A 219      39.295  27.067  50.935  1.00  0.00           H  
ATOM    300 1HB  SER A 219      38.260  28.675  53.262  1.00  0.00           H  
ATOM    301 2HB  SER A 219      37.972  26.962  53.113  1.00  0.00           H  
ATOM    302  HG  SER A 219      39.792  26.836  54.062  1.00  0.00           H  
ATOM    303  N   ALA A 220      36.601  28.916  50.588  1.00  0.00           N  
ATOM    304  CA  ALA A 220      35.290  28.927  49.952  1.00  0.00           C  
ATOM    305  C   ALA A 220      35.392  28.514  48.487  1.00  0.00           C  
ATOM    306  O   ALA A 220      34.498  27.849  47.967  1.00  0.00           O  
ATOM    307  CB  ALA A 220      34.654  30.301  50.053  1.00  0.00           C  
ATOM    308  H   ALA A 220      36.979  29.784  50.951  1.00  0.00           H  
ATOM    309  HA  ALA A 220      34.659  28.202  50.466  1.00  0.00           H  
ATOM    310 1HB  ALA A 220      33.670  30.277  49.589  1.00  0.00           H  
ATOM    311 2HB  ALA A 220      34.556  30.584  51.098  1.00  0.00           H  
ATOM    312 3HB  ALA A 220      35.276  31.029  49.539  1.00  0.00           H  
ATOM    313  N   GLU A 221      36.472  28.914  47.808  1.00  0.00           N  
ATOM    314  CA  GLU A 221      36.625  28.552  46.400  1.00  0.00           C  
ATOM    315  C   GLU A 221      36.759  27.044  46.265  1.00  0.00           C  
ATOM    316  O   GLU A 221      36.124  26.424  45.409  1.00  0.00           O  
ATOM    317  CB  GLU A 221      37.845  29.239  45.777  1.00  0.00           C  
ATOM    318  CG  GLU A 221      37.681  30.731  45.513  1.00  0.00           C  
ATOM    319  CD  GLU A 221      38.922  31.359  44.935  1.00  0.00           C  
ATOM    320  OE1 GLU A 221      39.924  30.689  44.866  1.00  0.00           O  
ATOM    321  OE2 GLU A 221      38.868  32.507  44.562  1.00  0.00           O1-
ATOM    322  H   GLU A 221      37.181  29.475  48.270  1.00  0.00           H  
ATOM    323  HA  GLU A 221      35.733  28.862  45.857  1.00  0.00           H  
ATOM    324 1HB  GLU A 221      38.702  29.118  46.439  1.00  0.00           H  
ATOM    325 2HB  GLU A 221      38.093  28.755  44.833  1.00  0.00           H  
ATOM    326 1HG  GLU A 221      36.859  30.874  44.814  1.00  0.00           H  
ATOM    327 2HG  GLU A 221      37.425  31.232  46.443  1.00  0.00           H  
ATOM    328  N   PHE A 222      37.555  26.451  47.149  1.00  0.00           N  
ATOM    329  CA  PHE A 222      37.704  25.006  47.186  1.00  0.00           C  
ATOM    330  C   PHE A 222      36.379  24.325  47.438  1.00  0.00           C  
ATOM    331  O   PHE A 222      35.973  23.432  46.692  1.00  0.00           O  
ATOM    332  CB  PHE A 222      38.704  24.599  48.270  1.00  0.00           C  
ATOM    333  CG  PHE A 222      38.766  23.118  48.511  1.00  0.00           C  
ATOM    334  CD1 PHE A 222      39.692  22.330  47.843  1.00  0.00           C  
ATOM    335  CD2 PHE A 222      37.897  22.509  49.404  1.00  0.00           C  
ATOM    336  CE1 PHE A 222      39.750  20.967  48.065  1.00  0.00           C  
ATOM    337  CE2 PHE A 222      37.954  21.147  49.628  1.00  0.00           C  
ATOM    338  CZ  PHE A 222      38.882  20.375  48.958  1.00  0.00           C  
ATOM    339  H   PHE A 222      38.079  27.027  47.800  1.00  0.00           H  
ATOM    340  HA  PHE A 222      38.087  24.670  46.225  1.00  0.00           H  
ATOM    341 1HB  PHE A 222      39.700  24.941  47.992  1.00  0.00           H  
ATOM    342 2HB  PHE A 222      38.442  25.087  49.209  1.00  0.00           H  
ATOM    343  HD1 PHE A 222      40.381  22.798  47.139  1.00  0.00           H  
ATOM    344  HD2 PHE A 222      37.166  23.119  49.935  1.00  0.00           H  
ATOM    345  HE1 PHE A 222      40.483  20.359  47.534  1.00  0.00           H  
ATOM    346  HE2 PHE A 222      37.268  20.681  50.336  1.00  0.00           H  
ATOM    347  HZ  PHE A 222      38.926  19.301  49.132  1.00  0.00           H  
ATOM    348  N   ALA A 223      35.713  24.741  48.507  1.00  0.00           N  
ATOM    349  CA  ALA A 223      34.508  24.078  48.961  1.00  0.00           C  
ATOM    350  C   ALA A 223      33.397  24.162  47.931  1.00  0.00           C  
ATOM    351  O   ALA A 223      32.682  23.184  47.698  1.00  0.00           O  
ATOM    352  CB  ALA A 223      34.060  24.690  50.271  1.00  0.00           C  
ATOM    353  H   ALA A 223      36.082  25.516  49.050  1.00  0.00           H  
ATOM    354  HA  ALA A 223      34.745  23.027  49.114  1.00  0.00           H  
ATOM    355 1HB  ALA A 223      33.183  24.171  50.632  1.00  0.00           H  
ATOM    356 2HB  ALA A 223      34.857  24.601  50.997  1.00  0.00           H  
ATOM    357 3HB  ALA A 223      33.832  25.739  50.117  1.00  0.00           H  
ATOM    358  N   ARG A 224      33.268  25.318  47.284  1.00  0.00           N  
ATOM    359  CA  ARG A 224      32.209  25.524  46.309  1.00  0.00           C  
ATOM    360  C   ARG A 224      32.408  24.666  45.064  1.00  0.00           C  
ATOM    361  O   ARG A 224      31.436  24.214  44.457  1.00  0.00           O  
ATOM    362  CB  ARG A 224      32.126  26.994  45.923  1.00  0.00           C  
ATOM    363  CG  ARG A 224      31.530  27.898  47.003  1.00  0.00           C  
ATOM    364  CD  ARG A 224      31.562  29.330  46.622  1.00  0.00           C  
ATOM    365  NE  ARG A 224      32.905  29.878  46.645  1.00  0.00           N  
ATOM    366  CZ  ARG A 224      33.229  31.127  46.242  1.00  0.00           C  
ATOM    367  NH1 ARG A 224      32.296  31.937  45.792  1.00  0.00           N1+
ATOM    368  NH2 ARG A 224      34.479  31.541  46.295  1.00  0.00           N  
ATOM    369  H   ARG A 224      33.899  26.087  47.497  1.00  0.00           H  
ATOM    370  HA  ARG A 224      31.263  25.241  46.771  1.00  0.00           H  
ATOM    371 1HB  ARG A 224      33.125  27.364  45.693  1.00  0.00           H  
ATOM    372 2HB  ARG A 224      31.518  27.101  45.026  1.00  0.00           H  
ATOM    373 1HG  ARG A 224      30.492  27.616  47.176  1.00  0.00           H  
ATOM    374 2HG  ARG A 224      32.091  27.785  47.922  1.00  0.00           H  
ATOM    375 1HD  ARG A 224      31.178  29.435  45.615  1.00  0.00           H  
ATOM    376 2HD  ARG A 224      30.943  29.905  47.309  1.00  0.00           H  
ATOM    377  HE  ARG A 224      33.653  29.279  46.988  1.00  0.00           H  
ATOM    378 1HH1 ARG A 224      31.331  31.635  45.756  1.00  0.00           H  
ATOM    379 2HH1 ARG A 224      32.540  32.879  45.492  1.00  0.00           H  
ATOM    380 1HH2 ARG A 224      35.206  30.921  46.633  1.00  0.00           H  
ATOM    381 2HH2 ARG A 224      34.722  32.473  45.992  1.00  0.00           H  
ATOM    382  N   ARG A 225      33.663  24.420  44.694  1.00  0.00           N  
ATOM    383  CA  ARG A 225      33.959  23.597  43.529  1.00  0.00           C  
ATOM    384  C   ARG A 225      33.903  22.102  43.847  1.00  0.00           C  
ATOM    385  O   ARG A 225      33.576  21.291  42.980  1.00  0.00           O  
ATOM    386  CB  ARG A 225      35.335  23.941  42.979  1.00  0.00           C  
ATOM    387  CG  ARG A 225      35.436  25.304  42.312  1.00  0.00           C  
ATOM    388  CD  ARG A 225      36.820  25.595  41.862  1.00  0.00           C  
ATOM    389  NE  ARG A 225      36.916  26.883  41.195  1.00  0.00           N  
ATOM    390  CZ  ARG A 225      38.055  27.410  40.707  1.00  0.00           C  
ATOM    391  NH1 ARG A 225      39.186  26.747  40.816  1.00  0.00           N1+
ATOM    392  NH2 ARG A 225      38.038  28.591  40.116  1.00  0.00           N  
ATOM    393  H   ARG A 225      34.432  24.835  45.214  1.00  0.00           H  
ATOM    394  HA  ARG A 225      33.210  23.809  42.765  1.00  0.00           H  
ATOM    395 1HB  ARG A 225      36.066  23.914  43.785  1.00  0.00           H  
ATOM    396 2HB  ARG A 225      35.631  23.192  42.243  1.00  0.00           H  
ATOM    397 1HG  ARG A 225      34.779  25.332  41.441  1.00  0.00           H  
ATOM    398 2HG  ARG A 225      35.135  26.078  43.017  1.00  0.00           H  
ATOM    399 1HD  ARG A 225      37.487  25.606  42.724  1.00  0.00           H  
ATOM    400 2HD  ARG A 225      37.147  24.824  41.164  1.00  0.00           H  
ATOM    401  HE  ARG A 225      36.066  27.422  41.092  1.00  0.00           H  
ATOM    402 1HH1 ARG A 225      39.200  25.844  41.267  1.00  0.00           H  
ATOM    403 2HH1 ARG A 225      40.039  27.140  40.449  1.00  0.00           H  
ATOM    404 1HH2 ARG A 225      37.167  29.100  40.030  1.00  0.00           H  
ATOM    405 2HH2 ARG A 225      38.891  28.986  39.748  1.00  0.00           H  
ATOM    406  N   GLN A 226      34.218  21.739  45.091  1.00  0.00           N  
ATOM    407  CA  GLN A 226      34.214  20.336  45.500  1.00  0.00           C  
ATOM    408  C   GLN A 226      32.892  19.875  46.123  1.00  0.00           C  
ATOM    409  O   GLN A 226      32.632  18.674  46.199  1.00  0.00           O  
ATOM    410  CB  GLN A 226      35.357  20.062  46.482  1.00  0.00           C  
ATOM    411  CG  GLN A 226      36.744  20.206  45.879  1.00  0.00           C  
ATOM    412  CD  GLN A 226      37.003  19.230  44.742  1.00  0.00           C  
ATOM    413  NE2 GLN A 226      37.409  19.762  43.597  1.00  0.00           N  
ATOM    414  OE1 GLN A 226      36.838  18.010  44.886  1.00  0.00           O  
ATOM    415  H   GLN A 226      34.503  22.451  45.754  1.00  0.00           H  
ATOM    416  HA  GLN A 226      34.381  19.728  44.612  1.00  0.00           H  
ATOM    417 1HB  GLN A 226      35.285  20.756  47.322  1.00  0.00           H  
ATOM    418 2HB  GLN A 226      35.263  19.054  46.882  1.00  0.00           H  
ATOM    419 1HG  GLN A 226      36.863  21.220  45.496  1.00  0.00           H  
ATOM    420 2HG  GLN A 226      37.476  20.015  46.652  1.00  0.00           H  
ATOM    421 1HE2 GLN A 226      37.598  19.175  42.811  1.00  0.00           H  
ATOM    422 2HE2 GLN A 226      37.532  20.751  43.525  1.00  0.00           H  
ATOM    423  N   GLY A 227      32.057  20.815  46.570  1.00  0.00           N  
ATOM    424  CA  GLY A 227      30.811  20.452  47.242  1.00  0.00           C  
ATOM    425  C   GLY A 227      31.048  20.119  48.711  1.00  0.00           C  
ATOM    426  O   GLY A 227      30.333  19.314  49.312  1.00  0.00           O  
ATOM    427  H   GLY A 227      32.293  21.795  46.476  1.00  0.00           H  
ATOM    428 1HA  GLY A 227      30.105  21.281  47.164  1.00  0.00           H  
ATOM    429 2HA  GLY A 227      30.360  19.598  46.738  1.00  0.00           H  
ATOM    430  N   ASP A 228      32.070  20.737  49.289  1.00  0.00           N  
ATOM    431  CA  ASP A 228      32.436  20.462  50.668  1.00  0.00           C  
ATOM    432  C   ASP A 228      31.581  21.296  51.611  1.00  0.00           C  
ATOM    433  O   ASP A 228      31.948  22.414  51.981  1.00  0.00           O  
ATOM    434  CB  ASP A 228      33.927  20.740  50.892  1.00  0.00           C  
ATOM    435  CG  ASP A 228      34.425  20.364  52.280  1.00  0.00           C  
ATOM    436  OD1 ASP A 228      33.619  20.254  53.177  1.00  0.00           O  
ATOM    437  OD2 ASP A 228      35.611  20.192  52.431  1.00  0.00           O1-
ATOM    438  H   ASP A 228      32.590  21.419  48.753  1.00  0.00           H  
ATOM    439  HA  ASP A 228      32.246  19.408  50.878  1.00  0.00           H  
ATOM    440 1HB  ASP A 228      34.513  20.200  50.149  1.00  0.00           H  
ATOM    441 2HB  ASP A 228      34.116  21.796  50.748  1.00  0.00           H  
ATOM    442  N   GLU A 229      30.424  20.750  51.975  1.00  0.00           N  
ATOM    443  CA  GLU A 229      29.453  21.476  52.783  1.00  0.00           C  
ATOM    444  C   GLU A 229      30.028  21.841  54.146  1.00  0.00           C  
ATOM    445  O   GLU A 229      29.737  22.910  54.689  1.00  0.00           O  
ATOM    446  CB  GLU A 229      28.176  20.651  52.961  1.00  0.00           C  
ATOM    447  CG  GLU A 229      27.027  21.401  53.635  1.00  0.00           C  
ATOM    448  CD  GLU A 229      26.490  22.532  52.794  1.00  0.00           C  
ATOM    449  OE1 GLU A 229      26.651  22.481  51.597  1.00  0.00           O  
ATOM    450  OE2 GLU A 229      25.925  23.447  53.348  1.00  0.00           O1-
ATOM    451  H   GLU A 229      30.202  19.822  51.632  1.00  0.00           H  
ATOM    452  HA  GLU A 229      29.198  22.399  52.268  1.00  0.00           H  
ATOM    453 1HB  GLU A 229      27.829  20.309  51.987  1.00  0.00           H  
ATOM    454 2HB  GLU A 229      28.396  19.767  53.558  1.00  0.00           H  
ATOM    455 1HG  GLU A 229      26.220  20.697  53.836  1.00  0.00           H  
ATOM    456 2HG  GLU A 229      27.370  21.795  54.591  1.00  0.00           H  
ATOM    457  N   LYS A 230      30.843  20.952  54.704  1.00  0.00           N  
ATOM    458  CA  LYS A 230      31.415  21.210  56.017  1.00  0.00           C  
ATOM    459  C   LYS A 230      32.337  22.419  55.959  1.00  0.00           C  
ATOM    460  O   LYS A 230      32.268  23.297  56.821  1.00  0.00           O  
ATOM    461  CB  LYS A 230      32.172  19.984  56.531  1.00  0.00           C  
ATOM    462  CG  LYS A 230      31.276  18.811  56.923  1.00  0.00           C  
ATOM    463  CD  LYS A 230      32.096  17.623  57.405  1.00  0.00           C  
ATOM    464  CE  LYS A 230      31.205  16.448  57.791  1.00  0.00           C  
ATOM    465  NZ  LYS A 230      31.998  15.267  58.227  1.00  0.00           N1+
ATOM    466  H   LYS A 230      31.068  20.097  54.213  1.00  0.00           H  
ATOM    467  HA  LYS A 230      30.605  21.438  56.711  1.00  0.00           H  
ATOM    468 1HB  LYS A 230      32.863  19.637  55.761  1.00  0.00           H  
ATOM    469 2HB  LYS A 230      32.764  20.262  57.402  1.00  0.00           H  
ATOM    470 1HG  LYS A 230      30.598  19.124  57.719  1.00  0.00           H  
ATOM    471 2HG  LYS A 230      30.678  18.510  56.063  1.00  0.00           H  
ATOM    472 1HD  LYS A 230      32.777  17.306  56.614  1.00  0.00           H  
ATOM    473 2HD  LYS A 230      32.688  17.915  58.273  1.00  0.00           H  
ATOM    474 1HE  LYS A 230      30.548  16.752  58.604  1.00  0.00           H  
ATOM    475 2HE  LYS A 230      30.595  16.166  56.931  1.00  0.00           H  
ATOM    476 1HZ  LYS A 230      31.374  14.511  58.473  1.00  0.00           H  
ATOM    477 2HZ  LYS A 230      32.604  14.969  57.474  1.00  0.00           H  
ATOM    478 3HZ  LYS A 230      32.559  15.514  59.031  1.00  0.00           H  
ATOM    479  N   MET A 231      33.166  22.489  54.919  1.00  0.00           N  
ATOM    480  CA  MET A 231      34.052  23.635  54.771  1.00  0.00           C  
ATOM    481  C   MET A 231      33.275  24.913  54.492  1.00  0.00           C  
ATOM    482  O   MET A 231      33.683  25.984  54.938  1.00  0.00           O  
ATOM    483  CB  MET A 231      35.090  23.415  53.685  1.00  0.00           C  
ATOM    484  CG  MET A 231      36.138  24.537  53.620  1.00  0.00           C  
ATOM    485  SD  MET A 231      37.395  24.283  52.367  1.00  0.00           S  
ATOM    486  CE  MET A 231      38.456  23.065  53.086  1.00  0.00           C  
ATOM    487  H   MET A 231      33.199  21.730  54.242  1.00  0.00           H  
ATOM    488  HA  MET A 231      34.581  23.776  55.714  1.00  0.00           H  
ATOM    489 1HB  MET A 231      35.608  22.475  53.868  1.00  0.00           H  
ATOM    490 2HB  MET A 231      34.597  23.333  52.722  1.00  0.00           H  
ATOM    491 1HG  MET A 231      35.641  25.482  53.409  1.00  0.00           H  
ATOM    492 2HG  MET A 231      36.633  24.627  54.589  1.00  0.00           H  
ATOM    493 1HE  MET A 231      39.267  22.834  52.394  1.00  0.00           H  
ATOM    494 2HE  MET A 231      38.875  23.456  54.014  1.00  0.00           H  
ATOM    495 3HE  MET A 231      37.886  22.159  53.289  1.00  0.00           H  
ATOM    496  N   LEU A 232      32.150  24.813  53.776  1.00  0.00           N  
ATOM    497  CA  LEU A 232      31.354  26.008  53.504  1.00  0.00           C  
ATOM    498  C   LEU A 232      30.850  26.618  54.801  1.00  0.00           C  
ATOM    499  O   LEU A 232      30.811  27.842  54.946  1.00  0.00           O  
ATOM    500  CB  LEU A 232      30.152  25.705  52.596  1.00  0.00           C  
ATOM    501  CG  LEU A 232      30.457  25.391  51.122  1.00  0.00           C  
ATOM    502  CD1 LEU A 232      29.180  24.954  50.428  1.00  0.00           C  
ATOM    503  CD2 LEU A 232      31.032  26.627  50.431  1.00  0.00           C  
ATOM    504  H   LEU A 232      31.872  23.912  53.400  1.00  0.00           H  
ATOM    505  HA  LEU A 232      31.986  26.735  53.008  1.00  0.00           H  
ATOM    506 1HB  LEU A 232      29.617  24.852  53.010  1.00  0.00           H  
ATOM    507 2HB  LEU A 232      29.487  26.562  52.617  1.00  0.00           H  
ATOM    508  HG  LEU A 232      31.163  24.575  51.067  1.00  0.00           H  
ATOM    509 1HD1 LEU A 232      29.395  24.719  49.387  1.00  0.00           H  
ATOM    510 2HD1 LEU A 232      28.774  24.074  50.919  1.00  0.00           H  
ATOM    511 3HD1 LEU A 232      28.454  25.759  50.475  1.00  0.00           H  
ATOM    512 1HD2 LEU A 232      31.236  26.381  49.394  1.00  0.00           H  
ATOM    513 2HD2 LEU A 232      30.310  27.439  50.478  1.00  0.00           H  
ATOM    514 3HD2 LEU A 232      31.953  26.939  50.910  1.00  0.00           H  
ATOM    515  N   GLU A 233      30.493  25.770  55.759  1.00  0.00           N  
ATOM    516  CA  GLU A 233      30.042  26.276  57.046  1.00  0.00           C  
ATOM    517  C   GLU A 233      31.204  26.915  57.803  1.00  0.00           C  
ATOM    518  O   GLU A 233      31.043  27.968  58.423  1.00  0.00           O  
ATOM    519  CB  GLU A 233      29.415  25.156  57.881  1.00  0.00           C  
ATOM    520  CG  GLU A 233      28.800  25.623  59.199  1.00  0.00           C  
ATOM    521  CD  GLU A 233      27.640  26.582  59.016  1.00  0.00           C  
ATOM    522  OE1 GLU A 233      27.065  26.605  57.948  1.00  0.00           O  
ATOM    523  OE2 GLU A 233      27.326  27.294  59.948  1.00  0.00           O1-
ATOM    524  H   GLU A 233      30.525  24.769  55.585  1.00  0.00           H  
ATOM    525  HA  GLU A 233      29.288  27.042  56.871  1.00  0.00           H  
ATOM    526 1HB  GLU A 233      28.637  24.663  57.298  1.00  0.00           H  
ATOM    527 2HB  GLU A 233      30.173  24.409  58.109  1.00  0.00           H  
ATOM    528 1HG  GLU A 233      28.452  24.751  59.753  1.00  0.00           H  
ATOM    529 2HG  GLU A 233      29.575  26.105  59.793  1.00  0.00           H  
ATOM    530  N   GLU A 234      32.386  26.301  57.726  1.00  0.00           N  
ATOM    531  CA  GLU A 234      33.560  26.843  58.409  1.00  0.00           C  
ATOM    532  C   GLU A 234      33.916  28.241  57.916  1.00  0.00           C  
ATOM    533  O   GLU A 234      34.244  29.119  58.715  1.00  0.00           O  
ATOM    534  CB  GLU A 234      34.778  25.939  58.201  1.00  0.00           C  
ATOM    535  CG  GLU A 234      34.754  24.611  58.943  1.00  0.00           C  
ATOM    536  CD  GLU A 234      35.941  23.753  58.574  1.00  0.00           C  
ATOM    537  OE1 GLU A 234      36.604  24.096  57.621  1.00  0.00           O  
ATOM    538  OE2 GLU A 234      36.193  22.772  59.236  1.00  0.00           O1-
ATOM    539  H   GLU A 234      32.459  25.425  57.216  1.00  0.00           H  
ATOM    540  HA  GLU A 234      33.339  26.902  59.476  1.00  0.00           H  
ATOM    541 1HB  GLU A 234      34.888  25.725  57.142  1.00  0.00           H  
ATOM    542 2HB  GLU A 234      35.676  26.472  58.516  1.00  0.00           H  
ATOM    543 1HG  GLU A 234      34.769  24.798  60.014  1.00  0.00           H  
ATOM    544 2HG  GLU A 234      33.834  24.083  58.700  1.00  0.00           H  
ATOM    545  N   VAL A 235      33.850  28.449  56.602  1.00  0.00           N  
ATOM    546  CA  VAL A 235      34.202  29.748  56.037  1.00  0.00           C  
ATOM    547  C   VAL A 235      33.103  30.777  56.261  1.00  0.00           C  
ATOM    548  O   VAL A 235      33.389  31.956  56.486  1.00  0.00           O  
ATOM    549  CB  VAL A 235      34.550  29.629  54.537  1.00  0.00           C  
ATOM    550  CG1 VAL A 235      35.743  28.733  54.376  1.00  0.00           C  
ATOM    551  CG2 VAL A 235      33.399  29.059  53.757  1.00  0.00           C  
ATOM    552  H   VAL A 235      33.583  27.680  55.997  1.00  0.00           H  
ATOM    553  HA  VAL A 235      35.100  30.102  56.544  1.00  0.00           H  
ATOM    554  HB  VAL A 235      34.807  30.611  54.149  1.00  0.00           H  
ATOM    555 1HG1 VAL A 235      35.990  28.664  53.323  1.00  0.00           H  
ATOM    556 2HG1 VAL A 235      36.585  29.141  54.926  1.00  0.00           H  
ATOM    557 3HG1 VAL A 235      35.510  27.740  54.759  1.00  0.00           H  
ATOM    558 1HG2 VAL A 235      33.675  28.981  52.708  1.00  0.00           H  
ATOM    559 2HG2 VAL A 235      33.175  28.094  54.139  1.00  0.00           H  
ATOM    560 3HG2 VAL A 235      32.534  29.681  53.844  1.00  0.00           H  
ATOM    561  N   ALA A 236      31.845  30.339  56.227  1.00  0.00           N  
ATOM    562  CA  ALA A 236      30.744  31.246  56.502  1.00  0.00           C  
ATOM    563  C   ALA A 236      30.828  31.747  57.935  1.00  0.00           C  
ATOM    564  O   ALA A 236      30.631  32.935  58.198  1.00  0.00           O  
ATOM    565  CB  ALA A 236      29.415  30.553  56.264  1.00  0.00           C  
ATOM    566  H   ALA A 236      31.648  29.368  56.007  1.00  0.00           H  
ATOM    567  HA  ALA A 236      30.828  32.104  55.836  1.00  0.00           H  
ATOM    568 1HB  ALA A 236      28.604  31.249  56.460  1.00  0.00           H  
ATOM    569 2HB  ALA A 236      29.360  30.214  55.231  1.00  0.00           H  
ATOM    570 3HB  ALA A 236      29.329  29.695  56.931  1.00  0.00           H  
ATOM    571  N   ARG A 237      31.158  30.844  58.859  1.00  0.00           N  
ATOM    572  CA  ARG A 237      31.264  31.204  60.264  1.00  0.00           C  
ATOM    573  C   ARG A 237      32.479  32.082  60.511  1.00  0.00           C  
ATOM    574  O   ARG A 237      32.430  33.000  61.330  1.00  0.00           O  
ATOM    575  CB  ARG A 237      31.359  29.967  61.144  1.00  0.00           C  
ATOM    576  CG  ARG A 237      30.075  29.166  61.285  1.00  0.00           C  
ATOM    577  CD  ARG A 237      30.268  27.989  62.172  1.00  0.00           C  
ATOM    578  NE  ARG A 237      29.065  27.172  62.272  1.00  0.00           N  
ATOM    579  CZ  ARG A 237      28.898  26.154  63.143  1.00  0.00           C  
ATOM    580  NH1 ARG A 237      29.857  25.840  63.991  1.00  0.00           N1+
ATOM    581  NH2 ARG A 237      27.766  25.468  63.147  1.00  0.00           N  
ATOM    582  H   ARG A 237      31.312  29.879  58.583  1.00  0.00           H  
ATOM    583  HA  ARG A 237      30.371  31.761  60.546  1.00  0.00           H  
ATOM    584 1HB  ARG A 237      32.117  29.296  60.739  1.00  0.00           H  
ATOM    585 2HB  ARG A 237      31.679  30.256  62.144  1.00  0.00           H  
ATOM    586 1HG  ARG A 237      29.298  29.797  61.718  1.00  0.00           H  
ATOM    587 2HG  ARG A 237      29.747  28.811  60.309  1.00  0.00           H  
ATOM    588 1HD  ARG A 237      31.069  27.368  61.773  1.00  0.00           H  
ATOM    589 2HD  ARG A 237      30.534  28.332  63.170  1.00  0.00           H  
ATOM    590  HE  ARG A 237      28.305  27.373  61.627  1.00  0.00           H  
ATOM    591 1HH1 ARG A 237      30.722  26.361  63.992  1.00  0.00           H  
ATOM    592 2HH1 ARG A 237      29.728  25.078  64.641  1.00  0.00           H  
ATOM    593 1HH2 ARG A 237      27.026  25.707  62.499  1.00  0.00           H  
ATOM    594 2HH2 ARG A 237      27.638  24.707  63.796  1.00  0.00           H  
ATOM    595  N   LYS A 238      33.572  31.802  59.808  1.00  0.00           N  
ATOM    596  CA  LYS A 238      34.787  32.582  59.977  1.00  0.00           C  
ATOM    597  C   LYS A 238      34.555  34.034  59.574  1.00  0.00           C  
ATOM    598  O   LYS A 238      34.912  34.951  60.312  1.00  0.00           O  
ATOM    599  CB  LYS A 238      35.927  31.976  59.153  1.00  0.00           C  
ATOM    600  CG  LYS A 238      37.305  32.578  59.429  1.00  0.00           C  
ATOM    601  CD  LYS A 238      38.398  32.002  58.499  1.00  0.00           C  
ATOM    602  CE  LYS A 238      38.614  30.489  58.681  1.00  0.00           C  
ATOM    603  NZ  LYS A 238      38.984  30.134  60.080  1.00  0.00           N1+
ATOM    604  H   LYS A 238      33.572  31.011  59.174  1.00  0.00           H  
ATOM    605  HA  LYS A 238      35.067  32.568  61.031  1.00  0.00           H  
ATOM    606 1HB  LYS A 238      35.974  30.912  59.359  1.00  0.00           H  
ATOM    607 2HB  LYS A 238      35.709  32.095  58.092  1.00  0.00           H  
ATOM    608 1HG  LYS A 238      37.258  33.657  59.277  1.00  0.00           H  
ATOM    609 2HG  LYS A 238      37.580  32.392  60.465  1.00  0.00           H  
ATOM    610 1HD  LYS A 238      38.128  32.188  57.465  1.00  0.00           H  
ATOM    611 2HD  LYS A 238      39.341  32.513  58.696  1.00  0.00           H  
ATOM    612 1HE  LYS A 238      37.707  29.956  58.406  1.00  0.00           H  
ATOM    613 2HE  LYS A 238      39.418  30.173  58.017  1.00  0.00           H  
ATOM    614 1HZ  LYS A 238      39.138  29.128  60.157  1.00  0.00           H  
ATOM    615 2HZ  LYS A 238      39.837  30.604  60.341  1.00  0.00           H  
ATOM    616 3HZ  LYS A 238      38.245  30.407  60.708  1.00  0.00           H  
ATOM    617  N   ALA A 239      33.948  34.246  58.406  1.00  0.00           N  
ATOM    618  CA  ALA A 239      33.717  35.600  57.921  1.00  0.00           C  
ATOM    619  C   ALA A 239      32.711  36.335  58.812  1.00  0.00           C  
ATOM    620  O   ALA A 239      32.857  37.532  59.067  1.00  0.00           O  
ATOM    621  CB  ALA A 239      33.235  35.564  56.479  1.00  0.00           C  
ATOM    622  H   ALA A 239      33.655  33.452  57.844  1.00  0.00           H  
ATOM    623  HA  ALA A 239      34.661  36.143  57.963  1.00  0.00           H  
ATOM    624 1HB  ALA A 239      33.087  36.583  56.116  1.00  0.00           H  
ATOM    625 2HB  ALA A 239      33.976  35.063  55.860  1.00  0.00           H  
ATOM    626 3HB  ALA A 239      32.296  35.021  56.427  1.00  0.00           H  
ATOM    627  N   GLU A 240      31.702  35.617  59.309  1.00  0.00           N  
ATOM    628  CA  GLU A 240      30.712  36.223  60.192  1.00  0.00           C  
ATOM    629  C   GLU A 240      31.327  36.645  61.526  1.00  0.00           C  
ATOM    630  O   GLU A 240      31.000  37.711  62.054  1.00  0.00           O  
ATOM    631  CB  GLU A 240      29.558  35.249  60.440  1.00  0.00           C  
ATOM    632  CG  GLU A 240      28.417  35.821  61.270  1.00  0.00           C  
ATOM    633  CD  GLU A 240      27.203  34.935  61.288  1.00  0.00           C  
ATOM    634  OE1 GLU A 240      27.252  33.881  60.701  1.00  0.00           O  
ATOM    635  OE2 GLU A 240      26.224  35.315  61.887  1.00  0.00           O1-
ATOM    636  H   GLU A 240      31.600  34.639  59.054  1.00  0.00           H  
ATOM    637  HA  GLU A 240      30.324  37.119  59.706  1.00  0.00           H  
ATOM    638 1HB  GLU A 240      29.145  34.923  59.485  1.00  0.00           H  
ATOM    639 2HB  GLU A 240      29.933  34.364  60.955  1.00  0.00           H  
ATOM    640 1HG  GLU A 240      28.763  35.964  62.293  1.00  0.00           H  
ATOM    641 2HG  GLU A 240      28.145  36.797  60.868  1.00  0.00           H  
ATOM    642  N   ALA A 241      32.228  35.820  62.061  1.00  0.00           N  
ATOM    643  CA  ALA A 241      32.925  36.154  63.298  1.00  0.00           C  
ATOM    644  C   ALA A 241      33.812  37.374  63.091  1.00  0.00           C  
ATOM    645  O   ALA A 241      33.908  38.234  63.970  1.00  0.00           O  
ATOM    646  CB  ALA A 241      33.748  34.970  63.786  1.00  0.00           C  
ATOM    647  H   ALA A 241      32.421  34.931  61.612  1.00  0.00           H  
ATOM    648  HA  ALA A 241      32.180  36.402  64.055  1.00  0.00           H  
ATOM    649 1HB  ALA A 241      34.268  35.243  64.706  1.00  0.00           H  
ATOM    650 2HB  ALA A 241      33.090  34.123  63.979  1.00  0.00           H  
ATOM    651 3HB  ALA A 241      34.478  34.696  63.025  1.00  0.00           H  
ATOM    652  N   VAL A 242      34.427  37.476  61.914  1.00  0.00           N  
ATOM    653  CA  VAL A 242      35.199  38.667  61.604  1.00  0.00           C  
ATOM    654  C   VAL A 242      34.328  39.899  61.626  1.00  0.00           C  
ATOM    655  O   VAL A 242      34.703  40.919  62.203  1.00  0.00           O  
ATOM    656  CB  VAL A 242      35.858  38.536  60.217  1.00  0.00           C  
ATOM    657  CG1 VAL A 242      36.350  39.892  59.731  1.00  0.00           C  
ATOM    658  CG2 VAL A 242      37.004  37.537  60.282  1.00  0.00           C  
ATOM    659  H   VAL A 242      34.355  36.722  61.238  1.00  0.00           H  
ATOM    660  HA  VAL A 242      35.980  38.774  62.355  1.00  0.00           H  
ATOM    661  HB  VAL A 242      35.112  38.189  59.502  1.00  0.00           H  
ATOM    662 1HG1 VAL A 242      36.812  39.781  58.751  1.00  0.00           H  
ATOM    663 2HG1 VAL A 242      35.506  40.579  59.657  1.00  0.00           H  
ATOM    664 3HG1 VAL A 242      37.082  40.287  60.434  1.00  0.00           H  
ATOM    665 1HG2 VAL A 242      37.465  37.450  59.298  1.00  0.00           H  
ATOM    666 2HG2 VAL A 242      37.747  37.882  61.000  1.00  0.00           H  
ATOM    667 3HG2 VAL A 242      36.622  36.565  60.592  1.00  0.00           H  
ATOM    668  N   ALA A 243      33.170  39.809  60.987  1.00  0.00           N  
ATOM    669  CA  ALA A 243      32.269  40.942  60.935  1.00  0.00           C  
ATOM    670  C   ALA A 243      31.860  41.365  62.336  1.00  0.00           C  
ATOM    671  O   ALA A 243      31.804  42.557  62.641  1.00  0.00           O  
ATOM    672  CB  ALA A 243      31.044  40.587  60.120  1.00  0.00           C  
ATOM    673  H   ALA A 243      32.926  38.946  60.510  1.00  0.00           H  
ATOM    674  HA  ALA A 243      32.792  41.770  60.460  1.00  0.00           H  
ATOM    675 1HB  ALA A 243      30.386  41.445  60.071  1.00  0.00           H  
ATOM    676 2HB  ALA A 243      31.352  40.297  59.119  1.00  0.00           H  
ATOM    677 3HB  ALA A 243      30.522  39.757  60.591  1.00  0.00           H  
ATOM    678  N   LYS A 244      31.604  40.394  63.204  1.00  0.00           N  
ATOM    679  CA  LYS A 244      31.222  40.715  64.568  1.00  0.00           C  
ATOM    680  C   LYS A 244      32.340  41.471  65.288  1.00  0.00           C  
ATOM    681  O   LYS A 244      32.094  42.495  65.928  1.00  0.00           O  
ATOM    682  CB  LYS A 244      30.863  39.442  65.336  1.00  0.00           C  
ATOM    683  CG  LYS A 244      29.530  38.822  64.938  1.00  0.00           C  
ATOM    684  CD  LYS A 244      29.278  37.524  65.691  1.00  0.00           C  
ATOM    685  CE  LYS A 244      27.927  36.926  65.325  1.00  0.00           C  
ATOM    686  NZ  LYS A 244      27.696  35.619  66.002  1.00  0.00           N1+
ATOM    687  H   LYS A 244      31.637  39.425  62.897  1.00  0.00           H  
ATOM    688  HA  LYS A 244      30.339  41.354  64.537  1.00  0.00           H  
ATOM    689 1HB  LYS A 244      31.640  38.694  65.182  1.00  0.00           H  
ATOM    690 2HB  LYS A 244      30.826  39.660  66.404  1.00  0.00           H  
ATOM    691 1HG  LYS A 244      28.723  39.522  65.157  1.00  0.00           H  
ATOM    692 2HG  LYS A 244      29.529  38.617  63.868  1.00  0.00           H  
ATOM    693 1HD  LYS A 244      30.063  36.806  65.450  1.00  0.00           H  
ATOM    694 2HD  LYS A 244      29.301  37.716  66.763  1.00  0.00           H  
ATOM    695 1HE  LYS A 244      27.134  37.615  65.612  1.00  0.00           H  
ATOM    696 2HE  LYS A 244      27.876  36.775  64.247  1.00  0.00           H  
ATOM    697 1HZ  LYS A 244      26.792  35.258  65.734  1.00  0.00           H  
ATOM    698 2HZ  LYS A 244      28.416  34.966  65.728  1.00  0.00           H  
ATOM    699 3HZ  LYS A 244      27.722  35.750  67.003  1.00  0.00           H  
ATOM    700  N   ALA A 245      33.570  40.972  65.173  1.00  0.00           N  
ATOM    701  CA  ALA A 245      34.712  41.626  65.809  1.00  0.00           C  
ATOM    702  C   ALA A 245      34.972  43.009  65.222  1.00  0.00           C  
ATOM    703  O   ALA A 245      35.332  43.944  65.943  1.00  0.00           O  
ATOM    704  CB  ALA A 245      35.954  40.758  65.675  1.00  0.00           C  
ATOM    705  H   ALA A 245      33.710  40.109  64.653  1.00  0.00           H  
ATOM    706  HA  ALA A 245      34.486  41.751  66.868  1.00  0.00           H  
ATOM    707 1HB  ALA A 245      36.798  41.254  66.157  1.00  0.00           H  
ATOM    708 2HB  ALA A 245      35.779  39.794  66.155  1.00  0.00           H  
ATOM    709 3HB  ALA A 245      36.180  40.603  64.622  1.00  0.00           H  
ATOM    710  N   ALA A 246      34.799  43.141  63.912  1.00  0.00           N  
ATOM    711  CA  ALA A 246      35.019  44.419  63.254  1.00  0.00           C  
ATOM    712  C   ALA A 246      34.032  45.450  63.786  1.00  0.00           C  
ATOM    713  O   ALA A 246      34.385  46.616  63.965  1.00  0.00           O  
ATOM    714  CB  ALA A 246      34.891  44.270  61.750  1.00  0.00           C  
ATOM    715  H   ALA A 246      34.513  42.340  63.362  1.00  0.00           H  
ATOM    716  HA  ALA A 246      36.025  44.759  63.493  1.00  0.00           H  
ATOM    717 1HB  ALA A 246      35.075  45.229  61.269  1.00  0.00           H  
ATOM    718 2HB  ALA A 246      35.615  43.543  61.399  1.00  0.00           H  
ATOM    719 3HB  ALA A 246      33.895  43.927  61.509  1.00  0.00           H  
ATOM    720  N   GLU A 247      32.802  45.019  64.070  1.00  0.00           N  
ATOM    721  CA  GLU A 247      31.792  45.931  64.590  1.00  0.00           C  
ATOM    722  C   GLU A 247      32.182  46.421  65.978  1.00  0.00           C  
ATOM    723  O   GLU A 247      32.019  47.601  66.293  1.00  0.00           O  
ATOM    724  CB  GLU A 247      30.419  45.257  64.645  1.00  0.00           C  
ATOM    725  CG  GLU A 247      29.283  46.173  65.095  1.00  0.00           C  
ATOM    726  CD  GLU A 247      28.988  47.280  64.114  1.00  0.00           C  
ATOM    727  OE1 GLU A 247      29.261  47.103  62.954  1.00  0.00           O  
ATOM    728  OE2 GLU A 247      28.494  48.308  64.529  1.00  0.00           O1-
ATOM    729  H   GLU A 247      32.558  44.049  63.897  1.00  0.00           H  
ATOM    730  HA  GLU A 247      31.730  46.795  63.926  1.00  0.00           H  
ATOM    731 1HB  GLU A 247      30.165  44.860  63.665  1.00  0.00           H  
ATOM    732 2HB  GLU A 247      30.457  44.414  65.335  1.00  0.00           H  
ATOM    733 1HG  GLU A 247      28.383  45.576  65.230  1.00  0.00           H  
ATOM    734 2HG  GLU A 247      29.542  46.608  66.059  1.00  0.00           H  
ATOM    735  N   LEU A 248      32.726  45.524  66.802  1.00  0.00           N  
ATOM    736  CA  LEU A 248      33.157  45.920  68.140  1.00  0.00           C  
ATOM    737  C   LEU A 248      34.247  46.982  68.060  1.00  0.00           C  
ATOM    738  O   LEU A 248      34.234  47.954  68.822  1.00  0.00           O  
ATOM    739  CB  LEU A 248      33.672  44.700  68.916  1.00  0.00           C  
ATOM    740  CG  LEU A 248      32.611  43.662  69.302  1.00  0.00           C  
ATOM    741  CD1 LEU A 248      33.294  42.430  69.880  1.00  0.00           C  
ATOM    742  CD2 LEU A 248      31.644  44.271  70.305  1.00  0.00           C  
ATOM    743  H   LEU A 248      32.812  44.558  66.503  1.00  0.00           H  
ATOM    744  HA  LEU A 248      32.302  46.344  68.667  1.00  0.00           H  
ATOM    745 1HB  LEU A 248      34.424  44.198  68.312  1.00  0.00           H  
ATOM    746 2HB  LEU A 248      34.145  45.049  69.834  1.00  0.00           H  
ATOM    747  HG  LEU A 248      32.063  43.352  68.412  1.00  0.00           H  
ATOM    748 1HD1 LEU A 248      32.540  41.691  70.154  1.00  0.00           H  
ATOM    749 2HD1 LEU A 248      33.965  42.002  69.134  1.00  0.00           H  
ATOM    750 3HD1 LEU A 248      33.864  42.710  70.764  1.00  0.00           H  
ATOM    751 1HD2 LEU A 248      30.889  43.533  70.579  1.00  0.00           H  
ATOM    752 2HD2 LEU A 248      32.190  44.579  71.196  1.00  0.00           H  
ATOM    753 3HD2 LEU A 248      31.157  45.139  69.860  1.00  0.00           H  
ATOM    754  N   ILE A 249      35.179  46.810  67.120  1.00  0.00           N  
ATOM    755  CA  ILE A 249      36.262  47.773  66.960  1.00  0.00           C  
ATOM    756  C   ILE A 249      35.745  49.085  66.391  1.00  0.00           C  
ATOM    757  O   ILE A 249      36.147  50.155  66.844  1.00  0.00           O  
ATOM    758  CB  ILE A 249      37.406  47.237  66.072  1.00  0.00           C  
ATOM    759  CG1 ILE A 249      38.063  46.014  66.752  1.00  0.00           C  
ATOM    760  CG2 ILE A 249      38.450  48.360  65.845  1.00  0.00           C  
ATOM    761  CD1 ILE A 249      38.998  45.223  65.847  1.00  0.00           C  
ATOM    762  H   ILE A 249      35.135  45.985  66.527  1.00  0.00           H  
ATOM    763  HA  ILE A 249      36.682  47.978  67.944  1.00  0.00           H  
ATOM    764  HB  ILE A 249      37.003  46.908  65.111  1.00  0.00           H  
ATOM    765 1HG1 ILE A 249      38.630  46.355  67.619  1.00  0.00           H  
ATOM    766 2HG1 ILE A 249      37.275  45.342  67.095  1.00  0.00           H  
ATOM    767 1HG2 ILE A 249      39.261  47.999  65.230  1.00  0.00           H  
ATOM    768 2HG2 ILE A 249      37.984  49.211  65.354  1.00  0.00           H  
ATOM    769 3HG2 ILE A 249      38.853  48.679  66.811  1.00  0.00           H  
ATOM    770 1HD1 ILE A 249      39.410  44.380  66.404  1.00  0.00           H  
ATOM    771 2HD1 ILE A 249      38.442  44.853  64.989  1.00  0.00           H  
ATOM    772 3HD1 ILE A 249      39.811  45.855  65.508  1.00  0.00           H  
ATOM    773  N   ALA A 250      34.874  49.011  65.387  1.00  0.00           N  
ATOM    774  CA  ALA A 250      34.349  50.224  64.771  1.00  0.00           C  
ATOM    775  C   ALA A 250      33.641  51.090  65.803  1.00  0.00           C  
ATOM    776  O   ALA A 250      33.801  52.310  65.810  1.00  0.00           O  
ATOM    777  CB  ALA A 250      33.379  49.881  63.646  1.00  0.00           C  
ATOM    778  H   ALA A 250      34.580  48.105  65.039  1.00  0.00           H  
ATOM    779  HA  ALA A 250      35.187  50.788  64.368  1.00  0.00           H  
ATOM    780 1HB  ALA A 250      33.013  50.801  63.188  1.00  0.00           H  
ATOM    781 2HB  ALA A 250      33.877  49.279  62.894  1.00  0.00           H  
ATOM    782 3HB  ALA A 250      32.538  49.320  64.053  1.00  0.00           H  
ATOM    783  N   ARG A 251      32.874  50.460  66.691  1.00  0.00           N  
ATOM    784  CA  ARG A 251      32.170  51.206  67.723  1.00  0.00           C  
ATOM    785  C   ARG A 251      33.129  51.770  68.762  1.00  0.00           C  
ATOM    786  O   ARG A 251      32.988  52.920  69.184  1.00  0.00           O  
ATOM    787  CB  ARG A 251      31.144  50.319  68.413  1.00  0.00           C  
ATOM    788  CG  ARG A 251      29.955  49.925  67.552  1.00  0.00           C  
ATOM    789  CD  ARG A 251      29.020  49.032  68.283  1.00  0.00           C  
ATOM    790  NE  ARG A 251      27.947  48.553  67.425  1.00  0.00           N  
ATOM    791  CZ  ARG A 251      26.846  47.913  67.865  1.00  0.00           C  
ATOM    792  NH1 ARG A 251      26.687  47.683  69.150  1.00  0.00           N1+
ATOM    793  NH2 ARG A 251      25.924  47.518  67.004  1.00  0.00           N  
ATOM    794  H   ARG A 251      32.746  49.456  66.620  1.00  0.00           H  
ATOM    795  HA  ARG A 251      31.649  52.039  67.247  1.00  0.00           H  
ATOM    796 1HB  ARG A 251      31.625  49.403  68.750  1.00  0.00           H  
ATOM    797 2HB  ARG A 251      30.759  50.830  69.296  1.00  0.00           H  
ATOM    798 1HG  ARG A 251      29.410  50.820  67.253  1.00  0.00           H  
ATOM    799 2HG  ARG A 251      30.308  49.400  66.664  1.00  0.00           H  
ATOM    800 1HD  ARG A 251      29.563  48.167  68.662  1.00  0.00           H  
ATOM    801 2HD  ARG A 251      28.575  49.574  69.116  1.00  0.00           H  
ATOM    802  HE  ARG A 251      28.033  48.714  66.431  1.00  0.00           H  
ATOM    803 1HH1 ARG A 251      27.392  47.985  69.807  1.00  0.00           H  
ATOM    804 2HH1 ARG A 251      25.863  47.202  69.479  1.00  0.00           H  
ATOM    805 1HH2 ARG A 251      26.045  47.696  66.016  1.00  0.00           H  
ATOM    806 2HH2 ARG A 251      25.100  47.037  67.333  1.00  0.00           H  
ATOM    807  N   TYR A 252      34.114  50.971  69.166  1.00  0.00           N  
ATOM    808  CA  TYR A 252      35.096  51.437  70.133  1.00  0.00           C  
ATOM    809  C   TYR A 252      35.881  52.618  69.585  1.00  0.00           C  
ATOM    810  O   TYR A 252      36.060  53.626  70.272  1.00  0.00           O  
ATOM    811  CB  TYR A 252      36.045  50.301  70.523  1.00  0.00           C  
ATOM    812  CG  TYR A 252      37.244  50.759  71.324  1.00  0.00           C  
ATOM    813  CD1 TYR A 252      37.111  51.035  72.676  1.00  0.00           C  
ATOM    814  CD2 TYR A 252      38.478  50.900  70.705  1.00  0.00           C  
ATOM    815  CE1 TYR A 252      38.207  51.452  73.409  1.00  0.00           C  
ATOM    816  CE2 TYR A 252      39.573  51.315  71.438  1.00  0.00           C  
ATOM    817  CZ  TYR A 252      39.441  51.592  72.782  1.00  0.00           C  
ATOM    818  OH  TYR A 252      40.532  52.006  73.511  1.00  0.00           O  
ATOM    819  H   TYR A 252      34.175  50.021  68.811  1.00  0.00           H  
ATOM    820  HA  TYR A 252      34.570  51.771  71.027  1.00  0.00           H  
ATOM    821 1HB  TYR A 252      35.504  49.561  71.114  1.00  0.00           H  
ATOM    822 2HB  TYR A 252      36.406  49.804  69.623  1.00  0.00           H  
ATOM    823  HD1 TYR A 252      36.141  50.925  73.162  1.00  0.00           H  
ATOM    824  HD2 TYR A 252      38.583  50.682  69.643  1.00  0.00           H  
ATOM    825  HE1 TYR A 252      38.102  51.669  74.471  1.00  0.00           H  
ATOM    826  HE2 TYR A 252      40.543  51.427  70.950  1.00  0.00           H  
ATOM    827  HH  TYR A 252      40.270  52.154  74.423  1.00  0.00           H  
ATOM    828  N   ALA A 253      36.360  52.487  68.353  1.00  0.00           N  
ATOM    829  CA  ALA A 253      37.184  53.514  67.740  1.00  0.00           C  
ATOM    830  C   ALA A 253      36.404  54.814  67.575  1.00  0.00           C  
ATOM    831  O   ALA A 253      36.935  55.899  67.830  1.00  0.00           O  
ATOM    832  CB  ALA A 253      37.695  53.024  66.398  1.00  0.00           C  
ATOM    833  H   ALA A 253      36.165  51.642  67.831  1.00  0.00           H  
ATOM    834  HA  ALA A 253      38.031  53.711  68.399  1.00  0.00           H  
ATOM    835 1HB  ALA A 253      38.327  53.776  65.956  1.00  0.00           H  
ATOM    836 2HB  ALA A 253      38.269  52.106  66.542  1.00  0.00           H  
ATOM    837 3HB  ALA A 253      36.852  52.822  65.745  1.00  0.00           H  
ATOM    838  N   ARG A 254      35.133  54.716  67.183  1.00  0.00           N  
ATOM    839  CA  ARG A 254      34.331  55.918  66.989  1.00  0.00           C  
ATOM    840  C   ARG A 254      34.084  56.634  68.312  1.00  0.00           C  
ATOM    841  O   ARG A 254      34.142  57.862  68.376  1.00  0.00           O  
ATOM    842  CB  ARG A 254      32.996  55.572  66.344  1.00  0.00           C  
ATOM    843  CG  ARG A 254      32.069  56.757  66.121  1.00  0.00           C  
ATOM    844  CD  ARG A 254      32.627  57.711  65.128  1.00  0.00           C  
ATOM    845  NE  ARG A 254      31.766  58.868  64.945  1.00  0.00           N  
ATOM    846  CZ  ARG A 254      31.797  59.974  65.716  1.00  0.00           C  
ATOM    847  NH1 ARG A 254      32.649  60.057  66.712  1.00  0.00           N1+
ATOM    848  NH2 ARG A 254      30.970  60.975  65.467  1.00  0.00           N  
ATOM    849  H   ARG A 254      34.729  53.804  66.995  1.00  0.00           H  
ATOM    850  HA  ARG A 254      34.879  56.591  66.331  1.00  0.00           H  
ATOM    851 1HB  ARG A 254      33.171  55.103  65.378  1.00  0.00           H  
ATOM    852 2HB  ARG A 254      32.467  54.853  66.968  1.00  0.00           H  
ATOM    853 1HG  ARG A 254      31.108  56.400  65.752  1.00  0.00           H  
ATOM    854 2HG  ARG A 254      31.923  57.287  67.063  1.00  0.00           H  
ATOM    855 1HD  ARG A 254      33.601  58.061  65.468  1.00  0.00           H  
ATOM    856 2HD  ARG A 254      32.736  57.212  64.166  1.00  0.00           H  
ATOM    857  HE  ARG A 254      31.098  58.842  64.188  1.00  0.00           H  
ATOM    858 1HH1 ARG A 254      33.281  59.293  66.902  1.00  0.00           H  
ATOM    859 2HH1 ARG A 254      32.672  60.885  67.290  1.00  0.00           H  
ATOM    860 1HH2 ARG A 254      30.315  60.911  64.699  1.00  0.00           H  
ATOM    861 2HH2 ARG A 254      30.994  61.803  66.042  1.00  0.00           H  
ATOM    862  N   LYS A 255      33.818  55.866  69.370  1.00  0.00           N  
ATOM    863  CA  LYS A 255      33.592  56.440  70.693  1.00  0.00           C  
ATOM    864  C   LYS A 255      34.848  57.134  71.214  1.00  0.00           C  
ATOM    865  O   LYS A 255      34.766  58.207  71.814  1.00  0.00           O  
ATOM    866  CB  LYS A 255      33.142  55.359  71.678  1.00  0.00           C  
ATOM    867  CG  LYS A 255      32.807  55.874  73.070  1.00  0.00           C  
ATOM    868  CD  LYS A 255      32.279  54.760  73.961  1.00  0.00           C  
ATOM    869  CE  LYS A 255      31.956  55.272  75.357  1.00  0.00           C  
ATOM    870  NZ  LYS A 255      31.438  54.193  76.240  1.00  0.00           N1+
ATOM    871  H   LYS A 255      33.754  54.860  69.254  1.00  0.00           H  
ATOM    872  HA  LYS A 255      32.804  57.189  70.614  1.00  0.00           H  
ATOM    873 1HB  LYS A 255      32.258  54.856  71.285  1.00  0.00           H  
ATOM    874 2HB  LYS A 255      33.927  54.609  71.778  1.00  0.00           H  
ATOM    875 1HG  LYS A 255      33.703  56.298  73.526  1.00  0.00           H  
ATOM    876 2HG  LYS A 255      32.053  56.659  72.996  1.00  0.00           H  
ATOM    877 1HD  LYS A 255      31.374  54.339  73.520  1.00  0.00           H  
ATOM    878 2HD  LYS A 255      33.025  53.972  74.037  1.00  0.00           H  
ATOM    879 1HE  LYS A 255      32.855  55.692  75.807  1.00  0.00           H  
ATOM    880 2HE  LYS A 255      31.207  56.061  75.292  1.00  0.00           H  
ATOM    881 1HZ  LYS A 255      31.236  54.571  77.154  1.00  0.00           H  
ATOM    882 2HZ  LYS A 255      30.593  53.809  75.841  1.00  0.00           H  
ATOM    883 3HZ  LYS A 255      32.132  53.463  76.323  1.00  0.00           H  
ATOM    884  N   LYS A 256      36.008  56.523  70.971  1.00  0.00           N  
ATOM    885  CA  LYS A 256      37.285  57.126  71.338  1.00  0.00           C  
ATOM    886  C   LYS A 256      37.580  58.356  70.486  1.00  0.00           C  
ATOM    887  O   LYS A 256      38.165  59.329  70.964  1.00  0.00           O  
ATOM    888  CB  LYS A 256      38.418  56.107  71.200  1.00  0.00           C  
ATOM    889  CG  LYS A 256      39.790  56.631  71.605  1.00  0.00           C  
ATOM    890  CD  LYS A 256      39.832  56.981  73.086  1.00  0.00           C  
ATOM    891  CE  LYS A 256      41.242  57.345  73.529  1.00  0.00           C  
ATOM    892  NZ  LYS A 256      41.287  57.760  74.957  1.00  0.00           N1+
ATOM    893  H   LYS A 256      36.003  55.615  70.519  1.00  0.00           H  
ATOM    894  HA  LYS A 256      37.228  57.443  72.379  1.00  0.00           H  
ATOM    895 1HB  LYS A 256      38.198  55.234  71.816  1.00  0.00           H  
ATOM    896 2HB  LYS A 256      38.481  55.770  70.166  1.00  0.00           H  
ATOM    897 1HG  LYS A 256      40.545  55.873  71.398  1.00  0.00           H  
ATOM    898 2HG  LYS A 256      40.025  57.522  71.024  1.00  0.00           H  
ATOM    899 1HD  LYS A 256      39.170  57.827  73.278  1.00  0.00           H  
ATOM    900 2HD  LYS A 256      39.486  56.130  73.671  1.00  0.00           H  
ATOM    901 1HE  LYS A 256      41.898  56.486  73.391  1.00  0.00           H  
ATOM    902 2HE  LYS A 256      41.617  58.163  72.913  1.00  0.00           H  
ATOM    903 1HZ  LYS A 256      42.237  57.992  75.210  1.00  0.00           H  
ATOM    904 2HZ  LYS A 256      40.696  58.567  75.092  1.00  0.00           H  
ATOM    905 3HZ  LYS A 256      40.959  57.002  75.538  1.00  0.00           H  
ATOM    906  N   GLY A 257      37.164  58.310  69.220  1.00  0.00           N  
ATOM    907  CA  GLY A 257      37.415  59.393  68.282  1.00  0.00           C  
ATOM    908  C   GLY A 257      38.507  59.030  67.285  1.00  0.00           C  
ATOM    909  O   GLY A 257      38.975  59.876  66.520  1.00  0.00           O  
ATOM    910  H   GLY A 257      36.680  57.484  68.887  1.00  0.00           H  
ATOM    911 1HA  GLY A 257      36.493  59.624  67.747  1.00  0.00           H  
ATOM    912 2HA  GLY A 257      37.700  60.290  68.829  1.00  0.00           H  
ATOM    913  N   ASN A 258      38.913  57.766  67.278  1.00  0.00           N  
ATOM    914  CA  ASN A 258      39.957  57.341  66.367  1.00  0.00           C  
ATOM    915  C   ASN A 258      39.327  56.935  65.050  1.00  0.00           C  
ATOM    916  O   ASN A 258      38.985  55.773  64.827  1.00  0.00           O  
ATOM    917  CB  ASN A 258      40.781  56.219  66.967  1.00  0.00           C  
ATOM    918  CG  ASN A 258      42.010  55.918  66.157  1.00  0.00           C  
ATOM    919  ND2 ASN A 258      43.118  55.723  66.830  1.00  0.00           N  
ATOM    920  OD1 ASN A 258      41.963  55.869  64.918  1.00  0.00           O  
ATOM    921  H   ASN A 258      38.477  57.088  67.890  1.00  0.00           H  
ATOM    922  HA  ASN A 258      40.618  58.185  66.168  1.00  0.00           H  
ATOM    923 1HB  ASN A 258      41.085  56.490  67.980  1.00  0.00           H  
ATOM    924 2HB  ASN A 258      40.172  55.317  67.038  1.00  0.00           H  
ATOM    925 1HD2 ASN A 258      43.969  55.522  66.345  1.00  0.00           H  
ATOM    926 2HD2 ASN A 258      43.110  55.775  67.829  1.00  0.00           H  
ATOM    927  N   LEU A 259      39.156  57.918  64.180  1.00  0.00           N  
ATOM    928  CA  LEU A 259      38.443  57.714  62.932  1.00  0.00           C  
ATOM    929  C   LEU A 259      39.178  56.750  62.014  1.00  0.00           C  
ATOM    930  O   LEU A 259      38.550  55.992  61.272  1.00  0.00           O  
ATOM    931  CB  LEU A 259      38.244  59.057  62.218  1.00  0.00           C  
ATOM    932  CG  LEU A 259      36.956  59.812  62.571  1.00  0.00           C  
ATOM    933  CD1 LEU A 259      36.963  60.162  64.053  1.00  0.00           C  
ATOM    934  CD2 LEU A 259      36.853  61.066  61.715  1.00  0.00           C  
ATOM    935  H   LEU A 259      39.484  58.846  64.430  1.00  0.00           H  
ATOM    936  HA  LEU A 259      37.476  57.277  63.164  1.00  0.00           H  
ATOM    937 1HB  LEU A 259      39.085  59.705  62.457  1.00  0.00           H  
ATOM    938 2HB  LEU A 259      38.241  58.881  61.142  1.00  0.00           H  
ATOM    939  HG  LEU A 259      36.095  59.173  62.383  1.00  0.00           H  
ATOM    940 1HD1 LEU A 259      36.048  60.700  64.304  1.00  0.00           H  
ATOM    941 2HD1 LEU A 259      37.016  59.247  64.643  1.00  0.00           H  
ATOM    942 3HD1 LEU A 259      37.824  60.790  64.276  1.00  0.00           H  
ATOM    943 1HD2 LEU A 259      35.938  61.603  61.965  1.00  0.00           H  
ATOM    944 2HD2 LEU A 259      37.714  61.707  61.903  1.00  0.00           H  
ATOM    945 3HD2 LEU A 259      36.833  60.786  60.661  1.00  0.00           H  
ATOM    946  N   GLU A 260      40.507  56.756  62.065  1.00  0.00           N  
ATOM    947  CA  GLU A 260      41.273  55.890  61.179  1.00  0.00           C  
ATOM    948  C   GLU A 260      40.951  54.427  61.478  1.00  0.00           C  
ATOM    949  O   GLU A 260      40.664  53.645  60.567  1.00  0.00           O  
ATOM    950  CB  GLU A 260      42.773  56.145  61.334  1.00  0.00           C  
ATOM    951  CG  GLU A 260      43.653  55.293  60.432  1.00  0.00           C  
ATOM    952  CD  GLU A 260      45.117  55.600  60.580  1.00  0.00           C  
ATOM    953  OE1 GLU A 260      45.440  56.530  61.282  1.00  0.00           O  
ATOM    954  OE2 GLU A 260      45.913  54.907  59.994  1.00  0.00           O1-
ATOM    955  H   GLU A 260      40.985  57.366  62.713  1.00  0.00           H  
ATOM    956  HA  GLU A 260      40.986  56.100  60.147  1.00  0.00           H  
ATOM    957 1HB  GLU A 260      42.987  57.192  61.120  1.00  0.00           H  
ATOM    958 2HB  GLU A 260      43.069  55.955  62.366  1.00  0.00           H  
ATOM    959 1HG  GLU A 260      43.488  54.241  60.670  1.00  0.00           H  
ATOM    960 2HG  GLU A 260      43.356  55.453  59.396  1.00  0.00           H  
ATOM    961  N   LEU A 261      40.957  54.067  62.765  1.00  0.00           N  
ATOM    962  CA  LEU A 261      40.661  52.698  63.162  1.00  0.00           C  
ATOM    963  C   LEU A 261      39.216  52.354  62.857  1.00  0.00           C  
ATOM    964  O   LEU A 261      38.908  51.227  62.466  1.00  0.00           O  
ATOM    965  CB  LEU A 261      40.912  52.485  64.662  1.00  0.00           C  
ATOM    966  CG  LEU A 261      42.374  52.486  65.146  1.00  0.00           C  
ATOM    967  CD1 LEU A 261      42.375  52.423  66.669  1.00  0.00           C  
ATOM    968  CD2 LEU A 261      43.122  51.289  64.569  1.00  0.00           C  
ATOM    969  H   LEU A 261      41.177  54.757  63.474  1.00  0.00           H  
ATOM    970  HA  LEU A 261      41.298  52.026  62.591  1.00  0.00           H  
ATOM    971 1HB  LEU A 261      40.400  53.279  65.202  1.00  0.00           H  
ATOM    972 2HB  LEU A 261      40.467  51.535  64.956  1.00  0.00           H  
ATOM    973  HG  LEU A 261      42.865  53.406  64.833  1.00  0.00           H  
ATOM    974 1HD1 LEU A 261      43.402  52.431  67.035  1.00  0.00           H  
ATOM    975 2HD1 LEU A 261      41.842  53.278  67.072  1.00  0.00           H  
ATOM    976 3HD1 LEU A 261      41.882  51.514  66.996  1.00  0.00           H  
ATOM    977 1HD2 LEU A 261      44.151  51.299  64.927  1.00  0.00           H  
ATOM    978 2HD2 LEU A 261      42.636  50.372  64.890  1.00  0.00           H  
ATOM    979 3HD2 LEU A 261      43.123  51.338  63.482  1.00  0.00           H  
ATOM    980  N   ALA A 262      38.321  53.322  63.042  1.00  0.00           N  
ATOM    981  CA  ALA A 262      36.916  53.085  62.761  1.00  0.00           C  
ATOM    982  C   ALA A 262      36.704  52.755  61.293  1.00  0.00           C  
ATOM    983  O   ALA A 262      35.964  51.831  60.965  1.00  0.00           O  
ATOM    984  CB  ALA A 262      36.083  54.296  63.132  1.00  0.00           C  
ATOM    985  H   ALA A 262      38.622  54.224  63.402  1.00  0.00           H  
ATOM    986  HA  ALA A 262      36.592  52.231  63.351  1.00  0.00           H  
ATOM    987 1HB  ALA A 262      35.037  54.083  62.930  1.00  0.00           H  
ATOM    988 2HB  ALA A 262      36.214  54.523  64.189  1.00  0.00           H  
ATOM    989 3HB  ALA A 262      36.400  55.145  62.537  1.00  0.00           H  
ATOM    990  N   LEU A 263      37.375  53.486  60.406  1.00  0.00           N  
ATOM    991  CA  LEU A 263      37.220  53.228  58.982  1.00  0.00           C  
ATOM    992  C   LEU A 263      37.807  51.887  58.588  1.00  0.00           C  
ATOM    993  O   LEU A 263      37.222  51.171  57.777  1.00  0.00           O  
ATOM    994  CB  LEU A 263      37.893  54.341  58.168  1.00  0.00           C  
ATOM    995  CG  LEU A 263      37.219  55.718  58.240  1.00  0.00           C  
ATOM    996  CD1 LEU A 263      38.060  56.735  57.482  1.00  0.00           C  
ATOM    997  CD2 LEU A 263      35.815  55.626  57.657  1.00  0.00           C  
ATOM    998  H   LEU A 263      37.969  54.247  60.718  1.00  0.00           H  
ATOM    999  HA  LEU A 263      36.161  53.190  58.760  1.00  0.00           H  
ATOM   1000 1HB  LEU A 263      38.917  54.456  58.518  1.00  0.00           H  
ATOM   1001 2HB  LEU A 263      37.920  54.039  57.121  1.00  0.00           H  
ATOM   1002  HG  LEU A 263      37.161  56.041  59.279  1.00  0.00           H  
ATOM   1003 1HD1 LEU A 263      37.581  57.714  57.533  1.00  0.00           H  
ATOM   1004 2HD1 LEU A 263      39.052  56.793  57.931  1.00  0.00           H  
ATOM   1005 3HD1 LEU A 263      38.152  56.429  56.440  1.00  0.00           H  
ATOM   1006 1HD2 LEU A 263      35.336  56.605  57.709  1.00  0.00           H  
ATOM   1007 2HD2 LEU A 263      35.874  55.305  56.617  1.00  0.00           H  
ATOM   1008 3HD2 LEU A 263      35.231  54.906  58.228  1.00  0.00           H  
ATOM   1009  N   LYS A 264      38.938  51.523  59.181  1.00  0.00           N  
ATOM   1010  CA  LYS A 264      39.534  50.229  58.894  1.00  0.00           C  
ATOM   1011  C   LYS A 264      38.583  49.116  59.329  1.00  0.00           C  
ATOM   1012  O   LYS A 264      38.378  48.143  58.603  1.00  0.00           O  
ATOM   1013  CB  LYS A 264      40.887  50.088  59.596  1.00  0.00           C  
ATOM   1014  CG  LYS A 264      42.008  50.910  58.973  1.00  0.00           C  
ATOM   1015  CD  LYS A 264      43.273  50.846  59.816  1.00  0.00           C  
ATOM   1016  CE  LYS A 264      44.422  51.583  59.146  1.00  0.00           C  
ATOM   1017  NZ  LYS A 264      45.602  51.704  60.042  1.00  0.00           N1+
ATOM   1018  H   LYS A 264      39.399  52.157  59.829  1.00  0.00           H  
ATOM   1019  HA  LYS A 264      39.687  50.145  57.817  1.00  0.00           H  
ATOM   1020 1HB  LYS A 264      40.790  50.390  60.639  1.00  0.00           H  
ATOM   1021 2HB  LYS A 264      41.193  49.042  59.586  1.00  0.00           H  
ATOM   1022 1HG  LYS A 264      42.226  50.528  57.975  1.00  0.00           H  
ATOM   1023 2HG  LYS A 264      41.692  51.948  58.885  1.00  0.00           H  
ATOM   1024 1HD  LYS A 264      43.082  51.296  60.792  1.00  0.00           H  
ATOM   1025 2HD  LYS A 264      43.559  49.804  59.966  1.00  0.00           H  
ATOM   1026 1HE  LYS A 264      44.720  51.049  58.244  1.00  0.00           H  
ATOM   1027 2HE  LYS A 264      44.097  52.582  58.858  1.00  0.00           H  
ATOM   1028 1HZ  LYS A 264      46.342  52.197  59.562  1.00  0.00           H  
ATOM   1029 2HZ  LYS A 264      45.344  52.214  60.876  1.00  0.00           H  
ATOM   1030 3HZ  LYS A 264      45.928  50.781  60.301  1.00  0.00           H  
ATOM   1031  N   ALA A 265      37.976  49.280  60.503  1.00  0.00           N  
ATOM   1032  CA  ALA A 265      37.019  48.304  61.007  1.00  0.00           C  
ATOM   1033  C   ALA A 265      35.791  48.227  60.101  1.00  0.00           C  
ATOM   1034  O   ALA A 265      35.273  47.139  59.835  1.00  0.00           O  
ATOM   1035  CB  ALA A 265      36.611  48.669  62.421  1.00  0.00           C  
ATOM   1036  H   ALA A 265      38.195  50.095  61.067  1.00  0.00           H  
ATOM   1037  HA  ALA A 265      37.493  47.327  61.010  1.00  0.00           H  
ATOM   1038 1HB  ALA A 265      35.918  47.928  62.797  1.00  0.00           H  
ATOM   1039 2HB  ALA A 265      37.487  48.703  63.059  1.00  0.00           H  
ATOM   1040 3HB  ALA A 265      36.136  49.645  62.414  1.00  0.00           H  
ATOM   1041  N   LEU A 266      35.342  49.377  59.609  1.00  0.00           N  
ATOM   1042  CA  LEU A 266      34.190  49.415  58.718  1.00  0.00           C  
ATOM   1043  C   LEU A 266      34.499  48.723  57.395  1.00  0.00           C  
ATOM   1044  O   LEU A 266      33.656  48.000  56.859  1.00  0.00           O  
ATOM   1045  CB  LEU A 266      33.752  50.871  58.497  1.00  0.00           C  
ATOM   1046  CG  LEU A 266      33.083  51.562  59.728  1.00  0.00           C  
ATOM   1047  CD1 LEU A 266      33.071  53.061  59.539  1.00  0.00           C  
ATOM   1048  CD2 LEU A 266      31.676  51.065  59.883  1.00  0.00           C  
ATOM   1049  H   LEU A 266      35.790  50.244  59.885  1.00  0.00           H  
ATOM   1050  HA  LEU A 266      33.377  48.878  59.194  1.00  0.00           H  
ATOM   1051 1HB  LEU A 266      34.625  51.456  58.214  1.00  0.00           H  
ATOM   1052 2HB  LEU A 266      33.041  50.895  57.672  1.00  0.00           H  
ATOM   1053  HG  LEU A 266      33.644  51.331  60.625  1.00  0.00           H  
ATOM   1054 1HD1 LEU A 266      32.607  53.528  60.407  1.00  0.00           H  
ATOM   1055 2HD1 LEU A 266      34.087  53.414  59.442  1.00  0.00           H  
ATOM   1056 3HD1 LEU A 266      32.510  53.315  58.654  1.00  0.00           H  
ATOM   1057 1HD2 LEU A 266      31.224  51.547  60.738  1.00  0.00           H  
ATOM   1058 2HD2 LEU A 266      31.106  51.299  58.985  1.00  0.00           H  
ATOM   1059 3HD2 LEU A 266      31.680  50.005  60.041  1.00  0.00           H  
ATOM   1060  N   GLU A 267      35.715  48.908  56.887  1.00  0.00           N  
ATOM   1061  CA  GLU A 267      36.132  48.249  55.655  1.00  0.00           C  
ATOM   1062  C   GLU A 267      36.083  46.731  55.815  1.00  0.00           C  
ATOM   1063  O   GLU A 267      35.697  46.015  54.888  1.00  0.00           O  
ATOM   1064  CB  GLU A 267      37.541  48.684  55.251  1.00  0.00           C  
ATOM   1065  CG  GLU A 267      38.027  48.093  53.931  1.00  0.00           C  
ATOM   1066  CD  GLU A 267      39.367  48.631  53.503  1.00  0.00           C  
ATOM   1067  OE1 GLU A 267      39.634  49.781  53.748  1.00  0.00           O  
ATOM   1068  OE2 GLU A 267      40.129  47.880  52.935  1.00  0.00           O1-
ATOM   1069  H   GLU A 267      36.359  49.534  57.360  1.00  0.00           H  
ATOM   1070  HA  GLU A 267      35.441  48.530  54.860  1.00  0.00           H  
ATOM   1071 1HB  GLU A 267      37.580  49.767  55.174  1.00  0.00           H  
ATOM   1072 2HB  GLU A 267      38.248  48.389  56.027  1.00  0.00           H  
ATOM   1073 1HG  GLU A 267      38.100  47.011  54.037  1.00  0.00           H  
ATOM   1074 2HG  GLU A 267      37.289  48.304  53.159  1.00  0.00           H  
ATOM   1075  N   ILE A 268      36.462  46.245  56.996  1.00  0.00           N  
ATOM   1076  CA  ILE A 268      36.462  44.812  57.284  1.00  0.00           C  
ATOM   1077  C   ILE A 268      35.057  44.239  57.278  1.00  0.00           C  
ATOM   1078  O   ILE A 268      34.836  43.142  56.767  1.00  0.00           O  
ATOM   1079  CB  ILE A 268      37.132  44.505  58.627  1.00  0.00           C  
ATOM   1080  CG1 ILE A 268      38.612  44.781  58.516  1.00  0.00           C  
ATOM   1081  CG2 ILE A 268      36.872  43.047  59.018  1.00  0.00           C  
ATOM   1082  CD1 ILE A 268      39.307  44.861  59.826  1.00  0.00           C  
ATOM   1083  H   ILE A 268      36.776  46.895  57.711  1.00  0.00           H  
ATOM   1084  HA  ILE A 268      37.035  44.312  56.505  1.00  0.00           H  
ATOM   1085  HB  ILE A 268      36.729  45.161  59.392  1.00  0.00           H  
ATOM   1086 1HG1 ILE A 268      39.065  43.989  57.935  1.00  0.00           H  
ATOM   1087 2HG1 ILE A 268      38.757  45.722  57.992  1.00  0.00           H  
ATOM   1088 1HG2 ILE A 268      37.342  42.835  59.967  1.00  0.00           H  
ATOM   1089 2HG2 ILE A 268      35.801  42.874  59.107  1.00  0.00           H  
ATOM   1090 3HG2 ILE A 268      37.284  42.387  58.253  1.00  0.00           H  
ATOM   1091 1HD1 ILE A 268      40.363  45.063  59.663  1.00  0.00           H  
ATOM   1092 2HD1 ILE A 268      38.866  45.656  60.400  1.00  0.00           H  
ATOM   1093 3HD1 ILE A 268      39.200  43.933  60.357  1.00  0.00           H  
ATOM   1094  N   LEU A 269      34.100  44.976  57.835  1.00  0.00           N  
ATOM   1095  CA  LEU A 269      32.714  44.519  57.822  1.00  0.00           C  
ATOM   1096  C   LEU A 269      32.291  44.267  56.384  1.00  0.00           C  
ATOM   1097  O   LEU A 269      31.588  43.301  56.083  1.00  0.00           O  
ATOM   1098  CB  LEU A 269      31.782  45.599  58.396  1.00  0.00           C  
ATOM   1099  CG  LEU A 269      31.845  45.861  59.901  1.00  0.00           C  
ATOM   1100  CD1 LEU A 269      31.087  47.130  60.195  1.00  0.00           C  
ATOM   1101  CD2 LEU A 269      31.253  44.719  60.666  1.00  0.00           C  
ATOM   1102  H   LEU A 269      34.348  45.852  58.288  1.00  0.00           H  
ATOM   1103  HA  LEU A 269      32.632  43.593  58.388  1.00  0.00           H  
ATOM   1104 1HB  LEU A 269      32.014  46.539  57.901  1.00  0.00           H  
ATOM   1105 2HB  LEU A 269      30.758  45.341  58.148  1.00  0.00           H  
ATOM   1106  HG  LEU A 269      32.882  45.998  60.198  1.00  0.00           H  
ATOM   1107 1HD1 LEU A 269      31.140  47.351  61.263  1.00  0.00           H  
ATOM   1108 2HD1 LEU A 269      31.526  47.941  59.633  1.00  0.00           H  
ATOM   1109 3HD1 LEU A 269      30.046  47.011  59.902  1.00  0.00           H  
ATOM   1110 1HD2 LEU A 269      31.312  44.933  61.725  1.00  0.00           H  
ATOM   1111 2HD2 LEU A 269      30.217  44.591  60.393  1.00  0.00           H  
ATOM   1112 3HD2 LEU A 269      31.798  43.817  60.450  1.00  0.00           H  
ATOM   1113  N   VAL A 270      32.750  45.139  55.499  1.00  0.00           N  
ATOM   1114  CA  VAL A 270      32.430  45.052  54.085  1.00  0.00           C  
ATOM   1115  C   VAL A 270      33.149  43.882  53.422  1.00  0.00           C  
ATOM   1116  O   VAL A 270      32.546  43.135  52.654  1.00  0.00           O  
ATOM   1117  CB  VAL A 270      32.816  46.362  53.370  1.00  0.00           C  
ATOM   1118  CG1 VAL A 270      32.515  46.266  51.882  1.00  0.00           C  
ATOM   1119  CG2 VAL A 270      32.074  47.531  53.998  1.00  0.00           C  
ATOM   1120  H   VAL A 270      33.318  45.911  55.833  1.00  0.00           H  
ATOM   1121  HA  VAL A 270      31.355  44.902  53.985  1.00  0.00           H  
ATOM   1122  HB  VAL A 270      33.890  46.516  53.472  1.00  0.00           H  
ATOM   1123 1HG1 VAL A 270      32.795  47.199  51.394  1.00  0.00           H  
ATOM   1124 2HG1 VAL A 270      33.085  45.444  51.448  1.00  0.00           H  
ATOM   1125 3HG1 VAL A 270      31.450  46.086  51.739  1.00  0.00           H  
ATOM   1126 1HG2 VAL A 270      32.353  48.454  53.489  1.00  0.00           H  
ATOM   1127 2HG2 VAL A 270      30.999  47.374  53.902  1.00  0.00           H  
ATOM   1128 3HG2 VAL A 270      32.336  47.605  55.053  1.00  0.00           H  
ATOM   1129  N   ARG A 271      34.431  43.711  53.735  1.00  0.00           N  
ATOM   1130  CA  ARG A 271      35.188  42.586  53.199  1.00  0.00           C  
ATOM   1131  C   ARG A 271      34.596  41.259  53.671  1.00  0.00           C  
ATOM   1132  O   ARG A 271      34.523  40.296  52.903  1.00  0.00           O  
ATOM   1133  CB  ARG A 271      36.649  42.678  53.606  1.00  0.00           C  
ATOM   1134  CG  ARG A 271      37.433  43.767  52.891  1.00  0.00           C  
ATOM   1135  CD  ARG A 271      38.843  43.848  53.362  1.00  0.00           C  
ATOM   1136  NE  ARG A 271      39.582  44.900  52.669  1.00  0.00           N  
ATOM   1137  CZ  ARG A 271      40.205  44.759  51.482  1.00  0.00           C  
ATOM   1138  NH1 ARG A 271      40.188  43.608  50.843  1.00  0.00           N1+
ATOM   1139  NH2 ARG A 271      40.833  45.797  50.965  1.00  0.00           N  
ATOM   1140  H   ARG A 271      34.888  44.380  54.348  1.00  0.00           H  
ATOM   1141  HA  ARG A 271      35.133  42.621  52.112  1.00  0.00           H  
ATOM   1142 1HB  ARG A 271      36.718  42.866  54.676  1.00  0.00           H  
ATOM   1143 2HB  ARG A 271      37.146  41.729  53.407  1.00  0.00           H  
ATOM   1144 1HG  ARG A 271      37.440  43.564  51.821  1.00  0.00           H  
ATOM   1145 2HG  ARG A 271      36.959  44.732  53.072  1.00  0.00           H  
ATOM   1146 1HD  ARG A 271      38.852  44.077  54.428  1.00  0.00           H  
ATOM   1147 2HD  ARG A 271      39.347  42.899  53.192  1.00  0.00           H  
ATOM   1148  HE  ARG A 271      39.634  45.820  53.107  1.00  0.00           H  
ATOM   1149 1HH1 ARG A 271      39.707  42.814  51.241  1.00  0.00           H  
ATOM   1150 2HH1 ARG A 271      40.659  43.516  49.956  1.00  0.00           H  
ATOM   1151 1HH2 ARG A 271      40.835  46.680  51.471  1.00  0.00           H  
ATOM   1152 2HH2 ARG A 271      41.308  45.715  50.080  1.00  0.00           H  
ATOM   1153  N   ALA A 272      34.160  41.214  54.928  1.00  0.00           N  
ATOM   1154  CA  ALA A 272      33.509  40.026  55.457  1.00  0.00           C  
ATOM   1155  C   ALA A 272      32.186  39.800  54.737  1.00  0.00           C  
ATOM   1156  O   ALA A 272      31.854  38.670  54.380  1.00  0.00           O  
ATOM   1157  CB  ALA A 272      33.285  40.162  56.954  1.00  0.00           C  
ATOM   1158  H   ALA A 272      34.283  42.022  55.526  1.00  0.00           H  
ATOM   1159  HA  ALA A 272      34.150  39.167  55.266  1.00  0.00           H  
ATOM   1160 1HB  ALA A 272      32.810  39.263  57.332  1.00  0.00           H  
ATOM   1161 2HB  ALA A 272      34.241  40.309  57.455  1.00  0.00           H  
ATOM   1162 3HB  ALA A 272      32.644  41.021  57.146  1.00  0.00           H  
ATOM   1163  N   ALA A 273      31.453  40.890  54.488  1.00  0.00           N  
ATOM   1164  CA  ALA A 273      30.206  40.830  53.731  1.00  0.00           C  
ATOM   1165  C   ALA A 273      30.464  40.358  52.307  1.00  0.00           C  
ATOM   1166  O   ALA A 273      29.662  39.615  51.740  1.00  0.00           O  
ATOM   1167  CB  ALA A 273      29.532  42.192  53.715  1.00  0.00           C  
ATOM   1168  H   ALA A 273      31.756  41.784  54.860  1.00  0.00           H  
ATOM   1169  HA  ALA A 273      29.547  40.111  54.212  1.00  0.00           H  
ATOM   1170 1HB  ALA A 273      28.598  42.127  53.163  1.00  0.00           H  
ATOM   1171 2HB  ALA A 273      29.329  42.523  54.722  1.00  0.00           H  
ATOM   1172 3HB  ALA A 273      30.185  42.910  53.236  1.00  0.00           H  
ATOM   1173  N   HIS A 274      31.599  40.762  51.741  1.00  0.00           N  
ATOM   1174  CA  HIS A 274      31.941  40.387  50.374  1.00  0.00           C  
ATOM   1175  C   HIS A 274      32.042  38.878  50.257  1.00  0.00           C  
ATOM   1176  O   HIS A 274      31.385  38.260  49.417  1.00  0.00           O  
ATOM   1177  CB  HIS A 274      33.280  41.000  49.951  1.00  0.00           C  
ATOM   1178  CG  HIS A 274      33.648  40.702  48.531  1.00  0.00           C  
ATOM   1179  CD2 HIS A 274      34.508  39.800  48.004  1.00  0.00           C  
ATOM   1180  ND1 HIS A 274      33.091  41.374  47.463  1.00  0.00           N  
ATOM   1181  CE1 HIS A 274      33.593  40.899  46.338  1.00  0.00           C  
ATOM   1182  NE2 HIS A 274      34.455  39.944  46.636  1.00  0.00           N  
ATOM   1183  H   HIS A 274      32.222  41.367  52.265  1.00  0.00           H  
ATOM   1184  HA  HIS A 274      31.168  40.728  49.689  1.00  0.00           H  
ATOM   1185 1HB  HIS A 274      33.264  42.075  50.098  1.00  0.00           H  
ATOM   1186 2HB  HIS A 274      34.071  40.605  50.581  1.00  0.00           H  
ATOM   1187  HD2 HIS A 274      35.121  39.091  48.558  1.00  0.00           H  
ATOM   1188  HE1 HIS A 274      33.339  41.237  45.333  1.00  0.00           H  
ATOM   1189  HE2 HIS A 274      34.989  39.401  45.974  1.00  0.00           H  
ATOM   1190  N   VAL A 275      32.864  38.285  51.116  1.00  0.00           N  
ATOM   1191  CA  VAL A 275      33.113  36.857  51.050  1.00  0.00           C  
ATOM   1192  C   VAL A 275      31.899  36.054  51.497  1.00  0.00           C  
ATOM   1193  O   VAL A 275      31.676  34.948  51.006  1.00  0.00           O  
ATOM   1194  CB  VAL A 275      34.321  36.490  51.936  1.00  0.00           C  
ATOM   1195  CG1 VAL A 275      33.923  36.492  53.403  1.00  0.00           C  
ATOM   1196  CG2 VAL A 275      34.869  35.132  51.526  1.00  0.00           C  
ATOM   1197  H   VAL A 275      33.339  38.853  51.812  1.00  0.00           H  
ATOM   1198  HA  VAL A 275      33.325  36.601  50.014  1.00  0.00           H  
ATOM   1199  HB  VAL A 275      35.094  37.249  51.812  1.00  0.00           H  
ATOM   1200 1HG1 VAL A 275      34.788  36.231  54.015  1.00  0.00           H  
ATOM   1201 2HG1 VAL A 275      33.567  37.482  53.685  1.00  0.00           H  
ATOM   1202 3HG1 VAL A 275      33.130  35.762  53.567  1.00  0.00           H  
ATOM   1203 1HG2 VAL A 275      35.722  34.880  52.155  1.00  0.00           H  
ATOM   1204 2HG2 VAL A 275      34.093  34.376  51.645  1.00  0.00           H  
ATOM   1205 3HG2 VAL A 275      35.185  35.166  50.483  1.00  0.00           H  
ATOM   1206  N   LEU A 276      31.111  36.601  52.418  1.00  0.00           N  
ATOM   1207  CA  LEU A 276      29.878  35.938  52.819  1.00  0.00           C  
ATOM   1208  C   LEU A 276      28.914  35.838  51.644  1.00  0.00           C  
ATOM   1209  O   LEU A 276      28.285  34.798  51.441  1.00  0.00           O  
ATOM   1210  CB  LEU A 276      29.215  36.696  53.975  1.00  0.00           C  
ATOM   1211  CG  LEU A 276      29.857  36.500  55.355  1.00  0.00           C  
ATOM   1212  CD1 LEU A 276      29.359  37.581  56.306  1.00  0.00           C  
ATOM   1213  CD2 LEU A 276      29.519  35.113  55.879  1.00  0.00           C  
ATOM   1214  H   LEU A 276      31.370  37.482  52.849  1.00  0.00           H  
ATOM   1215  HA  LEU A 276      30.118  34.930  53.147  1.00  0.00           H  
ATOM   1216 1HB  LEU A 276      29.236  37.762  53.748  1.00  0.00           H  
ATOM   1217 2HB  LEU A 276      28.174  36.382  54.048  1.00  0.00           H  
ATOM   1218  HG  LEU A 276      30.939  36.603  55.270  1.00  0.00           H  
ATOM   1219 1HD1 LEU A 276      29.815  37.442  57.285  1.00  0.00           H  
ATOM   1220 2HD1 LEU A 276      29.632  38.563  55.915  1.00  0.00           H  
ATOM   1221 3HD1 LEU A 276      28.275  37.513  56.397  1.00  0.00           H  
ATOM   1222 1HD2 LEU A 276      29.976  34.974  56.860  1.00  0.00           H  
ATOM   1223 2HD2 LEU A 276      28.438  35.010  55.965  1.00  0.00           H  
ATOM   1224 3HD2 LEU A 276      29.902  34.360  55.191  1.00  0.00           H  
ATOM   1225  N   ALA A 277      28.821  36.907  50.852  1.00  0.00           N  
ATOM   1226  CA  ALA A 277      27.985  36.890  49.656  1.00  0.00           C  
ATOM   1227  C   ALA A 277      28.508  35.879  48.638  1.00  0.00           C  
ATOM   1228  O   ALA A 277      27.725  35.169  48.003  1.00  0.00           O  
ATOM   1229  CB  ALA A 277      27.931  38.274  49.035  1.00  0.00           C  
ATOM   1230  H   ALA A 277      29.323  37.754  51.095  1.00  0.00           H  
ATOM   1231  HA  ALA A 277      26.980  36.590  49.949  1.00  0.00           H  
ATOM   1232 1HB  ALA A 277      27.285  38.260  48.159  1.00  0.00           H  
ATOM   1233 2HB  ALA A 277      27.539  38.977  49.767  1.00  0.00           H  
ATOM   1234 3HB  ALA A 277      28.935  38.581  48.743  1.00  0.00           H  
ATOM   1235  N   GLU A 278      29.832  35.799  48.494  1.00  0.00           N  
ATOM   1236  CA  GLU A 278      30.451  34.840  47.578  1.00  0.00           C  
ATOM   1237  C   GLU A 278      30.179  33.400  47.999  1.00  0.00           C  
ATOM   1238  O   GLU A 278      29.879  32.542  47.165  1.00  0.00           O  
ATOM   1239  CB  GLU A 278      31.967  35.073  47.507  1.00  0.00           C  
ATOM   1240  CG  GLU A 278      32.412  36.257  46.655  1.00  0.00           C  
ATOM   1241  CD  GLU A 278      32.250  36.001  45.171  1.00  0.00           C  
ATOM   1242  OE1 GLU A 278      32.470  34.886  44.749  1.00  0.00           O  
ATOM   1243  OE2 GLU A 278      31.910  36.917  44.459  1.00  0.00           O1-
ATOM   1244  H   GLU A 278      30.424  36.439  49.016  1.00  0.00           H  
ATOM   1245  HA  GLU A 278      30.026  34.990  46.584  1.00  0.00           H  
ATOM   1246 1HB  GLU A 278      32.349  35.238  48.513  1.00  0.00           H  
ATOM   1247 2HB  GLU A 278      32.454  34.188  47.123  1.00  0.00           H  
ATOM   1248 1HG  GLU A 278      31.821  37.132  46.931  1.00  0.00           H  
ATOM   1249 2HG  GLU A 278      33.456  36.476  46.872  1.00  0.00           H  
ATOM   1250  N   ILE A 279      30.248  33.146  49.301  1.00  0.00           N  
ATOM   1251  CA  ILE A 279      29.977  31.818  49.833  1.00  0.00           C  
ATOM   1252  C   ILE A 279      28.507  31.476  49.662  1.00  0.00           C  
ATOM   1253  O   ILE A 279      28.152  30.404  49.167  1.00  0.00           O  
ATOM   1254  CB  ILE A 279      30.310  31.761  51.342  1.00  0.00           C  
ATOM   1255  CG1 ILE A 279      31.811  31.905  51.563  1.00  0.00           C  
ATOM   1256  CG2 ILE A 279      29.813  30.424  51.938  1.00  0.00           C  
ATOM   1257  CD1 ILE A 279      32.175  32.385  52.955  1.00  0.00           C  
ATOM   1258  H   ILE A 279      30.524  33.892  49.933  1.00  0.00           H  
ATOM   1259  HA  ILE A 279      30.578  31.088  49.295  1.00  0.00           H  
ATOM   1260  HB  ILE A 279      29.820  32.590  51.852  1.00  0.00           H  
ATOM   1261 1HG1 ILE A 279      32.268  30.934  51.414  1.00  0.00           H  
ATOM   1262 2HG1 ILE A 279      32.224  32.599  50.831  1.00  0.00           H  
ATOM   1263 1HG2 ILE A 279      30.040  30.386  52.999  1.00  0.00           H  
ATOM   1264 2HG2 ILE A 279      28.738  30.331  51.802  1.00  0.00           H  
ATOM   1265 3HG2 ILE A 279      30.312  29.596  51.436  1.00  0.00           H  
ATOM   1266 1HD1 ILE A 279      33.259  32.446  53.048  1.00  0.00           H  
ATOM   1267 2HD1 ILE A 279      31.741  33.369  53.122  1.00  0.00           H  
ATOM   1268 3HD1 ILE A 279      31.791  31.705  53.690  1.00  0.00           H  
ATOM   1269  N   ALA A 280      27.659  32.397  50.099  1.00  0.00           N  
ATOM   1270  CA  ALA A 280      26.225  32.202  50.130  1.00  0.00           C  
ATOM   1271  C   ALA A 280      25.608  32.060  48.744  1.00  0.00           C  
ATOM   1272  O   ALA A 280      24.684  31.268  48.551  1.00  0.00           O  
ATOM   1273  CB  ALA A 280      25.597  33.364  50.856  1.00  0.00           C  
ATOM   1274  H   ALA A 280      28.032  33.265  50.472  1.00  0.00           H  
ATOM   1275  HA  ALA A 280      26.028  31.287  50.686  1.00  0.00           H  
ATOM   1276 1HB  ALA A 280      24.535  33.200  50.938  1.00  0.00           H  
ATOM   1277 2HB  ALA A 280      26.037  33.432  51.833  1.00  0.00           H  
ATOM   1278 3HB  ALA A 280      25.794  34.282  50.309  1.00  0.00           H  
ATOM   1279  N   ARG A 281      26.113  32.827  47.780  1.00  0.00           N  
ATOM   1280  CA  ARG A 281      25.556  32.822  46.433  1.00  0.00           C  
ATOM   1281  C   ARG A 281      25.557  31.428  45.821  1.00  0.00           C  
ATOM   1282  O   ARG A 281      24.535  30.968  45.309  1.00  0.00           O  
ATOM   1283  CB  ARG A 281      26.337  33.766  45.532  1.00  0.00           C  
ATOM   1284  CG  ARG A 281      25.867  33.837  44.074  1.00  0.00           C  
ATOM   1285  CD  ARG A 281      26.829  34.603  43.234  1.00  0.00           C  
ATOM   1286  NE  ARG A 281      28.109  33.907  43.133  1.00  0.00           N  
ATOM   1287  CZ  ARG A 281      29.326  34.490  43.208  1.00  0.00           C  
ATOM   1288  NH1 ARG A 281      29.444  35.794  43.374  1.00  0.00           N1+
ATOM   1289  NH2 ARG A 281      30.411  33.743  43.124  1.00  0.00           N  
ATOM   1290  H   ARG A 281      26.881  33.457  47.989  1.00  0.00           H  
ATOM   1291  HA  ARG A 281      24.524  33.172  46.488  1.00  0.00           H  
ATOM   1292 1HB  ARG A 281      26.286  34.775  45.938  1.00  0.00           H  
ATOM   1293 2HB  ARG A 281      27.389  33.473  45.531  1.00  0.00           H  
ATOM   1294 1HG  ARG A 281      25.784  32.830  43.661  1.00  0.00           H  
ATOM   1295 2HG  ARG A 281      24.896  34.331  44.025  1.00  0.00           H  
ATOM   1296 1HD  ARG A 281      26.424  34.724  42.231  1.00  0.00           H  
ATOM   1297 2HD  ARG A 281      26.997  35.582  43.680  1.00  0.00           H  
ATOM   1298  HE  ARG A 281      28.082  32.897  42.993  1.00  0.00           H  
ATOM   1299 1HH1 ARG A 281      28.624  36.388  43.423  1.00  0.00           H  
ATOM   1300 2HH1 ARG A 281      30.366  36.221  43.434  1.00  0.00           H  
ATOM   1301 1HH2 ARG A 281      30.328  32.742  43.000  1.00  0.00           H  
ATOM   1302 2HH2 ARG A 281      31.328  34.172  43.200  1.00  0.00           H  
ATOM   1303  N   GLU A 282      26.705  30.759  45.873  1.00  0.00           N  
ATOM   1304  CA  GLU A 282      26.835  29.430  45.289  1.00  0.00           C  
ATOM   1305  C   GLU A 282      26.249  28.358  46.203  1.00  0.00           C  
ATOM   1306  O   GLU A 282      25.759  27.332  45.731  1.00  0.00           O  
ATOM   1307  CB  GLU A 282      28.300  29.122  44.993  1.00  0.00           C  
ATOM   1308  CG  GLU A 282      28.933  30.052  43.959  1.00  0.00           C  
ATOM   1309  CD  GLU A 282      28.225  30.032  42.639  1.00  0.00           C  
ATOM   1310  OE1 GLU A 282      27.978  28.966  42.133  1.00  0.00           O  
ATOM   1311  OE2 GLU A 282      27.931  31.089  42.135  1.00  0.00           O1-
ATOM   1312  H   GLU A 282      27.506  31.191  46.315  1.00  0.00           H  
ATOM   1313  HA  GLU A 282      26.282  29.410  44.350  1.00  0.00           H  
ATOM   1314 1HB  GLU A 282      28.873  29.201  45.914  1.00  0.00           H  
ATOM   1315 2HB  GLU A 282      28.395  28.098  44.632  1.00  0.00           H  
ATOM   1316 1HG  GLU A 282      28.924  31.070  44.349  1.00  0.00           H  
ATOM   1317 2HG  GLU A 282      29.968  29.762  43.804  1.00  0.00           H  
ATOM   1318  N   ARG A 283      26.301  28.604  47.511  1.00  0.00           N  
ATOM   1319  CA  ARG A 283      25.745  27.681  48.491  1.00  0.00           C  
ATOM   1320  C   ARG A 283      24.221  27.668  48.432  1.00  0.00           C  
ATOM   1321  O   ARG A 283      23.590  26.649  48.714  1.00  0.00           O  
ATOM   1322  CB  ARG A 283      26.195  28.059  49.895  1.00  0.00           C  
ATOM   1323  CG  ARG A 283      25.822  27.058  50.977  1.00  0.00           C  
ATOM   1324  CD  ARG A 283      26.459  27.392  52.276  1.00  0.00           C  
ATOM   1325  NE  ARG A 283      26.335  26.307  53.237  1.00  0.00           N  
ATOM   1326  CZ  ARG A 283      26.579  26.419  54.556  1.00  0.00           C  
ATOM   1327  NH1 ARG A 283      26.960  27.575  55.056  1.00  0.00           N1+
ATOM   1328  NH2 ARG A 283      26.436  25.371  55.349  1.00  0.00           N  
ATOM   1329  H   ARG A 283      26.754  29.447  47.844  1.00  0.00           H  
ATOM   1330  HA  ARG A 283      26.108  26.678  48.265  1.00  0.00           H  
ATOM   1331 1HB  ARG A 283      27.277  28.175  49.912  1.00  0.00           H  
ATOM   1332 2HB  ARG A 283      25.759  29.019  50.171  1.00  0.00           H  
ATOM   1333 1HG  ARG A 283      24.741  27.056  51.116  1.00  0.00           H  
ATOM   1334 2HG  ARG A 283      26.151  26.062  50.680  1.00  0.00           H  
ATOM   1335 1HD  ARG A 283      27.520  27.589  52.123  1.00  0.00           H  
ATOM   1336 2HD  ARG A 283      25.983  28.275  52.698  1.00  0.00           H  
ATOM   1337  HE  ARG A 283      26.044  25.402  52.888  1.00  0.00           H  
ATOM   1338 1HH1 ARG A 283      27.069  28.376  54.452  1.00  0.00           H  
ATOM   1339 2HH1 ARG A 283      27.142  27.661  56.046  1.00  0.00           H  
ATOM   1340 1HH2 ARG A 283      26.144  24.484  54.962  1.00  0.00           H  
ATOM   1341 2HH2 ARG A 283      26.618  25.457  56.337  1.00  0.00           H  
ATOM   1342  N   GLY A 284      23.626  28.809  48.076  1.00  0.00           N  
ATOM   1343  CA  GLY A 284      22.174  28.932  48.024  1.00  0.00           C  
ATOM   1344  C   GLY A 284      21.615  29.223  49.407  1.00  0.00           C  
ATOM   1345  O   GLY A 284      20.498  28.822  49.738  1.00  0.00           O  
ATOM   1346  H   GLY A 284      24.189  29.622  47.864  1.00  0.00           H  
ATOM   1347 1HA  GLY A 284      21.904  29.736  47.340  1.00  0.00           H  
ATOM   1348 2HA  GLY A 284      21.742  28.012  47.633  1.00  0.00           H  
ATOM   1349  N   ASN A 285      22.419  29.894  50.226  1.00  0.00           N  
ATOM   1350  CA  ASN A 285      22.042  30.187  51.601  1.00  0.00           C  
ATOM   1351  C   ASN A 285      21.522  31.618  51.743  1.00  0.00           C  
ATOM   1352  O   ASN A 285      22.295  32.577  51.778  1.00  0.00           O  
ATOM   1353  CB  ASN A 285      23.211  29.920  52.528  1.00  0.00           C  
ATOM   1354  CG  ASN A 285      22.851  30.052  53.978  1.00  0.00           C  
ATOM   1355  ND2 ASN A 285      23.231  29.076  54.768  1.00  0.00           N  
ATOM   1356  OD1 ASN A 285      22.226  31.032  54.388  1.00  0.00           O  
ATOM   1357  H   ASN A 285      23.307  30.224  49.862  1.00  0.00           H  
ATOM   1358  HA  ASN A 285      21.226  29.521  51.884  1.00  0.00           H  
ATOM   1359 1HB  ASN A 285      23.590  28.915  52.350  1.00  0.00           H  
ATOM   1360 2HB  ASN A 285      24.015  30.617  52.299  1.00  0.00           H  
ATOM   1361 1HD2 ASN A 285      23.017  29.111  55.746  1.00  0.00           H  
ATOM   1362 2HD2 ASN A 285      23.734  28.296  54.395  1.00  0.00           H  
ATOM   1363  N   GLU A 286      20.199  31.751  51.815  1.00  0.00           N  
ATOM   1364  CA  GLU A 286      19.548  33.055  51.829  1.00  0.00           C  
ATOM   1365  C   GLU A 286      19.898  33.866  53.072  1.00  0.00           C  
ATOM   1366  O   GLU A 286      20.018  35.089  53.009  1.00  0.00           O  
ATOM   1367  CB  GLU A 286      18.031  32.885  51.739  1.00  0.00           C  
ATOM   1368  CG  GLU A 286      17.534  32.375  50.394  1.00  0.00           C  
ATOM   1369  CD  GLU A 286      16.043  32.181  50.356  1.00  0.00           C  
ATOM   1370  OE1 GLU A 286      15.419  32.311  51.383  1.00  0.00           O  
ATOM   1371  OE2 GLU A 286      15.527  31.902  49.299  1.00  0.00           O1-
ATOM   1372  H   GLU A 286      19.627  30.917  51.834  1.00  0.00           H  
ATOM   1373  HA  GLU A 286      19.886  33.614  50.957  1.00  0.00           H  
ATOM   1374 1HB  GLU A 286      17.697  32.185  52.506  1.00  0.00           H  
ATOM   1375 2HB  GLU A 286      17.544  33.841  51.934  1.00  0.00           H  
ATOM   1376 1HG  GLU A 286      17.815  33.088  49.621  1.00  0.00           H  
ATOM   1377 2HG  GLU A 286      18.024  31.429  50.172  1.00  0.00           H  
ATOM   1378  N   GLU A 287      20.039  33.184  54.206  1.00  0.00           N  
ATOM   1379  CA  GLU A 287      20.318  33.866  55.464  1.00  0.00           C  
ATOM   1380  C   GLU A 287      21.677  34.551  55.441  1.00  0.00           C  
ATOM   1381  O   GLU A 287      21.829  35.661  55.953  1.00  0.00           O  
ATOM   1382  CB  GLU A 287      20.259  32.878  56.631  1.00  0.00           C  
ATOM   1383  CG  GLU A 287      18.867  32.336  56.926  1.00  0.00           C  
ATOM   1384  CD  GLU A 287      17.879  33.417  57.267  1.00  0.00           C  
ATOM   1385  OE1 GLU A 287      18.203  34.259  58.071  1.00  0.00           O  
ATOM   1386  OE2 GLU A 287      16.801  33.401  56.724  1.00  0.00           O1-
ATOM   1387  H   GLU A 287      19.938  32.179  54.194  1.00  0.00           H  
ATOM   1388  HA  GLU A 287      19.557  34.632  55.616  1.00  0.00           H  
ATOM   1389 1HB  GLU A 287      20.909  32.029  56.421  1.00  0.00           H  
ATOM   1390 2HB  GLU A 287      20.629  33.358  57.536  1.00  0.00           H  
ATOM   1391 1HG  GLU A 287      18.507  31.795  56.051  1.00  0.00           H  
ATOM   1392 2HG  GLU A 287      18.930  31.633  57.755  1.00  0.00           H  
ATOM   1393  N   LEU A 288      22.663  33.893  54.844  1.00  0.00           N  
ATOM   1394  CA  LEU A 288      23.989  34.480  54.733  1.00  0.00           C  
ATOM   1395  C   LEU A 288      23.999  35.657  53.761  1.00  0.00           C  
ATOM   1396  O   LEU A 288      24.702  36.642  53.994  1.00  0.00           O  
ATOM   1397  CB  LEU A 288      24.997  33.419  54.272  1.00  0.00           C  
ATOM   1398  CG  LEU A 288      25.319  32.319  55.294  1.00  0.00           C  
ATOM   1399  CD1 LEU A 288      26.196  31.259  54.640  1.00  0.00           C  
ATOM   1400  CD2 LEU A 288      26.012  32.935  56.500  1.00  0.00           C  
ATOM   1401  H   LEU A 288      22.491  32.962  54.479  1.00  0.00           H  
ATOM   1402  HA  LEU A 288      24.274  34.858  55.711  1.00  0.00           H  
ATOM   1403 1HB  LEU A 288      24.609  32.935  53.378  1.00  0.00           H  
ATOM   1404 2HB  LEU A 288      25.932  33.915  54.015  1.00  0.00           H  
ATOM   1405  HG  LEU A 288      24.395  31.838  55.614  1.00  0.00           H  
ATOM   1406 1HD1 LEU A 288      26.423  30.479  55.367  1.00  0.00           H  
ATOM   1407 2HD1 LEU A 288      25.667  30.822  53.794  1.00  0.00           H  
ATOM   1408 3HD1 LEU A 288      27.122  31.716  54.296  1.00  0.00           H  
ATOM   1409 1HD2 LEU A 288      26.241  32.153  57.228  1.00  0.00           H  
ATOM   1410 2HD2 LEU A 288      26.938  33.416  56.184  1.00  0.00           H  
ATOM   1411 3HD2 LEU A 288      25.357  33.677  56.959  1.00  0.00           H  
ATOM   1412  N   LEU A 289      23.206  35.579  52.689  1.00  0.00           N  
ATOM   1413  CA  LEU A 289      23.115  36.713  51.768  1.00  0.00           C  
ATOM   1414  C   LEU A 289      22.509  37.919  52.468  1.00  0.00           C  
ATOM   1415  O   LEU A 289      22.982  39.046  52.307  1.00  0.00           O  
ATOM   1416  CB  LEU A 289      22.252  36.368  50.542  1.00  0.00           C  
ATOM   1417  CG  LEU A 289      22.865  35.415  49.503  1.00  0.00           C  
ATOM   1418  CD1 LEU A 289      21.794  34.998  48.514  1.00  0.00           C  
ATOM   1419  CD2 LEU A 289      24.025  36.118  48.775  1.00  0.00           C  
ATOM   1420  H   LEU A 289      22.670  34.733  52.517  1.00  0.00           H  
ATOM   1421  HA  LEU A 289      24.120  36.977  51.444  1.00  0.00           H  
ATOM   1422 1HB  LEU A 289      21.328  35.912  50.895  1.00  0.00           H  
ATOM   1423 2HB  LEU A 289      22.000  37.295  50.029  1.00  0.00           H  
ATOM   1424  HG  LEU A 289      23.222  34.532  49.992  1.00  0.00           H  
ATOM   1425 1HD1 LEU A 289      22.223  34.313  47.782  1.00  0.00           H  
ATOM   1426 2HD1 LEU A 289      20.985  34.498  49.045  1.00  0.00           H  
ATOM   1427 3HD1 LEU A 289      21.406  35.878  48.003  1.00  0.00           H  
ATOM   1428 1HD2 LEU A 289      24.453  35.440  48.038  1.00  0.00           H  
ATOM   1429 2HD2 LEU A 289      23.651  37.012  48.270  1.00  0.00           H  
ATOM   1430 3HD2 LEU A 289      24.792  36.403  49.485  1.00  0.00           H  
ATOM   1431  N   LYS A 290      21.474  37.682  53.272  1.00  0.00           N  
ATOM   1432  CA  LYS A 290      20.839  38.767  54.008  1.00  0.00           C  
ATOM   1433  C   LYS A 290      21.803  39.396  55.003  1.00  0.00           C  
ATOM   1434  O   LYS A 290      21.858  40.621  55.128  1.00  0.00           O  
ATOM   1435  CB  LYS A 290      19.590  38.264  54.732  1.00  0.00           C  
ATOM   1436  CG  LYS A 290      18.402  37.982  53.820  1.00  0.00           C  
ATOM   1437  CD  LYS A 290      17.147  37.684  54.625  1.00  0.00           C  
ATOM   1438  CE  LYS A 290      17.215  36.309  55.273  1.00  0.00           C  
ATOM   1439  NZ  LYS A 290      15.924  35.927  55.905  1.00  0.00           N1+
ATOM   1440  H   LYS A 290      21.113  36.737  53.356  1.00  0.00           H  
ATOM   1441  HA  LYS A 290      20.547  39.539  53.297  1.00  0.00           H  
ATOM   1442 1HB  LYS A 290      19.826  37.342  55.268  1.00  0.00           H  
ATOM   1443 2HB  LYS A 290      19.277  39.000  55.471  1.00  0.00           H  
ATOM   1444 1HG  LYS A 290      18.220  38.849  53.183  1.00  0.00           H  
ATOM   1445 2HG  LYS A 290      18.629  37.128  53.185  1.00  0.00           H  
ATOM   1446 1HD  LYS A 290      17.025  38.440  55.403  1.00  0.00           H  
ATOM   1447 2HD  LYS A 290      16.277  37.723  53.968  1.00  0.00           H  
ATOM   1448 1HE  LYS A 290      17.472  35.566  54.520  1.00  0.00           H  
ATOM   1449 2HE  LYS A 290      17.995  36.305  56.035  1.00  0.00           H  
ATOM   1450 1HZ  LYS A 290      16.013  35.010  56.323  1.00  0.00           H  
ATOM   1451 2HZ  LYS A 290      15.685  36.602  56.619  1.00  0.00           H  
ATOM   1452 3HZ  LYS A 290      15.197  35.909  55.202  1.00  0.00           H  
ATOM   1453  N   LYS A 291      22.586  38.566  55.689  1.00  0.00           N  
ATOM   1454  CA  LYS A 291      23.567  39.083  56.632  1.00  0.00           C  
ATOM   1455  C   LYS A 291      24.645  39.897  55.926  1.00  0.00           C  
ATOM   1456  O   LYS A 291      25.031  40.959  56.411  1.00  0.00           O  
ATOM   1457  CB  LYS A 291      24.206  37.936  57.416  1.00  0.00           C  
ATOM   1458  CG  LYS A 291      23.298  37.309  58.466  1.00  0.00           C  
ATOM   1459  CD  LYS A 291      23.979  36.139  59.160  1.00  0.00           C  
ATOM   1460  CE  LYS A 291      23.091  35.541  60.238  1.00  0.00           C  
ATOM   1461  NZ  LYS A 291      23.739  34.385  60.916  1.00  0.00           N1+
ATOM   1462  H   LYS A 291      22.482  37.564  55.566  1.00  0.00           H  
ATOM   1463  HA  LYS A 291      23.055  39.745  57.329  1.00  0.00           H  
ATOM   1464 1HB  LYS A 291      24.513  37.149  56.727  1.00  0.00           H  
ATOM   1465 2HB  LYS A 291      25.102  38.295  57.922  1.00  0.00           H  
ATOM   1466 1HG  LYS A 291      23.032  38.059  59.212  1.00  0.00           H  
ATOM   1467 2HG  LYS A 291      22.383  36.956  57.990  1.00  0.00           H  
ATOM   1468 1HD  LYS A 291      24.216  35.368  58.425  1.00  0.00           H  
ATOM   1469 2HD  LYS A 291      24.910  36.479  59.616  1.00  0.00           H  
ATOM   1470 1HE  LYS A 291      22.862  36.299  60.985  1.00  0.00           H  
ATOM   1471 2HE  LYS A 291      22.154  35.205  59.795  1.00  0.00           H  
ATOM   1472 1HZ  LYS A 291      23.118  34.016  61.622  1.00  0.00           H  
ATOM   1473 2HZ  LYS A 291      23.939  33.663  60.236  1.00  0.00           H  
ATOM   1474 3HZ  LYS A 291      24.599  34.686  61.348  1.00  0.00           H  
ATOM   1475  N   ALA A 292      25.114  39.421  54.773  1.00  0.00           N  
ATOM   1476  CA  ALA A 292      26.124  40.153  54.015  1.00  0.00           C  
ATOM   1477  C   ALA A 292      25.596  41.524  53.598  1.00  0.00           C  
ATOM   1478  O   ALA A 292      26.311  42.527  53.680  1.00  0.00           O  
ATOM   1479  CB  ALA A 292      26.539  39.359  52.787  1.00  0.00           C  
ATOM   1480  H   ALA A 292      24.782  38.525  54.428  1.00  0.00           H  
ATOM   1481  HA  ALA A 292      26.991  40.301  54.657  1.00  0.00           H  
ATOM   1482 1HB  ALA A 292      27.304  39.907  52.242  1.00  0.00           H  
ATOM   1483 2HB  ALA A 292      26.930  38.393  53.093  1.00  0.00           H  
ATOM   1484 3HB  ALA A 292      25.673  39.208  52.145  1.00  0.00           H  
ATOM   1485  N   TRP A 293      24.337  41.567  53.165  1.00  0.00           N  
ATOM   1486  CA  TRP A 293      23.704  42.820  52.775  1.00  0.00           C  
ATOM   1487  C   TRP A 293      23.639  43.785  53.953  1.00  0.00           C  
ATOM   1488  O   TRP A 293      24.007  44.954  53.834  1.00  0.00           O  
ATOM   1489  CB  TRP A 293      22.296  42.555  52.233  1.00  0.00           C  
ATOM   1490  CG  TRP A 293      21.606  43.763  51.662  1.00  0.00           C  
ATOM   1491  CD1 TRP A 293      21.617  44.174  50.360  1.00  0.00           C  
ATOM   1492  CD2 TRP A 293      20.784  44.720  52.374  1.00  0.00           C  
ATOM   1493  CE2 TRP A 293      20.346  45.658  51.439  1.00  0.00           C  
ATOM   1494  CE3 TRP A 293      20.389  44.848  53.704  1.00  0.00           C  
ATOM   1495  NE1 TRP A 293      20.858  45.312  50.219  1.00  0.00           N  
ATOM   1496  CZ2 TRP A 293      19.530  46.717  51.795  1.00  0.00           C  
ATOM   1497  CZ3 TRP A 293      19.573  45.909  54.065  1.00  0.00           C  
ATOM   1498  CH2 TRP A 293      19.154  46.820  53.132  1.00  0.00           C  
ATOM   1499  H   TRP A 293      23.812  40.701  53.085  1.00  0.00           H  
ATOM   1500  HA  TRP A 293      24.302  43.276  51.988  1.00  0.00           H  
ATOM   1501 1HB  TRP A 293      22.344  41.795  51.457  1.00  0.00           H  
ATOM   1502 2HB  TRP A 293      21.674  42.156  53.033  1.00  0.00           H  
ATOM   1503  HD1 TRP A 293      22.144  43.671  49.550  1.00  0.00           H  
ATOM   1504  HE1 TRP A 293      20.685  45.833  49.353  1.00  0.00           H  
ATOM   1505  HE3 TRP A 293      20.716  44.129  54.443  1.00  0.00           H  
ATOM   1506  HZ2 TRP A 293      19.187  47.451  51.061  1.00  0.00           H  
ATOM   1507  HZ3 TRP A 293      19.270  45.998  55.107  1.00  0.00           H  
ATOM   1508  HH2 TRP A 293      18.510  47.640  53.445  1.00  0.00           H  
ATOM   1509  N   LYS A 294      23.169  43.288  55.099  1.00  0.00           N  
ATOM   1510  CA  LYS A 294      22.993  44.127  56.278  1.00  0.00           C  
ATOM   1511  C   LYS A 294      24.317  44.705  56.741  1.00  0.00           C  
ATOM   1512  O   LYS A 294      24.392  45.867  57.141  1.00  0.00           O  
ATOM   1513  CB  LYS A 294      22.342  43.333  57.412  1.00  0.00           C  
ATOM   1514  CG  LYS A 294      20.861  43.040  57.206  1.00  0.00           C  
ATOM   1515  CD  LYS A 294      20.295  42.218  58.355  1.00  0.00           C  
ATOM   1516  CE  LYS A 294      18.815  41.929  58.152  1.00  0.00           C  
ATOM   1517  NZ  LYS A 294      18.247  41.129  59.271  1.00  0.00           N1+
ATOM   1518  H   LYS A 294      22.918  42.306  55.150  1.00  0.00           H  
ATOM   1519  HA  LYS A 294      22.336  44.956  56.018  1.00  0.00           H  
ATOM   1520 1HB  LYS A 294      22.857  42.379  57.532  1.00  0.00           H  
ATOM   1521 2HB  LYS A 294      22.448  43.880  58.349  1.00  0.00           H  
ATOM   1522 1HG  LYS A 294      20.311  43.979  57.137  1.00  0.00           H  
ATOM   1523 2HG  LYS A 294      20.725  42.492  56.275  1.00  0.00           H  
ATOM   1524 1HD  LYS A 294      20.835  41.273  58.427  1.00  0.00           H  
ATOM   1525 2HD  LYS A 294      20.426  42.763  59.290  1.00  0.00           H  
ATOM   1526 1HE  LYS A 294      18.268  42.868  58.080  1.00  0.00           H  
ATOM   1527 2HE  LYS A 294      18.675  41.379  57.223  1.00  0.00           H  
ATOM   1528 1HZ  LYS A 294      17.265  40.960  59.100  1.00  0.00           H  
ATOM   1529 2HZ  LYS A 294      18.735  40.247  59.337  1.00  0.00           H  
ATOM   1530 3HZ  LYS A 294      18.352  41.638  60.137  1.00  0.00           H  
ATOM   1531  N   LEU A 295      25.358  43.883  56.702  1.00  0.00           N  
ATOM   1532  CA  LEU A 295      26.688  44.288  57.117  1.00  0.00           C  
ATOM   1533  C   LEU A 295      27.256  45.382  56.220  1.00  0.00           C  
ATOM   1534  O   LEU A 295      27.796  46.377  56.711  1.00  0.00           O  
ATOM   1535  CB  LEU A 295      27.629  43.076  57.109  1.00  0.00           C  
ATOM   1536  CG  LEU A 295      27.412  42.058  58.236  1.00  0.00           C  
ATOM   1537  CD1 LEU A 295      28.201  40.790  57.935  1.00  0.00           C  
ATOM   1538  CD2 LEU A 295      27.842  42.668  59.561  1.00  0.00           C  
ATOM   1539  H   LEU A 295      25.217  42.927  56.395  1.00  0.00           H  
ATOM   1540  HA  LEU A 295      26.622  44.674  58.132  1.00  0.00           H  
ATOM   1541 1HB  LEU A 295      27.513  42.552  56.162  1.00  0.00           H  
ATOM   1542 2HB  LEU A 295      28.657  43.433  57.179  1.00  0.00           H  
ATOM   1543  HG  LEU A 295      26.357  41.789  58.284  1.00  0.00           H  
ATOM   1544 1HD1 LEU A 295      28.046  40.067  58.735  1.00  0.00           H  
ATOM   1545 2HD1 LEU A 295      27.859  40.365  56.990  1.00  0.00           H  
ATOM   1546 3HD1 LEU A 295      29.262  41.029  57.863  1.00  0.00           H  
ATOM   1547 1HD2 LEU A 295      27.687  41.944  60.362  1.00  0.00           H  
ATOM   1548 2HD2 LEU A 295      28.897  42.935  59.513  1.00  0.00           H  
ATOM   1549 3HD2 LEU A 295      27.251  43.561  59.760  1.00  0.00           H  
ATOM   1550  N   ALA A 296      27.123  45.210  54.910  1.00  0.00           N  
ATOM   1551  CA  ALA A 296      27.617  46.207  53.973  1.00  0.00           C  
ATOM   1552  C   ALA A 296      26.801  47.499  54.091  1.00  0.00           C  
ATOM   1553  O   ALA A 296      27.360  48.598  54.068  1.00  0.00           O  
ATOM   1554  CB  ALA A 296      27.572  45.652  52.558  1.00  0.00           C  
ATOM   1555  H   ALA A 296      26.677  44.368  54.554  1.00  0.00           H  
ATOM   1556  HA  ALA A 296      28.650  46.436  54.232  1.00  0.00           H  
ATOM   1557 1HB  ALA A 296      27.967  46.376  51.861  1.00  0.00           H  
ATOM   1558 2HB  ALA A 296      28.175  44.748  52.511  1.00  0.00           H  
ATOM   1559 3HB  ALA A 296      26.546  45.414  52.295  1.00  0.00           H  
ATOM   1560  N   LYS A 297      25.481  47.365  54.249  1.00  0.00           N  
ATOM   1561  CA  LYS A 297      24.600  48.526  54.343  1.00  0.00           C  
ATOM   1562  C   LYS A 297      24.774  49.274  55.664  1.00  0.00           C  
ATOM   1563  O   LYS A 297      24.721  50.505  55.695  1.00  0.00           O  
ATOM   1564  CB  LYS A 297      23.141  48.097  54.171  1.00  0.00           C  
ATOM   1565  CG  LYS A 297      22.210  49.205  53.695  1.00  0.00           C  
ATOM   1566  CD  LYS A 297      21.462  49.837  54.858  1.00  0.00           C  
ATOM   1567  CE  LYS A 297      20.266  50.643  54.376  1.00  0.00           C  
ATOM   1568  NZ  LYS A 297      20.677  51.910  53.714  1.00  0.00           N1+
ATOM   1569  H   LYS A 297      25.071  46.437  54.281  1.00  0.00           H  
ATOM   1570  HA  LYS A 297      24.862  49.215  53.539  1.00  0.00           H  
ATOM   1571 1HB  LYS A 297      23.084  47.280  53.454  1.00  0.00           H  
ATOM   1572 2HB  LYS A 297      22.758  47.726  55.123  1.00  0.00           H  
ATOM   1573 1HG  LYS A 297      22.793  49.975  53.187  1.00  0.00           H  
ATOM   1574 2HG  LYS A 297      21.488  48.795  52.991  1.00  0.00           H  
ATOM   1575 1HD  LYS A 297      21.116  49.056  55.537  1.00  0.00           H  
ATOM   1576 2HD  LYS A 297      22.133  50.499  55.407  1.00  0.00           H  
ATOM   1577 1HE  LYS A 297      19.688  50.048  53.670  1.00  0.00           H  
ATOM   1578 2HE  LYS A 297      19.623  50.882  55.223  1.00  0.00           H  
ATOM   1579 1HZ  LYS A 297      19.854  52.413  53.410  1.00  0.00           H  
ATOM   1580 2HZ  LYS A 297      21.197  52.479  54.365  1.00  0.00           H  
ATOM   1581 3HZ  LYS A 297      21.257  51.699  52.914  1.00  0.00           H  
ATOM   1582  N   GLU A 298      24.986  48.543  56.758  1.00  0.00           N  
ATOM   1583  CA  GLU A 298      25.227  49.194  58.042  1.00  0.00           C  
ATOM   1584  C   GLU A 298      26.578  49.890  58.033  1.00  0.00           C  
ATOM   1585  O   GLU A 298      26.719  50.994  58.567  1.00  0.00           O  
ATOM   1586  CB  GLU A 298      25.152  48.191  59.194  1.00  0.00           C  
ATOM   1587  CG  GLU A 298      25.494  48.768  60.580  1.00  0.00           C  
ATOM   1588  CD  GLU A 298      24.595  49.904  61.034  1.00  0.00           C  
ATOM   1589  OE1 GLU A 298      23.579  50.140  60.424  1.00  0.00           O  
ATOM   1590  OE2 GLU A 298      24.949  50.543  62.000  1.00  0.00           O1-
ATOM   1591  H   GLU A 298      24.968  47.530  56.707  1.00  0.00           H  
ATOM   1592  HA  GLU A 298      24.458  49.951  58.196  1.00  0.00           H  
ATOM   1593 1HB  GLU A 298      24.147  47.771  59.243  1.00  0.00           H  
ATOM   1594 2HB  GLU A 298      25.839  47.365  58.996  1.00  0.00           H  
ATOM   1595 1HG  GLU A 298      25.426  47.964  61.310  1.00  0.00           H  
ATOM   1596 2HG  GLU A 298      26.526  49.116  60.568  1.00  0.00           H  
ATOM   1597  N   ALA A 299      27.568  49.270  57.394  1.00  0.00           N  
ATOM   1598  CA  ALA A 299      28.854  49.926  57.274  1.00  0.00           C  
ATOM   1599  C   ALA A 299      28.679  51.231  56.510  1.00  0.00           C  
ATOM   1600  O   ALA A 299      29.295  52.237  56.845  1.00  0.00           O  
ATOM   1601  CB  ALA A 299      29.860  49.024  56.574  1.00  0.00           C  
ATOM   1602  H   ALA A 299      27.425  48.344  57.001  1.00  0.00           H  
ATOM   1603  HA  ALA A 299      29.217  50.158  58.277  1.00  0.00           H  
ATOM   1604 1HB  ALA A 299      30.823  49.531  56.505  1.00  0.00           H  
ATOM   1605 2HB  ALA A 299      29.977  48.100  57.140  1.00  0.00           H  
ATOM   1606 3HB  ALA A 299      29.500  48.791  55.573  1.00  0.00           H  
ATOM   1607  N   LEU A 300      27.776  51.239  55.530  1.00  0.00           N  
ATOM   1608  CA  LEU A 300      27.553  52.428  54.709  1.00  0.00           C  
ATOM   1609  C   LEU A 300      27.032  53.587  55.531  1.00  0.00           C  
ATOM   1610  O   LEU A 300      27.473  54.725  55.364  1.00  0.00           O  
ATOM   1611  CB  LEU A 300      26.538  52.121  53.598  1.00  0.00           C  
ATOM   1612  CG  LEU A 300      26.344  53.184  52.488  1.00  0.00           C  
ATOM   1613  CD1 LEU A 300      27.673  53.456  51.769  1.00  0.00           C  
ATOM   1614  CD2 LEU A 300      25.306  52.665  51.492  1.00  0.00           C  
ATOM   1615  H   LEU A 300      27.284  50.380  55.303  1.00  0.00           H  
ATOM   1616  HA  LEU A 300      28.502  52.721  54.270  1.00  0.00           H  
ATOM   1617 1HB  LEU A 300      26.787  51.191  53.151  1.00  0.00           H  
ATOM   1618 2HB  LEU A 300      25.568  52.002  54.068  1.00  0.00           H  
ATOM   1619  HG  LEU A 300      25.995  54.120  52.929  1.00  0.00           H  
ATOM   1620 1HD1 LEU A 300      27.513  54.200  50.990  1.00  0.00           H  
ATOM   1621 2HD1 LEU A 300      28.409  53.834  52.473  1.00  0.00           H  
ATOM   1622 3HD1 LEU A 300      28.039  52.537  51.318  1.00  0.00           H  
ATOM   1623 1HD2 LEU A 300      25.151  53.403  50.706  1.00  0.00           H  
ATOM   1624 2HD2 LEU A 300      25.659  51.733  51.051  1.00  0.00           H  
ATOM   1625 3HD2 LEU A 300      24.363  52.485  52.010  1.00  0.00           H  
ATOM   1626  N   ARG A 301      26.080  53.307  56.412  1.00  0.00           N  
ATOM   1627  CA  ARG A 301      25.542  54.350  57.267  1.00  0.00           C  
ATOM   1628  C   ARG A 301      26.645  54.942  58.133  1.00  0.00           C  
ATOM   1629  O   ARG A 301      26.801  56.162  58.212  1.00  0.00           O  
ATOM   1630  CB  ARG A 301      24.427  53.799  58.144  1.00  0.00           C  
ATOM   1631  CG  ARG A 301      23.694  54.835  58.989  1.00  0.00           C  
ATOM   1632  CD  ARG A 301      22.617  54.210  59.811  1.00  0.00           C  
ATOM   1633  NE  ARG A 301      23.162  53.372  60.872  1.00  0.00           N  
ATOM   1634  CZ  ARG A 301      23.625  53.835  62.055  1.00  0.00           C  
ATOM   1635  NH1 ARG A 301      23.594  55.126  62.322  1.00  0.00           N1+
ATOM   1636  NH2 ARG A 301      24.108  52.986  62.942  1.00  0.00           N  
ATOM   1637  H   ARG A 301      25.727  52.357  56.477  1.00  0.00           H  
ATOM   1638  HA  ARG A 301      25.130  55.138  56.636  1.00  0.00           H  
ATOM   1639 1HB  ARG A 301      23.689  53.297  57.522  1.00  0.00           H  
ATOM   1640 2HB  ARG A 301      24.839  53.052  58.825  1.00  0.00           H  
ATOM   1641 1HG  ARG A 301      24.401  55.328  59.656  1.00  0.00           H  
ATOM   1642 2HG  ARG A 301      23.237  55.578  58.334  1.00  0.00           H  
ATOM   1643 1HD  ARG A 301      22.003  54.986  60.265  1.00  0.00           H  
ATOM   1644 2HD  ARG A 301      21.993  53.584  59.173  1.00  0.00           H  
ATOM   1645  HE  ARG A 301      23.198  52.361  60.708  1.00  0.00           H  
ATOM   1646 1HH1 ARG A 301      23.224  55.776  61.642  1.00  0.00           H  
ATOM   1647 2HH1 ARG A 301      23.945  55.469  63.205  1.00  0.00           H  
ATOM   1648 1HH2 ARG A 301      24.138  51.993  62.722  1.00  0.00           H  
ATOM   1649 2HH2 ARG A 301      24.454  53.321  63.826  1.00  0.00           H  
ATOM   1650  N   GLN A 302      27.429  54.071  58.763  1.00  0.00           N  
ATOM   1651  CA  GLN A 302      28.452  54.515  59.706  1.00  0.00           C  
ATOM   1652  C   GLN A 302      29.595  55.246  58.996  1.00  0.00           C  
ATOM   1653  O   GLN A 302      30.064  56.286  59.461  1.00  0.00           O  
ATOM   1654  CB  GLN A 302      28.985  53.319  60.495  1.00  0.00           C  
ATOM   1655  CG  GLN A 302      27.983  52.743  61.496  1.00  0.00           C  
ATOM   1656  CD  GLN A 302      28.584  51.657  62.375  1.00  0.00           C  
ATOM   1657  NE2 GLN A 302      27.800  50.626  62.691  1.00  0.00           N  
ATOM   1658  OE1 GLN A 302      29.750  51.756  62.770  1.00  0.00           O  
ATOM   1659  H   GLN A 302      27.288  53.076  58.603  1.00  0.00           H  
ATOM   1660  HA  GLN A 302      27.991  55.212  60.405  1.00  0.00           H  
ATOM   1661 1HB  GLN A 302      29.250  52.528  59.799  1.00  0.00           H  
ATOM   1662 2HB  GLN A 302      29.888  53.607  61.033  1.00  0.00           H  
ATOM   1663 1HG  GLN A 302      27.620  53.543  62.136  1.00  0.00           H  
ATOM   1664 2HG  GLN A 302      27.148  52.304  60.942  1.00  0.00           H  
ATOM   1665 1HE2 GLN A 302      28.147  49.877  63.274  1.00  0.00           H  
ATOM   1666 2HE2 GLN A 302      26.848  50.580  62.356  1.00  0.00           H  
ATOM   1667  N   VAL A 303      30.020  54.711  57.855  1.00  0.00           N  
ATOM   1668  CA  VAL A 303      31.189  55.214  57.146  1.00  0.00           C  
ATOM   1669  C   VAL A 303      30.881  56.549  56.483  1.00  0.00           C  
ATOM   1670  O   VAL A 303      31.749  57.420  56.402  1.00  0.00           O  
ATOM   1671  CB  VAL A 303      31.647  54.203  56.077  1.00  0.00           C  
ATOM   1672  CG1 VAL A 303      30.878  54.413  54.782  1.00  0.00           C  
ATOM   1673  CG2 VAL A 303      33.143  54.339  55.843  1.00  0.00           C  
ATOM   1674  H   VAL A 303      29.515  53.922  57.473  1.00  0.00           H  
ATOM   1675  HA  VAL A 303      31.992  55.363  57.868  1.00  0.00           H  
ATOM   1676  HB  VAL A 303      31.422  53.195  56.425  1.00  0.00           H  
ATOM   1677 1HG1 VAL A 303      31.213  53.691  54.038  1.00  0.00           H  
ATOM   1678 2HG1 VAL A 303      29.811  54.274  54.965  1.00  0.00           H  
ATOM   1679 3HG1 VAL A 303      31.056  55.423  54.414  1.00  0.00           H  
ATOM   1680 1HG2 VAL A 303      33.462  53.622  55.088  1.00  0.00           H  
ATOM   1681 2HG2 VAL A 303      33.367  55.351  55.503  1.00  0.00           H  
ATOM   1682 3HG2 VAL A 303      33.675  54.144  56.775  1.00  0.00           H  
ATOM   1683  N   LYS A 304      29.640  56.719  56.024  1.00  0.00           N  
ATOM   1684  CA  LYS A 304      29.205  57.997  55.477  1.00  0.00           C  
ATOM   1685  C   LYS A 304      29.236  59.090  56.534  1.00  0.00           C  
ATOM   1686  O   LYS A 304      29.671  60.209  56.258  1.00  0.00           O  
ATOM   1687  CB  LYS A 304      27.800  57.875  54.888  1.00  0.00           C  
ATOM   1688  CG  LYS A 304      27.224  59.180  54.357  1.00  0.00           C  
ATOM   1689  CD  LYS A 304      25.827  58.981  53.790  1.00  0.00           C  
ATOM   1690  CE  LYS A 304      25.268  60.278  53.223  1.00  0.00           C  
ATOM   1691  NZ  LYS A 304      25.057  61.302  54.280  1.00  0.00           N1+
ATOM   1692  H   LYS A 304      28.985  55.943  56.052  1.00  0.00           H  
ATOM   1693  HA  LYS A 304      29.890  58.282  54.679  1.00  0.00           H  
ATOM   1694 1HB  LYS A 304      27.809  57.156  54.067  1.00  0.00           H  
ATOM   1695 2HB  LYS A 304      27.117  57.494  55.647  1.00  0.00           H  
ATOM   1696 1HG  LYS A 304      27.178  59.913  55.164  1.00  0.00           H  
ATOM   1697 2HG  LYS A 304      27.873  59.572  53.573  1.00  0.00           H  
ATOM   1698 1HD  LYS A 304      25.860  58.231  52.998  1.00  0.00           H  
ATOM   1699 2HD  LYS A 304      25.163  58.624  54.578  1.00  0.00           H  
ATOM   1700 1HE  LYS A 304      25.956  60.675  52.480  1.00  0.00           H  
ATOM   1701 2HE  LYS A 304      24.315  60.078  52.732  1.00  0.00           H  
ATOM   1702 1HZ  LYS A 304      24.686  62.144  53.865  1.00  0.00           H  
ATOM   1703 2HZ  LYS A 304      24.403  60.950  54.967  1.00  0.00           H  
ATOM   1704 3HZ  LYS A 304      25.937  61.509  54.730  1.00  0.00           H  
ATOM   1705  N   GLU A 305      28.777  58.769  57.745  1.00  0.00           N  
ATOM   1706  CA  GLU A 305      28.815  59.735  58.835  1.00  0.00           C  
ATOM   1707  C   GLU A 305      30.246  60.140  59.154  1.00  0.00           C  
ATOM   1708  O   GLU A 305      30.518  61.315  59.410  1.00  0.00           O  
ATOM   1709  CB  GLU A 305      28.139  59.169  60.087  1.00  0.00           C  
ATOM   1710  CG  GLU A 305      26.620  59.061  59.994  1.00  0.00           C  
ATOM   1711  CD  GLU A 305      25.998  58.322  61.160  1.00  0.00           C  
ATOM   1712  OE1 GLU A 305      26.726  57.780  61.964  1.00  0.00           O  
ATOM   1713  OE2 GLU A 305      24.791  58.299  61.244  1.00  0.00           O1-
ATOM   1714  H   GLU A 305      28.366  57.854  57.902  1.00  0.00           H  
ATOM   1715  HA  GLU A 305      28.272  60.628  58.522  1.00  0.00           H  
ATOM   1716 1HB  GLU A 305      28.532  58.173  60.291  1.00  0.00           H  
ATOM   1717 2HB  GLU A 305      28.377  59.799  60.942  1.00  0.00           H  
ATOM   1718 1HG  GLU A 305      26.200  60.066  59.954  1.00  0.00           H  
ATOM   1719 2HG  GLU A 305      26.357  58.556  59.068  1.00  0.00           H  
ATOM   1720  N   ILE A 306      31.167  59.181  59.113  1.00  0.00           N  
ATOM   1721  CA  ILE A 306      32.567  59.501  59.339  1.00  0.00           C  
ATOM   1722  C   ILE A 306      33.106  60.380  58.221  1.00  0.00           C  
ATOM   1723  O   ILE A 306      33.857  61.318  58.479  1.00  0.00           O  
ATOM   1724  CB  ILE A 306      33.416  58.220  59.445  1.00  0.00           C  
ATOM   1725  CG1 ILE A 306      33.052  57.442  60.712  1.00  0.00           C  
ATOM   1726  CG2 ILE A 306      34.898  58.561  59.434  1.00  0.00           C  
ATOM   1727  CD1 ILE A 306      33.636  56.048  60.762  1.00  0.00           C  
ATOM   1728  H   ILE A 306      30.882  58.219  58.940  1.00  0.00           H  
ATOM   1729  HA  ILE A 306      32.643  60.058  60.270  1.00  0.00           H  
ATOM   1730  HB  ILE A 306      33.196  57.568  58.601  1.00  0.00           H  
ATOM   1731 1HG1 ILE A 306      33.398  57.990  61.587  1.00  0.00           H  
ATOM   1732 2HG1 ILE A 306      31.967  57.358  60.789  1.00  0.00           H  
ATOM   1733 1HG2 ILE A 306      35.483  57.645  59.510  1.00  0.00           H  
ATOM   1734 2HG2 ILE A 306      35.146  59.074  58.506  1.00  0.00           H  
ATOM   1735 3HG2 ILE A 306      35.127  59.210  60.278  1.00  0.00           H  
ATOM   1736 1HD1 ILE A 306      33.334  55.560  61.688  1.00  0.00           H  
ATOM   1737 2HD1 ILE A 306      33.273  55.469  59.911  1.00  0.00           H  
ATOM   1738 3HD1 ILE A 306      34.722  56.109  60.723  1.00  0.00           H  
ATOM   1739  N   ALA A 307      32.742  60.079  56.975  1.00  0.00           N  
ATOM   1740  CA  ALA A 307      33.179  60.911  55.861  1.00  0.00           C  
ATOM   1741  C   ALA A 307      32.742  62.361  56.056  1.00  0.00           C  
ATOM   1742  O   ALA A 307      33.526  63.285  55.825  1.00  0.00           O  
ATOM   1743  CB  ALA A 307      32.614  60.385  54.548  1.00  0.00           C  
ATOM   1744  H   ALA A 307      32.172  59.257  56.797  1.00  0.00           H  
ATOM   1745  HA  ALA A 307      34.264  60.882  55.823  1.00  0.00           H  
ATOM   1746 1HB  ALA A 307      32.968  61.004  53.725  1.00  0.00           H  
ATOM   1747 2HB  ALA A 307      32.933  59.362  54.389  1.00  0.00           H  
ATOM   1748 3HB  ALA A 307      31.527  60.418  54.584  1.00  0.00           H  
ATOM   1749  N   GLU A 308      31.499  62.561  56.492  1.00  0.00           N  
ATOM   1750  CA  GLU A 308      31.001  63.912  56.742  1.00  0.00           C  
ATOM   1751  C   GLU A 308      31.739  64.591  57.893  1.00  0.00           C  
ATOM   1752  O   GLU A 308      32.074  65.775  57.806  1.00  0.00           O  
ATOM   1753  CB  GLU A 308      29.501  63.872  57.043  1.00  0.00           C  
ATOM   1754  CG  GLU A 308      28.630  63.500  55.850  1.00  0.00           C  
ATOM   1755  CD  GLU A 308      27.173  63.389  56.203  1.00  0.00           C  
ATOM   1756  OE1 GLU A 308      26.849  63.522  57.358  1.00  0.00           O  
ATOM   1757  OE2 GLU A 308      26.383  63.171  55.315  1.00  0.00           O1-
ATOM   1758  H   GLU A 308      30.883  61.766  56.629  1.00  0.00           H  
ATOM   1759  HA  GLU A 308      31.172  64.504  55.843  1.00  0.00           H  
ATOM   1760 1HB  GLU A 308      29.308  63.150  57.837  1.00  0.00           H  
ATOM   1761 2HB  GLU A 308      29.177  64.850  57.401  1.00  0.00           H  
ATOM   1762 1HG  GLU A 308      28.748  64.258  55.077  1.00  0.00           H  
ATOM   1763 2HG  GLU A 308      28.975  62.550  55.446  1.00  0.00           H  
ATOM   1764  N   GLN A 309      32.017  63.843  58.962  1.00  0.00           N  
ATOM   1765  CA  GLN A 309      32.725  64.402  60.107  1.00  0.00           C  
ATOM   1766  C   GLN A 309      34.147  64.780  59.724  1.00  0.00           C  
ATOM   1767  O   GLN A 309      34.664  65.811  60.157  1.00  0.00           O  
ATOM   1768  CB  GLN A 309      32.745  63.400  61.266  1.00  0.00           C  
ATOM   1769  CG  GLN A 309      33.393  63.908  62.557  1.00  0.00           C  
ATOM   1770  CD  GLN A 309      32.663  65.081  63.187  1.00  0.00           C  
ATOM   1771  NE2 GLN A 309      33.407  65.904  63.918  1.00  0.00           N  
ATOM   1772  OE1 GLN A 309      31.449  65.246  63.031  1.00  0.00           O  
ATOM   1773  H   GLN A 309      31.715  62.874  58.993  1.00  0.00           H  
ATOM   1774  HA  GLN A 309      32.208  65.306  60.430  1.00  0.00           H  
ATOM   1775 1HB  GLN A 309      31.723  63.099  61.498  1.00  0.00           H  
ATOM   1776 2HB  GLN A 309      33.282  62.503  60.954  1.00  0.00           H  
ATOM   1777 1HG  GLN A 309      33.408  63.092  63.280  1.00  0.00           H  
ATOM   1778 2HG  GLN A 309      34.415  64.223  62.338  1.00  0.00           H  
ATOM   1779 1HE2 GLN A 309      32.989  66.694  64.366  1.00  0.00           H  
ATOM   1780 2HE2 GLN A 309      34.397  65.731  64.026  1.00  0.00           H  
ATOM   1781  N   ALA A 310      34.777  63.949  58.902  1.00  0.00           N  
ATOM   1782  CA  ALA A 310      36.126  64.213  58.438  1.00  0.00           C  
ATOM   1783  C   ALA A 310      36.155  65.490  57.597  1.00  0.00           C  
ATOM   1784  O   ALA A 310      37.082  66.293  57.715  1.00  0.00           O  
ATOM   1785  CB  ALA A 310      36.640  63.023  57.647  1.00  0.00           C  
ATOM   1786  H   ALA A 310      34.310  63.103  58.601  1.00  0.00           H  
ATOM   1787  HA  ALA A 310      36.766  64.367  59.306  1.00  0.00           H  
ATOM   1788 1HB  ALA A 310      37.652  63.213  57.318  1.00  0.00           H  
ATOM   1789 2HB  ALA A 310      36.622  62.135  58.279  1.00  0.00           H  
ATOM   1790 3HB  ALA A 310      35.998  62.862  56.786  1.00  0.00           H  
ATOM   1791  N   ALA A 311      35.117  65.703  56.784  1.00  0.00           N  
ATOM   1792  CA  ALA A 311      35.034  66.915  55.968  1.00  0.00           C  
ATOM   1793  C   ALA A 311      34.857  68.152  56.838  1.00  0.00           C  
ATOM   1794  O   ALA A 311      35.433  69.207  56.562  1.00  0.00           O  
ATOM   1795  CB  ALA A 311      33.893  66.806  54.967  1.00  0.00           C  
ATOM   1796  H   ALA A 311      34.387  65.003  56.711  1.00  0.00           H  
ATOM   1797  HA  ALA A 311      35.963  67.022  55.409  1.00  0.00           H  
ATOM   1798 1HB  ALA A 311      33.844  67.717  54.370  1.00  0.00           H  
ATOM   1799 2HB  ALA A 311      34.063  65.953  54.312  1.00  0.00           H  
ATOM   1800 3HB  ALA A 311      32.953  66.671  55.501  1.00  0.00           H  
ATOM   1801  N   LYS A 312      34.064  68.014  57.902  1.00  0.00           N  
ATOM   1802  CA  LYS A 312      33.807  69.117  58.817  1.00  0.00           C  
ATOM   1803  C   LYS A 312      35.070  69.499  59.580  1.00  0.00           C  
ATOM   1804  O   LYS A 312      35.368  70.682  59.754  1.00  0.00           O  
ATOM   1805  CB  LYS A 312      32.690  68.752  59.797  1.00  0.00           C  
ATOM   1806  CG  LYS A 312      31.299  68.716  59.178  1.00  0.00           C  
ATOM   1807  CD  LYS A 312      30.258  68.247  60.185  1.00  0.00           C  
ATOM   1808  CE  LYS A 312      28.881  68.132  59.546  1.00  0.00           C  
ATOM   1809  NZ  LYS A 312      27.869  67.600  60.499  1.00  0.00           N1+
ATOM   1810  H   LYS A 312      33.612  67.120  58.063  1.00  0.00           H  
ATOM   1811  HA  LYS A 312      33.491  69.984  58.237  1.00  0.00           H  
ATOM   1812 1HB  LYS A 312      32.889  67.772  60.228  1.00  0.00           H  
ATOM   1813 2HB  LYS A 312      32.673  69.474  60.614  1.00  0.00           H  
ATOM   1814 1HG  LYS A 312      31.030  69.714  58.828  1.00  0.00           H  
ATOM   1815 2HG  LYS A 312      31.296  68.039  58.325  1.00  0.00           H  
ATOM   1816 1HD  LYS A 312      30.548  67.272  60.581  1.00  0.00           H  
ATOM   1817 2HD  LYS A 312      30.207  68.955  61.011  1.00  0.00           H  
ATOM   1818 1HE  LYS A 312      28.558  69.113  59.203  1.00  0.00           H  
ATOM   1819 2HE  LYS A 312      28.935  67.467  58.684  1.00  0.00           H  
ATOM   1820 1HZ  LYS A 312      26.973  67.538  60.038  1.00  0.00           H  
ATOM   1821 2HZ  LYS A 312      28.151  66.680  60.811  1.00  0.00           H  
ATOM   1822 3HZ  LYS A 312      27.798  68.218  61.294  1.00  0.00           H  
ATOM   1823  N   GLU A 313      35.821  68.488  60.018  1.00  0.00           N  
ATOM   1824  CA  GLU A 313      37.071  68.699  60.737  1.00  0.00           C  
ATOM   1825  C   GLU A 313      38.177  69.189  59.807  1.00  0.00           C  
ATOM   1826  O   GLU A 313      39.057  69.946  60.217  1.00  0.00           O  
ATOM   1827  CB  GLU A 313      37.512  67.407  61.426  1.00  0.00           C  
ATOM   1828  CG  GLU A 313      36.619  66.985  62.581  1.00  0.00           C  
ATOM   1829  CD  GLU A 313      37.046  65.695  63.221  1.00  0.00           C  
ATOM   1830  OE1 GLU A 313      38.081  65.184  62.860  1.00  0.00           O  
ATOM   1831  OE2 GLU A 313      36.323  65.216  64.065  1.00  0.00           O1-
ATOM   1832  H   GLU A 313      35.499  67.538  59.859  1.00  0.00           H  
ATOM   1833  HA  GLU A 313      36.906  69.461  61.497  1.00  0.00           H  
ATOM   1834 1HB  GLU A 313      37.522  66.593  60.698  1.00  0.00           H  
ATOM   1835 2HB  GLU A 313      38.525  67.523  61.805  1.00  0.00           H  
ATOM   1836 1HG  GLU A 313      36.630  67.771  63.336  1.00  0.00           H  
ATOM   1837 2HG  GLU A 313      35.598  66.885  62.218  1.00  0.00           H  
ATOM   1838  N   GLY A 314      38.127  68.753  58.549  1.00  0.00           N  
ATOM   1839  CA  GLY A 314      39.111  69.149  57.553  1.00  0.00           C  
ATOM   1840  C   GLY A 314      40.113  68.033  57.281  1.00  0.00           C  
ATOM   1841  O   GLY A 314      41.116  68.235  56.593  1.00  0.00           O  
ATOM   1842  H   GLY A 314      37.402  68.101  58.279  1.00  0.00           H  
ATOM   1843 1HA  GLY A 314      38.599  69.413  56.627  1.00  0.00           H  
ATOM   1844 2HA  GLY A 314      39.637  70.038  57.894  1.00  0.00           H  
ATOM   1845  N   ASN A 315      39.851  66.846  57.819  1.00  0.00           N  
ATOM   1846  CA  ASN A 315      40.758  65.734  57.600  1.00  0.00           C  
ATOM   1847  C   ASN A 315      40.381  65.034  56.308  1.00  0.00           C  
ATOM   1848  O   ASN A 315      39.603  64.077  56.289  1.00  0.00           O  
ATOM   1849  CB  ASN A 315      40.765  64.789  58.782  1.00  0.00           C  
ATOM   1850  CG  ASN A 315      41.882  63.785  58.694  1.00  0.00           C  
ATOM   1851  ND2 ASN A 315      42.568  63.583  59.794  1.00  0.00           N  
ATOM   1852  OD1 ASN A 315      42.132  63.200  57.631  1.00  0.00           O  
ATOM   1853  H   ASN A 315      39.006  66.706  58.360  1.00  0.00           H  
ATOM   1854  HA  ASN A 315      41.769  66.126  57.472  1.00  0.00           H  
ATOM   1855 1HB  ASN A 315      40.871  65.357  59.706  1.00  0.00           H  
ATOM   1856 2HB  ASN A 315      39.813  64.258  58.830  1.00  0.00           H  
ATOM   1857 1HD2 ASN A 315      43.326  62.930  59.798  1.00  0.00           H  
ATOM   1858 2HD2 ASN A 315      42.334  64.081  60.628  1.00  0.00           H  
ATOM   1859  N   LEU A 316      40.924  65.558  55.222  1.00  0.00           N  
ATOM   1860  CA  LEU A 316      40.539  65.167  53.880  1.00  0.00           C  
ATOM   1861  C   LEU A 316      40.958  63.737  53.570  1.00  0.00           C  
ATOM   1862  O   LEU A 316      40.282  63.036  52.817  1.00  0.00           O  
ATOM   1863  CB  LEU A 316      41.164  66.123  52.854  1.00  0.00           C  
ATOM   1864  CG  LEU A 316      40.782  67.601  53.005  1.00  0.00           C  
ATOM   1865  CD1 LEU A 316      41.612  68.440  52.042  1.00  0.00           C  
ATOM   1866  CD2 LEU A 316      39.294  67.769  52.735  1.00  0.00           C  
ATOM   1867  H   LEU A 316      41.595  66.308  55.346  1.00  0.00           H  
ATOM   1868  HA  LEU A 316      39.455  65.216  53.806  1.00  0.00           H  
ATOM   1869 1HB  LEU A 316      42.247  66.053  52.932  1.00  0.00           H  
ATOM   1870 2HB  LEU A 316      40.868  65.803  51.856  1.00  0.00           H  
ATOM   1871  HG  LEU A 316      41.007  67.934  54.018  1.00  0.00           H  
ATOM   1872 1HD1 LEU A 316      41.340  69.491  52.149  1.00  0.00           H  
ATOM   1873 2HD1 LEU A 316      42.670  68.316  52.272  1.00  0.00           H  
ATOM   1874 3HD1 LEU A 316      41.420  68.117  51.021  1.00  0.00           H  
ATOM   1875 1HD2 LEU A 316      39.022  68.822  52.843  1.00  0.00           H  
ATOM   1876 2HD2 LEU A 316      39.067  67.440  51.722  1.00  0.00           H  
ATOM   1877 3HD2 LEU A 316      38.725  67.174  53.449  1.00  0.00           H  
ATOM   1878  N   GLU A 317      42.065  63.292  54.158  1.00  0.00           N  
ATOM   1879  CA  GLU A 317      42.530  61.932  53.919  1.00  0.00           C  
ATOM   1880  C   GLU A 317      41.553  60.898  54.475  1.00  0.00           C  
ATOM   1881  O   GLU A 317      41.239  59.916  53.801  1.00  0.00           O  
ATOM   1882  CB  GLU A 317      43.913  61.731  54.545  1.00  0.00           C  
ATOM   1883  CG  GLU A 317      45.026  62.527  53.881  1.00  0.00           C  
ATOM   1884  CD  GLU A 317      45.024  63.977  54.276  1.00  0.00           C  
ATOM   1885  OE1 GLU A 317      44.258  64.337  55.137  1.00  0.00           O  
ATOM   1886  OE2 GLU A 317      45.786  64.727  53.714  1.00  0.00           O1-
ATOM   1887  H   GLU A 317      42.606  63.908  54.756  1.00  0.00           H  
ATOM   1888  HA  GLU A 317      42.606  61.780  52.842  1.00  0.00           H  
ATOM   1889 1HB  GLU A 317      43.880  62.014  55.597  1.00  0.00           H  
ATOM   1890 2HB  GLU A 317      44.182  60.675  54.499  1.00  0.00           H  
ATOM   1891 1HG  GLU A 317      45.986  62.089  54.156  1.00  0.00           H  
ATOM   1892 2HG  GLU A 317      44.919  62.450  52.800  1.00  0.00           H  
ATOM   1893  N   LEU A 318      41.035  61.129  55.682  1.00  0.00           N  
ATOM   1894  CA  LEU A 318      40.050  60.209  56.239  1.00  0.00           C  
ATOM   1895  C   LEU A 318      38.760  60.248  55.445  1.00  0.00           C  
ATOM   1896  O   LEU A 318      38.103  59.224  55.263  1.00  0.00           O  
ATOM   1897  CB  LEU A 318      39.760  60.556  57.706  1.00  0.00           C  
ATOM   1898  CG  LEU A 318      40.900  60.275  58.692  1.00  0.00           C  
ATOM   1899  CD1 LEU A 318      40.572  60.903  60.040  1.00  0.00           C  
ATOM   1900  CD2 LEU A 318      41.101  58.772  58.823  1.00  0.00           C  
ATOM   1901  H   LEU A 318      41.338  61.936  56.218  1.00  0.00           H  
ATOM   1902  HA  LEU A 318      40.450  59.200  56.185  1.00  0.00           H  
ATOM   1903 1HB  LEU A 318      39.517  61.616  57.771  1.00  0.00           H  
ATOM   1904 2HB  LEU A 318      38.891  59.986  58.032  1.00  0.00           H  
ATOM   1905  HG  LEU A 318      41.820  60.734  58.326  1.00  0.00           H  
ATOM   1906 1HD1 LEU A 318      41.383  60.704  60.741  1.00  0.00           H  
ATOM   1907 2HD1 LEU A 318      40.453  61.981  59.919  1.00  0.00           H  
ATOM   1908 3HD1 LEU A 318      39.648  60.475  60.425  1.00  0.00           H  
ATOM   1909 1HD2 LEU A 318      41.914  58.574  59.523  1.00  0.00           H  
ATOM   1910 2HD2 LEU A 318      40.184  58.314  59.190  1.00  0.00           H  
ATOM   1911 3HD2 LEU A 318      41.353  58.354  57.849  1.00  0.00           H  
ATOM   1912  N   ALA A 319      38.391  61.436  54.977  1.00  0.00           N  
ATOM   1913  CA  ALA A 319      37.172  61.574  54.202  1.00  0.00           C  
ATOM   1914  C   ALA A 319      37.260  60.767  52.912  1.00  0.00           C  
ATOM   1915  O   ALA A 319      36.296  60.106  52.522  1.00  0.00           O  
ATOM   1916  CB  ALA A 319      36.914  63.031  53.897  1.00  0.00           C  
ATOM   1917  H   ALA A 319      38.959  62.254  55.178  1.00  0.00           H  
ATOM   1918  HA  ALA A 319      36.349  61.181  54.792  1.00  0.00           H  
ATOM   1919 1HB  ALA A 319      35.988  63.123  53.336  1.00  0.00           H  
ATOM   1920 2HB  ALA A 319      36.837  63.598  54.820  1.00  0.00           H  
ATOM   1921 3HB  ALA A 319      37.745  63.412  53.308  1.00  0.00           H  
ATOM   1922  N   ILE A 320      38.430  60.784  52.275  1.00  0.00           N  
ATOM   1923  CA  ILE A 320      38.651  60.011  51.059  1.00  0.00           C  
ATOM   1924  C   ILE A 320      38.617  58.514  51.338  1.00  0.00           C  
ATOM   1925  O   ILE A 320      38.040  57.752  50.562  1.00  0.00           O  
ATOM   1926  CB  ILE A 320      39.999  60.382  50.411  1.00  0.00           C  
ATOM   1927  CG1 ILE A 320      39.941  61.798  49.834  1.00  0.00           C  
ATOM   1928  CG2 ILE A 320      40.363  59.377  49.329  1.00  0.00           C  
ATOM   1929  CD1 ILE A 320      41.294  62.369  49.477  1.00  0.00           C  
ATOM   1930  H   ILE A 320      39.180  61.370  52.634  1.00  0.00           H  
ATOM   1931  HA  ILE A 320      37.845  60.238  50.364  1.00  0.00           H  
ATOM   1932  HB  ILE A 320      40.779  60.384  51.170  1.00  0.00           H  
ATOM   1933 1HG1 ILE A 320      39.322  61.801  48.937  1.00  0.00           H  
ATOM   1934 2HG1 ILE A 320      39.471  62.467  50.555  1.00  0.00           H  
ATOM   1935 1HG2 ILE A 320      41.317  59.655  48.882  1.00  0.00           H  
ATOM   1936 2HG2 ILE A 320      40.443  58.384  49.768  1.00  0.00           H  
ATOM   1937 3HG2 ILE A 320      39.589  59.374  48.560  1.00  0.00           H  
ATOM   1938 1HD1 ILE A 320      41.172  63.375  49.075  1.00  0.00           H  
ATOM   1939 2HD1 ILE A 320      41.920  62.407  50.369  1.00  0.00           H  
ATOM   1940 3HD1 ILE A 320      41.769  61.734  48.729  1.00  0.00           H  
ATOM   1941  N   ILE A 321      39.229  58.084  52.439  1.00  0.00           N  
ATOM   1942  CA  ILE A 321      39.199  56.671  52.797  1.00  0.00           C  
ATOM   1943  C   ILE A 321      37.760  56.221  53.024  1.00  0.00           C  
ATOM   1944  O   ILE A 321      37.339  55.180  52.518  1.00  0.00           O  
ATOM   1945  CB  ILE A 321      40.031  56.394  54.063  1.00  0.00           C  
ATOM   1946  CG1 ILE A 321      41.523  56.608  53.760  1.00  0.00           C  
ATOM   1947  CG2 ILE A 321      39.770  54.957  54.563  1.00  0.00           C  
ATOM   1948  CD1 ILE A 321      42.397  56.719  55.001  1.00  0.00           C  
ATOM   1949  H   ILE A 321      39.728  58.745  53.026  1.00  0.00           H  
ATOM   1950  HA  ILE A 321      39.614  56.092  51.974  1.00  0.00           H  
ATOM   1951  HB  ILE A 321      39.752  57.105  54.837  1.00  0.00           H  
ATOM   1952 1HG1 ILE A 321      41.884  55.774  53.160  1.00  0.00           H  
ATOM   1953 2HG1 ILE A 321      41.636  57.522  53.180  1.00  0.00           H  
ATOM   1954 1HG2 ILE A 321      40.349  54.769  55.463  1.00  0.00           H  
ATOM   1955 2HG2 ILE A 321      38.713  54.829  54.791  1.00  0.00           H  
ATOM   1956 3HG2 ILE A 321      40.058  54.245  53.789  1.00  0.00           H  
ATOM   1957 1HD1 ILE A 321      43.434  56.871  54.702  1.00  0.00           H  
ATOM   1958 2HD1 ILE A 321      42.069  57.564  55.604  1.00  0.00           H  
ATOM   1959 3HD1 ILE A 321      42.329  55.808  55.591  1.00  0.00           H  
ATOM   1960  N   ALA A 322      37.007  57.011  53.782  1.00  0.00           N  
ATOM   1961  CA  ALA A 322      35.614  56.696  54.054  1.00  0.00           C  
ATOM   1962  C   ALA A 322      34.806  56.653  52.764  1.00  0.00           C  
ATOM   1963  O   ALA A 322      33.930  55.804  52.586  1.00  0.00           O  
ATOM   1964  CB  ALA A 322      35.034  57.732  55.003  1.00  0.00           C  
ATOM   1965  H   ALA A 322      37.413  57.849  54.186  1.00  0.00           H  
ATOM   1966  HA  ALA A 322      35.569  55.710  54.510  1.00  0.00           H  
ATOM   1967 1HB  ALA A 322      33.998  57.490  55.227  1.00  0.00           H  
ATOM   1968 2HB  ALA A 322      35.608  57.749  55.920  1.00  0.00           H  
ATOM   1969 3HB  ALA A 322      35.088  58.711  54.532  1.00  0.00           H  
ATOM   1970  N   LEU A 323      35.123  57.553  51.850  1.00  0.00           N  
ATOM   1971  CA  LEU A 323      34.405  57.650  50.593  1.00  0.00           C  
ATOM   1972  C   LEU A 323      34.706  56.444  49.698  1.00  0.00           C  
ATOM   1973  O   LEU A 323      33.810  55.896  49.051  1.00  0.00           O  
ATOM   1974  CB  LEU A 323      34.782  58.950  49.870  1.00  0.00           C  
ATOM   1975  CG  LEU A 323      33.988  59.257  48.594  1.00  0.00           C  
ATOM   1976  CD1 LEU A 323      32.499  59.252  48.909  1.00  0.00           C  
ATOM   1977  CD2 LEU A 323      34.425  60.602  48.034  1.00  0.00           C  
ATOM   1978  H   LEU A 323      35.857  58.227  52.048  1.00  0.00           H  
ATOM   1979  HA  LEU A 323      33.343  57.652  50.820  1.00  0.00           H  
ATOM   1980 1HB  LEU A 323      34.641  59.782  50.556  1.00  0.00           H  
ATOM   1981 2HB  LEU A 323      35.838  58.903  49.600  1.00  0.00           H  
ATOM   1982  HG  LEU A 323      34.174  58.477  47.854  1.00  0.00           H  
ATOM   1983 1HD1 LEU A 323      31.934  59.469  48.002  1.00  0.00           H  
ATOM   1984 2HD1 LEU A 323      32.211  58.273  49.288  1.00  0.00           H  
ATOM   1985 3HD1 LEU A 323      32.284  60.010  49.661  1.00  0.00           H  
ATOM   1986 1HD2 LEU A 323      33.861  60.819  47.126  1.00  0.00           H  
ATOM   1987 2HD2 LEU A 323      34.238  61.381  48.773  1.00  0.00           H  
ATOM   1988 3HD2 LEU A 323      35.490  60.572  47.801  1.00  0.00           H  
ATOM   1989  N   HIS A 324      35.963  55.998  49.707  1.00  0.00           N  
ATOM   1990  CA  HIS A 324      36.366  54.797  48.982  1.00  0.00           C  
ATOM   1991  C   HIS A 324      35.604  53.577  49.489  1.00  0.00           C  
ATOM   1992  O   HIS A 324      35.144  52.750  48.699  1.00  0.00           O  
ATOM   1993  CB  HIS A 324      37.870  54.549  49.127  1.00  0.00           C  
ATOM   1994  CG  HIS A 324      38.364  53.328  48.401  1.00  0.00           C  
ATOM   1995  CD2 HIS A 324      38.750  52.118  48.871  1.00  0.00           C  
ATOM   1996  ND1 HIS A 324      38.498  53.268  47.023  1.00  0.00           N  
ATOM   1997  CE1 HIS A 324      38.957  52.074  46.688  1.00  0.00           C  
ATOM   1998  NE2 HIS A 324      39.114  51.357  47.787  1.00  0.00           N  
ATOM   1999  H   HIS A 324      36.660  56.511  50.237  1.00  0.00           H  
ATOM   2000  HA  HIS A 324      36.138  54.913  47.924  1.00  0.00           H  
ATOM   2001 1HB  HIS A 324      38.415  55.413  48.758  1.00  0.00           H  
ATOM   2002 2HB  HIS A 324      38.118  54.437  50.178  1.00  0.00           H  
ATOM   2003  HD1 HIS A 324      38.030  53.846  46.344  1.00  0.00           H  
ATOM   2004  HD2 HIS A 324      38.811  51.699  49.876  1.00  0.00           H  
ATOM   2005  HE1 HIS A 324      39.133  51.830  45.641  1.00  0.00           H  
ATOM   2006  N   ILE A 325      35.468  53.470  50.811  1.00  0.00           N  
ATOM   2007  CA  ILE A 325      34.762  52.343  51.406  1.00  0.00           C  
ATOM   2008  C   ILE A 325      33.321  52.307  50.906  1.00  0.00           C  
ATOM   2009  O   ILE A 325      32.801  51.237  50.588  1.00  0.00           O  
ATOM   2010  CB  ILE A 325      34.790  52.392  52.946  1.00  0.00           C  
ATOM   2011  CG1 ILE A 325      36.221  52.145  53.452  1.00  0.00           C  
ATOM   2012  CG2 ILE A 325      33.851  51.312  53.505  1.00  0.00           C  
ATOM   2013  CD1 ILE A 325      36.429  52.510  54.916  1.00  0.00           C  
ATOM   2014  H   ILE A 325      35.891  54.175  51.408  1.00  0.00           H  
ATOM   2015  HA  ILE A 325      35.255  51.424  51.090  1.00  0.00           H  
ATOM   2016  HB  ILE A 325      34.476  53.376  53.292  1.00  0.00           H  
ATOM   2017 1HG1 ILE A 325      36.463  51.089  53.323  1.00  0.00           H  
ATOM   2018 2HG1 ILE A 325      36.914  52.731  52.852  1.00  0.00           H  
ATOM   2019 1HG2 ILE A 325      33.866  51.329  54.589  1.00  0.00           H  
ATOM   2020 2HG2 ILE A 325      32.840  51.492  53.158  1.00  0.00           H  
ATOM   2021 3HG2 ILE A 325      34.180  50.331  53.157  1.00  0.00           H  
ATOM   2022 1HD1 ILE A 325      37.466  52.309  55.193  1.00  0.00           H  
ATOM   2023 2HD1 ILE A 325      36.217  53.565  55.057  1.00  0.00           H  
ATOM   2024 3HD1 ILE A 325      35.772  51.921  55.550  1.00  0.00           H  
ATOM   2025  N   SER A 326      32.683  53.473  50.813  1.00  0.00           N  
ATOM   2026  CA  SER A 326      31.331  53.558  50.263  1.00  0.00           C  
ATOM   2027  C   SER A 326      31.244  52.881  48.893  1.00  0.00           C  
ATOM   2028  O   SER A 326      30.271  52.181  48.597  1.00  0.00           O  
ATOM   2029  CB  SER A 326      30.893  55.006  50.152  1.00  0.00           C  
ATOM   2030  OG  SER A 326      29.598  55.101  49.617  1.00  0.00           O  
ATOM   2031  H   SER A 326      33.141  54.315  51.149  1.00  0.00           H  
ATOM   2032  HA  SER A 326      30.651  53.044  50.938  1.00  0.00           H  
ATOM   2033 1HB  SER A 326      30.917  55.470  51.137  1.00  0.00           H  
ATOM   2034 2HB  SER A 326      31.584  55.551  49.518  1.00  0.00           H  
ATOM   2035  HG  SER A 326      29.317  56.012  49.744  1.00  0.00           H  
ATOM   2036  N   VAL A 327      32.267  53.071  48.060  1.00  0.00           N  
ATOM   2037  CA  VAL A 327      32.269  52.450  46.738  1.00  0.00           C  
ATOM   2038  C   VAL A 327      32.379  50.934  46.863  1.00  0.00           C  
ATOM   2039  O   VAL A 327      31.652  50.194  46.195  1.00  0.00           O  
ATOM   2040  CB  VAL A 327      33.442  52.984  45.894  1.00  0.00           C  
ATOM   2041  CG1 VAL A 327      33.499  52.271  44.551  1.00  0.00           C  
ATOM   2042  CG2 VAL A 327      33.301  54.486  45.702  1.00  0.00           C  
ATOM   2043  H   VAL A 327      33.042  53.659  48.353  1.00  0.00           H  
ATOM   2044  HA  VAL A 327      31.333  52.697  46.237  1.00  0.00           H  
ATOM   2045  HB  VAL A 327      34.378  52.770  46.412  1.00  0.00           H  
ATOM   2046 1HG1 VAL A 327      34.334  52.660  43.968  1.00  0.00           H  
ATOM   2047 2HG1 VAL A 327      33.637  51.203  44.713  1.00  0.00           H  
ATOM   2048 3HG1 VAL A 327      32.569  52.441  44.010  1.00  0.00           H  
ATOM   2049 1HG2 VAL A 327      34.134  54.857  45.105  1.00  0.00           H  
ATOM   2050 2HG2 VAL A 327      32.362  54.700  45.189  1.00  0.00           H  
ATOM   2051 3HG2 VAL A 327      33.304  54.980  46.673  1.00  0.00           H  
ATOM   2052  N   ARG A 328      33.284  50.476  47.729  1.00  0.00           N  
ATOM   2053  CA  ARG A 328      33.479  49.045  47.951  1.00  0.00           C  
ATOM   2054  C   ARG A 328      32.198  48.406  48.480  1.00  0.00           C  
ATOM   2055  O   ARG A 328      31.872  47.267  48.143  1.00  0.00           O  
ATOM   2056  CB  ARG A 328      34.615  48.800  48.937  1.00  0.00           C  
ATOM   2057  CG  ARG A 328      36.011  49.207  48.449  1.00  0.00           C  
ATOM   2058  CD  ARG A 328      36.590  48.210  47.512  1.00  0.00           C  
ATOM   2059  NE  ARG A 328      37.948  48.565  47.111  1.00  0.00           N  
ATOM   2060  CZ  ARG A 328      38.723  47.827  46.287  1.00  0.00           C  
ATOM   2061  NH1 ARG A 328      38.270  46.697  45.789  1.00  0.00           N1+
ATOM   2062  NH2 ARG A 328      39.941  48.242  45.982  1.00  0.00           N  
ATOM   2063  H   ARG A 328      33.860  51.147  48.230  1.00  0.00           H  
ATOM   2064  HA  ARG A 328      33.729  48.577  46.999  1.00  0.00           H  
ATOM   2065 1HB  ARG A 328      34.420  49.343  49.858  1.00  0.00           H  
ATOM   2066 2HB  ARG A 328      34.654  47.741  49.187  1.00  0.00           H  
ATOM   2067 1HG  ARG A 328      35.948  50.166  47.928  1.00  0.00           H  
ATOM   2068 2HG  ARG A 328      36.683  49.306  49.303  1.00  0.00           H  
ATOM   2069 1HD  ARG A 328      36.621  47.234  47.995  1.00  0.00           H  
ATOM   2070 2HD  ARG A 328      35.978  48.154  46.615  1.00  0.00           H  
ATOM   2071  HE  ARG A 328      38.336  49.435  47.475  1.00  0.00           H  
ATOM   2072 1HH1 ARG A 328      37.339  46.378  46.023  1.00  0.00           H  
ATOM   2073 2HH1 ARG A 328      38.852  46.146  45.176  1.00  0.00           H  
ATOM   2074 1HH2 ARG A 328      40.289  49.112  46.366  1.00  0.00           H  
ATOM   2075 2HH2 ARG A 328      40.523  47.695  45.367  1.00  0.00           H  
ATOM   2076  N   ILE A 329      31.457  49.156  49.285  1.00  0.00           N  
ATOM   2077  CA  ILE A 329      30.177  48.689  49.789  1.00  0.00           C  
ATOM   2078  C   ILE A 329      29.186  48.460  48.674  1.00  0.00           C  
ATOM   2079  O   ILE A 329      28.514  47.430  48.641  1.00  0.00           O  
ATOM   2080  CB  ILE A 329      29.585  49.691  50.795  1.00  0.00           C  
ATOM   2081  CG1 ILE A 329      30.351  49.632  52.121  1.00  0.00           C  
ATOM   2082  CG2 ILE A 329      28.107  49.412  51.019  1.00  0.00           C  
ATOM   2083  CD1 ILE A 329      30.092  50.814  53.029  1.00  0.00           C  
ATOM   2084  H   ILE A 329      31.804  50.069  49.562  1.00  0.00           H  
ATOM   2085  HA  ILE A 329      30.336  47.740  50.297  1.00  0.00           H  
ATOM   2086  HB  ILE A 329      29.699  50.704  50.411  1.00  0.00           H  
ATOM   2087 1HG1 ILE A 329      30.082  48.723  52.657  1.00  0.00           H  
ATOM   2088 2HG1 ILE A 329      31.423  49.588  51.920  1.00  0.00           H  
ATOM   2089 1HG2 ILE A 329      27.704  50.128  51.735  1.00  0.00           H  
ATOM   2090 2HG2 ILE A 329      27.573  49.501  50.075  1.00  0.00           H  
ATOM   2091 3HG2 ILE A 329      27.983  48.400  51.410  1.00  0.00           H  
ATOM   2092 1HD1 ILE A 329      30.670  50.700  53.947  1.00  0.00           H  
ATOM   2093 2HD1 ILE A 329      30.388  51.732  52.525  1.00  0.00           H  
ATOM   2094 3HD1 ILE A 329      29.032  50.857  53.273  1.00  0.00           H  
ATOM   2095  N   ALA A 330      29.087  49.412  47.756  1.00  0.00           N  
ATOM   2096  CA  ALA A 330      28.168  49.261  46.641  1.00  0.00           C  
ATOM   2097  C   ALA A 330      28.488  47.996  45.859  1.00  0.00           C  
ATOM   2098  O   ALA A 330      27.580  47.295  45.412  1.00  0.00           O  
ATOM   2099  CB  ALA A 330      28.232  50.476  45.741  1.00  0.00           C  
ATOM   2100  H   ALA A 330      29.641  50.260  47.850  1.00  0.00           H  
ATOM   2101  HA  ALA A 330      27.158  49.166  47.039  1.00  0.00           H  
ATOM   2102 1HB  ALA A 330      27.526  50.367  44.919  1.00  0.00           H  
ATOM   2103 2HB  ALA A 330      27.980  51.345  46.323  1.00  0.00           H  
ATOM   2104 3HB  ALA A 330      29.238  50.586  45.348  1.00  0.00           H  
ATOM   2105  N   GLU A 331      29.774  47.681  45.720  1.00  0.00           N  
ATOM   2106  CA  GLU A 331      30.180  46.471  45.012  1.00  0.00           C  
ATOM   2107  C   GLU A 331      29.655  45.223  45.716  1.00  0.00           C  
ATOM   2108  O   GLU A 331      29.210  44.272  45.066  1.00  0.00           O  
ATOM   2109  CB  GLU A 331      31.702  46.405  44.888  1.00  0.00           C  
ATOM   2110  CG  GLU A 331      32.210  45.287  43.988  1.00  0.00           C  
ATOM   2111  CD  GLU A 331      33.676  45.412  43.681  1.00  0.00           C  
ATOM   2112  OE1 GLU A 331      34.294  46.320  44.179  1.00  0.00           O  
ATOM   2113  OE2 GLU A 331      34.179  44.613  42.930  1.00  0.00           O1-
ATOM   2114  H   GLU A 331      30.480  48.312  46.092  1.00  0.00           H  
ATOM   2115  HA  GLU A 331      29.752  46.496  44.011  1.00  0.00           H  
ATOM   2116 1HB  GLU A 331      32.078  47.348  44.510  1.00  0.00           H  
ATOM   2117 2HB  GLU A 331      32.136  46.256  45.873  1.00  0.00           H  
ATOM   2118 1HG  GLU A 331      32.035  44.329  44.480  1.00  0.00           H  
ATOM   2119 2HG  GLU A 331      31.645  45.296  43.058  1.00  0.00           H  
ATOM   2120  N   VAL A 332      29.711  45.223  47.047  1.00  0.00           N  
ATOM   2121  CA  VAL A 332      29.226  44.093  47.829  1.00  0.00           C  
ATOM   2122  C   VAL A 332      27.711  43.997  47.790  1.00  0.00           C  
ATOM   2123  O   VAL A 332      27.154  42.910  47.616  1.00  0.00           O  
ATOM   2124  CB  VAL A 332      29.695  44.192  49.289  1.00  0.00           C  
ATOM   2125  CG1 VAL A 332      29.006  43.122  50.137  1.00  0.00           C  
ATOM   2126  CG2 VAL A 332      31.192  44.012  49.332  1.00  0.00           C  
ATOM   2127  H   VAL A 332      30.109  46.030  47.519  1.00  0.00           H  
ATOM   2128  HA  VAL A 332      29.641  43.180  47.401  1.00  0.00           H  
ATOM   2129  HB  VAL A 332      29.427  45.167  49.695  1.00  0.00           H  
ATOM   2130 1HG1 VAL A 332      29.351  43.208  51.152  1.00  0.00           H  
ATOM   2131 2HG1 VAL A 332      27.925  43.258  50.111  1.00  0.00           H  
ATOM   2132 3HG1 VAL A 332      29.253  42.134  49.753  1.00  0.00           H  
ATOM   2133 1HG2 VAL A 332      31.538  44.078  50.360  1.00  0.00           H  
ATOM   2134 2HG2 VAL A 332      31.440  43.039  48.925  1.00  0.00           H  
ATOM   2135 3HG2 VAL A 332      31.672  44.786  48.736  1.00  0.00           H  
ATOM   2136  N   LEU A 333      27.043  45.133  47.960  1.00  0.00           N  
ATOM   2137  CA  LEU A 333      25.591  45.164  47.944  1.00  0.00           C  
ATOM   2138  C   LEU A 333      25.081  44.739  46.579  1.00  0.00           C  
ATOM   2139  O   LEU A 333      24.071  44.043  46.474  1.00  0.00           O  
ATOM   2140  CB  LEU A 333      25.087  46.576  48.270  1.00  0.00           C  
ATOM   2141  CG  LEU A 333      25.297  47.059  49.718  1.00  0.00           C  
ATOM   2142  CD1 LEU A 333      24.968  48.531  49.796  1.00  0.00           C  
ATOM   2143  CD2 LEU A 333      24.402  46.272  50.661  1.00  0.00           C  
ATOM   2144  H   LEU A 333      27.559  45.994  48.103  1.00  0.00           H  
ATOM   2145  HA  LEU A 333      25.216  44.462  48.685  1.00  0.00           H  
ATOM   2146 1HB  LEU A 333      25.594  47.281  47.610  1.00  0.00           H  
ATOM   2147 2HB  LEU A 333      24.019  46.620  48.057  1.00  0.00           H  
ATOM   2148  HG  LEU A 333      26.340  46.922  50.001  1.00  0.00           H  
ATOM   2149 1HD1 LEU A 333      25.119  48.885  50.817  1.00  0.00           H  
ATOM   2150 2HD1 LEU A 333      25.611  49.087  49.118  1.00  0.00           H  
ATOM   2151 3HD1 LEU A 333      23.942  48.677  49.516  1.00  0.00           H  
ATOM   2152 1HD2 LEU A 333      24.553  46.622  51.678  1.00  0.00           H  
ATOM   2153 2HD2 LEU A 333      23.358  46.418  50.380  1.00  0.00           H  
ATOM   2154 3HD2 LEU A 333      24.645  45.216  50.609  1.00  0.00           H  
ATOM   2155  N   LEU A 334      25.794  45.146  45.534  1.00  0.00           N  
ATOM   2156  CA  LEU A 334      25.418  44.827  44.168  1.00  0.00           C  
ATOM   2157  C   LEU A 334      25.470  43.334  43.901  1.00  0.00           C  
ATOM   2158  O   LEU A 334      24.547  42.770  43.317  1.00  0.00           O  
ATOM   2159  CB  LEU A 334      26.340  45.558  43.185  1.00  0.00           C  
ATOM   2160  CG  LEU A 334      26.151  45.202  41.706  1.00  0.00           C  
ATOM   2161  CD1 LEU A 334      24.723  45.522  41.284  1.00  0.00           C  
ATOM   2162  CD2 LEU A 334      27.156  45.975  40.864  1.00  0.00           C  
ATOM   2163  H   LEU A 334      26.617  45.720  45.687  1.00  0.00           H  
ATOM   2164  HA  LEU A 334      24.398  45.171  44.013  1.00  0.00           H  
ATOM   2165 1HB  LEU A 334      26.182  46.629  43.291  1.00  0.00           H  
ATOM   2166 2HB  LEU A 334      27.374  45.337  43.449  1.00  0.00           H  
ATOM   2167  HG  LEU A 334      26.307  44.132  41.564  1.00  0.00           H  
ATOM   2168 1HD1 LEU A 334      24.588  45.270  40.232  1.00  0.00           H  
ATOM   2169 2HD1 LEU A 334      24.026  44.941  41.888  1.00  0.00           H  
ATOM   2170 3HD1 LEU A 334      24.532  46.584  41.430  1.00  0.00           H  
ATOM   2171 1HD2 LEU A 334      27.022  45.722  39.812  1.00  0.00           H  
ATOM   2172 2HD2 LEU A 334      27.000  47.045  41.002  1.00  0.00           H  
ATOM   2173 3HD2 LEU A 334      28.169  45.713  41.175  1.00  0.00           H  
ATOM   2174  N   GLU A 335      26.548  42.683  44.327  1.00  0.00           N  
ATOM   2175  CA  GLU A 335      26.667  41.248  44.122  1.00  0.00           C  
ATOM   2176  C   GLU A 335      25.720  40.477  45.034  1.00  0.00           C  
ATOM   2177  O   GLU A 335      25.147  39.462  44.636  1.00  0.00           O  
ATOM   2178  CB  GLU A 335      28.108  40.795  44.363  1.00  0.00           C  
ATOM   2179  CG  GLU A 335      28.369  39.331  44.034  1.00  0.00           C  
ATOM   2180  CD  GLU A 335      28.105  38.999  42.592  1.00  0.00           C  
ATOM   2181  OE1 GLU A 335      28.108  39.899  41.783  1.00  0.00           O  
ATOM   2182  OE2 GLU A 335      27.900  37.846  42.296  1.00  0.00           O1-
ATOM   2183  H   GLU A 335      27.303  43.194  44.775  1.00  0.00           H  
ATOM   2184  HA  GLU A 335      26.392  41.028  43.090  1.00  0.00           H  
ATOM   2185 1HB  GLU A 335      28.785  41.400  43.761  1.00  0.00           H  
ATOM   2186 2HB  GLU A 335      28.368  40.954  45.408  1.00  0.00           H  
ATOM   2187 1HG  GLU A 335      29.410  39.098  44.264  1.00  0.00           H  
ATOM   2188 2HG  GLU A 335      27.738  38.709  44.666  1.00  0.00           H  
ATOM   2189  N   THR A 336      25.565  40.955  46.266  1.00  0.00           N  
ATOM   2190  CA  THR A 336      24.719  40.279  47.238  1.00  0.00           C  
ATOM   2191  C   THR A 336      23.253  40.339  46.810  1.00  0.00           C  
ATOM   2192  O   THR A 336      22.536  39.340  46.874  1.00  0.00           O  
ATOM   2193  CB  THR A 336      24.874  40.912  48.632  1.00  0.00           C  
ATOM   2194  CG2 THR A 336      24.079  40.119  49.652  1.00  0.00           C  
ATOM   2195  OG1 THR A 336      26.251  40.891  49.017  1.00  0.00           O  
ATOM   2196  H   THR A 336      26.059  41.796  46.543  1.00  0.00           H  
ATOM   2197  HA  THR A 336      25.017  39.232  47.292  1.00  0.00           H  
ATOM   2198  HB  THR A 336      24.520  41.944  48.611  1.00  0.00           H  
ATOM   2199  HG1 THR A 336      26.741  41.529  48.479  1.00  0.00           H  
ATOM   2200 1HG2 THR A 336      24.204  40.567  50.629  1.00  0.00           H  
ATOM   2201 2HG2 THR A 336      23.027  40.119  49.388  1.00  0.00           H  
ATOM   2202 3HG2 THR A 336      24.440  39.093  49.677  1.00  0.00           H  
ATOM   2203  N   ARG A 337      22.818  41.518  46.365  1.00  0.00           N  
ATOM   2204  CA  ARG A 337      21.451  41.731  45.895  1.00  0.00           C  
ATOM   2205  C   ARG A 337      21.403  42.546  44.600  1.00  0.00           C  
ATOM   2206  O   ARG A 337      21.170  43.755  44.647  1.00  0.00           O  
ATOM   2207  CB  ARG A 337      20.619  42.453  46.950  1.00  0.00           C  
ATOM   2208  CG  ARG A 337      20.276  41.647  48.199  1.00  0.00           C  
ATOM   2209  CD  ARG A 337      19.337  40.528  47.895  1.00  0.00           C  
ATOM   2210  NE  ARG A 337      18.088  41.013  47.304  1.00  0.00           N  
ATOM   2211  CZ  ARG A 337      17.004  41.421  48.000  1.00  0.00           C  
ATOM   2212  NH1 ARG A 337      17.011  41.403  49.321  1.00  0.00           N1+
ATOM   2213  NH2 ARG A 337      15.932  41.843  47.350  1.00  0.00           N  
ATOM   2214  H   ARG A 337      23.454  42.306  46.358  1.00  0.00           H  
ATOM   2215  HA  ARG A 337      20.997  40.761  45.709  1.00  0.00           H  
ATOM   2216 1HB  ARG A 337      21.149  43.345  47.274  1.00  0.00           H  
ATOM   2217 2HB  ARG A 337      19.680  42.780  46.502  1.00  0.00           H  
ATOM   2218 1HG  ARG A 337      21.180  41.231  48.627  1.00  0.00           H  
ATOM   2219 2HG  ARG A 337      19.798  42.303  48.928  1.00  0.00           H  
ATOM   2220 1HD  ARG A 337      19.798  39.833  47.201  1.00  0.00           H  
ATOM   2221 2HD  ARG A 337      19.097  40.001  48.816  1.00  0.00           H  
ATOM   2222  HE  ARG A 337      18.035  41.056  46.283  1.00  0.00           H  
ATOM   2223 1HH1 ARG A 337      17.829  41.084  49.819  1.00  0.00           H  
ATOM   2224 2HH1 ARG A 337      16.197  41.712  49.832  1.00  0.00           H  
ATOM   2225 1HH2 ARG A 337      15.928  41.858  46.328  1.00  0.00           H  
ATOM   2226 2HH2 ARG A 337      15.119  42.152  47.860  1.00  0.00           H  
ATOM   2227  N   PRO A 338      21.602  41.905  43.440  1.00  0.00           N  
ATOM   2228  CA  PRO A 338      21.659  42.497  42.108  1.00  0.00           C  
ATOM   2229  C   PRO A 338      20.398  43.285  41.760  1.00  0.00           C  
ATOM   2230  O   PRO A 338      20.419  44.153  40.889  1.00  0.00           O  
ATOM   2231  CB  PRO A 338      21.822  41.271  41.205  1.00  0.00           C  
ATOM   2232  CG  PRO A 338      22.542  40.280  42.057  1.00  0.00           C  
ATOM   2233  CD  PRO A 338      21.948  40.467  43.430  1.00  0.00           C  
ATOM   2234  HA  PRO A 338      22.547  43.141  42.037  1.00  0.00           H  
ATOM   2235 1HB  PRO A 338      20.835  40.912  40.876  1.00  0.00           H  
ATOM   2236 2HB  PRO A 338      22.383  41.540  40.299  1.00  0.00           H  
ATOM   2237 1HG  PRO A 338      22.392  39.263  41.666  1.00  0.00           H  
ATOM   2238 2HG  PRO A 338      23.623  40.476  42.033  1.00  0.00           H  
ATOM   2239 1HD  PRO A 338      21.056  39.833  43.531  1.00  0.00           H  
ATOM   2240 2HD  PRO A 338      22.697  40.208  44.190  1.00  0.00           H  
ATOM   2241  N   ASP A 339      19.291  42.965  42.426  1.00  0.00           N  
ATOM   2242  CA  ASP A 339      18.020  43.626  42.178  1.00  0.00           C  
ATOM   2243  C   ASP A 339      17.827  44.888  43.016  1.00  0.00           C  
ATOM   2244  O   ASP A 339      16.843  45.612  42.846  1.00  0.00           O  
ATOM   2245  CB  ASP A 339      16.877  42.649  42.450  1.00  0.00           C  
ATOM   2246  CG  ASP A 339      16.917  42.109  43.874  1.00  0.00           C  
ATOM   2247  OD1 ASP A 339      17.984  41.716  44.306  1.00  0.00           O  
ATOM   2248  OD2 ASP A 339      15.896  42.093  44.519  1.00  0.00           O1-
ATOM   2249  H   ASP A 339      19.314  42.237  43.132  1.00  0.00           H  
ATOM   2250  HA  ASP A 339      17.986  43.913  41.125  1.00  0.00           H  
ATOM   2251 1HB  ASP A 339      15.921  43.149  42.287  1.00  0.00           H  
ATOM   2252 2HB  ASP A 339      16.937  41.814  41.752  1.00  0.00           H  
ATOM   2253  N   ASP A 340      18.762  45.171  43.918  1.00  0.00           N  
ATOM   2254  CA  ASP A 340      18.583  46.306  44.817  1.00  0.00           C  
ATOM   2255  C   ASP A 340      19.057  47.585  44.149  1.00  0.00           C  
ATOM   2256  O   ASP A 340      20.131  48.111  44.446  1.00  0.00           O  
ATOM   2257  CB  ASP A 340      19.344  46.091  46.126  1.00  0.00           C  
ATOM   2258  CG  ASP A 340      19.092  47.190  47.148  1.00  0.00           C  
ATOM   2259  OD1 ASP A 340      18.455  48.160  46.804  1.00  0.00           O  
ATOM   2260  OD2 ASP A 340      19.534  47.054  48.262  1.00  0.00           O1-
ATOM   2261  H   ASP A 340      19.587  44.589  44.002  1.00  0.00           H  
ATOM   2262  HA  ASP A 340      17.520  46.408  45.039  1.00  0.00           H  
ATOM   2263 1HB  ASP A 340      19.054  45.135  46.564  1.00  0.00           H  
ATOM   2264 2HB  ASP A 340      20.414  46.044  45.921  1.00  0.00           H  
ATOM   2265  N   ARG A 341      18.234  48.070  43.227  1.00  0.00           N  
ATOM   2266  CA  ARG A 341      18.582  49.219  42.411  1.00  0.00           C  
ATOM   2267  C   ARG A 341      18.539  50.512  43.208  1.00  0.00           C  
ATOM   2268  O   ARG A 341      19.301  51.442  42.937  1.00  0.00           O  
ATOM   2269  CB  ARG A 341      17.638  49.328  41.223  1.00  0.00           C  
ATOM   2270  CG  ARG A 341      16.187  49.611  41.583  1.00  0.00           C  
ATOM   2271  CD  ARG A 341      15.308  49.575  40.385  1.00  0.00           C  
ATOM   2272  NE  ARG A 341      13.925  49.878  40.719  1.00  0.00           N  
ATOM   2273  CZ  ARG A 341      12.924  49.965  39.822  1.00  0.00           C  
ATOM   2274  NH1 ARG A 341      13.167  49.772  38.545  1.00  0.00           N1+
ATOM   2275  NH2 ARG A 341      11.698  50.246  40.227  1.00  0.00           N  
ATOM   2276  H   ARG A 341      17.366  47.575  43.060  1.00  0.00           H  
ATOM   2277  HA  ARG A 341      19.595  49.085  42.044  1.00  0.00           H  
ATOM   2278 1HB  ARG A 341      17.975  50.126  40.563  1.00  0.00           H  
ATOM   2279 2HB  ARG A 341      17.661  48.399  40.653  1.00  0.00           H  
ATOM   2280 1HG  ARG A 341      15.836  48.858  42.289  1.00  0.00           H  
ATOM   2281 2HG  ARG A 341      16.111  50.598  42.035  1.00  0.00           H  
ATOM   2282 1HD  ARG A 341      15.652  50.311  39.659  1.00  0.00           H  
ATOM   2283 2HD  ARG A 341      15.342  48.582  39.938  1.00  0.00           H  
ATOM   2284  HE  ARG A 341      13.701  50.033  41.693  1.00  0.00           H  
ATOM   2285 1HH1 ARG A 341      14.104  49.556  38.235  1.00  0.00           H  
ATOM   2286 2HH1 ARG A 341      12.416  49.837  37.874  1.00  0.00           H  
ATOM   2287 1HH2 ARG A 341      11.511  50.396  41.210  1.00  0.00           H  
ATOM   2288 2HH2 ARG A 341      10.949  50.313  39.557  1.00  0.00           H  
ATOM   2289  N   GLU A 342      17.642  50.580  44.188  1.00  0.00           N  
ATOM   2290  CA  GLU A 342      17.492  51.801  44.966  1.00  0.00           C  
ATOM   2291  C   GLU A 342      18.709  52.074  45.833  1.00  0.00           C  
ATOM   2292  O   GLU A 342      19.181  53.212  45.896  1.00  0.00           O  
ATOM   2293  CB  GLU A 342      16.242  51.716  45.845  1.00  0.00           C  
ATOM   2294  CG  GLU A 342      14.928  51.740  45.076  1.00  0.00           C  
ATOM   2295  CD  GLU A 342      14.589  50.413  44.454  1.00  0.00           C  
ATOM   2296  OE1 GLU A 342      15.296  49.466  44.699  1.00  0.00           O  
ATOM   2297  OE2 GLU A 342      13.622  50.348  43.734  1.00  0.00           O1-
ATOM   2298  H   GLU A 342      17.050  49.785  44.380  1.00  0.00           H  
ATOM   2299  HA  GLU A 342      17.376  52.635  44.274  1.00  0.00           H  
ATOM   2300 1HB  GLU A 342      16.269  50.796  46.429  1.00  0.00           H  
ATOM   2301 2HB  GLU A 342      16.233  52.548  46.547  1.00  0.00           H  
ATOM   2302 1HG  GLU A 342      14.126  52.024  45.756  1.00  0.00           H  
ATOM   2303 2HG  GLU A 342      14.990  52.496  44.294  1.00  0.00           H  
ATOM   2304  N   GLU A 343      19.242  51.043  46.483  1.00  0.00           N  
ATOM   2305  CA  GLU A 343      20.391  51.250  47.353  1.00  0.00           C  
ATOM   2306  C   GLU A 343      21.631  51.618  46.550  1.00  0.00           C  
ATOM   2307  O   GLU A 343      22.430  52.449  46.983  1.00  0.00           O  
ATOM   2308  CB  GLU A 343      20.662  49.995  48.184  1.00  0.00           C  
ATOM   2309  CG  GLU A 343      21.649  50.200  49.326  1.00  0.00           C  
ATOM   2310  CD  GLU A 343      21.128  51.120  50.393  1.00  0.00           C  
ATOM   2311  OE1 GLU A 343      19.950  51.380  50.402  1.00  0.00           O  
ATOM   2312  OE2 GLU A 343      21.910  51.564  51.201  1.00  0.00           O1-
ATOM   2313  H   GLU A 343      18.826  50.114  46.418  1.00  0.00           H  
ATOM   2314  HA  GLU A 343      20.165  52.076  48.029  1.00  0.00           H  
ATOM   2315 1HB  GLU A 343      19.729  49.630  48.612  1.00  0.00           H  
ATOM   2316 2HB  GLU A 343      21.056  49.209  47.539  1.00  0.00           H  
ATOM   2317 1HG  GLU A 343      21.874  49.232  49.775  1.00  0.00           H  
ATOM   2318 2HG  GLU A 343      22.576  50.604  48.923  1.00  0.00           H  
ATOM   2319  N   ILE A 344      21.789  51.014  45.374  1.00  0.00           N  
ATOM   2320  CA  ILE A 344      22.936  51.341  44.534  1.00  0.00           C  
ATOM   2321  C   ILE A 344      22.856  52.778  44.027  1.00  0.00           C  
ATOM   2322  O   ILE A 344      23.859  53.494  44.037  1.00  0.00           O  
ATOM   2323  CB  ILE A 344      23.031  50.376  43.336  1.00  0.00           C  
ATOM   2324  CG1 ILE A 344      23.305  48.951  43.820  1.00  0.00           C  
ATOM   2325  CG2 ILE A 344      24.115  50.832  42.372  1.00  0.00           C  
ATOM   2326  CD1 ILE A 344      24.608  48.801  44.572  1.00  0.00           C  
ATOM   2327  H   ILE A 344      21.122  50.311  45.072  1.00  0.00           H  
ATOM   2328  HA  ILE A 344      23.836  51.265  45.139  1.00  0.00           H  
ATOM   2329  HB  ILE A 344      22.078  50.354  42.812  1.00  0.00           H  
ATOM   2330 1HG1 ILE A 344      22.495  48.626  44.473  1.00  0.00           H  
ATOM   2331 2HG1 ILE A 344      23.326  48.274  42.965  1.00  0.00           H  
ATOM   2332 1HG2 ILE A 344      24.170  50.139  41.532  1.00  0.00           H  
ATOM   2333 2HG2 ILE A 344      23.880  51.831  42.004  1.00  0.00           H  
ATOM   2334 3HG2 ILE A 344      25.076  50.854  42.888  1.00  0.00           H  
ATOM   2335 1HD1 ILE A 344      24.731  47.762  44.882  1.00  0.00           H  
ATOM   2336 2HD1 ILE A 344      25.436  49.087  43.924  1.00  0.00           H  
ATOM   2337 3HD1 ILE A 344      24.596  49.441  45.452  1.00  0.00           H  
ATOM   2338  N   ARG A 345      21.669  53.216  43.597  1.00  0.00           N  
ATOM   2339  CA  ARG A 345      21.534  54.589  43.124  1.00  0.00           C  
ATOM   2340  C   ARG A 345      21.782  55.586  44.248  1.00  0.00           C  
ATOM   2341  O   ARG A 345      22.439  56.606  44.043  1.00  0.00           O  
ATOM   2342  CB  ARG A 345      20.144  54.851  42.553  1.00  0.00           C  
ATOM   2343  CG  ARG A 345      19.825  54.194  41.210  1.00  0.00           C  
ATOM   2344  CD  ARG A 345      20.634  54.749  40.090  1.00  0.00           C  
ATOM   2345  NE  ARG A 345      20.333  56.152  39.798  1.00  0.00           N  
ATOM   2346  CZ  ARG A 345      21.054  56.919  38.943  1.00  0.00           C  
ATOM   2347  NH1 ARG A 345      22.089  56.401  38.325  1.00  0.00           N1+
ATOM   2348  NH2 ARG A 345      20.728  58.182  38.721  1.00  0.00           N  
ATOM   2349  H   ARG A 345      20.866  52.593  43.587  1.00  0.00           H  
ATOM   2350  HA  ARG A 345      22.279  54.764  42.351  1.00  0.00           H  
ATOM   2351 1HB  ARG A 345      19.397  54.500  43.266  1.00  0.00           H  
ATOM   2352 2HB  ARG A 345      19.998  55.924  42.436  1.00  0.00           H  
ATOM   2353 1HG  ARG A 345      20.034  53.127  41.275  1.00  0.00           H  
ATOM   2354 2HG  ARG A 345      18.771  54.342  40.977  1.00  0.00           H  
ATOM   2355 1HD  ARG A 345      21.681  54.672  40.336  1.00  0.00           H  
ATOM   2356 2HD  ARG A 345      20.433  54.166  39.189  1.00  0.00           H  
ATOM   2357  HE  ARG A 345      19.540  56.576  40.262  1.00  0.00           H  
ATOM   2358 1HH1 ARG A 345      22.339  55.440  38.489  1.00  0.00           H  
ATOM   2359 2HH1 ARG A 345      22.640  56.966  37.684  1.00  0.00           H  
ATOM   2360 1HH2 ARG A 345      19.937  58.593  39.193  1.00  0.00           H  
ATOM   2361 2HH2 ARG A 345      21.276  58.737  38.065  1.00  0.00           H  
ATOM   2362  N   LYS A 346      21.269  55.287  45.440  1.00  0.00           N  
ATOM   2363  CA  LYS A 346      21.450  56.181  46.574  1.00  0.00           C  
ATOM   2364  C   LYS A 346      22.918  56.308  46.953  1.00  0.00           C  
ATOM   2365  O   LYS A 346      23.396  57.409  47.233  1.00  0.00           O  
ATOM   2366  CB  LYS A 346      20.638  55.692  47.775  1.00  0.00           C  
ATOM   2367  CG  LYS A 346      19.137  55.921  47.655  1.00  0.00           C  
ATOM   2368  CD  LYS A 346      18.393  55.342  48.849  1.00  0.00           C  
ATOM   2369  CE  LYS A 346      16.892  55.552  48.720  1.00  0.00           C  
ATOM   2370  NZ  LYS A 346      16.148  54.975  49.874  1.00  0.00           N1+
ATOM   2371  H   LYS A 346      20.723  54.439  45.557  1.00  0.00           H  
ATOM   2372  HA  LYS A 346      21.093  57.173  46.292  1.00  0.00           H  
ATOM   2373 1HB  LYS A 346      20.802  54.623  47.914  1.00  0.00           H  
ATOM   2374 2HB  LYS A 346      20.983  56.198  48.677  1.00  0.00           H  
ATOM   2375 1HG  LYS A 346      18.937  56.993  47.597  1.00  0.00           H  
ATOM   2376 2HG  LYS A 346      18.769  55.451  46.744  1.00  0.00           H  
ATOM   2377 1HD  LYS A 346      18.598  54.273  48.921  1.00  0.00           H  
ATOM   2378 2HD  LYS A 346      18.741  55.824  49.763  1.00  0.00           H  
ATOM   2379 1HE  LYS A 346      16.676  56.618  48.662  1.00  0.00           H  
ATOM   2380 2HE  LYS A 346      16.535  55.082  47.803  1.00  0.00           H  
ATOM   2381 1HZ  LYS A 346      15.158  55.134  49.749  1.00  0.00           H  
ATOM   2382 2HZ  LYS A 346      16.326  53.982  49.926  1.00  0.00           H  
ATOM   2383 3HZ  LYS A 346      16.455  55.417  50.727  1.00  0.00           H  
ATOM   2384  N   GLN A 347      23.644  55.191  46.938  1.00  0.00           N  
ATOM   2385  CA  GLN A 347      25.070  55.232  47.229  1.00  0.00           C  
ATOM   2386  C   GLN A 347      25.822  56.072  46.203  1.00  0.00           C  
ATOM   2387  O   GLN A 347      26.695  56.862  46.569  1.00  0.00           O  
ATOM   2388  CB  GLN A 347      25.654  53.819  47.280  1.00  0.00           C  
ATOM   2389  CG  GLN A 347      27.149  53.772  47.592  1.00  0.00           C  
ATOM   2390  CD  GLN A 347      28.001  53.985  46.347  1.00  0.00           C  
ATOM   2391  NE2 GLN A 347      29.187  54.540  46.526  1.00  0.00           N  
ATOM   2392  OE1 GLN A 347      27.578  53.649  45.229  1.00  0.00           O  
ATOM   2393  H   GLN A 347      23.198  54.298  46.748  1.00  0.00           H  
ATOM   2394  HA  GLN A 347      25.205  55.697  48.205  1.00  0.00           H  
ATOM   2395 1HB  GLN A 347      25.131  53.238  48.040  1.00  0.00           H  
ATOM   2396 2HB  GLN A 347      25.487  53.322  46.322  1.00  0.00           H  
ATOM   2397 1HG  GLN A 347      27.384  54.563  48.307  1.00  0.00           H  
ATOM   2398 2HG  GLN A 347      27.396  52.799  48.021  1.00  0.00           H  
ATOM   2399 1HE2 GLN A 347      29.780  54.711  45.732  1.00  0.00           H  
ATOM   2400 2HE2 GLN A 347      29.489  54.796  47.449  1.00  0.00           H  
ATOM   2401  N   GLN A 348      25.479  55.920  44.923  1.00  0.00           N  
ATOM   2402  CA  GLN A 348      26.142  56.708  43.891  1.00  0.00           C  
ATOM   2403  C   GLN A 348      25.885  58.195  44.091  1.00  0.00           C  
ATOM   2404  O   GLN A 348      26.799  59.007  43.953  1.00  0.00           O  
ATOM   2405  CB  GLN A 348      25.686  56.295  42.489  1.00  0.00           C  
ATOM   2406  CG  GLN A 348      26.421  57.037  41.357  1.00  0.00           C  
ATOM   2407  CD  GLN A 348      25.920  56.649  39.979  1.00  0.00           C  
ATOM   2408  NE2 GLN A 348      25.756  57.645  39.109  1.00  0.00           N  
ATOM   2409  OE1 GLN A 348      25.678  55.469  39.702  1.00  0.00           O  
ATOM   2410  H   GLN A 348      24.774  55.236  44.662  1.00  0.00           H  
ATOM   2411  HA  GLN A 348      27.215  56.537  43.966  1.00  0.00           H  
ATOM   2412 1HB  GLN A 348      25.843  55.225  42.355  1.00  0.00           H  
ATOM   2413 2HB  GLN A 348      24.617  56.486  42.383  1.00  0.00           H  
ATOM   2414 1HG  GLN A 348      26.269  58.110  41.479  1.00  0.00           H  
ATOM   2415 2HG  GLN A 348      27.483  56.804  41.414  1.00  0.00           H  
ATOM   2416 1HE2 GLN A 348      25.402  57.464  38.181  1.00  0.00           H  
ATOM   2417 2HE2 GLN A 348      25.982  58.593  39.376  1.00  0.00           H  
ATOM   2418  N   GLU A 349      24.644  58.556  44.425  1.00  0.00           N  
ATOM   2419  CA  GLU A 349      24.301  59.962  44.615  1.00  0.00           C  
ATOM   2420  C   GLU A 349      25.064  60.577  45.785  1.00  0.00           C  
ATOM   2421  O   GLU A 349      25.583  61.690  45.673  1.00  0.00           O  
ATOM   2422  CB  GLU A 349      22.797  60.122  44.857  1.00  0.00           C  
ATOM   2423  CG  GLU A 349      21.915  59.909  43.630  1.00  0.00           C  
ATOM   2424  CD  GLU A 349      20.443  59.966  43.963  1.00  0.00           C  
ATOM   2425  OE1 GLU A 349      20.129  60.064  45.126  1.00  0.00           O  
ATOM   2426  OE2 GLU A 349      19.636  59.914  43.064  1.00  0.00           O1-
ATOM   2427  H   GLU A 349      23.920  57.848  44.517  1.00  0.00           H  
ATOM   2428  HA  GLU A 349      24.571  60.507  43.710  1.00  0.00           H  
ATOM   2429 1HB  GLU A 349      22.479  59.409  45.618  1.00  0.00           H  
ATOM   2430 2HB  GLU A 349      22.597  61.121  45.243  1.00  0.00           H  
ATOM   2431 1HG  GLU A 349      22.139  60.682  42.896  1.00  0.00           H  
ATOM   2432 2HG  GLU A 349      22.148  58.947  43.182  1.00  0.00           H  
ATOM   2433  N   GLU A 350      25.150  59.846  46.898  1.00  0.00           N  
ATOM   2434  CA  GLU A 350      25.874  60.342  48.063  1.00  0.00           C  
ATOM   2435  C   GLU A 350      27.361  60.436  47.767  1.00  0.00           C  
ATOM   2436  O   GLU A 350      28.026  61.395  48.161  1.00  0.00           O  
ATOM   2437  CB  GLU A 350      25.637  59.433  49.271  1.00  0.00           C  
ATOM   2438  CG  GLU A 350      24.211  59.449  49.802  1.00  0.00           C  
ATOM   2439  CD  GLU A 350      23.926  58.318  50.750  1.00  0.00           C  
ATOM   2440  OE1 GLU A 350      24.767  57.463  50.893  1.00  0.00           O  
ATOM   2441  OE2 GLU A 350      22.867  58.308  51.330  1.00  0.00           O1-
ATOM   2442  H   GLU A 350      24.688  58.942  46.941  1.00  0.00           H  
ATOM   2443  HA  GLU A 350      25.509  61.342  48.299  1.00  0.00           H  
ATOM   2444 1HB  GLU A 350      25.885  58.405  49.007  1.00  0.00           H  
ATOM   2445 2HB  GLU A 350      26.300  59.730  50.084  1.00  0.00           H  
ATOM   2446 1HG  GLU A 350      24.037  60.394  50.319  1.00  0.00           H  
ATOM   2447 2HG  GLU A 350      23.522  59.396  48.961  1.00  0.00           H  
ATOM   2448  N   PHE A 351      27.870  59.449  47.039  1.00  0.00           N  
ATOM   2449  CA  PHE A 351      29.267  59.419  46.650  1.00  0.00           C  
ATOM   2450  C   PHE A 351      29.638  60.665  45.856  1.00  0.00           C  
ATOM   2451  O   PHE A 351      30.636  61.325  46.150  1.00  0.00           O  
ATOM   2452  CB  PHE A 351      29.554  58.172  45.824  1.00  0.00           C  
ATOM   2453  CG  PHE A 351      30.874  58.191  45.164  1.00  0.00           C  
ATOM   2454  CD1 PHE A 351      32.015  57.773  45.816  1.00  0.00           C  
ATOM   2455  CD2 PHE A 351      30.977  58.637  43.871  1.00  0.00           C  
ATOM   2456  CE1 PHE A 351      33.230  57.807  45.178  1.00  0.00           C  
ATOM   2457  CE2 PHE A 351      32.177  58.671  43.239  1.00  0.00           C  
ATOM   2458  CZ  PHE A 351      33.306  58.258  43.889  1.00  0.00           C  
ATOM   2459  H   PHE A 351      27.270  58.681  46.754  1.00  0.00           H  
ATOM   2460  HA  PHE A 351      29.873  59.391  47.554  1.00  0.00           H  
ATOM   2461 1HB  PHE A 351      29.505  57.293  46.462  1.00  0.00           H  
ATOM   2462 2HB  PHE A 351      28.795  58.059  45.059  1.00  0.00           H  
ATOM   2463  HD1 PHE A 351      31.945  57.412  46.841  1.00  0.00           H  
ATOM   2464  HD2 PHE A 351      30.080  58.967  43.347  1.00  0.00           H  
ATOM   2465  HE1 PHE A 351      34.131  57.475  45.695  1.00  0.00           H  
ATOM   2466  HE2 PHE A 351      32.235  59.018  42.224  1.00  0.00           H  
ATOM   2467  HZ  PHE A 351      34.254  58.288  43.382  1.00  0.00           H  
ATOM   2468  N   GLU A 352      28.832  60.979  44.842  1.00  0.00           N  
ATOM   2469  CA  GLU A 352      29.100  62.118  43.976  1.00  0.00           C  
ATOM   2470  C   GLU A 352      29.079  63.436  44.744  1.00  0.00           C  
ATOM   2471  O   GLU A 352      29.927  64.303  44.514  1.00  0.00           O  
ATOM   2472  CB  GLU A 352      28.072  62.163  42.842  1.00  0.00           C  
ATOM   2473  CG  GLU A 352      28.256  61.076  41.796  1.00  0.00           C  
ATOM   2474  CD  GLU A 352      27.126  61.006  40.794  1.00  0.00           C  
ATOM   2475  OE1 GLU A 352      26.106  61.602  41.031  1.00  0.00           O  
ATOM   2476  OE2 GLU A 352      27.298  60.355  39.782  1.00  0.00           O1-
ATOM   2477  H   GLU A 352      28.025  60.393  44.650  1.00  0.00           H  
ATOM   2478  HA  GLU A 352      30.094  61.995  43.544  1.00  0.00           H  
ATOM   2479 1HB  GLU A 352      27.070  62.062  43.259  1.00  0.00           H  
ATOM   2480 2HB  GLU A 352      28.123  63.130  42.340  1.00  0.00           H  
ATOM   2481 1HG  GLU A 352      29.183  61.271  41.267  1.00  0.00           H  
ATOM   2482 2HG  GLU A 352      28.352  60.114  42.296  1.00  0.00           H  
ATOM   2483  N   GLU A 353      28.142  63.578  45.679  1.00  0.00           N  
ATOM   2484  CA  GLU A 353      28.078  64.797  46.475  1.00  0.00           C  
ATOM   2485  C   GLU A 353      29.314  64.936  47.357  1.00  0.00           C  
ATOM   2486  O   GLU A 353      29.861  66.032  47.505  1.00  0.00           O  
ATOM   2487  CB  GLU A 353      26.815  64.805  47.340  1.00  0.00           C  
ATOM   2488  CG  GLU A 353      26.612  66.082  48.144  1.00  0.00           C  
ATOM   2489  CD  GLU A 353      26.394  67.291  47.278  1.00  0.00           C  
ATOM   2490  OE1 GLU A 353      26.024  67.123  46.141  1.00  0.00           O  
ATOM   2491  OE2 GLU A 353      26.596  68.382  47.754  1.00  0.00           O1-
ATOM   2492  H   GLU A 353      27.447  62.847  45.810  1.00  0.00           H  
ATOM   2493  HA  GLU A 353      28.047  65.650  45.800  1.00  0.00           H  
ATOM   2494 1HB  GLU A 353      25.939  64.666  46.706  1.00  0.00           H  
ATOM   2495 2HB  GLU A 353      26.847  63.970  48.040  1.00  0.00           H  
ATOM   2496 1HG  GLU A 353      25.749  65.955  48.796  1.00  0.00           H  
ATOM   2497 2HG  GLU A 353      27.486  66.245  48.773  1.00  0.00           H  
ATOM   2498  N   LEU A 354      29.769  63.819  47.920  1.00  0.00           N  
ATOM   2499  CA  LEU A 354      30.955  63.827  48.766  1.00  0.00           C  
ATOM   2500  C   LEU A 354      32.224  64.105  47.951  1.00  0.00           C  
ATOM   2501  O   LEU A 354      33.123  64.804  48.427  1.00  0.00           O  
ATOM   2502  CB  LEU A 354      31.089  62.485  49.493  1.00  0.00           C  
ATOM   2503  CG  LEU A 354      30.054  62.217  50.594  1.00  0.00           C  
ATOM   2504  CD1 LEU A 354      30.120  60.754  51.011  1.00  0.00           C  
ATOM   2505  CD2 LEU A 354      30.321  63.136  51.776  1.00  0.00           C  
ATOM   2506  H   LEU A 354      29.265  62.949  47.774  1.00  0.00           H  
ATOM   2507  HA  LEU A 354      30.845  64.630  49.489  1.00  0.00           H  
ATOM   2508 1HB  LEU A 354      31.008  61.682  48.761  1.00  0.00           H  
ATOM   2509 2HB  LEU A 354      32.077  62.433  49.949  1.00  0.00           H  
ATOM   2510  HG  LEU A 354      29.053  62.407  50.203  1.00  0.00           H  
ATOM   2511 1HD1 LEU A 354      29.385  60.565  51.792  1.00  0.00           H  
ATOM   2512 2HD1 LEU A 354      29.907  60.120  50.149  1.00  0.00           H  
ATOM   2513 3HD1 LEU A 354      31.116  60.528  51.389  1.00  0.00           H  
ATOM   2514 1HD2 LEU A 354      29.584  62.947  52.557  1.00  0.00           H  
ATOM   2515 2HD2 LEU A 354      31.320  62.947  52.166  1.00  0.00           H  
ATOM   2516 3HD2 LEU A 354      30.248  64.175  51.453  1.00  0.00           H  
ATOM   2517  N   ILE A 355      32.282  63.616  46.705  1.00  0.00           N  
ATOM   2518  CA  ILE A 355      33.405  63.975  45.837  1.00  0.00           C  
ATOM   2519  C   ILE A 355      33.457  65.477  45.628  1.00  0.00           C  
ATOM   2520  O   ILE A 355      34.518  66.087  45.759  1.00  0.00           O  
ATOM   2521  CB  ILE A 355      33.321  63.321  44.435  1.00  0.00           C  
ATOM   2522  CG1 ILE A 355      33.589  61.798  44.489  1.00  0.00           C  
ATOM   2523  CG2 ILE A 355      34.330  64.018  43.493  1.00  0.00           C  
ATOM   2524  CD1 ILE A 355      35.052  61.405  44.721  1.00  0.00           C  
ATOM   2525  H   ILE A 355      31.556  62.988  46.375  1.00  0.00           H  
ATOM   2526  HA  ILE A 355      34.330  63.667  46.318  1.00  0.00           H  
ATOM   2527  HB  ILE A 355      32.315  63.451  44.037  1.00  0.00           H  
ATOM   2528 1HG1 ILE A 355      32.987  61.380  45.289  1.00  0.00           H  
ATOM   2529 2HG1 ILE A 355      33.264  61.354  43.554  1.00  0.00           H  
ATOM   2530 1HG2 ILE A 355      34.265  63.583  42.508  1.00  0.00           H  
ATOM   2531 2HG2 ILE A 355      34.105  65.081  43.420  1.00  0.00           H  
ATOM   2532 3HG2 ILE A 355      35.341  63.900  43.874  1.00  0.00           H  
ATOM   2533 1HD1 ILE A 355      35.133  60.322  44.752  1.00  0.00           H  
ATOM   2534 2HD1 ILE A 355      35.674  61.783  43.913  1.00  0.00           H  
ATOM   2535 3HD1 ILE A 355      35.400  61.815  45.657  1.00  0.00           H  
ATOM   2536  N   ARG A 356      32.315  66.073  45.281  1.00  0.00           N  
ATOM   2537  CA  ARG A 356      32.270  67.506  45.022  1.00  0.00           C  
ATOM   2538  C   ARG A 356      32.746  68.314  46.220  1.00  0.00           C  
ATOM   2539  O   ARG A 356      33.490  69.286  46.061  1.00  0.00           O  
ATOM   2540  CB  ARG A 356      30.856  67.935  44.661  1.00  0.00           C  
ATOM   2541  CG  ARG A 356      30.341  67.393  43.336  1.00  0.00           C  
ATOM   2542  CD  ARG A 356      28.877  67.600  43.191  1.00  0.00           C  
ATOM   2543  NE  ARG A 356      28.357  66.964  41.992  1.00  0.00           N  
ATOM   2544  CZ  ARG A 356      27.048  66.792  41.725  1.00  0.00           C  
ATOM   2545  NH1 ARG A 356      26.141  67.214  42.576  1.00  0.00           N1+
ATOM   2546  NH2 ARG A 356      26.675  66.198  40.602  1.00  0.00           N  
ATOM   2547  H   ARG A 356      31.473  65.517  45.175  1.00  0.00           H  
ATOM   2548  HA  ARG A 356      32.940  67.725  44.189  1.00  0.00           H  
ATOM   2549 1HB  ARG A 356      30.167  67.611  45.441  1.00  0.00           H  
ATOM   2550 2HB  ARG A 356      30.807  69.023  44.614  1.00  0.00           H  
ATOM   2551 1HG  ARG A 356      30.844  67.903  42.515  1.00  0.00           H  
ATOM   2552 2HG  ARG A 356      30.544  66.324  43.278  1.00  0.00           H  
ATOM   2553 1HD  ARG A 356      28.362  67.177  44.053  1.00  0.00           H  
ATOM   2554 2HD  ARG A 356      28.665  68.667  43.129  1.00  0.00           H  
ATOM   2555  HE  ARG A 356      29.025  66.625  41.311  1.00  0.00           H  
ATOM   2556 1HH1 ARG A 356      26.426  67.667  43.434  1.00  0.00           H  
ATOM   2557 2HH1 ARG A 356      25.159  67.084  42.375  1.00  0.00           H  
ATOM   2558 1HH2 ARG A 356      27.374  65.875  39.946  1.00  0.00           H  
ATOM   2559 2HH2 ARG A 356      25.695  66.070  40.403  1.00  0.00           H  
ATOM   2560  N   ILE A 357      32.342  67.917  47.423  1.00  0.00           N  
ATOM   2561  CA  ILE A 357      32.827  68.613  48.603  1.00  0.00           C  
ATOM   2562  C   ILE A 357      34.344  68.533  48.706  1.00  0.00           C  
ATOM   2563  O   ILE A 357      35.010  69.550  48.908  1.00  0.00           O  
ATOM   2564  CB  ILE A 357      32.194  68.032  49.881  1.00  0.00           C  
ATOM   2565  CG1 ILE A 357      30.696  68.346  49.924  1.00  0.00           C  
ATOM   2566  CG2 ILE A 357      32.890  68.580  51.116  1.00  0.00           C  
ATOM   2567  CD1 ILE A 357      29.928  67.522  50.932  1.00  0.00           C  
ATOM   2568  H   ILE A 357      31.681  67.150  47.513  1.00  0.00           H  
ATOM   2569  HA  ILE A 357      32.550  69.663  48.514  1.00  0.00           H  
ATOM   2570  HB  ILE A 357      32.289  66.947  49.873  1.00  0.00           H  
ATOM   2571 1HG1 ILE A 357      30.551  69.399  50.163  1.00  0.00           H  
ATOM   2572 2HG1 ILE A 357      30.259  68.171  48.941  1.00  0.00           H  
ATOM   2573 1HG2 ILE A 357      32.431  68.161  52.011  1.00  0.00           H  
ATOM   2574 2HG2 ILE A 357      33.944  68.309  51.090  1.00  0.00           H  
ATOM   2575 3HG2 ILE A 357      32.797  69.666  51.136  1.00  0.00           H  
ATOM   2576 1HD1 ILE A 357      28.874  67.801  50.904  1.00  0.00           H  
ATOM   2577 2HD1 ILE A 357      30.031  66.463  50.692  1.00  0.00           H  
ATOM   2578 3HD1 ILE A 357      30.324  67.707  51.930  1.00  0.00           H  
ATOM   2579  N   LEU A 358      34.902  67.340  48.530  1.00  0.00           N  
ATOM   2580  CA  LEU A 358      36.339  67.185  48.694  1.00  0.00           C  
ATOM   2581  C   LEU A 358      37.109  67.896  47.597  1.00  0.00           C  
ATOM   2582  O   LEU A 358      38.164  68.483  47.847  1.00  0.00           O  
ATOM   2583  CB  LEU A 358      36.710  65.696  48.702  1.00  0.00           C  
ATOM   2584  CG  LEU A 358      36.230  64.898  49.920  1.00  0.00           C  
ATOM   2585  CD1 LEU A 358      36.525  63.419  49.705  1.00  0.00           C  
ATOM   2586  CD2 LEU A 358      36.922  65.416  51.172  1.00  0.00           C  
ATOM   2587  H   LEU A 358      34.346  66.534  48.282  1.00  0.00           H  
ATOM   2588  HA  LEU A 358      36.625  67.624  49.649  1.00  0.00           H  
ATOM   2589 1HB  LEU A 358      36.290  65.229  47.812  1.00  0.00           H  
ATOM   2590 2HB  LEU A 358      37.795  65.610  48.654  1.00  0.00           H  
ATOM   2591  HG  LEU A 358      35.151  65.010  50.027  1.00  0.00           H  
ATOM   2592 1HD1 LEU A 358      36.183  62.850  50.570  1.00  0.00           H  
ATOM   2593 2HD1 LEU A 358      36.002  63.069  48.815  1.00  0.00           H  
ATOM   2594 3HD1 LEU A 358      37.597  63.276  49.578  1.00  0.00           H  
ATOM   2595 1HD2 LEU A 358      36.580  64.847  52.039  1.00  0.00           H  
ATOM   2596 2HD2 LEU A 358      38.001  65.302  51.067  1.00  0.00           H  
ATOM   2597 3HD2 LEU A 358      36.681  66.469  51.310  1.00  0.00           H  
ATOM   2598  N   VAL A 359      36.609  67.861  46.370  1.00  0.00           N  
ATOM   2599  CA  VAL A 359      37.309  68.526  45.280  1.00  0.00           C  
ATOM   2600  C   VAL A 359      37.450  70.014  45.566  1.00  0.00           C  
ATOM   2601  O   VAL A 359      38.487  70.615  45.287  1.00  0.00           O  
ATOM   2602  CB  VAL A 359      36.556  68.326  43.952  1.00  0.00           C  
ATOM   2603  CG1 VAL A 359      37.067  69.296  42.897  1.00  0.00           C  
ATOM   2604  CG2 VAL A 359      36.709  66.888  43.483  1.00  0.00           C  
ATOM   2605  H   VAL A 359      35.743  67.377  46.176  1.00  0.00           H  
ATOM   2606  HA  VAL A 359      38.307  68.095  45.197  1.00  0.00           H  
ATOM   2607  HB  VAL A 359      35.500  68.548  44.108  1.00  0.00           H  
ATOM   2608 1HG1 VAL A 359      36.523  69.140  41.966  1.00  0.00           H  
ATOM   2609 2HG1 VAL A 359      36.914  70.319  43.241  1.00  0.00           H  
ATOM   2610 3HG1 VAL A 359      38.130  69.121  42.730  1.00  0.00           H  
ATOM   2611 1HG2 VAL A 359      36.171  66.753  42.544  1.00  0.00           H  
ATOM   2612 2HG2 VAL A 359      37.764  66.664  43.332  1.00  0.00           H  
ATOM   2613 3HG2 VAL A 359      36.297  66.213  44.234  1.00  0.00           H  
ATOM   2614  N   ALA A 360      36.400  70.613  46.128  1.00  0.00           N  
ATOM   2615  CA  ALA A 360      36.426  72.027  46.486  1.00  0.00           C  
ATOM   2616  C   ALA A 360      37.392  72.305  47.639  1.00  0.00           C  
ATOM   2617  O   ALA A 360      38.056  73.341  47.668  1.00  0.00           O  
ATOM   2618  CB  ALA A 360      35.026  72.501  46.848  1.00  0.00           C  
ATOM   2619  H   ALA A 360      35.563  70.076  46.310  1.00  0.00           H  
ATOM   2620  HA  ALA A 360      36.774  72.596  45.624  1.00  0.00           H  
ATOM   2621 1HB  ALA A 360      35.055  73.561  47.106  1.00  0.00           H  
ATOM   2622 2HB  ALA A 360      34.361  72.355  45.997  1.00  0.00           H  
ATOM   2623 3HB  ALA A 360      34.657  71.932  47.699  1.00  0.00           H  
ATOM   2624  N   LEU A 361      37.472  71.378  48.595  1.00  0.00           N  
ATOM   2625  CA  LEU A 361      38.372  71.534  49.736  1.00  0.00           C  
ATOM   2626  C   LEU A 361      39.835  71.327  49.347  1.00  0.00           C  
ATOM   2627  O   LEU A 361      40.730  71.971  49.893  1.00  0.00           O  
ATOM   2628  CB  LEU A 361      37.991  70.544  50.843  1.00  0.00           C  
ATOM   2629  CG  LEU A 361      36.631  70.785  51.512  1.00  0.00           C  
ATOM   2630  CD1 LEU A 361      36.294  69.607  52.415  1.00  0.00           C  
ATOM   2631  CD2 LEU A 361      36.679  72.084  52.304  1.00  0.00           C  
ATOM   2632  H   LEU A 361      36.900  70.548  48.530  1.00  0.00           H  
ATOM   2633  HA  LEU A 361      38.276  72.551  50.115  1.00  0.00           H  
ATOM   2634 1HB  LEU A 361      37.979  69.540  50.422  1.00  0.00           H  
ATOM   2635 2HB  LEU A 361      38.755  70.581  51.620  1.00  0.00           H  
ATOM   2636  HG  LEU A 361      35.857  70.853  50.749  1.00  0.00           H  
ATOM   2637 1HD1 LEU A 361      35.328  69.778  52.890  1.00  0.00           H  
ATOM   2638 2HD1 LEU A 361      36.247  68.695  51.820  1.00  0.00           H  
ATOM   2639 3HD1 LEU A 361      37.061  69.504  53.182  1.00  0.00           H  
ATOM   2640 1HD2 LEU A 361      35.713  72.257  52.779  1.00  0.00           H  
ATOM   2641 2HD2 LEU A 361      37.452  72.017  53.069  1.00  0.00           H  
ATOM   2642 3HD2 LEU A 361      36.905  72.912  51.631  1.00  0.00           H  
ATOM   2643  N   VAL A 362      40.072  70.423  48.400  1.00  0.00           N  
ATOM   2644  CA  VAL A 362      41.421  70.114  47.943  1.00  0.00           C  
ATOM   2645  C   VAL A 362      41.978  71.174  46.994  1.00  0.00           C  
ATOM   2646  O   VAL A 362      43.163  71.506  47.043  1.00  0.00           O  
ATOM   2647  CB  VAL A 362      41.444  68.753  47.224  1.00  0.00           C  
ATOM   2648  CG1 VAL A 362      42.781  68.538  46.530  1.00  0.00           C  
ATOM   2649  CG2 VAL A 362      41.170  67.637  48.221  1.00  0.00           C  
ATOM   2650  H   VAL A 362      39.289  69.936  47.988  1.00  0.00           H  
ATOM   2651  HA  VAL A 362      42.077  70.063  48.812  1.00  0.00           H  
ATOM   2652  HB  VAL A 362      40.674  68.746  46.451  1.00  0.00           H  
ATOM   2653 1HG1 VAL A 362      42.779  67.571  46.026  1.00  0.00           H  
ATOM   2654 2HG1 VAL A 362      42.938  69.329  45.794  1.00  0.00           H  
ATOM   2655 3HG1 VAL A 362      43.581  68.562  47.266  1.00  0.00           H  
ATOM   2656 1HG2 VAL A 362      41.188  66.676  47.707  1.00  0.00           H  
ATOM   2657 2HG2 VAL A 362      41.936  67.646  48.997  1.00  0.00           H  
ATOM   2658 3HG2 VAL A 362      40.192  67.787  48.677  1.00  0.00           H  
ATOM   2659  N   GLY A 363      41.192  71.753  46.099  1.00  0.00           N  
ATOM   2660  CA  GLY A 363      41.588  72.846  45.218  1.00  0.00           C  
ATOM   2661  C   GLY A 363      41.992  74.079  46.020  1.00  0.00           C  
ATOM   2662  O   GLY A 363      42.966  74.755  45.686  1.00  0.00           O  
ATOM   2663  H   GLY A 363      40.251  71.393  46.041  1.00  0.00           H  
ATOM   2664 1HA  GLY A 363      42.421  72.526  44.592  1.00  0.00           H  
ATOM   2665 2HA  GLY A 363      40.762  73.096  44.553  1.00  0.00           H  
ATOM   2666  N   LYS A 364      41.239  74.367  47.075  1.00  0.00           N  
ATOM   2667  CA  LYS A 364      41.519  75.517  47.926  1.00  0.00           C  
ATOM   2668  C   LYS A 364      42.857  75.365  48.637  1.00  0.00           C  
ATOM   2669  O   LYS A 364      43.620  76.323  48.755  1.00  0.00           O  
ATOM   2670  CB  LYS A 364      40.400  75.712  48.949  1.00  0.00           C  
ATOM   2671  CG  LYS A 364      39.094  76.232  48.361  1.00  0.00           C  
ATOM   2672  CD  LYS A 364      37.990  76.259  49.407  1.00  0.00           C  
ATOM   2673  CE  LYS A 364      38.263  77.311  50.473  1.00  0.00           C  
ATOM   2674  NZ  LYS A 364      37.153  77.404  51.460  1.00  0.00           N1+
ATOM   2675  H   LYS A 364      40.453  73.771  47.295  1.00  0.00           H  
ATOM   2676  HA  LYS A 364      41.577  76.401  47.289  1.00  0.00           H  
ATOM   2677 1HB  LYS A 364      40.189  74.765  49.444  1.00  0.00           H  
ATOM   2678 2HB  LYS A 364      40.724  76.415  49.714  1.00  0.00           H  
ATOM   2679 1HG  LYS A 364      39.244  77.242  47.977  1.00  0.00           H  
ATOM   2680 2HG  LYS A 364      38.784  75.590  47.537  1.00  0.00           H  
ATOM   2681 1HD  LYS A 364      37.035  76.483  48.925  1.00  0.00           H  
ATOM   2682 2HD  LYS A 364      37.915  75.282  49.885  1.00  0.00           H  
ATOM   2683 1HE  LYS A 364      39.181  77.062  51.002  1.00  0.00           H  
ATOM   2684 2HE  LYS A 364      38.394  78.285  50.001  1.00  0.00           H  
ATOM   2685 1HZ  LYS A 364      37.372  78.112  52.148  1.00  0.00           H  
ATOM   2686 2HZ  LYS A 364      36.297  77.654  50.983  1.00  0.00           H  
ATOM   2687 3HZ  LYS A 364      37.033  76.514  51.918  1.00  0.00           H  
ATOM   2688  N   LEU A 365      43.136  74.155  49.109  1.00  0.00           N  
ATOM   2689  CA  LEU A 365      44.383  73.875  49.812  1.00  0.00           C  
ATOM   2690  C   LEU A 365      45.583  74.039  48.887  1.00  0.00           C  
ATOM   2691  O   LEU A 365      46.616  74.576  49.285  1.00  0.00           O  
ATOM   2692  CB  LEU A 365      44.360  72.453  50.386  1.00  0.00           C  
ATOM   2693  CG  LEU A 365      45.627  72.018  51.134  1.00  0.00           C  
ATOM   2694  CD1 LEU A 365      45.865  72.950  52.314  1.00  0.00           C  
ATOM   2695  CD2 LEU A 365      45.473  70.577  51.598  1.00  0.00           C  
ATOM   2696  H   LEU A 365      42.467  73.409  48.979  1.00  0.00           H  
ATOM   2697  HA  LEU A 365      44.484  74.597  50.621  1.00  0.00           H  
ATOM   2698 1HB  LEU A 365      43.522  72.370  51.077  1.00  0.00           H  
ATOM   2699 2HB  LEU A 365      44.200  71.752  49.567  1.00  0.00           H  
ATOM   2700  HG  LEU A 365      46.487  72.094  50.469  1.00  0.00           H  
ATOM   2701 1HD1 LEU A 365      46.766  72.641  52.847  1.00  0.00           H  
ATOM   2702 2HD1 LEU A 365      45.992  73.971  51.952  1.00  0.00           H  
ATOM   2703 3HD1 LEU A 365      45.012  72.908  52.989  1.00  0.00           H  
ATOM   2704 1HD2 LEU A 365      46.373  70.268  52.131  1.00  0.00           H  
ATOM   2705 2HD2 LEU A 365      44.613  70.499  52.264  1.00  0.00           H  
ATOM   2706 3HD2 LEU A 365      45.321  69.930  50.734  1.00  0.00           H  
ATOM   2707  N   ILE A 366      45.440  73.568  47.652  1.00  0.00           N  
ATOM   2708  CA  ILE A 366      46.512  73.661  46.669  1.00  0.00           C  
ATOM   2709  C   ILE A 366      46.822  75.114  46.325  1.00  0.00           C  
ATOM   2710  O   ILE A 366      47.984  75.496  46.187  1.00  0.00           O  
ATOM   2711  CB  ILE A 366      46.148  72.895  45.385  1.00  0.00           C  
ATOM   2712  CG1 ILE A 366      46.084  71.391  45.661  1.00  0.00           C  
ATOM   2713  CG2 ILE A 366      47.152  73.196  44.283  1.00  0.00           C  
ATOM   2714  CD1 ILE A 366      45.358  70.604  44.593  1.00  0.00           C  
ATOM   2715  H   ILE A 366      44.566  73.139  47.388  1.00  0.00           H  
ATOM   2716  HA  ILE A 366      47.410  73.223  47.107  1.00  0.00           H  
ATOM   2717  HB  ILE A 366      45.155  73.197  45.051  1.00  0.00           H  
ATOM   2718 1HG1 ILE A 366      47.095  70.994  45.748  1.00  0.00           H  
ATOM   2719 2HG1 ILE A 366      45.582  71.216  46.613  1.00  0.00           H  
ATOM   2720 1HG2 ILE A 366      46.880  72.646  43.382  1.00  0.00           H  
ATOM   2721 2HG2 ILE A 366      47.150  74.264  44.070  1.00  0.00           H  
ATOM   2722 3HG2 ILE A 366      48.149  72.892  44.607  1.00  0.00           H  
ATOM   2723 1HD1 ILE A 366      45.354  69.547  44.860  1.00  0.00           H  
ATOM   2724 2HD1 ILE A 366      44.331  70.961  44.513  1.00  0.00           H  
ATOM   2725 3HD1 ILE A 366      45.864  70.735  43.637  1.00  0.00           H  
ATOM   2726  N   ALA A 367      45.773  75.919  46.188  1.00  0.00           N  
ATOM   2727  CA  ALA A 367      45.930  77.332  45.859  1.00  0.00           C  
ATOM   2728  C   ALA A 367      46.644  78.080  46.976  1.00  0.00           C  
ATOM   2729  O   ALA A 367      47.499  78.929  46.721  1.00  0.00           O  
ATOM   2730  CB  ALA A 367      44.575  77.965  45.582  1.00  0.00           C  
ATOM   2731  H   ALA A 367      44.844  75.544  46.313  1.00  0.00           H  
ATOM   2732  HA  ALA A 367      46.545  77.404  44.961  1.00  0.00           H  
ATOM   2733 1HB  ALA A 367      44.708  79.019  45.338  1.00  0.00           H  
ATOM   2734 2HB  ALA A 367      44.101  77.456  44.742  1.00  0.00           H  
ATOM   2735 3HB  ALA A 367      43.944  77.873  46.464  1.00  0.00           H  
ATOM   2736  N   GLN A 368      46.291  77.761  48.217  1.00  0.00           N  
ATOM   2737  CA  GLN A 368      46.898  78.404  49.376  1.00  0.00           C  
ATOM   2738  C   GLN A 368      48.382  78.074  49.474  1.00  0.00           C  
ATOM   2739  O   GLN A 368      49.199  78.939  49.788  1.00  0.00           O  
ATOM   2740  CB  GLN A 368      46.183  77.977  50.661  1.00  0.00           C  
ATOM   2741  CG  GLN A 368      46.764  78.582  51.927  1.00  0.00           C  
ATOM   2742  CD  GLN A 368      46.609  80.090  51.973  1.00  0.00           C  
ATOM   2743  NE2 GLN A 368      47.533  80.758  52.652  1.00  0.00           N  
ATOM   2744  OE1 GLN A 368      45.670  80.650  51.401  1.00  0.00           O  
ATOM   2745  H   GLN A 368      45.583  77.054  48.360  1.00  0.00           H  
ATOM   2746  HA  GLN A 368      46.802  79.482  49.254  1.00  0.00           H  
ATOM   2747 1HB  GLN A 368      45.132  78.263  50.604  1.00  0.00           H  
ATOM   2748 2HB  GLN A 368      46.222  76.892  50.758  1.00  0.00           H  
ATOM   2749 1HG  GLN A 368      46.249  78.159  52.790  1.00  0.00           H  
ATOM   2750 2HG  GLN A 368      47.828  78.345  51.975  1.00  0.00           H  
ATOM   2751 1HE2 GLN A 368      47.484  81.757  52.718  1.00  0.00           H  
ATOM   2752 2HE2 GLN A 368      48.280  80.267  53.101  1.00  0.00           H  
ATOM   2753  N   ILE A 369      48.723  76.820  49.202  1.00  0.00           N  
ATOM   2754  CA  ILE A 369      50.111  76.374  49.260  1.00  0.00           C  
ATOM   2755  C   ILE A 369      50.959  77.072  48.202  1.00  0.00           C  
ATOM   2756  O   ILE A 369      52.095  77.465  48.462  1.00  0.00           O  
ATOM   2757  CB  ILE A 369      50.207  74.850  49.069  1.00  0.00           C  
ATOM   2758  CG1 ILE A 369      49.632  74.122  50.288  1.00  0.00           C  
ATOM   2759  CG2 ILE A 369      51.649  74.433  48.830  1.00  0.00           C  
ATOM   2760  CD1 ILE A 369      49.353  72.656  50.050  1.00  0.00           C  
ATOM   2761  H   ILE A 369      48.005  76.157  48.950  1.00  0.00           H  
ATOM   2762  HA  ILE A 369      50.512  76.640  50.237  1.00  0.00           H  
ATOM   2763  HB  ILE A 369      49.606  74.552  48.211  1.00  0.00           H  
ATOM   2764 1HG1 ILE A 369      50.324  74.207  51.124  1.00  0.00           H  
ATOM   2765 2HG1 ILE A 369      48.699  74.600  50.588  1.00  0.00           H  
ATOM   2766 1HG2 ILE A 369      51.699  73.352  48.699  1.00  0.00           H  
ATOM   2767 2HG2 ILE A 369      52.025  74.924  47.935  1.00  0.00           H  
ATOM   2768 3HG2 ILE A 369      52.259  74.722  49.687  1.00  0.00           H  
ATOM   2769 1HD1 ILE A 369      48.947  72.209  50.957  1.00  0.00           H  
ATOM   2770 2HD1 ILE A 369      48.633  72.548  49.238  1.00  0.00           H  
ATOM   2771 3HD1 ILE A 369      50.282  72.150  49.782  1.00  0.00           H  
ATOM   2772  N   ALA A 370      50.397  77.225  47.006  1.00  0.00           N  
ATOM   2773  CA  ALA A 370      51.100  77.875  45.909  1.00  0.00           C  
ATOM   2774  C   ALA A 370      51.368  79.342  46.216  1.00  0.00           C  
ATOM   2775  O   ALA A 370      52.445  79.861  45.924  1.00  0.00           O  
ATOM   2776  CB  ALA A 370      50.300  77.745  44.619  1.00  0.00           C  
ATOM   2777  H   ALA A 370      49.459  76.878  46.856  1.00  0.00           H  
ATOM   2778  HA  ALA A 370      52.061  77.380  45.780  1.00  0.00           H  
ATOM   2779 1HB  ALA A 370      50.838  78.234  43.807  1.00  0.00           H  
ATOM   2780 2HB  ALA A 370      50.166  76.689  44.380  1.00  0.00           H  
ATOM   2781 3HB  ALA A 370      49.327  78.214  44.745  1.00  0.00           H  
ATOM   2782  N   GLU A 371      50.383  80.005  46.813  1.00  0.00           N  
ATOM   2783  CA  GLU A 371      50.510  81.415  47.165  1.00  0.00           C  
ATOM   2784  C   GLU A 371      51.590  81.624  48.217  1.00  0.00           C  
ATOM   2785  O   GLU A 371      52.367  82.577  48.144  1.00  0.00           O  
ATOM   2786  CB  GLU A 371      49.175  81.961  47.675  1.00  0.00           C  
ATOM   2787  CG  GLU A 371      49.241  83.384  48.212  1.00  0.00           C  
ATOM   2788  CD  GLU A 371      47.955  83.828  48.851  1.00  0.00           C  
ATOM   2789  OE1 GLU A 371      47.210  82.985  49.290  1.00  0.00           O  
ATOM   2790  OE2 GLU A 371      47.718  85.011  48.902  1.00  0.00           O1-
ATOM   2791  H   GLU A 371      49.521  79.522  47.027  1.00  0.00           H  
ATOM   2792  HA  GLU A 371      50.807  81.961  46.270  1.00  0.00           H  
ATOM   2793 1HB  GLU A 371      48.442  81.942  46.869  1.00  0.00           H  
ATOM   2794 2HB  GLU A 371      48.801  81.319  48.474  1.00  0.00           H  
ATOM   2795 1HG  GLU A 371      50.040  83.446  48.950  1.00  0.00           H  
ATOM   2796 2HG  GLU A 371      49.487  84.057  47.395  1.00  0.00           H  
ATOM   2797  N   GLU A 372      51.637  80.727  49.198  1.00  0.00           N  
ATOM   2798  CA  GLU A 372      52.621  80.811  50.268  1.00  0.00           C  
ATOM   2799  C   GLU A 372      54.037  80.630  49.731  1.00  0.00           C  
ATOM   2800  O   GLU A 372      54.963  81.327  50.146  1.00  0.00           O  
ATOM   2801  CB  GLU A 372      52.335  79.759  51.341  1.00  0.00           C  
ATOM   2802  CG  GLU A 372      51.105  80.045  52.189  1.00  0.00           C  
ATOM   2803  CD  GLU A 372      50.785  78.935  53.152  1.00  0.00           C  
ATOM   2804  OE1 GLU A 372      51.479  77.947  53.139  1.00  0.00           O  
ATOM   2805  OE2 GLU A 372      49.845  79.075  53.899  1.00  0.00           O1-
ATOM   2806  H   GLU A 372      50.970  79.967  49.200  1.00  0.00           H  
ATOM   2807  HA  GLU A 372      52.557  81.806  50.710  1.00  0.00           H  
ATOM   2808 1HB  GLU A 372      52.197  78.786  50.869  1.00  0.00           H  
ATOM   2809 2HB  GLU A 372      53.191  79.677  52.011  1.00  0.00           H  
ATOM   2810 1HG  GLU A 372      51.271  80.963  52.754  1.00  0.00           H  
ATOM   2811 2HG  GLU A 372      50.252  80.207  51.531  1.00  0.00           H  
ATOM   2812  N   ARG A 373      54.196  79.691  48.806  1.00  0.00           N  
ATOM   2813  CA  ARG A 373      55.497  79.416  48.208  1.00  0.00           C  
ATOM   2814  C   ARG A 373      55.999  80.610  47.407  1.00  0.00           C  
ATOM   2815  O   ARG A 373      57.206  80.793  47.237  1.00  0.00           O  
ATOM   2816  CB  ARG A 373      55.424  78.195  47.304  1.00  0.00           C  
ATOM   2817  CG  ARG A 373      55.234  76.873  48.028  1.00  0.00           C  
ATOM   2818  CD  ARG A 373      55.127  75.736  47.077  1.00  0.00           C  
ATOM   2819  NE  ARG A 373      54.944  74.468  47.766  1.00  0.00           N  
ATOM   2820  CZ  ARG A 373      54.691  73.295  47.155  1.00  0.00           C  
ATOM   2821  NH1 ARG A 373      54.593  73.246  45.844  1.00  0.00           N1+
ATOM   2822  NH2 ARG A 373      54.542  72.194  47.871  1.00  0.00           N  
ATOM   2823  H   ARG A 373      53.395  79.154  48.506  1.00  0.00           H  
ATOM   2824  HA  ARG A 373      56.207  79.233  49.015  1.00  0.00           H  
ATOM   2825 1HB  ARG A 373      54.596  78.310  46.605  1.00  0.00           H  
ATOM   2826 2HB  ARG A 373      56.340  78.122  46.718  1.00  0.00           H  
ATOM   2827 1HG  ARG A 373      56.085  76.691  48.685  1.00  0.00           H  
ATOM   2828 2HG  ARG A 373      54.319  76.910  48.621  1.00  0.00           H  
ATOM   2829 1HD  ARG A 373      54.273  75.892  46.419  1.00  0.00           H  
ATOM   2830 2HD  ARG A 373      56.037  75.673  46.482  1.00  0.00           H  
ATOM   2831  HE  ARG A 373      55.013  74.467  48.776  1.00  0.00           H  
ATOM   2832 1HH1 ARG A 373      54.708  74.085  45.297  1.00  0.00           H  
ATOM   2833 2HH1 ARG A 373      54.403  72.365  45.386  1.00  0.00           H  
ATOM   2834 1HH2 ARG A 373      54.618  72.234  48.878  1.00  0.00           H  
ATOM   2835 2HH2 ARG A 373      54.352  71.316  47.415  1.00  0.00           H  
ATOM   2836  N   GLY A 374      55.123  81.429  46.907  1.00  0.00           N  
ATOM   2837  CA  GLY A 374      55.641  82.667  46.353  1.00  0.00           C  
ATOM   2838  C   GLY A 374      56.132  82.402  44.948  1.00  0.00           C  
ATOM   2839  O   GLY A 374      57.087  83.027  44.485  1.00  0.00           O  
ATOM   2840  H   GLY A 374      54.145  81.174  46.928  1.00  0.00           H  
ATOM   2841 1HA  GLY A 374      54.857  83.423  46.356  1.00  0.00           H  
ATOM   2842 2HA  GLY A 374      56.448  83.038  46.984  1.00  0.00           H  
ATOM   2843  N   ALA A 375      55.455  81.467  44.293  1.00  0.00           N  
ATOM   2844  CA  ALA A 375      55.772  81.072  42.936  1.00  0.00           C  
ATOM   2845  C   ALA A 375      55.515  82.215  41.959  1.00  0.00           C  
ATOM   2846  O   ALA A 375      54.620  83.032  42.167  1.00  0.00           O  
ATOM   2847  CB  ALA A 375      54.966  79.843  42.541  1.00  0.00           C  
ATOM   2848  H   ALA A 375      54.685  81.003  44.753  1.00  0.00           H  
ATOM   2849  HA  ALA A 375      56.829  80.804  42.889  1.00  0.00           H  
ATOM   2850 1HB  ALA A 375      55.216  79.558  41.520  1.00  0.00           H  
ATOM   2851 2HB  ALA A 375      55.202  79.022  43.217  1.00  0.00           H  
ATOM   2852 3HB  ALA A 375      53.904  80.071  42.604  1.00  0.00           H  
ATOM   2853  N   PRO A 376      56.311  82.260  40.897  1.00  0.00           N  
ATOM   2854  CA  PRO A 376      56.236  83.341  39.929  1.00  0.00           C  
ATOM   2855  C   PRO A 376      54.844  83.448  39.315  1.00  0.00           C  
ATOM   2856  O   PRO A 376      54.157  82.443  39.134  1.00  0.00           O  
ATOM   2857  CB  PRO A 376      57.283  82.939  38.887  1.00  0.00           C  
ATOM   2858  CG  PRO A 376      58.287  82.155  39.660  1.00  0.00           C  
ATOM   2859  CD  PRO A 376      57.465  81.357  40.637  1.00  0.00           C  
ATOM   2860  HA  PRO A 376      56.461  84.279  40.438  1.00  0.00           H  
ATOM   2861 1HB  PRO A 376      56.810  82.354  38.083  1.00  0.00           H  
ATOM   2862 2HB  PRO A 376      57.713  83.838  38.419  1.00  0.00           H  
ATOM   2863 1HG  PRO A 376      58.876  81.518  38.984  1.00  0.00           H  
ATOM   2864 2HG  PRO A 376      58.996  82.832  40.158  1.00  0.00           H  
ATOM   2865 1HD  PRO A 376      57.146  80.414  40.168  1.00  0.00           H  
ATOM   2866 2HD  PRO A 376      58.060  81.158  41.542  1.00  0.00           H  
ATOM   2867  N   PRO A 377      54.437  84.675  38.998  1.00  0.00           N  
ATOM   2868  CA  PRO A 377      53.046  84.971  38.688  1.00  0.00           C  
ATOM   2869  C   PRO A 377      52.511  84.109  37.556  1.00  0.00           C  
ATOM   2870  O   PRO A 377      51.341  83.726  37.554  1.00  0.00           O  
ATOM   2871  CB  PRO A 377      53.096  86.449  38.287  1.00  0.00           C  
ATOM   2872  CG  PRO A 377      54.154  87.030  39.165  1.00  0.00           C  
ATOM   2873  CD  PRO A 377      55.207  85.957  39.238  1.00  0.00           C  
ATOM   2874  HA  PRO A 377      52.443  84.774  39.574  1.00  0.00           H  
ATOM   2875 1HB  PRO A 377      53.332  86.541  37.216  1.00  0.00           H  
ATOM   2876 2HB  PRO A 377      52.112  86.915  38.441  1.00  0.00           H  
ATOM   2877 1HG  PRO A 377      54.533  87.968  38.733  1.00  0.00           H  
ATOM   2878 2HG  PRO A 377      53.734  87.280  40.150  1.00  0.00           H  
ATOM   2879 1HD  PRO A 377      55.950  86.118  38.445  1.00  0.00           H  
ATOM   2880 2HD  PRO A 377      55.686  85.982  40.228  1.00  0.00           H  
ATOM   2881  N   GLU A 378      53.361  83.795  36.584  1.00  0.00           N  
ATOM   2882  CA  GLU A 378      52.932  82.965  35.476  1.00  0.00           C  
ATOM   2883  C   GLU A 378      52.644  81.542  35.951  1.00  0.00           C  
ATOM   2884  O   GLU A 378      51.686  80.912  35.504  1.00  0.00           O  
ATOM   2885  CB  GLU A 378      53.997  82.946  34.377  1.00  0.00           C  
ATOM   2886  CG  GLU A 378      54.246  84.297  33.721  1.00  0.00           C  
ATOM   2887  CD  GLU A 378      55.118  85.201  34.549  1.00  0.00           C  
ATOM   2888  OE1 GLU A 378      55.547  84.781  35.595  1.00  0.00           O  
ATOM   2889  OE2 GLU A 378      55.353  86.309  34.131  1.00  0.00           O1-
ATOM   2890  H   GLU A 378      54.306  84.144  36.626  1.00  0.00           H  
ATOM   2891  HA  GLU A 378      52.008  83.381  35.075  1.00  0.00           H  
ATOM   2892 1HB  GLU A 378      54.944  82.598  34.795  1.00  0.00           H  
ATOM   2893 2HB  GLU A 378      53.706  82.243  33.598  1.00  0.00           H  
ATOM   2894 1HG  GLU A 378      54.722  84.137  32.754  1.00  0.00           H  
ATOM   2895 2HG  GLU A 378      53.287  84.785  33.546  1.00  0.00           H  
ATOM   2896  N   GLU A 379      53.476  81.037  36.863  1.00  0.00           N  
ATOM   2897  CA  GLU A 379      53.262  79.698  37.398  1.00  0.00           C  
ATOM   2898  C   GLU A 379      51.996  79.640  38.243  1.00  0.00           C  
ATOM   2899  O   GLU A 379      51.234  78.675  38.171  1.00  0.00           O  
ATOM   2900  CB  GLU A 379      54.465  79.257  38.233  1.00  0.00           C  
ATOM   2901  CG  GLU A 379      54.346  77.857  38.818  1.00  0.00           C  
ATOM   2902  CD  GLU A 379      55.589  77.414  39.534  1.00  0.00           C  
ATOM   2903  OE1 GLU A 379      56.565  78.126  39.489  1.00  0.00           O  
ATOM   2904  OE2 GLU A 379      55.567  76.361  40.128  1.00  0.00           O1-
ATOM   2905  H   GLU A 379      54.258  81.594  37.177  1.00  0.00           H  
ATOM   2906  HA  GLU A 379      53.135  79.015  36.558  1.00  0.00           H  
ATOM   2907 1HB  GLU A 379      55.364  79.287  37.619  1.00  0.00           H  
ATOM   2908 2HB  GLU A 379      54.609  79.954  39.060  1.00  0.00           H  
ATOM   2909 1HG  GLU A 379      53.510  77.837  39.520  1.00  0.00           H  
ATOM   2910 2HG  GLU A 379      54.124  77.157  38.014  1.00  0.00           H  
ATOM   2911  N   LEU A 380      51.776  80.676  39.042  1.00  0.00           N  
ATOM   2912  CA  LEU A 380      50.601  80.744  39.905  1.00  0.00           C  
ATOM   2913  C   LEU A 380      49.319  80.819  39.082  1.00  0.00           C  
ATOM   2914  O   LEU A 380      48.320  80.180  39.415  1.00  0.00           O  
ATOM   2915  CB  LEU A 380      50.693  81.963  40.831  1.00  0.00           C  
ATOM   2916  CG  LEU A 380      51.668  81.831  42.008  1.00  0.00           C  
ATOM   2917  CD1 LEU A 380      51.784  83.169  42.724  1.00  0.00           C  
ATOM   2918  CD2 LEU A 380      51.179  80.745  42.954  1.00  0.00           C  
ATOM   2919  H   LEU A 380      52.440  81.436  39.056  1.00  0.00           H  
ATOM   2920  HA  LEU A 380      50.563  79.832  40.499  1.00  0.00           H  
ATOM   2921 1HB  LEU A 380      50.999  82.825  40.242  1.00  0.00           H  
ATOM   2922 2HB  LEU A 380      49.703  82.162  41.242  1.00  0.00           H  
ATOM   2923  HG  LEU A 380      52.658  81.568  41.633  1.00  0.00           H  
ATOM   2924 1HD1 LEU A 380      52.478  83.076  43.561  1.00  0.00           H  
ATOM   2925 2HD1 LEU A 380      52.154  83.924  42.029  1.00  0.00           H  
ATOM   2926 3HD1 LEU A 380      50.805  83.468  43.096  1.00  0.00           H  
ATOM   2927 1HD2 LEU A 380      51.873  80.651  43.789  1.00  0.00           H  
ATOM   2928 2HD2 LEU A 380      50.191  81.008  43.331  1.00  0.00           H  
ATOM   2929 3HD2 LEU A 380      51.123  79.796  42.421  1.00  0.00           H  
ATOM   2930  N   ILE A 381      49.356  81.599  38.009  1.00  0.00           N  
ATOM   2931  CA  ILE A 381      48.197  81.759  37.138  1.00  0.00           C  
ATOM   2932  C   ILE A 381      47.842  80.447  36.450  1.00  0.00           C  
ATOM   2933  O   ILE A 381      46.668  80.102  36.322  1.00  0.00           O  
ATOM   2934  CB  ILE A 381      48.453  82.843  36.076  1.00  0.00           C  
ATOM   2935  CG1 ILE A 381      48.325  84.238  36.695  1.00  0.00           C  
ATOM   2936  CG2 ILE A 381      47.490  82.684  34.909  1.00  0.00           C  
ATOM   2937  CD1 ILE A 381      48.850  85.348  35.815  1.00  0.00           C  
ATOM   2938  H   ILE A 381      50.208  82.097  37.789  1.00  0.00           H  
ATOM   2939  HA  ILE A 381      47.350  82.054  37.753  1.00  0.00           H  
ATOM   2940  HB  ILE A 381      49.474  82.757  35.706  1.00  0.00           H  
ATOM   2941 1HG1 ILE A 381      47.277  84.443  36.914  1.00  0.00           H  
ATOM   2942 2HG1 ILE A 381      48.868  84.269  37.640  1.00  0.00           H  
ATOM   2943 1HG2 ILE A 381      47.683  83.459  34.169  1.00  0.00           H  
ATOM   2944 2HG2 ILE A 381      47.629  81.704  34.454  1.00  0.00           H  
ATOM   2945 3HG2 ILE A 381      46.465  82.776  35.270  1.00  0.00           H  
ATOM   2946 1HD1 ILE A 381      48.724  86.305  36.320  1.00  0.00           H  
ATOM   2947 2HD1 ILE A 381      49.908  85.181  35.610  1.00  0.00           H  
ATOM   2948 3HD1 ILE A 381      48.297  85.360  34.876  1.00  0.00           H  
ATOM   2949  N   GLU A 382      48.862  79.720  36.008  1.00  0.00           N  
ATOM   2950  CA  GLU A 382      48.659  78.444  35.332  1.00  0.00           C  
ATOM   2951  C   GLU A 382      48.040  77.417  36.271  1.00  0.00           C  
ATOM   2952  O   GLU A 382      47.156  76.656  35.877  1.00  0.00           O  
ATOM   2953  CB  GLU A 382      49.985  77.914  34.783  1.00  0.00           C  
ATOM   2954  CG  GLU A 382      49.865  76.620  33.992  1.00  0.00           C  
ATOM   2955  CD  GLU A 382      51.171  76.177  33.392  1.00  0.00           C  
ATOM   2956  OE1 GLU A 382      51.981  77.020  33.092  1.00  0.00           O  
ATOM   2957  OE2 GLU A 382      51.357  74.994  33.233  1.00  0.00           O1-
ATOM   2958  H   GLU A 382      49.804  80.059  36.145  1.00  0.00           H  
ATOM   2959  HA  GLU A 382      47.965  78.606  34.508  1.00  0.00           H  
ATOM   2960 1HB  GLU A 382      50.434  78.664  34.130  1.00  0.00           H  
ATOM   2961 2HB  GLU A 382      50.677  77.740  35.607  1.00  0.00           H  
ATOM   2962 1HG  GLU A 382      49.496  75.834  34.651  1.00  0.00           H  
ATOM   2963 2HG  GLU A 382      49.134  76.759  33.195  1.00  0.00           H  
ATOM   2964  N   LEU A 383      48.509  77.399  37.514  1.00  0.00           N  
ATOM   2965  CA  LEU A 383      48.001  76.465  38.512  1.00  0.00           C  
ATOM   2966  C   LEU A 383      46.535  76.737  38.825  1.00  0.00           C  
ATOM   2967  O   LEU A 383      45.739  75.810  38.973  1.00  0.00           O  
ATOM   2968  CB  LEU A 383      48.832  76.557  39.797  1.00  0.00           C  
ATOM   2969  CG  LEU A 383      48.343  75.698  40.970  1.00  0.00           C  
ATOM   2970  CD1 LEU A 383      48.252  74.244  40.529  1.00  0.00           C  
ATOM   2971  CD2 LEU A 383      49.294  75.855  42.146  1.00  0.00           C  
ATOM   2972  H   LEU A 383      49.235  78.050  37.775  1.00  0.00           H  
ATOM   2973  HA  LEU A 383      48.073  75.458  38.098  1.00  0.00           H  
ATOM   2974 1HB  LEU A 383      49.854  76.260  39.571  1.00  0.00           H  
ATOM   2975 2HB  LEU A 383      48.843  77.597  40.129  1.00  0.00           H  
ATOM   2976  HG  LEU A 383      47.344  76.020  41.266  1.00  0.00           H  
ATOM   2977 1HD1 LEU A 383      47.904  73.632  41.363  1.00  0.00           H  
ATOM   2978 2HD1 LEU A 383      47.550  74.158  39.700  1.00  0.00           H  
ATOM   2979 3HD1 LEU A 383      49.235  73.897  40.212  1.00  0.00           H  
ATOM   2980 1HD2 LEU A 383      48.945  75.245  42.980  1.00  0.00           H  
ATOM   2981 2HD2 LEU A 383      50.293  75.533  41.852  1.00  0.00           H  
ATOM   2982 3HD2 LEU A 383      49.325  76.902  42.451  1.00  0.00           H  
ATOM   2983  N   LEU A 384      46.187  78.015  38.930  1.00  0.00           N  
ATOM   2984  CA  LEU A 384      44.815  78.411  39.229  1.00  0.00           C  
ATOM   2985  C   LEU A 384      43.868  78.009  38.105  1.00  0.00           C  
ATOM   2986  O   LEU A 384      42.756  77.548  38.356  1.00  0.00           O  
ATOM   2987  CB  LEU A 384      44.739  79.928  39.451  1.00  0.00           C  
ATOM   2988  CG  LEU A 384      45.585  80.474  40.608  1.00  0.00           C  
ATOM   2989  CD1 LEU A 384      45.702  81.987  40.485  1.00  0.00           C  
ATOM   2990  CD2 LEU A 384      44.949  80.081  41.933  1.00  0.00           C  
ATOM   2991  H   LEU A 384      46.889  78.729  38.799  1.00  0.00           H  
ATOM   2992  HA  LEU A 384      44.501  77.891  40.133  1.00  0.00           H  
ATOM   2993 1HB  LEU A 384      45.061  80.429  38.540  1.00  0.00           H  
ATOM   2994 2HB  LEU A 384      43.702  80.199  39.645  1.00  0.00           H  
ATOM   2995  HG  LEU A 384      46.592  80.056  40.551  1.00  0.00           H  
ATOM   2996 1HD1 LEU A 384      46.303  82.375  41.306  1.00  0.00           H  
ATOM   2997 2HD1 LEU A 384      46.178  82.238  39.536  1.00  0.00           H  
ATOM   2998 3HD1 LEU A 384      44.707  82.432  40.521  1.00  0.00           H  
ATOM   2999 1HD2 LEU A 384      45.551  80.468  42.756  1.00  0.00           H  
ATOM   3000 2HD2 LEU A 384      43.944  80.498  41.992  1.00  0.00           H  
ATOM   3001 3HD2 LEU A 384      44.895  78.994  42.002  1.00  0.00           H  
ATOM   3002  N   GLU A 385      44.316  78.188  36.867  1.00  0.00           N  
ATOM   3003  CA  GLU A 385      43.510  77.843  35.704  1.00  0.00           C  
ATOM   3004  C   GLU A 385      43.252  76.343  35.636  1.00  0.00           C  
ATOM   3005  O   GLU A 385      42.147  75.908  35.313  1.00  0.00           O  
ATOM   3006  CB  GLU A 385      44.198  78.311  34.419  1.00  0.00           C  
ATOM   3007  CG  GLU A 385      44.203  79.821  34.223  1.00  0.00           C  
ATOM   3008  CD  GLU A 385      44.954  80.248  32.994  1.00  0.00           C  
ATOM   3009  OE1 GLU A 385      45.552  79.410  32.364  1.00  0.00           O  
ATOM   3010  OE2 GLU A 385      44.928  81.417  32.681  1.00  0.00           O1-
ATOM   3011  H   GLU A 385      45.240  78.572  36.729  1.00  0.00           H  
ATOM   3012  HA  GLU A 385      42.546  78.343  35.800  1.00  0.00           H  
ATOM   3013 1HB  GLU A 385      45.234  77.971  34.416  1.00  0.00           H  
ATOM   3014 2HB  GLU A 385      43.705  77.864  33.557  1.00  0.00           H  
ATOM   3015 1HG  GLU A 385      43.175  80.172  34.148  1.00  0.00           H  
ATOM   3016 2HG  GLU A 385      44.654  80.288  35.098  1.00  0.00           H  
ATOM   3017  N   ARG A 386      44.280  75.558  35.941  1.00  0.00           N  
ATOM   3018  CA  ARG A 386      44.166  74.105  35.916  1.00  0.00           C  
ATOM   3019  C   ARG A 386      43.182  73.610  36.968  1.00  0.00           C  
ATOM   3020  O   ARG A 386      42.392  72.701  36.715  1.00  0.00           O  
ATOM   3021  CB  ARG A 386      45.523  73.458  36.151  1.00  0.00           C  
ATOM   3022  CG  ARG A 386      46.508  73.603  35.002  1.00  0.00           C  
ATOM   3023  CD  ARG A 386      47.796  72.923  35.294  1.00  0.00           C  
ATOM   3024  NE  ARG A 386      48.771  73.131  34.233  1.00  0.00           N  
ATOM   3025  CZ  ARG A 386      48.842  72.395  33.107  1.00  0.00           C  
ATOM   3026  NH1 ARG A 386      47.994  71.412  32.908  1.00  0.00           N1+
ATOM   3027  NH2 ARG A 386      49.768  72.664  32.200  1.00  0.00           N  
ATOM   3028  H   ARG A 386      45.161  75.977  36.196  1.00  0.00           H  
ATOM   3029  HA  ARG A 386      43.782  73.812  34.939  1.00  0.00           H  
ATOM   3030 1HB  ARG A 386      45.983  73.889  37.036  1.00  0.00           H  
ATOM   3031 2HB  ARG A 386      45.390  72.391  36.337  1.00  0.00           H  
ATOM   3032 1HG  ARG A 386      46.085  73.162  34.100  1.00  0.00           H  
ATOM   3033 2HG  ARG A 386      46.710  74.661  34.828  1.00  0.00           H  
ATOM   3034 1HD  ARG A 386      48.214  73.315  36.220  1.00  0.00           H  
ATOM   3035 2HD  ARG A 386      47.627  71.852  35.396  1.00  0.00           H  
ATOM   3036  HE  ARG A 386      49.441  73.878  34.350  1.00  0.00           H  
ATOM   3037 1HH1 ARG A 386      47.287  71.207  33.599  1.00  0.00           H  
ATOM   3038 2HH1 ARG A 386      48.047  70.862  32.064  1.00  0.00           H  
ATOM   3039 1HH2 ARG A 386      50.420  73.420  32.354  1.00  0.00           H  
ATOM   3040 2HH2 ARG A 386      49.821  72.113  31.358  1.00  0.00           H  
ATOM   3041  N   LEU A 387      43.239  74.213  38.151  1.00  0.00           N  
ATOM   3042  CA  LEU A 387      42.352  73.835  39.247  1.00  0.00           C  
ATOM   3043  C   LEU A 387      40.897  74.135  38.906  1.00  0.00           C  
ATOM   3044  O   LEU A 387      40.004  73.343  39.204  1.00  0.00           O  
ATOM   3045  CB  LEU A 387      42.748  74.576  40.529  1.00  0.00           C  
ATOM   3046  CG  LEU A 387      44.062  74.128  41.179  1.00  0.00           C  
ATOM   3047  CD1 LEU A 387      44.451  75.111  42.275  1.00  0.00           C  
ATOM   3048  CD2 LEU A 387      43.898  72.723  41.739  1.00  0.00           C  
ATOM   3049  H   LEU A 387      43.910  74.953  38.296  1.00  0.00           H  
ATOM   3050  HA  LEU A 387      42.444  72.761  39.399  1.00  0.00           H  
ATOM   3051 1HB  LEU A 387      42.834  75.639  40.303  1.00  0.00           H  
ATOM   3052 2HB  LEU A 387      41.954  74.448  41.264  1.00  0.00           H  
ATOM   3053  HG  LEU A 387      44.857  74.131  40.432  1.00  0.00           H  
ATOM   3054 1HD1 LEU A 387      45.386  74.793  42.735  1.00  0.00           H  
ATOM   3055 2HD1 LEU A 387      44.580  76.105  41.843  1.00  0.00           H  
ATOM   3056 3HD1 LEU A 387      43.667  75.144  43.028  1.00  0.00           H  
ATOM   3057 1HD2 LEU A 387      44.835  72.403  42.200  1.00  0.00           H  
ATOM   3058 2HD2 LEU A 387      43.106  72.719  42.487  1.00  0.00           H  
ATOM   3059 3HD2 LEU A 387      43.641  72.038  40.932  1.00  0.00           H  
ATOM   3060  N   LEU A 388      40.667  75.285  38.282  1.00  0.00           N  
ATOM   3061  CA  LEU A 388      39.319  75.693  37.901  1.00  0.00           C  
ATOM   3062  C   LEU A 388      38.731  74.749  36.860  1.00  0.00           C  
ATOM   3063  O   LEU A 388      37.555  74.393  36.923  1.00  0.00           O  
ATOM   3064  CB  LEU A 388      39.334  77.124  37.352  1.00  0.00           C  
ATOM   3065  CG  LEU A 388      37.966  77.811  37.251  1.00  0.00           C  
ATOM   3066  CD1 LEU A 388      37.408  78.041  38.647  1.00  0.00           C  
ATOM   3067  CD2 LEU A 388      38.112  79.124  36.496  1.00  0.00           C  
ATOM   3068  H   LEU A 388      41.443  75.892  38.065  1.00  0.00           H  
ATOM   3069  HA  LEU A 388      38.687  75.646  38.788  1.00  0.00           H  
ATOM   3070 1HB  LEU A 388      39.964  77.738  37.995  1.00  0.00           H  
ATOM   3071 2HB  LEU A 388      39.773  77.110  36.355  1.00  0.00           H  
ATOM   3072  HG  LEU A 388      37.272  77.163  36.716  1.00  0.00           H  
ATOM   3073 1HD1 LEU A 388      36.434  78.530  38.574  1.00  0.00           H  
ATOM   3074 2HD1 LEU A 388      37.294  77.084  39.156  1.00  0.00           H  
ATOM   3075 3HD1 LEU A 388      38.089  78.675  39.211  1.00  0.00           H  
ATOM   3076 1HD2 LEU A 388      37.140  79.612  36.423  1.00  0.00           H  
ATOM   3077 2HD2 LEU A 388      38.805  79.776  37.030  1.00  0.00           H  
ATOM   3078 3HD2 LEU A 388      38.498  78.930  35.495  1.00  0.00           H  
ATOM   3079  N   GLU A 389      39.560  74.345  35.902  1.00  0.00           N  
ATOM   3080  CA  GLU A 389      39.123  73.440  34.844  1.00  0.00           C  
ATOM   3081  C   GLU A 389      38.746  72.075  35.407  1.00  0.00           C  
ATOM   3082  O   GLU A 389      37.758  71.472  34.989  1.00  0.00           O  
ATOM   3083  CB  GLU A 389      40.223  73.282  33.791  1.00  0.00           C  
ATOM   3084  CG  GLU A 389      40.428  74.504  32.909  1.00  0.00           C  
ATOM   3085  CD  GLU A 389      41.688  74.431  32.090  1.00  0.00           C  
ATOM   3086  OE1 GLU A 389      42.472  73.543  32.323  1.00  0.00           O  
ATOM   3087  OE2 GLU A 389      41.866  75.264  31.234  1.00  0.00           O1-
ATOM   3088  H   GLU A 389      40.515  74.672  35.905  1.00  0.00           H  
ATOM   3089  HA  GLU A 389      38.235  73.866  34.379  1.00  0.00           H  
ATOM   3090 1HB  GLU A 389      41.170  73.062  34.283  1.00  0.00           H  
ATOM   3091 2HB  GLU A 389      39.986  72.437  33.143  1.00  0.00           H  
ATOM   3092 1HG  GLU A 389      39.577  74.601  32.235  1.00  0.00           H  
ATOM   3093 2HG  GLU A 389      40.460  75.393  33.538  1.00  0.00           H  
ATOM   3094  N   ILE A 390      39.541  71.593  36.356  1.00  0.00           N  
ATOM   3095  CA  ILE A 390      39.292  70.298  36.977  1.00  0.00           C  
ATOM   3096  C   ILE A 390      37.985  70.303  37.760  1.00  0.00           C  
ATOM   3097  O   ILE A 390      37.223  69.339  37.722  1.00  0.00           O  
ATOM   3098  CB  ILE A 390      40.450  69.907  37.914  1.00  0.00           C  
ATOM   3099  CG1 ILE A 390      41.702  69.566  37.101  1.00  0.00           C  
ATOM   3100  CG2 ILE A 390      40.048  68.734  38.795  1.00  0.00           C  
ATOM   3101  CD1 ILE A 390      42.960  69.461  37.934  1.00  0.00           C  
ATOM   3102  H   ILE A 390      40.338  72.136  36.655  1.00  0.00           H  
ATOM   3103  HA  ILE A 390      39.204  69.554  36.186  1.00  0.00           H  
ATOM   3104  HB  ILE A 390      40.708  70.754  38.549  1.00  0.00           H  
ATOM   3105 1HG1 ILE A 390      41.554  68.620  36.584  1.00  0.00           H  
ATOM   3106 2HG1 ILE A 390      41.862  70.331  36.341  1.00  0.00           H  
ATOM   3107 1HG2 ILE A 390      40.878  68.470  39.450  1.00  0.00           H  
ATOM   3108 2HG2 ILE A 390      39.185  69.010  39.398  1.00  0.00           H  
ATOM   3109 3HG2 ILE A 390      39.796  67.878  38.168  1.00  0.00           H  
ATOM   3110 1HD1 ILE A 390      43.804  69.218  37.287  1.00  0.00           H  
ATOM   3111 2HD1 ILE A 390      43.147  70.412  38.433  1.00  0.00           H  
ATOM   3112 3HD1 ILE A 390      42.838  68.677  38.679  1.00  0.00           H  
ATOM   3113  N   ALA A 391      37.731  71.399  38.468  1.00  0.00           N  
ATOM   3114  CA  ALA A 391      36.515  71.533  39.262  1.00  0.00           C  
ATOM   3115  C   ALA A 391      35.277  71.547  38.374  1.00  0.00           C  
ATOM   3116  O   ALA A 391      34.259  70.938  38.701  1.00  0.00           O  
ATOM   3117  CB  ALA A 391      36.573  72.794  40.110  1.00  0.00           C  
ATOM   3118  H   ALA A 391      38.398  72.157  38.459  1.00  0.00           H  
ATOM   3119  HA  ALA A 391      36.443  70.668  39.920  1.00  0.00           H  
ATOM   3120 1HB  ALA A 391      35.658  72.880  40.696  1.00  0.00           H  
ATOM   3121 2HB  ALA A 391      37.430  72.744  40.781  1.00  0.00           H  
ATOM   3122 3HB  ALA A 391      36.670  73.665  39.463  1.00  0.00           H  
ATOM   3123  N   GLN A 392      35.371  72.246  37.248  1.00  0.00           N  
ATOM   3124  CA  GLN A 392      34.260  72.341  36.309  1.00  0.00           C  
ATOM   3125  C   GLN A 392      33.931  70.983  35.704  1.00  0.00           C  
ATOM   3126  O   GLN A 392      32.762  70.629  35.543  1.00  0.00           O  
ATOM   3127  CB  GLN A 392      34.580  73.344  35.199  1.00  0.00           C  
ATOM   3128  CG  GLN A 392      33.467  73.522  34.181  1.00  0.00           C  
ATOM   3129  CD  GLN A 392      33.899  74.361  32.992  1.00  0.00           C  
ATOM   3130  NE2 GLN A 392      32.939  74.735  32.154  1.00  0.00           N  
ATOM   3131  OE1 GLN A 392      35.083  74.669  32.828  1.00  0.00           O  
ATOM   3132  H   GLN A 392      36.236  72.724  37.036  1.00  0.00           H  
ATOM   3133  HA  GLN A 392      33.381  72.682  36.859  1.00  0.00           H  
ATOM   3134 1HB  GLN A 392      34.793  74.319  35.639  1.00  0.00           H  
ATOM   3135 2HB  GLN A 392      35.476  73.023  34.666  1.00  0.00           H  
ATOM   3136 1HG  GLN A 392      33.163  72.541  33.816  1.00  0.00           H  
ATOM   3137 2HG  GLN A 392      32.624  74.019  34.661  1.00  0.00           H  
ATOM   3138 1HE2 GLN A 392      33.163  75.289  31.351  1.00  0.00           H  
ATOM   3139 2HE2 GLN A 392      31.992  74.462  32.324  1.00  0.00           H  
ATOM   3140  N   LEU A 393      34.969  70.223  35.371  1.00  0.00           N  
ATOM   3141  CA  LEU A 393      34.794  68.900  34.783  1.00  0.00           C  
ATOM   3142  C   LEU A 393      34.122  67.946  35.763  1.00  0.00           C  
ATOM   3143  O   LEU A 393      33.269  67.146  35.380  1.00  0.00           O  
ATOM   3144  CB  LEU A 393      36.149  68.327  34.351  1.00  0.00           C  
ATOM   3145  CG  LEU A 393      36.772  68.962  33.102  1.00  0.00           C  
ATOM   3146  CD1 LEU A 393      38.228  68.530  32.983  1.00  0.00           C  
ATOM   3147  CD2 LEU A 393      35.977  68.550  31.873  1.00  0.00           C  
ATOM   3148  H   LEU A 393      35.904  70.571  35.528  1.00  0.00           H  
ATOM   3149  HA  LEU A 393      34.143  68.999  33.915  1.00  0.00           H  
ATOM   3150 1HB  LEU A 393      36.855  68.450  35.172  1.00  0.00           H  
ATOM   3151 2HB  LEU A 393      36.031  67.262  34.157  1.00  0.00           H  
ATOM   3152  HG  LEU A 393      36.754  70.049  33.198  1.00  0.00           H  
ATOM   3153 1HD1 LEU A 393      38.669  68.982  32.096  1.00  0.00           H  
ATOM   3154 2HD1 LEU A 393      38.776  68.856  33.867  1.00  0.00           H  
ATOM   3155 3HD1 LEU A 393      38.280  67.446  32.904  1.00  0.00           H  
ATOM   3156 1HD2 LEU A 393      36.420  69.002  30.985  1.00  0.00           H  
ATOM   3157 2HD2 LEU A 393      35.996  67.463  31.775  1.00  0.00           H  
ATOM   3158 3HD2 LEU A 393      34.944  68.887  31.976  1.00  0.00           H  
ATOM   3159  N   ALA A 394      34.548  68.074  37.033  1.00  0.00           N  
ATOM   3160  CA  ALA A 394      34.171  67.196  38.137  1.00  0.00           C  
ATOM   3161  C   ALA A 394      32.692  67.279  38.482  1.00  0.00           C  
ATOM   3162  O   ALA A 394      32.119  66.341  39.036  1.00  0.00           O  
ATOM   3163  CB  ALA A 394      35.008  67.518  39.368  1.00  0.00           C  
ATOM   3164  H   ALA A 394      35.178  68.828  37.265  1.00  0.00           H  
ATOM   3165  HA  ALA A 394      34.368  66.166  37.834  1.00  0.00           H  
ATOM   3166 1HB  ALA A 394      34.728  66.849  40.183  1.00  0.00           H  
ATOM   3167 2HB  ALA A 394      36.064  67.384  39.134  1.00  0.00           H  
ATOM   3168 3HB  ALA A 394      34.830  68.549  39.666  1.00  0.00           H  
ATOM   3169  N   GLY A 395      32.076  68.407  38.149  1.00  0.00           N  
ATOM   3170  CA  GLY A 395      30.689  68.657  38.519  1.00  0.00           C  
ATOM   3171  C   GLY A 395      30.580  69.278  39.908  1.00  0.00           C  
ATOM   3172  O   GLY A 395      29.705  68.913  40.693  1.00  0.00           O  
ATOM   3173  H   GLY A 395      32.582  69.108  37.627  1.00  0.00           H  
ATOM   3174 1HA  GLY A 395      30.232  69.324  37.786  1.00  0.00           H  
ATOM   3175 2HA  GLY A 395      30.132  67.722  38.494  1.00  0.00           H  
ATOM   3176  N   ALA A 396      31.471  70.216  40.201  1.00  0.00           N  
ATOM   3177  CA  ALA A 396      31.325  71.089  41.362  1.00  0.00           C  
ATOM   3178  C   ALA A 396      30.265  72.155  41.092  1.00  0.00           C  
ATOM   3179  O   ALA A 396      30.230  72.746  40.011  1.00  0.00           O  
ATOM   3180  CB  ALA A 396      32.655  71.735  41.718  1.00  0.00           C  
ATOM   3181  H   ALA A 396      32.278  70.331  39.604  1.00  0.00           H  
ATOM   3182  HA  ALA A 396      31.017  70.483  42.216  1.00  0.00           H  
ATOM   3183 1HB  ALA A 396      32.522  72.389  42.581  1.00  0.00           H  
ATOM   3184 2HB  ALA A 396      33.383  70.961  41.958  1.00  0.00           H  
ATOM   3185 3HB  ALA A 396      33.013  72.321  40.873  1.00  0.00           H  
ATOM   3186  N   SER A 397      29.406  72.398  42.069  1.00  0.00           N  
ATOM   3187  CA  SER A 397      28.243  73.258  41.872  1.00  0.00           C  
ATOM   3188  C   SER A 397      28.682  74.698  41.688  1.00  0.00           C  
ATOM   3189  O   SER A 397      29.867  75.014  41.791  1.00  0.00           O  
ATOM   3190  CB  SER A 397      27.297  73.151  43.053  1.00  0.00           C  
ATOM   3191  OG  SER A 397      27.711  73.978  44.105  1.00  0.00           O  
ATOM   3192  H   SER A 397      29.561  71.976  42.976  1.00  0.00           H  
ATOM   3193  HA  SER A 397      27.714  72.923  40.980  1.00  0.00           H  
ATOM   3194 1HB  SER A 397      26.292  73.432  42.739  1.00  0.00           H  
ATOM   3195 2HB  SER A 397      27.256  72.118  43.393  1.00  0.00           H  
ATOM   3196  HG  SER A 397      27.022  73.924  44.770  1.00  0.00           H  
ATOM   3197  N   PRO A 398      27.717  75.566  41.413  1.00  0.00           N  
ATOM   3198  CA  PRO A 398      28.019  76.941  41.063  1.00  0.00           C  
ATOM   3199  C   PRO A 398      28.585  77.702  42.248  1.00  0.00           C  
ATOM   3200  O   PRO A 398      29.442  78.571  42.086  1.00  0.00           O  
ATOM   3201  CB  PRO A 398      26.654  77.492  40.637  1.00  0.00           C  
ATOM   3202  CG  PRO A 398      25.897  76.289  40.189  1.00  0.00           C  
ATOM   3203  CD  PRO A 398      26.299  75.210  41.158  1.00  0.00           C  
ATOM   3204  HA  PRO A 398      28.779  76.932  40.282  1.00  0.00           H  
ATOM   3205 1HB  PRO A 398      26.175  78.006  41.484  1.00  0.00           H  
ATOM   3206 2HB  PRO A 398      26.781  78.239  39.839  1.00  0.00           H  
ATOM   3207 1HG  PRO A 398      24.817  76.492  40.206  1.00  0.00           H  
ATOM   3208 2HG  PRO A 398      26.157  76.043  39.149  1.00  0.00           H  
ATOM   3209 1HD  PRO A 398      25.679  75.280  42.064  1.00  0.00           H  
ATOM   3210 2HD  PRO A 398      26.182  74.227  40.682  1.00  0.00           H  
ATOM   3211  N   GLU A 399      28.127  77.408  43.469  1.00  0.00           N  
ATOM   3212  CA  GLU A 399      28.679  78.135  44.607  1.00  0.00           C  
ATOM   3213  C   GLU A 399      30.154  77.811  44.803  1.00  0.00           C  
ATOM   3214  O   GLU A 399      30.960  78.697  45.094  1.00  0.00           O  
ATOM   3215  CB  GLU A 399      27.900  77.803  45.881  1.00  0.00           C  
ATOM   3216  CG  GLU A 399      26.453  78.274  45.875  1.00  0.00           C  
ATOM   3217  CD  GLU A 399      25.550  77.381  45.069  1.00  0.00           C  
ATOM   3218  OE1 GLU A 399      26.010  76.364  44.606  1.00  0.00           O  
ATOM   3219  OE2 GLU A 399      24.399  77.715  44.917  1.00  0.00           O1-
ATOM   3220  H   GLU A 399      27.418  76.696  43.570  1.00  0.00           H  
ATOM   3221  HA  GLU A 399      28.595  79.201  44.401  1.00  0.00           H  
ATOM   3222 1HB  GLU A 399      27.900  76.723  46.035  1.00  0.00           H  
ATOM   3223 2HB  GLU A 399      28.396  78.257  46.739  1.00  0.00           H  
ATOM   3224 1HG  GLU A 399      26.088  78.309  46.900  1.00  0.00           H  
ATOM   3225 2HG  GLU A 399      26.412  79.283  45.468  1.00  0.00           H  
ATOM   3226  N   LEU A 400      30.503  76.540  44.645  1.00  0.00           N  
ATOM   3227  CA  LEU A 400      31.884  76.098  44.804  1.00  0.00           C  
ATOM   3228  C   LEU A 400      32.784  76.713  43.740  1.00  0.00           C  
ATOM   3229  O   LEU A 400      33.910  77.123  44.030  1.00  0.00           O  
ATOM   3230  CB  LEU A 400      31.963  74.568  44.726  1.00  0.00           C  
ATOM   3231  CG  LEU A 400      31.129  73.806  45.764  1.00  0.00           C  
ATOM   3232  CD1 LEU A 400      31.209  72.311  45.481  1.00  0.00           C  
ATOM   3233  CD2 LEU A 400      31.639  74.127  47.160  1.00  0.00           C  
ATOM   3234  H   LEU A 400      29.794  75.861  44.406  1.00  0.00           H  
ATOM   3235  HA  LEU A 400      32.237  76.435  45.778  1.00  0.00           H  
ATOM   3236 1HB  LEU A 400      31.631  74.253  43.738  1.00  0.00           H  
ATOM   3237 2HB  LEU A 400      33.002  74.267  44.851  1.00  0.00           H  
ATOM   3238  HG  LEU A 400      30.083  74.106  45.681  1.00  0.00           H  
ATOM   3239 1HD1 LEU A 400      30.615  71.770  46.219  1.00  0.00           H  
ATOM   3240 2HD1 LEU A 400      30.819  72.108  44.484  1.00  0.00           H  
ATOM   3241 3HD1 LEU A 400      32.246  71.985  45.540  1.00  0.00           H  
ATOM   3242 1HD2 LEU A 400      31.045  73.585  47.898  1.00  0.00           H  
ATOM   3243 2HD2 LEU A 400      32.683  73.827  47.245  1.00  0.00           H  
ATOM   3244 3HD2 LEU A 400      31.553  75.197  47.342  1.00  0.00           H  
ATOM   3245  N   ILE A 401      32.286  76.776  42.512  1.00  0.00           N  
ATOM   3246  CA  ILE A 401      33.045  77.342  41.404  1.00  0.00           C  
ATOM   3247  C   ILE A 401      33.305  78.828  41.617  1.00  0.00           C  
ATOM   3248  O   ILE A 401      34.399  79.322  41.340  1.00  0.00           O  
ATOM   3249  CB  ILE A 401      32.308  77.135  40.068  1.00  0.00           C  
ATOM   3250  CG1 ILE A 401      32.357  75.663  39.654  1.00  0.00           C  
ATOM   3251  CG2 ILE A 401      32.910  78.017  38.986  1.00  0.00           C  
ATOM   3252  CD1 ILE A 401      33.744  75.169  39.313  1.00  0.00           C  
ATOM   3253  H   ILE A 401      31.355  76.422  42.340  1.00  0.00           H  
ATOM   3254  HA  ILE A 401      34.009  76.837  41.362  1.00  0.00           H  
ATOM   3255  HB  ILE A 401      31.256  77.393  40.191  1.00  0.00           H  
ATOM   3256 1HG1 ILE A 401      31.963  75.044  40.461  1.00  0.00           H  
ATOM   3257 2HG1 ILE A 401      31.718  75.509  38.784  1.00  0.00           H  
ATOM   3258 1HG2 ILE A 401      32.377  77.857  38.049  1.00  0.00           H  
ATOM   3259 2HG2 ILE A 401      32.825  79.062  39.278  1.00  0.00           H  
ATOM   3260 3HG2 ILE A 401      33.962  77.762  38.853  1.00  0.00           H  
ATOM   3261 1HD1 ILE A 401      33.697  74.119  39.029  1.00  0.00           H  
ATOM   3262 2HD1 ILE A 401      34.144  75.753  38.483  1.00  0.00           H  
ATOM   3263 3HD1 ILE A 401      34.394  75.281  40.182  1.00  0.00           H  
ATOM   3264  N   HIS A 402      32.295  79.536  42.111  1.00  0.00           N  
ATOM   3265  CA  HIS A 402      32.413  80.968  42.361  1.00  0.00           C  
ATOM   3266  C   HIS A 402      33.440  81.251  43.449  1.00  0.00           C  
ATOM   3267  O   HIS A 402      34.223  82.196  43.344  1.00  0.00           O  
ATOM   3268  CB  HIS A 402      31.059  81.560  42.760  1.00  0.00           C  
ATOM   3269  CG  HIS A 402      31.133  82.993  43.192  1.00  0.00           C  
ATOM   3270  CD2 HIS A 402      30.984  83.564  44.411  1.00  0.00           C  
ATOM   3271  ND1 HIS A 402      31.391  84.022  42.312  1.00  0.00           N  
ATOM   3272  CE1 HIS A 402      31.397  85.170  42.971  1.00  0.00           C  
ATOM   3273  NE2 HIS A 402      31.153  84.918  44.244  1.00  0.00           N  
ATOM   3274  H   HIS A 402      31.423  79.070  42.316  1.00  0.00           H  
ATOM   3275  HA  HIS A 402      32.758  81.444  41.444  1.00  0.00           H  
ATOM   3276 1HB  HIS A 402      30.370  81.494  41.918  1.00  0.00           H  
ATOM   3277 2HB  HIS A 402      30.633  80.979  43.578  1.00  0.00           H  
ATOM   3278  HD2 HIS A 402      30.770  83.050  45.346  1.00  0.00           H  
ATOM   3279  HE1 HIS A 402      31.572  86.152  42.537  1.00  0.00           H  
ATOM   3280  HE2 HIS A 402      31.098  85.605  44.983  1.00  0.00           H  
ATOM   3281  N   GLU A 403      33.431  80.433  44.494  1.00  0.00           N  
ATOM   3282  CA  GLU A 403      34.363  80.595  45.604  1.00  0.00           C  
ATOM   3283  C   GLU A 403      35.801  80.372  45.153  1.00  0.00           C  
ATOM   3284  O   GLU A 403      36.710  81.095  45.562  1.00  0.00           O  
ATOM   3285  CB  GLU A 403      34.019  79.625  46.737  1.00  0.00           C  
ATOM   3286  CG  GLU A 403      34.891  79.771  47.976  1.00  0.00           C  
ATOM   3287  CD  GLU A 403      34.468  78.865  49.099  1.00  0.00           C  
ATOM   3288  OE1 GLU A 403      33.505  78.155  48.933  1.00  0.00           O  
ATOM   3289  OE2 GLU A 403      35.107  78.885  50.124  1.00  0.00           O1-
ATOM   3290  H   GLU A 403      32.764  79.675  44.520  1.00  0.00           H  
ATOM   3291  HA  GLU A 403      34.283  81.620  45.965  1.00  0.00           H  
ATOM   3292 1HB  GLU A 403      32.982  79.773  47.038  1.00  0.00           H  
ATOM   3293 2HB  GLU A 403      34.113  78.600  46.380  1.00  0.00           H  
ATOM   3294 1HG  GLU A 403      35.923  79.542  47.710  1.00  0.00           H  
ATOM   3295 2HG  GLU A 403      34.852  80.804  48.315  1.00  0.00           H  
ATOM   3296  N   LEU A 404      36.003  79.365  44.310  1.00  0.00           N  
ATOM   3297  CA  LEU A 404      37.331  79.044  43.802  1.00  0.00           C  
ATOM   3298  C   LEU A 404      37.879  80.174  42.940  1.00  0.00           C  
ATOM   3299  O   LEU A 404      39.059  80.515  43.021  1.00  0.00           O  
ATOM   3300  CB  LEU A 404      37.289  77.746  42.987  1.00  0.00           C  
ATOM   3301  CG  LEU A 404      37.092  76.458  43.798  1.00  0.00           C  
ATOM   3302  CD1 LEU A 404      36.740  75.314  42.856  1.00  0.00           C  
ATOM   3303  CD2 LEU A 404      38.357  76.153  44.581  1.00  0.00           C  
ATOM   3304  H   LEU A 404      35.214  78.808  44.012  1.00  0.00           H  
ATOM   3305  HA  LEU A 404      37.999  78.922  44.654  1.00  0.00           H  
ATOM   3306 1HB  LEU A 404      36.473  77.813  42.269  1.00  0.00           H  
ATOM   3307 2HB  LEU A 404      38.224  77.650  42.436  1.00  0.00           H  
ATOM   3308  HG  LEU A 404      36.258  76.588  44.489  1.00  0.00           H  
ATOM   3309 1HD1 LEU A 404      36.600  74.399  43.431  1.00  0.00           H  
ATOM   3310 2HD1 LEU A 404      35.821  75.550  42.322  1.00  0.00           H  
ATOM   3311 3HD1 LEU A 404      37.549  75.171  42.139  1.00  0.00           H  
ATOM   3312 1HD2 LEU A 404      38.217  75.238  45.159  1.00  0.00           H  
ATOM   3313 2HD2 LEU A 404      39.192  76.021  43.891  1.00  0.00           H  
ATOM   3314 3HD2 LEU A 404      38.575  76.979  45.259  1.00  0.00           H  
ATOM   3315  N   LEU A 405      37.014  80.753  42.111  1.00  0.00           N  
ATOM   3316  CA  LEU A 405      37.410  81.846  41.232  1.00  0.00           C  
ATOM   3317  C   LEU A 405      37.816  83.077  42.033  1.00  0.00           C  
ATOM   3318  O   LEU A 405      38.789  83.753  41.699  1.00  0.00           O  
ATOM   3319  CB  LEU A 405      36.263  82.201  40.279  1.00  0.00           C  
ATOM   3320  CG  LEU A 405      35.821  81.084  39.325  1.00  0.00           C  
ATOM   3321  CD1 LEU A 405      34.311  81.144  39.136  1.00  0.00           C  
ATOM   3322  CD2 LEU A 405      36.543  81.239  37.994  1.00  0.00           C  
ATOM   3323  H   LEU A 405      36.059  80.426  42.091  1.00  0.00           H  
ATOM   3324  HA  LEU A 405      38.279  81.521  40.659  1.00  0.00           H  
ATOM   3325 1HB  LEU A 405      35.397  82.491  40.871  1.00  0.00           H  
ATOM   3326 2HB  LEU A 405      36.566  83.055  39.673  1.00  0.00           H  
ATOM   3327  HG  LEU A 405      36.066  80.115  39.759  1.00  0.00           H  
ATOM   3328 1HD1 LEU A 405      33.998  80.350  38.459  1.00  0.00           H  
ATOM   3329 2HD1 LEU A 405      33.820  81.011  40.101  1.00  0.00           H  
ATOM   3330 3HD1 LEU A 405      34.034  82.110  38.718  1.00  0.00           H  
ATOM   3331 1HD2 LEU A 405      36.231  80.445  37.316  1.00  0.00           H  
ATOM   3332 2HD2 LEU A 405      36.299  82.206  37.557  1.00  0.00           H  
ATOM   3333 3HD2 LEU A 405      37.619  81.175  38.154  1.00  0.00           H  
ATOM   3334  N   GLU A 406      37.062  83.364  43.089  1.00  0.00           N  
ATOM   3335  CA  GLU A 406      37.342  84.516  43.939  1.00  0.00           C  
ATOM   3336  C   GLU A 406      38.680  84.363  44.651  1.00  0.00           C  
ATOM   3337  O   GLU A 406      39.443  85.322  44.768  1.00  0.00           O  
ATOM   3338  CB  GLU A 406      36.224  84.703  44.968  1.00  0.00           C  
ATOM   3339  CG  GLU A 406      34.948  85.311  44.406  1.00  0.00           C  
ATOM   3340  CD  GLU A 406      35.120  86.739  43.972  1.00  0.00           C  
ATOM   3341  OE1 GLU A 406      35.791  87.471  44.658  1.00  0.00           O  
ATOM   3342  OE2 GLU A 406      34.580  87.100  42.953  1.00  0.00           O1-
ATOM   3343  H   GLU A 406      36.277  82.770  43.309  1.00  0.00           H  
ATOM   3344  HA  GLU A 406      37.400  85.399  43.303  1.00  0.00           H  
ATOM   3345 1HB  GLU A 406      35.971  83.739  45.409  1.00  0.00           H  
ATOM   3346 2HB  GLU A 406      36.576  85.348  45.772  1.00  0.00           H  
ATOM   3347 1HG  GLU A 406      34.623  84.719  43.550  1.00  0.00           H  
ATOM   3348 2HG  GLU A 406      34.169  85.257  45.166  1.00  0.00           H  
ATOM   3349  N   LEU A 407      38.958  83.154  45.122  1.00  0.00           N  
ATOM   3350  CA  LEU A 407      40.206  82.874  45.825  1.00  0.00           C  
ATOM   3351  C   LEU A 407      41.405  83.037  44.900  1.00  0.00           C  
ATOM   3352  O   LEU A 407      42.439  83.574  45.299  1.00  0.00           O  
ATOM   3353  CB  LEU A 407      40.184  81.452  46.399  1.00  0.00           C  
ATOM   3354  CG  LEU A 407      41.467  81.000  47.108  1.00  0.00           C  
ATOM   3355  CD1 LEU A 407      41.754  81.931  48.279  1.00  0.00           C  
ATOM   3356  CD2 LEU A 407      41.308  79.563  47.579  1.00  0.00           C  
ATOM   3357  H   LEU A 407      38.289  82.409  44.994  1.00  0.00           H  
ATOM   3358  HA  LEU A 407      40.307  83.596  46.635  1.00  0.00           H  
ATOM   3359 1HB  LEU A 407      39.366  81.379  47.115  1.00  0.00           H  
ATOM   3360 2HB  LEU A 407      39.991  80.752  45.586  1.00  0.00           H  
ATOM   3361  HG  LEU A 407      42.307  81.066  46.416  1.00  0.00           H  
ATOM   3362 1HD1 LEU A 407      42.666  81.610  48.783  1.00  0.00           H  
ATOM   3363 2HD1 LEU A 407      41.882  82.949  47.912  1.00  0.00           H  
ATOM   3364 3HD1 LEU A 407      40.922  81.899  48.981  1.00  0.00           H  
ATOM   3365 1HD2 LEU A 407      42.220  79.242  48.083  1.00  0.00           H  
ATOM   3366 2HD2 LEU A 407      40.469  79.497  48.271  1.00  0.00           H  
ATOM   3367 3HD2 LEU A 407      41.122  78.916  46.721  1.00  0.00           H  
ATOM   3368  N   ALA A 408      41.261  82.568  43.666  1.00  0.00           N  
ATOM   3369  CA  ALA A 408      42.335  82.661  42.682  1.00  0.00           C  
ATOM   3370  C   ALA A 408      42.644  84.112  42.338  1.00  0.00           C  
ATOM   3371  O   ALA A 408      43.806  84.495  42.200  1.00  0.00           O  
ATOM   3372  CB  ALA A 408      41.971  81.885  41.426  1.00  0.00           C  
ATOM   3373  H   ALA A 408      40.389  82.137  43.401  1.00  0.00           H  
ATOM   3374  HA  ALA A 408      43.233  82.223  43.119  1.00  0.00           H  
ATOM   3375 1HB  ALA A 408      42.780  81.963  40.702  1.00  0.00           H  
ATOM   3376 2HB  ALA A 408      41.809  80.837  41.679  1.00  0.00           H  
ATOM   3377 3HB  ALA A 408      41.058  82.299  40.995  1.00  0.00           H  
ATOM   3378  N   LEU A 409      41.595  84.917  42.201  1.00  0.00           N  
ATOM   3379  CA  LEU A 409      41.753  86.330  41.872  1.00  0.00           C  
ATOM   3380  C   LEU A 409      42.468  87.078  42.990  1.00  0.00           C  
ATOM   3381  O   LEU A 409      43.322  87.928  42.735  1.00  0.00           O  
ATOM   3382  CB  LEU A 409      40.384  86.969  41.616  1.00  0.00           C  
ATOM   3383  CG  LEU A 409      39.779  86.715  40.228  1.00  0.00           C  
ATOM   3384  CD1 LEU A 409      38.342  87.219  40.198  1.00  0.00           C  
ATOM   3385  CD2 LEU A 409      40.625  87.409  39.171  1.00  0.00           C  
ATOM   3386  H   LEU A 409      40.667  84.541  42.327  1.00  0.00           H  
ATOM   3387  HA  LEU A 409      42.368  86.402  40.975  1.00  0.00           H  
ATOM   3388 1HB  LEU A 409      39.679  86.594  42.356  1.00  0.00           H  
ATOM   3389 2HB  LEU A 409      40.473  88.048  41.744  1.00  0.00           H  
ATOM   3390  HG  LEU A 409      39.761  85.642  40.031  1.00  0.00           H  
ATOM   3391 1HD1 LEU A 409      37.914  87.038  39.213  1.00  0.00           H  
ATOM   3392 2HD1 LEU A 409      37.757  86.691  40.951  1.00  0.00           H  
ATOM   3393 3HD1 LEU A 409      38.328  88.287  40.408  1.00  0.00           H  
ATOM   3394 1HD2 LEU A 409      40.195  87.228  38.184  1.00  0.00           H  
ATOM   3395 2HD2 LEU A 409      40.642  88.482  39.366  1.00  0.00           H  
ATOM   3396 3HD2 LEU A 409      41.641  87.017  39.203  1.00  0.00           H  
ATOM   3397  N   LYS A 410      42.113  86.759  44.230  1.00  0.00           N  
ATOM   3398  CA  LYS A 410      42.721  87.402  45.390  1.00  0.00           C  
ATOM   3399  C   LYS A 410      44.205  87.072  45.487  1.00  0.00           C  
ATOM   3400  O   LYS A 410      45.022  87.938  45.801  1.00  0.00           O  
ATOM   3401  CB  LYS A 410      42.002  86.980  46.672  1.00  0.00           C  
ATOM   3402  CG  LYS A 410      40.597  87.548  46.821  1.00  0.00           C  
ATOM   3403  CD  LYS A 410      39.942  87.070  48.109  1.00  0.00           C  
ATOM   3404  CE  LYS A 410      38.534  87.626  48.256  1.00  0.00           C  
ATOM   3405  NZ  LYS A 410      37.867  87.136  49.490  1.00  0.00           N1+
ATOM   3406  H   LYS A 410      41.405  86.054  44.373  1.00  0.00           H  
ATOM   3407  HA  LYS A 410      42.623  88.481  45.267  1.00  0.00           H  
ATOM   3408 1HB  LYS A 410      41.930  85.894  46.708  1.00  0.00           H  
ATOM   3409 2HB  LYS A 410      42.585  87.299  47.536  1.00  0.00           H  
ATOM   3410 1HG  LYS A 410      40.643  88.638  46.831  1.00  0.00           H  
ATOM   3411 2HG  LYS A 410      39.986  87.234  45.974  1.00  0.00           H  
ATOM   3412 1HD  LYS A 410      39.895  85.979  48.110  1.00  0.00           H  
ATOM   3413 2HD  LYS A 410      40.539  87.389  48.962  1.00  0.00           H  
ATOM   3414 1HE  LYS A 410      38.575  88.714  48.287  1.00  0.00           H  
ATOM   3415 2HE  LYS A 410      37.935  87.332  47.392  1.00  0.00           H  
ATOM   3416 1HZ  LYS A 410      36.937  87.527  49.551  1.00  0.00           H  
ATOM   3417 2HZ  LYS A 410      37.807  86.127  49.465  1.00  0.00           H  
ATOM   3418 3HZ  LYS A 410      38.403  87.419  50.299  1.00  0.00           H  
ATOM   3419  N   ILE A 411      44.547  85.818  45.215  1.00  0.00           N  
ATOM   3420  CA  ILE A 411      45.934  85.372  45.273  1.00  0.00           C  
ATOM   3421  C   ILE A 411      46.781  86.071  44.216  1.00  0.00           C  
ATOM   3422  O   ILE A 411      47.918  86.464  44.476  1.00  0.00           O  
ATOM   3423  CB  ILE A 411      46.030  83.848  45.083  1.00  0.00           C  
ATOM   3424  CG1 ILE A 411      45.371  83.122  46.259  1.00  0.00           C  
ATOM   3425  CG2 ILE A 411      47.482  83.420  44.934  1.00  0.00           C  
ATOM   3426  CD1 ILE A 411      45.065  81.668  45.983  1.00  0.00           C  
ATOM   3427  H   ILE A 411      43.827  85.154  44.964  1.00  0.00           H  
ATOM   3428  HA  ILE A 411      46.335  85.638  46.251  1.00  0.00           H  
ATOM   3429  HB  ILE A 411      45.480  83.558  44.186  1.00  0.00           H  
ATOM   3430 1HG1 ILE A 411      46.024  83.174  47.130  1.00  0.00           H  
ATOM   3431 2HG1 ILE A 411      44.438  83.621  46.520  1.00  0.00           H  
ATOM   3432 1HG2 ILE A 411      47.531  82.339  44.801  1.00  0.00           H  
ATOM   3433 2HG2 ILE A 411      47.918  83.912  44.066  1.00  0.00           H  
ATOM   3434 3HG2 ILE A 411      48.037  83.701  45.828  1.00  0.00           H  
ATOM   3435 1HD1 ILE A 411      44.600  81.220  46.863  1.00  0.00           H  
ATOM   3436 2HD1 ILE A 411      44.383  81.592  45.136  1.00  0.00           H  
ATOM   3437 3HD1 ILE A 411      45.989  81.137  45.755  1.00  0.00           H  
ATOM   3438  N   VAL A 412      46.219  86.223  43.020  1.00  0.00           N  
ATOM   3439  CA  VAL A 412      46.922  86.874  41.922  1.00  0.00           C  
ATOM   3440  C   VAL A 412      47.190  88.340  42.231  1.00  0.00           C  
ATOM   3441  O   VAL A 412      48.267  88.861  41.937  1.00  0.00           O  
ATOM   3442  CB  VAL A 412      46.097  86.770  40.624  1.00  0.00           C  
ATOM   3443  CG1 VAL A 412      46.136  88.083  39.861  1.00  0.00           C  
ATOM   3444  CG2 VAL A 412      46.628  85.630  39.765  1.00  0.00           C  
ATOM   3445  H   VAL A 412      45.281  85.878  42.869  1.00  0.00           H  
ATOM   3446  HA  VAL A 412      47.884  86.377  41.793  1.00  0.00           H  
ATOM   3447  HB  VAL A 412      45.055  86.576  40.882  1.00  0.00           H  
ATOM   3448 1HG1 VAL A 412      45.548  87.991  38.947  1.00  0.00           H  
ATOM   3449 2HG1 VAL A 412      45.719  88.876  40.481  1.00  0.00           H  
ATOM   3450 3HG1 VAL A 412      47.168  88.325  39.605  1.00  0.00           H  
ATOM   3451 1HG2 VAL A 412      46.040  85.561  38.851  1.00  0.00           H  
ATOM   3452 2HG2 VAL A 412      47.672  85.820  39.513  1.00  0.00           H  
ATOM   3453 3HG2 VAL A 412      46.552  84.693  40.317  1.00  0.00           H  
ATOM   3454  N   GLU A 413      46.205  89.005  42.828  1.00  0.00           N  
ATOM   3455  CA  GLU A 413      46.334  90.413  43.178  1.00  0.00           C  
ATOM   3456  C   GLU A 413      47.414  90.622  44.230  1.00  0.00           C  
ATOM   3457  O   GLU A 413      48.190  91.576  44.157  1.00  0.00           O  
ATOM   3458  CB  GLU A 413      44.998  90.959  43.688  1.00  0.00           C  
ATOM   3459  CG  GLU A 413      45.061  92.388  44.210  1.00  0.00           C  
ATOM   3460  CD  GLU A 413      43.751  92.862  44.779  1.00  0.00           C  
ATOM   3461  OE1 GLU A 413      43.017  92.047  45.284  1.00  0.00           O  
ATOM   3462  OE2 GLU A 413      43.487  94.038  44.706  1.00  0.00           O1-
ATOM   3463  H   GLU A 413      45.345  88.520  43.041  1.00  0.00           H  
ATOM   3464  HA  GLU A 413      46.630  90.961  42.282  1.00  0.00           H  
ATOM   3465 1HB  GLU A 413      44.261  90.928  42.886  1.00  0.00           H  
ATOM   3466 2HB  GLU A 413      44.631  90.325  44.496  1.00  0.00           H  
ATOM   3467 1HG  GLU A 413      45.822  92.447  44.986  1.00  0.00           H  
ATOM   3468 2HG  GLU A 413      45.359  93.048  43.397  1.00  0.00           H  
ATOM   3469  N   ARG A 414      47.459  89.726  45.211  1.00  0.00           N  
ATOM   3470  CA  ARG A 414      48.445  89.810  46.282  1.00  0.00           C  
ATOM   3471  C   ARG A 414      49.859  89.628  45.745  1.00  0.00           C  
ATOM   3472  O   ARG A 414      50.785  90.325  46.160  1.00  0.00           O  
ATOM   3473  CB  ARG A 414      48.171  88.757  47.345  1.00  0.00           C  
ATOM   3474  CG  ARG A 414      46.966  89.038  48.228  1.00  0.00           C  
ATOM   3475  CD  ARG A 414      46.636  87.878  49.094  1.00  0.00           C  
ATOM   3476  NE  ARG A 414      45.522  88.164  49.983  1.00  0.00           N  
ATOM   3477  CZ  ARG A 414      44.900  87.248  50.750  1.00  0.00           C  
ATOM   3478  NH1 ARG A 414      45.295  85.993  50.727  1.00  0.00           N1+
ATOM   3479  NH2 ARG A 414      43.895  87.608  51.527  1.00  0.00           N  
ATOM   3480  H   ARG A 414      46.793  88.966  45.214  1.00  0.00           H  
ATOM   3481  HA  ARG A 414      48.381  90.804  46.724  1.00  0.00           H  
ATOM   3482 1HB  ARG A 414      48.010  87.791  46.867  1.00  0.00           H  
ATOM   3483 2HB  ARG A 414      49.041  88.661  47.994  1.00  0.00           H  
ATOM   3484 1HG  ARG A 414      47.178  89.895  48.869  1.00  0.00           H  
ATOM   3485 2HG  ARG A 414      46.100  89.258  47.603  1.00  0.00           H  
ATOM   3486 1HD  ARG A 414      46.365  87.025  48.472  1.00  0.00           H  
ATOM   3487 2HD  ARG A 414      47.502  87.621  49.703  1.00  0.00           H  
ATOM   3488  HE  ARG A 414      45.190  89.120  50.029  1.00  0.00           H  
ATOM   3489 1HH1 ARG A 414      46.064  85.717  50.133  1.00  0.00           H  
ATOM   3490 2HH1 ARG A 414      44.828  85.307  51.301  1.00  0.00           H  
ATOM   3491 1HH2 ARG A 414      43.592  88.572  51.546  1.00  0.00           H  
ATOM   3492 2HH2 ARG A 414      43.429  86.923  52.103  1.00  0.00           H  
ATOM   3493  N   ARG A 415      50.020  88.689  44.819  1.00  0.00           N  
ATOM   3494  CA  ARG A 415      51.319  88.414  44.222  1.00  0.00           C  
ATOM   3495  C   ARG A 415      51.822  89.609  43.420  1.00  0.00           C  
ATOM   3496  O   ARG A 415      53.027  89.793  43.250  1.00  0.00           O  
ATOM   3497  CB  ARG A 415      51.247  87.194  43.317  1.00  0.00           C  
ATOM   3498  CG  ARG A 415      52.582  86.732  42.758  1.00  0.00           C  
ATOM   3499  CD  ARG A 415      53.455  86.162  43.819  1.00  0.00           C  
ATOM   3500  NE  ARG A 415      54.740  85.733  43.292  1.00  0.00           N  
ATOM   3501  CZ  ARG A 415      55.802  86.543  43.112  1.00  0.00           C  
ATOM   3502  NH1 ARG A 415      55.717  87.818  43.423  1.00  0.00           N1+
ATOM   3503  NH2 ARG A 415      56.930  86.055  42.627  1.00  0.00           N  
ATOM   3504  H   ARG A 415      49.217  88.152  44.521  1.00  0.00           H  
ATOM   3505  HA  ARG A 415      52.030  88.231  45.028  1.00  0.00           H  
ATOM   3506 1HB  ARG A 415      50.813  86.361  43.866  1.00  0.00           H  
ATOM   3507 2HB  ARG A 415      50.592  87.407  42.471  1.00  0.00           H  
ATOM   3508 1HG  ARG A 415      52.415  85.962  42.004  1.00  0.00           H  
ATOM   3509 2HG  ARG A 415      53.102  87.577  42.306  1.00  0.00           H  
ATOM   3510 1HD  ARG A 415      53.634  86.916  44.584  1.00  0.00           H  
ATOM   3511 2HD  ARG A 415      52.965  85.299  44.267  1.00  0.00           H  
ATOM   3512  HE  ARG A 415      54.843  84.760  43.041  1.00  0.00           H  
ATOM   3513 1HH1 ARG A 415      54.854  88.191  43.794  1.00  0.00           H  
ATOM   3514 2HH1 ARG A 415      56.512  88.424  43.288  1.00  0.00           H  
ATOM   3515 1HH2 ARG A 415      56.995  85.076  42.388  1.00  0.00           H  
ATOM   3516 2HH2 ARG A 415      57.724  86.661  42.492  1.00  0.00           H  
ATOM   3517  N   GLY A 416      50.945  90.427  42.921  1.00  0.00           N  
ATOM   3518  CA  GLY A 416      51.464  91.666  42.366  1.00  0.00           C  
ATOM   3519  C   GLY A 416      51.954  91.400  40.961  1.00  0.00           C  
ATOM   3520  O   GLY A 416      52.909  92.025  40.499  1.00  0.00           O  
ATOM   3521  H   GLY A 416      49.967  90.173  42.941  1.00  0.00           H  
ATOM   3522 1HA  GLY A 416      50.678  92.423  42.369  1.00  0.00           H  
ATOM   3523 2HA  GLY A 416      52.270  92.037  42.998  1.00  0.00           H  
ATOM   3524  N   VAL A 417      51.279  90.465  40.306  1.00  0.00           N  
ATOM   3525  CA  VAL A 417      51.595  90.072  38.948  1.00  0.00           C  
ATOM   3526  C   VAL A 417      51.338  91.213  37.973  1.00  0.00           C  
ATOM   3527  O   VAL A 417      50.442  92.032  38.180  1.00  0.00           O  
ATOM   3528  CB  VAL A 417      50.754  88.847  38.539  1.00  0.00           C  
ATOM   3529  CG1 VAL A 417      49.268  89.151  38.675  1.00  0.00           C  
ATOM   3530  CG2 VAL A 417      51.094  88.439  37.114  1.00  0.00           C  
ATOM   3531  H   VAL A 417      50.508  90.002  40.767  1.00  0.00           H  
ATOM   3532  HA  VAL A 417      52.650  89.804  38.902  1.00  0.00           H  
ATOM   3533  HB  VAL A 417      50.977  88.024  39.217  1.00  0.00           H  
ATOM   3534 1HG1 VAL A 417      48.691  88.276  38.383  1.00  0.00           H  
ATOM   3535 2HG1 VAL A 417      49.044  89.406  39.711  1.00  0.00           H  
ATOM   3536 3HG1 VAL A 417      49.009  89.988  38.029  1.00  0.00           H  
ATOM   3537 1HG2 VAL A 417      50.497  87.572  36.832  1.00  0.00           H  
ATOM   3538 2HG2 VAL A 417      50.876  89.266  36.437  1.00  0.00           H  
ATOM   3539 3HG2 VAL A 417      52.152  88.186  37.049  1.00  0.00           H  
ATOM   3540  N   PRO A 418      52.133  91.259  36.910  1.00  0.00           N  
ATOM   3541  CA  PRO A 418      52.057  92.342  35.942  1.00  0.00           C  
ATOM   3542  C   PRO A 418      50.667  92.447  35.328  1.00  0.00           C  
ATOM   3543  O   PRO A 418      49.980  91.441  35.147  1.00  0.00           O  
ATOM   3544  CB  PRO A 418      53.106  91.938  34.900  1.00  0.00           C  
ATOM   3545  CG  PRO A 418      54.170  91.260  35.693  1.00  0.00           C  
ATOM   3546  CD  PRO A 418      53.415  90.400  36.674  1.00  0.00           C  
ATOM   3547  HA  PRO A 418      52.283  93.278  36.451  1.00  0.00           H  
ATOM   3548 1HB  PRO A 418      52.651  91.281  34.143  1.00  0.00           H  
ATOM   3549 2HB  PRO A 418      53.473  92.831  34.371  1.00  0.00           H  
ATOM   3550 1HG  PRO A 418      54.822  90.672  35.031  1.00  0.00           H  
ATOM   3551 2HG  PRO A 418      54.809  92.006  36.188  1.00  0.00           H  
ATOM   3552 1HD  PRO A 418      53.194  89.427  36.215  1.00  0.00           H  
ATOM   3553 2HD  PRO A 418      54.015  90.274  37.587  1.00  0.00           H  
ATOM   3554  N   PRO A 419      50.260  93.674  35.013  1.00  0.00           N  
ATOM   3555  CA  PRO A 419      48.868  93.971  34.701  1.00  0.00           C  
ATOM   3556  C   PRO A 419      48.334  93.108  33.568  1.00  0.00           C  
ATOM   3557  O   PRO A 419      47.164  92.724  33.567  1.00  0.00           O  
ATOM   3558  CB  PRO A 419      48.919  95.448  34.301  1.00  0.00           C  
ATOM   3559  CG  PRO A 419      49.943  96.039  35.210  1.00  0.00           C  
ATOM   3560  CD  PRO A 419      51.018  94.988  35.293  1.00  0.00           C  
ATOM   3561  HA  PRO A 419      48.265  93.773  35.588  1.00  0.00           H  
ATOM   3562 1HB  PRO A 419      49.188  95.541  33.237  1.00  0.00           H  
ATOM   3563 2HB  PRO A 419      47.926  95.905  34.423  1.00  0.00           H  
ATOM   3564 1HG  PRO A 419      50.310  96.991  34.799  1.00  0.00           H  
ATOM   3565 2HG  PRO A 419      49.496  96.265  36.188  1.00  0.00           H  
ATOM   3566 1HD  PRO A 419      51.775  95.174  34.516  1.00  0.00           H  
ATOM   3567 2HD  PRO A 419      51.476  95.011  36.293  1.00  0.00           H  
ATOM   3568  N   GLU A 420      49.184  92.794  32.597  1.00  0.00           N  
ATOM   3569  CA  GLU A 420      48.755  91.962  31.489  1.00  0.00           C  
ATOM   3570  C   GLU A 420      48.467  90.541  31.965  1.00  0.00           C  
ATOM   3571  O   GLU A 420      47.510  89.910  31.517  1.00  0.00           O  
ATOM   3572  CB  GLU A 420      49.820  91.945  30.391  1.00  0.00           C  
ATOM   3573  CG  GLU A 420      50.098  93.304  29.763  1.00  0.00           C  
ATOM   3574  CD  GLU A 420      50.999  94.165  30.606  1.00  0.00           C  
ATOM   3575  OE1 GLU A 420      51.422  93.712  31.642  1.00  0.00           O  
ATOM   3576  OE2 GLU A 420      51.262  95.277  30.211  1.00  0.00           O1-
ATOM   3577  H   GLU A 420      50.130  93.143  32.640  1.00  0.00           H  
ATOM   3578  HA  GLU A 420      47.831  92.379  31.089  1.00  0.00           H  
ATOM   3579 1HB  GLU A 420      50.758  91.569  30.801  1.00  0.00           H  
ATOM   3580 2HB  GLU A 420      49.513  91.265  29.596  1.00  0.00           H  
ATOM   3581 1HG  GLU A 420      50.565  93.154  28.790  1.00  0.00           H  
ATOM   3582 2HG  GLU A 420      49.152  93.821  29.608  1.00  0.00           H  
ATOM   3583  N   GLN A 421      49.299  90.035  32.876  1.00  0.00           N  
ATOM   3584  CA  GLN A 421      49.084  88.698  33.411  1.00  0.00           C  
ATOM   3585  C   GLN A 421      47.818  88.638  34.256  1.00  0.00           C  
ATOM   3586  O   GLN A 421      47.056  87.673  34.184  1.00  0.00           O  
ATOM   3587  CB  GLN A 421      50.289  88.252  34.243  1.00  0.00           C  
ATOM   3588  CG  GLN A 421      51.412  87.629  33.431  1.00  0.00           C  
ATOM   3589  CD  GLN A 421      50.941  86.449  32.604  1.00  0.00           C  
ATOM   3590  NE2 GLN A 421      51.260  86.467  31.314  1.00  0.00           N  
ATOM   3591  OE1 GLN A 421      50.297  85.530  33.116  1.00  0.00           O  
ATOM   3592  H   GLN A 421      50.081  90.593  33.190  1.00  0.00           H  
ATOM   3593  HA  GLN A 421      48.958  88.013  32.571  1.00  0.00           H  
ATOM   3594 1HB  GLN A 421      50.697  89.109  34.780  1.00  0.00           H  
ATOM   3595 2HB  GLN A 421      49.968  87.523  34.987  1.00  0.00           H  
ATOM   3596 1HG  GLN A 421      51.817  88.382  32.755  1.00  0.00           H  
ATOM   3597 2HG  GLN A 421      52.189  87.282  34.111  1.00  0.00           H  
ATOM   3598 1HE2 GLN A 421      50.977  85.714  30.717  1.00  0.00           H  
ATOM   3599 2HE2 GLN A 421      51.783  87.232  30.939  1.00  0.00           H  
ATOM   3600  N   LEU A 422      47.599  89.675  35.057  1.00  0.00           N  
ATOM   3601  CA  LEU A 422      46.424  89.742  35.917  1.00  0.00           C  
ATOM   3602  C   LEU A 422      45.143  89.817  35.095  1.00  0.00           C  
ATOM   3603  O   LEU A 422      44.143  89.180  35.428  1.00  0.00           O  
ATOM   3604  CB  LEU A 422      46.516  90.961  36.844  1.00  0.00           C  
ATOM   3605  CG  LEU A 422      45.176  91.576  37.271  1.00  0.00           C  
ATOM   3606  CD1 LEU A 422      44.460  90.624  38.220  1.00  0.00           C  
ATOM   3607  CD2 LEU A 422      45.423  92.923  37.931  1.00  0.00           C  
ATOM   3608  H   LEU A 422      48.261  90.436  35.070  1.00  0.00           H  
ATOM   3609  HA  LEU A 422      46.386  88.831  36.513  1.00  0.00           H  
ATOM   3610 1HB  LEU A 422      47.048  90.671  37.747  1.00  0.00           H  
ATOM   3611 2HB  LEU A 422      47.090  91.739  36.341  1.00  0.00           H  
ATOM   3612  HG  LEU A 422      44.542  91.709  36.395  1.00  0.00           H  
ATOM   3613 1HD1 LEU A 422      43.509  91.061  38.523  1.00  0.00           H  
ATOM   3614 2HD1 LEU A 422      44.278  89.674  37.716  1.00  0.00           H  
ATOM   3615 3HD1 LEU A 422      45.079  90.456  39.100  1.00  0.00           H  
ATOM   3616 1HD2 LEU A 422      44.470  93.361  38.233  1.00  0.00           H  
ATOM   3617 2HD2 LEU A 422      46.055  92.789  38.807  1.00  0.00           H  
ATOM   3618 3HD2 LEU A 422      45.919  93.589  37.225  1.00  0.00           H  
ATOM   3619  N   ALA A 423      45.179  90.599  34.022  1.00  0.00           N  
ATOM   3620  CA  ALA A 423      44.020  90.758  33.150  1.00  0.00           C  
ATOM   3621  C   ALA A 423      43.666  89.446  32.463  1.00  0.00           C  
ATOM   3622  O   ALA A 423      42.490  89.100  32.335  1.00  0.00           O  
ATOM   3623  CB  ALA A 423      44.280  91.844  32.119  1.00  0.00           C  
ATOM   3624  H   ALA A 423      46.030  91.096  33.803  1.00  0.00           H  
ATOM   3625  HA  ALA A 423      43.171  91.054  33.767  1.00  0.00           H  
ATOM   3626 1HB  ALA A 423      43.406  91.949  31.476  1.00  0.00           H  
ATOM   3627 2HB  ALA A 423      44.475  92.789  32.624  1.00  0.00           H  
ATOM   3628 3HB  ALA A 423      45.143  91.572  31.513  1.00  0.00           H  
ATOM   3629  N   GLU A 424      44.686  88.719  32.022  1.00  0.00           N  
ATOM   3630  CA  GLU A 424      44.483  87.443  31.345  1.00  0.00           C  
ATOM   3631  C   GLU A 424      43.863  86.416  32.284  1.00  0.00           C  
ATOM   3632  O   GLU A 424      42.979  85.654  31.891  1.00  0.00           O  
ATOM   3633  CB  GLU A 424      45.807  86.914  30.796  1.00  0.00           C  
ATOM   3634  CG  GLU A 424      45.688  85.615  30.009  1.00  0.00           C  
ATOM   3635  CD  GLU A 424      44.899  85.770  28.740  1.00  0.00           C  
ATOM   3636  OE1 GLU A 424      44.779  86.875  28.269  1.00  0.00           O  
ATOM   3637  OE2 GLU A 424      44.414  84.781  28.241  1.00  0.00           O1-
ATOM   3638  H   GLU A 424      45.627  89.058  32.158  1.00  0.00           H  
ATOM   3639  HA  GLU A 424      43.788  87.604  30.522  1.00  0.00           H  
ATOM   3640 1HB  GLU A 424      46.256  87.662  30.139  1.00  0.00           H  
ATOM   3641 2HB  GLU A 424      46.502  86.743  31.620  1.00  0.00           H  
ATOM   3642 1HG  GLU A 424      46.688  85.259  29.762  1.00  0.00           H  
ATOM   3643 2HG  GLU A 424      45.212  84.865  30.639  1.00  0.00           H  
ATOM   3644  N   PHE A 425      44.331  86.399  33.527  1.00  0.00           N  
ATOM   3645  CA  PHE A 425      43.824  85.464  34.525  1.00  0.00           C  
ATOM   3646  C   PHE A 425      42.358  85.735  34.839  1.00  0.00           C  
ATOM   3647  O   PHE A 425      41.563  84.808  34.986  1.00  0.00           O  
ATOM   3648  CB  PHE A 425      44.651  85.551  35.808  1.00  0.00           C  
ATOM   3649  CG  PHE A 425      44.254  84.547  36.855  1.00  0.00           C  
ATOM   3650  CD1 PHE A 425      44.203  83.194  36.554  1.00  0.00           C  
ATOM   3651  CD2 PHE A 425      43.928  84.955  38.139  1.00  0.00           C  
ATOM   3652  CE1 PHE A 425      43.839  82.271  37.516  1.00  0.00           C  
ATOM   3653  CE2 PHE A 425      43.565  84.034  39.101  1.00  0.00           C  
ATOM   3654  CZ  PHE A 425      43.520  82.690  38.789  1.00  0.00           C  
ATOM   3655  H   PHE A 425      45.057  87.050  33.788  1.00  0.00           H  
ATOM   3656  HA  PHE A 425      43.894  84.457  34.111  1.00  0.00           H  
ATOM   3657 1HB  PHE A 425      45.703  85.399  35.574  1.00  0.00           H  
ATOM   3658 2HB  PHE A 425      44.551  86.547  36.238  1.00  0.00           H  
ATOM   3659  HD1 PHE A 425      44.458  82.863  35.548  1.00  0.00           H  
ATOM   3660  HD2 PHE A 425      43.963  86.015  38.386  1.00  0.00           H  
ATOM   3661  HE1 PHE A 425      43.804  81.210  37.266  1.00  0.00           H  
ATOM   3662  HE2 PHE A 425      43.313  84.367  40.109  1.00  0.00           H  
ATOM   3663  HZ  PHE A 425      43.231  81.962  39.547  1.00  0.00           H  
ATOM   3664  N   ALA A 426      42.010  87.013  34.943  1.00  0.00           N  
ATOM   3665  CA  ALA A 426      40.638  87.411  35.241  1.00  0.00           C  
ATOM   3666  C   ALA A 426      39.689  87.008  34.118  1.00  0.00           C  
ATOM   3667  O   ALA A 426      38.579  86.546  34.369  1.00  0.00           O  
ATOM   3668  CB  ALA A 426      40.562  88.911  35.485  1.00  0.00           C  
ATOM   3669  H   ALA A 426      42.710  87.728  34.811  1.00  0.00           H  
ATOM   3670  HA  ALA A 426      40.324  86.889  36.147  1.00  0.00           H  
ATOM   3671 1HB  ALA A 426      39.531  89.192  35.707  1.00  0.00           H  
ATOM   3672 2HB  ALA A 426      41.199  89.176  36.328  1.00  0.00           H  
ATOM   3673 3HB  ALA A 426      40.899  89.441  34.596  1.00  0.00           H  
ATOM   3674  N   GLU A 427      40.139  87.187  32.881  1.00  0.00           N  
ATOM   3675  CA  GLU A 427      39.332  86.843  31.717  1.00  0.00           C  
ATOM   3676  C   GLU A 427      39.075  85.342  31.649  1.00  0.00           C  
ATOM   3677  O   GLU A 427      37.970  84.907  31.328  1.00  0.00           O  
ATOM   3678  CB  GLU A 427      40.020  87.310  30.432  1.00  0.00           C  
ATOM   3679  CG  GLU A 427      39.214  87.075  29.165  1.00  0.00           C  
ATOM   3680  CD  GLU A 427      38.012  87.973  29.062  1.00  0.00           C  
ATOM   3681  OE1 GLU A 427      37.792  88.746  29.963  1.00  0.00           O  
ATOM   3682  OE2 GLU A 427      37.310  87.884  28.082  1.00  0.00           O1-
ATOM   3683  H   GLU A 427      41.063  87.571  32.742  1.00  0.00           H  
ATOM   3684  HA  GLU A 427      38.369  87.342  31.814  1.00  0.00           H  
ATOM   3685 1HB  GLU A 427      40.232  88.377  30.502  1.00  0.00           H  
ATOM   3686 2HB  GLU A 427      40.975  86.794  30.323  1.00  0.00           H  
ATOM   3687 1HG  GLU A 427      39.855  87.247  28.300  1.00  0.00           H  
ATOM   3688 2HG  GLU A 427      38.887  86.036  29.140  1.00  0.00           H  
ATOM   3689  N   ARG A 428      40.103  84.556  31.954  1.00  0.00           N  
ATOM   3690  CA  ARG A 428      39.990  83.103  31.929  1.00  0.00           C  
ATOM   3691  C   ARG A 428      39.005  82.608  32.982  1.00  0.00           C  
ATOM   3692  O   ARG A 428      38.215  81.700  32.728  1.00  0.00           O  
ATOM   3693  CB  ARG A 428      41.346  82.455  32.164  1.00  0.00           C  
ATOM   3694  CG  ARG A 428      41.362  80.941  32.035  1.00  0.00           C  
ATOM   3695  CD  ARG A 428      40.898  80.499  30.695  1.00  0.00           C  
ATOM   3696  NE  ARG A 428      40.930  79.051  30.561  1.00  0.00           N  
ATOM   3697  CZ  ARG A 428      40.367  78.363  29.548  1.00  0.00           C  
ATOM   3698  NH1 ARG A 428      39.732  79.004  28.593  1.00  0.00           N1+
ATOM   3699  NH2 ARG A 428      40.453  77.044  29.517  1.00  0.00           N  
ATOM   3700  H   ARG A 428      40.984  84.977  32.210  1.00  0.00           H  
ATOM   3701  HA  ARG A 428      39.605  82.811  30.952  1.00  0.00           H  
ATOM   3702 1HB  ARG A 428      42.067  82.854  31.451  1.00  0.00           H  
ATOM   3703 2HB  ARG A 428      41.699  82.706  33.163  1.00  0.00           H  
ATOM   3704 1HG  ARG A 428      42.379  80.574  32.185  1.00  0.00           H  
ATOM   3705 2HG  ARG A 428      40.705  80.504  32.789  1.00  0.00           H  
ATOM   3706 1HD  ARG A 428      39.872  80.832  30.536  1.00  0.00           H  
ATOM   3707 2HD  ARG A 428      41.541  80.926  29.928  1.00  0.00           H  
ATOM   3708  HE  ARG A 428      41.411  78.523  31.278  1.00  0.00           H  
ATOM   3709 1HH1 ARG A 428      39.668  80.012  28.617  1.00  0.00           H  
ATOM   3710 2HH1 ARG A 428      39.310  78.488  27.833  1.00  0.00           H  
ATOM   3711 1HH2 ARG A 428      40.941  76.553  30.252  1.00  0.00           H  
ATOM   3712 2HH2 ARG A 428      40.030  76.530  28.759  1.00  0.00           H  
ATOM   3713  N   LEU A 429      39.060  83.212  34.165  1.00  0.00           N  
ATOM   3714  CA  LEU A 429      38.174  82.834  35.260  1.00  0.00           C  
ATOM   3715  C   LEU A 429      36.720  83.134  34.919  1.00  0.00           C  
ATOM   3716  O   LEU A 429      35.827  82.342  35.217  1.00  0.00           O  
ATOM   3717  CB  LEU A 429      38.570  83.576  36.542  1.00  0.00           C  
ATOM   3718  CG  LEU A 429      39.979  83.282  37.073  1.00  0.00           C  
ATOM   3719  CD1 LEU A 429      40.218  84.077  38.349  1.00  0.00           C  
ATOM   3720  CD2 LEU A 429      40.127  81.789  37.323  1.00  0.00           C  
ATOM   3721  H   LEU A 429      39.732  83.953  34.310  1.00  0.00           H  
ATOM   3722  HA  LEU A 429      38.267  81.760  35.413  1.00  0.00           H  
ATOM   3723 1HB  LEU A 429      38.502  84.646  36.359  1.00  0.00           H  
ATOM   3724 2HB  LEU A 429      37.860  83.316  37.327  1.00  0.00           H  
ATOM   3725  HG  LEU A 429      40.719  83.602  36.338  1.00  0.00           H  
ATOM   3726 1HD1 LEU A 429      41.218  83.869  38.727  1.00  0.00           H  
ATOM   3727 2HD1 LEU A 429      40.125  85.143  38.137  1.00  0.00           H  
ATOM   3728 3HD1 LEU A 429      39.481  83.790  39.099  1.00  0.00           H  
ATOM   3729 1HD2 LEU A 429      41.129  81.580  37.699  1.00  0.00           H  
ATOM   3730 2HD2 LEU A 429      39.390  81.468  38.060  1.00  0.00           H  
ATOM   3731 3HD2 LEU A 429      39.970  81.246  36.392  1.00  0.00           H  
ATOM   3732  N   VAL A 430      36.489  84.284  34.295  1.00  0.00           N  
ATOM   3733  CA  VAL A 430      35.142  84.691  33.915  1.00  0.00           C  
ATOM   3734  C   VAL A 430      34.555  83.746  32.873  1.00  0.00           C  
ATOM   3735  O   VAL A 430      33.377  83.393  32.936  1.00  0.00           O  
ATOM   3736  CB  VAL A 430      35.156  86.125  33.354  1.00  0.00           C  
ATOM   3737  CG1 VAL A 430      33.752  86.552  32.948  1.00  0.00           C  
ATOM   3738  CG2 VAL A 430      35.734  87.080  34.387  1.00  0.00           C  
ATOM   3739  H   VAL A 430      37.266  84.891  34.079  1.00  0.00           H  
ATOM   3740  HA  VAL A 430      34.510  84.644  34.803  1.00  0.00           H  
ATOM   3741  HB  VAL A 430      35.771  86.148  32.454  1.00  0.00           H  
ATOM   3742 1HG1 VAL A 430      33.782  87.568  32.554  1.00  0.00           H  
ATOM   3743 2HG1 VAL A 430      33.374  85.876  32.184  1.00  0.00           H  
ATOM   3744 3HG1 VAL A 430      33.097  86.520  33.819  1.00  0.00           H  
ATOM   3745 1HG2 VAL A 430      35.740  88.092  33.983  1.00  0.00           H  
ATOM   3746 2HG2 VAL A 430      35.121  87.054  35.289  1.00  0.00           H  
ATOM   3747 3HG2 VAL A 430      36.753  86.779  34.631  1.00  0.00           H  
ATOM   3748  N   GLU A 431      35.382  83.344  31.915  1.00  0.00           N  
ATOM   3749  CA  GLU A 431      34.946  82.438  30.858  1.00  0.00           C  
ATOM   3750  C   GLU A 431      34.569  81.074  31.420  1.00  0.00           C  
ATOM   3751  O   GLU A 431      33.580  80.471  31.002  1.00  0.00           O  
ATOM   3752  CB  GLU A 431      36.044  82.280  29.805  1.00  0.00           C  
ATOM   3753  CG  GLU A 431      36.216  83.483  28.888  1.00  0.00           C  
ATOM   3754  CD  GLU A 431      37.352  83.322  27.917  1.00  0.00           C  
ATOM   3755  OE1 GLU A 431      38.075  82.362  28.032  1.00  0.00           O  
ATOM   3756  OE2 GLU A 431      37.499  84.163  27.061  1.00  0.00           O1-
ATOM   3757  H   GLU A 431      36.337  83.671  31.919  1.00  0.00           H  
ATOM   3758  HA  GLU A 431      34.057  82.866  30.393  1.00  0.00           H  
ATOM   3759 1HB  GLU A 431      36.999  82.098  30.298  1.00  0.00           H  
ATOM   3760 2HB  GLU A 431      35.829  81.412  29.181  1.00  0.00           H  
ATOM   3761 1HG  GLU A 431      35.293  83.636  28.328  1.00  0.00           H  
ATOM   3762 2HG  GLU A 431      36.388  84.370  29.498  1.00  0.00           H  
ATOM   3763  N   ILE A 432      35.364  80.592  32.370  1.00  0.00           N  
ATOM   3764  CA  ILE A 432      35.115  79.296  32.991  1.00  0.00           C  
ATOM   3765  C   ILE A 432      33.808  79.303  33.774  1.00  0.00           C  
ATOM   3766  O   ILE A 432      33.046  78.336  33.735  1.00  0.00           O  
ATOM   3767  CB  ILE A 432      36.273  78.906  33.927  1.00  0.00           C  
ATOM   3768  CG1 ILE A 432      37.554  78.671  33.123  1.00  0.00           C  
ATOM   3769  CG2 ILE A 432      35.912  77.666  34.732  1.00  0.00           C  
ATOM   3770  CD1 ILE A 432      37.412  77.627  32.039  1.00  0.00           C  
ATOM   3771  H   ILE A 432      36.161  81.135  32.667  1.00  0.00           H  
ATOM   3772  HA  ILE A 432      35.028  78.552  32.199  1.00  0.00           H  
ATOM   3773  HB  ILE A 432      36.478  79.725  34.615  1.00  0.00           H  
ATOM   3774 1HG1 ILE A 432      37.868  79.605  32.659  1.00  0.00           H  
ATOM   3775 2HG1 ILE A 432      38.353  78.356  33.795  1.00  0.00           H  
ATOM   3776 1HG2 ILE A 432      36.741  77.404  35.388  1.00  0.00           H  
ATOM   3777 2HG2 ILE A 432      35.024  77.867  35.332  1.00  0.00           H  
ATOM   3778 3HG2 ILE A 432      35.709  76.837  34.052  1.00  0.00           H  
ATOM   3779 1HD1 ILE A 432      38.361  77.517  31.513  1.00  0.00           H  
ATOM   3780 2HD1 ILE A 432      37.131  76.673  32.486  1.00  0.00           H  
ATOM   3781 3HD1 ILE A 432      36.641  77.938  31.333  1.00  0.00           H  
ATOM   3782  N   LEU A 433      33.555  80.398  34.481  1.00  0.00           N  
ATOM   3783  CA  LEU A 433      32.339  80.532  35.276  1.00  0.00           C  
ATOM   3784  C   LEU A 433      31.100  80.546  34.387  1.00  0.00           C  
ATOM   3785  O   LEU A 433      30.081  79.937  34.715  1.00  0.00           O  
ATOM   3786  CB  LEU A 433      32.390  81.816  36.113  1.00  0.00           C  
ATOM   3787  CG  LEU A 433      31.112  82.155  36.890  1.00  0.00           C  
ATOM   3788  CD1 LEU A 433      30.751  80.994  37.805  1.00  0.00           C  
ATOM   3789  CD2 LEU A 433      31.327  83.433  37.687  1.00  0.00           C  
ATOM   3790  H   LEU A 433      34.220  81.156  34.472  1.00  0.00           H  
ATOM   3791  HA  LEU A 433      32.265  79.666  35.934  1.00  0.00           H  
ATOM   3792 1HB  LEU A 433      33.202  81.729  36.832  1.00  0.00           H  
ATOM   3793 2HB  LEU A 433      32.607  82.654  35.450  1.00  0.00           H  
ATOM   3794  HG  LEU A 433      30.287  82.297  36.192  1.00  0.00           H  
ATOM   3795 1HD1 LEU A 433      29.842  81.233  38.358  1.00  0.00           H  
ATOM   3796 2HD1 LEU A 433      30.585  80.097  37.208  1.00  0.00           H  
ATOM   3797 3HD1 LEU A 433      31.565  80.816  38.506  1.00  0.00           H  
ATOM   3798 1HD2 LEU A 433      30.417  83.675  38.239  1.00  0.00           H  
ATOM   3799 2HD2 LEU A 433      32.149  83.293  38.386  1.00  0.00           H  
ATOM   3800 3HD2 LEU A 433      31.566  84.251  37.007  1.00  0.00           H  
ATOM   3801  N   ARG A 434      31.194  81.244  33.261  1.00  0.00           N  
ATOM   3802  CA  ARG A 434      30.081  81.338  32.323  1.00  0.00           C  
ATOM   3803  C   ARG A 434      29.753  79.981  31.718  1.00  0.00           C  
ATOM   3804  O   ARG A 434      28.585  79.627  31.556  1.00  0.00           O  
ATOM   3805  CB  ARG A 434      30.406  82.324  31.209  1.00  0.00           C  
ATOM   3806  CG  ARG A 434      29.271  82.573  30.226  1.00  0.00           C  
ATOM   3807  CD  ARG A 434      29.627  83.614  29.230  1.00  0.00           C  
ATOM   3808  NE  ARG A 434      30.718  83.187  28.366  1.00  0.00           N  
ATOM   3809  CZ  ARG A 434      30.572  82.392  27.288  1.00  0.00           C  
ATOM   3810  NH1 ARG A 434      29.382  81.945  26.955  1.00  0.00           N1+
ATOM   3811  NH2 ARG A 434      31.629  82.058  26.566  1.00  0.00           N  
ATOM   3812  H   ARG A 434      32.059  81.723  33.049  1.00  0.00           H  
ATOM   3813  HA  ARG A 434      29.205  81.681  32.873  1.00  0.00           H  
ATOM   3814 1HB  ARG A 434      30.685  83.283  31.641  1.00  0.00           H  
ATOM   3815 2HB  ARG A 434      31.261  81.960  30.638  1.00  0.00           H  
ATOM   3816 1HG  ARG A 434      29.043  81.649  29.693  1.00  0.00           H  
ATOM   3817 2HG  ARG A 434      28.387  82.906  30.771  1.00  0.00           H  
ATOM   3818 1HD  ARG A 434      28.762  83.830  28.604  1.00  0.00           H  
ATOM   3819 2HD  ARG A 434      29.938  84.522  29.745  1.00  0.00           H  
ATOM   3820  HE  ARG A 434      31.648  83.511  28.590  1.00  0.00           H  
ATOM   3821 1HH1 ARG A 434      28.576  82.200  27.508  1.00  0.00           H  
ATOM   3822 2HH1 ARG A 434      29.272  81.349  26.147  1.00  0.00           H  
ATOM   3823 1HH2 ARG A 434      32.544  82.403  26.821  1.00  0.00           H  
ATOM   3824 2HH2 ARG A 434      31.521  81.463  25.758  1.00  0.00           H  
ATOM   3825  N   GLU A 435      30.792  79.221  31.385  1.00  0.00           N  
ATOM   3826  CA  GLU A 435      30.616  77.899  30.796  1.00  0.00           C  
ATOM   3827  C   GLU A 435      29.944  76.947  31.776  1.00  0.00           C  
ATOM   3828  O   GLU A 435      29.091  76.146  31.393  1.00  0.00           O  
ATOM   3829  CB  GLU A 435      31.965  77.327  30.357  1.00  0.00           C  
ATOM   3830  CG  GLU A 435      32.546  77.974  29.108  1.00  0.00           C  
ATOM   3831  CD  GLU A 435      33.887  77.409  28.725  1.00  0.00           C  
ATOM   3832  OE1 GLU A 435      34.387  76.580  29.446  1.00  0.00           O  
ATOM   3833  OE2 GLU A 435      34.408  77.807  27.710  1.00  0.00           O1-
ATOM   3834  H   GLU A 435      31.726  79.569  31.542  1.00  0.00           H  
ATOM   3835  HA  GLU A 435      29.965  77.999  29.928  1.00  0.00           H  
ATOM   3836 1HB  GLU A 435      32.691  77.445  31.164  1.00  0.00           H  
ATOM   3837 2HB  GLU A 435      31.862  76.258  30.163  1.00  0.00           H  
ATOM   3838 1HG  GLU A 435      31.853  77.828  28.281  1.00  0.00           H  
ATOM   3839 2HG  GLU A 435      32.645  79.045  29.279  1.00  0.00           H  
ATOM   3840  N   ALA A 436      30.372  77.072  33.046  1.00  0.00           N  
ATOM   3841  CA  ALA A 436      29.994  76.192  34.150  1.00  0.00           C  
ATOM   3842  C   ALA A 436      28.513  76.278  34.494  1.00  0.00           C  
ATOM   3843  O   ALA A 436      27.941  75.340  35.049  1.00  0.00           O  
ATOM   3844  CB  ALA A 436      30.830  76.517  35.381  1.00  0.00           C  
ATOM   3845  H   ALA A 436      31.001  77.828  33.278  1.00  0.00           H  
ATOM   3846  HA  ALA A 436      30.189  75.166  33.847  1.00  0.00           H  
ATOM   3847 1HB  ALA A 436      30.550  75.848  36.195  1.00  0.00           H  
ATOM   3848 2HB  ALA A 436      31.886  76.384  35.148  1.00  0.00           H  
ATOM   3849 3HB  ALA A 436      30.652  77.548  35.679  1.00  0.00           H  
ATOM   3850  N   GLY A 437      27.898  77.405  34.162  1.00  0.00           N  
ATOM   3851  CA  GLY A 437      26.512  77.656  34.531  1.00  0.00           C  
ATOM   3852  C   GLY A 437      26.404  78.276  35.921  1.00  0.00           C  
ATOM   3853  O   GLY A 437      25.527  77.912  36.706  1.00  0.00           O  
ATOM   3854  H   GLY A 437      28.405  78.107  33.640  1.00  0.00           H  
ATOM   3855 1HA  GLY A 437      26.056  78.324  33.800  1.00  0.00           H  
ATOM   3856 2HA  GLY A 437      25.954  76.721  34.507  1.00  0.00           H  
ATOM   3857  N   GLY A 438      27.295  79.214  36.214  1.00  0.00           N  
ATOM   3858  CA  GLY A 438      27.147  80.088  37.376  1.00  0.00           C  
ATOM   3859  C   GLY A 438      26.089  81.152  37.105  1.00  0.00           C  
ATOM   3860  O   GLY A 438      26.052  81.744  36.026  1.00  0.00           O  
ATOM   3861  H   GLY A 438      28.100  79.330  35.617  1.00  0.00           H  
ATOM   3862 1HA  GLY A 438      26.869  79.493  38.246  1.00  0.00           H  
ATOM   3863 2HA  GLY A 438      28.104  80.558  37.600  1.00  0.00           H  
ATOM   3864  N   SER A 439      25.230  81.397  38.083  1.00  0.00           N  
ATOM   3865  CA  SER A 439      24.067  82.256  37.885  1.00  0.00           C  
ATOM   3866  C   SER A 439      24.506  83.696  37.701  1.00  0.00           C  
ATOM   3867  O   SER A 439      25.689  84.013  37.805  1.00  0.00           O  
ATOM   3868  CB  SER A 439      23.120  82.150  39.066  1.00  0.00           C  
ATOM   3869  OG  SER A 439      23.579  82.911  40.149  1.00  0.00           O  
ATOM   3870  H   SER A 439      25.383  80.976  38.989  1.00  0.00           H  
ATOM   3871  HA  SER A 439      23.536  81.922  36.994  1.00  0.00           H  
ATOM   3872 1HB  SER A 439      22.129  82.494  38.770  1.00  0.00           H  
ATOM   3873 2HB  SER A 439      23.027  81.106  39.365  1.00  0.00           H  
ATOM   3874  HG  SER A 439      22.816  83.057  40.713  1.00  0.00           H  
ATOM   3875  N   PRO A 440      23.539  84.564  37.426  1.00  0.00           N  
ATOM   3876  CA  PRO A 440      23.841  85.940  37.076  1.00  0.00           C  
ATOM   3877  C   PRO A 440      24.407  86.701  38.261  1.00  0.00           C  
ATOM   3878  O   PRO A 440      25.266  87.568  38.100  1.00  0.00           O  
ATOM   3879  CB  PRO A 440      22.477  86.491  36.652  1.00  0.00           C  
ATOM   3880  CG  PRO A 440      21.719  85.289  36.202  1.00  0.00           C  
ATOM   3881  CD  PRO A 440      22.122  84.209  37.171  1.00  0.00           C  
ATOM   3882  HA  PRO A 440      24.600  85.932  36.295  1.00  0.00           H  
ATOM   3883 1HB  PRO A 440      21.998  87.005  37.497  1.00  0.00           H  
ATOM   3884 2HB  PRO A 440      22.604  87.238  35.852  1.00  0.00           H  
ATOM   3885 1HG  PRO A 440      20.640  85.492  36.219  1.00  0.00           H  
ATOM   3886 2HG  PRO A 440      21.981  85.042  35.162  1.00  0.00           H  
ATOM   3887 1HD  PRO A 440      21.497  84.275  38.074  1.00  0.00           H  
ATOM   3888 2HD  PRO A 440      22.009  83.225  36.693  1.00  0.00           H  
ATOM   3889  N   GLU A 441      23.949  86.407  39.483  1.00  0.00           N  
ATOM   3890  CA  GLU A 441      24.502  87.134  40.620  1.00  0.00           C  
ATOM   3891  C   GLU A 441      25.976  86.810  40.817  1.00  0.00           C  
ATOM   3892  O   GLU A 441      26.783  87.695  41.106  1.00  0.00           O  
ATOM   3893  CB  GLU A 441      23.722  86.801  41.895  1.00  0.00           C  
ATOM   3894  CG  GLU A 441      22.262  87.230  41.869  1.00  0.00           C  
ATOM   3895  CD  GLU A 441      21.384  86.271  41.115  1.00  0.00           C  
ATOM   3896  OE1 GLU A 441      21.888  85.281  40.640  1.00  0.00           O  
ATOM   3897  OE2 GLU A 441      20.207  86.529  41.012  1.00  0.00           O1-
ATOM   3898  H   GLU A 441      23.241  85.694  39.583  1.00  0.00           H  
ATOM   3899  HA  GLU A 441      24.418  88.200  40.414  1.00  0.00           H  
ATOM   3900 1HB  GLU A 441      23.753  85.725  42.070  1.00  0.00           H  
ATOM   3901 2HB  GLU A 441      24.198  87.284  42.748  1.00  0.00           H  
ATOM   3902 1HG  GLU A 441      21.899  87.309  42.893  1.00  0.00           H  
ATOM   3903 2HG  GLU A 441      22.194  88.216  41.412  1.00  0.00           H  
ATOM   3904  N   LEU A 442      26.326  85.539  40.658  1.00  0.00           N  
ATOM   3905  CA  LEU A 442      27.706  85.097  40.817  1.00  0.00           C  
ATOM   3906  C   LEU A 442      28.607  85.712  39.754  1.00  0.00           C  
ATOM   3907  O   LEU A 442      29.731  86.122  40.045  1.00  0.00           O  
ATOM   3908  CB  LEU A 442      27.786  83.568  40.740  1.00  0.00           C  
ATOM   3909  CG  LEU A 442      26.966  82.804  41.790  1.00  0.00           C  
ATOM   3910  CD1 LEU A 442      27.050  81.310  41.513  1.00  0.00           C  
ATOM   3911  CD2 LEU A 442      27.490  83.133  43.179  1.00  0.00           C  
ATOM   3912  H   LEU A 442      25.617  84.860  40.419  1.00  0.00           H  
ATOM   3913  HA  LEU A 442      28.059  85.434  41.791  1.00  0.00           H  
ATOM   3914 1HB  LEU A 442      27.440  83.250  39.757  1.00  0.00           H  
ATOM   3915 2HB  LEU A 442      28.827  83.268  40.851  1.00  0.00           H  
ATOM   3916  HG  LEU A 442      25.919  83.099  41.717  1.00  0.00           H  
ATOM   3917 1HD1 LEU A 442      26.468  80.768  42.258  1.00  0.00           H  
ATOM   3918 2HD1 LEU A 442      26.651  81.100  40.520  1.00  0.00           H  
ATOM   3919 3HD1 LEU A 442      28.091  80.989  41.561  1.00  0.00           H  
ATOM   3920 1HD2 LEU A 442      26.908  82.592  43.925  1.00  0.00           H  
ATOM   3921 2HD2 LEU A 442      28.538  82.838  43.252  1.00  0.00           H  
ATOM   3922 3HD2 LEU A 442      27.402  84.205  43.357  1.00  0.00           H  
ATOM   3923  N   VAL A 443      28.109  85.774  38.526  1.00  0.00           N  
ATOM   3924  CA  VAL A 443      28.868  86.340  37.416  1.00  0.00           C  
ATOM   3925  C   VAL A 443      29.129  87.825  37.631  1.00  0.00           C  
ATOM   3926  O   VAL A 443      30.221  88.321  37.354  1.00  0.00           O  
ATOM   3927  CB  VAL A 443      28.110  86.139  36.091  1.00  0.00           C  
ATOM   3928  CG1 VAL A 443      28.793  86.904  34.966  1.00  0.00           C  
ATOM   3929  CG2 VAL A 443      28.027  84.656  35.763  1.00  0.00           C  
ATOM   3930  H   VAL A 443      27.178  85.422  38.354  1.00  0.00           H  
ATOM   3931  HA  VAL A 443      29.833  85.835  37.374  1.00  0.00           H  
ATOM   3932  HB  VAL A 443      27.106  86.548  36.192  1.00  0.00           H  
ATOM   3933 1HG1 VAL A 443      28.245  86.751  34.037  1.00  0.00           H  
ATOM   3934 2HG1 VAL A 443      28.811  87.966  35.206  1.00  0.00           H  
ATOM   3935 3HG1 VAL A 443      29.816  86.541  34.849  1.00  0.00           H  
ATOM   3936 1HG2 VAL A 443      27.489  84.523  34.824  1.00  0.00           H  
ATOM   3937 2HG2 VAL A 443      29.033  84.247  35.668  1.00  0.00           H  
ATOM   3938 3HG2 VAL A 443      27.498  84.136  36.561  1.00  0.00           H  
ATOM   3939  N   PHE A 444      28.118  88.534  38.122  1.00  0.00           N  
ATOM   3940  CA  PHE A 444      28.237  89.967  38.374  1.00  0.00           C  
ATOM   3941  C   PHE A 444      29.263  90.251  39.461  1.00  0.00           C  
ATOM   3942  O   PHE A 444      30.046  91.195  39.357  1.00  0.00           O  
ATOM   3943  CB  PHE A 444      26.882  90.552  38.778  1.00  0.00           C  
ATOM   3944  CG  PHE A 444      26.947  91.990  39.209  1.00  0.00           C  
ATOM   3945  CD1 PHE A 444      27.389  92.971  38.334  1.00  0.00           C  
ATOM   3946  CD2 PHE A 444      26.568  92.362  40.489  1.00  0.00           C  
ATOM   3947  CE1 PHE A 444      27.449  94.294  38.730  1.00  0.00           C  
ATOM   3948  CE2 PHE A 444      26.626  93.684  40.886  1.00  0.00           C  
ATOM   3949  CZ  PHE A 444      27.068  94.650  40.005  1.00  0.00           C  
ATOM   3950  H   PHE A 444      27.246  88.070  38.329  1.00  0.00           H  
ATOM   3951  HA  PHE A 444      28.579  90.443  37.456  1.00  0.00           H  
ATOM   3952 1HB  PHE A 444      26.189  90.479  37.938  1.00  0.00           H  
ATOM   3953 2HB  PHE A 444      26.463  89.969  39.597  1.00  0.00           H  
ATOM   3954  HD1 PHE A 444      27.689  92.689  37.325  1.00  0.00           H  
ATOM   3955  HD2 PHE A 444      26.220  91.600  41.185  1.00  0.00           H  
ATOM   3956  HE1 PHE A 444      27.799  95.055  38.032  1.00  0.00           H  
ATOM   3957  HE2 PHE A 444      26.325  93.964  41.896  1.00  0.00           H  
ATOM   3958  HZ  PHE A 444      27.116  95.692  40.320  1.00  0.00           H  
ATOM   3959  N   GLU A 445      29.255  89.431  40.507  1.00  0.00           N  
ATOM   3960  CA  GLU A 445      30.186  89.593  41.616  1.00  0.00           C  
ATOM   3961  C   GLU A 445      31.625  89.370  41.167  1.00  0.00           C  
ATOM   3962  O   GLU A 445      32.531  90.094  41.575  1.00  0.00           O  
ATOM   3963  CB  GLU A 445      29.841  88.624  42.750  1.00  0.00           C  
ATOM   3964  CG  GLU A 445      28.607  89.008  43.552  1.00  0.00           C  
ATOM   3965  CD  GLU A 445      28.262  88.002  44.615  1.00  0.00           C  
ATOM   3966  OE1 GLU A 445      28.902  86.981  44.667  1.00  0.00           O  
ATOM   3967  OE2 GLU A 445      27.358  88.257  45.373  1.00  0.00           O1-
ATOM   3968  H   GLU A 445      28.587  88.673  40.533  1.00  0.00           H  
ATOM   3969  HA  GLU A 445      30.105  90.619  41.979  1.00  0.00           H  
ATOM   3970 1HB  GLU A 445      29.677  87.629  42.339  1.00  0.00           H  
ATOM   3971 2HB  GLU A 445      30.681  88.559  43.442  1.00  0.00           H  
ATOM   3972 1HG  GLU A 445      28.780  89.974  44.025  1.00  0.00           H  
ATOM   3973 2HG  GLU A 445      27.764  89.115  42.870  1.00  0.00           H  
ATOM   3974  N   LEU A 446      31.825  88.364  40.323  1.00  0.00           N  
ATOM   3975  CA  LEU A 446      33.155  88.043  39.815  1.00  0.00           C  
ATOM   3976  C   LEU A 446      33.702  89.174  38.953  1.00  0.00           C  
ATOM   3977  O   LEU A 446      34.881  89.513  39.035  1.00  0.00           O  
ATOM   3978  CB  LEU A 446      33.111  86.744  38.999  1.00  0.00           C  
ATOM   3979  CG  LEU A 446      34.452  86.280  38.417  1.00  0.00           C  
ATOM   3980  CD1 LEU A 446      35.364  85.818  39.544  1.00  0.00           C  
ATOM   3981  CD2 LEU A 446      34.209  85.160  37.416  1.00  0.00           C  
ATOM   3982  H   LEU A 446      31.037  87.807  40.025  1.00  0.00           H  
ATOM   3983  HA  LEU A 446      33.822  87.920  40.669  1.00  0.00           H  
ATOM   3984 1HB  LEU A 446      32.733  85.946  39.638  1.00  0.00           H  
ATOM   3985 2HB  LEU A 446      32.418  86.877  38.172  1.00  0.00           H  
ATOM   3986  HG  LEU A 446      34.940  87.117  37.914  1.00  0.00           H  
ATOM   3987 1HD1 LEU A 446      36.317  85.489  39.132  1.00  0.00           H  
ATOM   3988 2HD1 LEU A 446      35.536  86.644  40.236  1.00  0.00           H  
ATOM   3989 3HD1 LEU A 446      34.894  84.990  40.077  1.00  0.00           H  
ATOM   3990 1HD2 LEU A 446      35.163  84.833  37.001  1.00  0.00           H  
ATOM   3991 2HD2 LEU A 446      33.723  84.322  37.917  1.00  0.00           H  
ATOM   3992 3HD2 LEU A 446      33.570  85.524  36.612  1.00  0.00           H  
ATOM   3993  N   LEU A 447      32.838  89.751  38.125  1.00  0.00           N  
ATOM   3994  CA  LEU A 447      33.234  90.844  37.245  1.00  0.00           C  
ATOM   3995  C   LEU A 447      33.638  92.077  38.045  1.00  0.00           C  
ATOM   3996  O   LEU A 447      34.612  92.751  37.712  1.00  0.00           O  
ATOM   3997  CB  LEU A 447      32.084  91.200  36.293  1.00  0.00           C  
ATOM   3998  CG  LEU A 447      31.579  90.056  35.404  1.00  0.00           C  
ATOM   3999  CD1 LEU A 447      30.154  90.352  34.958  1.00  0.00           C  
ATOM   4000  CD2 LEU A 447      32.505  89.893  34.208  1.00  0.00           C  
ATOM   4001  H   LEU A 447      31.882  89.426  38.105  1.00  0.00           H  
ATOM   4002  HA  LEU A 447      34.101  90.519  36.672  1.00  0.00           H  
ATOM   4003 1HB  LEU A 447      31.245  91.558  36.882  1.00  0.00           H  
ATOM   4004 2HB  LEU A 447      32.415  92.007  35.637  1.00  0.00           H  
ATOM   4005  HG  LEU A 447      31.565  89.128  35.979  1.00  0.00           H  
ATOM   4006 1HD1 LEU A 447      29.795  89.537  34.326  1.00  0.00           H  
ATOM   4007 2HD1 LEU A 447      29.510  90.442  35.833  1.00  0.00           H  
ATOM   4008 3HD1 LEU A 447      30.135  91.283  34.393  1.00  0.00           H  
ATOM   4009 1HD2 LEU A 447      32.147  89.079  33.578  1.00  0.00           H  
ATOM   4010 2HD2 LEU A 447      32.521  90.819  33.633  1.00  0.00           H  
ATOM   4011 3HD2 LEU A 447      33.513  89.665  34.555  1.00  0.00           H  
ATOM   4012  N   LYS A 448      32.884  92.364  39.102  1.00  0.00           N  
ATOM   4013  CA  LYS A 448      33.165  93.514  39.953  1.00  0.00           C  
ATOM   4014  C   LYS A 448      34.503  93.363  40.663  1.00  0.00           C  
ATOM   4015  O   LYS A 448      35.266  94.321  40.781  1.00  0.00           O  
ATOM   4016  CB  LYS A 448      32.045  93.709  40.976  1.00  0.00           C  
ATOM   4017  CG  LYS A 448      32.199  94.950  41.848  1.00  0.00           C  
ATOM   4018  CD  LYS A 448      30.967  95.170  42.715  1.00  0.00           C  
ATOM   4019  CE  LYS A 448      31.067  96.471  43.497  1.00  0.00           C  
ATOM   4020  NZ  LYS A 448      32.134  96.417  44.531  1.00  0.00           N1+
ATOM   4021  H   LYS A 448      32.099  91.769  39.322  1.00  0.00           H  
ATOM   4022  HA  LYS A 448      33.223  94.398  39.316  1.00  0.00           H  
ATOM   4023 1HB  LYS A 448      31.088  93.781  40.458  1.00  0.00           H  
ATOM   4024 2HB  LYS A 448      31.998  92.841  41.633  1.00  0.00           H  
ATOM   4025 1HG  LYS A 448      33.071  94.833  42.493  1.00  0.00           H  
ATOM   4026 2HG  LYS A 448      32.348  95.823  41.214  1.00  0.00           H  
ATOM   4027 1HD  LYS A 448      30.079  95.203  42.083  1.00  0.00           H  
ATOM   4028 2HD  LYS A 448      30.863  94.343  43.415  1.00  0.00           H  
ATOM   4029 1HE  LYS A 448      31.282  97.290  42.813  1.00  0.00           H  
ATOM   4030 2HE  LYS A 448      30.116  96.674  43.987  1.00  0.00           H  
ATOM   4031 1HZ  LYS A 448      32.168  97.296  45.028  1.00  0.00           H  
ATOM   4032 2HZ  LYS A 448      31.935  95.670  45.185  1.00  0.00           H  
ATOM   4033 3HZ  LYS A 448      33.027  96.248  44.089  1.00  0.00           H  
ATOM   4034  N   ARG A 449      34.781  92.152  41.137  1.00  0.00           N  
ATOM   4035  CA  ARG A 449      36.028  91.873  41.838  1.00  0.00           C  
ATOM   4036  C   ARG A 449      37.228  92.035  40.914  1.00  0.00           C  
ATOM   4037  O   ARG A 449      38.262  92.573  41.312  1.00  0.00           O  
ATOM   4038  CB  ARG A 449      36.017  90.461  42.409  1.00  0.00           C  
ATOM   4039  CG  ARG A 449      37.255  90.085  43.207  1.00  0.00           C  
ATOM   4040  CD  ARG A 449      37.143  90.510  44.625  1.00  0.00           C  
ATOM   4041  NE  ARG A 449      37.464  91.918  44.796  1.00  0.00           N  
ATOM   4042  CZ  ARG A 449      38.694  92.393  45.075  1.00  0.00           C  
ATOM   4043  NH1 ARG A 449      39.705  91.565  45.211  1.00  0.00           N1+
ATOM   4044  NH2 ARG A 449      38.882  93.695  45.212  1.00  0.00           N  
ATOM   4045  H   ARG A 449      34.112  91.406  41.007  1.00  0.00           H  
ATOM   4046  HA  ARG A 449      36.129  92.594  42.648  1.00  0.00           H  
ATOM   4047 1HB  ARG A 449      35.154  90.339  43.060  1.00  0.00           H  
ATOM   4048 2HB  ARG A 449      35.918  89.742  41.595  1.00  0.00           H  
ATOM   4049 1HG  ARG A 449      37.389  89.003  43.180  1.00  0.00           H  
ATOM   4050 2HG  ARG A 449      38.131  90.568  42.771  1.00  0.00           H  
ATOM   4051 1HD  ARG A 449      36.124  90.348  44.974  1.00  0.00           H  
ATOM   4052 2HD  ARG A 449      37.833  89.926  45.235  1.00  0.00           H  
ATOM   4053  HE  ARG A 449      36.712  92.587  44.701  1.00  0.00           H  
ATOM   4054 1HH1 ARG A 449      39.560  90.570  45.106  1.00  0.00           H  
ATOM   4055 2HH1 ARG A 449      40.626  91.921  45.419  1.00  0.00           H  
ATOM   4056 1HH2 ARG A 449      38.106  94.332  45.108  1.00  0.00           H  
ATOM   4057 2HH2 ARG A 449      39.802  94.051  45.421  1.00  0.00           H  
ATOM   4058  N   ILE A 450      37.085  91.566  39.679  1.00  0.00           N  
ATOM   4059  CA  ILE A 450      38.157  91.659  38.696  1.00  0.00           C  
ATOM   4060  C   ILE A 450      38.467  93.111  38.351  1.00  0.00           C  
ATOM   4061  O   ILE A 450      39.629  93.493  38.214  1.00  0.00           O  
ATOM   4062  CB  ILE A 450      37.793  90.893  37.411  1.00  0.00           C  
ATOM   4063  CG1 ILE A 450      37.859  89.382  37.654  1.00  0.00           C  
ATOM   4064  CG2 ILE A 450      38.719  91.293  36.272  1.00  0.00           C  
ATOM   4065  CD1 ILE A 450      37.101  88.566  36.633  1.00  0.00           C  
ATOM   4066  H   ILE A 450      36.212  91.135  39.415  1.00  0.00           H  
ATOM   4067  HA  ILE A 450      39.057  91.221  39.132  1.00  0.00           H  
ATOM   4068  HB  ILE A 450      36.766  91.123  37.131  1.00  0.00           H  
ATOM   4069 1HG1 ILE A 450      38.899  89.058  37.646  1.00  0.00           H  
ATOM   4070 2HG1 ILE A 450      37.454  89.153  38.640  1.00  0.00           H  
ATOM   4071 1HG2 ILE A 450      38.447  90.742  35.372  1.00  0.00           H  
ATOM   4072 2HG2 ILE A 450      38.623  92.362  36.085  1.00  0.00           H  
ATOM   4073 3HG2 ILE A 450      39.749  91.062  36.543  1.00  0.00           H  
ATOM   4074 1HD1 ILE A 450      37.195  87.505  36.871  1.00  0.00           H  
ATOM   4075 2HD1 ILE A 450      36.048  88.850  36.648  1.00  0.00           H  
ATOM   4076 3HD1 ILE A 450      37.514  88.751  35.642  1.00  0.00           H  
ATOM   4077  N   MET A 451      37.418  93.917  38.213  1.00  0.00           N  
ATOM   4078  CA  MET A 451      37.576  95.329  37.886  1.00  0.00           C  
ATOM   4079  C   MET A 451      38.291  96.077  39.003  1.00  0.00           C  
ATOM   4080  O   MET A 451      39.144  96.927  38.748  1.00  0.00           O  
ATOM   4081  CB  MET A 451      36.213  95.961  37.609  1.00  0.00           C  
ATOM   4082  CG  MET A 451      35.560  95.502  36.312  1.00  0.00           C  
ATOM   4083  SD  MET A 451      34.144  96.521  35.849  1.00  0.00           S  
ATOM   4084  CE  MET A 451      33.007  96.143  37.180  1.00  0.00           C  
ATOM   4085  H   MET A 451      36.489  93.541  38.340  1.00  0.00           H  
ATOM   4086  HA  MET A 451      38.191  95.400  36.989  1.00  0.00           H  
ATOM   4087 1HB  MET A 451      35.530  95.729  38.426  1.00  0.00           H  
ATOM   4088 2HB  MET A 451      36.317  97.045  37.566  1.00  0.00           H  
ATOM   4089 1HG  MET A 451      36.290  95.540  35.504  1.00  0.00           H  
ATOM   4090 2HG  MET A 451      35.222  94.471  36.419  1.00  0.00           H  
ATOM   4091 1HE  MET A 451      32.081  96.701  37.036  1.00  0.00           H  
ATOM   4092 2HE  MET A 451      32.792  95.075  37.185  1.00  0.00           H  
ATOM   4093 3HE  MET A 451      33.455  96.428  38.133  1.00  0.00           H  
ATOM   4094  N   GLU A 452      37.937  95.758  40.244  1.00  0.00           N  
ATOM   4095  CA  GLU A 452      38.544  96.401  41.403  1.00  0.00           C  
ATOM   4096  C   GLU A 452      40.028  96.072  41.500  1.00  0.00           C  
ATOM   4097  O   GLU A 452      40.845  96.937  41.815  1.00  0.00           O  
ATOM   4098  CB  GLU A 452      37.829  95.969  42.686  1.00  0.00           C  
ATOM   4099  CG  GLU A 452      36.445  96.575  42.868  1.00  0.00           C  
ATOM   4100  CD  GLU A 452      35.744  96.071  44.101  1.00  0.00           C  
ATOM   4101  OE1 GLU A 452      36.276  95.206  44.751  1.00  0.00           O  
ATOM   4102  OE2 GLU A 452      34.675  96.554  44.388  1.00  0.00           O1-
ATOM   4103  H   GLU A 452      37.228  95.052  40.387  1.00  0.00           H  
ATOM   4104  HA  GLU A 452      38.447  97.480  41.280  1.00  0.00           H  
ATOM   4105 1HB  GLU A 452      37.726  94.885  42.697  1.00  0.00           H  
ATOM   4106 2HB  GLU A 452      38.433  96.249  43.549  1.00  0.00           H  
ATOM   4107 1HG  GLU A 452      36.538  97.658  42.935  1.00  0.00           H  
ATOM   4108 2HG  GLU A 452      35.840  96.342  41.991  1.00  0.00           H  
ATOM   4109  N   ILE A 453      40.370  94.817  41.229  1.00  0.00           N  
ATOM   4110  CA  ILE A 453      41.757  94.372  41.285  1.00  0.00           C  
ATOM   4111  C   ILE A 453      42.604  95.069  40.229  1.00  0.00           C  
ATOM   4112  O   ILE A 453      43.740  95.463  40.490  1.00  0.00           O  
ATOM   4113  CB  ILE A 453      41.852  92.847  41.097  1.00  0.00           C  
ATOM   4114  CG1 ILE A 453      41.229  92.119  42.291  1.00  0.00           C  
ATOM   4115  CG2 ILE A 453      43.301  92.424  40.909  1.00  0.00           C  
ATOM   4116  CD1 ILE A 453      40.944  90.657  42.035  1.00  0.00           C  
ATOM   4117  H   ILE A 453      39.650  94.155  40.977  1.00  0.00           H  
ATOM   4118  HA  ILE A 453      42.157  94.637  42.264  1.00  0.00           H  
ATOM   4119  HB  ILE A 453      41.281  92.553  40.216  1.00  0.00           H  
ATOM   4120 1HG1 ILE A 453      41.895  92.193  43.149  1.00  0.00           H  
ATOM   4121 2HG1 ILE A 453      40.292  92.606  42.564  1.00  0.00           H  
ATOM   4122 1HG2 ILE A 453      43.350  91.343  40.777  1.00  0.00           H  
ATOM   4123 2HG2 ILE A 453      43.712  92.916  40.028  1.00  0.00           H  
ATOM   4124 3HG2 ILE A 453      43.880  92.709  41.787  1.00  0.00           H  
ATOM   4125 1HD1 ILE A 453      40.505  90.211  42.927  1.00  0.00           H  
ATOM   4126 2HD1 ILE A 453      40.250  90.562  41.201  1.00  0.00           H  
ATOM   4127 3HD1 ILE A 453      41.875  90.142  41.796  1.00  0.00           H  
ATOM   4128  N   ILE A 454      42.042  95.222  39.034  1.00  0.00           N  
ATOM   4129  CA  ILE A 454      42.745  95.873  37.935  1.00  0.00           C  
ATOM   4130  C   ILE A 454      43.013  97.340  38.245  1.00  0.00           C  
ATOM   4131  O   ILE A 454      44.090  97.859  37.951  1.00  0.00           O  
ATOM   4132  CB  ILE A 454      41.939  95.762  36.628  1.00  0.00           C  
ATOM   4133  CG1 ILE A 454      41.853  94.302  36.175  1.00  0.00           C  
ATOM   4134  CG2 ILE A 454      42.566  96.623  35.543  1.00  0.00           C  
ATOM   4135  CD1 ILE A 454      43.047  93.842  35.369  1.00  0.00           C  
ATOM   4136  H   ILE A 454      41.105  94.876  38.883  1.00  0.00           H  
ATOM   4137  HA  ILE A 454      43.707  95.376  37.807  1.00  0.00           H  
ATOM   4138  HB  ILE A 454      40.918  96.098  36.800  1.00  0.00           H  
ATOM   4139 1HG1 ILE A 454      41.760  93.656  37.046  1.00  0.00           H  
ATOM   4140 2HG1 ILE A 454      40.959  94.163  35.566  1.00  0.00           H  
ATOM   4141 1HG2 ILE A 454      41.985  96.534  34.624  1.00  0.00           H  
ATOM   4142 2HG2 ILE A 454      42.576  97.664  35.864  1.00  0.00           H  
ATOM   4143 3HG2 ILE A 454      43.588  96.292  35.358  1.00  0.00           H  
ATOM   4144 1HD1 ILE A 454      42.913  92.798  35.084  1.00  0.00           H  
ATOM   4145 2HD1 ILE A 454      43.139  94.454  34.472  1.00  0.00           H  
ATOM   4146 3HD1 ILE A 454      43.950  93.941  35.970  1.00  0.00           H  
ATOM   4147  N   GLU A 455      42.028  98.003  38.839  1.00  0.00           N  
ATOM   4148  CA  GLU A 455      42.156  99.413  39.191  1.00  0.00           C  
ATOM   4149  C   GLU A 455      43.237  99.622  40.243  1.00  0.00           C  
ATOM   4150  O   GLU A 455      44.013 100.575  40.170  1.00  0.00           O  
ATOM   4151  CB  GLU A 455      40.820  99.958  39.702  1.00  0.00           C  
ATOM   4152  CG  GLU A 455      40.863 101.414  40.143  1.00  0.00           C  
ATOM   4153  CD  GLU A 455      41.326 101.583  41.562  1.00  0.00           C  
ATOM   4154  OE1 GLU A 455      41.141 100.676  42.338  1.00  0.00           O  
ATOM   4155  OE2 GLU A 455      41.864 102.620  41.872  1.00  0.00           O1-
ATOM   4156  H   GLU A 455      41.169  97.519  39.054  1.00  0.00           H  
ATOM   4157  HA  GLU A 455      42.452  99.959  38.296  1.00  0.00           H  
ATOM   4158 1HB  GLU A 455      40.067  99.868  38.920  1.00  0.00           H  
ATOM   4159 2HB  GLU A 455      40.485  99.362  40.552  1.00  0.00           H  
ATOM   4160 1HG  GLU A 455      41.539 101.961  39.486  1.00  0.00           H  
ATOM   4161 2HG  GLU A 455      39.869 101.844  40.036  1.00  0.00           H  
ATOM   4162  N   ARG A 456      43.283  98.725  41.225  1.00  0.00           N  
ATOM   4163  CA  ARG A 456      44.269  98.809  42.294  1.00  0.00           C  
ATOM   4164  C   ARG A 456      45.682  98.627  41.758  1.00  0.00           C  
ATOM   4165  O   ARG A 456      46.609  99.324  42.173  1.00  0.00           O  
ATOM   4166  CB  ARG A 456      43.993  97.756  43.359  1.00  0.00           C  
ATOM   4167  CG  ARG A 456      42.758  98.011  44.208  1.00  0.00           C  
ATOM   4168  CD  ARG A 456      43.003  99.060  45.230  1.00  0.00           C  
ATOM   4169  NE  ARG A 456      42.786 100.396  44.699  1.00  0.00           N  
ATOM   4170  CZ  ARG A 456      43.204 101.532  45.292  1.00  0.00           C  
ATOM   4171  NH1 ARG A 456      43.857 101.477  46.431  1.00  0.00           N1+
ATOM   4172  NH2 ARG A 456      42.957 102.702  44.727  1.00  0.00           N  
ATOM   4173  H   ARG A 456      42.616  97.964  41.227  1.00  0.00           H  
ATOM   4174  HA  ARG A 456      44.204  99.804  42.737  1.00  0.00           H  
ATOM   4175 1HB  ARG A 456      43.871  96.783  42.884  1.00  0.00           H  
ATOM   4176 2HB  ARG A 456      44.849  97.686  44.032  1.00  0.00           H  
ATOM   4177 1HG  ARG A 456      41.939  98.339  43.569  1.00  0.00           H  
ATOM   4178 2HG  ARG A 456      42.473  97.091  44.720  1.00  0.00           H  
ATOM   4179 1HD  ARG A 456      42.325  98.913  46.070  1.00  0.00           H  
ATOM   4180 2HD  ARG A 456      44.034  98.996  45.579  1.00  0.00           H  
ATOM   4181  HE  ARG A 456      42.286 100.478  43.824  1.00  0.00           H  
ATOM   4182 1HH1 ARG A 456      44.047 100.585  46.862  1.00  0.00           H  
ATOM   4183 2HH1 ARG A 456      44.171 102.328  46.875  1.00  0.00           H  
ATOM   4184 1HH2 ARG A 456      42.454 102.743  43.851  1.00  0.00           H  
ATOM   4185 2HH2 ARG A 456      43.268 103.553  45.172  1.00  0.00           H  
ATOM   4186  N   ARG A 457      45.842  97.689  40.832  1.00  0.00           N  
ATOM   4187  CA  ARG A 457      47.143  97.414  40.236  1.00  0.00           C  
ATOM   4188  C   ARG A 457      47.645  98.607  39.434  1.00  0.00           C  
ATOM   4189  O   ARG A 457      48.850  98.791  39.264  1.00  0.00           O  
ATOM   4190  CB  ARG A 457      47.069  96.192  39.331  1.00  0.00           C  
ATOM   4191  CG  ARG A 457      48.408  95.719  38.785  1.00  0.00           C  
ATOM   4192  CD  ARG A 457      49.258  95.135  39.854  1.00  0.00           C  
ATOM   4193  NE  ARG A 457      50.547  94.698  39.341  1.00  0.00           N  
ATOM   4194  CZ  ARG A 457      51.621  95.496  39.184  1.00  0.00           C  
ATOM   4195  NH1 ARG A 457      51.543  96.770  39.504  1.00  0.00           N1+
ATOM   4196  NH2 ARG A 457      52.749  95.002  38.710  1.00  0.00           N  
ATOM   4197  H   ARG A 457      45.040  97.151  40.533  1.00  0.00           H  
ATOM   4198  HA  ARG A 457      47.853  97.231  41.041  1.00  0.00           H  
ATOM   4199 1HB  ARG A 457      46.623  95.362  39.875  1.00  0.00           H  
ATOM   4200 2HB  ARG A 457      46.426  96.411  38.478  1.00  0.00           H  
ATOM   4201 1HG  ARG A 457      48.242  94.956  38.025  1.00  0.00           H  
ATOM   4202 2HG  ARG A 457      48.941  96.562  38.345  1.00  0.00           H  
ATOM   4203 1HD  ARG A 457      49.435  95.881  40.628  1.00  0.00           H  
ATOM   4204 2HD  ARG A 457      48.755  94.272  40.289  1.00  0.00           H  
ATOM   4205  HE  ARG A 457      50.646  93.722  39.084  1.00  0.00           H  
ATOM   4206 1HH1 ARG A 457      50.680  97.148  39.868  1.00  0.00           H  
ATOM   4207 2HH1 ARG A 457      52.347  97.369  39.387  1.00  0.00           H  
ATOM   4208 1HH2 ARG A 457      52.809  94.023  38.464  1.00  0.00           H  
ATOM   4209 2HH2 ARG A 457      53.552  95.601  38.591  1.00  0.00           H  
ATOM   4210  N   GLY A 458      46.768  99.426  38.934  1.00  0.00           N  
ATOM   4211  CA  GLY A 458      47.287 100.665  38.379  1.00  0.00           C  
ATOM   4212  C   GLY A 458      47.777 100.400  36.974  1.00  0.00           C  
ATOM   4213  O   GLY A 458      48.731 101.024  36.511  1.00  0.00           O  
ATOM   4214  H   GLY A 458      45.790  99.172  38.954  1.00  0.00           H  
ATOM   4215 1HA  GLY A 458      46.501 101.420  38.382  1.00  0.00           H  
ATOM   4216 2HA  GLY A 458      48.093 101.035  39.011  1.00  0.00           H  
ATOM   4217  N   ALA A 459      47.101  99.465  36.319  1.00  0.00           N  
ATOM   4218  CA  ALA A 459      47.418  99.070  34.961  1.00  0.00           C  
ATOM   4219  C   ALA A 459      47.161 100.213  33.985  1.00  0.00           C  
ATOM   4220  O   ALA A 459      46.266 101.029  34.194  1.00  0.00           O  
ATOM   4221  CB  ALA A 459      46.612  97.841  34.567  1.00  0.00           C  
ATOM   4222  H   ALA A 459      46.330  99.000  36.781  1.00  0.00           H  
ATOM   4223  HA  ALA A 459      48.474  98.801  34.916  1.00  0.00           H  
ATOM   4224 1HB  ALA A 459      46.860  97.555  33.546  1.00  0.00           H  
ATOM   4225 2HB  ALA A 459      46.848  97.020  35.243  1.00  0.00           H  
ATOM   4226 3HB  ALA A 459      45.549  98.068  34.631  1.00  0.00           H  
ATOM   4227  N   PRO A 460      47.956 100.257  32.924  1.00  0.00           N  
ATOM   4228  CA  PRO A 460      47.881 101.339  31.956  1.00  0.00           C  
ATOM   4229  C   PRO A 460      46.490 101.446  31.342  1.00  0.00           C  
ATOM   4230  O   PRO A 460      45.803 100.441  31.160  1.00  0.00           O  
ATOM   4231  CB  PRO A 460      48.928 100.937  30.913  1.00  0.00           C  
ATOM   4232  CG  PRO A 460      49.931 100.149  31.687  1.00  0.00           C  
ATOM   4233  CD  PRO A 460      49.107  99.352  32.663  1.00  0.00           C  
ATOM   4234  HA  PRO A 460      48.107 102.277  32.464  1.00  0.00           H  
ATOM   4235 1HB  PRO A 460      48.455 100.352  30.109  1.00  0.00           H  
ATOM   4236 2HB  PRO A 460      49.359 101.836  30.446  1.00  0.00           H  
ATOM   4237 1HG  PRO A 460      50.518  99.514  31.010  1.00  0.00           H  
ATOM   4238 2HG  PRO A 460      50.642 100.825  32.185  1.00  0.00           H  
ATOM   4239 1HD  PRO A 460      48.789  98.411  32.192  1.00  0.00           H  
ATOM   4240 2HD  PRO A 460      49.702  99.153  33.567  1.00  0.00           H  
ATOM   4241  N   PRO A 461      46.083 102.672  31.026  1.00  0.00           N  
ATOM   4242  CA  PRO A 461      44.690 102.968  30.714  1.00  0.00           C  
ATOM   4243  C   PRO A 461      44.157 102.106  29.583  1.00  0.00           C  
ATOM   4244  O   PRO A 461      42.987 101.723  29.580  1.00  0.00           O  
ATOM   4245  CB  PRO A 461      44.742 104.447  30.314  1.00  0.00           C  
ATOM   4246  CG  PRO A 461      45.798 105.028  31.192  1.00  0.00           C  
ATOM   4247  CD  PRO A 461      46.853 103.955  31.266  1.00  0.00           C  
ATOM   4248  HA  PRO A 461      44.088 102.772  31.601  1.00  0.00           H  
ATOM   4249 1HB  PRO A 461      44.978 104.540  29.244  1.00  0.00           H  
ATOM   4250 2HB  PRO A 461      43.757 104.912  30.466  1.00  0.00           H  
ATOM   4251 1HG  PRO A 461      46.178 105.965  30.760  1.00  0.00           H  
ATOM   4252 2HG  PRO A 461      45.378 105.278  32.175  1.00  0.00           H  
ATOM   4253 1HD  PRO A 461      47.596 104.116  30.472  1.00  0.00           H  
ATOM   4254 2HD  PRO A 461      47.331 103.980  32.256  1.00  0.00           H  
ATOM   4255  N   GLU A 462      45.006 101.793  28.611  1.00  0.00           N  
ATOM   4256  CA  GLU A 462      44.578 100.961  27.503  1.00  0.00           C  
ATOM   4257  C   GLU A 462      44.290  99.540  27.977  1.00  0.00           C  
ATOM   4258  O   GLU A 462      43.331  98.908  27.531  1.00  0.00           O  
ATOM   4259  CB  GLU A 462      45.644 100.943  26.405  1.00  0.00           C  
ATOM   4260  CG  GLU A 462      45.896 102.296  25.753  1.00  0.00           C  
ATOM   4261  CD  GLU A 462      46.774 103.191  26.583  1.00  0.00           C  
ATOM   4262  OE1 GLU A 462      47.203 102.765  27.628  1.00  0.00           O  
ATOM   4263  OE2 GLU A 462      47.014 104.301  26.172  1.00  0.00           O1-
ATOM   4264  H   GLU A 462      45.952 102.142  28.653  1.00  0.00           H  
ATOM   4265  HA  GLU A 462      43.653 101.379  27.102  1.00  0.00           H  
ATOM   4266 1HB  GLU A 462      46.588 100.591  26.818  1.00  0.00           H  
ATOM   4267 2HB  GLU A 462      45.349 100.244  25.621  1.00  0.00           H  
ATOM   4268 1HG  GLU A 462      46.372 102.139  24.784  1.00  0.00           H  
ATOM   4269 2HG  GLU A 462      44.941 102.790  25.582  1.00  0.00           H  
ATOM   4270  N   LEU A 463      45.123  99.034  28.889  1.00  0.00           N  
ATOM   4271  CA  LEU A 463      44.907  97.696  29.424  1.00  0.00           C  
ATOM   4272  C   LEU A 463      43.642  97.636  30.269  1.00  0.00           C  
ATOM   4273  O   LEU A 463      42.879  96.672  30.197  1.00  0.00           O  
ATOM   4274  CB  LEU A 463      46.111  97.261  30.266  1.00  0.00           C  
ATOM   4275  CG  LEU A 463      47.197  96.475  29.520  1.00  0.00           C  
ATOM   4276  CD1 LEU A 463      46.633  95.134  29.071  1.00  0.00           C  
ATOM   4277  CD2 LEU A 463      47.687  97.288  28.333  1.00  0.00           C  
ATOM   4278  H   LEU A 463      45.903  99.593  29.203  1.00  0.00           H  
ATOM   4279  HA  LEU A 463      44.780  97.012  28.585  1.00  0.00           H  
ATOM   4280 1HB  LEU A 463      46.579  98.149  30.690  1.00  0.00           H  
ATOM   4281 2HB  LEU A 463      45.756  96.638  31.087  1.00  0.00           H  
ATOM   4282  HG  LEU A 463      48.031  96.277  30.193  1.00  0.00           H  
ATOM   4283 1HD1 LEU A 463      47.405  94.574  28.541  1.00  0.00           H  
ATOM   4284 2HD1 LEU A 463      46.309  94.564  29.942  1.00  0.00           H  
ATOM   4285 3HD1 LEU A 463      45.786  95.298  28.408  1.00  0.00           H  
ATOM   4286 1HD2 LEU A 463      48.459  96.728  27.802  1.00  0.00           H  
ATOM   4287 2HD2 LEU A 463      46.853  97.484  27.657  1.00  0.00           H  
ATOM   4288 3HD2 LEU A 463      48.100  98.234  28.684  1.00  0.00           H  
ATOM   4289  N   LEU A 464      43.421  98.673  31.070  1.00  0.00           N  
ATOM   4290  CA  LEU A 464      42.246  98.742  31.930  1.00  0.00           C  
ATOM   4291  C   LEU A 464      40.965  98.817  31.109  1.00  0.00           C  
ATOM   4292  O   LEU A 464      39.966  98.178  31.442  1.00  0.00           O  
ATOM   4293  CB  LEU A 464      42.338  99.960  32.857  1.00  0.00           C  
ATOM   4294  CG  LEU A 464      41.272 100.040  33.959  1.00  0.00           C  
ATOM   4295  CD1 LEU A 464      41.935 100.396  35.282  1.00  0.00           C  
ATOM   4296  CD2 LEU A 464      40.224 101.073  33.577  1.00  0.00           C  
ATOM   4297  H   LEU A 464      44.085  99.434  31.083  1.00  0.00           H  
ATOM   4298  HA  LEU A 464      42.209  97.830  32.526  1.00  0.00           H  
ATOM   4299 1HB  LEU A 464      43.314  99.956  33.341  1.00  0.00           H  
ATOM   4300 2HB  LEU A 464      42.259 100.862  32.253  1.00  0.00           H  
ATOM   4301  HG  LEU A 464      40.797  99.065  34.076  1.00  0.00           H  
ATOM   4302 1HD1 LEU A 464      41.179 100.452  36.065  1.00  0.00           H  
ATOM   4303 2HD1 LEU A 464      42.668  99.630  35.541  1.00  0.00           H  
ATOM   4304 3HD1 LEU A 464      42.436 101.360  35.190  1.00  0.00           H  
ATOM   4305 1HD2 LEU A 464      39.467 101.128  34.360  1.00  0.00           H  
ATOM   4306 2HD2 LEU A 464      40.697 102.047  33.460  1.00  0.00           H  
ATOM   4307 3HD2 LEU A 464      39.754 100.784  32.636  1.00  0.00           H  
ATOM   4308  N   ILE A 465      41.002  99.596  30.036  1.00  0.00           N  
ATOM   4309  CA  ILE A 465      39.844  99.756  29.163  1.00  0.00           C  
ATOM   4310  C   ILE A 465      39.487  98.445  28.476  1.00  0.00           C  
ATOM   4311  O   ILE A 465      38.314  98.098  28.348  1.00  0.00           O  
ATOM   4312  CB  ILE A 465      40.099 100.841  28.103  1.00  0.00           C  
ATOM   4313  CG1 ILE A 465      39.969 102.235  28.721  1.00  0.00           C  
ATOM   4314  CG2 ILE A 465      39.137 100.680  26.936  1.00  0.00           C  
ATOM   4315  CD1 ILE A 465      40.495 103.346  27.842  1.00  0.00           C  
ATOM   4316  H   ILE A 465      41.854 100.093  29.817  1.00  0.00           H  
ATOM   4317  HA  ILE A 465      38.994 100.052  29.781  1.00  0.00           H  
ATOM   4318  HB  ILE A 465      41.121 100.755  27.733  1.00  0.00           H  
ATOM   4319 1HG1 ILE A 465      38.920 102.439  28.937  1.00  0.00           H  
ATOM   4320 2HG1 ILE A 465      40.508 102.266  29.667  1.00  0.00           H  
ATOM   4321 1HG2 ILE A 465      39.331 101.456  26.195  1.00  0.00           H  
ATOM   4322 2HG2 ILE A 465      39.277  99.700  26.481  1.00  0.00           H  
ATOM   4323 3HG2 ILE A 465      38.111 100.771  27.295  1.00  0.00           H  
ATOM   4324 1HD1 ILE A 465      40.368 104.304  28.347  1.00  0.00           H  
ATOM   4325 2HD1 ILE A 465      41.554 103.179  27.641  1.00  0.00           H  
ATOM   4326 3HD1 ILE A 465      39.946 103.357  26.901  1.00  0.00           H  
ATOM   4327  N   GLU A 466      40.508  97.718  28.035  1.00  0.00           N  
ATOM   4328  CA  GLU A 466      40.305  96.442  27.359  1.00  0.00           C  
ATOM   4329  C   GLU A 466      39.686  95.413  28.298  1.00  0.00           C  
ATOM   4330  O   GLU A 466      38.802  94.654  27.904  1.00  0.00           O  
ATOM   4331  CB  GLU A 466      41.631  95.913  26.809  1.00  0.00           C  
ATOM   4332  CG  GLU A 466      41.513  94.608  26.031  1.00  0.00           C  
ATOM   4333  CD  GLU A 466      42.830  94.131  25.486  1.00  0.00           C  
ATOM   4334  OE1 GLU A 466      43.682  94.950  25.243  1.00  0.00           O  
ATOM   4335  OE2 GLU A 466      42.983  92.946  25.312  1.00  0.00           O1-
ATOM   4336  H   GLU A 466      41.449  98.058  28.171  1.00  0.00           H  
ATOM   4337  HA  GLU A 466      39.611  96.603  26.535  1.00  0.00           H  
ATOM   4338 1HB  GLU A 466      42.073  96.657  26.147  1.00  0.00           H  
ATOM   4339 2HB  GLU A 466      42.326  95.750  27.632  1.00  0.00           H  
ATOM   4340 1HG  GLU A 466      41.106  93.841  26.689  1.00  0.00           H  
ATOM   4341 2HG  GLU A 466      40.814  94.751  25.209  1.00  0.00           H  
ATOM   4342  N   LEU A 467      40.155  95.396  29.541  1.00  0.00           N  
ATOM   4343  CA  LEU A 467      39.647  94.462  30.538  1.00  0.00           C  
ATOM   4344  C   LEU A 467      38.181  94.735  30.852  1.00  0.00           C  
ATOM   4345  O   LEU A 467      37.385  93.808  31.000  1.00  0.00           O  
ATOM   4346  CB  LEU A 467      40.477  94.556  31.824  1.00  0.00           C  
ATOM   4347  CG  LEU A 467      40.109  93.556  32.928  1.00  0.00           C  
ATOM   4348  CD1 LEU A 467      38.961  94.115  33.756  1.00  0.00           C  
ATOM   4349  CD2 LEU A 467      39.733  92.222  32.302  1.00  0.00           C  
ATOM   4350  H   LEU A 467      40.881  96.048  29.801  1.00  0.00           H  
ATOM   4351  HA  LEU A 467      39.718  93.454  30.125  1.00  0.00           H  
ATOM   4352 1HB  LEU A 467      41.525  94.398  31.572  1.00  0.00           H  
ATOM   4353 2HB  LEU A 467      40.370  95.559  32.236  1.00  0.00           H  
ATOM   4354  HG  LEU A 467      40.962  93.417  33.592  1.00  0.00           H  
ATOM   4355 1HD1 LEU A 467      38.698  93.405  34.541  1.00  0.00           H  
ATOM   4356 2HD1 LEU A 467      39.265  95.059  34.209  1.00  0.00           H  
ATOM   4357 3HD1 LEU A 467      38.097  94.281  33.115  1.00  0.00           H  
ATOM   4358 1HD2 LEU A 467      39.472  91.511  33.086  1.00  0.00           H  
ATOM   4359 2HD2 LEU A 467      38.878  92.360  31.639  1.00  0.00           H  
ATOM   4360 3HD2 LEU A 467      40.577  91.837  31.729  1.00  0.00           H  
ATOM   4361  N   LEU A 468      37.832  96.012  30.958  1.00  0.00           N  
ATOM   4362  CA  LEU A 468      36.460  96.410  31.254  1.00  0.00           C  
ATOM   4363  C   LEU A 468      35.513  96.007  30.131  1.00  0.00           C  
ATOM   4364  O   LEU A 468      34.400  95.546  30.383  1.00  0.00           O  
ATOM   4365  CB  LEU A 468      36.384  97.926  31.478  1.00  0.00           C  
ATOM   4366  CG  LEU A 468      37.214  98.468  32.650  1.00  0.00           C  
ATOM   4367  CD1 LEU A 468      37.272  99.987  32.570  1.00  0.00           C  
ATOM   4368  CD2 LEU A 468      36.595  98.013  33.963  1.00  0.00           C  
ATOM   4369  H   LEU A 468      38.533  96.726  30.825  1.00  0.00           H  
ATOM   4370  HA  LEU A 468      36.147  95.888  32.160  1.00  0.00           H  
ATOM   4371 1HB  LEU A 468      36.723  98.427  30.573  1.00  0.00           H  
ATOM   4372 2HB  LEU A 468      35.344  98.199  31.654  1.00  0.00           H  
ATOM   4373  HG  LEU A 468      38.234  98.090  32.579  1.00  0.00           H  
ATOM   4374 1HD1 LEU A 468      37.861 100.373  33.402  1.00  0.00           H  
ATOM   4375 2HD1 LEU A 468      37.737 100.284  31.629  1.00  0.00           H  
ATOM   4376 3HD1 LEU A 468      36.263 100.394  32.622  1.00  0.00           H  
ATOM   4377 1HD2 LEU A 468      37.185  98.397  34.796  1.00  0.00           H  
ATOM   4378 2HD2 LEU A 468      35.574  98.390  34.035  1.00  0.00           H  
ATOM   4379 3HD2 LEU A 468      36.582  96.924  34.002  1.00  0.00           H  
ATOM   4380  N   GLU A 469      35.963  96.184  28.895  1.00  0.00           N  
ATOM   4381  CA  GLU A 469      35.155  95.841  27.731  1.00  0.00           C  
ATOM   4382  C   GLU A 469      34.898  94.341  27.662  1.00  0.00           C  
ATOM   4383  O   GLU A 469      33.793  93.906  27.341  1.00  0.00           O  
ATOM   4384  CB  GLU A 469      35.843  96.309  26.446  1.00  0.00           C  
ATOM   4385  CG  GLU A 469      35.838  97.817  26.244  1.00  0.00           C  
ATOM   4386  CD  GLU A 469      36.661  98.253  25.064  1.00  0.00           C  
ATOM   4387  OE1 GLU A 469      37.283  97.416  24.456  1.00  0.00           O  
ATOM   4388  OE2 GLU A 469      36.671  99.425  24.771  1.00  0.00           O1-
ATOM   4389  H   GLU A 469      36.886  96.569  28.756  1.00  0.00           H  
ATOM   4390  HA  GLU A 469      34.192  96.341  27.827  1.00  0.00           H  
ATOM   4391 1HB  GLU A 469      36.882  95.975  26.448  1.00  0.00           H  
ATOM   4392 2HB  GLU A 469      35.356  95.854  25.584  1.00  0.00           H  
ATOM   4393 1HG  GLU A 469      34.811  98.150  26.097  1.00  0.00           H  
ATOM   4394 2HG  GLU A 469      36.219  98.296  27.145  1.00  0.00           H  
ATOM   4395  N   ARG A 470      35.924  93.555  27.968  1.00  0.00           N  
ATOM   4396  CA  ARG A 470      35.811  92.102  27.943  1.00  0.00           C  
ATOM   4397  C   ARG A 470      34.828  91.607  28.996  1.00  0.00           C  
ATOM   4398  O   ARG A 470      34.038  90.698  28.742  1.00  0.00           O  
ATOM   4399  CB  ARG A 470      37.169  91.454  28.178  1.00  0.00           C  
ATOM   4400  CG  ARG A 470      38.132  91.545  27.004  1.00  0.00           C  
ATOM   4401  CD  ARG A 470      39.446  90.933  27.325  1.00  0.00           C  
ATOM   4402  NE  ARG A 470      40.402  91.104  26.241  1.00  0.00           N  
ATOM   4403  CZ  ARG A 470      40.484  90.303  25.161  1.00  0.00           C  
ATOM   4404  NH1 ARG A 470      39.665  89.284  25.036  1.00  0.00           N1+
ATOM   4405  NH2 ARG A 470      41.391  90.543  24.228  1.00  0.00           N  
ATOM   4406  H   ARG A 470      36.807  93.974  28.225  1.00  0.00           H  
ATOM   4407  HA  ARG A 470      35.429  91.810  26.965  1.00  0.00           H  
ATOM   4408 1HB  ARG A 470      37.650  91.920  29.035  1.00  0.00           H  
ATOM   4409 2HB  ARG A 470      37.032  90.399  28.411  1.00  0.00           H  
ATOM   4410 1HG  ARG A 470      37.710  91.019  26.146  1.00  0.00           H  
ATOM   4411 2HG  ARG A 470      38.293  92.592  26.745  1.00  0.00           H  
ATOM   4412 1HD  ARG A 470      39.856  91.402  28.219  1.00  0.00           H  
ATOM   4413 2HD  ARG A 470      39.318  89.867  27.502  1.00  0.00           H  
ATOM   4414  HE  ARG A 470      41.050  91.879  26.304  1.00  0.00           H  
ATOM   4415 1HH1 ARG A 470      38.972  89.102  25.745  1.00  0.00           H  
ATOM   4416 2HH1 ARG A 470      39.726  88.683  24.226  1.00  0.00           H  
ATOM   4417 1HH2 ARG A 470      42.022  91.326  24.327  1.00  0.00           H  
ATOM   4418 2HH2 ARG A 470      41.452  89.943  23.421  1.00  0.00           H  
ATOM   4419  N   LEU A 471      34.883  92.211  30.178  1.00  0.00           N  
ATOM   4420  CA  LEU A 471      33.998  91.832  31.273  1.00  0.00           C  
ATOM   4421  C   LEU A 471      32.543  92.134  30.933  1.00  0.00           C  
ATOM   4422  O   LEU A 471      31.650  91.341  31.231  1.00  0.00           O  
ATOM   4423  CB  LEU A 471      34.393  92.574  32.555  1.00  0.00           C  
ATOM   4424  CG  LEU A 471      35.747  92.181  33.162  1.00  0.00           C  
ATOM   4425  CD1 LEU A 471      35.821  92.671  34.602  1.00  0.00           C  
ATOM   4426  CD2 LEU A 471      35.915  90.671  33.088  1.00  0.00           C  
ATOM   4427  H   LEU A 471      35.555  92.951  30.323  1.00  0.00           H  
ATOM   4428  HA  LEU A 471      34.089  90.757  31.427  1.00  0.00           H  
ATOM   4429 1HB  LEU A 471      34.421  93.642  32.344  1.00  0.00           H  
ATOM   4430 2HB  LEU A 471      33.628  92.395  33.311  1.00  0.00           H  
ATOM   4431  HG  LEU A 471      36.548  92.664  32.603  1.00  0.00           H  
ATOM   4432 1HD1 LEU A 471      36.782  92.390  35.031  1.00  0.00           H  
ATOM   4433 2HD1 LEU A 471      35.716  93.756  34.621  1.00  0.00           H  
ATOM   4434 3HD1 LEU A 471      35.019  92.217  35.182  1.00  0.00           H  
ATOM   4435 1HD2 LEU A 471      36.878  90.391  33.519  1.00  0.00           H  
ATOM   4436 2HD2 LEU A 471      35.114  90.188  33.647  1.00  0.00           H  
ATOM   4437 3HD2 LEU A 471      35.876  90.351  32.047  1.00  0.00           H  
ATOM   4438  N   LEU A 472      32.312  93.283  30.308  1.00  0.00           N  
ATOM   4439  CA  LEU A 472      30.965  93.689  29.929  1.00  0.00           C  
ATOM   4440  C   LEU A 472      30.377  92.746  28.886  1.00  0.00           C  
ATOM   4441  O   LEU A 472      29.200  92.391  28.949  1.00  0.00           O  
ATOM   4442  CB  LEU A 472      30.978  95.122  29.381  1.00  0.00           C  
ATOM   4443  CG  LEU A 472      29.605  95.718  29.044  1.00  0.00           C  
ATOM   4444  CD1 LEU A 472      28.659  95.513  30.219  1.00  0.00           C  
ATOM   4445  CD2 LEU A 472      29.760  97.195  28.717  1.00  0.00           C  
ATOM   4446  H   LEU A 472      33.089  93.890  30.092  1.00  0.00           H  
ATOM   4447  HA  LEU A 472      30.333  93.643  30.815  1.00  0.00           H  
ATOM   4448 1HB  LEU A 472      31.448  95.770  30.118  1.00  0.00           H  
ATOM   4449 2HB  LEU A 472      31.580  95.141  28.473  1.00  0.00           H  
ATOM   4450  HG  LEU A 472      29.184  95.197  28.183  1.00  0.00           H  
ATOM   4451 1HD1 LEU A 472      27.684  95.936  29.979  1.00  0.00           H  
ATOM   4452 2HD1 LEU A 472      28.552  94.447  30.419  1.00  0.00           H  
ATOM   4453 3HD1 LEU A 472      29.063  96.009  31.101  1.00  0.00           H  
ATOM   4454 1HD2 LEU A 472      28.784  97.619  28.476  1.00  0.00           H  
ATOM   4455 2HD2 LEU A 472      30.179  97.717  29.577  1.00  0.00           H  
ATOM   4456 3HD2 LEU A 472      30.426  97.311  27.862  1.00  0.00           H  
ATOM   4457  N   GLU A 473      31.205  92.343  27.928  1.00  0.00           N  
ATOM   4458  CA  GLU A 473      30.769  91.438  26.871  1.00  0.00           C  
ATOM   4459  C   GLU A 473      30.392  90.073  27.433  1.00  0.00           C  
ATOM   4460  O   GLU A 473      29.403  89.469  27.017  1.00  0.00           O  
ATOM   4461  CB  GLU A 473      31.868  91.278  25.817  1.00  0.00           C  
ATOM   4462  CG  GLU A 473      32.043  92.485  24.906  1.00  0.00           C  
ATOM   4463  CD  GLU A 473      33.189  92.331  23.945  1.00  0.00           C  
ATOM   4464  OE1 GLU A 473      33.906  91.366  24.056  1.00  0.00           O  
ATOM   4465  OE2 GLU A 473      33.349  93.179  23.099  1.00  0.00           O1-
ATOM   4466  H   GLU A 473      32.161  92.669  27.932  1.00  0.00           H  
ATOM   4467  HA  GLU A 473      29.880  91.865  26.405  1.00  0.00           H  
ATOM   4468 1HB  GLU A 473      32.822  91.093  26.312  1.00  0.00           H  
ATOM   4469 2HB  GLU A 473      31.649  90.415  25.190  1.00  0.00           H  
ATOM   4470 1HG  GLU A 473      31.127  92.635  24.337  1.00  0.00           H  
ATOM   4471 2HG  GLU A 473      32.207  93.371  25.519  1.00  0.00           H  
ATOM   4472  N   LEU A 474      31.186  89.591  28.382  1.00  0.00           N  
ATOM   4473  CA  LEU A 474      30.937  88.296  29.004  1.00  0.00           C  
ATOM   4474  C   LEU A 474      29.631  88.301  29.786  1.00  0.00           C  
ATOM   4475  O   LEU A 474      28.870  87.335  29.748  1.00  0.00           O  
ATOM   4476  CB  LEU A 474      32.098  87.923  29.937  1.00  0.00           C  
ATOM   4477  CG  LEU A 474      33.467  87.758  29.263  1.00  0.00           C  
ATOM   4478  CD1 LEU A 474      34.551  87.692  30.328  1.00  0.00           C  
ATOM   4479  CD2 LEU A 474      33.462  86.498  28.409  1.00  0.00           C  
ATOM   4480  H   LEU A 474      31.984  90.134  28.681  1.00  0.00           H  
ATOM   4481  HA  LEU A 474      30.850  87.550  28.213  1.00  0.00           H  
ATOM   4482 1HB  LEU A 474      32.195  88.697  30.696  1.00  0.00           H  
ATOM   4483 2HB  LEU A 474      31.856  86.983  30.433  1.00  0.00           H  
ATOM   4484  HG  LEU A 474      33.669  88.626  28.634  1.00  0.00           H  
ATOM   4485 1HD1 LEU A 474      35.525  87.575  29.850  1.00  0.00           H  
ATOM   4486 2HD1 LEU A 474      34.545  88.612  30.912  1.00  0.00           H  
ATOM   4487 3HD1 LEU A 474      34.365  86.844  30.985  1.00  0.00           H  
ATOM   4488 1HD2 LEU A 474      34.435  86.383  27.929  1.00  0.00           H  
ATOM   4489 2HD2 LEU A 474      33.261  85.632  29.037  1.00  0.00           H  
ATOM   4490 3HD2 LEU A 474      32.688  86.583  27.645  1.00  0.00           H  
ATOM   4491  N   ALA A 475      29.377  89.396  30.495  1.00  0.00           N  
ATOM   4492  CA  ALA A 475      28.161  89.530  31.289  1.00  0.00           C  
ATOM   4493  C   ALA A 475      26.923  89.546  30.401  1.00  0.00           C  
ATOM   4494  O   ALA A 475      25.904  88.936  30.729  1.00  0.00           O  
ATOM   4495  CB  ALA A 475      28.219  90.792  32.137  1.00  0.00           C  
ATOM   4496  H   ALA A 475      30.043  90.156  30.485  1.00  0.00           H  
ATOM   4497  HA  ALA A 475      28.088  88.666  31.947  1.00  0.00           H  
ATOM   4498 1HB  ALA A 475      27.303  90.878  32.724  1.00  0.00           H  
ATOM   4499 2HB  ALA A 475      29.076  90.741  32.808  1.00  0.00           H  
ATOM   4500 3HB  ALA A 475      28.316  91.662  31.488  1.00  0.00           H  
ATOM   4501  N   ARG A 476      27.017  90.243  29.275  1.00  0.00           N  
ATOM   4502  CA  ARG A 476      25.905  90.338  28.337  1.00  0.00           C  
ATOM   4503  C   ARG A 476      25.576  88.979  27.731  1.00  0.00           C  
ATOM   4504  O   ARG A 476      24.408  88.626  27.571  1.00  0.00           O  
ATOM   4505  CB  ARG A 476      26.228  91.322  27.223  1.00  0.00           C  
ATOM   4506  CG  ARG A 476      25.092  91.576  26.244  1.00  0.00           C  
ATOM   4507  CD  ARG A 476      25.427  92.656  25.281  1.00  0.00           C  
ATOM   4508  NE  ARG A 476      26.540  92.289  24.420  1.00  0.00           N  
ATOM   4509  CZ  ARG A 476      26.438  91.496  23.335  1.00  0.00           C  
ATOM   4510  NH1 ARG A 476      25.271  90.997  22.993  1.00  0.00           N1+
ATOM   4511  NH2 ARG A 476      27.512  91.221  22.615  1.00  0.00           N  
ATOM   4512  H   ARG A 476      27.881  90.721  29.062  1.00  0.00           H  
ATOM   4513  HA  ARG A 476      25.027  90.680  28.886  1.00  0.00           H  
ATOM   4514 1HB  ARG A 476      26.510  92.281  27.655  1.00  0.00           H  
ATOM   4515 2HB  ARG A 476      27.081  90.957  26.651  1.00  0.00           H  
ATOM   4516 1HG  ARG A 476      24.887  90.665  25.680  1.00  0.00           H  
ATOM   4517 2HG  ARG A 476      24.197  91.871  26.794  1.00  0.00           H  
ATOM   4518 1HD  ARG A 476      24.562  92.863  24.652  1.00  0.00           H  
ATOM   4519 2HD  ARG A 476      25.702  93.557  25.828  1.00  0.00           H  
ATOM   4520  HE  ARG A 476      27.454  92.654  24.652  1.00  0.00           H  
ATOM   4521 1HH1 ARG A 476      24.451  91.207  23.543  1.00  0.00           H  
ATOM   4522 2HH1 ARG A 476      25.195  90.403  22.180  1.00  0.00           H  
ATOM   4523 1HH2 ARG A 476      28.409  91.605  22.878  1.00  0.00           H  
ATOM   4524 2HH2 ARG A 476      27.436  90.628  21.803  1.00  0.00           H  
ATOM   4525  N   GLU A 477      26.613  88.220  27.398  1.00  0.00           N  
ATOM   4526  CA  GLU A 477      26.439  86.898  26.810  1.00  0.00           C  
ATOM   4527  C   GLU A 477      25.767  85.944  27.789  1.00  0.00           C  
ATOM   4528  O   GLU A 477      24.914  85.144  27.407  1.00  0.00           O  
ATOM   4529  CB  GLU A 477      27.789  86.325  26.371  1.00  0.00           C  
ATOM   4530  CG  GLU A 477      28.367  86.968  25.118  1.00  0.00           C  
ATOM   4531  CD  GLU A 477      29.734  86.450  24.771  1.00  0.00           C  
ATOM   4532  OE1 GLU A 477      30.274  85.692  25.543  1.00  0.00           O  
ATOM   4533  OE2 GLU A 477      30.239  86.812  23.735  1.00  0.00           O1-
ATOM   4534  H   GLU A 477      27.549  88.569  27.555  1.00  0.00           H  
ATOM   4535  HA  GLU A 477      25.788  86.997  25.942  1.00  0.00           H  
ATOM   4536 1HB  GLU A 477      28.514  86.447  27.174  1.00  0.00           H  
ATOM   4537 2HB  GLU A 477      27.687  85.256  26.182  1.00  0.00           H  
ATOM   4538 1HG  GLU A 477      27.696  86.777  24.282  1.00  0.00           H  
ATOM   4539 2HG  GLU A 477      28.420  88.047  25.267  1.00  0.00           H  
ATOM   4540  N   ALA A 478      26.195  86.072  29.058  1.00  0.00           N  
ATOM   4541  CA  ALA A 478      25.817  85.192  30.165  1.00  0.00           C  
ATOM   4542  C   ALA A 478      24.337  85.277  30.507  1.00  0.00           C  
ATOM   4543  O   ALA A 478      23.764  84.339  31.063  1.00  0.00           O  
ATOM   4544  CB  ALA A 478      26.653  85.516  31.395  1.00  0.00           C  
ATOM   4545  H   ALA A 478      26.824  86.827  29.291  1.00  0.00           H  
ATOM   4546  HA  ALA A 478      26.013  84.165  29.860  1.00  0.00           H  
ATOM   4547 1HB  ALA A 478      26.374  84.846  32.209  1.00  0.00           H  
ATOM   4548 2HB  ALA A 478      27.709  85.381  31.161  1.00  0.00           H  
ATOM   4549 3HB  ALA A 478      26.475  86.546  31.693  1.00  0.00           H  
ATOM   4550  N   GLY A 479      23.721  86.404  30.176  1.00  0.00           N  
ATOM   4551  CA  GLY A 479      22.335  86.656  30.544  1.00  0.00           C  
ATOM   4552  C   GLY A 479      22.225  87.276  31.934  1.00  0.00           C  
ATOM   4553  O   GLY A 479      21.351  86.910  32.719  1.00  0.00           O  
ATOM   4554  H   GLY A 479      24.227  87.106  29.653  1.00  0.00           H  
ATOM   4555 1HA  GLY A 479      21.880  87.322  29.813  1.00  0.00           H  
ATOM   4556 2HA  GLY A 479      21.778  85.719  30.521  1.00  0.00           H  
ATOM   4557  N   LEU A 480      23.117  88.213  32.228  1.00  0.00           N  
ATOM   4558  CA  LEU A 480      22.970  89.087  33.389  1.00  0.00           C  
ATOM   4559  C   LEU A 480      21.912  90.153  33.118  1.00  0.00           C  
ATOM   4560  O   LEU A 480      21.875  90.743  32.038  1.00  0.00           O  
ATOM   4561  CB  LEU A 480      24.308  89.753  33.730  1.00  0.00           C  
ATOM   4562  CG  LEU A 480      25.219  88.969  34.683  1.00  0.00           C  
ATOM   4563  CD1 LEU A 480      25.841  87.796  33.936  1.00  0.00           C  
ATOM   4564  CD2 LEU A 480      26.292  89.892  35.239  1.00  0.00           C  
ATOM   4565  H   LEU A 480      23.923  88.329  31.631  1.00  0.00           H  
ATOM   4566  HA  LEU A 480      22.662  88.481  34.242  1.00  0.00           H  
ATOM   4567 1HB  LEU A 480      24.859  89.922  32.807  1.00  0.00           H  
ATOM   4568 2HB  LEU A 480      24.107  90.724  34.189  1.00  0.00           H  
ATOM   4569  HG  LEU A 480      24.627  88.564  35.504  1.00  0.00           H  
ATOM   4570 1HD1 LEU A 480      26.489  87.237  34.612  1.00  0.00           H  
ATOM   4571 2HD1 LEU A 480      25.053  87.139  33.566  1.00  0.00           H  
ATOM   4572 3HD1 LEU A 480      26.429  88.168  33.098  1.00  0.00           H  
ATOM   4573 1HD2 LEU A 480      26.939  89.333  35.915  1.00  0.00           H  
ATOM   4574 2HD2 LEU A 480      26.886  90.296  34.417  1.00  0.00           H  
ATOM   4575 3HD2 LEU A 480      25.820  90.712  35.782  1.00  0.00           H  
ATOM   4576  N   ASN A 481      21.051  90.395  34.097  1.00  0.00           N  
ATOM   4577  CA  ASN A 481      19.889  91.256  33.899  1.00  0.00           C  
ATOM   4578  C   ASN A 481      20.328  92.694  33.715  1.00  0.00           C  
ATOM   4579  O   ASN A 481      21.513  93.012  33.818  1.00  0.00           O  
ATOM   4580  CB  ASN A 481      18.918  91.135  35.059  1.00  0.00           C  
ATOM   4581  CG  ASN A 481      19.430  91.790  36.312  1.00  0.00           C  
ATOM   4582  ND2 ASN A 481      19.088  91.232  37.444  1.00  0.00           N  
ATOM   4583  OD1 ASN A 481      20.136  92.804  36.253  1.00  0.00           O  
ATOM   4584  H   ASN A 481      21.206  89.974  35.002  1.00  0.00           H  
ATOM   4585  HA  ASN A 481      19.358  90.921  33.006  1.00  0.00           H  
ATOM   4586 1HB  ASN A 481      17.966  91.593  34.786  1.00  0.00           H  
ATOM   4587 2HB  ASN A 481      18.728  90.082  35.266  1.00  0.00           H  
ATOM   4588 1HD2 ASN A 481      19.400  91.624  38.310  1.00  0.00           H  
ATOM   4589 2HD2 ASN A 481      18.516  90.412  37.445  1.00  0.00           H  
ATOM   4590  N   PRO A 482      19.362  93.563  33.440  1.00  0.00           N  
ATOM   4591  CA  PRO A 482      19.664  94.938  33.091  1.00  0.00           C  
ATOM   4592  C   PRO A 482      20.231  95.700  34.273  1.00  0.00           C  
ATOM   4593  O   PRO A 482      21.088  96.568  34.112  1.00  0.00           O  
ATOM   4594  CB  PRO A 482      18.301  95.489  32.665  1.00  0.00           C  
ATOM   4595  CG  PRO A 482      17.542  94.287  32.217  1.00  0.00           C  
ATOM   4596  CD  PRO A 482      17.945  93.207  33.185  1.00  0.00           C  
ATOM   4597  HA  PRO A 482      20.424  94.930  32.307  1.00  0.00           H  
ATOM   4598 1HB  PRO A 482      17.821  96.005  33.511  1.00  0.00           H  
ATOM   4599 2HB  PRO A 482      18.428  96.236  31.865  1.00  0.00           H  
ATOM   4600 1HG  PRO A 482      16.461  94.490  32.235  1.00  0.00           H  
ATOM   4601 2HG  PRO A 482      17.803  94.039  31.177  1.00  0.00           H  
ATOM   4602 1HD  PRO A 482      17.321  93.274  34.090  1.00  0.00           H  
ATOM   4603 2HD  PRO A 482      17.832  92.223  32.710  1.00  0.00           H  
ATOM   4604  N   GLU A 483      19.772  95.405  35.496  1.00  0.00           N  
ATOM   4605  CA  GLU A 483      20.324  96.132  36.632  1.00  0.00           C  
ATOM   4606  C   GLU A 483      21.799  95.810  36.829  1.00  0.00           C  
ATOM   4607  O   GLU A 483      22.605  96.694  37.120  1.00  0.00           O  
ATOM   4608  CB  GLU A 483      19.545  95.800  37.909  1.00  0.00           C  
ATOM   4609  CG  GLU A 483      18.097  96.269  37.901  1.00  0.00           C  
ATOM   4610  CD  GLU A 483      17.191  95.357  37.120  1.00  0.00           C  
ATOM   4611  OE1 GLU A 483      17.666  94.368  36.615  1.00  0.00           O  
ATOM   4612  OE2 GLU A 483      16.023  95.650  37.028  1.00  0.00           O1-
ATOM   4613  H   GLU A 483      19.064  94.694  35.597  1.00  0.00           H  
ATOM   4614  HA  GLU A 483      20.240  97.199  36.426  1.00  0.00           H  
ATOM   4615 1HB  GLU A 483      19.548  94.720  38.065  1.00  0.00           H  
ATOM   4616 2HB  GLU A 483      20.041  96.255  38.766  1.00  0.00           H  
ATOM   4617 1HG  GLU A 483      17.739  96.324  38.928  1.00  0.00           H  
ATOM   4618 2HG  GLU A 483      18.052  97.269  37.474  1.00  0.00           H  
ATOM   4619  N   GLN A 484      22.148  94.538  36.671  1.00  0.00           N  
ATOM   4620  CA  GLN A 484      23.529  94.095  36.831  1.00  0.00           C  
ATOM   4621  C   GLN A 484      24.431  94.711  35.768  1.00  0.00           C  
ATOM   4622  O   GLN A 484      25.555  95.121  36.058  1.00  0.00           O  
ATOM   4623  CB  GLN A 484      23.613  92.568  36.767  1.00  0.00           C  
ATOM   4624  CG  GLN A 484      22.973  91.860  37.947  1.00  0.00           C  
ATOM   4625  CD  GLN A 484      22.741  90.385  37.681  1.00  0.00           C  
ATOM   4626  NE2 GLN A 484      22.840  89.572  38.726  1.00  0.00           N  
ATOM   4627  OE1 GLN A 484      22.474  89.979  36.547  1.00  0.00           O  
ATOM   4628  H   GLN A 484      21.439  93.859  36.432  1.00  0.00           H  
ATOM   4629  HA  GLN A 484      23.882  94.433  37.805  1.00  0.00           H  
ATOM   4630 1HB  GLN A 484      23.127  92.215  35.858  1.00  0.00           H  
ATOM   4631 2HB  GLN A 484      24.660  92.264  36.718  1.00  0.00           H  
ATOM   4632 1HG  GLN A 484      23.629  91.951  38.812  1.00  0.00           H  
ATOM   4633 2HG  GLN A 484      22.011  92.324  38.159  1.00  0.00           H  
ATOM   4634 1HE2 GLN A 484      22.697  88.589  38.612  1.00  0.00           H  
ATOM   4635 2HE2 GLN A 484      23.060  89.942  39.630  1.00  0.00           H  
ATOM   4636  N   ILE A 485      23.931  94.773  34.539  1.00  0.00           N  
ATOM   4637  CA  ILE A 485      24.691  95.339  33.430  1.00  0.00           C  
ATOM   4638  C   ILE A 485      24.950  96.825  33.644  1.00  0.00           C  
ATOM   4639  O   ILE A 485      26.044  97.320  33.367  1.00  0.00           O  
ATOM   4640  CB  ILE A 485      23.951  95.133  32.096  1.00  0.00           C  
ATOM   4641  CG1 ILE A 485      23.869  93.642  31.756  1.00  0.00           C  
ATOM   4642  CG2 ILE A 485      24.645  95.899  30.980  1.00  0.00           C  
ATOM   4643  CD1 ILE A 485      25.213  92.999  31.499  1.00  0.00           C  
ATOM   4644  H   ILE A 485      23.001  94.420  34.366  1.00  0.00           H  
ATOM   4645  HA  ILE A 485      25.656  94.835  33.388  1.00  0.00           H  
ATOM   4646  HB  ILE A 485      22.927  95.492  32.188  1.00  0.00           H  
ATOM   4647 1HG1 ILE A 485      23.386  93.109  32.574  1.00  0.00           H  
ATOM   4648 2HG1 ILE A 485      23.251  93.505  30.868  1.00  0.00           H  
ATOM   4649 1HG2 ILE A 485      24.110  95.741  30.043  1.00  0.00           H  
ATOM   4650 2HG2 ILE A 485      24.653  96.961  31.219  1.00  0.00           H  
ATOM   4651 3HG2 ILE A 485      25.670  95.543  30.876  1.00  0.00           H  
ATOM   4652 1HD1 ILE A 485      25.073  91.944  31.264  1.00  0.00           H  
ATOM   4653 2HD1 ILE A 485      25.699  93.496  30.659  1.00  0.00           H  
ATOM   4654 3HD1 ILE A 485      25.836  93.093  32.387  1.00  0.00           H  
ATOM   4655  N   HIS A 486      23.942  97.533  34.136  1.00  0.00           N  
ATOM   4656  CA  HIS A 486      24.060  98.965  34.387  1.00  0.00           C  
ATOM   4657  C   HIS A 486      25.086  99.249  35.476  1.00  0.00           C  
ATOM   4658  O   HIS A 486      25.870 100.192  35.371  1.00  0.00           O  
ATOM   4659  CB  HIS A 486      22.705  99.560  34.785  1.00  0.00           C  
ATOM   4660  CG  HIS A 486      22.736 101.043  34.987  1.00  0.00           C  
ATOM   4661  CD2 HIS A 486      22.635 101.792  36.111  1.00  0.00           C  
ATOM   4662  ND1 HIS A 486      22.887 101.933  33.945  1.00  0.00           N  
ATOM   4663  CE1 HIS A 486      22.877 103.167  34.419  1.00  0.00           C  
ATOM   4664  NE2 HIS A 486      22.726 103.108  35.730  1.00  0.00           N  
ATOM   4665  H   HIS A 486      23.068  97.068  34.342  1.00  0.00           H  
ATOM   4666  HA  HIS A 486      24.403  99.442  33.469  1.00  0.00           H  
ATOM   4667 1HB  HIS A 486      21.968  99.336  34.013  1.00  0.00           H  
ATOM   4668 2HB  HIS A 486      22.362  99.096  35.709  1.00  0.00           H  
ATOM   4669  HD2 HIS A 486      22.506 101.420  37.127  1.00  0.00           H  
ATOM   4670  HE1 HIS A 486      22.977 104.078  33.829  1.00  0.00           H  
ATOM   4671  HE2 HIS A 486      22.683 103.899  36.356  1.00  0.00           H  
ATOM   4672  N   LYS A 487      25.078  98.429  36.520  1.00  0.00           N  
ATOM   4673  CA  LYS A 487      26.010  98.593  37.630  1.00  0.00           C  
ATOM   4674  C   LYS A 487      27.448  98.369  37.180  1.00  0.00           C  
ATOM   4675  O   LYS A 487      28.355  99.093  37.588  1.00  0.00           O  
ATOM   4676  CB  LYS A 487      25.660  97.632  38.768  1.00  0.00           C  
ATOM   4677  CG  LYS A 487      24.412  98.011  39.552  1.00  0.00           C  
ATOM   4678  CD  LYS A 487      24.093  96.977  40.621  1.00  0.00           C  
ATOM   4679  CE  LYS A 487      22.836  97.348  41.394  1.00  0.00           C  
ATOM   4680  NZ  LYS A 487      22.497  96.329  42.426  1.00  0.00           N1+
ATOM   4681  H   LYS A 487      24.409  97.673  36.546  1.00  0.00           H  
ATOM   4682  HA  LYS A 487      25.928  99.617  37.993  1.00  0.00           H  
ATOM   4683 1HB  LYS A 487      25.511  96.628  38.366  1.00  0.00           H  
ATOM   4684 2HB  LYS A 487      26.493  97.582  39.471  1.00  0.00           H  
ATOM   4685 1HG  LYS A 487      24.559  98.981  40.027  1.00  0.00           H  
ATOM   4686 2HG  LYS A 487      23.564  98.087  38.869  1.00  0.00           H  
ATOM   4687 1HD  LYS A 487      23.947  96.001  40.152  1.00  0.00           H  
ATOM   4688 2HD  LYS A 487      24.929  96.905  41.317  1.00  0.00           H  
ATOM   4689 1HE  LYS A 487      22.982  98.309  41.885  1.00  0.00           H  
ATOM   4690 2HE  LYS A 487      21.997  97.439  40.704  1.00  0.00           H  
ATOM   4691 1HZ  LYS A 487      21.660  96.611  42.916  1.00  0.00           H  
ATOM   4692 2HZ  LYS A 487      22.341  95.436  41.979  1.00  0.00           H  
ATOM   4693 3HZ  LYS A 487      23.259  96.249  43.083  1.00  0.00           H  
ATOM   4694  N   LEU A 488      27.648  97.363  36.336  1.00  0.00           N  
ATOM   4695  CA  LEU A 488      28.976  97.042  35.829  1.00  0.00           C  
ATOM   4696  C   LEU A 488      29.525  98.171  34.965  1.00  0.00           C  
ATOM   4697  O   LEU A 488      30.704  98.512  35.048  1.00  0.00           O  
ATOM   4698  CB  LEU A 488      28.933  95.743  35.012  1.00  0.00           C  
ATOM   4699  CG  LEU A 488      30.288  95.068  34.765  1.00  0.00           C  
ATOM   4700  CD1 LEU A 488      30.112  93.556  34.776  1.00  0.00           C  
ATOM   4701  CD2 LEU A 488      30.858  95.544  33.438  1.00  0.00           C  
ATOM   4702  H   LEU A 488      26.860  96.806  36.038  1.00  0.00           H  
ATOM   4703  HA  LEU A 488      29.644  96.919  36.682  1.00  0.00           H  
ATOM   4704 1HB  LEU A 488      28.299  95.029  35.532  1.00  0.00           H  
ATOM   4705 2HB  LEU A 488      28.487  95.956  34.042  1.00  0.00           H  
ATOM   4706  HG  LEU A 488      30.977  95.327  35.570  1.00  0.00           H  
ATOM   4707 1HD1 LEU A 488      31.076  93.075  34.599  1.00  0.00           H  
ATOM   4708 2HD1 LEU A 488      29.723  93.240  35.743  1.00  0.00           H  
ATOM   4709 3HD1 LEU A 488      29.414  93.266  33.990  1.00  0.00           H  
ATOM   4710 1HD2 LEU A 488      31.822  95.064  33.262  1.00  0.00           H  
ATOM   4711 2HD2 LEU A 488      30.170  95.284  32.633  1.00  0.00           H  
ATOM   4712 3HD2 LEU A 488      30.990  96.625  33.466  1.00  0.00           H  
ATOM   4713  N   ALA A 489      28.659  98.750  34.138  1.00  0.00           N  
ATOM   4714  CA  ALA A 489      29.056  99.843  33.258  1.00  0.00           C  
ATOM   4715  C   ALA A 489      29.461 101.075  34.058  1.00  0.00           C  
ATOM   4716  O   ALA A 489      30.434 101.750  33.726  1.00  0.00           O  
ATOM   4717  CB  ALA A 489      27.928 100.183  32.295  1.00  0.00           C  
ATOM   4718  H   ALA A 489      27.705  98.424  34.118  1.00  0.00           H  
ATOM   4719  HA  ALA A 489      29.924  99.518  32.685  1.00  0.00           H  
ATOM   4720 1HB  ALA A 489      28.240 101.000  31.644  1.00  0.00           H  
ATOM   4721 2HB  ALA A 489      27.689  99.308  31.690  1.00  0.00           H  
ATOM   4722 3HB  ALA A 489      27.047 100.485  32.859  1.00  0.00           H  
ATOM   4723  N   GLU A 490      28.708 101.362  35.115  1.00  0.00           N  
ATOM   4724  CA  GLU A 490      28.987 102.513  35.965  1.00  0.00           C  
ATOM   4725  C   GLU A 490      30.326 102.361  36.676  1.00  0.00           C  
ATOM   4726  O   GLU A 490      31.088 103.320  36.794  1.00  0.00           O  
ATOM   4727  CB  GLU A 490      27.870 102.700  36.995  1.00  0.00           C  
ATOM   4728  CG  GLU A 490      26.541 103.149  36.406  1.00  0.00           C  
ATOM   4729  CD  GLU A 490      26.611 104.513  35.777  1.00  0.00           C  
ATOM   4730  OE1 GLU A 490      26.847 105.462  36.486  1.00  0.00           O  
ATOM   4731  OE2 GLU A 490      26.427 104.606  34.586  1.00  0.00           O1-
ATOM   4732  H   GLU A 490      27.921 100.767  35.336  1.00  0.00           H  
ATOM   4733  HA  GLU A 490      29.045 103.397  35.330  1.00  0.00           H  
ATOM   4734 1HB  GLU A 490      27.702 101.761  37.523  1.00  0.00           H  
ATOM   4735 2HB  GLU A 490      28.176 103.441  37.733  1.00  0.00           H  
ATOM   4736 1HG  GLU A 490      26.228 102.429  35.650  1.00  0.00           H  
ATOM   4737 2HG  GLU A 490      25.790 103.155  37.194  1.00  0.00           H  
ATOM   4738  N   ILE A 491      30.603 101.151  37.150  1.00  0.00           N  
ATOM   4739  CA  ILE A 491      31.851 100.871  37.853  1.00  0.00           C  
ATOM   4740  C   ILE A 491      33.050 101.034  36.927  1.00  0.00           C  
ATOM   4741  O   ILE A 491      34.084 101.572  37.324  1.00  0.00           O  
ATOM   4742  CB  ILE A 491      31.844  99.448  38.440  1.00  0.00           C  
ATOM   4743  CG1 ILE A 491      30.811  99.340  39.565  1.00  0.00           C  
ATOM   4744  CG2 ILE A 491      33.229  99.076  38.948  1.00  0.00           C  
ATOM   4745  CD1 ILE A 491      30.546  97.922  40.016  1.00  0.00           C  
ATOM   4746  H   ILE A 491      29.935 100.406  37.021  1.00  0.00           H  
ATOM   4747  HA  ILE A 491      31.953 101.594  38.661  1.00  0.00           H  
ATOM   4748  HB  ILE A 491      31.547  98.738  37.670  1.00  0.00           H  
ATOM   4749 1HG1 ILE A 491      31.149  99.914  40.426  1.00  0.00           H  
ATOM   4750 2HG1 ILE A 491      29.867  99.773  39.234  1.00  0.00           H  
ATOM   4751 1HG2 ILE A 491      33.206  98.068  39.361  1.00  0.00           H  
ATOM   4752 2HG2 ILE A 491      33.941  99.115  38.125  1.00  0.00           H  
ATOM   4753 3HG2 ILE A 491      33.533  99.779  39.724  1.00  0.00           H  
ATOM   4754 1HD1 ILE A 491      29.803  97.926  40.813  1.00  0.00           H  
ATOM   4755 2HD1 ILE A 491      30.172  97.336  39.175  1.00  0.00           H  
ATOM   4756 3HD1 ILE A 491      31.470  97.478  40.384  1.00  0.00           H  
ATOM   4757  N   ALA A 492      32.908 100.566  35.692  1.00  0.00           N  
ATOM   4758  CA  ALA A 492      33.980 100.658  34.708  1.00  0.00           C  
ATOM   4759  C   ALA A 492      34.290 102.109  34.366  1.00  0.00           C  
ATOM   4760  O   ALA A 492      35.452 102.491  34.228  1.00  0.00           O  
ATOM   4761  CB  ALA A 492      33.615  99.884  33.452  1.00  0.00           C  
ATOM   4762  H   ALA A 492      32.034 100.135  35.428  1.00  0.00           H  
ATOM   4763  HA  ALA A 492      34.878 100.220  35.145  1.00  0.00           H  
ATOM   4764 1HB  ALA A 492      34.426  99.960  32.728  1.00  0.00           H  
ATOM   4765 2HB  ALA A 492      33.454  98.834  33.705  1.00  0.00           H  
ATOM   4766 3HB  ALA A 492      32.704 100.295  33.023  1.00  0.00           H  
ATOM   4767  N   ARG A 493      33.242 102.914  34.227  1.00  0.00           N  
ATOM   4768  CA  ARG A 493      33.398 104.327  33.900  1.00  0.00           C  
ATOM   4769  C   ARG A 493      34.113 105.076  35.016  1.00  0.00           C  
ATOM   4770  O   ARG A 493      34.968 105.925  34.762  1.00  0.00           O  
ATOM   4771  CB  ARG A 493      32.044 104.972  33.648  1.00  0.00           C  
ATOM   4772  CG  ARG A 493      32.097 106.437  33.248  1.00  0.00           C  
ATOM   4773  CD  ARG A 493      30.741 106.990  32.995  1.00  0.00           C  
ATOM   4774  NE  ARG A 493      29.918 106.972  34.193  1.00  0.00           N  
ATOM   4775  CZ  ARG A 493      29.981 107.889  35.179  1.00  0.00           C  
ATOM   4776  NH1 ARG A 493      30.831 108.888  35.093  1.00  0.00           N1+
ATOM   4777  NH2 ARG A 493      29.186 107.785  36.230  1.00  0.00           N  
ATOM   4778  H   ARG A 493      32.313 102.539  34.353  1.00  0.00           H  
ATOM   4779  HA  ARG A 493      34.013 104.399  33.002  1.00  0.00           H  
ATOM   4780 1HB  ARG A 493      31.526 104.433  32.856  1.00  0.00           H  
ATOM   4781 2HB  ARG A 493      31.432 104.899  34.546  1.00  0.00           H  
ATOM   4782 1HG  ARG A 493      32.559 107.017  34.048  1.00  0.00           H  
ATOM   4783 2HG  ARG A 493      32.685 106.545  32.336  1.00  0.00           H  
ATOM   4784 1HD  ARG A 493      30.825 108.021  32.655  1.00  0.00           H  
ATOM   4785 2HD  ARG A 493      30.242 106.393  32.231  1.00  0.00           H  
ATOM   4786  HE  ARG A 493      29.251 106.218  34.295  1.00  0.00           H  
ATOM   4787 1HH1 ARG A 493      31.436 108.967  34.289  1.00  0.00           H  
ATOM   4788 2HH1 ARG A 493      30.877 109.576  35.830  1.00  0.00           H  
ATOM   4789 1HH2 ARG A 493      28.532 107.018  36.296  1.00  0.00           H  
ATOM   4790 2HH2 ARG A 493      29.232 108.472  36.967  1.00  0.00           H  
ATOM   4791  N   GLU A 494      33.760 104.756  36.257  1.00  0.00           N  
ATOM   4792  CA  GLU A 494      34.366 105.399  37.417  1.00  0.00           C  
ATOM   4793  C   GLU A 494      35.850 105.071  37.513  1.00  0.00           C  
ATOM   4794  O   GLU A 494      36.668 105.935  37.828  1.00  0.00           O  
ATOM   4795  CB  GLU A 494      33.653 104.967  38.700  1.00  0.00           C  
ATOM   4796  CG  GLU A 494      32.234 105.498  38.840  1.00  0.00           C  
ATOM   4797  CD  GLU A 494      32.178 106.997  38.946  1.00  0.00           C  
ATOM   4798  OE1 GLU A 494      33.036 107.561  39.582  1.00  0.00           O  
ATOM   4799  OE2 GLU A 494      31.276 107.578  38.392  1.00  0.00           O1-
ATOM   4800  H   GLU A 494      33.051 104.051  36.401  1.00  0.00           H  
ATOM   4801  HA  GLU A 494      34.271 106.478  37.294  1.00  0.00           H  
ATOM   4802 1HB  GLU A 494      33.609 103.879  38.743  1.00  0.00           H  
ATOM   4803 2HB  GLU A 494      34.224 105.305  39.565  1.00  0.00           H  
ATOM   4804 1HG  GLU A 494      31.653 105.185  37.973  1.00  0.00           H  
ATOM   4805 2HG  GLU A 494      31.779 105.059  39.727  1.00  0.00           H  
ATOM   4806  N   ILE A 495      36.192 103.816  37.242  1.00  0.00           N  
ATOM   4807  CA  ILE A 495      37.580 103.370  37.298  1.00  0.00           C  
ATOM   4808  C   ILE A 495      38.426 104.068  36.242  1.00  0.00           C  
ATOM   4809  O   ILE A 495      39.563 104.462  36.503  1.00  0.00           O  
ATOM   4810  CB  ILE A 495      37.676 101.846  37.110  1.00  0.00           C  
ATOM   4811  CG1 ILE A 495      36.998 101.119  38.275  1.00  0.00           C  
ATOM   4812  CG2 ILE A 495      39.128 101.415  36.983  1.00  0.00           C  
ATOM   4813  CD1 ILE A 495      36.690  99.667  37.992  1.00  0.00           C  
ATOM   4814  H   ILE A 495      35.473 103.153  36.990  1.00  0.00           H  
ATOM   4815  HA  ILE A 495      37.981 103.636  38.278  1.00  0.00           H  
ATOM   4816  HB  ILE A 495      37.140 101.556  36.205  1.00  0.00           H  
ATOM   4817 1HG1 ILE A 495      37.638 101.168  39.155  1.00  0.00           H  
ATOM   4818 2HG1 ILE A 495      36.063 101.622  38.523  1.00  0.00           H  
ATOM   4819 1HG2 ILE A 495      39.178 100.335  36.850  1.00  0.00           H  
ATOM   4820 2HG2 ILE A 495      39.580 101.908  36.122  1.00  0.00           H  
ATOM   4821 3HG2 ILE A 495      39.671 101.695  37.886  1.00  0.00           H  
ATOM   4822 1HD1 ILE A 495      36.211  99.218  38.864  1.00  0.00           H  
ATOM   4823 2HD1 ILE A 495      36.021  99.595  37.134  1.00  0.00           H  
ATOM   4824 3HD1 ILE A 495      37.616  99.134  37.776  1.00  0.00           H  
ATOM   4825  N   VAL A 496      37.865 104.220  35.047  1.00  0.00           N  
ATOM   4826  CA  VAL A 496      38.567 104.872  33.948  1.00  0.00           C  
ATOM   4827  C   VAL A 496      38.836 106.339  34.257  1.00  0.00           C  
ATOM   4828  O   VAL A 496      39.913 106.859  33.965  1.00  0.00           O  
ATOM   4829  CB  VAL A 496      37.743 104.766  32.652  1.00  0.00           C  
ATOM   4830  CG1 VAL A 496      37.781 106.081  31.888  1.00  0.00           C  
ATOM   4831  CG2 VAL A 496      38.273 103.630  31.792  1.00  0.00           C  
ATOM   4832  H   VAL A 496      36.927 103.875  34.896  1.00  0.00           H  
ATOM   4833  HA  VAL A 496      39.530 104.375  33.820  1.00  0.00           H  
ATOM   4834  HB  VAL A 496      36.701 104.574  32.908  1.00  0.00           H  
ATOM   4835 1HG1 VAL A 496      37.193 105.989  30.974  1.00  0.00           H  
ATOM   4836 2HG1 VAL A 496      37.364 106.874  32.509  1.00  0.00           H  
ATOM   4837 3HG1 VAL A 496      38.812 106.323  31.632  1.00  0.00           H  
ATOM   4838 1HG2 VAL A 496      37.685 103.559  30.878  1.00  0.00           H  
ATOM   4839 2HG2 VAL A 496      39.316 103.818  31.539  1.00  0.00           H  
ATOM   4840 3HG2 VAL A 496      38.198 102.691  32.344  1.00  0.00           H  
ATOM   4841  N   ARG A 497      37.851 107.003  34.853  1.00  0.00           N  
ATOM   4842  CA  ARG A 497      37.979 108.411  35.205  1.00  0.00           C  
ATOM   4843  C   ARG A 497      39.059 108.619  36.258  1.00  0.00           C  
ATOM   4844  O   ARG A 497      39.835 109.572  36.185  1.00  0.00           O  
ATOM   4845  CB  ARG A 497      36.657 108.956  35.724  1.00  0.00           C  
ATOM   4846  CG  ARG A 497      36.667 110.436  36.073  1.00  0.00           C  
ATOM   4847  CD  ARG A 497      35.338 110.898  36.547  1.00  0.00           C  
ATOM   4848  NE  ARG A 497      34.943 110.239  37.782  1.00  0.00           N  
ATOM   4849  CZ  ARG A 497      35.374 110.593  39.009  1.00  0.00           C  
ATOM   4850  NH1 ARG A 497      36.210 111.598  39.148  1.00  0.00           N1+
ATOM   4851  NH2 ARG A 497      34.955 109.929  40.073  1.00  0.00           N  
ATOM   4852  H   ARG A 497      36.990 106.518  35.067  1.00  0.00           H  
ATOM   4853  HA  ARG A 497      38.275 108.958  34.309  1.00  0.00           H  
ATOM   4854 1HB  ARG A 497      35.880 108.799  34.977  1.00  0.00           H  
ATOM   4855 2HB  ARG A 497      36.364 108.408  36.620  1.00  0.00           H  
ATOM   4856 1HG  ARG A 497      37.396 110.618  36.863  1.00  0.00           H  
ATOM   4857 2HG  ARG A 497      36.937 111.016  35.190  1.00  0.00           H  
ATOM   4858 1HD  ARG A 497      35.370 111.972  36.729  1.00  0.00           H  
ATOM   4859 2HD  ARG A 497      34.586 110.681  35.790  1.00  0.00           H  
ATOM   4860  HE  ARG A 497      34.301 109.461  37.715  1.00  0.00           H  
ATOM   4861 1HH1 ARG A 497      36.530 112.105  38.335  1.00  0.00           H  
ATOM   4862 2HH1 ARG A 497      36.532 111.863  40.067  1.00  0.00           H  
ATOM   4863 1HH2 ARG A 497      34.313 109.156  39.966  1.00  0.00           H  
ATOM   4864 2HH2 ARG A 497      35.278 110.194  40.991  1.00  0.00           H  
ATOM   4865  N   LYS A 498      39.105 107.723  37.237  1.00  0.00           N  
ATOM   4866  CA  LYS A 498      40.090 107.808  38.307  1.00  0.00           C  
ATOM   4867  C   LYS A 498      41.505 107.626  37.771  1.00  0.00           C  
ATOM   4868  O   LYS A 498      42.431 108.322  38.187  1.00  0.00           O  
ATOM   4869  CB  LYS A 498      39.799 106.765  39.387  1.00  0.00           C  
ATOM   4870  CG  LYS A 498      38.553 107.049  40.216  1.00  0.00           C  
ATOM   4871  CD  LYS A 498      38.319 105.960  41.253  1.00  0.00           C  
ATOM   4872  CE  LYS A 498      37.069 106.237  42.075  1.00  0.00           C  
ATOM   4873  NZ  LYS A 498      36.806 105.160  43.067  1.00  0.00           N1+
ATOM   4874  H   LYS A 498      38.439 106.963  37.240  1.00  0.00           H  
ATOM   4875  HA  LYS A 498      40.026 108.802  38.750  1.00  0.00           H  
ATOM   4876 1HB  LYS A 498      39.676 105.786  38.923  1.00  0.00           H  
ATOM   4877 2HB  LYS A 498      40.647 106.700  40.069  1.00  0.00           H  
ATOM   4878 1HG  LYS A 498      38.666 108.007  40.726  1.00  0.00           H  
ATOM   4879 2HG  LYS A 498      37.685 107.107  39.560  1.00  0.00           H  
ATOM   4880 1HD  LYS A 498      38.208 104.998  40.751  1.00  0.00           H  
ATOM   4881 2HD  LYS A 498      39.177 105.905  41.922  1.00  0.00           H  
ATOM   4882 1HE  LYS A 498      37.184 107.182  42.604  1.00  0.00           H  
ATOM   4883 2HE  LYS A 498      36.208 106.320  41.411  1.00  0.00           H  
ATOM   4884 1HZ  LYS A 498      35.970 105.381  43.591  1.00  0.00           H  
ATOM   4885 2HZ  LYS A 498      36.679 104.281  42.586  1.00  0.00           H  
ATOM   4886 3HZ  LYS A 498      37.589 105.087  43.701  1.00  0.00           H  
ATOM   4887  N   ARG A 499      41.665 106.687  36.845  1.00  0.00           N  
ATOM   4888  CA  ARG A 499      42.966 106.413  36.249  1.00  0.00           C  
ATOM   4889  C   ARG A 499      43.468 107.605  35.447  1.00  0.00           C  
ATOM   4890  O   ARG A 499      44.674 107.790  35.277  1.00  0.00           O  
ATOM   4891  CB  ARG A 499      42.892 105.191  35.343  1.00  0.00           C  
ATOM   4892  CG  ARG A 499      44.229 104.726  34.788  1.00  0.00           C  
ATOM   4893  CD  ARG A 499      45.095 104.152  35.850  1.00  0.00           C  
ATOM   4894  NE  ARG A 499      46.380 103.718  35.327  1.00  0.00           N  
ATOM   4895  CZ  ARG A 499      47.446 104.523  35.153  1.00  0.00           C  
ATOM   4896  NH1 ARG A 499      47.365 105.798  35.464  1.00  0.00           N1+
ATOM   4897  NH2 ARG A 499      48.573 104.032  34.669  1.00  0.00           N  
ATOM   4898  H   ARG A 499      40.863 106.150  36.547  1.00  0.00           H  
ATOM   4899  HA  ARG A 499      43.676 106.229  37.055  1.00  0.00           H  
ATOM   4900 1HB  ARG A 499      42.454 104.358  35.891  1.00  0.00           H  
ATOM   4901 2HB  ARG A 499      42.240 105.405  34.496  1.00  0.00           H  
ATOM   4902 1HG  ARG A 499      44.061 103.958  34.031  1.00  0.00           H  
ATOM   4903 2HG  ARG A 499      44.751 105.571  34.339  1.00  0.00           H  
ATOM   4904 1HD  ARG A 499      45.275 104.903  36.619  1.00  0.00           H  
ATOM   4905 2HD  ARG A 499      44.600 103.290  36.296  1.00  0.00           H  
ATOM   4906  HE  ARG A 499      46.480 102.743  35.075  1.00  0.00           H  
ATOM   4907 1HH1 ARG A 499      46.503 106.174  35.835  1.00  0.00           H  
ATOM   4908 2HH1 ARG A 499      48.164 106.402  35.335  1.00  0.00           H  
ATOM   4909 1HH2 ARG A 499      48.636 103.052  34.430  1.00  0.00           H  
ATOM   4910 2HH2 ARG A 499      49.371 104.634  34.538  1.00  0.00           H  
ATOM   4911  N   GLY A 500      42.591 108.424  34.948  1.00  0.00           N  
ATOM   4912  CA  GLY A 500      43.109 109.663  34.394  1.00  0.00           C  
ATOM   4913  C   GLY A 500      43.601 109.398  32.987  1.00  0.00           C  
ATOM   4914  O   GLY A 500      44.554 110.022  32.524  1.00  0.00           O  
ATOM   4915  H   GLY A 500      41.613 108.171  34.967  1.00  0.00           H  
ATOM   4916 1HA  GLY A 500      42.325 110.420  34.396  1.00  0.00           H  
ATOM   4917 2HA  GLY A 500      43.917 110.034  35.024  1.00  0.00           H  
ATOM   4918  N   VAL A 501      42.924 108.462  32.334  1.00  0.00           N  
ATOM   4919  CA  VAL A 501      43.240 108.070  30.974  1.00  0.00           C  
ATOM   4920  C   VAL A 501      42.984 109.210  29.999  1.00  0.00           C  
ATOM   4921  O   VAL A 501      42.088 110.030  30.207  1.00  0.00           O  
ATOM   4922  CB  VAL A 501      42.399 106.845  30.566  1.00  0.00           C  
ATOM   4923  CG1 VAL A 501      40.915 107.149  30.700  1.00  0.00           C  
ATOM   4924  CG2 VAL A 501      42.739 106.437  29.142  1.00  0.00           C  
ATOM   4925  H   VAL A 501      42.153 108.001  32.793  1.00  0.00           H  
ATOM   4926  HA  VAL A 501      44.296 107.800  30.929  1.00  0.00           H  
ATOM   4927  HB  VAL A 501      42.623 106.021  31.244  1.00  0.00           H  
ATOM   4928 1HG1 VAL A 501      40.336 106.273  30.410  1.00  0.00           H  
ATOM   4929 2HG1 VAL A 501      40.690 107.403  31.737  1.00  0.00           H  
ATOM   4930 3HG1 VAL A 501      40.655 107.987  30.055  1.00  0.00           H  
ATOM   4931 1HG2 VAL A 501      42.142 105.569  28.858  1.00  0.00           H  
ATOM   4932 2HG2 VAL A 501      42.522 107.263  28.464  1.00  0.00           H  
ATOM   4933 3HG2 VAL A 501      43.797 106.183  29.077  1.00  0.00           H  
ATOM   4934  N   PRO A 502      43.778 109.256  28.938  1.00  0.00           N  
ATOM   4935  CA  PRO A 502      43.704 110.339  27.969  1.00  0.00           C  
ATOM   4936  C   PRO A 502      42.312 110.444  27.355  1.00  0.00           C  
ATOM   4937  O   PRO A 502      41.626 109.439  27.173  1.00  0.00           O  
ATOM   4938  CB  PRO A 502      44.751 109.935  26.927  1.00  0.00           C
[truncated: 9,880,067 more chars]
