# Supplementary material for: Blueprinting extendable nanomaterials with standardized protein blocks
Source: Nature. 2024 Mar 13;627(8005):898–904. doi: 10.1038/s41586-024-07188-4 (PMC10972742; doi:10.1038/s41586-024-07188-4)
Supplement: Supplementary file 4 — Design models with ideal backbones as well as experimentally determined structures for comparison. For reference to design names, see Supplementary Fig. 1. [file 41586_2024_7188_MOESM4_ESM.zip › cage_O43_59_+4_design_Acomp.pdb]

ATOM      1  N   PRO A   1     108.370  32.529  19.718  1.00  0.00           N  
ATOM      2  CA  PRO A   1     109.620  31.857  19.314  1.00  0.00           C  
ATOM      3  CAV PRO A   1     109.599  31.955  19.310  1.00  0.00           C  
ATOM      4  C   PRO A   1     109.925  32.087  17.848  1.00  0.00           C  
ATOM      5  O   PRO A   1     111.090  32.140  17.448  1.00  0.00           O  
ATOM      6  CB  PRO A   1     109.333  30.380  19.597  1.00  0.00           C  
ATOM      7  CG  PRO A   1     107.844  30.293  19.616  1.00  0.00           C  
ATOM      8  CD  PRO A   1     107.400  31.606  20.206  1.00  0.00           C  
ATOM      9  NV  PRO A   1     108.412  32.551  19.693  1.00  0.00           N  
ATOM     10 1H   PRO A   1     108.033  33.015  18.872  1.00  0.00           H  
ATOM     11 2H   PRO A   1     108.620  33.232  20.381  1.00  0.00           H  
ATOM     12  HA  PRO A   1     110.448  32.232  19.934  1.00  0.00           H  
ATOM     13 1HB  PRO A   1     109.785  29.752  18.816  1.00  0.00           H  
ATOM     14 2HB  PRO A   1     109.790  30.084  20.552  1.00  0.00           H  
ATOM     15 1HG  PRO A   1     107.460  30.137  18.597  1.00  0.00           H  
ATOM     16 2HG  PRO A   1     107.521  29.429  20.215  1.00  0.00           H  
ATOM     17 1HD  PRO A   1     106.388  31.845  19.852  1.00  0.00           H  
ATOM     18 2HD  PRO A   1     107.426  31.541  21.303  1.00  0.00           H  
ATOM     19  N   GLU A   2     108.896  32.229  17.019  1.00  0.00           N  
ATOM     20  CA  GLU A   2     109.142  32.344  15.591  1.00  0.00           C  
ATOM     21  C   GLU A   2     109.925  33.634  15.333  1.00  0.00           C  
ATOM     22  O   GLU A   2     110.800  33.679  14.467  1.00  0.00           O  
ATOM     23  CB  GLU A   2     107.828  32.345  14.807  1.00  0.00           C  
ATOM     24  CG  GLU A   2     107.096  31.011  14.805  1.00  0.00           C  
ATOM     25  CD  GLU A   2     105.781  31.066  14.078  1.00  0.00           C  
ATOM     26  OE1 GLU A   2     105.386  32.136  13.683  1.00  0.00           O  
ATOM     27  OE2 GLU A   2     105.173  30.035  13.914  1.00  0.00           O1-
ATOM     28  H   GLU A   2     108.071  32.261  17.253  1.00  0.00           H  
ATOM     29  HA  GLU A   2     109.774  31.511  15.279  1.00  0.00           H  
ATOM     30 1HB  GLU A   2     107.156  33.095  15.223  1.00  0.00           H  
ATOM     31 2HB  GLU A   2     108.024  32.620  13.769  1.00  0.00           H  
ATOM     32 1HG  GLU A   2     107.729  30.260  14.333  1.00  0.00           H  
ATOM     33 2HG  GLU A   2     106.923  30.703  15.836  1.00  0.00           H  
ATOM     34  N   GLU A   3     109.608  34.683  16.085  1.00  0.00           N  
ATOM     35  CA  GLU A   3     110.333  35.939  15.923  1.00  0.00           C  
ATOM     36  C   GLU A   3     111.825  35.781  16.198  1.00  0.00           C  
ATOM     37  O   GLU A   3     112.658  36.381  15.518  1.00  0.00           O  
ATOM     38  CB  GLU A   3     109.748  37.007  16.849  1.00  0.00           C  
ATOM     39  CG  GLU A   3     108.302  37.375  16.550  1.00  0.00           C  
ATOM     40  CD  GLU A   3     107.319  36.372  17.090  1.00  0.00           C  
ATOM     41  OE1 GLU A   3     107.741  35.442  17.733  1.00  0.00           O  
ATOM     42  OE2 GLU A   3     106.145  36.539  16.859  1.00  0.00           O1-
ATOM     43  H   GLU A   3     108.991  34.694  16.687  1.00  0.00           H  
ATOM     44  HA  GLU A   3     110.215  36.275  14.892  1.00  0.00           H  
ATOM     45 1HB  GLU A   3     109.797  36.660  17.882  1.00  0.00           H  
ATOM     46 2HB  GLU A   3     110.345  37.915  16.780  1.00  0.00           H  
ATOM     47 1HG  GLU A   3     108.087  38.349  16.989  1.00  0.00           H  
ATOM     48 2HG  GLU A   3     108.175  37.457  15.472  1.00  0.00           H  
ATOM     49  N   ILE A   4     112.167  34.978  17.197  1.00  0.00           N  
ATOM     50  CA  ILE A   4     113.575  34.858  17.589  1.00  0.00           C  
ATOM     51  C   ILE A   4     114.293  34.161  16.463  1.00  0.00           C  
ATOM     52  O   ILE A   4     115.399  34.548  16.088  1.00  0.00           O  
ATOM     53  CB  ILE A   4     113.752  34.068  18.900  1.00  0.00           C  
ATOM     54  CG1 ILE A   4     113.142  34.838  20.073  1.00  0.00           C  
ATOM     55  CG2 ILE A   4     115.224  33.784  19.155  1.00  0.00           C  
ATOM     56  CD1 ILE A   4     112.993  34.014  21.333  1.00  0.00           C  
ATOM     57  H   ILE A   4     111.469  34.443  17.694  1.00  0.00           H  
ATOM     58  HA  ILE A   4     113.976  35.858  17.746  1.00  0.00           H  
ATOM     59  HB  ILE A   4     113.217  33.122  18.830  1.00  0.00           H  
ATOM     60 1HG1 ILE A   4     113.762  35.704  20.303  1.00  0.00           H  
ATOM     61 2HG1 ILE A   4     112.156  35.209  19.791  1.00  0.00           H  
ATOM     62 1HG2 ILE A   4     115.333  33.226  20.085  1.00  0.00           H  
ATOM     63 2HG2 ILE A   4     115.629  33.197  18.331  1.00  0.00           H  
ATOM     64 3HG2 ILE A   4     115.769  34.726  19.231  1.00  0.00           H  
ATOM     65 1HD1 ILE A   4     112.552  34.628  22.119  1.00  0.00           H  
ATOM     66 2HD1 ILE A   4     112.345  33.159  21.134  1.00  0.00           H  
ATOM     67 3HD1 ILE A   4     113.972  33.661  21.654  1.00  0.00           H  
ATOM     68  N   LEU A   5     113.644  33.120  15.927  1.00  0.00           N  
ATOM     69  CA  LEU A   5     114.219  32.330  14.827  1.00  0.00           C  
ATOM     70  C   LEU A   5     114.460  33.245  13.642  1.00  0.00           C  
ATOM     71  O   LEU A   5     115.524  33.208  13.023  1.00  0.00           O  
ATOM     72  CB  LEU A   5     113.283  31.184  14.420  1.00  0.00           C  
ATOM     73  CG  LEU A   5     113.733  30.354  13.211  1.00  0.00           C  
ATOM     74  CD1 LEU A   5     115.115  29.772  13.479  1.00  0.00           C  
ATOM     75  CD2 LEU A   5     112.717  29.254  12.944  1.00  0.00           C  
ATOM     76  H   LEU A   5     112.734  32.872  16.289  1.00  0.00           H  
ATOM     77  HA  LEU A   5     115.161  31.901  15.164  1.00  0.00           H  
ATOM     78 1HB  LEU A   5     113.179  30.505  15.267  1.00  0.00           H  
ATOM     79 2HB  LEU A   5     112.302  31.599  14.192  1.00  0.00           H  
ATOM     80  HG  LEU A   5     113.809  30.999  12.335  1.00  0.00           H  
ATOM     81 1HD1 LEU A   5     115.434  29.184  12.618  1.00  0.00           H  
ATOM     82 2HD1 LEU A   5     115.825  30.581  13.648  1.00  0.00           H  
ATOM     83 3HD1 LEU A   5     115.075  29.134  14.360  1.00  0.00           H  
ATOM     84 1HD2 LEU A   5     113.036  28.665  12.083  1.00  0.00           H  
ATOM     85 2HD2 LEU A   5     112.642  28.606  13.818  1.00  0.00           H  
ATOM     86 3HD2 LEU A   5     111.745  29.699  12.737  1.00  0.00           H  
ATOM     87  N   GLU A   6     113.474  34.076  13.318  1.00  0.00           N  
ATOM     88  CA  GLU A   6     113.642  34.991  12.205  1.00  0.00           C  
ATOM     89  C   GLU A   6     114.819  35.954  12.421  1.00  0.00           C  
ATOM     90  O   GLU A   6     115.603  36.204  11.506  1.00  0.00           O  
ATOM     91  CB  GLU A   6     112.351  35.784  11.986  1.00  0.00           C  
ATOM     92  CG  GLU A   6     112.314  36.578  10.688  1.00  0.00           C  
ATOM     93  CD  GLU A   6     111.009  37.297  10.480  1.00  0.00           C  
ATOM     94  OE1 GLU A   6     110.646  38.083  11.321  1.00  0.00           O  
ATOM     95  OE2 GLU A   6     110.377  37.060   9.478  1.00  0.00           O1-
ATOM     96  H   GLU A   6     112.608  34.082  13.835  1.00  0.00           H  
ATOM     97  HA  GLU A   6     113.863  34.411  11.309  1.00  0.00           H  
ATOM     98 1HB  GLU A   6     111.500  35.103  11.988  1.00  0.00           H  
ATOM     99 2HB  GLU A   6     112.212  36.485  12.810  1.00  0.00           H  
ATOM    100 1HG  GLU A   6     113.120  37.309  10.698  1.00  0.00           H  
ATOM    101 2HG  GLU A   6     112.484  35.899   9.854  1.00  0.00           H  
ATOM    102  N   ILE A   7     114.955  36.497  13.624  1.00  0.00           N  
ATOM    103  CA  ILE A   7     116.076  37.359  13.939  1.00  0.00           C  
ATOM    104  C   ILE A   7     117.418  36.619  13.897  1.00  0.00           C  
ATOM    105  O   ILE A   7     118.424  37.165  13.449  1.00  0.00           O  
ATOM    106  CB  ILE A   7     115.885  37.995  15.327  1.00  0.00           C  
ATOM    107  CG1 ILE A   7     114.660  38.914  15.329  1.00  0.00           C  
ATOM    108  CG2 ILE A   7     117.131  38.764  15.737  1.00  0.00           C  
ATOM    109  CD1 ILE A   7     114.196  39.308  16.713  1.00  0.00           C  
ATOM    110  H   ILE A   7     114.264  36.310  14.338  1.00  0.00           H  
ATOM    111  HA  ILE A   7     116.120  38.156  13.195  1.00  0.00           H  
ATOM    112  HB  ILE A   7     115.694  37.214  16.062  1.00  0.00           H  
ATOM    113 1HG1 ILE A   7     114.887  39.823  14.772  1.00  0.00           H  
ATOM    114 2HG1 ILE A   7     113.833  38.418  14.821  1.00  0.00           H  
ATOM    115 1HG2 ILE A   7     116.979  39.207  16.720  1.00  0.00           H  
ATOM    116 2HG2 ILE A   7     117.983  38.085  15.774  1.00  0.00           H  
ATOM    117 3HG2 ILE A   7     117.328  39.552  15.009  1.00  0.00           H  
ATOM    118 1HD1 ILE A   7     113.325  39.959  16.631  1.00  0.00           H  
ATOM    119 2HD1 ILE A   7     113.929  38.414  17.276  1.00  0.00           H  
ATOM    120 3HD1 ILE A   7     114.995  39.839  17.228  1.00  0.00           H  
ATOM    121  N   ALA A   8     117.418  35.383  14.366  1.00  0.00           N  
ATOM    122  CA  ALA A   8     118.661  34.592  14.344  1.00  0.00           C  
ATOM    123  C   ALA A   8     119.058  34.378  12.897  1.00  0.00           C  
ATOM    124  O   ALA A   8     120.240  34.433  12.553  1.00  0.00           O  
ATOM    125  CB  ALA A   8     118.485  33.253  15.037  1.00  0.00           C  
ATOM    126  H   ALA A   8     116.576  34.968  14.743  1.00  0.00           H  
ATOM    127  HA  ALA A   8     119.429  35.155  14.874  1.00  0.00           H  
ATOM    128 1HB  ALA A   8     119.424  32.699  14.999  1.00  0.00           H  
ATOM    129 2HB  ALA A   8     118.201  33.416  16.076  1.00  0.00           H  
ATOM    130 3HB  ALA A   8     117.707  32.682  14.533  1.00  0.00           H  
ATOM    131  N   ARG A   9     118.064  34.136  12.041  1.00  0.00           N  
ATOM    132  CA  ARG A   9     118.345  33.885  10.629  1.00  0.00           C  
ATOM    133  C   ARG A   9     118.771  35.178   9.895  1.00  0.00           C  
ATOM    134  O   ARG A   9     119.576  35.141   8.966  1.00  0.00           O  
ATOM    135  CB  ARG A   9     117.122  33.290   9.946  1.00  0.00           C  
ATOM    136  CG  ARG A   9     116.804  31.857  10.339  1.00  0.00           C  
ATOM    137  CD  ARG A   9     115.570  31.367   9.670  1.00  0.00           C  
ATOM    138  NE  ARG A   9     115.765  31.191   8.240  1.00  0.00           N  
ATOM    139  CZ  ARG A   9     116.299  30.093   7.669  1.00  0.00           C  
ATOM    140  NH1 ARG A   9     116.688  29.087   8.418  1.00  0.00           N1+
ATOM    141  NH2 ARG A   9     116.431  30.030   6.356  1.00  0.00           N  
ATOM    142  H   ARG A   9     117.108  34.121  12.363  1.00  0.00           H  
ATOM    143  HA  ARG A   9     119.185  33.190  10.560  1.00  0.00           H  
ATOM    144 1HB  ARG A   9     116.247  33.898  10.175  1.00  0.00           H  
ATOM    145 2HB  ARG A   9     117.261  33.313   8.866  1.00  0.00           H  
ATOM    146 1HG  ARG A   9     117.630  31.208  10.053  1.00  0.00           H  
ATOM    147 2HG  ARG A   9     116.655  31.799  11.418  1.00  0.00           H  
ATOM    148 1HD  ARG A   9     115.286  30.404  10.096  1.00  0.00           H  
ATOM    149 2HD  ARG A   9     114.766  32.083   9.820  1.00  0.00           H  
ATOM    150  HE  ARG A   9     115.477  31.944   7.631  1.00  0.00           H  
ATOM    151 1HH1 ARG A   9     116.588  29.134   9.421  1.00  0.00           H  
ATOM    152 2HH1 ARG A   9     117.089  28.263   7.989  1.00  0.00           H  
ATOM    153 1HH2 ARG A   9     116.133  30.805   5.780  1.00  0.00           H  
ATOM    154 2HH2 ARG A   9     116.832  29.209   5.927  1.00  0.00           H  
ATOM    155  N   TRP A  10     118.233  36.321  10.309  1.00  0.00           N  
ATOM    156  CA  TRP A  10     118.681  37.593   9.747  1.00  0.00           C  
ATOM    157  C   TRP A  10     120.148  37.848  10.113  1.00  0.00           C  
ATOM    158  O   TRP A  10     120.934  38.299   9.280  1.00  0.00           O  
ATOM    159  CB  TRP A  10     117.810  38.744  10.257  1.00  0.00           C  
ATOM    160  CG  TRP A  10     118.231  40.086   9.744  1.00  0.00           C  
ATOM    161  CD1 TRP A  10     117.835  40.674   8.580  1.00  0.00           C  
ATOM    162  CD2 TRP A  10     119.134  41.023  10.380  1.00  0.00           C  
ATOM    163  CE2 TRP A  10     119.226  42.136   9.539  1.00  0.00           C  
ATOM    164  CE3 TRP A  10     119.859  41.006  11.577  1.00  0.00           C  
ATOM    165  NE1 TRP A  10     118.430  41.905   8.446  1.00  0.00           N  
ATOM    166  CZ2 TRP A  10     120.019  43.228   9.853  1.00  0.00           C  
ATOM    167  CZ3 TRP A  10     120.654  42.103  11.892  1.00  0.00           C  
ATOM    168  CH2 TRP A  10     120.730  43.185  11.052  1.00  0.00           C  
ATOM    169  H   TRP A  10     117.509  36.321  11.013  1.00  0.00           H  
ATOM    170  HA  TRP A  10     118.631  37.528   8.660  1.00  0.00           H  
ATOM    171 1HB  TRP A  10     116.773  38.573   9.964  1.00  0.00           H  
ATOM    172 2HB  TRP A  10     117.840  38.768  11.347  1.00  0.00           H  
ATOM    173  HD1 TRP A  10     117.149  40.232   7.860  1.00  0.00           H  
ATOM    174  HE1 TRP A  10     118.302  42.538   7.669  1.00  0.00           H  
ATOM    175  HE3 TRP A  10     119.800  40.152  12.249  1.00  0.00           H  
ATOM    176  HZ2 TRP A  10     120.092  44.097   9.198  1.00  0.00           H  
ATOM    177  HZ3 TRP A  10     121.217  42.082  12.826  1.00  0.00           H  
ATOM    178  HH2 TRP A  10     121.362  44.029  11.329  1.00  0.00           H  
ATOM    179  N   PHE A  11     120.536  37.567  11.349  1.00  0.00           N  
ATOM    180  CA  PHE A  11     121.939  37.673  11.747  1.00  0.00           C  
ATOM    181  C   PHE A  11     122.822  36.647  11.042  1.00  0.00           C  
ATOM    182  O   PHE A  11     123.980  36.921  10.727  1.00  0.00           O  
ATOM    183  CB  PHE A  11     122.071  37.502  13.261  1.00  0.00           C  
ATOM    184  CG  PHE A  11     121.885  38.777  14.034  1.00  0.00           C  
ATOM    185  CD1 PHE A  11     120.716  39.012  14.741  1.00  0.00           C  
ATOM    186  CD2 PHE A  11     122.878  39.745  14.054  1.00  0.00           C  
ATOM    187  CE1 PHE A  11     120.543  40.184  15.451  1.00  0.00           C  
ATOM    188  CE2 PHE A  11     122.710  40.917  14.764  1.00  0.00           C  
ATOM    189  CZ  PHE A  11     121.539  41.137  15.465  1.00  0.00           C  
ATOM    190  H   PHE A  11     119.852  37.271  12.032  1.00  0.00           H  
ATOM    191  HA  PHE A  11     122.301  38.666  11.471  1.00  0.00           H  
ATOM    192 1HB  PHE A  11     121.333  36.781  13.612  1.00  0.00           H  
ATOM    193 2HB  PHE A  11     123.056  37.103  13.497  1.00  0.00           H  
ATOM    194  HD1 PHE A  11     119.928  38.258  14.732  1.00  0.00           H  
ATOM    195  HD2 PHE A  11     123.803  39.571  13.501  1.00  0.00           H  
ATOM    196  HE1 PHE A  11     119.618  40.356  16.002  1.00  0.00           H  
ATOM    197  HE2 PHE A  11     123.499  41.669  14.773  1.00  0.00           H  
ATOM    198  HZ  PHE A  11     121.405  42.061  16.024  1.00  0.00           H  
ATOM    199  N   LEU A  12     122.275  35.467  10.795  1.00  0.00           N  
ATOM    200  CA  LEU A  12     122.982  34.476  10.004  1.00  0.00           C  
ATOM    201  C   LEU A  12     123.257  34.987   8.567  1.00  0.00           C  
ATOM    202  O   LEU A  12     124.363  34.842   8.047  1.00  0.00           O  
ATOM    203  CB  LEU A  12     122.166  33.177   9.959  1.00  0.00           C  
ATOM    204  CG  LEU A  12     122.715  32.082   9.034  1.00  0.00           C  
ATOM    205  CD1 LEU A  12     124.085  31.636   9.530  1.00  0.00           C  
ATOM    206  CD2 LEU A  12     121.738  30.914   8.999  1.00  0.00           C  
ATOM    207  H   LEU A  12     121.358  35.244  11.156  1.00  0.00           H  
ATOM    208  HA  LEU A  12     123.942  34.276  10.480  1.00  0.00           H  
ATOM    209 1HB  LEU A  12     122.112  32.766  10.964  1.00  0.00           H  
ATOM    210 2HB  LEU A  12     121.157  33.414   9.629  1.00  0.00           H  
ATOM    211  HG  LEU A  12     122.839  32.482   8.028  1.00  0.00           H  
ATOM    212 1HD1 LEU A  12     124.472  30.858   8.872  1.00  0.00           H  
ATOM    213 2HD1 LEU A  12     124.766  32.487   9.526  1.00  0.00           H  
ATOM    214 3HD1 LEU A  12     123.993  31.245  10.543  1.00  0.00           H  
ATOM    215 1HD2 LEU A  12     122.128  30.136   8.340  1.00  0.00           H  
ATOM    216 2HD2 LEU A  12     121.615  30.512  10.004  1.00  0.00           H  
ATOM    217 3HD2 LEU A  12     120.774  31.258   8.624  1.00  0.00           H  
ATOM    218  N   GLU A  13     122.260  35.588   7.906  1.00  0.00           N  
ATOM    219  CA  GLU A  13     122.484  36.087   6.564  1.00  0.00           C  
ATOM    220  C   GLU A  13     123.547  37.198   6.596  1.00  0.00           C  
ATOM    221  O   GLU A  13     124.355  37.321   5.677  1.00  0.00           O  
ATOM    222  CB  GLU A  13     121.178  36.608   5.961  1.00  0.00           C  
ATOM    223  CG  GLU A  13     120.194  35.520   5.554  1.00  0.00           C  
ATOM    224  CD  GLU A  13     120.707  34.656   4.434  1.00  0.00           C  
ATOM    225  OE1 GLU A  13     121.243  35.193   3.493  1.00  0.00           O  
ATOM    226  OE2 GLU A  13     120.565  33.461   4.521  1.00  0.00           O1-
ATOM    227  H   GLU A  13     121.351  35.703   8.328  1.00  0.00           H  
ATOM    228  HA  GLU A  13     122.879  35.273   5.954  1.00  0.00           H  
ATOM    229 1HB  GLU A  13     120.680  37.258   6.680  1.00  0.00           H  
ATOM    230 2HB  GLU A  13     121.398  37.207   5.078  1.00  0.00           H  
ATOM    231 1HG  GLU A  13     119.989  34.889   6.417  1.00  0.00           H  
ATOM    232 2HG  GLU A  13     119.260  35.986   5.246  1.00  0.00           H  
ATOM    233  N   LEU A  14     123.534  37.990   7.647  1.00  0.00           N  
ATOM    234  CA  LEU A  14     124.523  39.057   7.796  1.00  0.00           C  
ATOM    235  C   LEU A  14     125.911  38.460   7.911  1.00  0.00           C  
ATOM    236  O   LEU A  14     126.862  38.956   7.307  1.00  0.00           O  
ATOM    237  CB  LEU A  14     124.220  39.910   9.034  1.00  0.00           C  
ATOM    238  CG  LEU A  14     125.215  41.043   9.321  1.00  0.00           C  
ATOM    239  CD1 LEU A  14     125.219  42.023   8.156  1.00  0.00           C  
ATOM    240  CD2 LEU A  14     124.832  41.737  10.620  1.00  0.00           C  
ATOM    241  H   LEU A  14     122.832  37.864   8.365  1.00  0.00           H  
ATOM    242  HA  LEU A  14     124.482  39.692   6.911  1.00  0.00           H  
ATOM    243 1HB  LEU A  14     123.235  40.358   8.914  1.00  0.00           H  
ATOM    244 2HB  LEU A  14     124.197  39.261   9.908  1.00  0.00           H  
ATOM    245  HG  LEU A  14     126.220  40.629   9.413  1.00  0.00           H  
ATOM    246 1HD1 LEU A  14     125.927  42.828   8.361  1.00  0.00           H  
ATOM    247 2HD1 LEU A  14     125.514  41.504   7.244  1.00  0.00           H  
ATOM    248 3HD1 LEU A  14     124.221  42.442   8.030  1.00  0.00           H  
ATOM    249 1HD2 LEU A  14     125.540  42.542  10.824  1.00  0.00           H  
ATOM    250 2HD2 LEU A  14     123.829  42.152  10.529  1.00  0.00           H  
ATOM    251 3HD2 LEU A  14     124.855  41.017  11.438  1.00  0.00           H  
ATOM    252  N   ALA A  15     126.036  37.386   8.693  1.00  0.00           N  
ATOM    253  CA  ALA A  15     127.299  36.711   8.819  1.00  0.00           C  
ATOM    254  C   ALA A  15     127.748  36.164   7.451  1.00  0.00           C  
ATOM    255  O   ALA A  15     128.931  36.218   7.109  1.00  0.00           O  
ATOM    256  CB  ALA A  15     127.214  35.607   9.856  1.00  0.00           C  
ATOM    257  H   ALA A  15     125.240  37.036   9.203  1.00  0.00           H  
ATOM    258  HA  ALA A  15     128.043  37.442   9.143  1.00  0.00           H  
ATOM    259 1HB  ALA A  15     128.181  35.109   9.938  1.00  0.00           H  
ATOM    260 2HB  ALA A  15     126.944  36.036  10.822  1.00  0.00           H  
ATOM    261 3HB  ALA A  15     126.457  34.883   9.556  1.00  0.00           H  
ATOM    262  N   ARG A  16     126.806  35.640   6.676  1.00  0.00           N  
ATOM    263  CA  ARG A  16     127.138  35.076   5.372  1.00  0.00           C  
ATOM    264  C   ARG A  16     127.740  36.125   4.456  1.00  0.00           C  
ATOM    265  O   ARG A  16     128.758  35.885   3.808  1.00  0.00           O  
ATOM    266  CB  ARG A  16     125.902  34.483   4.711  1.00  0.00           C  
ATOM    267  CG  ARG A  16     126.155  33.815   3.367  1.00  0.00           C  
ATOM    268  CD  ARG A  16     124.924  33.174   2.835  1.00  0.00           C  
ATOM    269  NE  ARG A  16     123.914  34.155   2.474  1.00  0.00           N  
ATOM    270  CZ  ARG A  16     123.942  34.906   1.355  1.00  0.00           C  
ATOM    271  NH1 ARG A  16     124.934  34.778   0.502  1.00  0.00           N1+
ATOM    272  NH2 ARG A  16     122.974  35.771   1.117  1.00  0.00           N  
ATOM    273  H   ARG A  16     125.843  35.629   6.985  1.00  0.00           H  
ATOM    274  HA  ARG A  16     127.864  34.275   5.516  1.00  0.00           H  
ATOM    275 1HB  ARG A  16     125.458  33.740   5.371  1.00  0.00           H  
ATOM    276 2HB  ARG A  16     125.161  35.268   4.556  1.00  0.00           H  
ATOM    277 1HG  ARG A  16     126.490  34.562   2.649  1.00  0.00           H  
ATOM    278 2HG  ARG A  16     126.920  33.048   3.480  1.00  0.00           H  
ATOM    279 1HD  ARG A  16     125.173  32.597   1.945  1.00  0.00           H  
ATOM    280 2HD  ARG A  16     124.503  32.513   3.590  1.00  0.00           H  
ATOM    281  HE  ARG A  16     123.136  34.283   3.106  1.00  0.00           H  
ATOM    282 1HH1 ARG A  16     125.674  34.115   0.684  1.00  0.00           H  
ATOM    283 2HH1 ARG A  16     124.954  35.341  -0.336  1.00  0.00           H  
ATOM    284 1HH2 ARG A  16     122.209  35.872   1.774  1.00  0.00           H  
ATOM    285 2HH2 ARG A  16     122.993  36.335   0.279  1.00  0.00           H  
ATOM    286  N   GLU A  17     127.083  37.266   4.432  1.00  0.00           N  
ATOM    287  CA  GLU A  17     127.504  38.420   3.623  1.00  0.00           C  
ATOM    288  C   GLU A  17     128.873  38.917   4.088  1.00  0.00           C  
ATOM    289  O   GLU A  17     129.733  39.257   3.272  1.00  0.00           O  
ATOM    290  CB  GLU A  17     126.477  39.552   3.712  1.00  0.00           C  
ATOM    291  CG  GLU A  17     126.776  40.743   2.812  1.00  0.00           C  
ATOM    292  CD  GLU A  17     125.684  41.775   2.830  1.00  0.00           C  
ATOM    293  OE1 GLU A  17     124.806  41.672   3.653  1.00  0.00           O  
ATOM    294  OE2 GLU A  17     125.724  42.668   2.016  1.00  0.00           O1-
ATOM    295  H   GLU A  17     126.253  37.342   5.002  1.00  0.00           H  
ATOM    296  HA  GLU A  17     127.596  38.097   2.584  1.00  0.00           H  
ATOM    297 1HB  GLU A  17     125.491  39.170   3.448  1.00  0.00           H  
ATOM    298 2HB  GLU A  17     126.424  39.913   4.740  1.00  0.00           H  
ATOM    299 1HG  GLU A  17     127.706  41.208   3.139  1.00  0.00           H  
ATOM    300 2HG  GLU A  17     126.918  40.388   1.793  1.00  0.00           H  
ATOM    301  N   ALA A  18     129.061  38.954   5.401  1.00  0.00           N  
ATOM    302  CA  ALA A  18     130.345  39.376   5.985  1.00  0.00           C  
ATOM    303  C   ALA A  18     131.502  38.480   5.537  1.00  0.00           C  
ATOM    304  O   ALA A  18     132.618  38.955   5.318  1.00  0.00           O  
ATOM    305  CB  ALA A  18     130.247  39.381   7.509  1.00  0.00           C  
ATOM    306  H   ALA A  18     128.306  38.686   6.014  1.00  0.00           H  
ATOM    307  HA  ALA A  18     130.557  40.388   5.637  1.00  0.00           H  
ATOM    308 1HB  ALA A  18     131.201  39.694   7.934  1.00  0.00           H  
ATOM    309 2HB  ALA A  18     129.464  40.074   7.821  1.00  0.00           H  
ATOM    310 3HB  ALA A  18     130.003  38.379   7.861  1.00  0.00           H  
ATOM    311  N   SER A  19     131.227  37.185   5.403  1.00  0.00           N  
ATOM    312  CA  SER A  19     132.215  36.212   4.945  1.00  0.00           C  
ATOM    313  C   SER A  19     132.670  36.497   3.520  1.00  0.00           C  
ATOM    314  O   SER A  19     133.868  36.524   3.233  1.00  0.00           O  
ATOM    315  CB  SER A  19     131.642  34.811   5.025  1.00  0.00           C  
ATOM    316  OG  SER A  19     132.573  33.859   4.590  1.00  0.00           O  
ATOM    317  H   SER A  19     130.295  36.870   5.630  1.00  0.00           H  
ATOM    318  HA  SER A  19     133.090  36.272   5.596  1.00  0.00           H  
ATOM    319 1HB  SER A  19     131.350  34.595   6.053  1.00  0.00           H  
ATOM    320 2HB  SER A  19     130.744  34.751   4.411  1.00  0.00           H  
ATOM    321  HG  SER A  19     132.128  33.011   4.642  1.00  0.00           H  
ATOM    322  N   GLU A  20     131.672  36.704   2.679  1.00  0.00           N  
ATOM    323  CA  GLU A  20     131.840  37.020   1.273  1.00  0.00           C  
ATOM    324  C   GLU A  20     132.665  38.297   1.059  1.00  0.00           C  
ATOM    325  O   GLU A  20     133.469  38.374   0.129  1.00  0.00           O  
ATOM    326  CB  GLU A  20     130.471  37.168   0.605  1.00  0.00           C  
ATOM    327  CG  GLU A  20     130.528  37.424  -0.894  1.00  0.00           C  
ATOM    328  CD  GLU A  20     129.168  37.453  -1.535  1.00  0.00           C  
ATOM    329  OE1 GLU A  20     128.201  37.240  -0.840  1.00  0.00           O  
ATOM    330  OE2 GLU A  20     129.095  37.686  -2.716  1.00  0.00           O1-
ATOM    331  H   GLU A  20     130.739  36.632   3.059  1.00  0.00           H  
ATOM    332  HA  GLU A  20     132.392  36.208   0.799  1.00  0.00           H  
ATOM    333 1HB  GLU A  20     129.887  36.262   0.769  1.00  0.00           H  
ATOM    334 2HB  GLU A  20     129.931  37.994   1.067  1.00  0.00           H  
ATOM    335 1HG  GLU A  20     131.019  38.381  -1.071  1.00  0.00           H  
ATOM    336 2HG  GLU A  20     131.128  36.647  -1.362  1.00  0.00           H  
ATOM    337  N   ARG A  21     132.462  39.287   1.919  1.00  0.00           N  
ATOM    338  CA  ARG A  21     133.208  40.552   1.849  1.00  0.00           C  
ATOM    339  C   ARG A  21     134.649  40.357   2.310  1.00  0.00           C  
ATOM    340  O   ARG A  21     135.521  41.208   2.063  1.00  0.00           O  
ATOM    341  CB  ARG A  21     132.547  41.621   2.707  1.00  0.00           C  
ATOM    342  CG  ARG A  21     131.194  42.099   2.203  1.00  0.00           C  
ATOM    343  CD  ARG A  21     130.616  43.142   3.086  1.00  0.00           C  
ATOM    344  NE  ARG A  21     129.262  43.497   2.695  1.00  0.00           N  
ATOM    345  CZ  ARG A  21     128.543  44.494   3.246  1.00  0.00           C  
ATOM    346  NH1 ARG A  21     129.061  45.225   4.208  1.00  0.00           N1+
ATOM    347  NH2 ARG A  21     127.318  44.737   2.817  1.00  0.00           N  
ATOM    348  H   ARG A  21     131.774  39.163   2.647  1.00  0.00           H  
ATOM    349  HA  ARG A  21     133.203  40.899   0.816  1.00  0.00           H  
ATOM    350 1HB  ARG A  21     132.406  41.239   3.717  1.00  0.00           H  
ATOM    351 2HB  ARG A  21     133.201  42.490   2.774  1.00  0.00           H  
ATOM    352 1HG  ARG A  21     131.307  42.519   1.204  1.00  0.00           H  
ATOM    353 2HG  ARG A  21     130.503  41.257   2.167  1.00  0.00           H  
ATOM    354 1HD  ARG A  21     130.589  42.776   4.113  1.00  0.00           H  
ATOM    355 2HD  ARG A  21     131.232  44.041   3.039  1.00  0.00           H  
ATOM    356  HE  ARG A  21     128.832  42.957   1.956  1.00  0.00           H  
ATOM    357 1HH1 ARG A  21     129.997  45.038   4.536  1.00  0.00           H  
ATOM    358 2HH1 ARG A  21     128.522  45.971   4.621  1.00  0.00           H  
ATOM    359 1HH2 ARG A  21     126.918  44.176   2.077  1.00  0.00           H  
ATOM    360 2HH2 ARG A  21     126.777  45.484   3.229  1.00  0.00           H  
ATOM    361  N   GLY A  22     134.899  39.254   3.003  1.00  0.00           N  
ATOM    362  CA  GLY A  22     136.165  39.044   3.688  1.00  0.00           C  
ATOM    363  C   GLY A  22     136.309  39.912   4.927  1.00  0.00           C  
ATOM    364  O   GLY A  22     137.432  40.325   5.265  1.00  0.00           O  
ATOM    365  H   GLY A  22     134.189  38.538   3.056  1.00  0.00           H  
ATOM    366 1HA  GLY A  22     136.255  37.998   3.976  1.00  0.00           H  
ATOM    367 2HA  GLY A  22     136.986  39.261   3.007  1.00  0.00           H  
ATOM    368  N   ASP A  23     135.189  40.224   5.581  1.00  0.00           N  
ATOM    369  CA  ASP A  23     135.203  41.123   6.733  1.00  0.00           C  
ATOM    370  C   ASP A  23     135.184  40.319   8.034  1.00  0.00           C  
ATOM    371  O   ASP A  23     134.125  39.901   8.501  1.00  0.00           O  
ATOM    372  CB  ASP A  23     134.007  42.077   6.692  1.00  0.00           C  
ATOM    373  CG  ASP A  23     134.054  43.135   7.785  1.00  0.00           C  
ATOM    374  OD1 ASP A  23     134.590  42.856   8.832  1.00  0.00           O  
ATOM    375  OD2 ASP A  23     133.552  44.211   7.565  1.00  0.00           O1-
ATOM    376  H   ASP A  23     134.311  39.830   5.277  1.00  0.00           H  
ATOM    377  HA  ASP A  23     136.127  41.704   6.709  1.00  0.00           H  
ATOM    378 1HB  ASP A  23     133.976  42.577   5.723  1.00  0.00           H  
ATOM    379 2HB  ASP A  23     133.083  41.508   6.795  1.00  0.00           H  
ATOM    380  N   GLU A  24     136.356  40.093   8.629  1.00  0.00           N  
ATOM    381  CA  GLU A  24     136.477  39.213   9.807  1.00  0.00           C  
ATOM    382  C   GLU A  24     135.786  39.774  11.045  1.00  0.00           C  
ATOM    383  O   GLU A  24     135.200  39.030  11.830  1.00  0.00           O  
ATOM    384  CB  GLU A  24     137.953  38.960  10.129  1.00  0.00           C  
ATOM    385  CG  GLU A  24     138.686  38.116   9.097  1.00  0.00           C  
ATOM    386  CD  GLU A  24     140.133  37.902   9.439  1.00  0.00           C  
ATOM    387  OE1 GLU A  24     140.601  38.513  10.369  1.00  0.00           O  
ATOM    388  OE2 GLU A  24     140.772  37.126   8.768  1.00  0.00           O1-
ATOM    389  H   GLU A  24     137.104  40.434   8.371  1.00  0.00           H  
ATOM    390  HA  GLU A  24     135.995  38.261   9.580  1.00  0.00           H  
ATOM    391 1HB  GLU A  24     138.474  39.915  10.213  1.00  0.00           H  
ATOM    392 2HB  GLU A  24     138.033  38.457  11.092  1.00  0.00           H  
ATOM    393 1HG  GLU A  24     138.194  37.146   9.020  1.00  0.00           H  
ATOM    394 2HG  GLU A  24     138.616  38.606   8.127  1.00  0.00           H  
ATOM    395  N   GLU A  25     135.851  41.084  11.223  1.00  0.00           N  
ATOM    396  CA  GLU A  25     135.250  41.708  12.403  1.00  0.00           C  
ATOM    397  C   GLU A  25     133.727  41.604  12.380  1.00  0.00           C  
ATOM    398  O   GLU A  25     133.104  41.256  13.384  1.00  0.00           O  
ATOM    399  CB  GLU A  25     135.665  43.178  12.495  1.00  0.00           C  
ATOM    400  CG  GLU A  25     135.127  43.909  13.717  1.00  0.00           C  
ATOM    401  CD  GLU A  25     135.620  45.325  13.817  1.00  0.00           C  
ATOM    402  OE1 GLU A  25     136.408  45.719  12.991  1.00  0.00           O  
ATOM    403  OE2 GLU A  25     135.208  46.014  14.720  1.00  0.00           O1-
ATOM    404  H   GLU A  25     136.234  41.636  10.686  1.00  0.00           H  
ATOM    405  HA  GLU A  25     135.609  41.187  13.291  1.00  0.00           H  
ATOM    406 1HB  GLU A  25     136.753  43.248  12.516  1.00  0.00           H  
ATOM    407 2HB  GLU A  25     135.321  43.710  11.609  1.00  0.00           H  
ATOM    408 1HG  GLU A  25     134.038  43.917  13.671  1.00  0.00           H  
ATOM    409 2HG  GLU A  25     135.420  43.362  14.613  1.00  0.00           H  
ATOM    410  N   GLU A  26     133.153  41.912  11.222  1.00  0.00           N  
ATOM    411  CA  GLU A  26     131.715  41.863  11.034  1.00  0.00           C  
ATOM    412  C   GLU A  26     131.208  40.425  11.067  1.00  0.00           C  
ATOM    413  O   GLU A  26     130.122  40.151  11.580  1.00  0.00           O  
ATOM    414  CB  GLU A  26     131.326  42.527   9.711  1.00  0.00           C  
ATOM    415  CG  GLU A  26     129.826  42.659   9.490  1.00  0.00           C  
ATOM    416  CD  GLU A  26     129.174  43.605  10.460  1.00  0.00           C  
ATOM    417  OE1 GLU A  26     129.864  44.427  11.013  1.00  0.00           O  
ATOM    418  OE2 GLU A  26     127.984  43.505  10.647  1.00  0.00           O1-
ATOM    419  H   GLU A  26     133.741  42.191  10.448  1.00  0.00           H  
ATOM    420  HA  GLU A  26     131.240  42.412  11.849  1.00  0.00           H  
ATOM    421 1HB  GLU A  26     131.762  43.525   9.663  1.00  0.00           H  
ATOM    422 2HB  GLU A  26     131.738  41.950   8.882  1.00  0.00           H  
ATOM    423 1HG  GLU A  26     129.649  43.017   8.477  1.00  0.00           H  
ATOM    424 2HG  GLU A  26     129.367  41.675   9.584  1.00  0.00           H  
ATOM    425  N   PHE A  27     131.993  39.506  10.520  1.00  0.00           N  
ATOM    426  CA  PHE A  27     131.597  38.080  10.504  1.00  0.00           C  
ATOM    427  C   PHE A  27     131.438  37.572  11.935  1.00  0.00           C  
ATOM    428  O   PHE A  27     130.424  36.967  12.280  1.00  0.00           O  
ATOM    429  CB  PHE A  27     132.634  37.231   9.766  1.00  0.00           C  
ATOM    430  CG  PHE A  27     132.307  35.764   9.737  1.00  0.00           C  
ATOM    431  CD1 PHE A  27     131.366  35.268   8.846  1.00  0.00           C  
ATOM    432  CD2 PHE A  27     132.936  34.881  10.599  1.00  0.00           C  
ATOM    433  CE1 PHE A  27     131.062  33.919   8.818  1.00  0.00           C  
ATOM    434  CE2 PHE A  27     132.635  33.532  10.572  1.00  0.00           C  
ATOM    435  CZ  PHE A  27     131.698  33.052   9.680  1.00  0.00           C  
ATOM    436  H   PHE A  27     132.873  39.777  10.107  1.00  0.00           H  
ATOM    437  HA  PHE A  27     130.647  37.991   9.979  1.00  0.00           H  
ATOM    438 1HB  PHE A  27     132.726  37.580   8.738  1.00  0.00           H  
ATOM    439 2HB  PHE A  27     133.608  37.351  10.239  1.00  0.00           H  
ATOM    440  HD1 PHE A  27     130.864  35.955   8.164  1.00  0.00           H  
ATOM    441  HD2 PHE A  27     133.677  35.261  11.303  1.00  0.00           H  
ATOM    442  HE1 PHE A  27     130.321  33.543   8.114  1.00  0.00           H  
ATOM    443  HE2 PHE A  27     133.139  32.848  11.256  1.00  0.00           H  
ATOM    444  HZ  PHE A  27     131.458  31.991   9.661  1.00  0.00           H  
ATOM    445  N   ARG A  28     132.453  37.830  12.755  1.00  0.00           N  
ATOM    446  CA  ARG A  28     132.422  37.364  14.142  1.00  0.00           C  
ATOM    447  C   ARG A  28     131.269  37.970  14.920  1.00  0.00           C  
ATOM    448  O   ARG A  28     130.589  37.279  15.680  1.00  0.00           O  
ATOM    449  CB  ARG A  28     133.726  37.704  14.847  1.00  0.00           C  
ATOM    450  CG  ARG A  28     134.922  36.873  14.412  1.00  0.00           C  
ATOM    451  CD  ARG A  28     136.047  36.985  15.375  1.00  0.00           C  
ATOM    452  NE  ARG A  28     136.521  38.354  15.502  1.00  0.00           N  
ATOM    453  CZ  ARG A  28     137.479  38.907  14.734  1.00  0.00           C  
ATOM    454  NH1 ARG A  28     138.057  38.196  13.792  1.00  0.00           N1+
ATOM    455  NH2 ARG A  28     137.840  40.163  14.928  1.00  0.00           N  
ATOM    456  H   ARG A  28     133.255  38.350  12.427  1.00  0.00           H  
ATOM    457  HA  ARG A  28     132.278  36.283  14.141  1.00  0.00           H  
ATOM    458 1HB  ARG A  28     133.972  38.751  14.674  1.00  0.00           H  
ATOM    459 2HB  ARG A  28     133.604  37.570  15.922  1.00  0.00           H  
ATOM    460 1HG  ARG A  28     134.632  35.824  14.344  1.00  0.00           H  
ATOM    461 2HG  ARG A  28     135.271  37.218  13.437  1.00  0.00           H  
ATOM    462 1HD  ARG A  28     135.720  36.645  16.358  1.00  0.00           H  
ATOM    463 2HD  ARG A  28     136.880  36.368  15.037  1.00  0.00           H  
ATOM    464  HE  ARG A  28     136.099  38.932  16.217  1.00  0.00           H  
ATOM    465 1HH1 ARG A  28     137.783  37.235  13.643  1.00  0.00           H  
ATOM    466 2HH1 ARG A  28     138.776  38.610  13.216  1.00  0.00           H  
ATOM    467 1HH2 ARG A  28     137.394  40.710  15.653  1.00  0.00           H  
ATOM    468 2HH2 ARG A  28     138.557  40.577  14.354  1.00  0.00           H  
ATOM    469  N   GLU A  29     131.001  39.272  14.770  1.00  0.00           N  
ATOM    470  CA  GLU A  29     129.907  39.885  15.513  1.00  0.00           C  
ATOM    471  C   GLU A  29     128.537  39.331  15.071  1.00  0.00           C  
ATOM    472  O   GLU A  29     127.683  39.024  15.903  1.00  0.00           O  
ATOM    473  CB  GLU A  29     129.942  41.405  15.333  1.00  0.00           C  
ATOM    474  CG  GLU A  29     128.859  42.153  16.099  1.00  0.00           C  
ATOM    475  CD  GLU A  29     129.034  42.069  17.590  1.00  0.00           C  
ATOM    476  OE1 GLU A  29     130.149  41.939  18.032  1.00  0.00           O  
ATOM    477  OE2 GLU A  29     128.049  42.136  18.287  1.00  0.00           O1-
ATOM    478  H   GLU A  29     131.550  39.840  14.142  1.00  0.00           H  
ATOM    479  HA  GLU A  29     130.018  39.628  16.565  1.00  0.00           H  
ATOM    480 1HB  GLU A  29     130.909  41.788  15.660  1.00  0.00           H  
ATOM    481 2HB  GLU A  29     129.833  41.649  14.276  1.00  0.00           H  
ATOM    482 1HG  GLU A  29     128.877  43.200  15.801  1.00  0.00           H  
ATOM    483 2HG  GLU A  29     127.887  41.742  15.828  1.00  0.00           H  
ATOM    484  N   ALA A  30     128.341  39.213  13.759  1.00  0.00           N  
ATOM    485  CA  ALA A  30     127.085  38.705  13.230  1.00  0.00           C  
ATOM    486  C   ALA A  30     126.940  37.227  13.567  1.00  0.00           C  
ATOM    487  O   ALA A  30     125.843  36.755  13.870  1.00  0.00           O  
ATOM    488  CB  ALA A  30     127.023  38.923  11.720  1.00  0.00           C  
ATOM    489  H   ALA A  30     129.076  39.476  13.117  1.00  0.00           H  
ATOM    490  HA  ALA A  30     126.273  39.257  13.702  1.00  0.00           H  
ATOM    491 1HB  ALA A  30     126.079  38.539  11.335  1.00  0.00           H  
ATOM    492 2HB  ALA A  30     127.099  39.989  11.503  1.00  0.00           H  
ATOM    493 3HB  ALA A  30     127.851  38.397  11.244  1.00  0.00           H  
ATOM    494  N   ALA A  31     128.036  36.487  13.519  1.00  0.00           N  
ATOM    495  CA  ALA A  31     127.964  35.030  13.793  1.00  0.00           C  
ATOM    496  C   ALA A  31     127.549  34.768  15.240  1.00  0.00           C  
ATOM    497  O   ALA A  31     126.688  33.931  15.507  1.00  0.00           O  
ATOM    498  CB  ALA A  31     129.314  34.395  13.483  1.00  0.00           C  
ATOM    499  H   ALA A  31     128.929  36.903  13.297  1.00  0.00           H  
ATOM    500  HA  ALA A  31     127.203  34.601  13.141  1.00  0.00           H  
ATOM    501 1HB  ALA A  31     129.267  33.324  13.682  1.00  0.00           H  
ATOM    502 2HB  ALA A  31     129.562  34.557  12.434  1.00  0.00           H  
ATOM    503 3HB  ALA A  31     130.082  34.847  14.109  1.00  0.00           H  
ATOM    504  N   GLU A  32     128.181  35.508  16.150  1.00  0.00           N  
ATOM    505  CA  GLU A  32     127.925  35.357  17.579  1.00  0.00           C  
ATOM    506  C   GLU A  32     126.503  35.755  17.928  1.00  0.00           C  
ATOM    507  O   GLU A  32     125.855  35.122  18.762  1.00  0.00           O  
ATOM    508  CB  GLU A  32     128.912  36.196  18.393  1.00  0.00           C  
ATOM    509  CG  GLU A  32     130.327  35.637  18.436  1.00  0.00           C  
ATOM    510  CD  GLU A  32     131.262  36.474  19.262  1.00  0.00           C  
ATOM    511  OE1 GLU A  32     130.897  37.571  19.614  1.00  0.00           O  
ATOM    512  OE2 GLU A  32     132.345  36.018  19.544  1.00  0.00           O1-
ATOM    513  H   GLU A  32     128.859  36.192  15.842  1.00  0.00           H  
ATOM    514  HA  GLU A  32     128.058  34.306  17.844  1.00  0.00           H  
ATOM    515 1HB  GLU A  32     128.964  37.204  17.977  1.00  0.00           H  
ATOM    516 2HB  GLU A  32     128.556  36.283  19.419  1.00  0.00           H  
ATOM    517 1HG  GLU A  32     130.299  34.630  18.849  1.00  0.00           H  
ATOM    518 2HG  GLU A  32     130.710  35.571  17.417  1.00  0.00           H  
ATOM    519  N   ALA A  33     126.007  36.809  17.290  1.00  0.00           N  
ATOM    520  CA  ALA A  33     124.645  37.255  17.486  1.00  0.00           C  
ATOM    521  C   ALA A  33     123.664  36.197  17.031  1.00  0.00           C  
ATOM    522  O   ALA A  33     122.679  35.914  17.714  1.00  0.00           O  
ATOM    523  CB  ALA A  33     124.400  38.562  16.747  1.00  0.00           C  
ATOM    524  H   ALA A  33     126.602  37.313  16.649  1.00  0.00           H  
ATOM    525  HA  ALA A  33     124.487  37.428  18.552  1.00  0.00           H  
ATOM    526 1HB  ALA A  33     123.369  38.881  16.902  1.00  0.00           H  
ATOM    527 2HB  ALA A  33     125.077  39.327  17.126  1.00  0.00           H  
ATOM    528 3HB  ALA A  33     124.577  38.416  15.683  1.00  0.00           H  
ATOM    529  N   ALA A  34     123.935  35.605  15.867  1.00  0.00           N  
ATOM    530  CA  ALA A  34     123.058  34.541  15.405  1.00  0.00           C  
ATOM    531  C   ALA A  34     123.044  33.358  16.386  1.00  0.00           C  
ATOM    532  O   ALA A  34     122.005  32.738  16.610  1.00  0.00           O  
ATOM    533  CB  ALA A  34     123.465  34.080  14.028  1.00  0.00           C  
ATOM    534  H   ALA A  34     124.727  35.872  15.301  1.00  0.00           H  
ATOM    535  HA  ALA A  34     122.043  34.936  15.356  1.00  0.00           H  
ATOM    536 1HB  ALA A  34     122.797  33.284  13.699  1.00  0.00           H  
ATOM    537 2HB  ALA A  34     123.405  34.916  13.331  1.00  0.00           H  
ATOM    538 3HB  ALA A  34     124.487  33.706  14.057  1.00  0.00           H  
ATOM    539  N   LEU A  35     124.197  33.041  16.972  1.00  0.00           N  
ATOM    540  CA  LEU A  35     124.284  31.925  17.906  1.00  0.00           C  
ATOM    541  C   LEU A  35     123.566  32.249  19.204  1.00  0.00           C  
ATOM    542  O   LEU A  35     122.873  31.403  19.770  1.00  0.00           O  
ATOM    543  CB  LEU A  35     125.750  31.586  18.198  1.00  0.00           C  
ATOM    544  CG  LEU A  35     126.559  31.054  17.008  1.00  0.00           C  
ATOM    545  CD1 LEU A  35     128.028  30.942  17.399  1.00  0.00           C  
ATOM    546  CD2 LEU A  35     126.003  29.704  16.580  1.00  0.00           C  
ATOM    547  H   LEU A  35     125.026  33.580  16.770  1.00  0.00           H  
ATOM    548  HA  LEU A  35     123.776  31.066  17.467  1.00  0.00           H  
ATOM    549 1HB  LEU A  35     126.250  32.484  18.560  1.00  0.00           H  
ATOM    550 2HB  LEU A  35     125.786  30.834  18.984  1.00  0.00           H  
ATOM    551  HG  LEU A  35     126.490  31.755  16.175  1.00  0.00           H  
ATOM    552 1HD1 LEU A  35     128.602  30.564  16.554  1.00  0.00           H  
ATOM    553 2HD1 LEU A  35     128.405  31.925  17.683  1.00  0.00           H  
ATOM    554 3HD1 LEU A  35     128.128  30.258  18.241  1.00  0.00           H  
ATOM    555 1HD2 LEU A  35     126.579  29.326  15.732  1.00  0.00           H  
ATOM    556 2HD2 LEU A  35     126.076  29.000  17.408  1.00  0.00           H  
ATOM    557 3HD2 LEU A  35     124.959  29.817  16.287  1.00  0.00           H  
ATOM    558  N   GLU A  36     123.720  33.486  19.700  1.00  0.00           N  
ATOM    559  CA  GLU A  36     123.000  33.906  20.908  1.00  0.00           C  
ATOM    560  C   GLU A  36     121.493  33.847  20.728  1.00  0.00           C  
ATOM    561  O   GLU A  36     120.772  33.357  21.596  1.00  0.00           O  
ATOM    562  CB  GLU A  36     123.408  35.327  21.305  1.00  0.00           C  
ATOM    563  CG  GLU A  36     122.691  35.868  22.532  1.00  0.00           C  
ATOM    564  CD  GLU A  36     123.056  37.292  22.846  1.00  0.00           C  
ATOM    565  OE1 GLU A  36     124.103  37.723  22.420  1.00  0.00           O  
ATOM    566  OE2 GLU A  36     122.291  37.950  23.511  1.00  0.00           O1-
ATOM    567  H   GLU A  36     124.336  34.141  19.240  1.00  0.00           H  
ATOM    568  HA  GLU A  36     123.243  33.215  21.716  1.00  0.00           H  
ATOM    569 1HB  GLU A  36     124.479  35.355  21.504  1.00  0.00           H  
ATOM    570 2HB  GLU A  36     123.209  36.006  20.476  1.00  0.00           H  
ATOM    571 1HG  GLU A  36     121.612  35.811  22.368  1.00  0.00           H  
ATOM    572 2HG  GLU A  36     122.932  35.239  23.389  1.00  0.00           H  
ATOM    573  N   PHE A  37     121.016  34.348  19.603  1.00  0.00           N  
ATOM    574  CA  PHE A  37     119.595  34.288  19.313  1.00  0.00           C  
ATOM    575  C   PHE A  37     119.073  32.854  19.142  1.00  0.00           C  
ATOM    576  O   PHE A  37     117.952  32.539  19.544  1.00  0.00           O  
ATOM    577  CB  PHE A  37     119.297  35.095  18.048  1.00  0.00           C  
ATOM    578  CG  PHE A  37     119.058  36.556  18.303  1.00  0.00           C  
ATOM    579  CD1 PHE A  37     120.042  37.493  18.021  1.00  0.00           C  
ATOM    580  CD2 PHE A  37     117.852  36.997  18.826  1.00  0.00           C  
ATOM    581  CE1 PHE A  37     119.822  38.838  18.255  1.00  0.00           C  
ATOM    582  CE2 PHE A  37     117.630  38.340  19.059  1.00  0.00           C  
ATOM    583  CZ  PHE A  37     118.617  39.261  18.774  1.00  0.00           C  
ATOM    584  H   PHE A  37     121.637  34.777  18.933  1.00  0.00           H  
ATOM    585  HA  PHE A  37     119.054  34.726  20.152  1.00  0.00           H  
ATOM    586 1HB  PHE A  37     120.129  35.003  17.353  1.00  0.00           H  
ATOM    587 2HB  PHE A  37     118.415  34.687  17.556  1.00  0.00           H  
ATOM    588  HD1 PHE A  37     120.993  37.159  17.610  1.00  0.00           H  
ATOM    589  HD2 PHE A  37     117.071  36.269  19.051  1.00  0.00           H  
ATOM    590  HE1 PHE A  37     120.603  39.563  18.029  1.00  0.00           H  
ATOM    591  HE2 PHE A  37     116.677  38.672  19.470  1.00  0.00           H  
ATOM    592  HZ  PHE A  37     118.445  40.320  18.960  1.00  0.00           H  
ATOM    593  N   ALA A  38     119.885  31.989  18.545  1.00  0.00           N  
ATOM    594  CA  ALA A  38     119.487  30.591  18.443  1.00  0.00           C  
ATOM    595  C   ALA A  38     119.306  29.986  19.846  1.00  0.00           C  
ATOM    596  O   ALA A  38     118.354  29.243  20.093  1.00  0.00           O  
ATOM    597  CB  ALA A  38     120.513  29.770  17.640  1.00  0.00           C  
ATOM    598  H   ALA A  38     120.772  32.277  18.159  1.00  0.00           H  
ATOM    599  HA  ALA A  38     118.530  30.548  17.925  1.00  0.00           H  
ATOM    600 1HB  ALA A  38     120.185  28.733  17.583  1.00  0.00           H  
ATOM    601 2HB  ALA A  38     120.599  30.180  16.633  1.00  0.00           H  
ATOM    602 3HB  ALA A  38     121.482  29.819  18.132  1.00  0.00           H  
ATOM    603  N   LYS A  39     120.207  30.299  20.762  1.00  0.00           N  
ATOM    604  CA  LYS A  39     120.112  29.774  22.134  1.00  0.00           C  
ATOM    605  C   LYS A  39     118.894  30.351  22.868  1.00  0.00           C  
ATOM    606  O   LYS A  39     118.240  29.658  23.647  1.00  0.00           O  
ATOM    607  CB  LYS A  39     121.388  30.081  22.916  1.00  0.00           C  
ATOM    608  CG  LYS A  39     122.590  29.232  22.524  1.00  0.00           C  
ATOM    609  CD  LYS A  39     123.783  29.511  23.421  1.00  0.00           C  
ATOM    610  CE  LYS A  39     124.918  28.532  23.157  1.00  0.00           C  
ATOM    611  NZ  LYS A  39     126.060  28.740  24.087  1.00  0.00           N1+
ATOM    612  H   LYS A  39     120.976  30.909  20.522  1.00  0.00           H  
ATOM    613  HA  LYS A  39     119.987  28.692  22.083  1.00  0.00           H  
ATOM    614 1HB  LYS A  39     121.660  31.129  22.776  1.00  0.00           H  
ATOM    615 2HB  LYS A  39     121.207  29.933  23.982  1.00  0.00           H  
ATOM    616 1HG  LYS A  39     122.327  28.175  22.599  1.00  0.00           H  
ATOM    617 2HG  LYS A  39     122.863  29.445  21.491  1.00  0.00           H  
ATOM    618 1HD  LYS A  39     124.141  30.526  23.245  1.00  0.00           H  
ATOM    619 2HD  LYS A  39     123.483  29.428  24.466  1.00  0.00           H  
ATOM    620 1HE  LYS A  39     124.553  27.513  23.271  1.00  0.00           H  
ATOM    621 2HE  LYS A  39     125.273  28.655  22.133  1.00  0.00           H  
ATOM    622 1HZ  LYS A  39     126.792  28.074  23.877  1.00  0.00           H  
ATOM    623 2HZ  LYS A  39     126.421  29.679  23.975  1.00  0.00           H  
ATOM    624 3HZ  LYS A  39     125.750  28.611  25.038  1.00  0.00           H  
ATOM    625  N   ARG A  40     118.590  31.620  22.615  1.00  0.00           N  
ATOM    626  CA  ARG A  40     117.391  32.247  23.164  1.00  0.00           C  
ATOM    627  C   ARG A  40     116.109  31.591  22.643  1.00  0.00           C  
ATOM    628  O   ARG A  40     115.109  31.503  23.357  1.00  0.00           O  
ATOM    629  CB  ARG A  40     117.367  33.731  22.825  1.00  0.00           C  
ATOM    630  CG  ARG A  40     118.365  34.578  23.599  1.00  0.00           C  
ATOM    631  CD  ARG A  40     118.319  36.002  23.179  1.00  0.00           C  
ATOM    632  NE  ARG A  40     119.297  36.810  23.889  1.00  0.00           N  
ATOM    633  CZ  ARG A  40     119.094  37.374  25.097  1.00  0.00           C  
ATOM    634  NH1 ARG A  40     117.944  37.206  25.713  1.00  0.00           N1+
ATOM    635  NH2 ARG A  40     120.049  38.092  25.660  1.00  0.00           N  
ATOM    636  H   ARG A  40     119.207  32.166  22.029  1.00  0.00           H  
ATOM    637  HA  ARG A  40     117.400  32.124  24.248  1.00  0.00           H  
ATOM    638 1HB  ARG A  40     117.576  33.865  21.765  1.00  0.00           H  
ATOM    639 2HB  ARG A  40     116.372  34.133  23.019  1.00  0.00           H  
ATOM    640 1HG  ARG A  40     118.137  34.527  24.664  1.00  0.00           H  
ATOM    641 2HG  ARG A  40     119.374  34.203  23.426  1.00  0.00           H  
ATOM    642 1HD  ARG A  40     118.528  36.074  22.113  1.00  0.00           H  
ATOM    643 2HD  ARG A  40     117.328  36.409  23.382  1.00  0.00           H  
ATOM    644  HE  ARG A  40     120.193  36.961  23.446  1.00  0.00           H  
ATOM    645 1HH1 ARG A  40     117.214  36.657  25.283  1.00  0.00           H  
ATOM    646 2HH1 ARG A  40     117.793  37.627  26.619  1.00  0.00           H  
ATOM    647 1HH2 ARG A  40     120.931  38.219  25.186  1.00  0.00           H  
ATOM    648 2HH2 ARG A  40     119.895  38.512  26.564  1.00  0.00           H  
ATOM    649  N   LEU A  41     116.135  31.130  21.393  1.00  0.00           N  
ATOM    650  CA  LEU A  41     115.024  30.408  20.828  1.00  0.00           C  
ATOM    651  C   LEU A  41     114.786  29.107  21.597  1.00  0.00           C  
ATOM    652  O   LEU A  41     113.644  28.723  21.850  1.00  0.00           O  
ATOM    653  CB  LEU A  41     115.288  30.109  19.347  1.00  0.00           C  
ATOM    654  CG  LEU A  41     114.189  29.323  18.620  1.00  0.00           C  
ATOM    655  CD1 LEU A  41     112.885  30.110  18.669  1.00  0.00           C  
ATOM    656  CD2 LEU A  41     114.616  29.063  17.183  1.00  0.00           C  
ATOM    657  H   LEU A  41     116.957  31.290  20.826  1.00  0.00           H  
ATOM    658  HA  LEU A  41     114.127  31.020  20.926  1.00  0.00           H  
ATOM    659 1HB  LEU A  41     115.424  31.053  18.821  1.00  0.00           H  
ATOM    660 2HB  LEU A  41     116.213  29.537  19.267  1.00  0.00           H  
ATOM    661  HG  LEU A  41     114.026  28.372  19.128  1.00  0.00           H  
ATOM    662 1HD1 LEU A  41     112.106  29.549  18.153  1.00  0.00           H  
ATOM    663 2HD1 LEU A  41     112.594  30.264  19.707  1.00  0.00           H  
ATOM    664 3HD1 LEU A  41     113.026  31.073  18.183  1.00  0.00           H  
ATOM    665 1HD2 LEU A  41     113.837  28.504  16.668  1.00  0.00           H  
ATOM    666 2HD2 LEU A  41     114.781  30.012  16.675  1.00  0.00           H  
ATOM    667 3HD2 LEU A  41     115.541  28.485  17.179  1.00  0.00           H  
ATOM    668  N   VAL A  42     115.866  28.418  21.975  1.00  0.00           N  
ATOM    669  CA  VAL A  42     115.741  27.151  22.681  1.00  0.00           C  
ATOM    670  C   VAL A  42     115.073  27.421  24.038  1.00  0.00           C  
ATOM    671  O   VAL A  42     114.203  26.667  24.474  1.00  0.00           O  
ATOM    672  CB  VAL A  42     117.122  26.497  22.886  1.00  0.00           C  
ATOM    673  CG1 VAL A  42     116.999  25.256  23.758  1.00  0.00           C  
ATOM    674  CG2 VAL A  42     117.734  26.150  21.538  1.00  0.00           C  
ATOM    675  H   VAL A  42     116.787  28.778  21.770  1.00  0.00           H  
ATOM    676  HA  VAL A  42     115.128  26.479  22.080  1.00  0.00           H  
ATOM    677  HB  VAL A  42     117.772  27.197  23.411  1.00  0.00           H  
ATOM    678 1HG1 VAL A  42     117.984  24.808  23.893  1.00  0.00           H  
ATOM    679 2HG1 VAL A  42     116.591  25.534  24.732  1.00  0.00           H  
ATOM    680 3HG1 VAL A  42     116.337  24.537  23.278  1.00  0.00           H  
ATOM    681 1HG2 VAL A  42     118.710  25.688  21.689  1.00  0.00           H  
ATOM    682 2HG2 VAL A  42     117.082  25.454  21.010  1.00  0.00           H  
ATOM    683 3HG2 VAL A  42     117.852  27.057  20.946  1.00  0.00           H  
ATOM    684  N   GLU A  43     115.478  28.491  24.695  1.00  0.00           N  
ATOM    685  CA  GLU A  43     114.858  28.769  26.001  1.00  0.00           C  
ATOM    686  C   GLU A  43     113.352  28.962  25.883  1.00  0.00           C  
ATOM    687  O   GLU A  43     112.585  28.442  26.693  1.00  0.00           O  
ATOM    688  CB  GLU A  43     115.483  30.013  26.636  1.00  0.00           C  
ATOM    689  CG  GLU A  43     116.911  29.822  27.123  1.00  0.00           C  
ATOM    690  CD  GLU A  43     117.002  28.966  28.355  1.00  0.00           C  
ATOM    691  OE1 GLU A  43     116.326  29.262  29.310  1.00  0.00           O  
ATOM    692  OE2 GLU A  43     117.747  28.015  28.342  1.00  0.00           O1-
ATOM    693  H   GLU A  43     116.188  29.118  24.343  1.00  0.00           H  
ATOM    694  HA  GLU A  43     115.003  27.901  26.645  1.00  0.00           H  
ATOM    695 1HB  GLU A  43     115.482  30.830  25.915  1.00  0.00           H  
ATOM    696 2HB  GLU A  43     114.880  30.329  27.489  1.00  0.00           H  
ATOM    697 1HG  GLU A  43     117.496  29.355  26.328  1.00  0.00           H  
ATOM    698 2HG  GLU A  43     117.347  30.797  27.330  1.00  0.00           H  
ATOM    699  N   GLN A  44     112.899  29.702  24.884  1.00  0.00           N  
ATOM    700  CA  GLN A  44     111.455  29.881  24.688  1.00  0.00           C  
ATOM    701  C   GLN A  44     110.793  28.607  24.174  1.00  0.00           C  
ATOM    702  O   GLN A  44     109.677  28.271  24.572  1.00  0.00           O  
ATOM    703  CB  GLN A  44     111.184  31.030  23.713  1.00  0.00           C  
ATOM    704  CG  GLN A  44     109.717  31.395  23.572  1.00  0.00           C  
ATOM    705  CD  GLN A  44     109.113  31.877  24.875  1.00  0.00           C  
ATOM    706  NE2 GLN A  44     107.811  31.662  25.038  1.00  0.00           N  
ATOM    707  OE1 GLN A  44     109.806  32.437  25.729  1.00  0.00           O  
ATOM    708  H   GLN A  44     113.540  30.151  24.248  1.00  0.00           H  
ATOM    709  HA  GLN A  44     111.002  30.122  25.650  1.00  0.00           H  
ATOM    710 1HB  GLN A  44     111.722  31.919  24.042  1.00  0.00           H  
ATOM    711 2HB  GLN A  44     111.562  30.767  22.725  1.00  0.00           H  
ATOM    712 1HG  GLN A  44     109.620  32.192  22.835  1.00  0.00           H  
ATOM    713 2HG  GLN A  44     109.165  30.514  23.243  1.00  0.00           H  
ATOM    714 1HE2 GLN A  44     107.355  31.958  25.879  1.00  0.00           H  
ATOM    715 2HE2 GLN A  44     107.285  31.204  24.322  1.00  0.00           H  
ATOM    716  N   ALA A  45     111.481  27.887  23.290  1.00  0.00           N  
ATOM    717  CA  ALA A  45     110.934  26.689  22.699  1.00  0.00           C  
ATOM    718  C   ALA A  45     110.686  25.634  23.773  1.00  0.00           C  
ATOM    719  O   ALA A  45     109.693  24.909  23.725  1.00  0.00           O  
ATOM    720  CB  ALA A  45     111.885  26.153  21.613  1.00  0.00           C  
ATOM    721  H   ALA A  45     112.408  28.189  23.024  1.00  0.00           H  
ATOM    722  HA  ALA A  45     109.979  26.942  22.240  1.00  0.00           H  
ATOM    723 1HB  ALA A  45     111.465  25.249  21.174  1.00  0.00           H  
ATOM    724 2HB  ALA A  45     112.012  26.909  20.838  1.00  0.00           H  
ATOM    725 3HB  ALA A  45     112.852  25.924  22.058  1.00  0.00           H  
ATOM    726  N   LYS A  46     111.601  25.559  24.740  1.00  0.00           N  
ATOM    727  CA  LYS A  46     111.434  24.661  25.892  1.00  0.00           C  
ATOM    728  C   LYS A  46     110.280  25.080  26.807  1.00  0.00           C  
ATOM    729  O   LYS A  46     109.479  24.245  27.244  1.00  0.00           O  
ATOM    730  CB  LYS A  46     112.731  24.594  26.702  1.00  0.00           C  
ATOM    731  CG  LYS A  46     112.653  23.714  27.942  1.00  0.00           C  
ATOM    732  CD  LYS A  46     114.028  23.508  28.560  1.00  0.00           C  
ATOM    733  CE  LYS A  46     113.943  22.685  29.837  1.00  0.00           C  
ATOM    734  NZ  LYS A  46     115.288  22.410  30.412  1.00  0.00           N1+
ATOM    735  H   LYS A  46     112.429  26.136  24.679  1.00  0.00           H  
ATOM    736  HA  LYS A  46     111.196  23.664  25.522  1.00  0.00           H  
ATOM    737 1HB  LYS A  46     113.533  24.211  26.069  1.00  0.00           H  
ATOM    738 2HB  LYS A  46     113.014  25.597  27.019  1.00  0.00           H  
ATOM    739 1HG  LYS A  46     111.998  24.182  28.679  1.00  0.00           H  
ATOM    740 2HG  LYS A  46     112.234  22.744  27.674  1.00  0.00           H  
ATOM    741 1HD  LYS A  46     114.675  22.993  27.848  1.00  0.00           H  
ATOM    742 2HD  LYS A  46     114.470  24.476  28.792  1.00  0.00           H  
ATOM    743 1HE  LYS A  46     113.349  23.219  30.575  1.00  0.00           H  
ATOM    744 2HE  LYS A  46     113.453  21.734  29.625  1.00  0.00           H  
ATOM    745 1HZ  LYS A  46     115.189  21.862  31.254  1.00  0.00           H  
ATOM    746 2HZ  LYS A  46     115.845  21.897  29.740  1.00  0.00           H  
ATOM    747 3HZ  LYS A  46     115.747  23.283  30.629  1.00  0.00           H  
ATOM    748  N   LYS A  47     110.186  26.360  27.117  1.00  0.00           N  
ATOM    749  CA  LYS A  47     109.111  26.834  27.992  1.00  0.00           C  
ATOM    750  C   LYS A  47     107.752  26.425  27.405  1.00  0.00           C  
ATOM    751  O   LYS A  47     106.850  26.003  28.145  1.00  0.00           O  
ATOM    752  CB  LYS A  47     109.182  28.350  28.176  1.00  0.00           C  
ATOM    753  CG  LYS A  47     110.337  28.824  29.046  1.00  0.00           C  
ATOM    754  CD  LYS A  47     110.436  30.342  29.057  1.00  0.00           C  
ATOM    755  CE  LYS A  47     111.637  30.815  29.862  1.00  0.00           C  
ATOM    756  NZ  LYS A  47     111.816  32.291  29.780  1.00  0.00           N1+
ATOM    757  H   LYS A  47     110.854  27.027  26.756  1.00  0.00           H  
ATOM    758  HA  LYS A  47     109.217  26.350  28.964  1.00  0.00           H  
ATOM    759 1HB  LYS A  47     109.276  28.830  27.202  1.00  0.00           H  
ATOM    760 2HB  LYS A  47     108.255  28.705  28.627  1.00  0.00           H  
ATOM    761 1HG  LYS A  47     110.193  28.470  30.068  1.00  0.00           H  
ATOM    762 2HG  LYS A  47     111.271  28.410  28.667  1.00  0.00           H  
ATOM    763 1HD  LYS A  47     110.526  30.709  28.033  1.00  0.00           H  
ATOM    764 2HD  LYS A  47     109.530  30.762  29.495  1.00  0.00           H  
ATOM    765 1HE  LYS A  47     111.509  30.534  30.906  1.00  0.00           H  
ATOM    766 2HE  LYS A  47     112.540  30.332  29.486  1.00  0.00           H  
ATOM    767 1HZ  LYS A  47     112.623  32.562  30.324  1.00  0.00           H  
ATOM    768 2HZ  LYS A  47     111.953  32.560  28.815  1.00  0.00           H  
ATOM    769 3HZ  LYS A  47     110.993  32.749  30.143  1.00  0.00           H  
ATOM    770  N   GLU A  48     107.627  26.497  26.080  1.00  0.00           N  
ATOM    771  CA  GLU A  48     106.369  26.135  25.400  1.00  0.00           C  
ATOM    772  C   GLU A  48     106.184  24.648  25.075  1.00  0.00           C  
ATOM    773  O   GLU A  48     105.115  24.236  24.594  1.00  0.00           O  
ATOM    774  CB  GLU A  48     106.253  26.934  24.100  1.00  0.00           C  
ATOM    775  CG  GLU A  48     106.142  28.440  24.298  1.00  0.00           C  
ATOM    776  CD  GLU A  48     105.844  29.176  23.021  1.00  0.00           C  
ATOM    777  OE1 GLU A  48     105.479  28.540  22.061  1.00  0.00           O  
ATOM    778  OE2 GLU A  48     105.983  30.377  23.006  1.00  0.00           O1-
ATOM    779  H   GLU A  48     108.413  26.807  25.527  1.00  0.00           H  
ATOM    780  HA  GLU A  48     105.538  26.378  26.060  1.00  0.00           H  
ATOM    781 1HB  GLU A  48     107.125  26.743  23.476  1.00  0.00           H  
ATOM    782 2HB  GLU A  48     105.375  26.603  23.546  1.00  0.00           H  
ATOM    783 1HG  GLU A  48     105.347  28.644  25.016  1.00  0.00           H  
ATOM    784 2HG  GLU A  48     107.076  28.813  24.717  1.00  0.00           H  
ATOM    785  N   GLY A  49     107.205  23.844  25.347  1.00  0.00           N  
ATOM    786  CA  GLY A  49     107.176  22.413  25.074  1.00  0.00           C  
ATOM    787  C   GLY A  49     107.121  22.038  23.600  1.00  0.00           C  
ATOM    788  O   GLY A  49     106.444  21.081  23.220  1.00  0.00           O  
ATOM    789  H   GLY A  49     108.035  24.249  25.761  1.00  0.00           H  
ATOM    790 1HA  GLY A  49     108.059  21.941  25.504  1.00  0.00           H  
ATOM    791 2HA  GLY A  49     106.306  21.969  25.560  1.00  0.00           H  
ATOM    792  N   ASP A  50     107.854  22.781  22.773  1.00  0.00           N  
ATOM    793  CA  ASP A  50     107.856  22.583  21.316  1.00  0.00           C  
ATOM    794  C   ASP A  50     109.241  22.175  20.783  1.00  0.00           C  
ATOM    795  O   ASP A  50     110.087  23.026  20.510  1.00  0.00           O  
ATOM    796  CB  ASP A  50     107.395  23.861  20.610  1.00  0.00           C  
ATOM    797  CG  ASP A  50     107.274  23.693  19.104  1.00  0.00           C  
ATOM    798  OD1 ASP A  50     107.767  22.718  18.592  1.00  0.00           O  
ATOM    799  OD2 ASP A  50     106.687  24.544  18.476  1.00  0.00           O1-
ATOM    800  H   ASP A  50     108.432  23.508  23.172  1.00  0.00           H  
ATOM    801  HA  ASP A  50     107.163  21.776  21.077  1.00  0.00           H  
ATOM    802 1HB  ASP A  50     106.424  24.165  21.008  1.00  0.00           H  
ATOM    803 2HB  ASP A  50     108.099  24.666  20.818  1.00  0.00           H  
ATOM    804  N   PRO A  51     109.470  20.865  20.609  1.00  0.00           N  
ATOM    805  CA  PRO A  51     110.755  20.355  20.099  1.00  0.00           C  
ATOM    806  C   PRO A  51     111.167  20.904  18.726  1.00  0.00           C  
ATOM    807  O   PRO A  51     112.349  20.932  18.386  1.00  0.00           O  
ATOM    808  CB  PRO A  51     110.498  18.846  20.026  1.00  0.00           C  
ATOM    809  CG  PRO A  51     109.469  18.600  21.077  1.00  0.00           C  
ATOM    810  CD  PRO A  51     108.552  19.793  20.989  1.00  0.00           C  
ATOM    811  NV  PRO A  51     109.472  20.881  20.606  1.00  0.00           N  
ATOM    812  HA  PRO A  51     111.552  20.591  20.821  1.00  0.00           H  
ATOM    813 1HB  PRO A  51     110.153  18.571  19.019  1.00  0.00           H  
ATOM    814 2HB  PRO A  51     111.432  18.295  20.208  1.00  0.00           H  
ATOM    815 1HG  PRO A  51     108.946  17.651  20.884  1.00  0.00           H  
ATOM    816 2HG  PRO A  51     109.946  18.505  22.062  1.00  0.00           H  
ATOM    817 1HD  PRO A  51     107.788  19.612  20.221  1.00  0.00           H  
ATOM    818 2HD  PRO A  51     108.085  19.969  21.969  1.00  0.00           H  
ATOM    819  N   TRP A  52     110.219  21.355  17.908  1.00  0.00           N  
ATOM    820  CA  TRP A  52     110.557  21.776  16.543  1.00  0.00           C  
ATOM    821  C   TRP A  52     111.363  23.072  16.488  1.00  0.00           C  
ATOM    822  O   TRP A  52     112.189  23.264  15.595  1.00  0.00           O  
ATOM    823  CB  TRP A  52     109.274  21.952  15.724  1.00  0.00           C  
ATOM    824  CG  TRP A  52     108.611  20.656  15.366  1.00  0.00           C  
ATOM    825  CD1 TRP A  52     107.430  20.185  15.856  1.00  0.00           C  
ATOM    826  CD2 TRP A  52     109.087  19.657  14.435  1.00  0.00           C  
ATOM    827  CE2 TRP A  52     108.144  18.627  14.424  1.00  0.00           C  
ATOM    828  CE3 TRP A  52     110.222  19.556  13.621  1.00  0.00           C  
ATOM    829  NE1 TRP A  52     107.139  18.965  15.297  1.00  0.00           N  
ATOM    830  CZ2 TRP A  52     108.295  17.501  13.632  1.00  0.00           C  
ATOM    831  CZ3 TRP A  52     110.375  18.425  12.825  1.00  0.00           C  
ATOM    832  CH2 TRP A  52     109.436  17.425  12.829  1.00  0.00           C  
ATOM    833  H   TRP A  52     109.259  21.409  18.217  1.00  0.00           H  
ATOM    834  HA  TRP A  52     111.165  20.999  16.081  1.00  0.00           H  
ATOM    835 1HB  TRP A  52     108.564  22.559  16.287  1.00  0.00           H  
ATOM    836 2HB  TRP A  52     109.503  22.487  14.802  1.00  0.00           H  
ATOM    837  HD1 TRP A  52     106.806  20.701  16.583  1.00  0.00           H  
ATOM    838  HE1 TRP A  52     106.323  18.406  15.495  1.00  0.00           H  
ATOM    839  HE3 TRP A  52     110.970  20.347  13.611  1.00  0.00           H  
ATOM    840  HZ2 TRP A  52     107.561  16.695  13.621  1.00  0.00           H  
ATOM    841  HZ3 TRP A  52     111.262  18.354  12.195  1.00  0.00           H  
ATOM    842  HH2 TRP A  52     109.585  16.554  12.193  1.00  0.00           H  
ATOM    843  N   MET A  53     111.135  23.974  17.439  1.00  0.00           N  
ATOM    844  CA  MET A  53     111.823  25.259  17.422  1.00  0.00           C  
ATOM    845  C   MET A  53     113.203  25.125  18.035  1.00  0.00           C  
ATOM    846  O   MET A  53     114.095  25.928  17.759  1.00  0.00           O  
ATOM    847  CB  MET A  53     111.005  26.315  18.166  1.00  0.00           C  
ATOM    848  CG  MET A  53     109.651  26.620  17.539  1.00  0.00           C  
ATOM    849  SD  MET A  53     109.774  27.057  15.795  1.00  0.00           S  
ATOM    850  CE  MET A  53     110.521  28.680  15.905  1.00  0.00           C  
ATOM    851  H   MET A  53     110.484  23.775  18.184  1.00  0.00           H  
ATOM    852  HA  MET A  53     111.941  25.574  16.385  1.00  0.00           H  
ATOM    853 1HB  MET A  53     110.833  25.988  19.189  1.00  0.00           H  
ATOM    854 2HB  MET A  53     111.569  27.247  18.209  1.00  0.00           H  
ATOM    855 1HG  MET A  53     109.005  25.747  17.632  1.00  0.00           H  
ATOM    856 2HG  MET A  53     109.182  27.447  18.070  1.00  0.00           H  
ATOM    857 1HE  MET A  53     110.661  29.085  14.903  1.00  0.00           H  
ATOM    858 2HE  MET A  53     109.870  29.343  16.477  1.00  0.00           H  
ATOM    859 3HE  MET A  53     111.488  28.603  16.403  1.00  0.00           H  
ATOM    860  N   VAL A  54     113.410  24.114  18.877  1.00  0.00           N  
ATOM    861  CA  VAL A  54     114.747  23.874  19.427  1.00  0.00           C  
ATOM    862  C   VAL A  54     115.630  23.377  18.292  1.00  0.00           C  
ATOM    863  O   VAL A  54     116.773  23.813  18.145  1.00  0.00           O  
ATOM    864  CB  VAL A  54     114.708  22.833  20.562  1.00  0.00           C  
ATOM    865  CG1 VAL A  54     116.116  22.506  21.033  1.00  0.00           C  
ATOM    866  CG2 VAL A  54     113.863  23.356  21.713  1.00  0.00           C  
ATOM    867  H   VAL A  54     112.651  23.505  19.143  1.00  0.00           H  
ATOM    868  HA  VAL A  54     115.127  24.811  19.836  1.00  0.00           H  
ATOM    869  HB  VAL A  54     114.274  21.909  20.181  1.00  0.00           H  
ATOM    870 1HG1 VAL A  54     116.069  21.768  21.835  1.00  0.00           H  
ATOM    871 2HG1 VAL A  54     116.694  22.099  20.201  1.00  0.00           H  
ATOM    872 3HG1 VAL A  54     116.597  23.411  21.400  1.00  0.00           H  
ATOM    873 1HG2 VAL A  54     113.840  22.616  22.513  1.00  0.00           H  
ATOM    874 2HG2 VAL A  54     114.295  24.282  22.091  1.00  0.00           H  
ATOM    875 3HG2 VAL A  54     112.847  23.544  21.364  1.00  0.00           H  
ATOM    876  N   MET A  55     115.102  22.457  17.480  1.00  0.00           N  
ATOM    877  CA  MET A  55     115.865  21.944  16.318  1.00  0.00           C  
ATOM    878  C   MET A  55     116.148  23.113  15.361  1.00  0.00           C  
ATOM    879  O   MET A  55     117.240  23.217  14.802  1.00  0.00           O  
ATOM    880  CB  MET A  55     115.102  20.830  15.607  1.00  0.00           C  
ATOM    881  CG  MET A  55     115.815  20.255  14.391  1.00  0.00           C  
ATOM    882  SD  MET A  55     117.324  19.365  14.827  1.00  0.00           S  
ATOM    883  CE  MET A  55     117.970  18.980  13.203  1.00  0.00           C  
ATOM    884  H   MET A  55     114.172  22.101  17.653  1.00  0.00           H  
ATOM    885  HA  MET A  55     116.804  21.523  16.680  1.00  0.00           H  
ATOM    886 1HB  MET A  55     114.917  20.013  16.301  1.00  0.00           H  
ATOM    887 2HB  MET A  55     114.132  21.206  15.277  1.00  0.00           H  
ATOM    888 1HG  MET A  55     115.149  19.571  13.868  1.00  0.00           H  
ATOM    889 2HG  MET A  55     116.078  21.062  13.707  1.00  0.00           H  
ATOM    890 1HE  MET A  55     118.905  18.428  13.304  1.00  0.00           H  
ATOM    891 2HE  MET A  55     117.247  18.374  12.655  1.00  0.00           H  
ATOM    892 3HE  MET A  55     118.155  19.907  12.656  1.00  0.00           H  
ATOM    893  N   TRP A  56     115.184  24.005  15.155  1.00  0.00           N  
ATOM    894  CA  TRP A  56     115.464  25.188  14.334  1.00  0.00           C  
ATOM    895  C   TRP A  56     116.660  25.988  14.856  1.00  0.00           C  
ATOM    896  O   TRP A  56     117.478  26.477  14.080  1.00  0.00           O  
ATOM    897  CB  TRP A  56     114.233  26.095  14.280  1.00  0.00           C  
ATOM    898  CG  TRP A  56     113.274  25.737  13.183  1.00  0.00           C  
ATOM    899  CD1 TRP A  56     112.017  25.239  13.331  1.00  0.00           C  
ATOM    900  CD2 TRP A  56     113.495  25.851  11.755  1.00  0.00           C  
ATOM    901  CE2 TRP A  56     112.330  25.404  11.127  1.00  0.00           C  
ATOM    902  CE3 TRP A  56     114.573  26.290  10.975  1.00  0.00           C  
ATOM    903  NE1 TRP A  56     111.439  25.034  12.102  1.00  0.00           N  
ATOM    904  CZ2 TRP A  56     112.208  25.379   9.746  1.00  0.00           C  
ATOM    905  CZ3 TRP A  56     114.446  26.266   9.590  1.00  0.00           C  
ATOM    906  CH2 TRP A  56     113.293  25.823   8.992  1.00  0.00           C  
ATOM    907  H   TRP A  56     114.262  23.889  15.551  1.00  0.00           H  
ATOM    908  HA  TRP A  56     115.721  24.857  13.327  1.00  0.00           H  
ATOM    909 1HB  TRP A  56     113.701  26.043  15.228  1.00  0.00           H  
ATOM    910 2HB  TRP A  56     114.547  27.128  14.135  1.00  0.00           H  
ATOM    911  HD1 TRP A  56     111.535  25.033  14.287  1.00  0.00           H  
ATOM    912  HE1 TRP A  56     110.512  24.669  11.939  1.00  0.00           H  
ATOM    913  HE3 TRP A  56     115.490  26.645  11.444  1.00  0.00           H  
ATOM    914  HZ2 TRP A  56     111.300  25.031   9.253  1.00  0.00           H  
ATOM    915  HZ3 TRP A  56     115.290  26.608   8.990  1.00  0.00           H  
ATOM    916  HH2 TRP A  56     113.229  25.818   7.904  1.00  0.00           H  
ATOM    917  N   ALA A  57     116.793  26.145  16.177  1.00  0.00           N  
ATOM    918  CA  ALA A  57     117.985  26.801  16.727  1.00  0.00           C  
ATOM    919  C   ALA A  57     119.275  26.032  16.355  1.00  0.00           C  
ATOM    920  O   ALA A  57     120.306  26.638  16.060  1.00  0.00           O  
ATOM    921  CB  ALA A  57     117.865  26.919  18.227  1.00  0.00           C  
ATOM    922  H   ALA A  57     116.076  25.816  16.809  1.00  0.00           H  
ATOM    923  HA  ALA A  57     118.051  27.801  16.296  1.00  0.00           H  
ATOM    924 1HB  ALA A  57     118.756  27.408  18.627  1.00  0.00           H  
ATOM    925 2HB  ALA A  57     116.984  27.512  18.477  1.00  0.00           H  
ATOM    926 3HB  ALA A  57     117.772  25.927  18.664  1.00  0.00           H  
ATOM    927  N   ALA A  58     119.192  24.717  16.378  1.00  0.00           N  
ATOM    928  CA  ALA A  58     120.362  23.892  16.052  1.00  0.00           C  
ATOM    929  C   ALA A  58     120.773  24.145  14.616  1.00  0.00           C  
ATOM    930  O   ALA A  58     121.962  24.212  14.304  1.00  0.00           O  
ATOM    931  CB  ALA A  58     120.053  22.432  16.255  1.00  0.00           C  
ATOM    932  H   ALA A  58     118.320  24.263  16.620  1.00  0.00           H  
ATOM    933  HA  ALA A  58     121.174  24.175  16.722  1.00  0.00           H  
ATOM    934 1HB  ALA A  58     120.930  21.836  16.009  1.00  0.00           H  
ATOM    935 2HB  ALA A  58     119.776  22.260  17.296  1.00  0.00           H  
ATOM    936 3HB  ALA A  58     119.225  22.143  15.608  1.00  0.00           H  
ATOM    937  N   LEU A  59     119.786  24.284  13.735  1.00  0.00           N  
ATOM    938  CA  LEU A  59     120.092  24.495  12.326  1.00  0.00           C  
ATOM    939  C   LEU A  59     120.825  25.828  12.106  1.00  0.00           C  
ATOM    940  O   LEU A  59     121.732  25.922  11.280  1.00  0.00           O  
ATOM    941  CB  LEU A  59     118.799  24.468  11.501  1.00  0.00           C  
ATOM    942  CG  LEU A  59     118.095  23.106  11.407  1.00  0.00           C  
ATOM    943  CD1 LEU A  59     116.727  23.284  10.762  1.00  0.00           C  
ATOM    944  CD2 LEU A  59     118.958  22.143  10.607  1.00  0.00           C  
ATOM    945  H   LEU A  59     118.820  24.249  14.031  1.00  0.00           H  
ATOM    946  HA  LEU A  59     120.784  23.719  12.002  1.00  0.00           H  
ATOM    947 1HB  LEU A  59     118.094  25.174  11.935  1.00  0.00           H  
ATOM    948 2HB  LEU A  59     119.027  24.792  10.484  1.00  0.00           H  
ATOM    949  HG  LEU A  59     117.943  22.708  12.410  1.00  0.00           H  
ATOM    950 1HD1 LEU A  59     116.229  22.316  10.697  1.00  0.00           H  
ATOM    951 2HD1 LEU A  59     116.124  23.960  11.366  1.00  0.00           H  
ATOM    952 3HD1 LEU A  59     116.850  23.697   9.760  1.00  0.00           H  
ATOM    953 1HD2 LEU A  59     118.462  21.176  10.541  1.00  0.00           H  
ATOM    954 2HD2 LEU A  59     119.113  22.542   9.603  1.00  0.00           H  
ATOM    955 3HD2 LEU A  59     119.924  22.022  11.099  1.00  0.00           H  
ATOM    956  N   VAL A  60     120.457  26.896  12.837  1.00  0.00           N  
ATOM    957  CA  VAL A  60     121.171  28.151  12.731  1.00  0.00           C  
ATOM    958  C   VAL A  60     122.604  27.960  13.188  1.00  0.00           C  
ATOM    959  O   VAL A  60     123.539  28.445  12.548  1.00  0.00           O  
ATOM    960  CB  VAL A  60     120.490  29.236  13.584  1.00  0.00           C  
ATOM    961  CG1 VAL A  60     121.351  30.490  13.636  1.00  0.00           C  
ATOM    962  CG2 VAL A  60     119.113  29.552  13.017  1.00  0.00           C  
ATOM    963  H   VAL A  60     119.674  26.829  13.471  1.00  0.00           H  
ATOM    964  HA  VAL A  60     121.157  28.469  11.687  1.00  0.00           H  
ATOM    965  HB  VAL A  60     120.388  28.873  14.606  1.00  0.00           H  
ATOM    966 1HG1 VAL A  60     120.853  31.246  14.244  1.00  0.00           H  
ATOM    967 2HG1 VAL A  60     122.316  30.248  14.079  1.00  0.00           H  
ATOM    968 3HG1 VAL A  60     121.497  30.874  12.627  1.00  0.00           H  
ATOM    969 1HG2 VAL A  60     118.637  30.320  13.625  1.00  0.00           H  
ATOM    970 2HG2 VAL A  60     119.214  29.911  11.992  1.00  0.00           H  
ATOM    971 3HG2 VAL A  60     118.499  28.650  13.026  1.00  0.00           H  
ATOM    972  N   ALA A  61     122.811  27.256  14.298  1.00  0.00           N  
ATOM    973  CA  ALA A  61     124.174  27.060  14.811  1.00  0.00           C  
ATOM    974  C   ALA A  61     124.990  26.296  13.780  1.00  0.00           C  
ATOM    975  O   ALA A  61     126.168  26.589  13.564  1.00  0.00           O  
ATOM    976  CB  ALA A  61     124.166  26.317  16.141  1.00  0.00           C  
ATOM    977  H   ALA A  61     122.035  26.852  14.801  1.00  0.00           H  
ATOM    978  HA  ALA A  61     124.622  28.041  14.967  1.00  0.00           H  
ATOM    979 1HB  ALA A  61     125.189  26.187  16.491  1.00  0.00           H  
ATOM    980 2HB  ALA A  61     123.600  26.892  16.874  1.00  0.00           H  
ATOM    981 3HB  ALA A  61     123.701  25.341  16.007  1.00  0.00           H  
ATOM    982  N   LEU A  62     124.360  25.323  13.150  1.00  0.00           N  
ATOM    983  CA  LEU A  62     125.026  24.526  12.138  1.00  0.00           C  
ATOM    984  C   LEU A  62     125.428  25.326  10.896  1.00  0.00           C  
ATOM    985  O   LEU A  62     126.504  25.125  10.336  1.00  0.00           O  
ATOM    986  CB  LEU A  62     124.113  23.366  11.724  1.00  0.00           C  
ATOM    987  CG  LEU A  62     123.889  22.284  12.789  1.00  0.00           C  
ATOM    988  CD1 LEU A  62     122.817  21.314  12.308  1.00  0.00           C  
ATOM    989  CD2 LEU A  62     125.199  21.558  13.060  1.00  0.00           C  
ATOM    990  H   LEU A  62     123.396  25.126  13.374  1.00  0.00           H  
ATOM    991  HA  LEU A  62     125.947  24.125  12.564  1.00  0.00           H  
ATOM    992 1HB  LEU A  62     123.141  23.770  11.453  1.00  0.00           H  
ATOM    993 2HB  LEU A  62     124.541  22.883  10.846  1.00  0.00           H  
ATOM    994  HG  LEU A  62     123.534  22.746  13.709  1.00  0.00           H  
ATOM    995 1HD1 LEU A  62     122.656  20.546  13.065  1.00  0.00           H  
ATOM    996 2HD1 LEU A  62     121.885  21.857  12.141  1.00  0.00           H  
ATOM    997 3HD1 LEU A  62     123.137  20.847  11.378  1.00  0.00           H  
ATOM    998 1HD2 LEU A  62     125.039  20.790  13.817  1.00  0.00           H  
ATOM    999 2HD2 LEU A  62     125.556  21.094  12.140  1.00  0.00           H  
ATOM   1000 3HD2 LEU A  62     125.941  22.272  13.418  1.00  0.00           H  
ATOM   1001  N   TRP A  63     124.531  26.230  10.487  1.00  0.00           N  
ATOM   1002  CA  TRP A  63     124.788  27.138   9.381  1.00  0.00           C  
ATOM   1003  C   TRP A  63     125.997  28.031   9.702  1.00  0.00           C  
ATOM   1004  O   TRP A  63     126.859  28.254   8.852  1.00  0.00           O  
ATOM   1005  CB  TRP A  63     123.557  28.001   9.099  1.00  0.00           C  
ATOM   1006  CG  TRP A  63     122.557  27.340   8.201  1.00  0.00           C  
ATOM   1007  CD1 TRP A  63     121.272  27.010   8.513  1.00  0.00           C  
ATOM   1008  CD2 TRP A  63     122.752  26.920   6.829  1.00  0.00           C  
ATOM   1009  CE2 TRP A  63     121.549  26.356   6.397  1.00  0.00           C  
ATOM   1010  CE3 TRP A  63     123.840  26.980   5.945  1.00  0.00           C  
ATOM   1011  NE1 TRP A  63     120.658  26.418   7.437  1.00  0.00           N  
ATOM   1012  CZ2 TRP A  63     121.397  25.848   5.117  1.00  0.00           C  
ATOM   1013  CZ3 TRP A  63     123.683  26.471   4.660  1.00  0.00           C  
ATOM   1014  CH2 TRP A  63     122.493  25.920   4.257  1.00  0.00           C  
ATOM   1015  H   TRP A  63     123.647  26.282  10.971  1.00  0.00           H  
ATOM   1016  HA  TRP A  63     125.036  26.546   8.498  1.00  0.00           H  
ATOM   1017 1HB  TRP A  63     123.063  28.248  10.039  1.00  0.00           H  
ATOM   1018 2HB  TRP A  63     123.866  28.937   8.636  1.00  0.00           H  
ATOM   1019  HD1 TRP A  63     120.799  27.191   9.478  1.00  0.00           H  
ATOM   1020  HE1 TRP A  63     119.707  26.081   7.413  1.00  0.00           H  
ATOM   1021  HE3 TRP A  63     124.786  27.418   6.259  1.00  0.00           H  
ATOM   1022  HZ2 TRP A  63     120.457  25.406   4.778  1.00  0.00           H  
ATOM   1023  HZ3 TRP A  63     124.533  26.521   3.980  1.00  0.00           H  
ATOM   1024  HH2 TRP A  63     122.406  25.532   3.243  1.00  0.00           H  
ATOM   1025  N   VAL A  64     126.082  28.550  10.924  1.00  0.00           N  
ATOM   1026  CA  VAL A  64     127.195  29.414  11.295  1.00  0.00           C  
ATOM   1027  C   VAL A  64     128.498  28.613  11.277  1.00  0.00           C  
ATOM   1028  O   VAL A  64     129.529  29.094  10.802  1.00  0.00           O  
ATOM   1029  CB  VAL A  64     126.974  30.016  12.695  1.00  0.00           C  
ATOM   1030  CG1 VAL A  64     128.207  30.787  13.145  1.00  0.00           C  
ATOM   1031  CG2 VAL A  64     125.747  30.917  12.683  1.00  0.00           C  
ATOM   1032  H   VAL A  64     125.365  28.347  11.607  1.00  0.00           H  
ATOM   1033  HA  VAL A  64     127.260  30.229  10.572  1.00  0.00           H  
ATOM   1034  HB  VAL A  64     126.823  29.206  13.408  1.00  0.00           H  
ATOM   1035 1HG1 VAL A  64     128.030  31.205  14.137  1.00  0.00           H  
ATOM   1036 2HG1 VAL A  64     129.062  30.115  13.181  1.00  0.00           H  
ATOM   1037 3HG1 VAL A  64     128.405  31.595  12.442  1.00  0.00           H  
ATOM   1038 1HG2 VAL A  64     125.595  31.339  13.675  1.00  0.00           H  
ATOM   1039 2HG2 VAL A  64     125.898  31.723  11.964  1.00  0.00           H  
ATOM   1040 3HG2 VAL A  64     124.872  30.335  12.398  1.00  0.00           H  
ATOM   1041  N   ALA A  65     128.452  27.399  11.794  1.00  0.00           N  
ATOM   1042  CA  ALA A  65     129.637  26.560  11.768  1.00  0.00           C  
ATOM   1043  C   ALA A  65     130.074  26.298  10.330  1.00  0.00           C  
ATOM   1044  O   ALA A  65     131.265  26.280  10.024  1.00  0.00           O  
ATOM   1045  CB  ALA A  65     129.400  25.254  12.499  1.00  0.00           C  
ATOM   1046  H   ALA A  65     127.604  27.041  12.210  1.00  0.00           H  
ATOM   1047  HA  ALA A  65     130.444  27.097  12.271  1.00  0.00           H  
ATOM   1048 1HB  ALA A  65     130.306  24.646  12.462  1.00  0.00           H  
ATOM   1049 2HB  ALA A  65     129.143  25.459  13.539  1.00  0.00           H  
ATOM   1050 3HB  ALA A  65     128.583  24.714  12.023  1.00  0.00           H  
ATOM   1051  N   LEU A  66     129.109  26.092   9.438  1.00  0.00           N  
ATOM   1052  CA  LEU A  66     129.451  25.874   8.043  1.00  0.00           C  
ATOM   1053  C   LEU A  66     130.069  27.108   7.383  1.00  0.00           C  
ATOM   1054  O   LEU A  66     131.019  26.999   6.607  1.00  0.00           O  
ATOM   1055  CB  LEU A  66     128.194  25.452   7.269  1.00  0.00           C  
ATOM   1056  CG  LEU A  66     128.403  25.163   5.775  1.00  0.00           C  
ATOM   1057  CD1 LEU A  66     129.451  24.073   5.609  1.00  0.00           C  
ATOM   1058  CD2 LEU A  66     127.078  24.747   5.151  1.00  0.00           C  
ATOM   1059  H   LEU A  66     128.136  26.086   9.713  1.00  0.00           H  
ATOM   1060  HA  LEU A  66     130.189  25.074   7.990  1.00  0.00           H  
ATOM   1061 1HB  LEU A  66     127.791  24.551   7.727  1.00  0.00           H  
ATOM   1062 2HB  LEU A  66     127.451  26.244   7.352  1.00  0.00           H  
ATOM   1063  HG  LEU A  66     128.772  26.060   5.278  1.00  0.00           H  
ATOM   1064 1HD1 LEU A  66     129.597  23.868   4.549  1.00  0.00           H  
ATOM   1065 2HD1 LEU A  66     130.392  24.404   6.047  1.00  0.00           H  
ATOM   1066 3HD1 LEU A  66     129.115  23.165   6.112  1.00  0.00           H  
ATOM   1067 1HD2 LEU A  66     127.224  24.542   4.091  1.00  0.00           H  
ATOM   1068 2HD2 LEU A  66     126.707  23.850   5.646  1.00  0.00           H  
ATOM   1069 3HD2 LEU A  66     126.352  25.552   5.268  1.00  0.00           H  
ATOM   1070  N   LEU A  67     129.530  28.289   7.687  1.00  0.00           N  
ATOM   1071  CA  LEU A  67     130.083  29.560   7.200  1.00  0.00           C  
ATOM   1072  C   LEU A  67     131.476  29.780   7.742  1.00  0.00           C  
ATOM   1073  O   LEU A  67     132.366  30.243   7.025  1.00  0.00           O  
ATOM   1074  CB  LEU A  67     129.186  30.733   7.610  1.00  0.00           C  
ATOM   1075  CG  LEU A  67     127.814  30.794   6.923  1.00  0.00           C  
ATOM   1076  CD1 LEU A  67     126.958  31.863   7.588  1.00  0.00           C  
ATOM   1077  CD2 LEU A  67     128.003  31.086   5.442  1.00  0.00           C  
ATOM   1078  H   LEU A  67     128.709  28.303   8.277  1.00  0.00           H  
ATOM   1079  HA  LEU A  67     130.130  29.522   6.113  1.00  0.00           H  
ATOM   1080 1HB  LEU A  67     129.016  30.683   8.684  1.00  0.00           H  
ATOM   1081 2HB  LEU A  67     129.707  31.664   7.390  1.00  0.00           H  
ATOM   1082  HG  LEU A  67     127.306  29.838   7.043  1.00  0.00           H  
ATOM   1083 1HD1 LEU A  67     125.984  31.906   7.101  1.00  0.00           H  
ATOM   1084 2HD1 LEU A  67     126.826  31.618   8.642  1.00  0.00           H  
ATOM   1085 3HD1 LEU A  67     127.451  32.831   7.499  1.00  0.00           H  
ATOM   1086 1HD2 LEU A  67     127.029  31.128   4.952  1.00  0.00           H  
ATOM   1087 2HD2 LEU A  67     128.510  32.043   5.321  1.00  0.00           H  
ATOM   1088 3HD2 LEU A  67     128.602  30.297   4.987  1.00  0.00           H  
ATOM   1089  N   ALA A  68     131.660  29.445   9.011  1.00  0.00           N  
ATOM   1090  CA  ALA A  68     132.984  29.515   9.631  1.00  0.00           C  
ATOM   1091  C   ALA A  68     133.981  28.548   8.995  1.00  0.00           C  
ATOM   1092  O   ALA A  68     135.160  28.868   8.846  1.00  0.00           O  
ATOM   1093  CB  ALA A  68     132.873  29.270  11.156  1.00  0.00           C  
ATOM   1094  H   ALA A  68     130.873  29.136   9.563  1.00  0.00           H  
ATOM   1095  HA  ALA A  68     133.387  30.512   9.462  1.00  0.00           H  
ATOM   1096 1HB  ALA A  68     133.863  29.322  11.607  1.00  0.00           H  
ATOM   1097 2HB  ALA A  68     132.229  30.029  11.601  1.00  0.00           H  
ATOM   1098 3HB  ALA A  68     132.444  28.285  11.335  1.00  0.00           H  
ATOM   1099  N   LEU A  69     133.528  27.356   8.608  1.00  0.00           N  
ATOM   1100  CA  LEU A  69     134.382  26.433   7.860  1.00  0.00           C  
ATOM   1101  C   LEU A  69     134.870  27.112   6.581  1.00  0.00           C  
ATOM   1102  O   LEU A  69     136.069  27.146   6.304  1.00  0.00           O  
ATOM   1103  CB  LEU A  69     133.618  25.146   7.517  1.00  0.00           C  
ATOM   1104  CG  LEU A  69     134.455  24.022   6.895  1.00  0.00           C  
ATOM   1105  CD1 LEU A  69     133.910  22.673   7.346  1.00  0.00           C  
ATOM   1106  CD2 LEU A  69     134.422  24.145   5.379  1.00  0.00           C  
ATOM   1107  H   LEU A  69     132.583  27.081   8.830  1.00  0.00           H  
ATOM   1108  HA  LEU A  69     135.247  26.192   8.480  1.00  0.00           H  
ATOM   1109 1HB  LEU A  69     133.167  24.757   8.429  1.00  0.00           H  
ATOM   1110 2HB  LEU A  69     132.819  25.392   6.818  1.00  0.00           H  
ATOM   1111  HG  LEU A  69     135.486  24.098   7.244  1.00  0.00           H  
ATOM   1112 1HD1 LEU A  69     134.505  21.874   6.903  1.00  0.00           H  
ATOM   1113 2HD1 LEU A  69     133.965  22.604   8.433  1.00  0.00           H  
ATOM   1114 3HD1 LEU A  69     132.873  22.574   7.026  1.00  0.00           H  
ATOM   1115 1HD2 LEU A  69     135.017  23.345   4.935  1.00  0.00           H  
ATOM   1116 2HD2 LEU A  69     133.392  24.066   5.028  1.00  0.00           H  
ATOM   1117 3HD2 LEU A  69     134.833  25.110   5.083  1.00  0.00           H  
ATOM   1118  N   ARG A  70     133.943  27.653   5.799  1.00  0.00           N  
ATOM   1119  CA  ARG A  70     134.286  28.250   4.506  1.00  0.00           C  
ATOM   1120  C   ARG A  70     135.184  29.457   4.676  1.00  0.00           C  
ATOM   1121  O   ARG A  70     136.076  29.709   3.864  1.00  0.00           O  
ATOM   1122  CB  ARG A  70     133.033  28.664   3.750  1.00  0.00           C  
ATOM   1123  CG  ARG A  70     132.194  27.512   3.220  1.00  0.00           C  
ATOM   1124  CD  ARG A  70     130.944  27.991   2.579  1.00  0.00           C  
ATOM   1125  NE  ARG A  70     130.161  26.895   2.032  1.00  0.00           N  
ATOM   1126  CZ  ARG A  70     128.957  27.037   1.444  1.00  0.00           C  
ATOM   1127  NH1 ARG A  70     128.412  28.228   1.332  1.00  0.00           N1+
ATOM   1128  NH2 ARG A  70     128.320  25.974   0.979  1.00  0.00           N  
ATOM   1129  H   ARG A  70     132.979  27.652   6.101  1.00  0.00           H  
ATOM   1130  HA  ARG A  70     134.835  27.510   3.919  1.00  0.00           H  
ATOM   1131 1HB  ARG A  70     132.396  29.261   4.404  1.00  0.00           H  
ATOM   1132 2HB  ARG A  70     133.309  29.290   2.903  1.00  0.00           H  
ATOM   1133 1HG  ARG A  70     132.769  26.955   2.479  1.00  0.00           H  
ATOM   1134 2HG  ARG A  70     131.925  26.849   4.042  1.00  0.00           H  
ATOM   1135 1HD  ARG A  70     130.334  28.514   3.315  1.00  0.00           H  
ATOM   1136 2HD  ARG A  70     131.192  28.673   1.763  1.00  0.00           H  
ATOM   1137  HE  ARG A  70     130.544  25.963   2.100  1.00  0.00           H  
ATOM   1138 1HH1 ARG A  70     128.898  29.039   1.688  1.00  0.00           H  
ATOM   1139 2HH1 ARG A  70     127.510  28.333   0.892  1.00  0.00           H  
ATOM   1140 1HH2 ARG A  70     128.739  25.058   1.065  1.00  0.00           H  
ATOM   1141 2HH2 ARG A  70     127.418  26.079   0.537  1.00  0.00           H  
ATOM   1142  N   ASN A  71     134.934  30.199   5.742  1.00  0.00           N  
ATOM   1143  CA  ASN A  71     135.679  31.411   6.049  1.00  0.00           C  
ATOM   1144  C   ASN A  71     136.995  31.183   6.769  1.00  0.00           C  
ATOM   1145  O   ASN A  71     137.715  32.130   7.068  1.00  0.00           O  
ATOM   1146  CB  ASN A  71     134.809  32.348   6.867  1.00  0.00           C  
ATOM   1147  CG  ASN A  71     135.300  33.770   6.830  1.00  0.00           C  
ATOM   1148  ND2 ASN A  71     135.283  34.422   7.965  1.00  0.00           N  
ATOM   1149  OD1 ASN A  71     135.691  34.277   5.773  1.00  0.00           O  
ATOM   1150  H   ASN A  71     134.194  29.905   6.363  1.00  0.00           H  
ATOM   1151  HA  ASN A  71     135.948  31.900   5.112  1.00  0.00           H  
ATOM   1152 1HB  ASN A  71     133.786  32.319   6.488  1.00  0.00           H  
ATOM   1153 2HB  ASN A  71     134.783  32.011   7.903  1.00  0.00           H  
ATOM   1154 1HD2 ASN A  71     135.597  35.372   8.000  1.00  0.00           H  
ATOM   1155 2HD2 ASN A  71     134.955  33.972   8.794  1.00  0.00           H  
ATOM   1156  N   GLY A  72     137.274  29.937   7.100  1.00  0.00           N  
ATOM   1157  CA  GLY A  72     138.500  29.586   7.797  1.00  0.00           C  
ATOM   1158  C   GLY A  72     138.550  30.216   9.184  1.00  0.00           C  
ATOM   1159  O   GLY A  72     139.622  30.507   9.704  1.00  0.00           O  
ATOM   1160  H   GLY A  72     136.618  29.207   6.865  1.00  0.00           H  
ATOM   1161 1HA  GLY A  72     138.571  28.502   7.885  1.00  0.00           H  
ATOM   1162 2HA  GLY A  72     139.358  29.918   7.212  1.00  0.00           H  
ATOM   1163  N   ASP A  73     137.382  30.413   9.796  1.00  0.00           N  
ATOM   1164  CA  ASP A  73     137.300  31.138  11.069  1.00  0.00           C  
ATOM   1165  C   ASP A  73     137.295  30.164  12.230  1.00  0.00           C  
ATOM   1166  O   ASP A  73     136.259  29.593  12.569  1.00  0.00           O  
ATOM   1167  CB  ASP A  73     136.045  32.013  11.124  1.00  0.00           C  
ATOM   1168  CG  ASP A  73     136.009  32.921  12.346  1.00  0.00           C  
ATOM   1169  OD1 ASP A  73     136.528  32.534  13.366  1.00  0.00           O  
ATOM   1170  OD2 ASP A  73     135.462  33.994  12.248  1.00  0.00           O1-
ATOM   1171  H   ASP A  73     136.535  30.056   9.379  1.00  0.00           H  
ATOM   1172  HA  ASP A  73     138.175  31.785  11.156  1.00  0.00           H  
ATOM   1173 1HB  ASP A  73     135.993  32.631  10.228  1.00  0.00           H  
ATOM   1174 2HB  ASP A  73     135.160  31.378  11.136  1.00  0.00           H  
ATOM   1175  N   LYS A  74     138.448  29.964  12.852  1.00  0.00           N  
ATOM   1176  CA  LYS A  74     138.569  28.932  13.888  1.00  0.00           C  
ATOM   1177  C   LYS A  74     137.748  29.293  15.118  1.00  0.00           C  
ATOM   1178  O   LYS A  74     137.137  28.429  15.744  1.00  0.00           O  
ATOM   1179  CB  LYS A  74     140.035  28.726  14.280  1.00  0.00           C  
ATOM   1180  CG  LYS A  74     140.883  28.057  13.207  1.00  0.00           C  
ATOM   1181  CD  LYS A  74     142.330  27.917  13.656  1.00  0.00           C  
ATOM   1182  CE  LYS A  74     143.181  27.246  12.587  1.00  0.00           C  
ATOM   1183  NZ  LYS A  74     144.608  27.138  12.996  1.00  0.00           N1+
ATOM   1184  H   LYS A  74     139.172  30.403  12.697  1.00  0.00           H  
ATOM   1185  HA  LYS A  74     138.184  27.993  13.489  1.00  0.00           H  
ATOM   1186 1HB  LYS A  74     140.487  29.688  14.514  1.00  0.00           H  
ATOM   1187 2HB  LYS A  74     140.087  28.112  15.179  1.00  0.00           H  
ATOM   1188 1HG  LYS A  74     140.483  27.068  12.989  1.00  0.00           H  
ATOM   1189 2HG  LYS A  74     140.851  28.652  12.294  1.00  0.00           H  
ATOM   1190 1HD  LYS A  74     142.743  28.904  13.869  1.00  0.00           H  
ATOM   1191 2HD  LYS A  74     142.372  27.320  14.568  1.00  0.00           H  
ATOM   1192 1HE  LYS A  74     142.795  26.247  12.389  1.00  0.00           H  
ATOM   1193 2HE  LYS A  74     143.125  27.823  11.664  1.00  0.00           H  
ATOM   1194 1HZ  LYS A  74     145.135  26.689  12.263  1.00  0.00           H  
ATOM   1195 2HZ  LYS A  74     144.983  28.061  13.165  1.00  0.00           H  
ATOM   1196 3HZ  LYS A  74     144.674  26.589  13.842  1.00  0.00           H  
ATOM   1197  N   GLU A  75     137.736  30.573  15.462  1.00  0.00           N  
ATOM   1198  CA  GLU A  75     137.045  31.030  16.660  1.00  0.00           C  
ATOM   1199  C   GLU A  75     135.517  30.828  16.580  1.00  0.00           C  
ATOM   1200  O   GLU A  75     134.899  30.327  17.520  1.00  0.00           O  
ATOM   1201  CB  GLU A  75     137.361  32.506  16.907  1.00  0.00           C  
ATOM   1202  CG  GLU A  75     136.731  33.083  18.167  1.00  0.00           C  
ATOM   1203  CD  GLU A  75     137.125  34.513  18.417  1.00  0.00           C  
ATOM   1204  OE1 GLU A  75     137.877  35.046  17.636  1.00  0.00           O  
ATOM   1205  OE2 GLU A  75     136.675  35.070  19.389  1.00  0.00           O1-
ATOM   1206  H   GLU A  75     138.123  31.203  15.018  1.00  0.00           H  
ATOM   1207  HA  GLU A  75     137.394  30.436  17.508  1.00  0.00           H  
ATOM   1208 1HB  GLU A  75     138.441  32.641  16.982  1.00  0.00           H  
ATOM   1209 2HB  GLU A  75     137.017  33.098  16.060  1.00  0.00           H  
ATOM   1210 1HG  GLU A  75     135.646  33.028  18.075  1.00  0.00           H  
ATOM   1211 2HG  GLU A  75     137.028  32.475  19.019  1.00  0.00           H  
ATOM   1212  N   VAL A  76     134.925  31.220  15.458  1.00  0.00           N  
ATOM   1213  CA  VAL A  76     133.486  31.053  15.275  1.00  0.00           C  
ATOM   1214  C   VAL A  76     133.172  29.572  15.070  1.00  0.00           C  
ATOM   1215  O   VAL A  76     132.168  29.065  15.573  1.00  0.00           O  
ATOM   1216  CB  VAL A  76     132.991  31.865  14.063  1.00  0.00           C  
ATOM   1217  CG1 VAL A  76     131.530  31.552  13.774  1.00  0.00           C  
ATOM   1218  CG2 VAL A  76     133.182  33.350  14.323  1.00  0.00           C  
ATOM   1219  H   VAL A  76     135.467  31.641  14.718  1.00  0.00           H  
ATOM   1220  HA  VAL A  76     132.979  31.417  16.168  1.00  0.00           H  
ATOM   1221  HB  VAL A  76     133.561  31.572  13.182  1.00  0.00           H  
ATOM   1222 1HG1 VAL A  76     131.196  32.134  12.916  1.00  0.00           H  
ATOM   1223 2HG1 VAL A  76     131.420  30.491  13.557  1.00  0.00           H  
ATOM   1224 3HG1 VAL A  76     130.924  31.810  14.643  1.00  0.00           H  
ATOM   1225 1HG2 VAL A  76     132.830  33.919  13.461  1.00  0.00           H  
ATOM   1226 2HG2 VAL A  76     132.616  33.643  15.207  1.00  0.00           H  
ATOM   1227 3HG2 VAL A  76     134.241  33.558  14.486  1.00  0.00           H  
ATOM   1228  N   PHE A  77     134.017  28.858  14.334  1.00  0.00           N  
ATOM   1229  CA  PHE A  77     133.741  27.428  14.106  1.00  0.00           C  
ATOM   1230  C   PHE A  77     133.580  26.700  15.448  1.00  0.00           C  
ATOM   1231  O   PHE A  77     132.639  25.928  15.637  1.00  0.00           O  
ATOM   1232  CB  PHE A  77     134.868  26.782  13.296  1.00  0.00           C  
ATOM   1233  CG  PHE A  77     134.594  25.356  12.910  1.00  0.00           C  
ATOM   1234  CD1 PHE A  77     133.851  25.059  11.778  1.00  0.00           C  
ATOM   1235  CD2 PHE A  77     135.080  24.310  13.679  1.00  0.00           C  
ATOM   1236  CE1 PHE A  77     133.599  23.748  11.423  1.00  0.00           C  
ATOM   1237  CE2 PHE A  77     134.830  22.998  13.325  1.00  0.00           C  
ATOM   1238  CZ  PHE A  77     134.090  22.717  12.195  1.00  0.00           C  
ATOM   1239  H   PHE A  77     134.842  29.272  13.926  1.00  0.00           H  
ATOM   1240  HA  PHE A  77     132.811  27.340  13.543  1.00  0.00           H  
ATOM   1241 1HB  PHE A  77     135.035  27.355  12.385  1.00  0.00           H  
ATOM   1242 2HB  PHE A  77     135.792  26.808  13.871  1.00  0.00           H  
ATOM   1243  HD1 PHE A  77     133.465  25.874  11.166  1.00  0.00           H  
ATOM   1244  HD2 PHE A  77     135.667  24.531  14.571  1.00  0.00           H  
ATOM   1245  HE1 PHE A  77     133.012  23.529  10.530  1.00  0.00           H  
ATOM   1246  HE2 PHE A  77     135.219  22.182  13.936  1.00  0.00           H  
ATOM   1247  HZ  PHE A  77     133.889  21.683  11.916  1.00  0.00           H  
ATOM   1248  N   LYS A  78     134.498  26.948  16.369  1.00  0.00           N  
ATOM   1249  CA  LYS A  78     134.401  26.313  17.686  1.00  0.00           C  
ATOM   1250  C   LYS A  78     133.134  26.713  18.435  1.00  0.00           C  
ATOM   1251  O   LYS A  78     132.446  25.866  19.006  1.00  0.00           O  
ATOM   1252  CB  LYS A  78     135.630  26.657  18.529  1.00  0.00           C  
ATOM   1253  CG  LYS A  78     136.906  25.949  18.099  1.00  0.00           C  
ATOM   1254  CD  LYS A  78     138.066  26.287  19.026  1.00  0.00           C  
ATOM   1255  CE  LYS A  78     139.351  25.609  18.575  1.00  0.00           C  
ATOM   1256  NZ  LYS A  78     139.267  24.127  18.677  1.00  0.00           N1+
ATOM   1257  H   LYS A  78     135.269  27.572  16.181  1.00  0.00           H  
ATOM   1258  HA  LYS A  78     134.363  25.232  17.547  1.00  0.00           H  
ATOM   1259 1HB  LYS A  78     135.811  27.733  18.486  1.00  0.00           H  
ATOM   1260 2HB  LYS A  78     135.439  26.401  19.571  1.00  0.00           H  
ATOM   1261 1HG  LYS A  78     136.747  24.870  18.111  1.00  0.00           H  
ATOM   1262 2HG  LYS A  78     137.165  26.248  17.084  1.00  0.00           H  
ATOM   1263 1HD  LYS A  78     138.217  27.366  19.041  1.00  0.00           H  
ATOM   1264 2HD  LYS A  78     137.828  25.957  20.038  1.00  0.00           H  
ATOM   1265 1HE  LYS A  78     139.560  25.879  17.541  1.00  0.00           H  
ATOM   1266 2HE  LYS A  78     140.181  25.957  19.192  1.00  0.00           H  
ATOM   1267 1HZ  LYS A  78     140.136  23.717  18.371  1.00  0.00           H  
ATOM   1268 2HZ  LYS A  78     139.090  23.865  19.636  1.00  0.00           H  
ATOM   1269 3HZ  LYS A  78     138.512  23.792  18.094  1.00  0.00           H  
ATOM   1270  N   LYS A  79     132.816  28.008  18.440  1.00  0.00           N  
ATOM   1271  CA  LYS A  79     131.616  28.493  19.120  1.00  0.00           C  
ATOM   1272  C   LYS A  79     130.300  27.986  18.531  1.00  0.00           C  
ATOM   1273  O   LYS A  79     129.383  27.619  19.264  1.00  0.00           O  
ATOM   1274  CB  LYS A  79     131.616  30.022  19.119  1.00  0.00           C  
ATOM   1275  CG  LYS A  79     132.667  30.653  20.021  1.00  0.00           C  
ATOM   1276  CD  LYS A  79     132.620  32.173  19.945  1.00  0.00           C  
ATOM   1277  CE  LYS A  79     133.752  32.801  20.743  1.00  0.00           C  
ATOM   1278  NZ  LYS A  79     133.726  34.289  20.669  1.00  0.00           N1+
ATOM   1279  H   LYS A  79     133.415  28.668  17.965  1.00  0.00           H  
ATOM   1280  HA  LYS A  79     131.635  28.138  20.150  1.00  0.00           H  
ATOM   1281 1HB  LYS A  79     131.781  30.386  18.106  1.00  0.00           H  
ATOM   1282 2HB  LYS A  79     130.637  30.384  19.440  1.00  0.00           H  
ATOM   1283 1HG  LYS A  79     132.495  30.345  21.052  1.00  0.00           H  
ATOM   1284 2HG  LYS A  79     133.656  30.314  19.719  1.00  0.00           H  
ATOM   1285 1HD  LYS A  79     132.701  32.487  18.903  1.00  0.00           H  
ATOM   1286 2HD  LYS A  79     131.668  32.528  20.341  1.00  0.00           H  
ATOM   1287 1HE  LYS A  79     133.675  32.501  21.787  1.00  0.00           H  
ATOM   1288 2HE  LYS A  79     134.708  32.449  20.357  1.00  0.00           H  
ATOM   1289 1HZ  LYS A  79     134.491  34.666  21.210  1.00  0.00           H  
ATOM   1290 2HZ  LYS A  79     133.818  34.580  19.706  1.00  0.00           H  
ATOM   1291 3HZ  LYS A  79     132.851  34.628  21.041  1.00  0.00           H  
ATOM   1292  N   ALA A  80     130.232  27.975  17.202  1.00  0.00           N  
ATOM   1293  CA  ALA A  80     129.030  27.542  16.510  1.00  0.00           C  
ATOM   1294  C   ALA A  80     128.898  26.015  16.684  1.00  0.00           C  
ATOM   1295  O   ALA A  80     127.795  25.493  16.859  1.00  0.00           O  
ATOM   1296  CB  ALA A  80     129.100  27.933  15.046  1.00  0.00           C  
ATOM   1297  H   ALA A  80     131.030  28.274  16.662  1.00  0.00           H  
ATOM   1298  HA  ALA A  80     128.175  28.041  16.970  1.00  0.00           H  
ATOM   1299 1HB  ALA A  80     128.194  27.604  14.539  1.00  0.00           H  
ATOM   1300 2HB  ALA A  80     129.188  29.016  14.962  1.00  0.00           H  
ATOM   1301 3HB  ALA A  80     129.964  27.462  14.585  1.00  0.00           H  
ATOM   1302  N   ALA A  81     130.019  25.300  16.633  1.00  0.00           N  
ATOM   1303  CA  ALA A  81     129.979  23.831  16.785  1.00  0.00           C  
ATOM   1304  C   ALA A  81     129.483  23.440  18.168  1.00  0.00           C  
ATOM   1305  O   ALA A  81     128.621  22.571  18.305  1.00  0.00           O  
ATOM   1306  CB  ALA A  81     131.345  23.254  16.546  1.00  0.00           C  
ATOM   1307  H   ALA A  81     130.911  25.755  16.492  1.00  0.00           H  
ATOM   1308  HA  ALA A  81     129.288  23.433  16.043  1.00  0.00           H  
ATOM   1309 1HB  ALA A  81     131.307  22.171  16.659  1.00  0.00           H  
ATOM   1310 2HB  ALA A  81     131.672  23.504  15.536  1.00  0.00           H  
ATOM   1311 3HB  ALA A  81     132.047  23.671  17.266  1.00  0.00           H  
ATOM   1312  N   GLU A  82     130.030  24.086  19.186  1.00  0.00           N  
ATOM   1313  CA  GLU A  82     129.641  23.817  20.571  1.00  0.00           C  
ATOM   1314  C   GLU A  82     128.207  24.243  20.782  1.00  0.00           C  
ATOM   1315  O   GLU A  82     127.457  23.594  21.511  1.00  0.00           O  
ATOM   1316  CB  GLU A  82     130.556  24.553  21.552  1.00  0.00           C  
ATOM   1317  CG  GLU A  82     131.953  23.961  21.673  1.00  0.00           C  
ATOM   1318  CD  GLU A  82     132.790  24.644  22.721  1.00  0.00           C  
ATOM   1319  OE1 GLU A  82     132.458  25.744  23.092  1.00  0.00           O  
ATOM   1320  OE2 GLU A  82     133.759  24.065  23.148  1.00  0.00           O1-
ATOM   1321  H   GLU A  82     130.736  24.782  18.998  1.00  0.00           H  
ATOM   1322  HA  GLU A  82     129.732  22.746  20.754  1.00  0.00           H  
ATOM   1323 1HB  GLU A  82     130.659  25.594  21.246  1.00  0.00           H  
ATOM   1324 2HB  GLU A  82     130.104  24.547  22.544  1.00  0.00           H  
ATOM   1325 1HG  GLU A  82     131.870  22.905  21.924  1.00  0.00           H  
ATOM   1326 2HG  GLU A  82     132.453  24.039  20.708  1.00  0.00           H  
ATOM   1327  N   SER A  83     127.788  25.344  20.148  1.00  0.00           N  
ATOM   1328  CA  SER A  83     126.401  25.777  20.228  1.00  0.00           C  
ATOM   1329  C   SER A  83     125.467  24.752  19.611  1.00  0.00           C  
ATOM   1330  O   SER A  83     124.444  24.396  20.196  1.00  0.00           O  
ATOM   1331  CB  SER A  83     126.227  27.114  19.531  1.00  0.00           C  
ATOM   1332  OG  SER A  83     124.885  27.517  19.545  1.00  0.00           O  
ATOM   1333  H   SER A  83     128.444  25.886  19.601  1.00  0.00           H  
ATOM   1334  HA  SER A  83     126.135  25.895  21.280  1.00  0.00           H  
ATOM   1335 1HB  SER A  83     126.839  27.865  20.026  1.00  0.00           H  
ATOM   1336 2HB  SER A  83     126.573  27.033  18.502  1.00  0.00           H  
ATOM   1337  HG  SER A  83     124.898  28.476  19.594  1.00  0.00           H  
ATOM   1338  N   ALA A  84     125.806  24.262  18.422  1.00  0.00           N  
ATOM   1339  CA  ALA A  84     124.969  23.258  17.777  1.00  0.00           C  
ATOM   1340  C   ALA A  84     124.842  22.009  18.635  1.00  0.00           C  
ATOM   1341  O   ALA A  84     123.773  21.403  18.714  1.00  0.00           O  
ATOM   1342  CB  ALA A  84     125.533  22.926  16.402  1.00  0.00           C  
ATOM   1343  H   ALA A  84     126.644  24.577  17.955  1.00  0.00           H  
ATOM   1344  HA  ALA A  84     123.970  23.677  17.662  1.00  0.00           H  
ATOM   1345 1HB  ALA A  84     124.905  22.175  15.924  1.00  0.00           H  
ATOM   1346 2HB  ALA A  84     125.556  23.827  15.790  1.00  0.00           H  
ATOM   1347 3HB  ALA A  84     126.543  22.535  16.511  1.00  0.00           H  
ATOM   1348  N   LEU A  85     125.941  21.616  19.280  1.00  0.00           N  
ATOM   1349  CA  LEU A  85     125.911  20.422  20.116  1.00  0.00           C  
ATOM   1350  C   LEU A  85     125.128  20.678  21.394  1.00  0.00           C  
ATOM   1351  O   LEU A  85     124.376  19.820  21.854  1.00  0.00           O  
ATOM   1352  CB  LEU A  85     127.336  19.972  20.462  1.00  0.00           C  
ATOM   1353  CG  LEU A  85     128.201  19.531  19.274  1.00  0.00           C  
ATOM   1354  CD1 LEU A  85     129.628  19.292  19.746  1.00  0.00           C  
ATOM   1355  CD2 LEU A  85     127.610  18.273  18.657  1.00  0.00           C  
ATOM   1356  H   LEU A  85     126.803  22.139  19.201  1.00  0.00           H  
ATOM   1357  HA  LEU A  85     125.423  19.623  19.559  1.00  0.00           H  
ATOM   1358 1HB  LEU A  85     127.850  20.795  20.958  1.00  0.00           H  
ATOM   1359 2HB  LEU A  85     127.279  19.136  21.159  1.00  0.00           H  
ATOM   1360  HG  LEU A  85     128.226  20.324  18.527  1.00  0.00           H  
ATOM   1361 1HD1 LEU A  85     130.242  18.979  18.902  1.00  0.00           H  
ATOM   1362 2HD1 LEU A  85     130.032  20.213  20.166  1.00  0.00           H  
ATOM   1363 3HD1 LEU A  85     129.635  18.513  20.508  1.00  0.00           H  
ATOM   1364 1HD2 LEU A  85     128.226  17.957  17.812  1.00  0.00           H  
ATOM   1365 2HD2 LEU A  85     127.589  17.476  19.403  1.00  0.00           H  
ATOM   1366 3HD2 LEU A  85     126.596  18.475  18.313  1.00  0.00           H  
ATOM   1367  N   GLU A  86     125.309  21.860  21.971  1.00  0.00           N  
ATOM   1368  CA  GLU A  86     124.576  22.216  23.191  1.00  0.00           C  
ATOM   1369  C   GLU A  86     123.065  22.192  22.923  1.00  0.00           C  
ATOM   1370  O   GLU A  86     122.288  21.685  23.734  1.00  0.00           O  
ATOM   1371  CB  GLU A  86     125.003  23.596  23.692  1.00  0.00           C  
ATOM   1372  CG  GLU A  86     124.304  24.043  24.969  1.00  0.00           C  
ATOM   1373  CD  GLU A  86     124.836  25.345  25.501  1.00  0.00           C  
ATOM   1374  OE1 GLU A  86     125.822  25.816  24.987  1.00  0.00           O  
ATOM   1375  OE2 GLU A  86     124.253  25.870  26.420  1.00  0.00           O1-
ATOM   1376  H   GLU A  86     125.951  22.528  21.573  1.00  0.00           H  
ATOM   1377  HA  GLU A  86     124.806  21.478  23.959  1.00  0.00           H  
ATOM   1378 1HB  GLU A  86     126.076  23.599  23.880  1.00  0.00           H  
ATOM   1379 2HB  GLU A  86     124.803  24.340  22.922  1.00  0.00           H  
ATOM   1380 1HG  GLU A  86     123.238  24.155  24.767  1.00  0.00           H  
ATOM   1381 2HG  GLU A  86     124.423  23.271  25.726  1.00  0.00           H  
ATOM   1382  N   VAL A  87     122.646  22.743  21.784  1.00  0.00           N  
ATOM   1383  CA  VAL A  87     121.227  22.755  21.407  1.00  0.00           C  
ATOM   1384  C   VAL A  87     120.724  21.330  21.095  1.00  0.00           C  
ATOM   1385  O   VAL A  87     119.612  20.958  21.467  1.00  0.00           O  
ATOM   1386  CB  VAL A  87     121.011  23.658  20.179  1.00  0.00           C  
ATOM   1387  CG1 VAL A  87     119.576  23.557  19.688  1.00  0.00           C  
ATOM   1388  CG2 VAL A  87     121.364  25.096  20.526  1.00  0.00           C  
ATOM   1389  H   VAL A  87     123.322  23.163  21.164  1.00  0.00           H  
ATOM   1390  HA  VAL A  87     120.649  23.155  22.242  1.00  0.00           H  
ATOM   1391  HB  VAL A  87     121.653  23.313  19.368  1.00  0.00           H  
ATOM   1392 1HG1 VAL A  87     119.441  24.202  18.819  1.00  0.00           H  
ATOM   1393 2HG1 VAL A  87     119.357  22.525  19.412  1.00  0.00           H  
ATOM   1394 3HG1 VAL A  87     118.898  23.872  20.482  1.00  0.00           H  
ATOM   1395 1HG2 VAL A  87     121.210  25.730  19.653  1.00  0.00           H  
ATOM   1396 2HG2 VAL A  87     120.726  25.441  21.341  1.00  0.00           H  
ATOM   1397 3HG2 VAL A  87     122.406  25.152  20.834  1.00  0.00           H  
ATOM   1398  N   ALA A  88     121.544  20.540  20.412  1.00  0.00           N  
ATOM   1399  CA  ALA A  88     121.148  19.161  20.112  1.00  0.00           C  
ATOM   1400  C   ALA A  88     120.815  18.417  21.416  1.00  0.00           C  
ATOM   1401  O   ALA A  88     119.839  17.668  21.484  1.00  0.00           O  
ATOM   1402  CB  ALA A  88     122.219  18.458  19.349  1.00  0.00           C  
ATOM   1403  H   ALA A  88     122.443  20.874  20.097  1.00  0.00           H  
ATOM   1404  HA  ALA A  88     120.247  19.194  19.498  1.00  0.00           H  
ATOM   1405 1HB  ALA A  88     121.905  17.436  19.135  1.00  0.00           H  
ATOM   1406 2HB  ALA A  88     122.406  18.983  18.412  1.00  0.00           H  
ATOM   1407 3HB  ALA A  88     123.132  18.438  19.940  1.00  0.00           H  
ATOM   1408  N   LYS A  89     121.630  18.631  22.446  1.00  0.00           N  
ATOM   1409  CA  LYS A  89     121.352  18.039  23.758  1.00  0.00           C  
ATOM   1410  C   LYS A  89     120.076  18.607  24.379  1.00  0.00           C  
ATOM   1411  O   LYS A  89     119.295  17.879  24.992  1.00  0.00           O  
ATOM   1412  CB  LYS A  89     122.535  18.262  24.703  1.00  0.00           C  
ATOM   1413  CG  LYS A  89     123.766  17.432  24.375  1.00  0.00           C  
ATOM   1414  CD  LYS A  89     124.882  17.677  25.380  1.00  0.00           C  
ATOM   1415  CE  LYS A  89     126.102  16.820  25.074  1.00  0.00           C  
ATOM   1416  NZ  LYS A  89     127.178  17.005  26.085  1.00  0.00           N1+
ATOM   1417  H   LYS A  89     122.451  19.205  22.329  1.00  0.00           H  
ATOM   1418  HA  LYS A  89     121.188  16.969  23.628  1.00  0.00           H  
ATOM   1419 1HB  LYS A  89     122.823  19.313  24.684  1.00  0.00           H  
ATOM   1420 2HB  LYS A  89     122.234  18.025  25.724  1.00  0.00           H  
ATOM   1421 1HG  LYS A  89     123.506  16.373  24.386  1.00  0.00           H  
ATOM   1422 2HG  LYS A  89     124.123  17.689  23.378  1.00  0.00           H  
ATOM   1423 1HD  LYS A  89     125.171  18.729  25.353  1.00  0.00           H  
ATOM   1424 2HD  LYS A  89     124.526  17.442  26.384  1.00  0.00           H  
ATOM   1425 1HE  LYS A  89     125.812  15.771  25.057  1.00  0.00           H  
ATOM   1426 2HE  LYS A  89     126.494  17.082  24.093  1.00  0.00           H  
ATOM   1427 1HZ  LYS A  89     127.969  16.419  25.847  1.00  0.00           H  
ATOM   1428 2HZ  LYS A  89     127.469  17.972  26.097  1.00  0.00           H  
ATOM   1429 3HZ  LYS A  89     126.832  16.746  26.999  1.00  0.00           H  
ATOM   1430  N   ARG A  90     119.842  19.906  24.231  1.00  0.00           N  
ATOM   1431  CA  ARG A  90     118.595  20.500  24.735  1.00  0.00           C  
ATOM   1432  C   ARG A  90     117.384  19.927  23.989  1.00  0.00           C  
ATOM   1433  O   ARG A  90     116.319  19.724  24.575  1.00  0.00           O  
ATOM   1434  CB  ARG A  90     118.614  22.014  24.583  1.00  0.00           C  
ATOM   1435  CG  ARG A  90     119.635  22.732  25.450  1.00  0.00           C  
ATOM   1436  CD  ARG A  90     119.223  22.756  26.878  1.00  0.00           C  
ATOM   1437  NE  ARG A  90     118.004  23.523  27.077  1.00  0.00           N  
ATOM   1438  CZ  ARG A  90     117.964  24.851  27.298  1.00  0.00           C  
ATOM   1439  NH1 ARG A  90     119.078  25.544  27.344  1.00  0.00           N1+
ATOM   1440  NH2 ARG A  90     116.799  25.457  27.468  1.00  0.00           N  
ATOM   1441  H   ARG A  90     120.520  20.500  23.771  1.00  0.00           H  
ATOM   1442  HA  ARG A  90     118.497  20.255  25.794  1.00  0.00           H  
ATOM   1443 1HB  ARG A  90     118.823  22.271  23.545  1.00  0.00           H  
ATOM   1444 2HB  ARG A  90     117.630  22.418  24.827  1.00  0.00           H  
ATOM   1445 1HG  ARG A  90     120.595  22.223  25.379  1.00  0.00           H  
ATOM   1446 2HG  ARG A  90     119.744  23.762  25.106  1.00  0.00           H  
ATOM   1447 1HD  ARG A  90     119.049  21.739  27.222  1.00  0.00           H  
ATOM   1448 2HD  ARG A  90     120.013  23.210  27.475  1.00  0.00           H  
ATOM   1449  HE  ARG A  90     117.127  23.023  27.049  1.00  0.00           H  
ATOM   1450 1HH1 ARG A  90     119.967  25.082  27.213  1.00  0.00           H  
ATOM   1451 2HH1 ARG A  90     119.047  26.540  27.509  1.00  0.00           H  
ATOM   1452 1HH2 ARG A  90     115.944  24.923  27.432  1.00  0.00           H  
ATOM   1453 2HH2 ARG A  90     116.768  26.451  27.633  1.00  0.00           H  
ATOM   1454  N   LEU A  91     117.550  19.670  22.699  1.00  0.00           N  
ATOM   1455  CA  LEU A  91     116.495  19.038  21.912  1.00  0.00           C  
ATOM   1456  C   LEU A  91     116.155  17.635  22.438  1.00  0.00           C  
ATOM   1457  O   LEU A  91     114.988  17.250  22.504  1.00  0.00           O  
ATOM   1458  CB  LEU A  91     116.918  18.952  20.441  1.00  0.00           C  
ATOM   1459  CG  LEU A  91     115.911  18.279  19.498  1.00  0.00           C  
ATOM   1460  CD1 LEU A  91     114.590  19.036  19.538  1.00  0.00           C  
ATOM   1461  CD2 LEU A  91     116.479  18.249  18.087  1.00  0.00           C  
ATOM   1462  H   LEU A  91     118.420  19.913  22.247  1.00  0.00           H  
ATOM   1463  HA  LEU A  91     115.591  19.645  21.995  1.00  0.00           H  
ATOM   1464 1HB  LEU A  91     117.095  19.962  20.071  1.00  0.00           H  
ATOM   1465 2HB  LEU A  91     117.852  18.396  20.381  1.00  0.00           H  
ATOM   1466  HG  LEU A  91     115.722  17.260  19.834  1.00  0.00           H  
ATOM   1467 1HD1 LEU A  91     113.875  18.557  18.869  1.00  0.00           H  
ATOM   1468 2HD1 LEU A  91     114.196  19.026  20.555  1.00  0.00           H  
ATOM   1469 3HD1 LEU A  91     114.752  20.065  19.222  1.00  0.00           H  
ATOM   1470 1HD2 LEU A  91     115.766  17.770  17.417  1.00  0.00           H  
ATOM   1471 2HD2 LEU A  91     116.668  19.267  17.748  1.00  0.00           H  
ATOM   1472 3HD2 LEU A  91     117.416  17.688  18.084  1.00  0.00           H  
ATOM   1473  N   VAL A  92     117.175  16.873  22.809  1.00  0.00           N  
ATOM   1474  CA  VAL A  92     116.899  15.541  23.373  1.00  0.00           C  
ATOM   1475  C   VAL A  92     116.148  15.678  24.697  1.00  0.00           C  
ATOM   1476  O   VAL A  92     115.179  14.964  24.949  1.00  0.00           O  
ATOM   1477  CB  VAL A  92     118.209  14.763  23.600  1.00  0.00           C  
ATOM   1478  CG1 VAL A  92     117.931  13.448  24.314  1.00  0.00           C  
ATOM   1479  CG2 VAL A  92     118.905  14.517  22.270  1.00  0.00           C  
ATOM   1480  H   VAL A  92     118.135  17.179  22.719  1.00  0.00           H  
ATOM   1481  HA  VAL A  92     116.260  14.997  22.675  1.00  0.00           H  
ATOM   1482  HB  VAL A  92     118.861  15.348  24.249  1.00  0.00           H  
ATOM   1483 1HG1 VAL A  92     118.866  12.911  24.467  1.00  0.00           H  
ATOM   1484 2HG1 VAL A  92     117.465  13.648  25.279  1.00  0.00           H  
ATOM   1485 3HG1 VAL A  92     117.260  12.839  23.706  1.00  0.00           H  
ATOM   1486 1HG2 VAL A  92     119.829  13.968  22.439  1.00  0.00           H  
ATOM   1487 2HG2 VAL A  92     118.252  13.937  21.619  1.00  0.00           H  
ATOM   1488 3HG2 VAL A  92     119.131  15.472  21.797  1.00  0.00           H  
ATOM   1489  N   GLU A  93     116.589  16.592  25.552  1.00  0.00           N  
ATOM   1490  CA  GLU A  93     115.918  16.739  26.848  1.00  0.00           C  
ATOM   1491  C   GLU A  93     114.432  17.044  26.698  1.00  0.00           C  
ATOM   1492  O   GLU A  93     113.594  16.447  27.376  1.00  0.00           O  
ATOM   1493  CB  GLU A  93     116.588  17.847  27.665  1.00  0.00           C  
ATOM   1494  CG  GLU A  93     117.964  17.488  28.204  1.00  0.00           C  
ATOM   1495  CD  GLU A  93     118.602  18.609  28.975  1.00  0.00           C  
ATOM   1496  OE1 GLU A  93     118.069  19.695  28.958  1.00  0.00           O  
ATOM   1497  OE2 GLU A  93     119.625  18.384  29.580  1.00  0.00           O1-
ATOM   1498  H   GLU A  93     117.374  17.190  25.334  1.00  0.00           H  
ATOM   1499  HA  GLU A  93     115.991  15.793  27.385  1.00  0.00           H  
ATOM   1500 1HB  GLU A  93     116.689  18.742  27.050  1.00  0.00           H  
ATOM   1501 2HB  GLU A  93     115.953  18.105  28.514  1.00  0.00           H  
ATOM   1502 1HG  GLU A  93     117.874  16.620  28.855  1.00  0.00           H  
ATOM   1503 2HG  GLU A  93     118.609  17.215  27.368  1.00  0.00           H  
ATOM   1504  N   VAL A  94     114.095  17.968  25.811  1.00  0.00           N  
ATOM   1505  CA  VAL A  94     112.705  18.344  25.584  1.00  0.00           C  
ATOM   1506  C   VAL A  94     111.941  17.263  24.822  1.00  0.00           C  
ATOM   1507  O   VAL A  94     110.837  16.880  25.206  1.00  0.00           O  
ATOM   1508  CB  VAL A  94     112.637  19.666  24.798  1.00  0.00           C  
ATOM   1509  CG1 VAL A  94     111.194  20.012  24.462  1.00  0.00           C  
ATOM   1510  CG2 VAL A  94     113.285  20.783  25.605  1.00  0.00           C  
ATOM   1511  H   VAL A  94     114.821  18.426  25.279  1.00  0.00           H  
ATOM   1512  HA  VAL A  94     112.224  18.485  26.552  1.00  0.00           H  
ATOM   1513  HB  VAL A  94     113.167  19.545  23.853  1.00  0.00           H  
ATOM   1514 1HG1 VAL A  94     111.165  20.949  23.906  1.00  0.00           H  
ATOM   1515 2HG1 VAL A  94     110.762  19.217  23.854  1.00  0.00           H  
ATOM   1516 3HG1 VAL A  94     110.623  20.120  25.383  1.00  0.00           H  
ATOM   1517 1HG2 VAL A  94     113.234  21.715  25.042  1.00  0.00           H  
ATOM   1518 2HG2 VAL A  94     112.759  20.900  26.551  1.00  0.00           H  
ATOM   1519 3HG2 VAL A  94     114.328  20.534  25.798  1.00  0.00           H  
ATOM   1520  N   ALA A  95     112.538  16.772  23.737  1.00  0.00           N  
ATOM   1521  CA  ALA A  95     111.906  15.751  22.920  1.00  0.00           C  
ATOM   1522  C   ALA A  95     111.686  14.471  23.713  1.00  0.00           C  
ATOM   1523  O   ALA A  95     110.684  13.780  23.530  1.00  0.00           O  
ATOM   1524  CB  ALA A  95     112.750  15.460  21.678  1.00  0.00           C  
ATOM   1525  H   ALA A  95     113.450  17.117  23.473  1.00  0.00           H  
ATOM   1526  HA  ALA A  95     110.932  16.122  22.603  1.00  0.00           H  
ATOM   1527 1HB  ALA A  95     112.262  14.692  21.077  1.00  0.00           H  
ATOM   1528 2HB  ALA A  95     112.854  16.370  21.088  1.00  0.00           H  
ATOM   1529 3HB  ALA A  95     113.736  15.111  21.981  1.00  0.00           H  
ATOM   1530  N   SER A  96     112.618  14.144  24.605  1.00  0.00           N  
ATOM   1531  CA  SER A  96     112.486  12.931  25.409  1.00  0.00           C  
ATOM   1532  C   SER A  96     111.274  13.018  26.314  1.00  0.00           C  
ATOM   1533  O   SER A  96     110.443  12.108  26.348  1.00  0.00           O  
ATOM   1534  CB  SER A  96     113.736  12.711  26.240  1.00  0.00           C  
ATOM   1535  OG  SER A  96     113.599  11.582  27.060  1.00  0.00           O  
ATOM   1536  H   SER A  96     113.429  14.733  24.732  1.00  0.00           H  
ATOM   1537  HA  SER A  96     112.361  12.081  24.735  1.00  0.00           H  
ATOM   1538 1HB  SER A  96     114.594  12.583  25.581  1.00  0.00           H  
ATOM   1539 2HB  SER A  96     113.922  13.589  26.856  1.00  0.00           H  
ATOM   1540  HG  SER A  96     114.427  11.503  27.541  1.00  0.00           H  
ATOM   1541  N   LYS A  97     111.184  14.125  27.047  1.00  0.00           N  
ATOM   1542  CA  LYS A  97     110.087  14.349  27.979  1.00  0.00           C  
ATOM   1543  C   LYS A  97     108.734  14.404  27.288  1.00  0.00           C  
ATOM   1544  O   LYS A  97     107.722  14.017  27.871  1.00  0.00           O  
ATOM   1545  CB  LYS A  97     110.319  15.640  28.763  1.00  0.00           C  
ATOM   1546  CG  LYS A  97     111.425  15.553  29.807  1.00  0.00           C  
ATOM   1547  CD  LYS A  97     111.566  16.858  30.573  1.00  0.00           C  
ATOM   1548  CE  LYS A  97     112.632  16.756  31.654  1.00  0.00           C  
ATOM   1549  NZ  LYS A  97     112.750  18.011  32.442  1.00  0.00           N1+
ATOM   1550  H   LYS A  97     111.901  14.830  26.952  1.00  0.00           H  
ATOM   1551  HA  LYS A  97     110.052  13.514  28.678  1.00  0.00           H  
ATOM   1552 1HB  LYS A  97     110.575  16.445  28.073  1.00  0.00           H  
ATOM   1553 2HB  LYS A  97     109.399  15.927  29.272  1.00  0.00           H  
ATOM   1554 1HG  LYS A  97     111.198  14.751  30.511  1.00  0.00           H  
ATOM   1555 2HG  LYS A  97     112.370  15.325  29.317  1.00  0.00           H  
ATOM   1556 1HD  LYS A  97     111.835  17.660  29.885  1.00  0.00           H  
ATOM   1557 2HD  LYS A  97     110.613  17.111  31.041  1.00  0.00           H  
ATOM   1558 1HE  LYS A  97     112.387  15.937  32.331  1.00  0.00           H  
ATOM   1559 2HE  LYS A  97     113.597  16.539  31.194  1.00  0.00           H  
ATOM   1560 1HZ  LYS A  97     113.467  17.902  33.147  1.00  0.00           H  
ATOM   1561 2HZ  LYS A  97     112.997  18.775  31.828  1.00  0.00           H  
ATOM   1562 3HZ  LYS A  97     111.868  18.213  32.891  1.00  0.00           H  
ATOM   1563  N   GLU A  98     108.705  14.894  26.057  1.00  0.00           N  
ATOM   1564  CA  GLU A  98     107.453  14.957  25.314  1.00  0.00           C  
ATOM   1565  C   GLU A  98     107.097  13.645  24.618  1.00  0.00           C  
ATOM   1566  O   GLU A  98     106.059  13.548  23.967  1.00  0.00           O  
ATOM   1567  CB  GLU A  98     107.524  16.081  24.278  1.00  0.00           C  
ATOM   1568  CG  GLU A  98     107.642  17.479  24.873  1.00  0.00           C  
ATOM   1569  CD  GLU A  98     106.424  17.883  25.656  1.00  0.00           C  
ATOM   1570  OE1 GLU A  98     105.351  17.453  25.314  1.00  0.00           O  
ATOM   1571  OE2 GLU A  98     106.569  18.627  26.597  1.00  0.00           O1-
ATOM   1572  H   GLU A  98     109.554  15.226  25.619  1.00  0.00           H  
ATOM   1573  HA  GLU A  98     106.646  15.170  26.015  1.00  0.00           H  
ATOM   1574 1HB  GLU A  98     108.382  15.921  23.626  1.00  0.00           H  
ATOM   1575 2HB  GLU A  98     106.631  16.057  23.654  1.00  0.00           H  
ATOM   1576 1HG  GLU A  98     108.509  17.509  25.530  1.00  0.00           H  
ATOM   1577 2HG  GLU A  98     107.804  18.191  24.066  1.00  0.00           H  
ATOM   1578  N   GLY A  99     107.955  12.636  24.752  1.00  0.00           N  
ATOM   1579  CA  GLY A  99     107.701  11.345  24.133  1.00  0.00           C  
ATOM   1580  C   GLY A  99     107.856  11.428  22.627  1.00  0.00           C  
ATOM   1581  O   GLY A  99     107.080  10.834  21.872  1.00  0.00           O  
ATOM   1582  H   GLY A  99     108.800  12.765  25.292  1.00  0.00           H  
ATOM   1583 1HA  GLY A  99     108.392  10.606  24.537  1.00  0.00           H  
ATOM   1584 2HA  GLY A  99     106.694  11.014  24.384  1.00  0.00           H  
ATOM   1585  N   ASP A 100     108.858  12.188  22.192  1.00  0.00           N  
ATOM   1586  CA  ASP A 100     109.102  12.408  20.771  1.00  0.00           C  
ATOM   1587  C   ASP A 100     110.500  11.909  20.403  1.00  0.00           C  
ATOM   1588  O   ASP A 100     111.432  12.701  20.256  1.00  0.00           O  
ATOM   1589  CB  ASP A 100     108.962  13.890  20.415  1.00  0.00           C  
ATOM   1590  CG  ASP A 100     109.061  14.152  18.918  1.00  0.00           C  
ATOM   1591  OD1 ASP A 100     109.752  13.420  18.251  1.00  0.00           O  
ATOM   1592  OD2 ASP A 100     108.446  15.084  18.457  1.00  0.00           O1-
ATOM   1593  H   ASP A 100     109.467  12.626  22.868  1.00  0.00           H  
ATOM   1594  HA  ASP A 100     108.363  11.844  20.200  1.00  0.00           H  
ATOM   1595 1HB  ASP A 100     107.998  14.259  20.769  1.00  0.00           H  
ATOM   1596 2HB  ASP A 100     109.738  14.461  20.922  1.00  0.00           H  
ATOM   1597  N   PRO A 101     110.656  10.585  20.256  1.00  0.00           N  
ATOM   1598  CA  PRO A 101     111.972  10.038  19.913  1.00  0.00           C  
ATOM   1599  C   PRO A 101     112.429  10.394  18.493  1.00  0.00           C  
ATOM   1600  O   PRO A 101     113.618  10.326  18.178  1.00  0.00           O  
ATOM   1601  CB  PRO A 101     111.748   8.529  20.062  1.00  0.00           C  
ATOM   1602  CG  PRO A 101     110.286   8.351  19.834  1.00  0.00           C  
ATOM   1603  CD  PRO A 101     109.656   9.556  20.478  1.00  0.00           C  
ATOM   1604  NV  PRO A 101     110.667  10.608  20.257  1.00  0.00           N  
ATOM   1605  HA  PRO A 101     112.717  10.411  20.631  1.00  0.00           H  
ATOM   1606 1HB  PRO A 101     112.366   7.983  19.333  1.00  0.00           H  
ATOM   1607 2HB  PRO A 101     112.068   8.198  21.062  1.00  0.00           H  
ATOM   1608 1HG  PRO A 101     110.076   8.288  18.754  1.00  0.00           H  
ATOM   1609 2HG  PRO A 101     109.944   7.405  20.280  1.00  0.00           H  
ATOM   1610 1HD  PRO A 101     108.708   9.789  19.973  1.00  0.00           H  
ATOM   1611 2HD  PRO A 101     109.488   9.357  21.546  1.00  0.00           H  
ATOM   1612  N   GLU A 102     111.507  10.774  17.618  1.00  0.00           N  
ATOM   1613  CA  GLU A 102     111.896  11.136  16.253  1.00  0.00           C  
ATOM   1614  C   GLU A 102     112.778  12.377  16.286  1.00  0.00           C  
ATOM   1615  O   GLU A 102     113.776  12.461  15.570  1.00  0.00           O  
ATOM   1616  CB  GLU A 102     110.665  11.385  15.381  1.00  0.00           C  
ATOM   1617  CG  GLU A 102     110.977  11.693  13.923  1.00  0.00           C  
ATOM   1618  CD  GLU A 102     109.743  11.828  13.076  1.00  0.00           C  
ATOM   1619  OE1 GLU A 102     108.667  11.663  13.598  1.00  0.00           O  
ATOM   1620  OE2 GLU A 102     109.877  12.096  11.905  1.00  0.00           O1-
ATOM   1621  H   GLU A 102     110.533  10.821  17.879  1.00  0.00           H  
ATOM   1622  HA  GLU A 102     112.469  10.310  15.827  1.00  0.00           H  
ATOM   1623 1HB  GLU A 102     110.017  10.509  15.406  1.00  0.00           H  
ATOM   1624 2HB  GLU A 102     110.097  12.223  15.786  1.00  0.00           H  
ATOM   1625 1HG  GLU A 102     111.542  12.624  13.873  1.00  0.00           H  
ATOM   1626 2HG  GLU A 102     111.604  10.898  13.523  1.00  0.00           H  
ATOM   1627  N   MET A 103     112.410  13.344  17.120  1.00  0.00           N  
ATOM   1628  CA  MET A 103     113.224  14.564  17.253  1.00  0.00           C  
ATOM   1629  C   MET A 103     114.524  14.296  17.989  1.00  0.00           C  
ATOM   1630  O   MET A 103     115.512  15.002  17.798  1.00  0.00           O  
ATOM   1631  CB  MET A 103     112.432  15.654  17.972  1.00  0.00           C  
ATOM   1632  CG  MET A 103     111.250  16.201  17.182  1.00  0.00           C  
ATOM   1633  SD  MET A 103     111.733  16.849  15.569  1.00  0.00           S  
ATOM   1634  CE  MET A 103     112.630  18.321  16.050  1.00  0.00           C  
ATOM   1635  H   MET A 103     111.568  13.252  17.673  1.00  0.00           H  
ATOM   1636  HA  MET A 103     113.467  14.929  16.256  1.00  0.00           H  
ATOM   1637 1HB  MET A 103     112.052  15.267  18.915  1.00  0.00           H  
ATOM   1638 2HB  MET A 103     113.094  16.491  18.204  1.00  0.00           H  
ATOM   1639 1HG  MET A 103     110.519  15.408  17.030  1.00  0.00           H  
ATOM   1640 2HG  MET A 103     110.774  17.001  17.747  1.00  0.00           H  
ATOM   1641 1HE  MET A 103     112.993  18.834  15.160  1.00  0.00           H  
ATOM   1642 2HE  MET A 103     111.969  18.985  16.609  1.00  0.00           H  
ATOM   1643 3HE  MET A 103     113.477  18.042  16.679  1.00  0.00           H  
ATOM   1644  N   VAL A 104     114.547  13.268  18.846  1.00  0.00           N  
ATOM   1645  CA  VAL A 104     115.791  12.878  19.511  1.00  0.00           C  
ATOM   1646  C   VAL A 104     116.766  12.412  18.435  1.00  0.00           C  
ATOM   1647  O   VAL A 104     117.951  12.748  18.470  1.00  0.00           O  
ATOM   1648  CB  VAL A 104     115.545  11.751  20.533  1.00  0.00           C  
ATOM   1649  CG1 VAL A 104     116.867  11.230  21.077  1.00  0.00           C  
ATOM   1650  CG2 VAL A 104     114.660  12.257  21.660  1.00  0.00           C  
ATOM   1651  H   VAL A 104     113.701  12.752  19.041  1.00  0.00           H  
ATOM   1652  HA  VAL A 104     116.193  13.749  20.030  1.00  0.00           H  
ATOM   1653  HB  VAL A 104     115.056  10.918  20.029  1.00  0.00           H  
ATOM   1654 1HG1 VAL A 104     116.676  10.435  21.796  1.00  0.00           H  
ATOM   1655 2HG1 VAL A 104     117.470  10.841  20.256  1.00  0.00           H  
ATOM   1656 3HG1 VAL A 104     117.405  12.043  21.568  1.00  0.00           H  
ATOM   1657 1HG2 VAL A 104     114.491  11.456  22.379  1.00  0.00           H  
ATOM   1658 2HG2 VAL A 104     115.149  13.095  22.159  1.00  0.00           H  
ATOM   1659 3HG2 VAL A 104     113.703  12.586  21.253  1.00  0.00           H  
ATOM   1660  N   LEU A 105     116.265  11.632  17.477  1.00  0.00           N  
ATOM   1661  CA  LEU A 105     117.088  11.186  16.358  1.00  0.00           C  
ATOM   1662  C   LEU A 105     117.669  12.387  15.589  1.00  0.00           C  
ATOM   1663  O   LEU A 105     118.845  12.394  15.227  1.00  0.00           O  
ATOM   1664  CB  LEU A 105     116.258  10.308  15.413  1.00  0.00           C  
ATOM   1665  CG  LEU A 105     116.951   9.891  14.111  1.00  0.00           C  
ATOM   1666  CD1 LEU A 105     118.208   9.096  14.437  1.00  0.00           C  
ATOM   1667  CD2 LEU A 105     115.990   9.071  13.263  1.00  0.00           C  
ATOM   1668  H   LEU A 105     115.297  11.345  17.522  1.00  0.00           H  
ATOM   1669  HA  LEU A 105     117.912  10.594  16.752  1.00  0.00           H  
ATOM   1670 1HB  LEU A 105     115.971   9.400  15.943  1.00  0.00           H  
ATOM   1671 2HB  LEU A 105     115.347  10.848  15.146  1.00  0.00           H  
ATOM   1672  HG  LEU A 105     117.253  10.782  13.558  1.00  0.00           H  
ATOM   1673 1HD1 LEU A 105     118.703   8.800  13.511  1.00  0.00           H  
ATOM   1674 2HD1 LEU A 105     118.885   9.713  15.027  1.00  0.00           H  
ATOM   1675 3HD1 LEU A 105     117.939   8.207  15.005  1.00  0.00           H  
ATOM   1676 1HD2 LEU A 105     116.484   8.776  12.336  1.00  0.00           H  
ATOM   1677 2HD2 LEU A 105     115.689   8.180  13.814  1.00  0.00           H  
ATOM   1678 3HD2 LEU A 105     115.109   9.669  13.030  1.00  0.00           H  
ATOM   1679  N   LEU A 106     116.858  13.401  15.338  1.00  0.00           N  
ATOM   1680  CA  LEU A 106     117.374  14.578  14.644  1.00  0.00           C  
ATOM   1681  C   LEU A 106     118.509  15.249  15.418  1.00  0.00           C  
ATOM   1682  O   LEU A 106     119.422  15.824  14.830  1.00  0.00           O  
ATOM   1683  CB  LEU A 106     116.245  15.589  14.413  1.00  0.00           C  
ATOM   1684  CG  LEU A 106     115.512  15.474  13.071  1.00  0.00           C  
ATOM   1685  CD1 LEU A 106     114.818  14.121  12.984  1.00  0.00           C  
ATOM   1686  CD2 LEU A 106     114.512  16.612  12.938  1.00  0.00           C  
ATOM   1687  H   LEU A 106     115.885  13.380  15.615  1.00  0.00           H  
ATOM   1688  HA  LEU A 106     117.785  14.263  13.684  1.00  0.00           H  
ATOM   1689 1HB  LEU A 106     115.505  15.471  15.204  1.00  0.00           H  
ATOM   1690 2HB  LEU A 106     116.660  16.595  14.480  1.00  0.00           H  
ATOM   1691  HG  LEU A 106     116.235  15.529  12.255  1.00  0.00           H  
ATOM   1692 1HD1 LEU A 106     114.297  14.040  12.030  1.00  0.00           H  
ATOM   1693 2HD1 LEU A 106     115.558  13.327  13.063  1.00  0.00           H  
ATOM   1694 3HD1 LEU A 106     114.099  14.031  13.798  1.00  0.00           H  
ATOM   1695 1HD2 LEU A 106     113.993  16.531  11.981  1.00  0.00           H  
ATOM   1696 2HD2 LEU A 106     113.788  16.556  13.751  1.00  0.00           H  
ATOM   1697 3HD2 LEU A 106     115.038  17.566  12.984  1.00  0.00           H  
ATOM   1698  N   ALA A 107     118.464  15.183  16.752  1.00  0.00           N  
ATOM   1699  CA  ALA A 107     119.533  15.727  17.572  1.00  0.00           C  
ATOM   1700  C   ALA A 107     120.812  14.979  17.231  1.00  0.00           C  
ATOM   1701  O   ALA A 107     121.896  15.564  17.207  1.00  0.00           O  
ATOM   1702  CB  ALA A 107     119.231  15.597  19.041  1.00  0.00           C  
ATOM   1703  H   ALA A 107     117.670  14.748  17.202  1.00  0.00           H  
ATOM   1704  HA  ALA A 107     119.635  16.787  17.339  1.00  0.00           H  
ATOM   1705 1HB  ALA A 107     120.056  16.014  19.621  1.00  0.00           H  
ATOM   1706 2HB  ALA A 107     118.312  16.138  19.273  1.00  0.00           H  
ATOM   1707 3HB  ALA A 107     119.106  14.546  19.295  1.00  0.00           H  
ATOM   1708  N   ALA A 108     120.678  13.695  16.970  1.00  0.00           N  
ATOM   1709  CA  ALA A 108     121.854  12.912  16.604  1.00  0.00           C  
ATOM   1710  C   ALA A 108     122.428  13.375  15.272  1.00  0.00           C  
ATOM   1711  O   ALA A 108     123.644  13.396  15.081  1.00  0.00           O  
ATOM   1712  CB  ALA A 108     121.500  11.412  16.558  1.00  0.00           C  
ATOM   1713  H   ALA A 108     119.777  13.237  17.015  1.00  0.00           H  
ATOM   1714  HA  ALA A 108     122.618  13.073  17.366  1.00  0.00           H  
ATOM   1715 1HB  ALA A 108     122.385  10.837  16.285  1.00  0.00           H  
ATOM   1716 2HB  ALA A 108     121.148  11.092  17.539  1.00  0.00           H  
ATOM   1717 3HB  ALA A 108     120.720  11.245  15.820  1.00  0.00           H  
ATOM   1718  N   TRP A 109     121.548  13.743  14.356  1.00  0.00           N  
ATOM   1719  CA  TRP A 109     121.964  14.261  13.066  1.00  0.00           C  
ATOM   1720  C   TRP A 109     122.715  15.596  13.200  1.00  0.00           C  
ATOM   1721  O   TRP A 109     123.595  15.910  12.399  1.00  0.00           O  
ATOM   1722  CB  TRP A 109     120.746  14.440  12.158  1.00  0.00           C  
ATOM   1723  CG  TRP A 109     120.066  13.151  11.806  1.00  0.00           C  
ATOM   1724  CD1 TRP A 109     120.539  11.893  12.033  1.00  0.00           C  
ATOM   1725  CD2 TRP A 109     118.780  12.987  11.163  1.00  0.00           C  
ATOM   1726  CE2 TRP A 109     118.557  11.613  11.041  1.00  0.00           C  
ATOM   1727  CE3 TRP A 109     117.814  13.883  10.688  1.00  0.00           C  
ATOM   1728  NE1 TRP A 109     119.641  10.961  11.575  1.00  0.00           N  
ATOM   1729  CZ2 TRP A 109     117.406  11.105  10.460  1.00  0.00           C  
ATOM   1730  CZ3 TRP A 109     116.661  13.373  10.105  1.00  0.00           C  
ATOM   1731  CH2 TRP A 109     116.463  12.021   9.996  1.00  0.00           C  
ATOM   1732  H   TRP A 109     120.562  13.663  14.559  1.00  0.00           H  
ATOM   1733  HA  TRP A 109     122.652  13.547  12.613  1.00  0.00           H  
ATOM   1734 1HB  TRP A 109     120.020  15.088  12.648  1.00  0.00           H  
ATOM   1735 2HB  TRP A 109     121.049  14.931  11.235  1.00  0.00           H  
ATOM   1736  HD1 TRP A 109     121.490  11.661  12.508  1.00  0.00           H  
ATOM   1737  HE1 TRP A 109     119.757   9.960  11.621  1.00  0.00           H  
ATOM   1738  HE3 TRP A 109     117.964  14.957  10.776  1.00  0.00           H  
ATOM   1739  HZ2 TRP A 109     117.233  10.034  10.362  1.00  0.00           H  
ATOM   1740  HZ3 TRP A 109     115.912  14.077   9.738  1.00  0.00           H  
ATOM   1741  HH2 TRP A 109     115.543  11.655   9.534  1.00  0.00           H  
ATOM   1742  N   VAL A 110     122.365  16.387  14.213  1.00  0.00           N  
ATOM   1743  CA  VAL A 110     123.095  17.633  14.462  1.00  0.00           C  
ATOM   1744  C   VAL A 110     124.505  17.309  14.877  1.00  0.00           C  
ATOM   1745  O   VAL A 110     125.461  17.893  14.366  1.00  0.00           O  
ATOM   1746  CB  VAL A 110     122.414  18.466  15.567  1.00  0.00           C  
ATOM   1747  CG1 VAL A 110     123.270  19.672  15.926  1.00  0.00           C  
ATOM   1748  CG2 VAL A 110     121.032  18.901  15.108  1.00  0.00           C  
ATOM   1749  H   VAL A 110     121.595  16.138  14.816  1.00  0.00           H  
ATOM   1750  HA  VAL A 110     123.102  18.221  13.544  1.00  0.00           H  
ATOM   1751  HB  VAL A 110     122.326  17.856  16.466  1.00  0.00           H  
ATOM   1752 1HG1 VAL A 110     122.772  20.249  16.708  1.00  0.00           H  
ATOM   1753 2HG1 VAL A 110     124.240  19.336  16.285  1.00  0.00           H  
ATOM   1754 3HG1 VAL A 110     123.403  20.299  15.044  1.00  0.00           H  
ATOM   1755 1HG2 VAL A 110     120.556  19.487  15.895  1.00  0.00           H  
ATOM   1756 2HG2 VAL A 110     121.121  19.506  14.207  1.00  0.00           H  
ATOM   1757 3HG2 VAL A 110     120.424  18.020  14.897  1.00  0.00           H  
ATOM   1758  N   ALA A 111     124.635  16.371  15.808  1.00  0.00           N  
ATOM   1759  CA  ALA A 111     125.958  15.990  16.305  1.00  0.00           C  
ATOM   1760  C   ALA A 111     126.815  15.404  15.188  1.00  0.00           C  
ATOM   1761  O   ALA A 111     128.009  15.690  15.092  1.00  0.00           O  
ATOM   1762  CB  ALA A 111     125.822  14.999  17.458  1.00  0.00           C  
ATOM   1763  H   ALA A 111     123.817  15.912  16.182  1.00  0.00           H  
ATOM   1764  HA  ALA A 111     126.454  16.891  16.669  1.00  0.00           H  
ATOM   1765 1HB  ALA A 111     126.812  14.723  17.820  1.00  0.00           H  
ATOM   1766 2HB  ALA A 111     125.255  15.457  18.268  1.00  0.00           H  
ATOM   1767 3HB  ALA A 111     125.303  14.108  17.111  1.00  0.00           H  
ATOM   1768  N   LEU A 112     126.201  14.577  14.342  1.00  0.00           N  
ATOM   1769  CA  LEU A 112     126.894  13.976  13.208  1.00  0.00           C  
ATOM   1770  C   LEU A 112     127.336  15.021  12.188  1.00  0.00           C  
ATOM   1771  O   LEU A 112     128.431  14.933  11.632  1.00  0.00           O  
ATOM   1772  CB  LEU A 112     125.987  12.946  12.528  1.00  0.00           C  
ATOM   1773  CG  LEU A 112     125.720  11.662  13.326  1.00  0.00           C  
ATOM   1774  CD1 LEU A 112     124.604  10.871  12.659  1.00  0.00           C  
ATOM   1775  CD2 LEU A 112     127.000  10.841  13.406  1.00  0.00           C  
ATOM   1776  H   LEU A 112     125.227  14.361  14.493  1.00  0.00           H  
ATOM   1777  HA  LEU A 112     127.786  13.473  13.577  1.00  0.00           H  
ATOM   1778 1HB  LEU A 112     125.023  13.412  12.320  1.00  0.00           H  
ATOM   1779 2HB  LEU A 112     126.438  12.658  11.577  1.00  0.00           H  
ATOM   1780  HG  LEU A 112     125.391  11.921  14.331  1.00  0.00           H  
ATOM   1781 1HD1 LEU A 112     124.414   9.960  13.227  1.00  0.00           H  
ATOM   1782 2HD1 LEU A 112     123.697  11.475  12.632  1.00  0.00           H  
ATOM   1783 3HD1 LEU A 112     124.898  10.612  11.643  1.00  0.00           H  
ATOM   1784 1HD2 LEU A 112     126.812   9.930  13.974  1.00  0.00           H  
ATOM   1785 2HD2 LEU A 112     127.329  10.582  12.400  1.00  0.00           H  
ATOM   1786 3HD2 LEU A 112     127.775  11.424  13.902  1.00  0.00           H  
ATOM   1787  N   PHE A 113     126.507  16.024  11.917  1.00  0.00           N  
ATOM   1788  CA  PHE A 113     126.924  17.077  10.998  1.00  0.00           C  
ATOM   1789  C   PHE A 113     128.122  17.857  11.522  1.00  0.00           C  
ATOM   1790  O   PHE A 113     129.043  18.179  10.770  1.00  0.00           O  
ATOM   1791  CB  PHE A 113     125.763  18.041  10.738  1.00  0.00           C  
ATOM   1792  CG  PHE A 113     125.957  18.908   9.527  1.00  0.00           C  
ATOM   1793  CD1 PHE A 113     125.674  18.427   8.258  1.00  0.00           C  
ATOM   1794  CD2 PHE A 113     126.424  20.208   9.655  1.00  0.00           C  
ATOM   1795  CE1 PHE A 113     125.852  19.226   7.144  1.00  0.00           C  
ATOM   1796  CE2 PHE A 113     126.602  21.008   8.544  1.00  0.00           C  
ATOM   1797  CZ  PHE A 113     126.316  20.517   7.286  1.00  0.00           C  
ATOM   1798  H   PHE A 113     125.589  16.073  12.336  1.00  0.00           H  
ATOM   1799  HA  PHE A 113     127.223  16.614  10.056  1.00  0.00           H  
ATOM   1800 1HB  PHE A 113     124.842  17.472  10.604  1.00  0.00           H  
ATOM   1801 2HB  PHE A 113     125.628  18.687  11.601  1.00  0.00           H  
ATOM   1802  HD1 PHE A 113     125.306  17.408   8.144  1.00  0.00           H  
ATOM   1803  HD2 PHE A 113     126.649  20.597  10.648  1.00  0.00           H  
ATOM   1804  HE1 PHE A 113     125.625  18.835   6.152  1.00  0.00           H  
ATOM   1805  HE2 PHE A 113     126.968  22.029   8.658  1.00  0.00           H  
ATOM   1806  HZ  PHE A 113     126.457  21.145   6.409  1.00  0.00           H  
ATOM   1807  N   VAL A 114     128.133  18.178  12.814  1.00  0.00           N  
ATOM   1808  CA  VAL A 114     129.246  18.930  13.374  1.00  0.00           C  
ATOM   1809  C   VAL A 114     130.523  18.107  13.248  1.00  0.00           C  
ATOM   1810  O   VAL A 114     131.573  18.628  12.875  1.00  0.00           O  
ATOM   1811  CB  VAL A 114     128.985  19.271  14.853  1.00  0.00           C  
ATOM   1812  CG1 VAL A 114     130.227  19.887  15.484  1.00  0.00           C  
ATOM   1813  CG2 VAL A 114     127.799  20.216  14.966  1.00  0.00           C  
ATOM   1814  H   VAL A 114     127.372  17.904  13.419  1.00  0.00           H  
ATOM   1815  HA  VAL A 114     129.350  19.860  12.816  1.00  0.00           H  
ATOM   1816  HB  VAL A 114     128.773  18.350  15.397  1.00  0.00           H  
ATOM   1817 1HG1 VAL A 114     130.024  20.121  16.530  1.00  0.00           H  
ATOM   1818 2HG1 VAL A 114     131.055  19.179  15.424  1.00  0.00           H  
ATOM   1819 3HG1 VAL A 114     130.490  20.800  14.952  1.00  0.00           H  
ATOM   1820 1HG2 VAL A 114     127.622  20.453  16.015  1.00  0.00           H  
ATOM   1821 2HG2 VAL A 114     128.010  21.134  14.417  1.00  0.00           H  
ATOM   1822 3HG2 VAL A 114     126.912  19.738  14.547  1.00  0.00           H  
ATOM   1823  N   ALA A 115     130.413  16.822  13.564  1.00  0.00           N  
ATOM   1824  CA  ALA A 115     131.592  15.957  13.439  1.00  0.00           C  
ATOM   1825  C   ALA A 115     132.092  15.889  11.994  1.00  0.00           C  
ATOM   1826  O   ALA A 115     133.297  15.905  11.742  1.00  0.00           O  
ATOM   1827  CB  ALA A 115     131.300  14.561  13.961  1.00  0.00           C  
ATOM   1828  H   ALA A 115     129.543  16.424  13.886  1.00  0.00           H  
ATOM   1829  HA  ALA A 115     132.394  16.391  14.037  1.00  0.00           H  
ATOM   1830 1HB  ALA A 115     132.191  13.943  13.857  1.00  0.00           H  
ATOM   1831 2HB  ALA A 115     131.017  14.617  15.013  1.00  0.00           H  
ATOM   1832 3HB  ALA A 115     130.484  14.123  13.388  1.00  0.00           H  
ATOM   1833  N   TRP A 116     131.173  15.812  11.035  1.00  0.00           N  
ATOM   1834  CA  TRP A 116     131.552  15.823   9.625  1.00  0.00           C  
ATOM   1835  C   TRP A 116     132.281  17.093   9.254  1.00  0.00           C  
ATOM   1836  O   TRP A 116     133.312  17.054   8.586  1.00  0.00           O  
ATOM   1837  CB  TRP A 116     130.315  15.672   8.738  1.00  0.00           C  
ATOM   1838  CG  TRP A 116     130.602  15.863   7.279  1.00  0.00           C  
ATOM   1839  CD1 TRP A 116     130.029  16.779   6.449  1.00  0.00           C  
ATOM   1840  CD2 TRP A 116     131.535  15.114   6.464  1.00  0.00           C  
ATOM   1841  CE2 TRP A 116     131.465  15.642   5.172  1.00  0.00           C  
ATOM   1842  CE3 TRP A 116     132.417  14.057   6.726  1.00  0.00           C  
ATOM   1843  NE1 TRP A 116     130.537  16.655   5.181  1.00  0.00           N  
ATOM   1844  CZ2 TRP A 116     132.238  15.147   4.134  1.00  0.00           C  
ATOM   1845  CZ3 TRP A 116     133.193  13.563   5.685  1.00  0.00           C  
ATOM   1846  CH2 TRP A 116     133.106  14.094   4.423  1.00  0.00           C  
ATOM   1847  H   TRP A 116     130.194  15.746  11.282  1.00  0.00           H  
ATOM   1848  HA  TRP A 116     132.238  14.995   9.446  1.00  0.00           H  
ATOM   1849 1HB  TRP A 116     129.886  14.679   8.876  1.00  0.00           H  
ATOM   1850 2HB  TRP A 116     129.562  16.400   9.038  1.00  0.00           H  
ATOM   1851  HD1 TRP A 116     129.273  17.505   6.748  1.00  0.00           H  
ATOM   1852  HE1 TRP A 116     130.275  17.214   4.382  1.00  0.00           H  
ATOM   1853  HE3 TRP A 116     132.491  13.633   7.726  1.00  0.00           H  
ATOM   1854  HZ2 TRP A 116     132.182  15.555   3.125  1.00  0.00           H  
ATOM   1855  HZ3 TRP A 116     133.875  12.738   5.897  1.00  0.00           H  
ATOM   1856  HH2 TRP A 116     133.731  13.682   3.630  1.00  0.00           H  
ATOM   1857  N   LEU A 117     131.757  18.243   9.684  1.00  0.00           N  
ATOM   1858  CA  LEU A 117     132.427  19.511   9.424  1.00  0.00           C  
ATOM   1859  C   LEU A 117     133.767  19.585  10.109  1.00  0.00           C  
ATOM   1860  O   LEU A 117     134.731  20.108   9.551  1.00  0.00           O  
ATOM   1861  CB  LEU A 117     131.552  20.681   9.890  1.00  0.00           C  
ATOM   1862  CG  LEU A 117     130.626  21.283   8.825  1.00  0.00           C  
ATOM   1863  CD1 LEU A 117     129.719  20.195   8.268  1.00  0.00           C  
ATOM   1864  CD2 LEU A 117     129.812  22.412   9.441  1.00  0.00           C  
ATOM   1865  H   LEU A 117     130.885  18.246  10.196  1.00  0.00           H  
ATOM   1866  HA  LEU A 117     132.592  19.602   8.351  1.00  0.00           H  
ATOM   1867 1HB  LEU A 117     130.932  20.343  10.717  1.00  0.00           H  
ATOM   1868 2HB  LEU A 117     132.203  21.478  10.251  1.00  0.00           H  
ATOM   1869  HG  LEU A 117     131.222  21.673   8.001  1.00  0.00           H  
ATOM   1870 1HD1 LEU A 117     129.058  20.622   7.512  1.00  0.00           H  
ATOM   1871 2HD1 LEU A 117     130.326  19.410   7.816  1.00  0.00           H  
ATOM   1872 3HD1 LEU A 117     129.120  19.773   9.075  1.00  0.00           H  
ATOM   1873 1HD2 LEU A 117     129.155  22.840   8.686  1.00  0.00           H  
ATOM   1874 2HD2 LEU A 117     129.214  22.022  10.265  1.00  0.00           H  
ATOM   1875 3HD2 LEU A 117     130.484  23.184   9.816  1.00  0.00           H  
ATOM   1876  N   ALA A 118     133.844  19.062  11.332  1.00  0.00           N  
ATOM   1877  CA  ALA A 118     135.104  19.092  12.062  1.00  0.00           C  
ATOM   1878  C   ALA A 118     136.198  18.312  11.284  1.00  0.00           C  
ATOM   1879  O   ALA A 118     137.361  18.716  11.258  1.00  0.00           O  
ATOM   1880  CB  ALA A 118     134.932  18.522  13.438  1.00  0.00           C  
ATOM   1881  H   ALA A 118     133.033  18.642  11.765  1.00  0.00           H  
ATOM   1882  HA  ALA A 118     135.420  20.132  12.151  1.00  0.00           H  
ATOM   1883 1HB  ALA A 118     135.884  18.553  13.967  1.00  0.00           H  
ATOM   1884 2HB  ALA A 118     134.193  19.109  13.984  1.00  0.00           H  
ATOM   1885 3HB  ALA A 118     134.592  17.491  13.364  1.00  0.00           H  
ATOM   1886  N   TRP A 119     135.802  17.206  10.664  1.00  0.00           N  
ATOM   1887  CA  TRP A 119     136.757  16.450   9.846  1.00  0.00           C  
ATOM   1888  C   TRP A 119     137.257  17.261   8.651  1.00  0.00           C  
ATOM   1889  O   TRP A 119     138.458  17.312   8.383  1.00  0.00           O  
ATOM   1890  CB  TRP A 119     136.113  15.154   9.345  1.00  0.00           C  
ATOM   1891  CG  TRP A 119     137.033  14.317   8.508  1.00  0.00           C  
ATOM   1892  CD1 TRP A 119     138.035  13.510   8.957  1.00  0.00           C  
ATOM   1893  CD2 TRP A 119     137.036  14.196   7.066  1.00  0.00           C  
ATOM   1894  CE2 TRP A 119     138.061  13.306   6.733  1.00  0.00           C  
ATOM   1895  CE3 TRP A 119     136.262  14.761   6.045  1.00  0.00           C  
ATOM   1896  NE1 TRP A 119     138.663  12.900   7.897  1.00  0.00           N  
ATOM   1897  CZ2 TRP A 119     138.342  12.968   5.418  1.00  0.00           C  
ATOM   1898  CZ3 TRP A 119     136.542  14.419   4.726  1.00  0.00           C  
ATOM   1899  CH2 TRP A 119     137.554  13.545   4.423  1.00  0.00           C  
ATOM   1900  H   TRP A 119     134.851  16.873  10.745  1.00  0.00           H  
ATOM   1901  HA  TRP A 119     137.625  16.220  10.463  1.00  0.00           H  
ATOM   1902 1HB  TRP A 119     135.785  14.560  10.197  1.00  0.00           H  
ATOM   1903 2HB  TRP A 119     135.231  15.393   8.751  1.00  0.00           H  
ATOM   1904  HD1 TRP A 119     138.300  13.372  10.003  1.00  0.00           H  
ATOM   1905  HE1 TRP A 119     139.438  12.257   7.964  1.00  0.00           H  
ATOM   1906  HE3 TRP A 119     135.455  15.454   6.280  1.00  0.00           H  
ATOM   1907  HZ2 TRP A 119     139.142  12.274   5.157  1.00  0.00           H  
ATOM   1908  HZ3 TRP A 119     135.936  14.866   3.937  1.00  0.00           H  
ATOM   1909  HH2 TRP A 119     137.745  13.298   3.379  1.00  0.00           H  
ATOM   1910  N   LEU A 120     136.349  17.905   7.924  1.00  0.00           N  
ATOM   1911  CA  LEU A 120     136.719  18.738   6.776  1.00  0.00           C  
ATOM   1912  C   LEU A 120     137.552  19.945   7.180  1.00  0.00           C  
ATOM   1913  O   LEU A 120     138.491  20.326   6.480  1.00  0.00           O  
ATOM   1914  CB  LEU A 120     135.458  19.216   6.044  1.00  0.00           C  
ATOM   1915  CG  LEU A 120     134.675  18.131   5.295  1.00  0.00           C  
ATOM   1916  CD1 LEU A 120     133.330  18.693   4.849  1.00  0.00           C  
ATOM   1917  CD2 LEU A 120     135.486  17.650   4.102  1.00  0.00           C  
ATOM   1918  H   LEU A 120     135.375  17.816   8.173  1.00  0.00           H  
ATOM   1919  HA  LEU A 120     137.300  18.131   6.082  1.00  0.00           H  
ATOM   1920 1HB  LEU A 120     134.785  19.668   6.770  1.00  0.00           H  
ATOM   1921 2HB  LEU A 120     135.745  19.978   5.320  1.00  0.00           H  
ATOM   1922  HG  LEU A 120     134.479  17.295   5.963  1.00  0.00           H  
ATOM   1923 1HD1 LEU A 120     132.771  17.925   4.317  1.00  0.00           H  
ATOM   1924 2HD1 LEU A 120     132.762  19.014   5.723  1.00  0.00           H  
ATOM   1925 3HD1 LEU A 120     133.491  19.545   4.190  1.00  0.00           H  
ATOM   1926 1HD2 LEU A 120     134.929  16.879   3.570  1.00  0.00           H  
ATOM   1927 2HD2 LEU A 120     135.679  18.487   3.430  1.00  0.00           H  
ATOM   1928 3HD2 LEU A 120     136.432  17.237   4.450  1.00  0.00           H  
ATOM   1929  N   PHE A 121     137.184  20.544   8.314  1.00  0.00           N  
ATOM   1930  CA  PHE A 121     137.835  21.735   8.858  1.00  0.00           C  
ATOM   1931  C   PHE A 121     139.203  21.420   9.463  1.00  0.00           C  
ATOM   1932  O   PHE A 121     140.149  22.187   9.313  1.00  0.00           O  
ATOM   1933  CB  PHE A 121     136.946  22.383   9.920  1.00  0.00           C  
ATOM   1934  CG  PHE A 121     137.399  23.754  10.336  1.00  0.00           C  
ATOM   1935  CD1 PHE A 121     137.392  24.805   9.430  1.00  0.00           C  
ATOM   1936  CD2 PHE A 121     137.833  23.995  11.630  1.00  0.00           C  
ATOM   1937  CE1 PHE A 121     137.809  26.067   9.810  1.00  0.00           C  
ATOM   1938  CE2 PHE A 121     138.248  25.256  12.013  1.00  0.00           C  
ATOM   1939  CZ  PHE A 121     138.236  26.292  11.102  1.00  0.00           C  
ATOM   1940  H   PHE A 121     136.406  20.137   8.814  1.00  0.00           H  
ATOM   1941  HA  PHE A 121     137.991  22.445   8.045  1.00  0.00           H  
ATOM   1942 1HB  PHE A 121     135.927  22.461   9.543  1.00  0.00           H  
ATOM   1943 2HB  PHE A 121     136.918  21.751  10.806  1.00  0.00           H  
ATOM   1944  HD1 PHE A 121     137.052  24.628   8.410  1.00  0.00           H  
ATOM   1945  HD2 PHE A 121     137.842  23.175  12.350  1.00  0.00           H  
ATOM   1946  HE1 PHE A 121     137.800  26.885   9.091  1.00  0.00           H  
ATOM   1947  HE2 PHE A 121     138.587  25.430  13.034  1.00  0.00           H  
ATOM   1948  HZ  PHE A 121     138.566  27.286  11.402  1.00  0.00           H  
ATOM   1949  N   GLY A 122     139.300  20.291  10.156  1.00  0.00           N  
ATOM   1950  CA  GLY A 122     140.553  19.909  10.783  1.00  0.00           C  
ATOM   1951  C   GLY A 122     140.625  20.175  12.270  1.00  0.00           C  
ATOM   1952  O   GLY A 122     141.712  20.241  12.841  1.00  0.00           O  
ATOM   1953  H   GLY A 122     138.497  19.687  10.255  1.00  0.00           H  
ATOM   1954 1HA  GLY A 122     140.729  18.844  10.624  1.00  0.00           H  
ATOM   1955 2HA  GLY A 122     141.375  20.445  10.307  1.00  0.00           H  
ATOM   1956  N   ASP A 123     139.472  20.321  12.919  1.00  0.00           N  
ATOM   1957  CA  ASP A 123     139.455  20.603  14.351  1.00  0.00           C  
ATOM   1958  C   ASP A 123     139.163  19.317  15.104  1.00  0.00           C  
ATOM   1959  O   ASP A 123     138.021  18.857  15.146  1.00  0.00           O  
ATOM   1960  CB  ASP A 123     138.408  21.666  14.692  1.00  0.00           C  
ATOM   1961  CG  ASP A 123     138.406  22.041  16.169  1.00  0.00           C  
ATOM   1962  OD1 ASP A 123     138.764  21.214  16.972  1.00  0.00           O  
ATOM   1963  OD2 ASP A 123     138.045  23.151  16.478  1.00  0.00           O1-
ATOM   1964  H   ASP A 123     138.594  20.237  12.426  1.00  0.00           H  
ATOM   1965  HA  ASP A 123     140.434  20.980  14.639  1.00  0.00           H  
ATOM   1966 1HB  ASP A 123     138.597  22.564  14.105  1.00  0.00           H  
ATOM   1967 2HB  ASP A 123     137.417  21.301  14.424  1.00  0.00           H  
ATOM   1968  N   LYS A 124     140.206  18.754  15.694  1.00  0.00           N  
ATOM   1969  CA  LYS A 124     140.076  17.456  16.355  1.00  0.00           C  
ATOM   1970  C   LYS A 124     139.212  17.579  17.615  1.00  0.00           C  
ATOM   1971  O   LYS A 124     138.448  16.674  17.947  1.00  0.00           O  
ATOM   1972  CB  LYS A 124     141.451  16.889  16.708  1.00  0.00           C  
ATOM   1973  CG  LYS A 124     142.272  16.440  15.507  1.00  0.00           C  
ATOM   1974  CD  LYS A 124     143.633  15.909  15.935  1.00  0.00           C  
ATOM   1975  CE  LYS A 124     144.458  15.467  14.737  1.00  0.00           C  
ATOM   1976  NZ  LYS A 124     145.812  14.996  15.135  1.00  0.00           N1+
ATOM   1977  H   LYS A 124     140.997  19.094  15.727  1.00  0.00           H  
ATOM   1978  HA  LYS A 124     139.587  16.765  15.669  1.00  0.00           H  
ATOM   1979 1HB  LYS A 124     142.028  17.641  17.244  1.00  0.00           H  
ATOM   1980 2HB  LYS A 124     141.333  16.032  17.373  1.00  0.00           H  
ATOM   1981 1HG  LYS A 124     141.737  15.652  14.975  1.00  0.00           H  
ATOM   1982 2HG  LYS A 124     142.417  17.279  14.829  1.00  0.00           H  
ATOM   1983 1HD  LYS A 124     144.177  16.689  16.471  1.00  0.00           H  
ATOM   1984 2HD  LYS A 124     143.500  15.060  16.604  1.00  0.00           H  
ATOM   1985 1HE  LYS A 124     143.944  14.658  14.219  1.00  0.00           H  
ATOM   1986 2HE  LYS A 124     144.567  16.301  14.043  1.00  0.00           H  
ATOM   1987 1HZ  LYS A 124     146.326  14.713  14.313  1.00  0.00           H  
ATOM   1988 2HZ  LYS A 124     146.306  15.744  15.600  1.00  0.00           H  
ATOM   1989 3HZ  LYS A 124     145.726  14.211  15.764  1.00  0.00           H  
ATOM   1990  N   GLU A 125     139.344  18.698  18.301  1.00  0.00           N  
ATOM   1991  CA  GLU A 125     138.628  18.920  19.550  1.00  0.00           C  
ATOM   1992  C   GLU A 125     137.118  18.891  19.308  1.00  0.00           C  
ATOM   1993  O   GLU A 125     136.375  18.229  20.035  1.00  0.00           O  
ATOM   1994  CB  GLU A 125     139.035  20.256  20.174  1.00  0.00           C  
ATOM   1995  CG  GLU A 125     138.361  20.562  21.504  1.00  0.00           C  
ATOM   1996  CD  GLU A 125     138.764  21.894  22.073  1.00  0.00           C  
ATOM   1997  OE1 GLU A 125     139.116  22.762  21.310  1.00  0.00           O  
ATOM   1998  OE2 GLU A 125     138.722  22.042  23.271  1.00  0.00           O1-
ATOM   1999  H   GLU A 125     139.847  19.356  18.066  1.00  0.00           H  
ATOM   2000  HA  GLU A 125     138.899  18.129  20.250  1.00  0.00           H  
ATOM   2001 1HB  GLU A 125     140.115  20.269  20.336  1.00  0.00           H  
ATOM   2002 2HB  GLU A 125     138.800  21.067  19.485  1.00  0.00           H  
ATOM   2003 1HG  GLU A 125     137.281  20.553  21.362  1.00  0.00           H  
ATOM   2004 2HG  GLU A 125     138.611  19.777  22.215  1.00  0.00           H  
ATOM   2005  N   VAL A 126     136.688  19.616  18.282  1.00  0.00           N  
ATOM   2006  CA  VAL A 126     135.259  19.651  17.949  1.00  0.00           C  
ATOM   2007  C   VAL A 126     134.833  18.274  17.455  1.00  0.00           C  
ATOM   2008  O   VAL A 126     133.764  17.778  17.810  1.00  0.00           O  
ATOM   2009  CB  VAL A 126     134.967  20.707  16.866  1.00  0.00           C  
ATOM   2010  CG1 VAL A 126     133.540  20.568  16.358  1.00  0.00           C  
ATOM   2011  CG2 VAL A 126     135.210  22.100  17.425  1.00  0.00           C  
ATOM   2012  H   VAL A 126     137.337  20.149  17.720  1.00  0.00           H  
ATOM   2013  HA  VAL A 126     134.698  19.881  18.857  1.00  0.00           H  
ATOM   2014  HB  VAL A 126     135.628  20.535  16.017  1.00  0.00           H  
ATOM   2015 1HG1 VAL A 126     133.351  21.322  15.595  1.00  0.00           H  
ATOM   2016 2HG1 VAL A 126     133.399  19.576  15.930  1.00  0.00           H  
ATOM   2017 3HG1 VAL A 126     132.844  20.711  17.186  1.00  0.00           H  
ATOM   2018 1HG2 VAL A 126     135.002  22.843  16.654  1.00  0.00           H  
ATOM   2019 2HG2 VAL A 126     134.552  22.270  18.278  1.00  0.00           H  
ATOM   2020 3HG2 VAL A 126     136.248  22.191  17.743  1.00  0.00           H  
ATOM   2021  N   PHE A 127     135.665  17.635  16.627  1.00  0.00           N  
ATOM   2022  CA  PHE A 127     135.262  16.329  16.122  1.00  0.00           C  
ATOM   2023  C   PHE A 127     134.939  15.371  17.281  1.00  0.00           C  
ATOM   2024  O   PHE A 127     133.877  14.746  17.307  1.00  0.00           O  
ATOM   2025  CB  PHE A 127     136.366  15.735  15.243  1.00  0.00           C  
ATOM   2026  CG  PHE A 127     136.050  14.364  14.721  1.00  0.00           C  
ATOM   2027  CD1 PHE A 127     135.453  14.200  13.478  1.00  0.00           C  
ATOM   2028  CD2 PHE A 127     136.349  13.234  15.466  1.00  0.00           C  
ATOM   2029  CE1 PHE A 127     135.163  12.938  12.995  1.00  0.00           C  
ATOM   2030  CE2 PHE A 127     136.061  11.972  14.986  1.00  0.00           C  
ATOM   2031  CZ  PHE A 127     135.467  11.824  13.749  1.00  0.00           C  
ATOM   2032  H   PHE A 127     136.554  18.019  16.343  1.00  0.00           H  
ATOM   2033  HA  PHE A 127     134.352  16.453  15.532  1.00  0.00           H  
ATOM   2034 1HB  PHE A 127     136.545  16.392  14.393  1.00  0.00           H  
ATOM   2035 2HB  PHE A 127     137.292  15.677  15.813  1.00  0.00           H  
ATOM   2036  HD1 PHE A 127     135.215  15.082  12.881  1.00  0.00           H  
ATOM   2037  HD2 PHE A 127     136.818  13.352  16.444  1.00  0.00           H  
ATOM   2038  HE1 PHE A 127     134.693  12.824  12.019  1.00  0.00           H  
ATOM   2039  HE2 PHE A 127     136.302  11.091  15.582  1.00  0.00           H  
ATOM   2040  HZ  PHE A 127     135.236  10.828  13.369  1.00  0.00           H  
ATOM   2041  N   LYS A 128     135.852  15.257  18.236  1.00  0.00           N  
ATOM   2042  CA  LYS A 128     135.672  14.306  19.323  1.00  0.00           C  
ATOM   2043  C   LYS A 128     134.411  14.601  20.119  1.00  0.00           C  
ATOM   2044  O   LYS A 128     133.653  13.694  20.460  1.00  0.00           O  
ATOM   2045  CB  LYS A 128     136.889  14.314  20.249  1.00  0.00           C  
ATOM   2046  CG  LYS A 128     136.821  13.301  21.386  1.00  0.00           C  
ATOM   2047  CD  LYS A 128     138.139  13.230  22.141  1.00  0.00           C  
ATOM   2048  CE  LYS A 128     138.069  12.230  23.287  1.00  0.00           C  
ATOM   2049  NZ  LYS A 128     139.385  12.065  23.963  1.00  0.00           N1+
ATOM   2050  H   LYS A 128     136.684  15.830  18.219  1.00  0.00           H  
ATOM   2051  HA  LYS A 128     135.578  13.305  18.897  1.00  0.00           H  
ATOM   2052 1HB  LYS A 128     137.788  14.106  19.671  1.00  0.00           H  
ATOM   2053 2HB  LYS A 128     137.003  15.303  20.692  1.00  0.00           H  
ATOM   2054 1HG  LYS A 128     136.028  13.583  22.078  1.00  0.00           H  
ATOM   2055 2HG  LYS A 128     136.592  12.316  20.980  1.00  0.00           H  
ATOM   2056 1HD  LYS A 128     138.938  12.934  21.459  1.00  0.00           H  
ATOM   2057 2HD  LYS A 128     138.380  14.214  22.546  1.00  0.00           H  
ATOM   2058 1HE  LYS A 128     137.340  12.566  24.019  1.00  0.00           H  
ATOM   2059 2HE  LYS A 128     137.748  11.262  22.905  1.00  0.00           H  
ATOM   2060 1HZ  LYS A 128     139.297  11.395  24.714  1.00  0.00           H  
ATOM   2061 2HZ  LYS A 128     140.069  11.735  23.296  1.00  0.00           H  
ATOM   2062 3HZ  LYS A 128     139.684  12.953  24.339  1.00  0.00           H  
ATOM   2063  N   LYS A 129     134.175  15.874  20.422  1.00  0.00           N  
ATOM   2064  CA  LYS A 129     132.976  16.245  21.166  1.00  0.00           C  
ATOM   2065  C   LYS A 129     131.698  15.931  20.415  1.00  0.00           C  
ATOM   2066  O   LYS A 129     130.746  15.402  20.989  1.00  0.00           O  
ATOM   2067  CB  LYS A 129     133.014  17.735  21.514  1.00  0.00           C  
ATOM   2068  CG  LYS A 129     134.059  18.111  22.554  1.00  0.00           C  
ATOM   2069  CD  LYS A 129     134.068  19.611  22.811  1.00  0.00           C  
ATOM   2070  CE  LYS A 129     135.177  20.001  23.776  1.00  0.00           C  
ATOM   2071  NZ  LYS A 129     135.220  21.470  24.010  1.00  0.00           N1+
ATOM   2072  H   LYS A 129     134.823  16.596  20.140  1.00  0.00           H  
ATOM   2073  HA  LYS A 129     132.969  15.693  22.105  1.00  0.00           H  
ATOM   2074 1HB  LYS A 129     133.215  18.314  20.612  1.00  0.00           H  
ATOM   2075 2HB  LYS A 129     132.038  18.043  21.891  1.00  0.00           H  
ATOM   2076 1HG  LYS A 129     133.844  17.592  23.489  1.00  0.00           H  
ATOM   2077 2HG  LYS A 129     135.045  17.804  22.207  1.00  0.00           H  
ATOM   2078 1HD  LYS A 129     134.215  20.139  21.868  1.00  0.00           H  
ATOM   2079 2HD  LYS A 129     133.109  19.915  23.232  1.00  0.00           H  
ATOM   2080 1HE  LYS A 129     135.021  19.498  24.730  1.00  0.00           H  
ATOM   2081 2HE  LYS A 129     136.139  19.683  23.375  1.00  0.00           H  
ATOM   2082 1HZ  LYS A 129     135.967  21.688  24.654  1.00  0.00           H  
ATOM   2083 2HZ  LYS A 129     135.382  21.947  23.132  1.00  0.00           H  
ATOM   2084 3HZ  LYS A 129     134.340  21.776  24.400  1.00  0.00           H  
ATOM   2085  N   ALA A 130     131.689  16.262  19.134  1.00  0.00           N  
ATOM   2086  CA  ALA A 130     130.510  16.056  18.304  1.00  0.00           C  
ATOM   2087  C   ALA A 130     130.272  14.559  18.101  1.00  0.00           C  
ATOM   2088  O   ALA A 130     129.135  14.090  18.157  1.00  0.00           O  
ATOM   2089  CB  ALA A 130     130.663  16.728  16.978  1.00  0.00           C  
ATOM   2090  H   ALA A 130     132.517  16.664  18.719  1.00  0.00           H  
ATOM   2091  HA  ALA A 130     129.655  16.496  18.817  1.00  0.00           H  
ATOM   2092 1HB  ALA A 130     129.768  16.559  16.380  1.00  0.00           H  
ATOM   2093 2HB  ALA A 130     130.805  17.798  17.126  1.00  0.00           H  
ATOM   2094 3HB  ALA A 130     131.530  16.316  16.461  1.00  0.00           H  
ATOM   2095  N   ALA A 131     131.335  13.816  17.867  1.00  0.00           N  
ATOM   2096  CA  ALA A 131     131.208  12.386  17.611  1.00  0.00           C  
ATOM   2097  C   ALA A 131     130.703  11.667  18.857  1.00  0.00           C  
ATOM   2098  O   ALA A 131     129.827  10.806  18.776  1.00  0.00           O  
ATOM   2099  CB  ALA A 131     132.559  11.796  17.163  1.00  0.00           C  
ATOM   2100  H   ALA A 131     132.255  14.236  17.864  1.00  0.00           H  
ATOM   2101  HA  ALA A 131     130.479  12.249  16.812  1.00  0.00           H  
ATOM   2102 1HB  ALA A 131     132.444  10.727  16.975  1.00  0.00           H  
ATOM   2103 2HB  ALA A 131     132.887  12.290  16.247  1.00  0.00           H  
ATOM   2104 3HB  ALA A 131     133.300  11.948  17.944  1.00  0.00           H  
ATOM   2105  N   GLU A 132     131.246  12.010  20.018  1.00  0.00           N  
ATOM   2106  CA  GLU A 132     130.762  11.378  21.240  1.00  0.00           C  
ATOM   2107  C   GLU A 132     129.318  11.780  21.525  1.00  0.00           C  
ATOM   2108  O   GLU A 132     128.518  10.972  22.000  1.00  0.00           O  
ATOM   2109  CB  GLU A 132     131.651  11.757  22.426  1.00  0.00           C  
ATOM   2110  CG  GLU A 132     133.042  11.136  22.392  1.00  0.00           C  
ATOM   2111  CD  GLU A 132     133.899  11.555  23.555  1.00  0.00           C  
ATOM   2112  OE1 GLU A 132     133.460  12.376  24.325  1.00  0.00           O  
ATOM   2113  OE2 GLU A 132     134.991  11.051  23.674  1.00  0.00           O1-
ATOM   2114  H   GLU A 132     131.983  12.696  20.078  1.00  0.00           H  
ATOM   2115  HA  GLU A 132     130.772  10.297  21.098  1.00  0.00           H  
ATOM   2116 1HB  GLU A 132     131.771  12.840  22.461  1.00  0.00           H  
ATOM   2117 2HB  GLU A 132     131.170  11.450  23.356  1.00  0.00           H  
ATOM   2118 1HG  GLU A 132     132.943  10.051  22.401  1.00  0.00           H  
ATOM   2119 2HG  GLU A 132     133.533  11.422  21.463  1.00  0.00           H  
ATOM   2120  N   SER A 133     128.958  13.034  21.235  1.00  0.00           N  
ATOM   2121  CA  SER A 133     127.601  13.494  21.430  1.00  0.00           C  
ATOM   2122  C   SER A 133     126.636  12.677  20.594  1.00  0.00           C  
ATOM   2123  O   SER A 133     125.559  12.302  21.058  1.00  0.00           O  
ATOM   2124  CB  SER A 133     127.485  14.962  21.070  1.00  0.00           C  
ATOM   2125  OG  SER A 133     126.171  15.417  21.226  1.00  0.00           O  
ATOM   2126  H   SER A 133     129.648  13.676  20.875  1.00  0.00           H  
ATOM   2127  HA  SER A 133     127.341  13.372  22.483  1.00  0.00           H  
ATOM   2128 1HB  SER A 133     128.154  15.546  21.703  1.00  0.00           H  
ATOM   2129 2HB  SER A 133     127.804  15.109  20.039  1.00  0.00           H  
ATOM   2130  HG  SER A 133     126.234  16.361  21.391  1.00  0.00           H  
ATOM   2131  N   ALA A 134     127.004  12.389  19.349  1.00  0.00           N  
ATOM   2132  CA  ALA A 134     126.145  11.613  18.477  1.00  0.00           C  
ATOM   2133  C   ALA A 134     125.832  10.237  19.101  1.00  0.00           C  
ATOM   2134  O   ALA A 134     124.714   9.737  18.992  1.00  0.00           O  
ATOM   2135  CB  ALA A 134     126.770  11.453  17.142  1.00  0.00           C  
ATOM   2136  H   ALA A 134     127.897  12.713  19.001  1.00  0.00           H  
ATOM   2137  HA  ALA A 134     125.204  12.151  18.364  1.00  0.00           H  
ATOM   2138 1HB  ALA A 134     126.112  10.868  16.500  1.00  0.00           H  
ATOM   2139 2HB  ALA A 134     126.932  12.435  16.697  1.00  0.00           H  
ATOM   2140 3HB  ALA A 134     127.725  10.938  17.246  1.00  0.00           H  
ATOM   2141  N   LEU A 135     126.836   9.651  19.749  1.00  0.00           N  
ATOM   2142  CA  LEU A 135     126.701   8.335  20.371  1.00  0.00           C  
ATOM   2143  C   LEU A 135     125.810   8.451  21.588  1.00  0.00           C  
ATOM   2144  O   LEU A 135     124.967   7.592  21.837  1.00  0.00           O  
ATOM   2145  CB  LEU A 135     128.069   7.773  20.773  1.00  0.00           C  
ATOM   2146  CG  LEU A 135     129.036   7.488  19.618  1.00  0.00           C  
ATOM   2147  CD1 LEU A 135     130.385   7.054  20.178  1.00  0.00           C  
ATOM   2148  CD2 LEU A 135     128.449   6.413  18.715  1.00  0.00           C  
ATOM   2149  H   LEU A 135     127.720  10.135  19.811  1.00  0.00           H  
ATOM   2150  HA  LEU A 135     126.224   7.663  19.659  1.00  0.00           H  
ATOM   2151 1HB  LEU A 135     128.554   8.484  21.443  1.00  0.00           H  
ATOM   2152 2HB  LEU A 135     127.918   6.840  21.316  1.00  0.00           H  
ATOM   2153  HG  LEU A 135     129.194   8.400  19.042  1.00  0.00           H  
ATOM   2154 1HD1 LEU A 135     131.071   6.852  19.357  1.00  0.00           H  
ATOM   2155 2HD1 LEU A 135     130.793   7.848  20.803  1.00  0.00           H  
ATOM   2156 3HD1 LEU A 135     130.258   6.152  20.775  1.00  0.00           H  
ATOM   2157 1HD2 LEU A 135     129.135   6.210  17.895  1.00  0.00           H  
ATOM   2158 2HD2 LEU A 135     128.293   5.501  19.292  1.00  0.00           H  
ATOM   2159 3HD2 LEU A 135     127.495   6.757  18.315  1.00  0.00           H  
ATOM   2160  N   GLU A 136     125.994   9.523  22.362  1.00  0.00           N  
ATOM   2161  CA  GLU A 136     125.194   9.741  23.556  1.00  0.00           C  
ATOM   2162  C   GLU A 136     123.729   9.918  23.193  1.00  0.00           C  
ATOM   2163  O   GLU A 136     122.845   9.391  23.867  1.00  0.00           O  
ATOM   2164  CB  GLU A 136     125.694  10.964  24.326  1.00  0.00           C  
ATOM   2165  CG  GLU A 136     127.033  10.767  25.021  1.00  0.00           C  
ATOM   2166  CD  GLU A 136     127.558  12.027  25.648  1.00  0.00           C  
ATOM   2167  OE1 GLU A 136     126.999  13.069  25.402  1.00  0.00           O  
ATOM   2168  OE2 GLU A 136     128.523  11.949  26.374  1.00  0.00           O1-
ATOM   2169  H   GLU A 136     126.704  10.200  22.116  1.00  0.00           H  
ATOM   2170  HA  GLU A 136     125.273   8.857  24.192  1.00  0.00           H  
ATOM   2171 1HB  GLU A 136     125.793  11.808  23.643  1.00  0.00           H  
ATOM   2172 2HB  GLU A 136     124.961  11.242  25.085  1.00  0.00           H  
ATOM   2173 1HG  GLU A 136     126.920  10.008  25.796  1.00  0.00           H  
ATOM   2174 2HG  GLU A 136     127.755  10.399  24.294  1.00  0.00           H  
ATOM   2175  N   VAL A 137     123.450  10.662  22.127  1.00  0.00           N  
ATOM   2176  CA  VAL A 137     122.082  10.848  21.705  1.00  0.00           C  
ATOM   2177  C   VAL A 137     121.490   9.530  21.187  1.00  0.00           C  
ATOM   2178  O   VAL A 137     120.332   9.210  21.457  1.00  0.00           O  
ATOM   2179  CB  VAL A 137     122.010  11.921  20.604  1.00  0.00           C  
ATOM   2180  CG1 VAL A 137     120.599  12.022  20.049  1.00  0.00           C  
ATOM   2181  CG2 VAL A 137     122.470  13.261  21.157  1.00  0.00           C  
ATOM   2182  H   VAL A 137     124.189  11.106  21.604  1.00  0.00           H  
ATOM   2183  HA  VAL A 137     121.492  11.157  22.569  1.00  0.00           H  
ATOM   2184  HB  VAL A 137     122.660  11.625  19.779  1.00  0.00           H  
ATOM   2185 1HG1 VAL A 137     120.566  12.785  19.271  1.00  0.00           H  
ATOM   2186 2HG1 VAL A 137     120.303  11.059  19.627  1.00  0.00           H  
ATOM   2187 3HG1 VAL A 137     119.911  12.290  20.850  1.00  0.00           H  
ATOM   2188 1HG2 VAL A 137     122.418  14.015  20.373  1.00  0.00           H  
ATOM   2189 2HG2 VAL A 137     121.824  13.553  21.985  1.00  0.00           H  
ATOM   2190 3HG2 VAL A 137     123.497  13.177  21.510  1.00  0.00           H  
ATOM   2191  N   ALA A 138     122.281   8.757  20.442  1.00  0.00           N  
ATOM   2192  CA  ALA A 138     121.798   7.484  19.928  1.00  0.00           C  
ATOM   2193  C   ALA A 138     121.289   6.625  21.093  1.00  0.00           C  
ATOM   2194  O   ALA A 138     120.250   5.977  20.992  1.00  0.00           O  
ATOM   2195  CB  ALA A 138     122.883   6.780  19.160  1.00  0.00           C  
ATOM   2196  H   ALA A 138     123.223   9.048  20.228  1.00  0.00           H  
ATOM   2197  HA  ALA A 138     120.966   7.687  19.255  1.00  0.00           H  
ATOM   2198 1HB  ALA A 138     122.502   5.831  18.782  1.00  0.00           H  
ATOM   2199 2HB  ALA A 138     123.200   7.403  18.323  1.00  0.00           H  
ATOM   2200 3HB  ALA A 138     123.732   6.595  19.815  1.00  0.00           H  
ATOM   2201  N   LYS A 139     122.021   6.621  22.198  1.00  0.00           N  
ATOM   2202  CA  LYS A 139     121.577   5.876  23.380  1.00  0.00           C  
ATOM   2203  C   LYS A 139     120.287   6.433  23.972  1.00  0.00           C  
ATOM   2204  O   LYS A 139     119.409   5.679  24.390  1.00  0.00           O  
ATOM   2205  CB  LYS A 139     122.674   5.874  24.447  1.00  0.00           C  
ATOM   2206  CG  LYS A 139     123.887   5.019  24.103  1.00  0.00           C  
ATOM   2207  CD  LYS A 139     124.918   5.047  25.222  1.00  0.00           C  
ATOM   2208  CE  LYS A 139     126.161   4.250  24.850  1.00  0.00           C  
ATOM   2209  NZ  LYS A 139     127.171   4.255  25.941  1.00  0.00           N1+
ATOM   2210  H   LYS A 139     122.892   7.130  22.238  1.00  0.00           H  
ATOM   2211  HA  LYS A 139     121.375   4.846  23.086  1.00  0.00           H  
ATOM   2212 1HB  LYS A 139     123.021   6.894  24.616  1.00  0.00           H  
ATOM   2213 2HB  LYS A 139     122.263   5.509  25.389  1.00  0.00           H  
ATOM   2214 1HG  LYS A 139     123.571   3.990  23.936  1.00  0.00           H  
ATOM   2215 2HG  LYS A 139     124.345   5.393  23.188  1.00  0.00           H  
ATOM   2216 1HD  LYS A 139     125.204   6.078  25.427  1.00  0.00           H  
ATOM   2217 2HD  LYS A 139     124.484   4.622  26.126  1.00  0.00           H  
ATOM   2218 1HE  LYS A 139     125.879   3.220  24.633  1.00  0.00           H  
ATOM   2219 2HE  LYS A 139     126.609   4.676  23.952  1.00  0.00           H  
ATOM   2220 1HZ  LYS A 139     127.977   3.717  25.654  1.00  0.00           H  
ATOM   2221 2HZ  LYS A 139     127.451   5.205  26.136  1.00  0.00           H  
ATOM   2222 3HZ  LYS A 139     126.773   3.843  26.772  1.00  0.00           H  
ATOM   2223  N   ARG A 140     120.171   7.755  24.009  1.00  0.00           N  
ATOM   2224  CA  ARG A 140     118.960   8.379  24.513  1.00  0.00           C  
ATOM   2225  C   ARG A 140     117.787   8.078  23.595  1.00  0.00           C  
ATOM   2226  O   ARG A 140     116.653   7.940  24.050  1.00  0.00           O  
ATOM   2227  CB  ARG A 140     119.139   9.886  24.633  1.00  0.00           C  
ATOM   2228  CG  ARG A 140     120.158  10.328  25.671  1.00  0.00           C  
ATOM   2229  CD  ARG A 140     119.737   9.962  27.047  1.00  0.00           C  
ATOM   2230  NE  ARG A 140     120.559  10.607  28.057  1.00  0.00           N  
ATOM   2231  CZ  ARG A 140     120.566  10.276  29.362  1.00  0.00           C  
ATOM   2232  NH1 ARG A 140     119.793   9.308  29.801  1.00  0.00           N1+
ATOM   2233  NH2 ARG A 140     121.353  10.924  30.204  1.00  0.00           N  
ATOM   2234  H   ARG A 140     120.928   8.340  23.685  1.00  0.00           H  
ATOM   2235  HA  ARG A 140     118.740   7.965  25.497  1.00  0.00           H  
ATOM   2236 1HB  ARG A 140     119.447  10.293  23.672  1.00  0.00           H  
ATOM   2237 2HB  ARG A 140     118.183  10.345  24.892  1.00  0.00           H  
ATOM   2238 1HG  ARG A 140     121.115   9.850  25.467  1.00  0.00           H  
ATOM   2239 2HG  ARG A 140     120.276  11.411  25.627  1.00  0.00           H  
ATOM   2240 1HD  ARG A 140     118.701  10.267  27.204  1.00  0.00           H  
ATOM   2241 2HD  ARG A 140     119.819   8.884  27.177  1.00  0.00           H  
ATOM   2242  HE  ARG A 140     121.168  11.357  27.757  1.00  0.00           H  
ATOM   2243 1HH1 ARG A 140     119.194   8.811  29.158  1.00  0.00           H  
ATOM   2244 2HH1 ARG A 140     119.799   9.059  30.780  1.00  0.00           H  
ATOM   2245 1HH2 ARG A 140     121.949  11.670  29.868  1.00  0.00           H  
ATOM   2246 2HH2 ARG A 140     121.361  10.677  31.183  1.00  0.00           H  
ATOM   2247  N   LEU A 141     118.062   7.975  22.297  1.00  0.00           N  
ATOM   2248  CA  LEU A 141     117.024   7.659  21.335  1.00  0.00           C  
ATOM   2249  C   LEU A 141     116.430   6.274  21.673  1.00  0.00           C  
ATOM   2250  O   LEU A 141     115.219   6.071  21.592  1.00  0.00           O  
ATOM   2251  CB  LEU A 141     117.595   7.672  19.911  1.00  0.00           C  
ATOM   2252  CG  LEU A 141     116.617   7.270  18.800  1.00  0.00           C  
ATOM   2253  CD1 LEU A 141     115.417   8.205  18.817  1.00  0.00           C  
ATOM   2254  CD2 LEU A 141     117.328   7.317  17.456  1.00  0.00           C  
ATOM   2255  H   LEU A 141     119.006   8.118  21.973  1.00  0.00           H  
ATOM   2256  HA  LEU A 141     116.240   8.412  21.412  1.00  0.00           H  
ATOM   2257 1HB  LEU A 141     117.953   8.676  19.690  1.00  0.00           H  
ATOM   2258 2HB  LEU A 141     118.444   6.988  19.870  1.00  0.00           H  
ATOM   2259  HG  LEU A 141     116.254   6.258  18.982  1.00  0.00           H  
ATOM   2260 1HD1 LEU A 141     114.722   7.920  18.026  1.00  0.00           H  
ATOM   2261 2HD1 LEU A 141     114.915   8.137  19.782  1.00  0.00           H  
ATOM   2262 3HD1 LEU A 141     115.749   9.228  18.652  1.00  0.00           H  
ATOM   2263 1HD2 LEU A 141     116.635   7.031  16.667  1.00  0.00           H  
ATOM   2264 2HD2 LEU A 141     117.690   8.329  17.271  1.00  0.00           H  
ATOM   2265 3HD2 LEU A 141     118.174   6.627  17.465  1.00  0.00           H  
ATOM   2266  N   VAL A 142     117.282   5.329  22.046  1.00  0.00           N  
ATOM   2267  CA  VAL A 142     116.792   3.965  22.353  1.00  0.00           C  
ATOM   2268  C   VAL A 142     115.952   4.014  23.621  1.00  0.00           C  
ATOM   2269  O   VAL A 142     114.892   3.397  23.697  1.00  0.00           O  
ATOM   2270  CB  VAL A 142     117.959   2.981  22.547  1.00  0.00           C  
ATOM   2271  CG1 VAL A 142     117.438   1.611  22.955  1.00  0.00           C  
ATOM   2272  CG2 VAL A 142     118.775   2.887  21.266  1.00  0.00           C  
ATOM   2273  H   VAL A 142     118.269   5.525  22.126  1.00  0.00           H  
ATOM   2274  HA  VAL A 142     116.168   3.628  21.524  1.00  0.00           H  
ATOM   2275  HB  VAL A 142     118.595   3.339  23.357  1.00  0.00           H  
ATOM   2276 1HG1 VAL A 142     118.280   0.928  23.087  1.00  0.00           H  
ATOM   2277 2HG1 VAL A 142     116.891   1.695  23.893  1.00  0.00           H  
ATOM   2278 3HG1 VAL A 142     116.779   1.226  22.179  1.00  0.00           H  
ATOM   2279 1HG2 VAL A 142     119.599   2.191  21.410  1.00  0.00           H  
ATOM   2280 2HG2 VAL A 142     118.140   2.535  20.453  1.00  0.00           H  
ATOM   2281 3HG2 VAL A 142     119.172   3.871  21.014  1.00  0.00           H  
ATOM   2282  N   GLU A 143     116.438   4.755  24.617  1.00  0.00           N  
ATOM   2283  CA  GLU A 143     115.742   4.853  25.900  1.00  0.00           C  
ATOM   2284  C   GLU A 143     114.316   5.377  25.754  1.00  0.00           C  
ATOM   2285  O   GLU A 143     113.399   4.900  26.421  1.00  0.00           O  
ATOM   2286  CB  GLU A 143     116.524   5.761  26.853  1.00  0.00           C  
ATOM   2287  CG  GLU A 143     117.819   5.156  27.376  1.00  0.00           C  
ATOM   2288  CD  GLU A 143     118.616   6.116  28.213  1.00  0.00           C  
ATOM   2289  OE1 GLU A 143     118.262   7.270  28.260  1.00  0.00           O  
ATOM   2290  OE2 GLU A 143     119.582   5.696  28.809  1.00  0.00           O1-
ATOM   2291  H   GLU A 143     117.305   5.260  24.486  1.00  0.00           H  
ATOM   2292  HA  GLU A 143     115.687   3.856  26.340  1.00  0.00           H  
ATOM   2293 1HB  GLU A 143     116.772   6.693  26.346  1.00  0.00           H  
ATOM   2294 2HB  GLU A 143     115.903   6.009  27.712  1.00  0.00           H  
ATOM   2295 1HG  GLU A 143     117.583   4.277  27.976  1.00  0.00           H  
ATOM   2296 2HG  GLU A 143     118.424   4.831  26.529  1.00  0.00           H  
ATOM   2297  N   VAL A 144     114.142   6.358  24.879  1.00  0.00           N  
ATOM   2298  CA  VAL A 144     112.816   6.891  24.598  1.00  0.00           C  
ATOM   2299  C   VAL A 144     112.043   6.035  23.586  1.00  0.00           C  
ATOM   2300  O   VAL A 144     110.870   5.726  23.789  1.00  0.00           O  
ATOM   2301  CB  VAL A 144     112.936   8.330  24.059  1.00  0.00           C  
ATOM   2302  CG1 VAL A 144     111.561   8.888  23.722  1.00  0.00           C  
ATOM   2303  CG2 VAL A 144     113.642   9.207  25.080  1.00  0.00           C  
ATOM   2304  H   VAL A 144     114.939   6.746  24.398  1.00  0.00           H  
ATOM   2305  HA  VAL A 144     112.243   6.908  25.527  1.00  0.00           H  
ATOM   2306  HB  VAL A 144     113.512   8.313  23.132  1.00  0.00           H  
ATOM   2307 1HG1 VAL A 144     111.665   9.905  23.341  1.00  0.00           H  
ATOM   2308 2HG1 VAL A 144     111.090   8.264  22.962  1.00  0.00           H  
ATOM   2309 3HG1 VAL A 144     110.943   8.898  24.620  1.00  0.00           H  
ATOM   2310 1HG2 VAL A 144     113.722  10.222  24.692  1.00  0.00           H  
ATOM   2311 2HG2 VAL A 144     113.068   9.219  26.007  1.00  0.00           H  
ATOM   2312 3HG2 VAL A 144     114.637   8.813  25.274  1.00  0.00           H  
ATOM   2313  N   ALA A 145     112.700   5.649  22.498  1.00  0.00           N  
ATOM   2314  CA  ALA A 145     112.050   4.863  21.446  1.00  0.00           C  
ATOM   2315  C   ALA A 145     111.535   3.510  21.961  1.00  0.00           C  
ATOM   2316  O   ALA A 145     110.491   3.026  21.524  1.00  0.00           O  
ATOM   2317  CB  ALA A 145     113.010   4.641  20.276  1.00  0.00           C  
ATOM   2318  H   ALA A 145     113.670   5.907  22.392  1.00  0.00           H  
ATOM   2319  HA  ALA A 145     111.182   5.421  21.091  1.00  0.00           H  
ATOM   2320 1HB  ALA A 145     112.514   4.056  19.502  1.00  0.00           H  
ATOM   2321 2HB  ALA A 145     113.309   5.605  19.864  1.00  0.00           H  
ATOM   2322 3HB  ALA A 145     113.892   4.108  20.626  1.00  0.00           H  
ATOM   2323  N   SER A 146     112.262   2.900  22.887  1.00  0.00           N  
ATOM   2324  CA  SER A 146     111.868   1.595  23.406  1.00  0.00           C  
ATOM   2325  C   SER A 146     110.639   1.696  24.307  1.00  0.00           C  
ATOM   2326  O   SER A 146     110.045   0.681  24.672  1.00  0.00           O  
ATOM   2327  CB  SER A 146     113.017   0.975  24.175  1.00  0.00           C  
ATOM   2328  OG  SER A 146     113.245   1.659  25.377  1.00  0.00           O  
ATOM   2329  H   SER A 146     113.101   3.338  23.243  1.00  0.00           H  
ATOM   2330  HA  SER A 146     111.616   0.951  22.565  1.00  0.00           H  
ATOM   2331 1HB  SER A 146     112.792  -0.070  24.385  1.00  0.00           H  
ATOM   2332 2HB  SER A 146     113.918   0.999  23.565  1.00  0.00           H  
ATOM   2333  HG  SER A 146     114.182   1.567  25.560  1.00  0.00           H  
ATOM   2334  N   LYS A 147     110.257   2.921  24.662  1.00  0.00           N  
ATOM   2335  CA  LYS A 147     109.090   3.129  25.506  1.00  0.00           C  
ATOM   2336  C   LYS A 147     107.863   3.503  24.685  1.00  0.00           C  
ATOM   2337  O   LYS A 147     106.753   3.072  24.991  1.00  0.00           O  
ATOM   2338  CB  LYS A 147     109.370   4.213  26.547  1.00  0.00           C  
ATOM   2339  CG  LYS A 147     110.403   3.825  27.599  1.00  0.00           C  
ATOM   2340  CD  LYS A 147     110.663   4.968  28.569  1.00  0.00           C  
ATOM   2341  CE  LYS A 147     111.722   4.594  29.593  1.00  0.00           C  
ATOM   2342  NZ  LYS A 147     112.035   5.726  30.509  1.00  0.00           N1+
ATOM   2343  H   LYS A 147     110.785   3.720  24.344  1.00  0.00           H  
ATOM   2344  HA  LYS A 147     108.866   2.197  26.027  1.00  0.00           H  
ATOM   2345 1HB  LYS A 147     109.726   5.115  26.048  1.00  0.00           H  
ATOM   2346 2HB  LYS A 147     108.446   4.470  27.067  1.00  0.00           H  
ATOM   2347 1HG  LYS A 147     110.043   2.959  28.158  1.00  0.00           H  
ATOM   2348 2HG  LYS A 147     111.337   3.556  27.108  1.00  0.00           H  
ATOM   2349 1HD  LYS A 147     110.998   5.846  28.014  1.00  0.00           H  
ATOM   2350 2HD  LYS A 147     109.741   5.219  29.090  1.00  0.00           H  
ATOM   2351 1HE  LYS A 147     111.375   3.750  30.186  1.00  0.00           H  
ATOM   2352 2HE  LYS A 147     112.637   4.297  29.079  1.00  0.00           H  
ATOM   2353 1HZ  LYS A 147     112.741   5.439  31.171  1.00  0.00           H  
ATOM   2354 2HZ  LYS A 147     112.377   6.510  29.970  1.00  0.00           H  
ATOM   2355 3HZ  LYS A 147     111.200   5.999  31.005  1.00  0.00           H  
ATOM   2356  N   GLU A 148     108.068   4.302  23.644  1.00  0.00           N  
ATOM   2357  CA  GLU A 148     106.979   4.686  22.752  1.00  0.00           C  
ATOM   2358  C   GLU A 148     106.622   3.587  21.752  1.00  0.00           C  
ATOM   2359  O   GLU A 148     105.463   3.452  21.363  1.00  0.00           O  
ATOM   2360  CB  GLU A 148     107.347   5.965  21.999  1.00  0.00           C  
ATOM   2361  CG  GLU A 148     107.521   7.191  22.885  1.00  0.00           C  
ATOM   2362  CD  GLU A 148     106.267   7.550  23.634  1.00  0.00           C  
ATOM   2363  OE1 GLU A 148     105.201   7.346  23.105  1.00  0.00           O  
ATOM   2364  OE2 GLU A 148     106.378   8.032  24.737  1.00  0.00           O1-
ATOM   2365  H   GLU A 148     108.998   4.651  23.462  1.00  0.00           H  
ATOM   2366  HA  GLU A 148     106.090   4.877  23.355  1.00  0.00           H  
ATOM   2367 1HB  GLU A 148     108.281   5.812  21.456  1.00  0.00           H  
ATOM   2368 2HB  GLU A 148     106.576   6.190  21.263  1.00  0.00           H  
ATOM   2369 1HG  GLU A 148     108.316   6.997  23.603  1.00  0.00           H  
ATOM   2370 2HG  GLU A 148     107.823   8.034  22.265  1.00  0.00           H  
ATOM   2371  N   GLY A 149     107.613   2.801  21.353  1.00  0.00           N  
ATOM   2372  CA  GLY A 149     107.409   1.711  20.411  1.00  0.00           C  
ATOM   2373  C   GLY A 149     108.594   0.778  20.568  1.00  0.00           C  
ATOM   2374  O   GLY A 149     108.587   0.002  21.530  1.00  0.00           O  
ATOM   2375  H   GLY A 149     108.427   2.880  21.617  1.00  0.00           H  
ATOM   2376 1HA  GLY A 149     106.462   1.213  20.631  1.00  0.00           H  
ATOM   2377 2HA  GLY A 149     107.333   2.112  19.400  1.00  0.00           H  
ATOM   2378  N   ASP A 150     109.611   0.814  19.692  1.00  0.00           N  
ATOM   2379  CA  ASP A 150     109.660   1.500  18.383  1.00  0.00           C  
ATOM   2380  C   ASP A 150     110.899   0.928  17.688  1.00  0.00           C  
ATOM   2381  O   ASP A 150     111.960   1.551  17.678  1.00  0.00           O  
ATOM   2382  CB  ASP A 150     109.759   3.021  18.523  1.00  0.00           C  
ATOM   2383  CG  ASP A 150     109.686   3.745  17.186  1.00  0.00           C  
ATOM   2384  OD1 ASP A 150     110.342   3.319  16.263  1.00  0.00           O  
ATOM   2385  OD2 ASP A 150     108.974   4.718  17.098  1.00  0.00           O1-
ATOM   2386  H   ASP A 150     110.418   0.295  20.006  1.00  0.00           H  
ATOM   2387  HA  ASP A 150     108.736   1.287  17.845  1.00  0.00           H  
ATOM   2388 1HB  ASP A 150     108.953   3.381  19.161  1.00  0.00           H  
ATOM   2389 2HB  ASP A 150     110.701   3.281  19.008  1.00  0.00           H  
ATOM   2390  N   PRO A 151     110.776  -0.267  17.100  1.00  0.00           N  
ATOM   2391  CA  PRO A 151     111.944  -0.914  16.494  1.00  0.00           C  
ATOM   2392  C   PRO A 151     112.679  -0.050  15.463  1.00  0.00           C  
ATOM   2393  O   PRO A 151     113.901  -0.124  15.335  1.00  0.00           O  
ATOM   2394  CB  PRO A 151     111.325  -2.149  15.834  1.00  0.00           C  
ATOM   2395  CG  PRO A 151     110.158  -2.481  16.702  1.00  0.00           C  
ATOM   2396  CD  PRO A 151     109.590  -1.144  17.093  1.00  0.00           C  
ATOM   2397  NV  PRO A 151     110.782  -0.274  17.097  1.00  0.00           N  
ATOM   2398  HA  PRO A 151     112.653  -1.196  17.287  1.00  0.00           H  
ATOM   2399 1HB  PRO A 151     111.033  -1.917  14.799  1.00  0.00           H  
ATOM   2400 2HB  PRO A 151     112.064  -2.961  15.784  1.00  0.00           H  
ATOM   2401 1HG  PRO A 151     109.439  -3.104  16.150  1.00  0.00           H  
ATOM   2402 2HG  PRO A 151     110.488  -3.073  17.571  1.00  0.00           H  
ATOM   2403 1HD  PRO A 151     108.856  -0.822  16.338  1.00  0.00           H  
ATOM   2404 2HD  PRO A 151     109.118  -1.221  18.084  1.00  0.00           H  
ATOM   2405  N   GLU A 152     111.958   0.781  14.715  1.00  0.00           N  
ATOM   2406  CA  GLU A 152     112.564   1.542  13.626  1.00  0.00           C  
ATOM   2407  C   GLU A 152     113.526   2.599  14.162  1.00  0.00           C  
ATOM   2408  O   GLU A 152     114.653   2.728  13.684  1.00  0.00           O  
ATOM   2409  CB  GLU A 152     111.484   2.209  12.772  1.00  0.00           C  
ATOM   2410  CG  GLU A 152     110.649   1.241  11.944  1.00  0.00           C  
ATOM   2411  CD  GLU A 152     109.632   0.496  12.763  1.00  0.00           C  
ATOM   2412  OE1 GLU A 152     109.441   0.851  13.901  1.00  0.00           O  
ATOM   2413  OE2 GLU A 152     109.050  -0.428  12.251  1.00  0.00           O1-
ATOM   2414  H   GLU A 152     110.969   0.888  14.900  1.00  0.00           H  
ATOM   2415  HA  GLU A 152     113.142   0.858  13.003  1.00  0.00           H  
ATOM   2416 1HB  GLU A 152     110.804   2.769  13.415  1.00  0.00           H  
ATOM   2417 2HB  GLU A 152     111.946   2.921  12.089  1.00  0.00           H  
ATOM   2418 1HG  GLU A 152     110.132   1.799  11.163  1.00  0.00           H  
ATOM   2419 2HG  GLU A 152     111.314   0.527  11.461  1.00  0.00           H  
ATOM   2420  N   LEU A 153     113.090   3.362  15.164  1.00  0.00           N  
ATOM   2421  CA  LEU A 153     113.941   4.427  15.688  1.00  0.00           C  
ATOM   2422  C   LEU A 153     115.050   3.833  16.564  1.00  0.00           C  
ATOM   2423  O   LEU A 153     116.129   4.409  16.691  1.00  0.00           O  
ATOM   2424  CB  LEU A 153     113.111   5.428  16.501  1.00  0.00           C  
ATOM   2425  CG  LEU A 153     112.142   6.300  15.692  1.00  0.00           C  
ATOM   2426  CD1 LEU A 153     111.271   7.109  16.644  1.00  0.00           C  
ATOM   2427  CD2 LEU A 153     112.932   7.210  14.764  1.00  0.00           C  
ATOM   2428  H   LEU A 153     112.175   3.219  15.568  1.00  0.00           H  
ATOM   2429  HA  LEU A 153     114.396   4.953  14.849  1.00  0.00           H  
ATOM   2430 1HB  LEU A 153     112.526   4.878  17.237  1.00  0.00           H  
ATOM   2431 2HB  LEU A 153     113.790   6.095  17.032  1.00  0.00           H  
ATOM   2432  HG  LEU A 153     111.484   5.660  15.101  1.00  0.00           H  
ATOM   2433 1HD1 LEU A 153     110.583   7.728  16.069  1.00  0.00           H  
ATOM   2434 2HD1 LEU A 153     110.703   6.433  17.281  1.00  0.00           H  
ATOM   2435 3HD1 LEU A 153     111.903   7.747  17.260  1.00  0.00           H  
ATOM   2436 1HD2 LEU A 153     112.241   7.828  14.188  1.00  0.00           H  
ATOM   2437 2HD2 LEU A 153     113.587   7.849  15.353  1.00  0.00           H  
ATOM   2438 3HD2 LEU A 153     113.530   6.603  14.083  1.00  0.00           H  
ATOM   2439  N   VAL A 154     114.821   2.676  17.186  1.00  0.00           N  
ATOM   2440  CA  VAL A 154     115.906   2.053  17.934  1.00  0.00           C  
ATOM   2441  C   VAL A 154     116.978   1.606  16.949  1.00  0.00           C  
ATOM   2442  O   VAL A 154     118.174   1.763  17.203  1.00  0.00           O  
ATOM   2443  CB  VAL A 154     115.399   0.846  18.745  1.00  0.00           C  
ATOM   2444  CG1 VAL A 154     116.564   0.087  19.360  1.00  0.00           C  
ATOM   2445  CG2 VAL A 154     114.432   1.315  19.822  1.00  0.00           C  
ATOM   2446  H   VAL A 154     113.922   2.219  17.152  1.00  0.00           H  
ATOM   2447  HA  VAL A 154     116.312   2.787  18.631  1.00  0.00           H  
ATOM   2448  HB  VAL A 154     114.887   0.157  18.071  1.00  0.00           H  
ATOM   2449 1HG1 VAL A 154     116.188  -0.763  19.928  1.00  0.00           H  
ATOM   2450 2HG1 VAL A 154     117.225  -0.270  18.568  1.00  0.00           H  
ATOM   2451 3HG1 VAL A 154     117.121   0.749  20.024  1.00  0.00           H  
ATOM   2452 1HG2 VAL A 154     114.076   0.457  20.390  1.00  0.00           H  
ATOM   2453 2HG2 VAL A 154     114.943   2.006  20.492  1.00  0.00           H  
ATOM   2454 3HG2 VAL A 154     113.585   1.818  19.356  1.00  0.00           H  
ATOM   2455  N   GLU A 155     116.562   1.045  15.815  1.00  0.00           N  
ATOM   2456  CA  GLU A 155     117.529   0.691  14.783  1.00  0.00           C  
ATOM   2457  C   GLU A 155     118.266   1.943  14.291  1.00  0.00           C  
ATOM   2458  O   GLU A 155     119.464   1.902  14.009  1.00  0.00           O  
ATOM   2459  CB  GLU A 155     116.828  -0.007  13.614  1.00  0.00           C  
ATOM   2460  CG  GLU A 155     117.773  -0.528  12.538  1.00  0.00           C  
ATOM   2461  CD  GLU A 155     117.057  -1.279  11.450  1.00  0.00           C  
ATOM   2462  OE1 GLU A 155     115.867  -1.450  11.553  1.00  0.00           O  
ATOM   2463  OE2 GLU A 155     117.706  -1.682  10.511  1.00  0.00           O1-
ATOM   2464  H   GLU A 155     115.582   0.859  15.657  1.00  0.00           H  
ATOM   2465  HA  GLU A 155     118.260   0.006  15.213  1.00  0.00           H  
ATOM   2466 1HB  GLU A 155     116.248  -0.849  13.988  1.00  0.00           H  
ATOM   2467 2HB  GLU A 155     116.134   0.685  13.141  1.00  0.00           H  
ATOM   2468 1HG  GLU A 155     118.304   0.313  12.097  1.00  0.00           H  
ATOM   2469 2HG  GLU A 155     118.509  -1.184  13.003  1.00  0.00           H  
ATOM   2470  N   GLU A 156     117.571   3.074  14.177  1.00  0.00           N  
ATOM   2471  CA  GLU A 156     118.259   4.292  13.703  1.00  0.00           C  
ATOM   2472  C   GLU A 156     119.390   4.669  14.657  1.00  0.00           C  
ATOM   2473  O   GLU A 156     120.424   5.185  14.234  1.00  0.00           O  
ATOM   2474  CB  GLU A 156     117.273   5.457  13.577  1.00  0.00           C  
ATOM   2475  CG  GLU A 156     116.280   5.319  12.432  1.00  0.00           C  
ATOM   2476  CD  GLU A 156     116.932   5.372  11.079  1.00  0.00           C  
ATOM   2477  OE1 GLU A 156     117.841   6.149  10.910  1.00  0.00           O  
ATOM   2478  OE2 GLU A 156     116.523   4.632  10.214  1.00  0.00           O1-
ATOM   2479  H   GLU A 156     116.589   3.119  14.406  1.00  0.00           H  
ATOM   2480  HA  GLU A 156     118.695   4.084  12.725  1.00  0.00           H  
ATOM   2481 1HB  GLU A 156     116.707   5.556  14.503  1.00  0.00           H  
ATOM   2482 2HB  GLU A 156     117.826   6.386  13.430  1.00  0.00           H  
ATOM   2483 1HG  GLU A 156     115.754   4.369  12.533  1.00  0.00           H  
ATOM   2484 2HG  GLU A 156     115.543   6.119  12.506  1.00  0.00           H  
ATOM   2485  N   ALA A 157     119.192   4.410  15.952  1.00  0.00           N  
ATOM   2486  CA  ALA A 157     120.217   4.668  16.950  1.00  0.00           C  
ATOM   2487  C   ALA A 157     121.480   3.892  16.614  1.00  0.00           C  
ATOM   2488  O   ALA A 157     122.591   4.401  16.769  1.00  0.00           O  
ATOM   2489  CB  ALA A 157     119.718   4.309  18.340  1.00  0.00           C  
ATOM   2490  H   ALA A 157     118.306   4.025  16.245  1.00  0.00           H  
ATOM   2491  HA  ALA A 157     120.451   5.732  16.926  1.00  0.00           H  
ATOM   2492 1HB  ALA A 157     120.503   4.510  19.068  1.00  0.00           H  
ATOM   2493 2HB  ALA A 157     118.839   4.909  18.577  1.00  0.00           H  
ATOM   2494 3HB  ALA A 157     119.457   3.252  18.371  1.00  0.00           H  
ATOM   2495  N   ALA A 158     121.307   2.652  16.151  1.00  0.00           N  
ATOM   2496  CA  ALA A 158     122.448   1.859  15.712  1.00  0.00           C  
ATOM   2497  C   ALA A 158     123.114   2.457  14.477  1.00  0.00           C  
ATOM   2498  O   ALA A 158     124.337   2.432  14.346  1.00  0.00           O  
ATOM   2499  CB  ALA A 158     121.997   0.406  15.436  1.00  0.00           C  
ATOM   2500  H   ALA A 158     120.382   2.252  16.099  1.00  0.00           H  
ATOM   2501  HA  ALA A 158     123.187   1.859  16.512  1.00  0.00           H  
ATOM   2502 1HB  ALA A 158     122.854  -0.183  15.110  1.00  0.00           H  
ATOM   2503 2HB  ALA A 158     121.586  -0.026  16.348  1.00  0.00           H  
ATOM   2504 3HB  ALA A 158     121.236   0.404  14.657  1.00  0.00           H  
ATOM   2505  N   LYS A 159     122.314   2.998  13.558  1.00  0.00           N  
ATOM   2506  CA  LYS A 159     122.862   3.629  12.358  1.00  0.00           C  
ATOM   2507  C   LYS A 159     123.724   4.846  12.723  1.00  0.00           C  
ATOM   2508  O   LYS A 159     124.730   5.122  12.069  1.00  0.00           O  
ATOM   2509  CB  LYS A 159     121.737   4.043  11.408  1.00  0.00           C  
ATOM   2510  CG  LYS A 159     120.996   2.878  10.765  1.00  0.00           C  
ATOM   2511  CD  LYS A 159     119.901   3.369   9.831  1.00  0.00           C  
ATOM   2512  CE  LYS A 159     119.023   2.220   9.352  1.00  0.00           C  
ATOM   2513  NZ  LYS A 159     117.891   2.696   8.516  1.00  0.00           N1+
ATOM   2514  H   LYS A 159     121.312   2.977  13.687  1.00  0.00           H  
ATOM   2515  HA  LYS A 159     123.497   2.906  11.847  1.00  0.00           H  
ATOM   2516 1HB  LYS A 159     121.007   4.646  11.950  1.00  0.00           H  
ATOM   2517 2HB  LYS A 159     122.145   4.663  10.609  1.00  0.00           H  
ATOM   2518 1HG  LYS A 159     121.699   2.267  10.199  1.00  0.00           H  
ATOM   2519 2HG  LYS A 159     120.549   2.259  11.542  1.00  0.00           H  
ATOM   2520 1HD  LYS A 159     119.277   4.099  10.351  1.00  0.00           H  
ATOM   2521 2HD  LYS A 159     120.352   3.854   8.965  1.00  0.00           H  
ATOM   2522 1HE  LYS A 159     119.625   1.524   8.767  1.00  0.00           H  
ATOM   2523 2HE  LYS A 159     118.624   1.685  10.213  1.00  0.00           H  
ATOM   2524 1HZ  LYS A 159     117.333   1.907   8.220  1.00  0.00           H  
ATOM   2525 2HZ  LYS A 159     117.314   3.329   9.054  1.00  0.00           H  
ATOM   2526 3HZ  LYS A 159     118.248   3.178   7.704  1.00  0.00           H  
ATOM   2527  N   VAL A 160     123.328   5.570  13.765  1.00  0.00           N  
ATOM   2528  CA  VAL A 160     124.133   6.723  14.224  1.00  0.00           C  
ATOM   2529  C   VAL A 160     125.510   6.271  14.686  1.00  0.00           C  
ATOM   2530  O   VAL A 160     126.520   6.893  14.358  1.00  0.00           O  
ATOM   2531  CB  VAL A 160     123.428   7.453  15.381  1.00  0.00           C  
ATOM   2532  CG1 VAL A 160     124.355   8.488  16.001  1.00  0.00           C  
ATOM   2533  CG2 VAL A 160     122.150   8.106  14.878  1.00  0.00           C  
ATOM   2534  H   VAL A 160     122.474   5.341  14.252  1.00  0.00           H  
ATOM   2535  HA  VAL A 160     124.247   7.418  13.392  1.00  0.00           H  
ATOM   2536  HB  VAL A 160     123.187   6.732  16.161  1.00  0.00           H  
ATOM   2537 1HG1 VAL A 160     123.840   8.996  16.816  1.00  0.00           H  
ATOM   2538 2HG1 VAL A 160     125.247   7.995  16.386  1.00  0.00           H  
ATOM   2539 3HG1 VAL A 160     124.641   9.220  15.244  1.00  0.00           H  
ATOM   2540 1HG2 VAL A 160     121.656   8.621  15.702  1.00  0.00           H  
ATOM   2541 2HG2 VAL A 160     122.391   8.823  14.094  1.00  0.00           H  
ATOM   2542 3HG2 VAL A 160     121.484   7.341  14.477  1.00  0.00           H  
ATOM   2543  N   ALA A 161     125.549   5.187  15.451  1.00  0.00           N  
ATOM   2544  CA  ALA A 161     126.826   4.615  15.871  1.00  0.00           C  
ATOM   2545  C   ALA A 161     127.661   4.204  14.659  1.00  0.00           C  
ATOM   2546  O   ALA A 161     128.885   4.350  14.658  1.00  0.00           O  
ATOM   2547  CB  ALA A 161     126.572   3.412  16.808  1.00  0.00           C  
ATOM   2548  H   ALA A 161     124.691   4.744  15.748  1.00  0.00           H  
ATOM   2549  HA  ALA A 161     127.378   5.384  16.414  1.00  0.00           H  
ATOM   2550 1HB  ALA A 161     127.524   2.988  17.122  1.00  0.00           H  
ATOM   2551 2HB  ALA A 161     126.016   3.745  17.685  1.00  0.00           H  
ATOM   2552 3HB  ALA A 161     125.993   2.656  16.280  1.00  0.00           H  
ATOM   2553  N   GLU A 162     127.014   3.689  13.625  1.00  0.00           N  
ATOM   2554  CA  GLU A 162     127.749   3.289  12.413  1.00  0.00           C  
ATOM   2555  C   GLU A 162     128.339   4.518  11.749  1.00  0.00           C  
ATOM   2556  O   GLU A 162     129.464   4.486  11.247  1.00  0.00           O  
ATOM   2557  CB  GLU A 162     126.839   2.551  11.430  1.00  0.00           C  
ATOM   2558  CG  GLU A 162     126.349   1.195  11.922  1.00  0.00           C  
ATOM   2559  CD  GLU A 162     125.352   0.562  10.994  1.00  0.00           C  
ATOM   2560  OE1 GLU A 162     125.062   1.145   9.976  1.00  0.00           O  
ATOM   2561  OE2 GLU A 162     124.875  -0.505  11.303  1.00  0.00           O1-
ATOM   2562  H   GLU A 162     126.013   3.566  13.655  1.00  0.00           H  
ATOM   2563  HA  GLU A 162     128.562   2.624  12.705  1.00  0.00           H  
ATOM   2564 1HB  GLU A 162     125.964   3.164  11.215  1.00  0.00           H  
ATOM   2565 2HB  GLU A 162     127.369   2.394  10.490  1.00  0.00           H  
ATOM   2566 1HG  GLU A 162     127.207   0.528  12.027  1.00  0.00           H  
ATOM   2567 2HG  GLU A 162     125.898   1.320  12.905  1.00  0.00           H  
ATOM   2568  N   GLU A 163     127.583   5.606  11.746  1.00  0.00           N  
ATOM   2569  CA  GLU A 163     128.087   6.826  11.122  1.00  0.00           C  
ATOM   2570  C   GLU A 163     129.285   7.378  11.887  1.00  0.00           C  
ATOM   2571  O   GLU A 163     130.246   7.863  11.290  1.00  0.00           O  
ATOM   2572  CB  GLU A 163     126.983   7.884  11.048  1.00  0.00           C  
ATOM   2573  CG  GLU A 163     125.882   7.575  10.043  1.00  0.00           C  
ATOM   2574  CD  GLU A 163     126.382   7.524   8.627  1.00  0.00           C  
ATOM   2575  OE1 GLU A 163     127.158   8.373   8.259  1.00  0.00           O  
ATOM   2576  OE2 GLU A 163     125.987   6.634   7.910  1.00  0.00           O1-
ATOM   2577  H   GLU A 163     126.667   5.611  12.167  1.00  0.00           H  
ATOM   2578  HA  GLU A 163     128.433   6.584  10.117  1.00  0.00           H  
ATOM   2579 1HB  GLU A 163     126.517   7.994  12.030  1.00  0.00           H  
ATOM   2580 2HB  GLU A 163     127.418   8.847  10.782  1.00  0.00           H  
ATOM   2581 1HG  GLU A 163     125.434   6.614  10.293  1.00  0.00           H  
ATOM   2582 2HG  GLU A 163     125.109   8.337  10.123  1.00  0.00           H  
ATOM   2583  N   VAL A 164     129.239   7.311  13.217  1.00  0.00           N  
ATOM   2584  CA  VAL A 164     130.332   7.798  14.015  1.00  0.00           C  
ATOM   2585  C   VAL A 164     131.580   6.921  13.727  1.00  0.00           C  
ATOM   2586  O   VAL A 164     132.693   7.432  13.598  1.00  0.00           O  
ATOM   2587  CB  VAL A 164     129.970   7.752  15.512  1.00  0.00           C  
ATOM   2588  CG1 VAL A 164     131.189   8.060  16.365  1.00  0.00           C  
ATOM   2589  CG2 VAL A 164     128.845   8.734  15.801  1.00  0.00           C  
ATOM   2590  H   VAL A 164     128.431   6.917  13.678  1.00  0.00           H  
ATOM   2591  HA  VAL A 164     130.531   8.833  13.734  1.00  0.00           H  
ATOM   2592  HB  VAL A 164     129.647   6.742  15.766  1.00  0.00           H  
ATOM   2593 1HG1 VAL A 164     130.916   8.022  17.419  1.00  0.00           H  
ATOM   2594 2HG1 VAL A 164     131.967   7.324  16.167  1.00  0.00           H  
ATOM   2595 3HG1 VAL A 164     131.561   9.056  16.123  1.00  0.00           H  
ATOM   2596 1HG2 VAL A 164     128.594   8.696  16.861  1.00  0.00           H  
ATOM   2597 2HG2 VAL A 164     129.168   9.742  15.540  1.00  0.00           H  
ATOM   2598 3HG2 VAL A 164     127.970   8.469  15.210  1.00  0.00           H  
ATOM   2599  N   GLU A 165     131.378   5.616  13.633  1.00  0.00           N  
ATOM   2600  CA  GLU A 165     132.493   4.711  13.324  1.00  0.00           C  
ATOM   2601  C   GLU A 165     133.170   5.094  12.015  1.00  0.00           C  
ATOM   2602  O   GLU A 165     134.396   5.164  11.934  1.00  0.00           O  
ATOM   2603  CB  GLU A 165     132.005   3.262  13.249  1.00  0.00           C  
ATOM   2604  CG  GLU A 165     133.094   2.248  12.931  1.00  0.00           C  
ATOM   2605  CD  GLU A 165     132.578   0.837  12.860  1.00  0.00           C  
ATOM   2606  OE1 GLU A 165     131.413   0.639  13.107  1.00  0.00           O  
ATOM   2607  OE2 GLU A 165     133.351  -0.041  12.558  1.00  0.00           O1-
ATOM   2608  H   GLU A 165     130.456   5.229  13.770  1.00  0.00           H  
ATOM   2609  HA  GLU A 165     133.241   4.801  14.115  1.00  0.00           H  
ATOM   2610 1HB  GLU A 165     131.554   2.981  14.200  1.00  0.00           H  
ATOM   2611 2HB  GLU A 165     131.236   3.178  12.483  1.00  0.00           H  
ATOM   2612 1HG  GLU A 165     133.550   2.506  11.974  1.00  0.00           H  
ATOM   2613 2HG  GLU A 165     133.868   2.309  13.695  1.00  0.00           H  
ATOM   2614  N   LYS A 166     132.363   5.338  10.990  1.00  0.00           N  
ATOM   2615  CA  LYS A 166     132.887   5.724   9.687  1.00  0.00           C  
ATOM   2616  C   LYS A 166     133.649   7.035   9.771  1.00  0.00           C  
ATOM   2617  O   LYS A 166     134.726   7.176   9.189  1.00  0.00           O  
ATOM   2618  CB  LYS A 166     131.753   5.839   8.668  1.00  0.00           C  
ATOM   2619  CG  LYS A 166     131.173   4.505   8.220  1.00  0.00           C  
ATOM   2620  CD  LYS A 166     130.234   4.681   7.036  1.00  0.00           C  
ATOM   2621  CE  LYS A 166     128.916   5.308   7.462  1.00  0.00           C  
ATOM   2622  NZ  LYS A 166     127.931   5.350   6.347  1.00  0.00           N1+
ATOM   2623  H   LYS A 166     131.365   5.256  11.114  1.00  0.00           H  
ATOM   2624  HA  LYS A 166     133.576   4.951   9.349  1.00  0.00           H  
ATOM   2625 1HB  LYS A 166     130.942   6.433   9.090  1.00  0.00           H  
ATOM   2626 2HB  LYS A 166     132.113   6.363   7.782  1.00  0.00           H  
ATOM   2627 1HG  LYS A 166     131.983   3.833   7.933  1.00  0.00           H  
ATOM   2628 2HG  LYS A 166     130.623   4.053   9.044  1.00  0.00           H  
ATOM   2629 1HD  LYS A 166     130.706   5.318   6.287  1.00  0.00           H  
ATOM   2630 2HD  LYS A 166     130.031   3.709   6.584  1.00  0.00           H  
ATOM   2631 1HE  LYS A 166     128.490   4.737   8.285  1.00  0.00           H  
ATOM   2632 2HE  LYS A 166     129.094   6.326   7.811  1.00  0.00           H  
ATOM   2633 1HZ  LYS A 166     127.073   5.773   6.670  1.00  0.00           H  
ATOM   2634 2HZ  LYS A 166     128.308   5.895   5.584  1.00  0.00           H  
ATOM   2635 3HZ  LYS A 166     127.742   4.410   6.028  1.00  0.00           H  
ATOM   2636  N   LEU A 167     133.099   8.011  10.495  1.00  0.00           N  
ATOM   2637  CA  LEU A 167     133.760   9.292  10.689  1.00  0.00           C  
ATOM   2638  C   LEU A 167     135.045   9.153  11.475  1.00  0.00           C  
ATOM   2639  O   LEU A 167     136.047   9.796  11.163  1.00  0.00           O  
ATOM   2640  CB  LEU A 167     132.821  10.265  11.412  1.00  0.00           C  
ATOM   2641  CG  LEU A 167     131.623  10.763  10.596  1.00  0.00           C  
ATOM   2642  CD1 LEU A 167     130.633  11.458  11.520  1.00  0.00           C  
ATOM   2643  CD2 LEU A 167     132.109  11.708   9.506  1.00  0.00           C  
ATOM   2644  H   LEU A 167     132.198   7.855  10.918  1.00  0.00           H  
ATOM   2645  HA  LEU A 167     134.009   9.705   9.711  1.00  0.00           H  
ATOM   2646 1HB  LEU A 167     132.434   9.773  12.303  1.00  0.00           H  
ATOM   2647 2HB  LEU A 167     133.399  11.135  11.724  1.00  0.00           H  
ATOM   2648  HG  LEU A 167     131.115   9.915  10.139  1.00  0.00           H  
ATOM   2649 1HD1 LEU A 167     129.781  11.815  10.940  1.00  0.00           H  
ATOM   2650 2HD1 LEU A 167     130.286  10.755  12.277  1.00  0.00           H  
ATOM   2651 3HD1 LEU A 167     131.121  12.304  12.005  1.00  0.00           H  
ATOM   2652 1HD2 LEU A 167     131.258  12.063   8.925  1.00  0.00           H  
ATOM   2653 2HD2 LEU A 167     132.618  12.559   9.962  1.00  0.00           H  
ATOM   2654 3HD2 LEU A 167     132.802  11.180   8.851  1.00  0.00           H  
ATOM   2655  N   ALA A 168     135.012   8.308  12.501  1.00  0.00           N  
ATOM   2656  CA  ALA A 168     136.198   8.106  13.328  1.00  0.00           C  
ATOM   2657  C   ALA A 168     137.342   7.504  12.489  1.00  0.00           C  
ATOM   2658  O   ALA A 168     138.509   7.846  12.675  1.00  0.00           O  
ATOM   2659  CB  ALA A 168     135.882   7.211  14.518  1.00  0.00           C  
ATOM   2660  H   ALA A 168     134.167   7.798  12.719  1.00  0.00           H  
ATOM   2661  HA  ALA A 168     136.521   9.078  13.701  1.00  0.00           H  
ATOM   2662 1HB  ALA A 168     136.781   7.074  15.119  1.00  0.00           H  
ATOM   2663 2HB  ALA A 168     135.104   7.674  15.125  1.00  0.00           H  
ATOM   2664 3HB  ALA A 168     135.535   6.242  14.161  1.00  0.00           H  
ATOM   2665  N   GLU A 169     137.009   6.605  11.564  1.00  0.00           N  
ATOM   2666  CA  GLU A 169     138.040   5.973  10.714  1.00  0.00           C  
ATOM   2667  C   GLU A 169     138.644   6.985   9.747  1.00  0.00           C  
ATOM   2668  O   GLU A 169     139.869   7.017   9.541  1.00  0.00           O  
ATOM   2669  CB  GLU A 169     137.451   4.799   9.929  1.00  0.00           C  
ATOM   2670  CG  GLU A 169     138.484   3.941   9.213  1.00  0.00           C  
ATOM   2671  CD  GLU A 169     139.396   3.211  10.159  1.00  0.00           C  
ATOM   2672  OE1 GLU A 169     139.042   3.071  11.304  1.00  0.00           O  
ATOM   2673  OE2 GLU A 169     140.445   2.790   9.734  1.00  0.00           O1-
ATOM   2674  H   GLU A 169     136.040   6.346  11.436  1.00  0.00           H  
ATOM   2675  HA  GLU A 169     138.847   5.615  11.356  1.00  0.00           H  
ATOM   2676 1HB  GLU A 169     136.892   4.153  10.606  1.00  0.00           H  
ATOM   2677 2HB  GLU A 169     136.752   5.175   9.182  1.00  0.00           H  
ATOM   2678 1HG  GLU A 169     137.965   3.211   8.590  1.00  0.00           H  
ATOM   2679 2HG  GLU A 169     139.080   4.577   8.559  1.00  0.00           H  
ATOM   2680  N   LYS A 170     137.809   7.849   9.178  1.00  0.00           N  
ATOM   2681  CA  LYS A 170     138.316   8.882   8.272  1.00  0.00           C  
ATOM   2682  C   LYS A 170     139.188   9.883   8.999  1.00  0.00           C  
ATOM   2683  O   LYS A 170     140.178  10.370   8.452  1.00  0.00           O  
ATOM   2684  CB  LYS A 170     137.161   9.609   7.581  1.00  0.00           C  
ATOM   2685  CG  LYS A 170     136.408   8.764   6.561  1.00  0.00           C  
ATOM   2686  CD  LYS A 170     135.288   9.559   5.905  1.00  0.00           C  
ATOM   2687  CE  LYS A 170     134.491   8.698   4.938  1.00  0.00           C  
ATOM   2688  NZ  LYS A 170     133.403   9.468   4.274  1.00  0.00           N1+
ATOM   2689  H   LYS A 170     136.818   7.803   9.365  1.00  0.00           H  
ATOM   2690  HA  LYS A 170     138.927   8.401   7.504  1.00  0.00           H  
ATOM   2691 1HB  LYS A 170     136.446   9.948   8.329  1.00  0.00           H  
ATOM   2692 2HB  LYS A 170     137.542  10.492   7.067  1.00  0.00           H  
ATOM   2693 1HG  LYS A 170     137.097   8.421   5.790  1.00  0.00           H  
ATOM   2694 2HG  LYS A 170     135.981   7.893   7.056  1.00  0.00           H  
ATOM   2695 1HD  LYS A 170     134.616   9.946   6.673  1.00  0.00           H  
ATOM   2696 2HD  LYS A 170     135.712  10.403   5.362  1.00  0.00           H  
ATOM   2697 1HE  LYS A 170     135.156   8.301   4.172  1.00  0.00           H  
ATOM   2698 2HE  LYS A 170     134.050   7.859   5.475  1.00  0.00           H  
ATOM   2699 1HZ  LYS A 170     132.899   8.862   3.640  1.00  0.00           H  
ATOM   2700 2HZ  LYS A 170     132.769   9.828   4.973  1.00  0.00           H  
ATOM   2701 3HZ  LYS A 170     133.804  10.238   3.755  1.00  0.00           H  
ATOM   2702  N   GLN A 171     138.795  10.189  10.230  1.00  0.00           N  
ATOM   2703  CA  GLN A 171     139.542  11.079  11.106  1.00  0.00           C  
ATOM   2704  C   GLN A 171     140.799  10.383  11.642  1.00  0.00           C  
ATOM   2705  O   GLN A 171     141.844  11.008  11.815  1.00  0.00           O  
ATOM   2706  CB  GLN A 171     138.663  11.553  12.265  1.00  0.00           C  
ATOM   2707  CG  GLN A 171     139.344  12.531  13.206  1.00  0.00           C  
ATOM   2708  CD  GLN A 171     139.705  13.836  12.522  1.00  0.00           C  
ATOM   2709  NE2 GLN A 171     140.993  14.161  12.508  1.00  0.00           N  
ATOM   2710  OE1 GLN A 171     138.835  14.546  12.010  1.00  0.00           O  
ATOM   2711  H   GLN A 171     137.936   9.778  10.564  1.00  0.00           H  
ATOM   2712  HA  GLN A 171     139.861  11.946  10.526  1.00  0.00           H  
ATOM   2713 1HB  GLN A 171     137.769  12.035  11.869  1.00  0.00           H  
ATOM   2714 2HB  GLN A 171     138.337  10.694  12.850  1.00  0.00           H  
ATOM   2715 1HG  GLN A 171     138.672  12.754  14.033  1.00  0.00           H  
ATOM   2716 2HG  GLN A 171     140.264  12.078  13.581  1.00  0.00           H  
ATOM   2717 1HE2 GLN A 171     141.292  15.010  12.072  1.00  0.00           H  
ATOM   2718 2HE2 GLN A 171     141.667  13.556  12.935  1.00  0.00           H  
ATOM   2719  N   GLY A 172     140.681   9.084  11.896  1.00  0.00           N  
ATOM   2720  CA  GLY A 172     141.729   8.311  12.542  1.00  0.00           C  
ATOM   2721  C   GLY A 172     141.674   8.378  14.061  1.00  0.00           C  
ATOM   2722  O   GLY A 172     142.674   8.164  14.747  1.00  0.00           O  
ATOM   2723  H   GLY A 172     139.824   8.622  11.623  1.00  0.00           H  
ATOM   2724 1HA  GLY A 172     141.653   7.266  12.237  1.00  0.00           H  
ATOM   2725 2HA  GLY A 172     142.701   8.670  12.212  1.00  0.00           H  
ATOM   2726  N   ASP A 173     140.493   8.652  14.601  1.00  0.00           N  
ATOM   2727  CA  ASP A 173     140.334   8.808  16.045  1.00  0.00           C  
ATOM   2728  C   ASP A 173     139.951   7.490  16.715  1.00  0.00           C  
ATOM   2729  O   ASP A 173     138.788   7.088  16.696  1.00  0.00           O  
ATOM   2730  CB  ASP A 173     139.276   9.870  16.356  1.00  0.00           C  
ATOM   2731  CG  ASP A 173     139.153  10.168  17.844  1.00  0.00           C  
ATOM   2732  OD1 ASP A 173     139.333   9.264  18.627  1.00  0.00           O  
ATOM   2733  OD2 ASP A 173     138.882  11.293  18.184  1.00  0.00           O1-
ATOM   2734  H   ASP A 173     139.684   8.756  14.004  1.00  0.00           H  
ATOM   2735  HA  ASP A 173     141.288   9.134  16.464  1.00  0.00           H  
ATOM   2736 1HB  ASP A 173     139.524  10.795  15.834  1.00  0.00           H  
ATOM   2737 2HB  ASP A 173     138.307   9.535  15.985  1.00  0.00           H  
ATOM   2738  N   GLU A 174     140.938   6.823  17.304  1.00  0.00           N  
ATOM   2739  CA  GLU A 174     140.747   5.466  17.791  1.00  0.00           C  
ATOM   2740  C   GLU A 174     139.781   5.419  18.959  1.00  0.00           C  
ATOM   2741  O   GLU A 174     139.003   4.476  19.096  1.00  0.00           O  
ATOM   2742  CB  GLU A 174     142.087   4.856  18.207  1.00  0.00           C  
ATOM   2743  CG  GLU A 174     143.038   4.582  17.052  1.00  0.00           C  
ATOM   2744  CD  GLU A 174     144.327   3.949  17.493  1.00  0.00           C  
ATOM   2745  OE1 GLU A 174     144.594   3.944  18.671  1.00  0.00           O  
ATOM   2746  OE2 GLU A 174     145.052   3.471  16.650  1.00  0.00           O1-
ATOM   2747  H   GLU A 174     141.729   7.136  17.434  1.00  0.00           H  
ATOM   2748  HA  GLU A 174     140.320   4.866  16.987  1.00  0.00           H  
ATOM   2749 1HB  GLU A 174     142.590   5.525  18.904  1.00  0.00           H  
ATOM   2750 2HB  GLU A 174     141.913   3.914  18.728  1.00  0.00           H  
ATOM   2751 1HG  GLU A 174     142.546   3.920  16.340  1.00  0.00           H  
ATOM   2752 2HG  GLU A 174     143.254   5.521  16.544  1.00  0.00           H  
ATOM   2753  N   GLU A 175     139.823   6.438  19.813  1.00  0.00           N  
ATOM   2754  CA  GLU A 175     138.967   6.470  20.993  1.00  0.00           C  
ATOM   2755  C   GLU A 175     137.493   6.585  20.615  1.00  0.00           C  
ATOM   2756  O   GLU A 175     136.642   5.894  21.175  1.00  0.00           O  
ATOM   2757  CB  GLU A 175     139.361   7.637  21.902  1.00  0.00           C  
ATOM   2758  CG  GLU A 175     138.623   7.673  23.232  1.00  0.00           C  
ATOM   2759  CD  GLU A 175     139.087   8.789  24.127  1.00  0.00           C  
ATOM   2760  OE1 GLU A 175     139.861   9.599  23.682  1.00  0.00           O  
ATOM   2761  OE2 GLU A 175     138.663   8.829  25.260  1.00  0.00           O1-
ATOM   2762  H   GLU A 175     140.338   7.122  19.733  1.00  0.00           H  
ATOM   2763  HA  GLU A 175     139.099   5.538  21.542  1.00  0.00           H  
ATOM   2764 1HB  GLU A 175     140.428   7.589  22.114  1.00  0.00           H  
ATOM   2765 2HB  GLU A 175     139.170   8.579  21.388  1.00  0.00           H  
ATOM   2766 1HG  GLU A 175     137.557   7.797  23.040  1.00  0.00           H  
ATOM   2767 2HG  GLU A 175     138.764   6.722  23.741  1.00  0.00           H  
ATOM   2768  N   VAL A 176     137.198   7.460  19.662  1.00  0.00           N  
ATOM   2769  CA  VAL A 176     135.830   7.604  19.198  1.00  0.00           C  
ATOM   2770  C   VAL A 176     135.382   6.334  18.505  1.00  0.00           C  
ATOM   2771  O   VAL A 176     134.247   5.889  18.677  1.00  0.00           O  
ATOM   2772  CB  VAL A 176     135.710   8.794  18.225  1.00  0.00           C  
ATOM   2773  CG1 VAL A 176     134.340   8.806  17.566  1.00  0.00           C  
ATOM   2774  CG2 VAL A 176     135.962  10.097  18.968  1.00  0.00           C  
ATOM   2775  H   VAL A 176     137.920   8.034  19.252  1.00  0.00           H  
ATOM   2776  HA  VAL A 176     135.189   7.794  20.060  1.00  0.00           H  
ATOM   2777  HB  VAL A 176     136.446   8.677  17.432  1.00  0.00           H  
ATOM   2778 1HG1 VAL A 176     134.271   9.652  16.883  1.00  0.00           H  
ATOM   2779 2HG1 VAL A 176     134.193   7.878  17.011  1.00  0.00           H  
ATOM   2780 3HG1 VAL A 176     133.568   8.897  18.332  1.00  0.00           H  
ATOM   2781 1HG2 VAL A 176     135.877  10.932  18.274  1.00  0.00           H  
ATOM   2782 2HG2 VAL A 176     135.229  10.209  19.766  1.00  0.00           H  
ATOM   2783 3HG2 VAL A 176     136.965  10.083  19.396  1.00  0.00           H  
ATOM   2784  N   ARG A 177     136.269   5.733  17.714  1.00  0.00           N  
ATOM   2785  CA  ARG A 177     135.943   4.509  17.003  1.00  0.00           C  
ATOM   2786  C   ARG A 177     135.602   3.412  18.027  1.00  0.00           C  
ATOM   2787  O   ARG A 177     134.623   2.685  17.869  1.00  0.00           O  
ATOM   2788  CB  ARG A 177     137.104   4.066  16.125  1.00  0.00           C  
ATOM   2789  CG  ARG A 177     136.826   2.841  15.269  1.00  0.00           C  
ATOM   2790  CD  ARG A 177     138.009   2.461  14.455  1.00  0.00           C  
ATOM   2791  NE  ARG A 177     139.123   2.028  15.283  1.00  0.00           N  
ATOM   2792  CZ  ARG A 177     140.378   1.838  14.837  1.00  0.00           C  
ATOM   2793  NH1 ARG A 177     140.667   2.045  13.571  1.00  0.00           N1+
ATOM   2794  NH2 ARG A 177     141.323   1.443  15.673  1.00  0.00           N  
ATOM   2795  H   ARG A 177     137.188   6.138  17.603  1.00  0.00           H  
ATOM   2796  HA  ARG A 177     135.061   4.690  16.388  1.00  0.00           H  
ATOM   2797 1HB  ARG A 177     137.385   4.879  15.458  1.00  0.00           H  
ATOM   2798 2HB  ARG A 177     137.969   3.842  16.751  1.00  0.00           H  
ATOM   2799 1HG  ARG A 177     136.566   1.999  15.910  1.00  0.00           H  
ATOM   2800 2HG  ARG A 177     135.997   3.050  14.592  1.00  0.00           H  
ATOM   2801 1HD  ARG A 177     137.743   1.641  13.786  1.00  0.00           H  
ATOM   2802 2HD  ARG A 177     138.335   3.316  13.864  1.00  0.00           H  
ATOM   2803  HE  ARG A 177     138.941   1.858  16.263  1.00  0.00           H  
ATOM   2804 1HH1 ARG A 177     139.944   2.348  12.932  1.00  0.00           H  
ATOM   2805 2HH1 ARG A 177     141.608   1.903  13.237  1.00  0.00           H  
ATOM   2806 1HH2 ARG A 177     141.104   1.282  16.646  1.00  0.00           H  
ATOM   2807 2HH2 ARG A 177     142.264   1.299  15.339  1.00  0.00           H  
ATOM   2808  N   GLU A 178     136.396   3.269  19.087  1.00  0.00           N  
ATOM   2809  CA  GLU A 178     136.073   2.232  20.077  1.00  0.00           C  
ATOM   2810  C   GLU A 178     134.736   2.525  20.773  1.00  0.00           C  
ATOM   2811  O   GLU A 178     133.948   1.615  21.033  1.00  0.00           O  
ATOM   2812  CB  GLU A 178     137.188   2.123  21.120  1.00  0.00           C  
ATOM   2813  CG  GLU A 178     138.476   1.504  20.599  1.00  0.00           C  
ATOM   2814  CD  GLU A 178     139.580   1.503  21.621  1.00  0.00           C  
ATOM   2815  OE1 GLU A 178     139.398   2.079  22.665  1.00  0.00           O  
ATOM   2816  OE2 GLU A 178     140.608   0.924  21.355  1.00  0.00           O1-
ATOM   2817  H   GLU A 178     137.210   3.850  19.231  1.00  0.00           H  
ATOM   2818  HA  GLU A 178     135.941   1.283  19.555  1.00  0.00           H  
ATOM   2819 1HB  GLU A 178     137.425   3.115  21.504  1.00  0.00           H  
ATOM   2820 2HB  GLU A 178     136.842   1.519  21.960  1.00  0.00           H  
ATOM   2821 1HG  GLU A 178     138.278   0.475  20.296  1.00  0.00           H  
ATOM   2822 2HG  GLU A 178     138.804   2.055  19.719  1.00  0.00           H  
ATOM   2823  N   LYS A 179     134.451   3.794  21.090  1.00  0.00           N  
ATOM   2824  CA  LYS A 179     133.170   4.132  21.693  1.00  0.00           C  
ATOM   2825  C   LYS A 179     132.007   3.868  20.717  1.00  0.00           C  
ATOM   2826  O   LYS A 179     130.927   3.445  21.125  1.00  0.00           O  
ATOM   2827  CB  LYS A 179     133.168   5.595  22.143  1.00  0.00           C  
ATOM   2828  CG  LYS A 179     134.033   5.880  23.363  1.00  0.00           C  
ATOM   2829  CD  LYS A 179     134.024   7.359  23.715  1.00  0.00           C  
ATOM   2830  CE  LYS A 179     134.826   7.634  24.978  1.00  0.00           C  
ATOM   2831  NZ  LYS A 179     134.901   9.089  25.285  1.00  0.00           N1+
ATOM   2832  H   LYS A 179     135.123   4.529  20.914  1.00  0.00           H  
ATOM   2833  HA  LYS A 179     133.009   3.477  22.550  1.00  0.00           H  
ATOM   2834 1HB  LYS A 179     133.521   6.226  21.327  1.00  0.00           H  
ATOM   2835 2HB  LYS A 179     132.149   5.902  22.377  1.00  0.00           H  
ATOM   2836 1HG  LYS A 179     133.660   5.309  24.215  1.00  0.00           H  
ATOM   2837 2HG  LYS A 179     135.059   5.568  23.164  1.00  0.00           H  
ATOM   2838 1HD  LYS A 179     134.451   7.932  22.891  1.00  0.00           H  
ATOM   2839 2HD  LYS A 179     132.997   7.689  23.869  1.00  0.00           H  
ATOM   2840 1HE  LYS A 179     134.363   7.121  25.821  1.00  0.00           H  
ATOM   2841 2HE  LYS A 179     135.837   7.249  24.858  1.00  0.00           H  
ATOM   2842 1HZ  LYS A 179     135.439   9.229  26.127  1.00  0.00           H  
ATOM   2843 2HZ  LYS A 179     135.344   9.572  24.517  1.00  0.00           H  
ATOM   2844 3HZ  LYS A 179     133.969   9.454  25.417  1.00  0.00           H  
ATOM   2845  N   ALA A 180     132.215   4.113  19.426  1.00  0.00           N  
ATOM   2846  CA  ALA A 180     131.175   3.801  18.445  1.00  0.00           C  
ATOM   2847  C   ALA A 180     130.904   2.294  18.417  1.00  0.00           C  
ATOM   2848  O   ALA A 180     129.758   1.863  18.291  1.00  0.00           O  
ATOM   2849  CB  ALA A 180     131.592   4.301  17.050  1.00  0.00           C  
ATOM   2850  H   ALA A 180     133.087   4.513  19.108  1.00  0.00           H  
ATOM   2851  HA  ALA A 180     130.260   4.315  18.748  1.00  0.00           H  
ATOM   2852 1HB  ALA A 180     130.812   4.063  16.328  1.00  0.00           H  
ATOM   2853 2HB  ALA A 180     131.743   5.380  17.079  1.00  0.00           H  
ATOM   2854 3HB  ALA A 180     132.519   3.813  16.752  1.00  0.00           H  
ATOM   2855  N   TRP A 181     131.972   1.505  18.534  1.00  0.00           N  
ATOM   2856  CA  TRP A 181     131.811   0.062  18.570  1.00  0.00           C  
ATOM   2857  C   TRP A 181     130.982  -0.366  19.765  1.00  0.00           C  
ATOM   2858  O   TRP A 181     130.064  -1.179  19.639  1.00  0.00           O  
ATOM   2859  CB  TRP A 181     133.177  -0.626  18.619  1.00  0.00           C  
ATOM   2860  CG  TRP A 181     133.868  -0.681  17.290  1.00  0.00           C  
ATOM   2861  CD1 TRP A 181     133.276  -0.645  16.062  1.00  0.00           C  
ATOM   2862  CD2 TRP A 181     135.292  -0.786  17.045  1.00  0.00           C  
ATOM   2863  CE2 TRP A 181     135.467  -0.805  15.660  1.00  0.00           C  
ATOM   2864  CE3 TRP A 181     136.413  -0.865  17.881  1.00  0.00           C  
ATOM   2865  NE1 TRP A 181     134.229  -0.719  15.075  1.00  0.00           N  
ATOM   2866  CZ2 TRP A 181     136.724  -0.900  15.081  1.00  0.00           C  
ATOM   2867  CZ3 TRP A 181     137.672  -0.957  17.301  1.00  0.00           C  
ATOM   2868  CH2 TRP A 181     137.823  -0.975  15.936  1.00  0.00           C  
ATOM   2869  H   TRP A 181     132.901   1.898  18.600  1.00  0.00           H  
ATOM   2870  HA  TRP A 181     131.273  -0.248  17.674  1.00  0.00           H  
ATOM   2871 1HB  TRP A 181     133.826  -0.098  19.319  1.00  0.00           H  
ATOM   2872 2HB  TRP A 181     133.059  -1.644  18.986  1.00  0.00           H  
ATOM   2873  HD1 TRP A 181     132.205  -0.566  15.888  1.00  0.00           H  
ATOM   2874  HE1 TRP A 181     134.050  -0.713  14.081  1.00  0.00           H  
ATOM   2875  HE3 TRP A 181     136.300  -0.847  18.965  1.00  0.00           H  
ATOM   2876  HZ2 TRP A 181     136.863  -0.916  14.000  1.00  0.00           H  
ATOM   2877  HZ3 TRP A 181     138.540  -1.018  17.958  1.00  0.00           H  
ATOM   2878  HH2 TRP A 181     138.826  -1.049  15.515  1.00  0.00           H  
ATOM   2879  N   GLU A 182     131.295   0.182  20.937  1.00  0.00           N  
ATOM   2880  CA  GLU A 182     130.591  -0.181  22.151  1.00  0.00           C  
ATOM   2881  C   GLU A 182     129.116   0.255  22.055  1.00  0.00           C  
ATOM   2882  O   GLU A 182     128.219  -0.468  22.487  1.00  0.00           O  
ATOM   2883  CB  GLU A 182     131.262   0.461  23.368  1.00  0.00           C  
ATOM   2884  CG  GLU A 182     132.625  -0.123  23.715  1.00  0.00           C  
ATOM   2885  CD  GLU A 182     132.557  -1.574  24.102  1.00  0.00           C  
ATOM   2886  OE1 GLU A 182     131.474  -2.064  24.314  1.00  0.00           O  
ATOM   2887  OE2 GLU A 182     133.590  -2.195  24.184  1.00  0.00           O1-
ATOM   2888  H   GLU A 182     132.038   0.863  20.986  1.00  0.00           H  
ATOM   2889  HA  GLU A 182     130.610  -1.266  22.250  1.00  0.00           H  
ATOM   2890 1HB  GLU A 182     131.392   1.530  23.191  1.00  0.00           H  
ATOM   2891 2HB  GLU A 182     130.620   0.350  24.239  1.00  0.00           H  
ATOM   2892 1HG  GLU A 182     133.283  -0.019  22.854  1.00  0.00           H  
ATOM   2893 2HG  GLU A 182     133.054   0.447  24.538  1.00  0.00           H  
ATOM   2894  N   THR A 183     128.861   1.433  21.491  1.00  0.00           N  
ATOM   2895  CA  THR A 183     127.497   1.904  21.355  1.00  0.00           C  
ATOM   2896  C   THR A 183     126.688   1.009  20.432  1.00  0.00           C  
ATOM   2897  O   THR A 183     125.546   0.659  20.730  1.00  0.00           O  
ATOM   2898  CB  THR A 183     127.463   3.351  20.831  1.00  0.00           C  
ATOM   2899  CG2 THR A 183     126.026   3.838  20.701  1.00  0.00           C  
ATOM   2900  OG1 THR A 183     128.174   4.207  21.734  1.00  0.00           O  
ATOM   2901  H   THR A 183     129.617   2.011  21.153  1.00  0.00           H  
ATOM   2902  HA  THR A 183     127.023   1.886  22.338  1.00  0.00           H  
ATOM   2903  HB  THR A 183     127.944   3.396  19.855  1.00  0.00           H  
ATOM   2904  HG1 THR A 183     129.115   4.125  21.577  1.00  0.00           H  
ATOM   2905 1HG2 THR A 183     126.023   4.862  20.329  1.00  0.00           H  
ATOM   2906 2HG2 THR A 183     125.487   3.196  20.004  1.00  0.00           H  
ATOM   2907 3HG2 THR A 183     125.543   3.806  21.676  1.00  0.00           H  
ATOM   2908  N   TRP A 184     127.269   0.627  19.304  1.00  0.00           N  
ATOM   2909  CA  TRP A 184     126.526  -0.213  18.376  1.00  0.00           C  
ATOM   2910  C   TRP A 184     126.132  -1.535  19.047  1.00  0.00           C  
ATOM   2911  O   TRP A 184     124.985  -1.971  18.954  1.00  0.00           O  
ATOM   2912  CB  TRP A 184     127.359  -0.490  17.123  1.00  0.00           C  
ATOM   2913  CG  TRP A 184     126.589  -1.165  16.030  1.00  0.00           C  
ATOM   2914  CD1 TRP A 184     125.934  -0.559  14.999  1.00  0.00           C  
ATOM   2915  CD2 TRP A 184     126.389  -2.587  15.849  1.00  0.00           C  
ATOM   2916  CE2 TRP A 184     125.612  -2.750  14.700  1.00  0.00           C  
ATOM   2917  CE3 TRP A 184     126.805  -3.720  16.560  1.00  0.00           C  
ATOM   2918  NE1 TRP A 184     125.342  -1.501  14.196  1.00  0.00           N  
ATOM   2919  CZ2 TRP A 184     125.232  -4.000  14.239  1.00  0.00           C  
ATOM   2920  CZ3 TRP A 184     126.424  -4.976  16.098  1.00  0.00           C  
ATOM   2921  CH2 TRP A 184     125.661  -5.111  14.966  1.00  0.00           C  
ATOM   2922  H   TRP A 184     128.212   0.903  19.069  1.00  0.00           H  
ATOM   2923  HA  TRP A 184     125.615   0.314  18.097  1.00  0.00           H  
ATOM   2924 1HB  TRP A 184     127.754   0.448  16.734  1.00  0.00           H  
ATOM   2925 2HB  TRP A 184     128.208  -1.122  17.384  1.00  0.00           H  
ATOM   2926  HD1 TRP A 184     125.885   0.516  14.839  1.00  0.00           H  
ATOM   2927  HE1 TRP A 184     124.796  -1.310  13.368  1.00  0.00           H  
ATOM   2928  HE3 TRP A 184     127.414  -3.620  17.458  1.00  0.00           H  
ATOM   2929  HZ2 TRP A 184     124.625  -4.128  13.343  1.00  0.00           H  
ATOM   2930  HZ3 TRP A 184     126.750  -5.853  16.658  1.00  0.00           H  
ATOM   2931  HH2 TRP A 184     125.380  -6.109  14.631  1.00  0.00           H  
ATOM   2932  N   MET A 185     127.099  -2.147  19.716  1.00  0.00           N  
ATOM   2933  CA  MET A 185     126.901  -3.479  20.286  1.00  0.00           C  
ATOM   2934  C   MET A 185     125.750  -3.408  21.263  1.00  0.00           C  
ATOM   2935  O   MET A 185     124.862  -4.261  21.255  1.00  0.00           O  
ATOM   2936  CB  MET A 185     128.168  -3.983  20.972  1.00  0.00           C  
ATOM   2937  CG  MET A 185     129.286  -4.378  20.016  1.00  0.00           C  
ATOM   2938  SD  MET A 185     130.663  -5.187  20.855  1.00  0.00           S  
ATOM   2939  CE  MET A 185     131.448  -3.786  21.647  1.00  0.00           C  
ATOM   2940  H   MET A 185     127.991  -1.689  19.834  1.00  0.00           H  
ATOM   2941  HA  MET A 185     126.670  -4.172  19.476  1.00  0.00           H  
ATOM   2942 1HB  MET A 185     128.556  -3.210  21.635  1.00  0.00           H  
ATOM   2943 2HB  MET A 185     127.931  -4.851  21.585  1.00  0.00           H  
ATOM   2944 1HG  MET A 185     128.894  -5.059  19.261  1.00  0.00           H  
ATOM   2945 2HG  MET A 185     129.666  -3.490  19.512  1.00  0.00           H  
ATOM   2946 1HE  MET A 185     132.319  -4.126  22.206  1.00  0.00           H  
ATOM   2947 2HE  MET A 185     131.760  -3.067  20.888  1.00  0.00           H  
ATOM   2948 3HE  MET A 185     130.744  -3.310  22.328  1.00  0.00           H  
ATOM   2949  N   GLU A 186     125.776  -2.374  22.111  1.00  0.00           N  
ATOM   2950  CA  GLU A 186     124.737  -2.152  23.103  1.00  0.00           C  
ATOM   2951  C   GLU A 186     123.369  -1.905  22.477  1.00  0.00           C  
ATOM   2952  O   GLU A 186     122.372  -2.502  22.885  1.00  0.00           O  
ATOM   2953  CB  GLU A 186     125.115  -0.966  23.994  1.00  0.00           C  
ATOM   2954  CG  GLU A 186     124.115  -0.668  25.102  1.00  0.00           C  
ATOM   2955  CD  GLU A 186     124.549   0.461  25.995  1.00  0.00           C  
ATOM   2956  OE1 GLU A 186     125.731   0.653  26.145  1.00  0.00           O  
ATOM   2957  OE2 GLU A 186     123.697   1.133  26.526  1.00  0.00           O1-
ATOM   2958  H   GLU A 186     126.549  -1.726  22.052  1.00  0.00           H  
ATOM   2959  HA  GLU A 186     124.651  -3.045  23.721  1.00  0.00           H  
ATOM   2960 1HB  GLU A 186     126.082  -1.153  24.459  1.00  0.00           H  
ATOM   2961 2HB  GLU A 186     125.214  -0.069  23.382  1.00  0.00           H  
ATOM   2962 1HG  GLU A 186     123.155  -0.413  24.652  1.00  0.00           H  
ATOM   2963 2HG  GLU A 186     123.975  -1.566  25.702  1.00  0.00           H  
ATOM   2964  N   VAL A 187     123.297  -1.026  21.480  1.00  0.00           N  
ATOM   2965  CA  VAL A 187     122.020  -0.730  20.848  1.00  0.00           C  
ATOM   2966  C   VAL A 187     121.441  -1.932  20.083  1.00  0.00           C  
ATOM   2967  O   VAL A 187     120.240  -2.194  20.135  1.00  0.00           O  
ATOM   2968  CB  VAL A 187     122.186   0.457  19.880  1.00  0.00           C  
ATOM   2969  CG1 VAL A 187     120.920   0.655  19.059  1.00  0.00           C  
ATOM   2970  CG2 VAL A 187     122.527   1.717  20.660  1.00  0.00           C  
ATOM   2971  H   VAL A 187     124.128  -0.554  21.153  1.00  0.00           H  
ATOM   2972  HA  VAL A 187     121.305  -0.457  21.625  1.00  0.00           H  
ATOM   2973  HB  VAL A 187     122.991   0.232  19.181  1.00  0.00           H  
ATOM   2974 1HG1 VAL A 187     121.055   1.498  18.380  1.00  0.00           H  
ATOM   2975 2HG1 VAL A 187     120.716  -0.245  18.483  1.00  0.00           H  
ATOM   2976 3HG1 VAL A 187     120.082   0.859  19.726  1.00  0.00           H  
ATOM   2977 1HG2 VAL A 187     122.643   2.552  19.968  1.00  0.00           H  
ATOM   2978 2HG2 VAL A 187     121.724   1.938  21.364  1.00  0.00           H  
ATOM   2979 3HG2 VAL A 187     123.458   1.566  21.206  1.00  0.00           H  
ATOM   2980  N   TRP A 188     122.298  -2.652  19.375  1.00  0.00           N  
ATOM   2981  CA  TRP A 188     121.814  -3.801  18.614  1.00  0.00           C  
ATOM   2982  C   TRP A 188     121.095  -4.784  19.535  1.00  0.00           C  
ATOM   2983  O   TRP A 188     119.991  -5.241  19.231  1.00  0.00           O  
ATOM   2984  CB  TRP A 188     122.972  -4.506  17.906  1.00  0.00           C  
ATOM   2985  CG  TRP A 188     122.561  -5.750  17.177  1.00  0.00           C  
ATOM   2986  CD1 TRP A 188     122.711  -7.033  17.608  1.00  0.00           C  
ATOM   2987  CD2 TRP A 188     121.923  -5.834  15.878  1.00  0.00           C  
ATOM   2988  CE2 TRP A 188     121.729  -7.189  15.607  1.00  0.00           C  
ATOM   2989  CE3 TRP A 188     121.510  -4.881  14.941  1.00  0.00           C  
ATOM   2990  NE1 TRP A 188     122.217  -7.907  16.671  1.00  0.00           N  
ATOM   2991  CZ2 TRP A 188     121.138  -7.627  14.434  1.00  0.00           C  
ATOM   2992  CZ3 TRP A 188     120.917  -5.317  13.762  1.00  0.00           C  
ATOM   2993  CH2 TRP A 188     120.734  -6.655  13.517  1.00  0.00           C  
ATOM   2994  H   TRP A 188     123.284  -2.427  19.348  1.00  0.00           H  
ATOM   2995  HA  TRP A 188     121.086  -3.448  17.882  1.00  0.00           H  
ATOM   2996 1HB  TRP A 188     123.429  -3.823  17.188  1.00  0.00           H  
ATOM   2997 2HB  TRP A 188     123.736  -4.772  18.635  1.00  0.00           H  
ATOM   2998  HD1 TRP A 188     123.160  -7.323  18.556  1.00  0.00           H  
ATOM   2999  HE1 TRP A 188     122.211  -8.913  16.752  1.00  0.00           H  
ATOM   3000  HE3 TRP A 188     121.650  -3.816  15.132  1.00  0.00           H  
ATOM   3001  HZ2 TRP A 188     120.986  -8.685  14.218  1.00  0.00           H  
ATOM   3002  HZ3 TRP A 188     120.596  -4.569  13.035  1.00  0.00           H  
ATOM   3003  HH2 TRP A 188     120.263  -6.963  12.581  1.00  0.00           H  
ATOM   3004  N   LEU A 189     121.702  -5.122  20.671  1.00  0.00           N  
ATOM   3005  CA  LEU A 189     121.068  -6.095  21.575  1.00  0.00           C  
ATOM   3006  C   LEU A 189     119.750  -5.535  22.097  1.00  0.00           C  
ATOM   3007  O   LEU A 189     118.766  -6.261  22.238  1.00  0.00           O  
ATOM   3008  CB  LEU A 189     121.992  -6.431  22.750  1.00  0.00           C  
ATOM   3009  CG  LEU A 189     123.257  -7.222  22.397  1.00  0.00           C  
ATOM   3010  CD1 LEU A 189     124.149  -7.335  23.627  1.00  0.00           C  
ATOM   3011  CD2 LEU A 189     122.868  -8.597  21.874  1.00  0.00           C  
ATOM   3012  H   LEU A 189     122.594  -4.722  20.929  1.00  0.00           H  
ATOM   3013  HA  LEU A 189     120.853  -7.003  21.009  1.00  0.00           H  
ATOM   3014 1HB  LEU A 189     122.304  -5.502  23.225  1.00  0.00           H  
ATOM   3015 2HB  LEU A 189     121.430  -7.015  23.479  1.00  0.00           H  
ATOM   3016  HG  LEU A 189     123.817  -6.688  21.629  1.00  0.00           H  
ATOM   3017 1HD1 LEU A 189     125.048  -7.897  23.375  1.00  0.00           H  
ATOM   3018 2HD1 LEU A 189     124.427  -6.338  23.968  1.00  0.00           H  
ATOM   3019 3HD1 LEU A 189     123.609  -7.852  24.420  1.00  0.00           H  
ATOM   3020 1HD2 LEU A 189     123.769  -9.158  21.620  1.00  0.00           H  
ATOM   3021 2HD2 LEU A 189     122.311  -9.133  22.643  1.00  0.00           H  
ATOM   3022 3HD2 LEU A 189     122.250  -8.487  20.984  1.00  0.00           H  
ATOM   3023  N   LEU A 190     119.711  -4.229  22.389  1.00  0.00           N  
ATOM   3024  CA  LEU A 190     118.497  -3.588  22.811  1.00  0.00           C  
ATOM   3025  C   LEU A 190     117.472  -3.567  21.679  1.00  0.00           C  
ATOM   3026  O   LEU A 190     116.267  -3.650  21.915  1.00  0.00           O  
ATOM   3027  CB  LEU A 190     118.793  -2.159  23.283  1.00  0.00           C  
ATOM   3028  CG  LEU A 190     119.625  -2.041  24.563  1.00  0.00           C  
ATOM   3029  CD1 LEU A 190     120.076  -0.597  24.747  1.00  0.00           C  
ATOM   3030  CD2 LEU A 190     118.800  -2.511  25.753  1.00  0.00           C  
ATOM   3031  H   LEU A 190     120.556  -3.680  22.313  1.00  0.00           H  
ATOM   3032  HA  LEU A 190     118.075  -4.157  23.640  1.00  0.00           H  
ATOM   3033 1HB  LEU A 190     119.326  -1.637  22.490  1.00  0.00           H  
ATOM   3034 2HB  LEU A 190     117.845  -1.647  23.453  1.00  0.00           H  
ATOM   3035  HG  LEU A 190     120.520  -2.659  24.476  1.00  0.00           H  
ATOM   3036 1HD1 LEU A 190     120.668  -0.513  25.659  1.00  0.00           H  
ATOM   3037 2HD1 LEU A 190     120.680  -0.293  23.894  1.00  0.00           H  
ATOM   3038 3HD1 LEU A 190     119.201   0.048  24.823  1.00  0.00           H  
ATOM   3039 1HD2 LEU A 190     119.394  -2.428  26.664  1.00  0.00           H  
ATOM   3040 2HD2 LEU A 190     117.907  -1.893  25.843  1.00  0.00           H  
ATOM   3041 3HD2 LEU A 190     118.509  -3.552  25.603  1.00  0.00           H  
ATOM   3042  N   TRP A 191     117.938  -3.458  20.439  1.00  0.00           N  
ATOM   3043  CA  TRP A 191     117.035  -3.495  19.304  1.00  0.00           C  
ATOM   3044  C   TRP A 191     116.339  -4.864  19.269  1.00  0.00           C  
ATOM   3045  O   TRP A 191     115.128  -4.952  19.065  1.00  0.00           O  
ATOM   3046  CB  TRP A 191     117.788  -3.244  17.999  1.00  0.00           C  
ATOM   3047  CG  TRP A 191     116.952  -3.458  16.772  1.00  0.00           C  
ATOM   3048  CD1 TRP A 191     115.999  -2.619  16.280  1.00  0.00           C  
ATOM   3049  CD2 TRP A 191     116.991  -4.593  15.873  1.00  0.00           C  
ATOM   3050  CE2 TRP A 191     116.041  -4.356  14.877  1.00  0.00           C  
ATOM   3051  CE3 TRP A 191     117.747  -5.770  15.833  1.00  0.00           C  
ATOM   3052  NE1 TRP A 191     115.444  -3.149  15.142  1.00  0.00           N  
ATOM   3053  CZ2 TRP A 191     115.818  -5.257  13.848  1.00  0.00           C  
ATOM   3054  CZ3 TRP A 191     117.524  -6.673  14.800  1.00  0.00           C  
ATOM   3055  CH2 TRP A 191     116.584  -6.421  13.832  1.00  0.00           C  
ATOM   3056  H   TRP A 191     118.929  -3.346  20.276  1.00  0.00           H  
ATOM   3057  HA  TRP A 191     116.291  -2.708  19.428  1.00  0.00           H  
ATOM   3058 1HB  TRP A 191     118.162  -2.220  17.983  1.00  0.00           H  
ATOM   3059 2HB  TRP A 191     118.652  -3.908  17.943  1.00  0.00           H  
ATOM   3060  HD1 TRP A 191     115.720  -1.665  16.725  1.00  0.00           H  
ATOM   3061  HE1 TRP A 191     114.715  -2.723  14.590  1.00  0.00           H  
ATOM   3062  HE3 TRP A 191     118.497  -5.975  16.598  1.00  0.00           H  
ATOM   3063  HZ2 TRP A 191     115.075  -5.075  13.070  1.00  0.00           H  
ATOM   3064  HZ3 TRP A 191     118.116  -7.589  14.777  1.00  0.00           H  
ATOM   3065  HH2 TRP A 191     116.437  -7.150  13.035  1.00  0.00           H  
ATOM   3066  N   LEU A 192     117.121  -5.900  19.469  1.00  0.00           N  
ATOM   3067  CA  LEU A 192     116.562  -7.256  19.445  1.00  0.00           C  
ATOM   3068  C   LEU A 192     115.523  -7.392  20.545  1.00  0.00           C  
ATOM   3069  O   LEU A 192     114.451  -7.962  20.332  1.00  0.00           O  
ATOM   3070  CB  LEU A 192     117.667  -8.304  19.634  1.00  0.00           C  
ATOM   3071  CG  LEU A 192     118.629  -8.476  18.453  1.00  0.00           C  
ATOM   3072  CD1 LEU A 192     119.812  -9.334  18.882  1.00  0.00           C  
ATOM   3073  CD2 LEU A 192     117.891  -9.107  17.282  1.00  0.00           C  
ATOM   3074  H   LEU A 192     118.108  -5.775  19.639  1.00  0.00           H  
ATOM   3075  HA  LEU A 192     116.084  -7.417  18.478  1.00  0.00           H  
ATOM   3076 1HB  LEU A 192     118.258  -8.033  20.507  1.00  0.00           H  
ATOM   3077 2HB  LEU A 192     117.200  -9.270  19.823  1.00  0.00           H  
ATOM   3078  HG  LEU A 192     119.016  -7.501  18.154  1.00  0.00           H  
ATOM   3079 1HD1 LEU A 192     120.497  -9.457  18.043  1.00  0.00           H  
ATOM   3080 2HD1 LEU A 192     120.332  -8.851  19.708  1.00  0.00           H  
ATOM   3081 3HD1 LEU A 192     119.454 -10.313  19.202  1.00  0.00           H  
ATOM   3082 1HD2 LEU A 192     118.576  -9.229  16.443  1.00  0.00           H  
ATOM   3083 2HD2 LEU A 192     117.505 -10.083  17.578  1.00  0.00           H  
ATOM   3084 3HD2 LEU A 192     117.063  -8.464  16.985  1.00  0.00           H  
ATOM   3085  N   GLU A 193     115.841  -6.870  21.717  1.00  0.00           N  
ATOM   3086  CA  GLU A 193     114.906  -6.955  22.821  1.00  0.00           C  
ATOM   3087  C   GLU A 193     113.561  -6.277  22.501  1.00  0.00           C  
ATOM   3088  O   GLU A 193     112.497  -6.818  22.801  1.00  0.00           O  
ATOM   3089  CB  GLU A 193     115.525  -6.320  24.068  1.00  0.00           C  
ATOM   3090  CG  GLU A 193     116.650  -7.133  24.694  1.00  0.00           C  
ATOM   3091  CD  GLU A 193     117.169  -6.529  25.971  1.00  0.00           C  
ATOM   3092  OE1 GLU A 193     116.759  -5.444  26.302  1.00  0.00           O  
ATOM   3093  OE2 GLU A 193     117.979  -7.154  26.612  1.00  0.00           O1-
ATOM   3094  H   GLU A 193     116.729  -6.410  21.858  1.00  0.00           H  
ATOM   3095  HA  GLU A 193     114.691  -8.005  23.012  1.00  0.00           H  
ATOM   3096 1HB  GLU A 193     115.924  -5.337  23.819  1.00  0.00           H  
ATOM   3097 2HB  GLU A 193     114.755  -6.178  24.827  1.00  0.00           H  
ATOM   3098 1HG  GLU A 193     116.286  -8.137  24.905  1.00  0.00           H  
ATOM   3099 2HG  GLU A 193     117.466  -7.216  23.979  1.00  0.00           H  
ATOM   3100  N   VAL A 194     113.594  -5.094  21.891  1.00  0.00           N  
ATOM   3101  CA  VAL A 194     112.352  -4.419  21.515  1.00  0.00           C  
ATOM   3102  C   VAL A 194     111.656  -5.210  20.423  1.00  0.00           C  
ATOM   3103  O   VAL A 194     110.432  -5.356  20.432  1.00  0.00           O  
ATOM   3104  CB  VAL A 194     112.634  -2.989  21.021  1.00  0.00           C  
ATOM   3105  CG1 VAL A 194     111.363  -2.355  20.475  1.00  0.00           C  
ATOM   3106  CG2 VAL A 194     113.210  -2.154  22.155  1.00  0.00           C  
ATOM   3107  H   VAL A 194     114.476  -4.651  21.682  1.00  0.00           H  
ATOM   3108  HA  VAL A 194     111.710  -4.362  22.396  1.00  0.00           H  
ATOM   3109  HB  VAL A 194     113.349  -3.032  20.201  1.00  0.00           H  
ATOM   3110 1HG1 VAL A 194     111.580  -1.344  20.130  1.00  0.00           H  
ATOM   3111 2HG1 VAL A 194     110.988  -2.950  19.641  1.00  0.00           H  
ATOM   3112 3HG1 VAL A 194     110.609  -2.314  21.261  1.00  0.00           H  
ATOM   3113 1HG2 VAL A 194     113.406  -1.142  21.798  1.00  0.00           H  
ATOM   3114 2HG2 VAL A 194     112.495  -2.115  22.978  1.00  0.00           H  
ATOM   3115 3HG2 VAL A 194     114.139  -2.603  22.502  1.00  0.00           H  
ATOM   3116  N   ARG A 195     112.436  -5.720  19.481  1.00  0.00           N  
ATOM   3117  CA  ARG A 195     111.868  -6.519  18.403  1.00  0.00           C  
ATOM   3118  C   ARG A 195     111.167  -7.768  18.958  1.00  0.00           C  
ATOM   3119  O   ARG A 195     110.078  -8.131  18.514  1.00  0.00           O  
ATOM   3120  CB  ARG A 195     112.953  -6.937  17.421  1.00  0.00           C  
ATOM   3121  CG  ARG A 195     112.444  -7.605  16.153  1.00  0.00           C  
ATOM   3122  CD  ARG A 195     113.557  -8.172  15.347  1.00  0.00           C  
ATOM   3123  NE  ARG A 195     113.109  -8.605  14.033  1.00  0.00           N  
ATOM   3124  CZ  ARG A 195     112.434  -9.746  13.792  1.00  0.00           C  
ATOM   3125  NH1 ARG A 195     112.139 -10.556  14.784  1.00  0.00           N1+
ATOM   3126  NH2 ARG A 195     112.071 -10.051  12.558  1.00  0.00           N  
ATOM   3127  H   ARG A 195     113.432  -5.560  19.501  1.00  0.00           H  
ATOM   3128  HA  ARG A 195     111.116  -5.922  17.889  1.00  0.00           H  
ATOM   3129 1HB  ARG A 195     113.531  -6.063  17.124  1.00  0.00           H  
ATOM   3130 2HB  ARG A 195     113.637  -7.633  17.908  1.00  0.00           H  
ATOM   3131 1HG  ARG A 195     111.764  -8.415  16.414  1.00  0.00           H  
ATOM   3132 2HG  ARG A 195     111.917  -6.872  15.541  1.00  0.00           H  
ATOM   3133 1HD  ARG A 195     114.330  -7.417  15.211  1.00  0.00           H  
ATOM   3134 2HD  ARG A 195     113.977  -9.034  15.865  1.00  0.00           H  
ATOM   3135  HE  ARG A 195     113.318  -8.007  13.245  1.00  0.00           H  
ATOM   3136 1HH1 ARG A 195     112.417 -10.324  15.727  1.00  0.00           H  
ATOM   3137 2HH1 ARG A 195     111.634 -11.412  14.604  1.00  0.00           H  
ATOM   3138 1HH2 ARG A 195     112.297  -9.429  11.796  1.00  0.00           H  
ATOM   3139 2HH2 ARG A 195     111.566 -10.906  12.379  1.00  0.00           H  
ATOM   3140  N   LEU A 196     111.780  -8.436  19.931  1.00  0.00           N  
ATOM   3141  CA  LEU A 196     111.165  -9.654  20.490  1.00  0.00           C  
ATOM   3142  C   LEU A 196     109.830  -9.349  21.159  1.00  0.00           C  
ATOM   3143  O   LEU A 196     108.868 -10.103  21.018  1.00  0.00           O  
ATOM   3144  CB  LEU A 196     112.109 -10.308  21.509  1.00  0.00           C  
ATOM   3145  CG  LEU A 196     112.995 -11.438  20.966  1.00  0.00           C  
ATOM   3146  CD1 LEU A 196     114.127 -10.841  20.139  1.00  0.00           C  
ATOM   3147  CD2 LEU A 196     113.538 -12.259  22.124  1.00  0.00           C  
ATOM   3148  H   LEU A 196     112.667  -8.119  20.299  1.00  0.00           H  
ATOM   3149  HA  LEU A 196     110.965 -10.346  19.672  1.00  0.00           H  
ATOM   3150 1HB  LEU A 196     112.762  -9.542  21.918  1.00  0.00           H  
ATOM   3151 2HB  LEU A 196     111.509 -10.720  22.321  1.00  0.00           H  
ATOM   3152  HG  LEU A 196     112.406 -12.079  20.309  1.00  0.00           H  
ATOM   3153 1HD1 LEU A 196     114.757 -11.642  19.754  1.00  0.00           H  
ATOM   3154 2HD1 LEU A 196     113.710 -10.274  19.306  1.00  0.00           H  
ATOM   3155 3HD1 LEU A 196     114.726 -10.179  20.765  1.00  0.00           H  
ATOM   3156 1HD2 LEU A 196     114.167 -13.061  21.738  1.00  0.00           H  
ATOM   3157 2HD2 LEU A 196     114.128 -11.617  22.780  1.00  0.00           H  
ATOM   3158 3HD2 LEU A 196     112.708 -12.686  22.687  1.00  0.00           H  
ATOM   3159  N   ARG A 197     109.778  -8.235  21.883  1.00  0.00           N  
ATOM   3160  CA  ARG A 197     108.573  -7.813  22.573  1.00  0.00           C  
ATOM   3161  C   ARG A 197     107.426  -7.582  21.584  1.00  0.00           C  
ATOM   3162  O   ARG A 197     106.302  -8.032  21.808  1.00  0.00           O  
ATOM   3163  CB  ARG A 197     108.833  -6.537  23.361  1.00  0.00           C  
ATOM   3164  CG  ARG A 197     107.653  -6.045  24.186  1.00  0.00           C  
ATOM   3165  CD  ARG A 197     107.997  -4.824  24.962  1.00  0.00           C  
ATOM   3166  NE  ARG A 197     108.241  -3.683  24.095  1.00  0.00           N  
ATOM   3167  CZ  ARG A 197     108.873  -2.556  24.475  1.00  0.00           C  
ATOM   3168  NH1 ARG A 197     109.318  -2.436  25.707  1.00  0.00           N1+
ATOM   3169  NH2 ARG A 197     109.047  -1.573  23.610  1.00  0.00           N  
ATOM   3170  H   ARG A 197     110.611  -7.668  21.957  1.00  0.00           H  
ATOM   3171  HA  ARG A 197     108.267  -8.606  23.255  1.00  0.00           H  
ATOM   3172 1HB  ARG A 197     109.668  -6.692  24.039  1.00  0.00           H  
ATOM   3173 2HB  ARG A 197     109.109  -5.737  22.675  1.00  0.00           H  
ATOM   3174 1HG  ARG A 197     106.819  -5.808  23.527  1.00  0.00           H  
ATOM   3175 2HG  ARG A 197     107.351  -6.824  24.889  1.00  0.00           H  
ATOM   3176 1HD  ARG A 197     107.174  -4.576  25.631  1.00  0.00           H  
ATOM   3177 2HD  ARG A 197     108.899  -5.007  25.547  1.00  0.00           H  
ATOM   3178  HE  ARG A 197     107.913  -3.740  23.140  1.00  0.00           H  
ATOM   3179 1HH1 ARG A 197     109.184  -3.188  26.369  1.00  0.00           H  
ATOM   3180 2HH1 ARG A 197     109.792  -1.591  25.992  1.00  0.00           H  
ATOM   3181 1HH2 ARG A 197     108.705  -1.666  22.664  1.00  0.00           H  
ATOM   3182 2HH2 ARG A 197     109.519  -0.727  23.896  1.00  0.00           H  
ATOM   3183  N   LYS A 198     107.705  -6.881  20.488  1.00  0.00           N  
ATOM   3184  CA  LYS A 198     106.669  -6.615  19.502  1.00  0.00           C  
ATOM   3185  C   LYS A 198     106.258  -7.902  18.803  1.00  0.00           C  
ATOM   3186  O   LYS A 198     105.077  -8.126  18.534  1.00  0.00           O  
ATOM   3187  CB  LYS A 198     107.149  -5.584  18.477  1.00  0.00           C  
ATOM   3188  CG  LYS A 198     106.101  -5.190  17.444  1.00  0.00           C  
ATOM   3189  CD  LYS A 198     106.624  -4.108  16.511  1.00  0.00           C  
ATOM   3190  CE  LYS A 198     105.597  -3.749  15.449  1.00  0.00           C  
ATOM   3191  NZ  LYS A 198     106.094  -2.692  14.528  1.00  0.00           N1+
ATOM   3192  H   LYS A 198     108.637  -6.526  20.330  1.00  0.00           H  
ATOM   3193  HA  LYS A 198     105.799  -6.200  20.014  1.00  0.00           H  
ATOM   3194 1HB  LYS A 198     107.465  -4.679  18.995  1.00  0.00           H  
ATOM   3195 2HB  LYS A 198     108.012  -5.977  17.945  1.00  0.00           H  
ATOM   3196 1HG  LYS A 198     105.824  -6.066  16.853  1.00  0.00           H  
ATOM   3197 2HG  LYS A 198     105.209  -4.821  17.951  1.00  0.00           H  
ATOM   3198 1HD  LYS A 198     106.865  -3.216  17.089  1.00  0.00           H  
ATOM   3199 2HD  LYS A 198     107.531  -4.458  16.021  1.00  0.00           H  
ATOM   3200 1HE  LYS A 198     105.351  -4.635  14.864  1.00  0.00           H  
ATOM   3201 2HE  LYS A 198     104.684  -3.394  15.928  1.00  0.00           H  
ATOM   3202 1HZ  LYS A 198     105.385  -2.482  13.839  1.00  0.00           H  
ATOM   3203 2HZ  LYS A 198     106.309  -1.857  15.057  1.00  0.00           H  
ATOM   3204 3HZ  LYS A 198     106.930  -3.016  14.062  1.00  0.00           H  
ATOM   3205  N   GLY A 199     107.256  -8.724  18.494  1.00  0.00           N  
ATOM   3206  CA  GLY A 199     107.035  -9.961  17.774  1.00  0.00           C  
ATOM   3207  C   GLY A 199     106.254 -10.914  18.643  1.00  0.00           C  
ATOM   3208  O   GLY A 199     105.386 -11.642  18.161  1.00  0.00           O  
ATOM   3209  H   GLY A 199     108.194  -8.477  18.771  1.00  0.00           H  
ATOM   3210 1HA  GLY A 199     106.494  -9.753  16.851  1.00  0.00           H  
ATOM   3211 2HA  GLY A 199     107.995 -10.394  17.494  1.00  0.00           H  
ATOM   3212  N   GLY A 200     106.566 -10.910  19.934  1.00  0.00           N  
ATOM   3213  CA  GLY A 200     105.941 -11.830  20.861  1.00  0.00           C  
ATOM   3214  C   GLY A 200     104.473 -11.472  20.953  1.00  0.00           C  
ATOM   3215  O   GLY A 200     103.597 -12.305  20.700  1.00  0.00           O  
ATOM   3216  H   GLY A 200     107.253 -10.254  20.280  1.00  0.00           H  
ATOM   3217 1HA  GLY A 200     106.076 -12.852  20.507  1.00  0.00           H  
ATOM   3218 2HA  GLY A 200     106.427 -11.758  21.833  1.00  0.00           H  
ATOM   3219  N   GLY A 201     104.212 -10.218  21.306  1.00  0.00           N  
ATOM   3220  CA  GLY A 201     102.858  -9.764  21.575  1.00  0.00           C  
ATOM   3221  C   GLY A 201     102.355  -8.880  20.443  1.00  0.00           C  
ATOM   3222  O   GLY A 201     101.944  -9.375  19.429  1.00  0.00           O  
ATOM   3223  OXT GLY A 201     102.372  -7.684  20.562  1.00  0.00           O1-
ATOM   3224  H   GLY A 201     104.976  -9.564  21.387  1.00  0.00           H  
ATOM   3225 1HA  GLY A 201     102.201 -10.627  21.693  1.00  0.00           H  
ATOM   3226 2HA  GLY A 201     102.837  -9.215  22.514  1.00  0.00           H  
TER   
ATOM   3227  N   PRO B   1     108.370 -19.718  32.529  1.00  0.00           N  
ATOM   3228  CA  PRO B   1     109.620 -19.314  31.857  1.00  0.00           C  
ATOM   3229  CAV PRO B   1     109.599 -19.310  31.955  1.00  0.00           C  
ATOM   3230  C   PRO B   1     109.925 -17.848  32.087  1.00  0.00           C  
ATOM   3231  O   PRO B   1     111.090 -17.448  32.140  1.00  0.00           O  
ATOM   3232  CB  PRO B   1     109.333 -19.597  30.380  1.00  0.00           C  
ATOM   3233  CG  PRO B   1     107.844 -19.616  30.293  1.00  0.00           C  
ATOM   3234  CD  PRO B   1     107.400 -20.206  31.606  1.00  0.00           C  
ATOM   3235  NV  PRO B   1     108.412 -19.693  32.551  1.00  0.00           N  
ATOM   3236 1H   PRO B   1     108.033 -18.872  33.015  1.00  0.00           H  
ATOM   3237 2H   PRO B   1     108.620 -20.381  33.232  1.00  0.00           H  
ATOM   3238  HA  PRO B   1     110.448 -19.934  32.232  1.00  0.00           H  
ATOM   3239 1HB  PRO B   1     109.785 -18.816  29.752  1.00  0.00           H  
ATOM   3240 2HB  PRO B   1     109.790 -20.552  30.084  1.00  0.00           H  
ATOM   3241 1HG  PRO B   1     107.460 -18.597  30.137  1.00  0.00           H  
ATOM   3242 2HG  PRO B   1     107.521 -20.215  29.429  1.00  0.00           H  
ATOM   3243 1HD  PRO B   1     106.388 -19.852  31.845  1.00  0.00           H  
ATOM   3244 2HD  PRO B   1     107.426 -21.303  31.541  1.00  0.00           H  
ATOM   3245  N   GLU B   2     108.896 -17.019  32.229  1.00  0.00           N  
ATOM   3246  CA  GLU B   2     109.142 -15.591  32.344  1.00  0.00           C  
ATOM   3247  C   GLU B   2     109.925 -15.333  33.634  1.00  0.00           C  
ATOM   3248  O   GLU B   2     110.800 -14.467  33.679  1.00  0.00           O  
ATOM   3249  CB  GLU B   2     107.828 -14.807  32.345  1.00  0.00           C  
ATOM   3250  CG  GLU B   2     107.096 -14.805  31.011  1.00  0.00           C  
ATOM   3251  CD  GLU B   2     105.781 -14.078  31.066  1.00  0.00           C  
ATOM   3252  OE1 GLU B   2     105.386 -13.683  32.136  1.00  0.00           O  
ATOM   3253  OE2 GLU B   2     105.173 -13.914  30.035  1.00  0.00           O1-
ATOM   3254  H   GLU B   2     108.071 -17.253  32.261  1.00  0.00           H  
ATOM   3255  HA  GLU B   2     109.774 -15.279  31.511  1.00  0.00           H  
ATOM   3256 1HB  GLU B   2     107.156 -15.223  33.095  1.00  0.00           H  
ATOM   3257 2HB  GLU B   2     108.024 -13.769  32.620  1.00  0.00           H  
ATOM   3258 1HG  GLU B   2     107.729 -14.333  30.260  1.00  0.00           H  
ATOM   3259 2HG  GLU B   2     106.923 -15.836  30.703  1.00  0.00           H  
ATOM   3260  N   GLU B   3     109.608 -16.085  34.683  1.00  0.00           N  
ATOM   3261  CA  GLU B   3     110.333 -15.923  35.939  1.00  0.00           C  
ATOM   3262  C   GLU B   3     111.825 -16.198  35.781  1.00  0.00           C  
ATOM   3263  O   GLU B   3     112.658 -15.518  36.381  1.00  0.00           O  
ATOM   3264  CB  GLU B   3     109.748 -16.849  37.007  1.00  0.00           C  
ATOM   3265  CG  GLU B   3     108.302 -16.550  37.375  1.00  0.00           C  
ATOM   3266  CD  GLU B   3     107.319 -17.090  36.372  1.00  0.00           C  
ATOM   3267  OE1 GLU B   3     107.741 -17.733  35.442  1.00  0.00           O  
ATOM   3268  OE2 GLU B   3     106.145 -16.859  36.539  1.00  0.00           O1-
ATOM   3269  H   GLU B   3     108.991 -16.687  34.694  1.00  0.00           H  
ATOM   3270  HA  GLU B   3     110.215 -14.892  36.275  1.00  0.00           H  
ATOM   3271 1HB  GLU B   3     109.797 -17.882  36.660  1.00  0.00           H  
ATOM   3272 2HB  GLU B   3     110.345 -16.780  37.915  1.00  0.00           H  
ATOM   3273 1HG  GLU B   3     108.087 -16.989  38.349  1.00  0.00           H  
ATOM   3274 2HG  GLU B   3     108.175 -15.472  37.457  1.00  0.00           H  
ATOM   3275  N   ILE B   4     112.167 -17.197  34.978  1.00  0.00           N  
ATOM   3276  CA  ILE B   4     113.575 -17.589  34.858  1.00  0.00           C  
ATOM   3277  C   ILE B   4     114.293 -16.463  34.161  1.00  0.00           C  
ATOM   3278  O   ILE B   4     115.399 -16.088  34.548  1.00  0.00           O  
ATOM   3279  CB  ILE B   4     113.752 -18.900  34.068  1.00  0.00           C  
ATOM   3280  CG1 ILE B   4     113.142 -20.073  34.838  1.00  0.00           C  
ATOM   3281  CG2 ILE B   4     115.224 -19.155  33.784  1.00  0.00           C  
ATOM   3282  CD1 ILE B   4     112.993 -21.333  34.014  1.00  0.00           C  
ATOM   3283  H   ILE B   4     111.469 -17.694  34.443  1.00  0.00           H  
ATOM   3284  HA  ILE B   4     113.976 -17.746  35.858  1.00  0.00           H  
ATOM   3285  HB  ILE B   4     113.217 -18.830  33.122  1.00  0.00           H  
ATOM   3286 1HG1 ILE B   4     113.762 -20.303  35.704  1.00  0.00           H  
ATOM   3287 2HG1 ILE B   4     112.156 -19.791  35.209  1.00  0.00           H  
ATOM   3288 1HG2 ILE B   4     115.333 -20.085  33.226  1.00  0.00           H  
ATOM   3289 2HG2 ILE B   4     115.629 -18.331  33.197  1.00  0.00           H  
ATOM   3290 3HG2 ILE B   4     115.769 -19.231  34.726  1.00  0.00           H  
ATOM   3291 1HD1 ILE B   4     112.552 -22.119  34.628  1.00  0.00           H  
ATOM   3292 2HD1 ILE B   4     112.345 -21.134  33.159  1.00  0.00           H  
ATOM   3293 3HD1 ILE B   4     113.972 -21.654  33.661  1.00  0.00           H  
ATOM   3294  N   LEU B   5     113.644 -15.927  33.120  1.00  0.00           N  
ATOM   3295  CA  LEU B   5     114.219 -14.827  32.330  1.00  0.00           C  
ATOM   3296  C   LEU B   5     114.460 -13.642  33.245  1.00  0.00           C  
ATOM   3297  O   LEU B   5     115.524 -13.023  33.208  1.00  0.00           O  
ATOM   3298  CB  LEU B   5     113.283 -14.420  31.184  1.00  0.00           C  
ATOM   3299  CG  LEU B   5     113.733 -13.211  30.354  1.00  0.00           C  
ATOM   3300  CD1 LEU B   5     115.115 -13.479  29.772  1.00  0.00           C  
ATOM   3301  CD2 LEU B   5     112.717 -12.944  29.254  1.00  0.00           C  
ATOM   3302  H   LEU B   5     112.734 -16.289  32.872  1.00  0.00           H  
ATOM   3303  HA  LEU B   5     115.161 -15.164  31.901  1.00  0.00           H  
ATOM   3304 1HB  LEU B   5     113.179 -15.267  30.505  1.00  0.00           H  
ATOM   3305 2HB  LEU B   5     112.302 -14.192  31.599  1.00  0.00           H  
ATOM   3306  HG  LEU B   5     113.809 -12.335  30.999  1.00  0.00           H  
ATOM   3307 1HD1 LEU B   5     115.434 -12.618  29.184  1.00  0.00           H  
ATOM   3308 2HD1 LEU B   5     115.825 -13.648  30.581  1.00  0.00           H  
ATOM   3309 3HD1 LEU B   5     115.075 -14.360  29.134  1.00  0.00           H  
ATOM   3310 1HD2 LEU B   5     113.036 -12.083  28.665  1.00  0.00           H  
ATOM   3311 2HD2 LEU B   5     112.642 -13.818  28.606  1.00  0.00           H  
ATOM   3312 3HD2 LEU B   5     111.745 -12.737  29.699  1.00  0.00           H  
ATOM   3313  N   GLU B   6     113.474 -13.318  34.076  1.00  0.00           N  
ATOM   3314  CA  GLU B   6     113.642 -12.205  34.991  1.00  0.00           C  
ATOM   3315  C   GLU B   6     114.819 -12.421  35.954  1.00  0.00           C  
ATOM   3316  O   GLU B   6     115.603 -11.506  36.204  1.00  0.00           O  
ATOM   3317  CB  GLU B   6     112.351 -11.986  35.784  1.00  0.00           C  
ATOM   3318  CG  GLU B   6     112.314 -10.688  36.578  1.00  0.00           C  
ATOM   3319  CD  GLU B   6     111.009 -10.480  37.297  1.00  0.00           C  
ATOM   3320  OE1 GLU B   6     110.646 -11.321  38.083  1.00  0.00           O  
ATOM   3321  OE2 GLU B   6     110.377  -9.478  37.060  1.00  0.00           O1-
ATOM   3322  H   GLU B   6     112.608 -13.835  34.082  1.00  0.00           H  
ATOM   3323  HA  GLU B   6     113.863 -11.309  34.411  1.00  0.00           H  
ATOM   3324 1HB  GLU B   6     111.500 -11.988  35.103  1.00  0.00           H  
ATOM   3325 2HB  GLU B   6     112.212 -12.810  36.485  1.00  0.00           H  
ATOM   3326 1HG  GLU B   6     113.120 -10.698  37.309  1.00  0.00           H  
ATOM   3327 2HG  GLU B   6     112.484  -9.854  35.899  1.00  0.00           H  
ATOM   3328  N   ILE B   7     114.955 -13.624  36.497  1.00  0.00           N  
ATOM   3329  CA  ILE B   7     116.076 -13.939  37.359  1.00  0.00           C  
ATOM   3330  C   ILE B   7     117.418 -13.897  36.619  1.00  0.00           C  
ATOM   3331  O   ILE B   7     118.424 -13.449  37.165  1.00  0.00           O  
ATOM   3332  CB  ILE B   7     115.885 -15.327  37.995  1.00  0.00           C  
ATOM   3333  CG1 ILE B   7     114.660 -15.329  38.914  1.00  0.00           C  
ATOM   3334  CG2 ILE B   7     117.131 -15.737  38.764  1.00  0.00           C  
ATOM   3335  CD1 ILE B   7     114.196 -16.713  39.308  1.00  0.00           C  
ATOM   3336  H   ILE B   7     114.264 -14.338  36.310  1.00  0.00           H  
ATOM   3337  HA  ILE B   7     116.120 -13.195  38.156  1.00  0.00           H  
ATOM   3338  HB  ILE B   7     115.694 -16.062  37.214  1.00  0.00           H  
ATOM   3339 1HG1 ILE B   7     114.887 -14.772  39.823  1.00  0.00           H  
ATOM   3340 2HG1 ILE B   7     113.833 -14.821  38.418  1.00  0.00           H  
ATOM   3341 1HG2 ILE B   7     116.979 -16.720  39.207  1.00  0.00           H  
ATOM   3342 2HG2 ILE B   7     117.983 -15.774  38.085  1.00  0.00           H  
ATOM   3343 3HG2 ILE B   7     117.328 -15.009  39.552  1.00  0.00           H  
ATOM   3344 1HD1 ILE B   7     113.325 -16.631  39.959  1.00  0.00           H  
ATOM   3345 2HD1 ILE B   7     113.929 -17.276  38.414  1.00  0.00           H  
ATOM   3346 3HD1 ILE B   7     114.995 -17.228  39.839  1.00  0.00           H  
ATOM   3347  N   ALA B   8     117.418 -14.366  35.383  1.00  0.00           N  
ATOM   3348  CA  ALA B   8     118.661 -14.344  34.592  1.00  0.00           C  
ATOM   3349  C   ALA B   8     119.058 -12.897  34.378  1.00  0.00           C  
ATOM   3350  O   ALA B   8     120.240 -12.553  34.433  1.00  0.00           O  
ATOM   3351  CB  ALA B   8     118.485 -15.037  33.253  1.00  0.00           C  
ATOM   3352  H   ALA B   8     116.576 -14.743  34.968  1.00  0.00           H  
ATOM   3353  HA  ALA B   8     119.429 -14.874  35.155  1.00  0.00           H  
ATOM   3354 1HB  ALA B   8     119.424 -14.999  32.699  1.00  0.00           H  
ATOM   3355 2HB  ALA B   8     118.201 -16.076  33.416  1.00  0.00           H  
ATOM   3356 3HB  ALA B   8     117.707 -14.533  32.682  1.00  0.00           H  
ATOM   3357  N   ARG B   9     118.064 -12.041  34.136  1.00  0.00           N  
ATOM   3358  CA  ARG B   9     118.345 -10.629  33.885  1.00  0.00           C  
ATOM   3359  C   ARG B   9     118.771  -9.895  35.178  1.00  0.00           C  
ATOM   3360  O   ARG B   9     119.576  -8.966  35.141  1.00  0.00           O  
ATOM   3361  CB  ARG B   9     117.122  -9.946  33.290  1.00  0.00           C  
ATOM   3362  CG  ARG B   9     116.804 -10.339  31.857  1.00  0.00           C  
ATOM   3363  CD  ARG B   9     115.570  -9.670  31.367  1.00  0.00           C  
ATOM   3364  NE  ARG B   9     115.765  -8.240  31.191  1.00  0.00           N  
ATOM   3365  CZ  ARG B   9     116.299  -7.669  30.093  1.00  0.00           C  
ATOM   3366  NH1 ARG B   9     116.688  -8.418  29.087  1.00  0.00           N1+
ATOM   3367  NH2 ARG B   9     116.431  -6.356  30.030  1.00  0.00           N  
ATOM   3368  H   ARG B   9     117.108 -12.363  34.121  1.00  0.00           H  
ATOM   3369  HA  ARG B   9     119.185 -10.560  33.190  1.00  0.00           H  
ATOM   3370 1HB  ARG B   9     116.247 -10.175  33.898  1.00  0.00           H  
ATOM   3371 2HB  ARG B   9     117.261  -8.866  33.313  1.00  0.00           H  
ATOM   3372 1HG  ARG B   9     117.630 -10.053  31.208  1.00  0.00           H  
ATOM   3373 2HG  ARG B   9     116.655 -11.418  31.799  1.00  0.00           H  
ATOM   3374 1HD  ARG B   9     115.286 -10.096  30.404  1.00  0.00           H  
ATOM   3375 2HD  ARG B   9     114.766  -9.820  32.083  1.00  0.00           H  
ATOM   3376  HE  ARG B   9     115.477  -7.631  31.944  1.00  0.00           H  
ATOM   3377 1HH1 ARG B   9     116.588  -9.421  29.134  1.00  0.00           H  
ATOM   3378 2HH1 ARG B   9     117.089  -7.989  28.263  1.00  0.00           H  
ATOM   3379 1HH2 ARG B   9     116.133  -5.780  30.805  1.00  0.00           H  
ATOM   3380 2HH2 ARG B   9     116.832  -5.927  29.209  1.00  0.00           H  
ATOM   3381  N   TRP B  10     118.233 -10.309  36.321  1.00  0.00           N  
ATOM   3382  CA  TRP B  10     118.681  -9.747  37.593  1.00  0.00           C  
ATOM   3383  C   TRP B  10     120.148 -10.113  37.848  1.00  0.00           C  
ATOM   3384  O   TRP B  10     120.934  -9.280  38.299  1.00  0.00           O  
ATOM   3385  CB  TRP B  10     117.810 -10.257  38.744  1.00  0.00           C  
ATOM   3386  CG  TRP B  10     118.231  -9.744  40.086  1.00  0.00           C  
ATOM   3387  CD1 TRP B  10     117.835  -8.580  40.674  1.00  0.00           C  
ATOM   3388  CD2 TRP B  10     119.134 -10.380  41.023  1.00  0.00           C  
ATOM   3389  CE2 TRP B  10     119.226  -9.539  42.136  1.00  0.00           C  
ATOM   3390  CE3 TRP B  10     119.859 -11.577  41.006  1.00  0.00           C  
ATOM   3391  NE1 TRP B  10     118.430  -8.446  41.905  1.00  0.00           N  
ATOM   3392  CZ2 TRP B  10     120.019  -9.853  43.228  1.00  0.00           C  
ATOM   3393  CZ3 TRP B  10     120.654 -11.892  42.103  1.00  0.00           C  
ATOM   3394  CH2 TRP B  10     120.730 -11.052  43.185  1.00  0.00           C  
ATOM   3395  H   TRP B  10     117.509 -11.013  36.321  1.00  0.00           H  
ATOM   3396  HA  TRP B  10     118.631  -8.660  37.528  1.00  0.00           H  
ATOM   3397 1HB  TRP B  10     116.773  -9.964  38.573  1.00  0.00           H  
ATOM   3398 2HB  TRP B  10     117.840 -11.347  38.768  1.00  0.00           H  
ATOM   3399  HD1 TRP B  10     117.149  -7.860  40.232  1.00  0.00           H  
ATOM   3400  HE1 TRP B  10     118.302  -7.669  42.538  1.00  0.00           H  
ATOM   3401  HE3 TRP B  10     119.800 -12.249  40.152  1.00  0.00           H  
ATOM   3402  HZ2 TRP B  10     120.092  -9.198  44.097  1.00  0.00           H  
ATOM   3403  HZ3 TRP B  10     121.217 -12.826  42.082  1.00  0.00           H  
ATOM   3404  HH2 TRP B  10     121.362 -11.329  44.029  1.00  0.00           H  
ATOM   3405  N   PHE B  11     120.536 -11.349  37.567  1.00  0.00           N  
ATOM   3406  CA  PHE B  11     121.939 -11.747  37.673  1.00  0.00           C  
ATOM   3407  C   PHE B  11     122.822 -11.042  36.647  1.00  0.00           C  
ATOM   3408  O   PHE B  11     123.980 -10.727  36.921  1.00  0.00           O  
ATOM   3409  CB  PHE B  11     122.071 -13.261  37.502  1.00  0.00           C  
ATOM   3410  CG  PHE B  11     121.885 -14.034  38.777  1.00  0.00           C  
ATOM   3411  CD1 PHE B  11     120.716 -14.741  39.012  1.00  0.00           C  
ATOM   3412  CD2 PHE B  11     122.878 -14.054  39.745  1.00  0.00           C  
ATOM   3413  CE1 PHE B  11     120.543 -15.451  40.184  1.00  0.00           C  
ATOM   3414  CE2 PHE B  11     122.710 -14.764  40.917  1.00  0.00           C  
ATOM   3415  CZ  PHE B  11     121.539 -15.465  41.137  1.00  0.00           C  
ATOM   3416  H   PHE B  11     119.852 -12.032  37.271  1.00  0.00           H  
ATOM   3417  HA  PHE B  11     122.301 -11.471  38.666  1.00  0.00           H  
ATOM   3418 1HB  PHE B  11     121.333 -13.612  36.781  1.00  0.00           H  
ATOM   3419 2HB  PHE B  11     123.056 -13.497  37.103  1.00  0.00           H  
ATOM   3420  HD1 PHE B  11     119.928 -14.732  38.258  1.00  0.00           H  
ATOM   3421  HD2 PHE B  11     123.803 -13.501  39.571  1.00  0.00           H  
ATOM   3422  HE1 PHE B  11     119.618 -16.002  40.356  1.00  0.00           H  
ATOM   3423  HE2 PHE B  11     123.499 -14.773  41.669  1.00  0.00           H  
ATOM   3424  HZ  PHE B  11     121.405 -16.024  42.061  1.00  0.00           H  
ATOM   3425  N   LEU B  12     122.275 -10.795  35.467  1.00  0.00           N  
ATOM   3426  CA  LEU B  12     122.982 -10.004  34.476  1.00  0.00           C  
ATOM   3427  C   LEU B  12     123.257  -8.567  34.987  1.00  0.00           C  
ATOM   3428  O   LEU B  12     124.363  -8.047  34.842  1.00  0.00           O  
ATOM   3429  CB  LEU B  12     122.166  -9.959  33.177  1.00  0.00           C  
ATOM   3430  CG  LEU B  12     122.715  -9.034  32.082  1.00  0.00           C  
ATOM   3431  CD1 LEU B  12     124.085  -9.530  31.636  1.00  0.00           C  
ATOM   3432  CD2 LEU B  12     121.738  -8.999  30.914  1.00  0.00           C  
ATOM   3433  H   LEU B  12     121.358 -11.156  35.244  1.00  0.00           H  
ATOM   3434  HA  LEU B  12     123.942 -10.480  34.276  1.00  0.00           H  
ATOM   3435 1HB  LEU B  12     122.112 -10.964  32.766  1.00  0.00           H  
ATOM   3436 2HB  LEU B  12     121.157  -9.629  33.414  1.00  0.00           H  
ATOM   3437  HG  LEU B  12     122.839  -8.028  32.482  1.00  0.00           H  
ATOM   3438 1HD1 LEU B  12     124.472  -8.872  30.858  1.00  0.00           H  
ATOM   3439 2HD1 LEU B  12     124.766  -9.526  32.487  1.00  0.00           H  
ATOM   3440 3HD1 LEU B  12     123.993 -10.543  31.245  1.00  0.00           H  
ATOM   3441 1HD2 LEU B  12     122.128  -8.340  30.136  1.00  0.00           H  
ATOM   3442 2HD2 LEU B  12     121.615 -10.004  30.512  1.00  0.00           H  
ATOM   3443 3HD2 LEU B  12     120.774  -8.624  31.258  1.00  0.00           H  
ATOM   3444  N   GLU B  13     122.260  -7.906  35.588  1.00  0.00           N  
ATOM   3445  CA  GLU B  13     122.484  -6.564  36.087  1.00  0.00           C  
ATOM   3446  C   GLU B  13     123.547  -6.596  37.198  1.00  0.00           C  
ATOM   3447  O   GLU B  13     124.355  -5.677  37.321  1.00  0.00           O  
ATOM   3448  CB  GLU B  13     121.178  -5.961  36.608  1.00  0.00           C  
ATOM   3449  CG  GLU B  13     120.194  -5.554  35.520  1.00  0.00           C  
ATOM   3450  CD  GLU B  13     120.707  -4.434  34.656  1.00  0.00           C  
ATOM   3451  OE1 GLU B  13     121.243  -3.493  35.193  1.00  0.00           O  
ATOM   3452  OE2 GLU B  13     120.565  -4.521  33.461  1.00  0.00           O1-
ATOM   3453  H   GLU B  13     121.351  -8.328  35.703  1.00  0.00           H  
ATOM   3454  HA  GLU B  13     122.879  -5.954  35.273  1.00  0.00           H  
ATOM   3455 1HB  GLU B  13     120.680  -6.680  37.258  1.00  0.00           H  
ATOM   3456 2HB  GLU B  13     121.398  -5.078  37.207  1.00  0.00           H  
ATOM   3457 1HG  GLU B  13     119.989  -6.417  34.889  1.00  0.00           H  
ATOM   3458 2HG  GLU B  13     119.260  -5.246  35.986  1.00  0.00           H  
ATOM   3459  N   LEU B  14     123.534  -7.647  37.990  1.00  0.00           N  
ATOM   3460  CA  LEU B  14     124.523  -7.796  39.057  1.00  0.00           C  
ATOM   3461  C   LEU B  14     125.911  -7.911  38.460  1.00  0.00           C  
ATOM   3462  O   LEU B  14     126.862  -7.307  38.956  1.00  0.00           O  
ATOM   3463  CB  LEU B  14     124.220  -9.034  39.910  1.00  0.00           C  
ATOM   3464  CG  LEU B  14     125.215  -9.321  41.043  1.00  0.00           C  
ATOM   3465  CD1 LEU B  14     125.219  -8.156  42.023  1.00  0.00           C  
ATOM   3466  CD2 LEU B  14     124.832 -10.620  41.737  1.00  0.00           C  
ATOM   3467  H   LEU B  14     122.832  -8.365  37.864  1.00  0.00           H  
ATOM   3468  HA  LEU B  14     124.482  -6.911  39.692  1.00  0.00           H  
ATOM   3469 1HB  LEU B  14     123.235  -8.914  40.358  1.00  0.00           H  
ATOM   3470 2HB  LEU B  14     124.197  -9.908  39.261  1.00  0.00           H  
ATOM   3471  HG  LEU B  14     126.220  -9.413  40.629  1.00  0.00           H  
ATOM   3472 1HD1 LEU B  14     125.927  -8.361  42.828  1.00  0.00           H  
ATOM   3473 2HD1 LEU B  14     125.514  -7.244  41.504  1.00  0.00           H  
ATOM   3474 3HD1 LEU B  14     124.221  -8.030  42.442  1.00  0.00           H  
ATOM   3475 1HD2 LEU B  14     125.540 -10.824  42.542  1.00  0.00           H  
ATOM   3476 2HD2 LEU B  14     123.829 -10.529  42.152  1.00  0.00           H  
ATOM   3477 3HD2 LEU B  14     124.855 -11.438  41.017  1.00  0.00           H  
ATOM   3478  N   ALA B  15     126.036  -8.693  37.386  1.00  0.00           N  
ATOM   3479  CA  ALA B  15     127.299  -8.819  36.711  1.00  0.00           C  
ATOM   3480  C   ALA B  15     127.748  -7.451  36.164  1.00  0.00           C  
ATOM   3481  O   ALA B  15     128.931  -7.109  36.218  1.00  0.00           O  
ATOM   3482  CB  ALA B  15     127.214  -9.856  35.607  1.00  0.00           C  
ATOM   3483  H   ALA B  15     125.240  -9.203  37.036  1.00  0.00           H  
ATOM   3484  HA  ALA B  15     128.043  -9.143  37.442  1.00  0.00           H  
ATOM   3485 1HB  ALA B  15     128.181  -9.938  35.109  1.00  0.00           H  
ATOM   3486 2HB  ALA B  15     126.944 -10.822  36.036  1.00  0.00           H  
ATOM   3487 3HB  ALA B  15     126.457  -9.556  34.883  1.00  0.00           H  
ATOM   3488  N   ARG B  16     126.806  -6.676  35.640  1.00  0.00           N  
ATOM   3489  CA  ARG B  16     127.138  -5.372  35.076  1.00  0.00           C  
ATOM   3490  C   ARG B  16     127.740  -4.456  36.125  1.00  0.00           C  
ATOM   3491  O   ARG B  16     128.758  -3.808  35.885  1.00  0.00           O  
ATOM   3492  CB  ARG B  16     125.902  -4.711  34.483  1.00  0.00           C  
ATOM   3493  CG  ARG B  16     126.155  -3.367  33.815  1.00  0.00           C  
ATOM   3494  CD  ARG B  16     124.924  -2.835  33.174  1.00  0.00           C  
ATOM   3495  NE  ARG B  16     123.914  -2.474  34.155  1.00  0.00           N  
ATOM   3496  CZ  ARG B  16     123.942  -1.355  34.906  1.00  0.00           C  
ATOM   3497  NH1 ARG B  16     124.934  -0.502  34.778  1.00  0.00           N1+
ATOM   3498  NH2 ARG B  16     122.974  -1.117  35.771  1.00  0.00           N  
ATOM   3499  H   ARG B  16     125.843  -6.985  35.629  1.00  0.00           H  
ATOM   3500  HA  ARG B  16     127.864  -5.516  34.275  1.00  0.00           H  
ATOM   3501 1HB  ARG B  16     125.458  -5.371  33.740  1.00  0.00           H  
ATOM   3502 2HB  ARG B  16     125.161  -4.556  35.268  1.00  0.00           H  
ATOM   3503 1HG  ARG B  16     126.490  -2.649  34.562  1.00  0.00           H  
ATOM   3504 2HG  ARG B  16     126.920  -3.480  33.048  1.00  0.00           H  
ATOM   3505 1HD  ARG B  16     125.173  -1.945  32.597  1.00  0.00           H  
ATOM   3506 2HD  ARG B  16     124.503  -3.590  32.513  1.00  0.00           H  
ATOM   3507  HE  ARG B  16     123.136  -3.106  34.283  1.00  0.00           H  
ATOM   3508 1HH1 ARG B  16     125.674  -0.684  34.115  1.00  0.00           H  
ATOM   3509 2HH1 ARG B  16     124.954   0.336  35.341  1.00  0.00           H  
ATOM   3510 1HH2 ARG B  16     122.209  -1.774  35.872  1.00  0.00           H  
ATOM   3511 2HH2 ARG B  16     122.993  -0.279  36.335  1.00  0.00           H  
ATOM   3512  N   GLU B  17     127.083  -4.432  37.266  1.00  0.00           N  
ATOM   3513  CA  GLU B  17     127.504  -3.623  38.420  1.00  0.00           C  
ATOM   3514  C   GLU B  17     128.873  -4.088  38.917  1.00  0.00           C  
ATOM   3515  O   GLU B  17     129.733  -3.272  39.257  1.00  0.00           O  
ATOM   3516  CB  GLU B  17     126.477  -3.712  39.552  1.00  0.00           C  
ATOM   3517  CG  GLU B  17     126.776  -2.812  40.743  1.00  0.00           C  
ATOM   3518  CD  GLU B  17     125.684  -2.830  41.775  1.00  0.00           C  
ATOM   3519  OE1 GLU B  17     124.806  -3.653  41.672  1.00  0.00           O  
ATOM   3520  OE2 GLU B  17     125.724  -2.016  42.668  1.00  0.00           O1-
ATOM   3521  H   GLU B  17     126.253  -5.002  37.342  1.00  0.00           H  
ATOM   3522  HA  GLU B  17     127.596  -2.584  38.097  1.00  0.00           H  
ATOM   3523 1HB  GLU B  17     125.491  -3.448  39.170  1.00  0.00           H  
ATOM   3524 2HB  GLU B  17     126.424  -4.740  39.913  1.00  0.00           H  
ATOM   3525 1HG  GLU B  17     127.706  -3.139  41.208  1.00  0.00           H  
ATOM   3526 2HG  GLU B  17     126.918  -1.793  40.388  1.00  0.00           H  
ATOM   3527  N   ALA B  18     129.061  -5.401  38.954  1.00  0.00           N  
ATOM   3528  CA  ALA B  18     130.345  -5.985  39.376  1.00  0.00           C  
ATOM   3529  C   ALA B  18     131.502  -5.537  38.480  1.00  0.00           C  
ATOM   3530  O   ALA B  18     132.618  -5.318  38.955  1.00  0.00           O  
ATOM   3531  CB  ALA B  18     130.247  -7.509  39.381  1.00  0.00           C  
ATOM   3532  H   ALA B  18     128.306  -6.014  38.686  1.00  0.00           H  
ATOM   3533  HA  ALA B  18     130.557  -5.637  40.388  1.00  0.00           H  
ATOM   3534 1HB  ALA B  18     131.201  -7.934  39.694  1.00  0.00           H  
ATOM   3535 2HB  ALA B  18     129.464  -7.821  40.074  1.00  0.00           H  
ATOM   3536 3HB  ALA B  18     130.003  -7.861  38.379  1.00  0.00           H  
ATOM   3537  N   SER B  19     131.227  -5.403  37.185  1.00  0.00           N  
ATOM   3538  CA  SER B  19     132.215  -4.945  36.212  1.00  0.00           C  
ATOM   3539  C   SER B  19     132.670  -3.520  36.497  1.00  0.00           C  
ATOM   3540  O   SER B  19     133.868  -3.233  36.524  1.00  0.00           O  
ATOM   3541  CB  SER B  19     131.642  -5.025  34.811  1.00  0.00           C  
ATOM   3542  OG  SER B  19     132.573  -4.590  33.859  1.00  0.00           O  
ATOM   3543  H   SER B  19     130.295  -5.630  36.870  1.00  0.00           H  
ATOM   3544  HA  SER B  19     133.090  -5.596  36.272  1.00  0.00           H  
ATOM   3545 1HB  SER B  19     131.350  -6.053  34.595  1.00  0.00           H  
ATOM   3546 2HB  SER B  19     130.744  -4.411  34.751  1.00  0.00           H  
ATOM   3547  HG  SER B  19     132.128  -4.642  33.011  1.00  0.00           H  
ATOM   3548  N   GLU B  20     131.672  -2.679  36.704  1.00  0.00           N  
ATOM   3549  CA  GLU B  20     131.840  -1.273  37.020  1.00  0.00           C  
ATOM   3550  C   GLU B  20     132.665  -1.059  38.297  1.00  0.00           C  
ATOM   3551  O   GLU B  20     133.469  -0.129  38.374  1.00  0.00           O  
ATOM   3552  CB  GLU B  20     130.471  -0.605  37.168  1.00  0.00           C  
ATOM   3553  CG  GLU B  20     130.528   0.894  37.424  1.00  0.00           C  
ATOM   3554  CD  GLU B  20     129.168   1.535  37.453  1.00  0.00           C  
ATOM   3555  OE1 GLU B  20     128.201   0.840  37.240  1.00  0.00           O  
ATOM   3556  OE2 GLU B  20     129.095   2.716  37.686  1.00  0.00           O1-
ATOM   3557  H   GLU B  20     130.739  -3.059  36.632  1.00  0.00           H  
ATOM   3558  HA  GLU B  20     132.392  -0.799  36.208  1.00  0.00           H  
ATOM   3559 1HB  GLU B  20     129.887  -0.769  36.262  1.00  0.00           H  
ATOM   3560 2HB  GLU B  20     129.931  -1.067  37.994  1.00  0.00           H  
ATOM   3561 1HG  GLU B  20     131.019   1.071  38.381  1.00  0.00           H  
ATOM   3562 2HG  GLU B  20     131.128   1.362  36.647  1.00  0.00           H  
ATOM   3563  N   ARG B  21     132.462  -1.919  39.287  1.00  0.00           N  
ATOM   3564  CA  ARG B  21     133.208  -1.849  40.552  1.00  0.00           C  
ATOM   3565  C   ARG B  21     134.649  -2.310  40.357  1.00  0.00           C  
ATOM   3566  O   ARG B  21     135.521  -2.063  41.208  1.00  0.00           O  
ATOM   3567  CB  ARG B  21     132.547  -2.707  41.621  1.00  0.00           C  
ATOM   3568  CG  ARG B  21     131.194  -2.203  42.099  1.00  0.00           C  
ATOM   3569  CD  ARG B  21     130.616  -3.086  43.142  1.00  0.00           C  
ATOM   3570  NE  ARG B  21     129.262  -2.695  43.497  1.00  0.00           N  
ATOM   3571  CZ  ARG B  21     128.543  -3.246  44.494  1.00  0.00           C  
ATOM   3572  NH1 ARG B  21     129.061  -4.208  45.225  1.00  0.00           N1+
ATOM   3573  NH2 ARG B  21     127.318  -2.817  44.737  1.00  0.00           N  
ATOM   3574  H   ARG B  21     131.774  -2.647  39.163  1.00  0.00           H  
ATOM   3575  HA  ARG B  21     133.203  -0.816  40.899  1.00  0.00           H  
ATOM   3576 1HB  ARG B  21     132.406  -3.717  41.239  1.00  0.00           H  
ATOM   3577 2HB  ARG B  21     133.201  -2.774  42.490  1.00  0.00           H  
ATOM   3578 1HG  ARG B  21     131.307  -1.204  42.519  1.00  0.00           H  
ATOM   3579 2HG  ARG B  21     130.503  -2.167  41.257  1.00  0.00           H  
ATOM   3580 1HD  ARG B  21     130.589  -4.113  42.776  1.00  0.00           H  
ATOM   3581 2HD  ARG B  21     131.232  -3.039  44.041  1.00  0.00           H  
ATOM   3582  HE  ARG B  21     128.832  -1.956  42.957  1.00  0.00           H  
ATOM   3583 1HH1 ARG B  21     129.997  -4.536  45.038  1.00  0.00           H  
ATOM   3584 2HH1 ARG B  21     128.522  -4.621  45.971  1.00  0.00           H  
ATOM   3585 1HH2 ARG B  21     126.918  -2.077  44.176  1.00  0.00           H  
ATOM   3586 2HH2 ARG B  21     126.777  -3.229  45.484  1.00  0.00           H  
ATOM   3587  N   GLY B  22     134.899  -3.003  39.254  1.00  0.00           N  
ATOM   3588  CA  GLY B  22     136.165  -3.688  39.044  1.00  0.00           C  
ATOM   3589  C   GLY B  22     136.309  -4.927  39.912  1.00  0.00           C  
ATOM   3590  O   GLY B  22     137.432  -5.265  40.325  1.00  0.00           O  
ATOM   3591  H   GLY B  22     134.189  -3.056  38.538  1.00  0.00           H  
ATOM   3592 1HA  GLY B  22     136.255  -3.976  37.998  1.00  0.00           H  
ATOM   3593 2HA  GLY B  22     136.986  -3.007  39.261  1.00  0.00           H  
ATOM   3594  N   ASP B  23     135.189  -5.581  40.224  1.00  0.00           N  
ATOM   3595  CA  ASP B  23     135.203  -6.733  41.123  1.00  0.00           C  
ATOM   3596  C   ASP B  23     135.184  -8.034  40.319  1.00  0.00           C  
ATOM   3597  O   ASP B  23     134.125  -8.501  39.901  1.00  0.00           O  
ATOM   3598  CB  ASP B  23     134.007  -6.692  42.077  1.00  0.00           C  
ATOM   3599  CG  ASP B  23     134.054  -7.785  43.135  1.00  0.00           C  
ATOM   3600  OD1 ASP B  23     134.590  -8.832  42.856  1.00  0.00           O  
ATOM   3601  OD2 ASP B  23     133.552  -7.565  44.211  1.00  0.00           O1-
ATOM   3602  H   ASP B  23     134.311  -5.277  39.830  1.00  0.00           H  
ATOM   3603  HA  ASP B  23     136.127  -6.709  41.704  1.00  0.00           H  
ATOM   3604 1HB  ASP B  23     133.976  -5.723  42.577  1.00  0.00           H  
ATOM   3605 2HB  ASP B  23     133.083  -6.795  41.508  1.00  0.00           H  
ATOM   3606  N   GLU B  24     136.356  -8.629  40.093  1.00  0.00           N  
ATOM   3607  CA  GLU B  24     136.477  -9.807  39.213  1.00  0.00           C  
ATOM   3608  C   GLU B  24     135.786 -11.045  39.774  1.00  0.00           C  
ATOM   3609  O   GLU B  24     135.200 -11.830  39.030  1.00  0.00           O  
ATOM   3610  CB  GLU B  24     137.953 -10.129  38.960  1.00  0.00           C  
ATOM   3611  CG  GLU B  24     138.686  -9.097  38.116  1.00  0.00           C  
ATOM   3612  CD  GLU B  24     140.133  -9.439  37.902  1.00  0.00           C  
ATOM   3613  OE1 GLU B  24     140.601 -10.369  38.513  1.00  0.00           O  
ATOM   3614  OE2 GLU B  24     140.772  -8.768  37.126  1.00  0.00           O1-
ATOM   3615  H   GLU B  24     137.104  -8.371  40.434  1.00  0.00           H  
ATOM   3616  HA  GLU B  24     135.995  -9.580  38.261  1.00  0.00           H  
ATOM   3617 1HB  GLU B  24     138.474 -10.213  39.915  1.00  0.00           H  
ATOM   3618 2HB  GLU B  24     138.033 -11.092  38.457  1.00  0.00           H  
ATOM   3619 1HG  GLU B  24     138.194  -9.020  37.146  1.00  0.00           H  
ATOM   3620 2HG  GLU B  24     138.616  -8.127  38.606  1.00  0.00           H  
ATOM   3621  N   GLU B  25     135.851 -11.223  41.084  1.00  0.00           N  
ATOM   3622  CA  GLU B  25     135.250 -12.403  41.708  1.00  0.00           C  
ATOM   3623  C   GLU B  25     133.727 -12.380  41.604  1.00  0.00           C  
ATOM   3624  O   GLU B  25     133.104 -13.384  41.256  1.00  0.00           O  
ATOM   3625  CB  GLU B  25     135.665 -12.495  43.178  1.00  0.00           C  
ATOM   3626  CG  GLU B  25     135.127 -13.717  43.909  1.00  0.00           C  
ATOM   3627  CD  GLU B  25     135.620 -13.817  45.325  1.00  0.00           C  
ATOM   3628  OE1 GLU B  25     136.408 -12.991  45.719  1.00  0.00           O  
ATOM   3629  OE2 GLU B  25     135.208 -14.720  46.014  1.00  0.00           O1-
ATOM   3630  H   GLU B  25     136.234 -10.686  41.636  1.00  0.00           H  
ATOM   3631  HA  GLU B  25     135.609 -13.291  41.187  1.00  0.00           H  
ATOM   3632 1HB  GLU B  25     136.753 -12.516  43.248  1.00  0.00           H  
ATOM   3633 2HB  GLU B  25     135.321 -11.609  43.710  1.00  0.00           H  
ATOM   3634 1HG  GLU B  25     134.038 -13.671  43.917  1.00  0.00           H  
ATOM   3635 2HG  GLU B  25     135.420 -14.613  43.362  1.00  0.00           H  
ATOM   3636  N   GLU B  26     133.153 -11.222  41.912  1.00  0.00           N  
ATOM   3637  CA  GLU B  26     131.715 -11.034  41.863  1.00  0.00           C  
ATOM   3638  C   GLU B  26     131.208 -11.067  40.425  1.00  0.00           C  
ATOM   3639  O   GLU B  26     130.122 -11.580  40.151  1.00  0.00           O  
ATOM   3640  CB  GLU B  26     131.326  -9.711  42.527  1.00  0.00           C  
ATOM   3641  CG  GLU B  26     129.826  -9.490  42.659  1.00  0.00           C  
ATOM   3642  CD  GLU B  26     129.174 -10.460  43.605  1.00  0.00           C  
ATOM   3643  OE1 GLU B  26     129.864 -11.013  44.427  1.00  0.00           O  
ATOM   3644  OE2 GLU B  26     127.984 -10.647  43.505  1.00  0.00           O1-
ATOM   3645  H   GLU B  26     133.741 -10.448  42.191  1.00  0.00           H  
ATOM   3646  HA  GLU B  26     131.240 -11.849  42.412  1.00  0.00           H  
ATOM   3647 1HB  GLU B  26     131.762  -9.663  43.525  1.00  0.00           H  
ATOM   3648 2HB  GLU B  26     131.738  -8.882  41.950  1.00  0.00           H  
ATOM   3649 1HG  GLU B  26     129.649  -8.477  43.017  1.00  0.00           H  
ATOM   3650 2HG  GLU B  26     129.367  -9.584  41.675  1.00  0.00           H  
ATOM   3651  N   PHE B  27     131.993 -10.520  39.506  1.00  0.00           N  
ATOM   3652  CA  PHE B  27     131.597 -10.504  38.080  1.00  0.00           C  
ATOM   3653  C   PHE B  27     131.438 -11.935  37.572  1.00  0.00           C  
ATOM   3654  O   PHE B  27     130.424 -12.280  36.967  1.00  0.00           O  
ATOM   3655  CB  PHE B  27     132.634  -9.766  37.231  1.00  0.00           C  
ATOM   3656  CG  PHE B  27     132.307  -9.737  35.764  1.00  0.00           C  
ATOM   3657  CD1 PHE B  27     131.366  -8.846  35.268  1.00  0.00           C  
ATOM   3658  CD2 PHE B  27     132.936 -10.599  34.881  1.00  0.00           C  
ATOM   3659  CE1 PHE B  27     131.062  -8.818  33.919  1.00  0.00           C  
ATOM   3660  CE2 PHE B  27     132.635 -10.572  33.532  1.00  0.00           C  
ATOM   3661  CZ  PHE B  27     131.698  -9.680  33.052  1.00  0.00           C  
ATOM   3662  H   PHE B  27     132.873 -10.107  39.777  1.00  0.00           H  
ATOM   3663  HA  PHE B  27     130.647  -9.979  37.991  1.00  0.00           H  
ATOM   3664 1HB  PHE B  27     132.726  -8.738  37.580  1.00  0.00           H  
ATOM   3665 2HB  PHE B  27     133.608 -10.239  37.351  1.00  0.00           H  
ATOM   3666  HD1 PHE B  27     130.864  -8.164  35.955  1.00  0.00           H  
ATOM   3667  HD2 PHE B  27     133.677 -11.303  35.261  1.00  0.00           H  
ATOM   3668  HE1 PHE B  27     130.321  -8.114  33.543  1.00  0.00           H  
ATOM   3669  HE2 PHE B  27     133.139 -11.256  32.848  1.00  0.00           H  
ATOM   3670  HZ  PHE B  27     131.458  -9.661  31.991  1.00  0.00           H  
ATOM   3671  N   ARG B  28     132.453 -12.755  37.830  1.00  0.00           N  
ATOM   3672  CA  ARG B  28     132.422 -14.142  37.364  1.00  0.00           C  
ATOM   3673  C   ARG B  28     131.269 -14.920  37.970  1.00  0.00           C  
ATOM   3674  O   ARG B  28     130.589 -15.680  37.279  1.00  0.00           O  
ATOM   3675  CB  ARG B  28     133.726 -14.847  37.704  1.00  0.00           C  
ATOM   3676  CG  ARG B  28     134.922 -14.412  36.873  1.00  0.00           C  
ATOM   3677  CD  ARG B  28     136.047 -15.375  36.985  1.00  0.00           C  
ATOM   3678  NE  ARG B  28     136.521 -15.502  38.354  1.00  0.00           N  
ATOM   3679  CZ  ARG B  28     137.479 -14.734  38.907  1.00  0.00           C  
ATOM   3680  NH1 ARG B  28     138.057 -13.792  38.196  1.00  0.00           N1+
ATOM   3681  NH2 ARG B  28     137.840 -14.928  40.163  1.00  0.00           N  
ATOM   3682  H   ARG B  28     133.255 -12.427  38.350  1.00  0.00           H  
ATOM   3683  HA  ARG B  28     132.278 -14.141  36.283  1.00  0.00           H  
ATOM   3684 1HB  ARG B  28     133.972 -14.674  38.751  1.00  0.00           H  
ATOM   3685 2HB  ARG B  28     133.604 -15.922  37.570  1.00  0.00           H  
ATOM   3686 1HG  ARG B  28     134.632 -14.344  35.824  1.00  0.00           H  
ATOM   3687 2HG  ARG B  28     135.271 -13.437  37.218  1.00  0.00           H  
ATOM   3688 1HD  ARG B  28     135.720 -16.358  36.645  1.00  0.00           H  
ATOM   3689 2HD  ARG B  28     136.880 -15.037  36.368  1.00  0.00           H  
ATOM   3690  HE  ARG B  28     136.099 -16.217  38.932  1.00  0.00           H  
ATOM   3691 1HH1 ARG B  28     137.783 -13.643  37.235  1.00  0.00           H  
ATOM   3692 2HH1 ARG B  28     138.776 -13.216  38.610  1.00  0.00           H  
ATOM   3693 1HH2 ARG B  28     137.394 -15.653  40.710  1.00  0.00           H  
ATOM   3694 2HH2 ARG B  28     138.557 -14.354  40.577  1.00  0.00           H  
ATOM   3695  N   GLU B  29     131.001 -14.770  39.272  1.00  0.00           N  
ATOM   3696  CA  GLU B  29     129.907 -15.513  39.885  1.00  0.00           C  
ATOM   3697  C   GLU B  29     128.537 -15.071  39.331  1.00  0.00           C  
ATOM   3698  O   GLU B  29     127.683 -15.903  39.024  1.00  0.00           O  
ATOM   3699  CB  GLU B  29     129.942 -15.333  41.405  1.00  0.00           C  
ATOM   3700  CG  GLU B  29     128.859 -16.099  42.153  1.00  0.00           C  
ATOM   3701  CD  GLU B  29     129.034 -17.590  42.069  1.00  0.00           C  
ATOM   3702  OE1 GLU B  29     130.149 -18.032  41.939  1.00  0.00           O  
ATOM   3703  OE2 GLU B  29     128.049 -18.287  42.136  1.00  0.00           O1-
ATOM   3704  H   GLU B  29     131.550 -14.142  39.840  1.00  0.00           H  
ATOM   3705  HA  GLU B  29     130.018 -16.565  39.628  1.00  0.00           H  
ATOM   3706 1HB  GLU B  29     130.909 -15.660  41.788  1.00  0.00           H  
ATOM   3707 2HB  GLU B  29     129.833 -14.276  41.649  1.00  0.00           H  
ATOM   3708 1HG  GLU B  29     128.877 -15.801  43.200  1.00  0.00           H  
ATOM   3709 2HG  GLU B  29     127.887 -15.828  41.742  1.00  0.00           H  
ATOM   3710  N   ALA B  30     128.341 -13.759  39.213  1.00  0.00           N  
ATOM   3711  CA  ALA B  30     127.085 -13.230  38.705  1.00  0.00           C  
ATOM   3712  C   ALA B  30     126.940 -13.567  37.227  1.00  0.00           C  
ATOM   3713  O   ALA B  30     125.843 -13.870  36.755  1.00  0.00           O  
ATOM   3714  CB  ALA B  30     127.023 -11.720  38.923  1.00  0.00           C  
ATOM   3715  H   ALA B  30     129.076 -13.117  39.476  1.00  0.00           H  
ATOM   3716  HA  ALA B  30     126.273 -13.702  39.257  1.00  0.00           H  
ATOM   3717 1HB  ALA B  30     126.079 -11.335  38.539  1.00  0.00           H  
ATOM   3718 2HB  ALA B  30     127.099 -11.503  39.989  1.00  0.00           H  
ATOM   3719 3HB  ALA B  30     127.851 -11.244  38.397  1.00  0.00           H  
ATOM   3720  N   ALA B  31     128.036 -13.519  36.487  1.00  0.00           N  
ATOM   3721  CA  ALA B  31     127.964 -13.793  35.030  1.00  0.00           C  
ATOM   3722  C   ALA B  31     127.549 -15.240  34.768  1.00  0.00           C  
ATOM   3723  O   ALA B  31     126.688 -15.507  33.931  1.00  0.00           O  
ATOM   3724  CB  ALA B  31     129.314 -13.483  34.395  1.00  0.00           C  
ATOM   3725  H   ALA B  31     128.929 -13.297  36.903  1.00  0.00           H  
ATOM   3726  HA  ALA B  31     127.203 -13.141  34.601  1.00  0.00           H  
ATOM   3727 1HB  ALA B  31     129.267 -13.682  33.324  1.00  0.00           H  
ATOM   3728 2HB  ALA B  31     129.562 -12.434  34.557  1.00  0.00           H  
ATOM   3729 3HB  ALA B  31     130.082 -14.109  34.847  1.00  0.00           H  
ATOM   3730  N   GLU B  32     128.181 -16.150  35.508  1.00  0.00           N  
ATOM   3731  CA  GLU B  32     127.925 -17.579  35.357  1.00  0.00           C  
ATOM   3732  C   GLU B  32     126.503 -17.928  35.755  1.00  0.00           C  
ATOM   3733  O   GLU B  32     125.855 -18.762  35.122  1.00  0.00           O  
ATOM   3734  CB  GLU B  32     128.912 -18.393  36.196  1.00  0.00           C  
ATOM   3735  CG  GLU B  32     130.327 -18.436  35.637  1.00  0.00           C  
ATOM   3736  CD  GLU B  32     131.262 -19.262  36.474  1.00  0.00           C  
ATOM   3737  OE1 GLU B  32     130.897 -19.614  37.571  1.00  0.00           O  
ATOM   3738  OE2 GLU B  32     132.345 -19.544  36.018  1.00  0.00           O1-
ATOM   3739  H   GLU B  32     128.859 -15.842  36.192  1.00  0.00           H  
ATOM   3740  HA  GLU B  32     128.058 -17.844  34.306  1.00  0.00           H  
ATOM   3741 1HB  GLU B  32     128.964 -17.977  37.204  1.00  0.00           H  
ATOM   3742 2HB  GLU B  32     128.556 -19.419  36.283  1.00  0.00           H  
ATOM   3743 1HG  GLU B  32     130.299 -18.849  34.630  1.00  0.00           H  
ATOM   3744 2HG  GLU B  32     130.710 -17.417  35.571  1.00  0.00           H  
ATOM   3745  N   ALA B  33     126.007 -17.290  36.809  1.00  0.00           N  
ATOM   3746  CA  ALA B  33     124.645 -17.486  37.255  1.00  0.00           C  
ATOM   3747  C   ALA B  33     123.664 -17.031  36.197  1.00  0.00           C  
ATOM   3748  O   ALA B  33     122.679 -17.714  35.914  1.00  0.00           O  
ATOM   3749  CB  ALA B  33     124.400 -16.747  38.562  1.00  0.00           C  
ATOM   3750  H   ALA B  33     126.602 -16.649  37.313  1.00  0.00           H  
ATOM   3751  HA  ALA B  33     124.487 -18.552  37.428  1.00  0.00           H  
ATOM   3752 1HB  ALA B  33     123.369 -16.902  38.881  1.00  0.00           H  
ATOM   3753 2HB  ALA B  33     125.077 -17.126  39.327  1.00  0.00           H  
ATOM   3754 3HB  ALA B  33     124.577 -15.683  38.416  1.00  0.00           H  
ATOM   3755  N   ALA B  34     123.935 -15.867  35.605  1.00  0.00           N  
ATOM   3756  CA  ALA B  34     123.058 -15.405  34.541  1.00  0.00           C  
ATOM   3757  C   ALA B  34     123.044 -16.386  33.358  1.00  0.00           C  
ATOM   3758  O   ALA B  34     122.005 -16.610  32.738  1.00  0.00           O  
ATOM   3759  CB  ALA B  34     123.465 -14.028  34.080  1.00  0.00           C  
ATOM   3760  H   ALA B  34     124.727 -15.301  35.872  1.00  0.00           H  
ATOM   3761  HA  ALA B  34     122.043 -15.356  34.936  1.00  0.00           H  
ATOM   3762 1HB  ALA B  34     122.797 -13.699  33.284  1.00  0.00           H  
ATOM   3763 2HB  ALA B  34     123.405 -13.331  34.916  1.00  0.00           H  
ATOM   3764 3HB  ALA B  34     124.487 -14.057  33.706  1.00  0.00           H  
ATOM   3765  N   LEU B  35     124.197 -16.972  33.041  1.00  0.00           N  
ATOM   3766  CA  LEU B  35     124.284 -17.906  31.925  1.00  0.00           C  
ATOM   3767  C   LEU B  35     123.566 -19.204  32.249  1.00  0.00           C  
ATOM   3768  O   LEU B  35     122.873 -19.770  31.403  1.00  0.00           O  
ATOM   3769  CB  LEU B  35     125.750 -18.198  31.586  1.00  0.00           C  
ATOM   3770  CG  LEU B  35     126.559 -17.008  31.054  1.00  0.00           C  
ATOM   3771  CD1 LEU B  35     128.028 -17.399  30.942  1.00  0.00           C  
ATOM   3772  CD2 LEU B  35     126.003 -16.580  29.704  1.00  0.00           C  
ATOM   3773  H   LEU B  35     125.026 -16.770  33.580  1.00  0.00           H  
ATOM   3774  HA  LEU B  35     123.776 -17.467  31.066  1.00  0.00           H  
ATOM   3775 1HB  LEU B  35     126.250 -18.560  32.484  1.00  0.00           H  
ATOM   3776 2HB  LEU B  35     125.786 -18.984  30.834  1.00  0.00           H  
ATOM   3777  HG  LEU B  35     126.490 -16.175  31.755  1.00  0.00           H  
ATOM   3778 1HD1 LEU B  35     128.602 -16.554  30.564  1.00  0.00           H  
ATOM   3779 2HD1 LEU B  35     128.405 -17.683  31.925  1.00  0.00           H  
ATOM   3780 3HD1 LEU B  35     128.128 -18.241  30.258  1.00  0.00           H  
ATOM   3781 1HD2 LEU B  35     126.579 -15.732  29.326  1.00  0.00           H  
ATOM   3782 2HD2 LEU B  35     126.076 -17.408  29.000  1.00  0.00           H  
ATOM   3783 3HD2 LEU B  35     124.959 -16.287  29.817  1.00  0.00           H  
ATOM   3784  N   GLU B  36     123.720 -19.700  33.486  1.00  0.00           N  
ATOM   3785  CA  GLU B  36     123.000 -20.908  33.906  1.00  0.00           C  
ATOM   3786  C   GLU B  36     121.493 -20.728  33.847  1.00  0.00           C  
ATOM   3787  O   GLU B  36     120.772 -21.596  33.357  1.00  0.00           O  
ATOM   3788  CB  GLU B  36     123.408 -21.305  35.327  1.00  0.00           C  
ATOM   3789  CG  GLU B  36     122.691 -22.532  35.868  1.00  0.00           C  
ATOM   3790  CD  GLU B  36     123.056 -22.846  37.292  1.00  0.00           C  
ATOM   3791  OE1 GLU B  36     124.103 -22.420  37.723  1.00  0.00           O  
ATOM   3792  OE2 GLU B  36     122.291 -23.511  37.950  1.00  0.00           O1-
ATOM   3793  H   GLU B  36     124.336 -19.240  34.141  1.00  0.00           H  
ATOM   3794  HA  GLU B  36     123.243 -21.716  33.215  1.00  0.00           H  
ATOM   3795 1HB  GLU B  36     124.479 -21.504  35.355  1.00  0.00           H  
ATOM   3796 2HB  GLU B  36     123.209 -20.476  36.006  1.00  0.00           H  
ATOM   3797 1HG  GLU B  36     121.612 -22.368  35.811  1.00  0.00           H  
ATOM   3798 2HG  GLU B  36     122.932 -23.389  35.239  1.00  0.00           H  
ATOM   3799  N   PHE B  37     121.016 -19.603  34.348  1.00  0.00           N  
ATOM   3800  CA  PHE B  37     119.595 -19.313  34.288  1.00  0.00           C  
ATOM   3801  C   PHE B  37     119.073 -19.142  32.854  1.00  0.00           C  
ATOM   3802  O   PHE B  37     117.952 -19.544  32.539  1.00  0.00           O  
ATOM   3803  CB  PHE B  37     119.297 -18.048  35.095  1.00  0.00           C  
ATOM   3804  CG  PHE B  37     119.058 -18.303  36.556  1.00  0.00           C  
ATOM   3805  CD1 PHE B  37     120.042 -18.021  37.493  1.00  0.00           C  
ATOM   3806  CD2 PHE B  37     117.852 -18.826  36.997  1.00  0.00           C  
ATOM   3807  CE1 PHE B  37     119.822 -18.255  38.838  1.00  0.00           C  
ATOM   3808  CE2 PHE B  37     117.630 -19.059  38.340  1.00  0.00           C  
ATOM   3809  CZ  PHE B  37     118.617 -18.774  39.261  1.00  0.00           C  
ATOM   3810  H   PHE B  37     121.637 -18.933  34.777  1.00  0.00           H  
ATOM   3811  HA  PHE B  37     119.054 -20.152  34.726  1.00  0.00           H  
ATOM   3812 1HB  PHE B  37     120.129 -17.353  35.003  1.00  0.00           H  
ATOM   3813 2HB  PHE B  37     118.415 -17.556  34.687  1.00  0.00           H  
ATOM   3814  HD1 PHE B  37     120.993 -17.610  37.159  1.00  0.00           H  
ATOM   3815  HD2 PHE B  37     117.071 -19.051  36.269  1.00  0.00           H  
ATOM   3816  HE1 PHE B  37     120.603 -18.029  39.563  1.00  0.00           H  
ATOM   3817  HE2 PHE B  37     116.677 -19.470  38.672  1.00  0.00           H  
ATOM   3818  HZ  PHE B  37     118.445 -18.960  40.320  1.00  0.00           H  
ATOM   3819  N   ALA B  38     119.885 -18.545  31.989  1.00  0.00           N  
ATOM   3820  CA  ALA B  38     119.487 -18.443  30.591  1.00  0.00           C  
ATOM   3821  C   ALA B  38     119.306 -19.846  29.986  1.00  0.00           C  
ATOM   3822  O   ALA B  38     118.354 -20.093  29.243  1.00  0.00           O  
ATOM   3823  CB  ALA B  38     120.513 -17.640  29.770  1.00  0.00           C  
ATOM   3824  H   ALA B  38     120.772 -18.159  32.277  1.00  0.00           H  
ATOM   3825  HA  ALA B  38     118.530 -17.925  30.548  1.00  0.00           H  
ATOM   3826 1HB  ALA B  38     120.185 -17.583  28.733  1.00  0.00           H  
ATOM   3827 2HB  ALA B  38     120.599 -16.633  30.180  1.00  0.00           H  
ATOM   3828 3HB  ALA B  38     121.482 -18.132  29.819  1.00  0.00           H  
ATOM   3829  N   LYS B  39     120.207 -20.762  30.299  1.00  0.00           N  
ATOM   3830  CA  LYS B  39     120.112 -22.134  29.774  1.00  0.00           C  
ATOM   3831  C   LYS B  39     118.894 -22.868  30.351  1.00  0.00           C  
ATOM   3832  O   LYS B  39     118.240 -23.647  29.658  1.00  0.00           O  
ATOM   3833  CB  LYS B  39     121.388 -22.916  30.081  1.00  0.00           C  
ATOM   3834  CG  LYS B  39     122.590 -22.524  29.232  1.00  0.00           C  
ATOM   3835  CD  LYS B  39     123.783 -23.421  29.511  1.00  0.00           C  
ATOM   3836  CE  LYS B  39     124.918 -23.157  28.532  1.00  0.00           C  
ATOM   3837  NZ  LYS B  39     126.060 -24.087  28.740  1.00  0.00           N1+
ATOM   3838  H   LYS B  39     120.976 -20.522  30.909  1.00  0.00           H  
ATOM   3839  HA  LYS B  39     119.987 -22.083  28.692  1.00  0.00           H  
ATOM   3840 1HB  LYS B  39     121.660 -22.776  31.129  1.00  0.00           H  
ATOM   3841 2HB  LYS B  39     121.207 -23.982  29.933  1.00  0.00           H  
ATOM   3842 1HG  LYS B  39     122.327 -22.599  28.175  1.00  0.00           H  
ATOM   3843 2HG  LYS B  39     122.863 -21.491  29.445  1.00  0.00           H  
ATOM   3844 1HD  LYS B  39     124.141 -23.245  30.526  1.00  0.00           H  
ATOM   3845 2HD  LYS B  39     123.483 -24.466  29.428  1.00  0.00           H  
ATOM   3846 1HE  LYS B  39     124.553 -23.271  27.513  1.00  0.00           H  
ATOM   3847 2HE  LYS B  39     125.273 -22.133  28.655  1.00  0.00           H  
ATOM   3848 1HZ  LYS B  39     126.792 -23.877  28.074  1.00  0.00           H  
ATOM   3849 2HZ  LYS B  39     126.421 -23.975  29.679  1.00  0.00           H  
ATOM   3850 3HZ  LYS B  39     125.750 -25.038  28.611  1.00  0.00           H  
ATOM   3851  N   ARG B  40     118.590 -22.615  31.620  1.00  0.00           N  
ATOM   3852  CA  ARG B  40     117.391 -23.164  32.247  1.00  0.00           C  
ATOM   3853  C   ARG B  40     116.109 -22.643  31.591  1.00  0.00           C  
ATOM   3854  O   ARG B  40     115.109 -23.357  31.503  1.00  0.00           O  
ATOM   3855  CB  ARG B  40     117.367 -22.825  33.731  1.00  0.00           C  
ATOM   3856  CG  ARG B  40     118.365 -23.599  34.578  1.00  0.00           C  
ATOM   3857  CD  ARG B  40     118.319 -23.179  36.002  1.00  0.00           C  
ATOM   3858  NE  ARG B  40     119.297 -23.889  36.810  1.00  0.00           N  
ATOM   3859  CZ  ARG B  40     119.094 -25.097  37.374  1.00  0.00           C  
ATOM   3860  NH1 ARG B  40     117.944 -25.713  37.206  1.00  0.00           N1+
ATOM   3861  NH2 ARG B  40     120.049 -25.660  38.092  1.00  0.00           N  
ATOM   3862  H   ARG B  40     119.207 -22.029  32.166  1.00  0.00           H  
ATOM   3863  HA  ARG B  40     117.400 -24.248  32.124  1.00  0.00           H  
ATOM   3864 1HB  ARG B  40     117.576 -21.765  33.865  1.00  0.00           H  
ATOM   3865 2HB  ARG B  40     116.372 -23.019  34.133  1.00  0.00           H  
ATOM   3866 1HG  ARG B  40     118.137 -24.664  34.527  1.00  0.00           H  
ATOM   3867 2HG  ARG B  40     119.374 -23.426  34.203  1.00  0.00           H  
ATOM   3868 1HD  ARG B  40     118.528 -22.113  36.074  1.00  0.00           H  
ATOM   3869 2HD  ARG B  40     117.328 -23.382  36.409  1.00  0.00           H  
ATOM   3870  HE  ARG B  40     120.193 -23.446  36.961  1.00  0.00           H  
ATOM   3871 1HH1 ARG B  40     117.214 -25.283  36.657  1.00  0.00           H  
ATOM   3872 2HH1 ARG B  40     117.793 -26.619  37.627  1.00  0.00           H  
ATOM   3873 1HH2 ARG B  40     120.931 -25.186  38.219  1.00  0.00           H  
ATOM   3874 2HH2 ARG B  40     119.895 -26.564  38.512  1.00  0.00           H  
ATOM   3875  N   LEU B  41     116.135 -21.393  31.130  1.00  0.00           N  
ATOM   3876  CA  LEU B  41     115.024 -20.828  30.408  1.00  0.00           C  
ATOM   3877  C   LEU B  41     114.786 -21.597  29.107  1.00  0.00           C  
ATOM   3878  O   LEU B  41     113.644 -21.850  28.723  1.00  0.00           O  
ATOM   3879  CB  LEU B  41     115.288 -19.347  30.109  1.00  0.00           C  
ATOM   3880  CG  LEU B  41     114.189 -18.620  29.323  1.00  0.00           C  
ATOM   3881  CD1 LEU B  41     112.885 -18.669  30.110  1.00  0.00           C  
ATOM   3882  CD2 LEU B  41     114.616 -17.183  29.063  1.00  0.00           C  
ATOM   3883  H   LEU B  41     116.957 -20.826  31.290  1.00  0.00           H  
ATOM   3884  HA  LEU B  41     114.127 -20.926  31.020  1.00  0.00           H  
ATOM   3885 1HB  LEU B  41     115.424 -18.821  31.053  1.00  0.00           H  
ATOM   3886 2HB  LEU B  41     116.213 -19.267  29.537  1.00  0.00           H  
ATOM   3887  HG  LEU B  41     114.026 -19.128  28.372  1.00  0.00           H  
ATOM   3888 1HD1 LEU B  41     112.106 -18.153  29.549  1.00  0.00           H  
ATOM   3889 2HD1 LEU B  41     112.594 -19.707  30.264  1.00  0.00           H  
ATOM   3890 3HD1 LEU B  41     113.026 -18.183  31.073  1.00  0.00           H  
ATOM   3891 1HD2 LEU B  41     113.837 -16.668  28.504  1.00  0.00           H  
ATOM   3892 2HD2 LEU B  41     114.781 -16.675  30.012  1.00  0.00           H  
ATOM   3893 3HD2 LEU B  41     115.541 -17.179  28.485  1.00  0.00           H  
ATOM   3894  N   VAL B  42     115.866 -21.975  28.418  1.00  0.00           N  
ATOM   3895  CA  VAL B  42     115.741 -22.681  27.151  1.00  0.00           C  
ATOM   3896  C   VAL B  42     115.073 -24.038  27.421  1.00  0.00           C  
ATOM   3897  O   VAL B  42     114.203 -24.474  26.667  1.00  0.00           O  
ATOM   3898  CB  VAL B  42     117.122 -22.886  26.497  1.00  0.00           C  
ATOM   3899  CG1 VAL B  42     116.999 -23.758  25.256  1.00  0.00           C  
ATOM   3900  CG2 VAL B  42     117.734 -21.538  26.150  1.00  0.00           C  
ATOM   3901  H   VAL B  42     116.787 -21.770  28.778  1.00  0.00           H  
ATOM   3902  HA  VAL B  42     115.128 -22.080  26.479  1.00  0.00           H  
ATOM   3903  HB  VAL B  42     117.772 -23.411  27.197  1.00  0.00           H  
ATOM   3904 1HG1 VAL B  42     117.984 -23.893  24.808  1.00  0.00           H  
ATOM   3905 2HG1 VAL B  42     116.591 -24.732  25.534  1.00  0.00           H  
ATOM   3906 3HG1 VAL B  42     116.337 -23.278  24.537  1.00  0.00           H  
ATOM   3907 1HG2 VAL B  42     118.710 -21.689  25.688  1.00  0.00           H  
ATOM   3908 2HG2 VAL B  42     117.082 -21.010  25.454  1.00  0.00           H  
ATOM   3909 3HG2 VAL B  42     117.852 -20.946  27.057  1.00  0.00           H  
ATOM   3910  N   GLU B  43     115.478 -24.695  28.491  1.00  0.00           N  
ATOM   3911  CA  GLU B  43     114.858 -26.001  28.769  1.00  0.00           C  
ATOM   3912  C   GLU B  43     113.352 -25.883  28.962  1.00  0.00           C  
ATOM   3913  O   GLU B  43     112.585 -26.693  28.442  1.00  0.00           O  
ATOM   3914  CB  GLU B  43     115.483 -26.636  30.013  1.00  0.00           C  
ATOM   3915  CG  GLU B  43     116.911 -27.123  29.822  1.00  0.00           C  
ATOM   3916  CD  GLU B  43     117.002 -28.355  28.966  1.00  0.00           C  
ATOM   3917  OE1 GLU B  43     116.326 -29.310  29.262  1.00  0.00           O  
ATOM   3918  OE2 GLU B  43     117.747 -28.342  28.015  1.00  0.00           O1-
ATOM   3919  H   GLU B  43     116.188 -24.343  29.118  1.00  0.00           H  
ATOM   3920  HA  GLU B  43     115.003 -26.645  27.901  1.00  0.00           H  
ATOM   3921 1HB  GLU B  43     115.482 -25.915  30.830  1.00  0.00           H  
ATOM   3922 2HB  GLU B  43     114.880 -27.489  30.329  1.00  0.00           H  
ATOM   3923 1HG  GLU B  43     117.496 -26.328  29.355  1.00  0.00           H  
ATOM   3924 2HG  GLU B  43     117.347 -27.330  30.797  1.00  0.00           H  
ATOM   3925  N   GLN B  44     112.899 -24.884  29.702  1.00  0.00           N  
ATOM   3926  CA  GLN B  44     111.455 -24.688  29.881  1.00  0.00           C  
ATOM   3927  C   GLN B  44     110.793 -24.174  28.607  1.00  0.00           C  
ATOM   3928  O   GLN B  44     109.677 -24.572  28.271  1.00  0.00           O  
ATOM   3929  CB  GLN B  44     111.184 -23.713  31.030  1.00  0.00           C  
ATOM   3930  CG  GLN B  44     109.717 -23.572  31.395  1.00  0.00           C  
ATOM   3931  CD  GLN B  44     109.113 -24.875  31.877  1.00  0.00           C  
ATOM   3932  NE2 GLN B  44     107.811 -25.038  31.662  1.00  0.00           N  
ATOM   3933  OE1 GLN B  44     109.806 -25.729  32.437  1.00  0.00           O  
ATOM   3934  H   GLN B  44     113.540 -24.248  30.151  1.00  0.00           H  
ATOM   3935  HA  GLN B  44     111.002 -25.650  30.122  1.00  0.00           H  
ATOM   3936 1HB  GLN B  44     111.722 -24.042  31.919  1.00  0.00           H  
ATOM   3937 2HB  GLN B  44     111.562 -22.725  30.767  1.00  0.00           H  
ATOM   3938 1HG  GLN B  44     109.620 -22.835  32.192  1.00  0.00           H  
ATOM   3939 2HG  GLN B  44     109.165 -23.243  30.514  1.00  0.00           H  
ATOM   3940 1HE2 GLN B  44     107.355 -25.879  31.958  1.00  0.00           H  
ATOM   3941 2HE2 GLN B  44     107.285 -24.322  31.204  1.00  0.00           H  
ATOM   3942  N   ALA B  45     111.481 -23.290  27.887  1.00  0.00           N  
ATOM   3943  CA  ALA B  45     110.934 -22.699  26.689  1.00  0.00           C  
ATOM   3944  C   ALA B  45     110.686 -23.773  25.634  1.00  0.00           C  
ATOM   3945  O   ALA B  45     109.693 -23.725  24.909  1.00  0.00           O  
ATOM   3946  CB  ALA B  45     111.885 -21.613  26.153  1.00  0.00           C  
ATOM   3947  H   ALA B  45     112.408 -23.024  28.189  1.00  0.00           H  
ATOM   3948  HA  ALA B  45     109.979 -22.240  26.942  1.00  0.00           H  
ATOM   3949 1HB  ALA B  45     111.465 -21.174  25.249  1.00  0.00           H  
ATOM   3950 2HB  ALA B  45     112.012 -20.838  26.909  1.00  0.00           H  
ATOM   3951 3HB  ALA B  45     112.852 -22.058  25.924  1.00  0.00           H  
ATOM   3952  N   LYS B  46     111.601 -24.740  25.559  1.00  0.00           N  
ATOM   3953  CA  LYS B  46     111.434 -25.892  24.661  1.00  0.00           C  
ATOM   3954  C   LYS B  46     110.280 -26.807  25.080  1.00  0.00           C  
ATOM   3955  O   LYS B  46     109.479 -27.244  24.245  1.00  0.00           O  
ATOM   3956  CB  LYS B  46     112.731 -26.702  24.594  1.00  0.00           C  
ATOM   3957  CG  LYS B  46     112.653 -27.942  23.714  1.00  0.00           C  
ATOM   3958  CD  LYS B  46     114.028 -28.560  23.508  1.00  0.00           C  
ATOM   3959  CE  LYS B  46     113.943 -29.837  22.685  1.00  0.00           C  
ATOM   3960  NZ  LYS B  46     115.288 -30.412  22.410  1.00  0.00           N1+
ATOM   3961  H   LYS B  46     112.429 -24.679  26.136  1.00  0.00           H  
ATOM   3962  HA  LYS B  46     111.196 -25.522  23.664  1.00  0.00           H  
ATOM   3963 1HB  LYS B  46     113.533 -26.069  24.211  1.00  0.00           H  
ATOM   3964 2HB  LYS B  46     113.014 -27.019  25.597  1.00  0.00           H  
ATOM   3965 1HG  LYS B  46     111.998 -28.679  24.182  1.00  0.00           H  
ATOM   3966 2HG  LYS B  46     112.234 -27.674  22.744  1.00  0.00           H  
ATOM   3967 1HD  LYS B  46     114.675 -27.848  22.993  1.00  0.00           H  
ATOM   3968 2HD  LYS B  46     114.470 -28.792  24.476  1.00  0.00           H  
ATOM   3969 1HE  LYS B  46     113.349 -30.575  23.219  1.00  0.00           H  
ATOM   3970 2HE  LYS B  46     113.453 -29.625  21.734  1.00  0.00           H  
ATOM   3971 1HZ  LYS B  46     115.189 -31.254  21.862  1.00  0.00           H  
ATOM   3972 2HZ  LYS B  46     115.845 -29.740  21.897  1.00  0.00           H  
ATOM   3973 3HZ  LYS B  46     115.747 -30.629  23.283  1.00  0.00           H  
ATOM   3974  N   LYS B  47     110.186 -27.117  26.360  1.00  0.00           N  
ATOM   3975  CA  LYS B  47     109.111 -27.992  26.834  1.00  0.00           C  
ATOM   3976  C   LYS B  47     107.752 -27.405  26.425  1.00  0.00           C  
ATOM   3977  O   LYS B  47     106.850 -28.145  26.003  1.00  0.00           O  
ATOM   3978  CB  LYS B  47     109.182 -28.176  28.350  1.00  0.00           C  
ATOM   3979  CG  LYS B  47     110.337 -29.046  28.824  1.00  0.00           C  
ATOM   3980  CD  LYS B  47     110.436 -29.057  30.342  1.00  0.00           C  
ATOM   3981  CE  LYS B  47     111.637 -29.862  30.815  1.00  0.00           C  
ATOM   3982  NZ  LYS B  47     111.816 -29.780  32.291  1.00  0.00           N1+
ATOM   3983  H   LYS B  47     110.854 -26.756  27.027  1.00  0.00           H  
ATOM   3984  HA  LYS B  47     109.217 -28.964  26.350  1.00  0.00           H  
ATOM   3985 1HB  LYS B  47     109.276 -27.202  28.830  1.00  0.00           H  
ATOM   3986 2HB  LYS B  47     108.255 -28.627  28.705  1.00  0.00           H  
ATOM   3987 1HG  LYS B  47     110.193 -30.068  28.470  1.00  0.00           H  
ATOM   3988 2HG  LYS B  47     111.271 -28.667  28.410  1.00  0.00           H  
ATOM   3989 1HD  LYS B  47     110.526 -28.033  30.709  1.00  0.00           H  
ATOM   3990 2HD  LYS B  47     109.530 -29.495  30.762  1.00  0.00           H  
ATOM   3991 1HE  LYS B  47     111.509 -30.906  30.534  1.00  0.00           H  
ATOM   3992 2HE  LYS B  47     112.540 -29.486  30.332  1.00  0.00           H  
ATOM   3993 1HZ  LYS B  47     112.623 -30.324  32.562  1.00  0.00           H  
ATOM   3994 2HZ  LYS B  47     111.953 -28.815  32.560  1.00  0.00           H  
ATOM   3995 3HZ  LYS B  47     110.993 -30.143  32.749  1.00  0.00           H  
ATOM   3996  N   GLU B  48     107.627 -26.080  26.497  1.00  0.00           N  
ATOM   3997  CA  GLU B  48     106.369 -25.400  26.135  1.00  0.00           C  
ATOM   3998  C   GLU B  48     106.184 -25.075  24.648  1.00  0.00           C  
ATOM   3999  O   GLU B  48     105.115 -24.594  24.236  1.00  0.00           O  
ATOM   4000  CB  GLU B  48     106.253 -24.100  26.934  1.00  0.00           C  
ATOM   4001  CG  GLU B  48     106.142 -24.298  28.440  1.00  0.00           C  
ATOM   4002  CD  GLU B  48     105.844 -23.021  29.176  1.00  0.00           C  
ATOM   4003  OE1 GLU B  48     105.479 -22.061  28.540  1.00  0.00           O  
ATOM   4004  OE2 GLU B  48     105.983 -23.006  30.377  1.00  0.00           O1-
ATOM   4005  H   GLU B  48     108.413 -25.527  26.807  1.00  0.00           H  
ATOM   4006  HA  GLU B  48     105.538 -26.060  26.378  1.00  0.00           H  
ATOM   4007 1HB  GLU B  48     107.125 -23.476  26.743  1.00  0.00           H  
ATOM   4008 2HB  GLU B  48     105.375 -23.546  26.603  1.00  0.00           H  
ATOM   4009 1HG  GLU B  48     105.347 -25.016  28.644  1.00  0.00           H  
ATOM   4010 2HG  GLU B  48     107.076 -24.717  28.813  1.00  0.00           H  
ATOM   4011  N   GLY B  49     107.205 -25.347  23.844  1.00  0.00           N  
ATOM   4012  CA  GLY B  49     107.176 -25.074  22.413  1.00  0.00           C  
ATOM   4013  C   GLY B  49     107.121 -23.600  22.038  1.00  0.00           C  
ATOM   4014  O   GLY B  49     106.444 -23.220  21.081  1.00  0.00           O  
ATOM   4015  H   GLY B  49     108.035 -25.761  24.249  1.00  0.00           H  
ATOM   4016 1HA  GLY B  49     108.059 -25.504  21.941  1.00  0.00           H  
ATOM   4017 2HA  GLY B  49     106.306 -25.560  21.969  1.00  0.00           H  
ATOM   4018  N   ASP B  50     107.854 -22.773  22.781  1.00  0.00           N  
ATOM   4019  CA  ASP B  50     107.856 -21.316  22.583  1.00  0.00           C  
ATOM   4020  C   ASP B  50     109.241 -20.783  22.175  1.00  0.00           C  
ATOM   4021  O   ASP B  50     110.087 -20.510  23.026  1.00  0.00           O  
ATOM   4022  CB  ASP B  50     107.395 -20.610  23.861  1.00  0.00           C  
ATOM   4023  CG  ASP B  50     107.274 -19.104  23.693  1.00  0.00           C  
ATOM   4024  OD1 ASP B  50     107.767 -18.592  22.718  1.00  0.00           O  
ATOM   4025  OD2 ASP B  50     106.687 -18.476  24.544  1.00  0.00           O1-
ATOM   4026  H   ASP B  50     108.432 -23.172  23.508  1.00  0.00           H  
ATOM   4027  HA  ASP B  50     107.163 -21.077  21.776  1.00  0.00           H  
ATOM   4028 1HB  ASP B  50     106.424 -21.008  24.165  1.00  0.00           H  
ATOM   4029 2HB  ASP B  50     108.099 -20.818  24.666  1.00  0.00           H  
ATOM   4030  N   PRO B  51     109.470 -20.609  20.865  1.00  0.00           N  
ATOM   4031  CA  PRO B  51     110.755 -20.099  20.355  1.00  0.00           C  
ATOM   4032  C   PRO B  51     111.167 -18.726  20.904  1.00  0.00           C  
ATOM   4033  O   PRO B  51     112.349 -18.386  20.932  1.00  0.00           O  
ATOM   4034  CB  PRO B  51     110.498 -20.026  18.846  1.00  0.00           C  
ATOM   4035  CG  PRO B  51     109.469 -21.077  18.600  1.00  0.00           C  
ATOM   4036  CD  PRO B  51     108.552 -20.989  19.793  1.00  0.00           C  
ATOM   4037  NV  PRO B  51     109.472 -20.606  20.881  1.00  0.00           N  
ATOM   4038  HA  PRO B  51     111.552 -20.821  20.591  1.00  0.00           H  
ATOM   4039 1HB  PRO B  51     110.153 -19.019  18.571  1.00  0.00           H  
ATOM   4040 2HB  PRO B  51     111.432 -20.208  18.295  1.00  0.00           H  
ATOM   4041 1HG  PRO B  51     108.946 -20.884  17.651  1.00  0.00           H  
ATOM   4042 2HG  PRO B  51     109.946 -22.062  18.505  1.00  0.00           H  
ATOM   4043 1HD  PRO B  51     107.788 -20.221  19.612  1.00  0.00           H  
ATOM   4044 2HD  PRO B  51     108.085 -21.969  19.969  1.00  0.00           H  
ATOM   4045  N   TRP B  52     110.219 -17.908  21.355  1.00  0.00           N  
ATOM   4046  CA  TRP B  52     110.557 -16.543  21.776  1.00  0.00           C  
ATOM   4047  C   TRP B  52     111.363 -16.488  23.072  1.00  0.00           C  
ATOM   4048  O   TRP B  52     112.189 -15.595  23.264  1.00  0.00           O  
ATOM   4049  CB  TRP B  52     109.274 -15.724  21.952  1.00  0.00           C  
ATOM   4050  CG  TRP B  52     108.611 -15.366  20.656  1.00  0.00           C  
ATOM   4051  CD1 TRP B  52     107.430 -15.856  20.185  1.00  0.00           C  
ATOM   4052  CD2 TRP B  52     109.087 -14.435  19.657  1.00  0.00           C  
ATOM   4053  CE2 TRP B  52     108.144 -14.424  18.627  1.00  0.00           C  
ATOM   4054  CE3 TRP B  52     110.222 -13.621  19.556  1.00  0.00           C  
ATOM   4055  NE1 TRP B  52     107.139 -15.297  18.965  1.00  0.00           N  
ATOM   4056  CZ2 TRP B  52     108.295 -13.632  17.501  1.00  0.00           C  
ATOM   4057  CZ3 TRP B  52     110.375 -12.825  18.425  1.00  0.00           C  
ATOM   4058  CH2 TRP B  52     109.436 -12.829  17.425  1.00  0.00           C  
ATOM   4059  H   TRP B  52     109.259 -18.217  21.409  1.00  0.00           H  
ATOM   4060  HA  TRP B  52     111.165 -16.081  20.999  1.00  0.00           H  
ATOM   4061 1HB  TRP B  52     108.564 -16.287  22.559  1.00  0.00           H  
ATOM   4062 2HB  TRP B  52     109.503 -14.802  22.487  1.00  0.00           H  
ATOM   4063  HD1 TRP B  52     106.806 -16.583  20.701  1.00  0.00           H  
ATOM   4064  HE1 TRP B  52     106.323 -15.495  18.406  1.00  0.00           H  
ATOM   4065  HE3 TRP B  52     110.970 -13.611  20.347  1.00  0.00           H  
ATOM   4066  HZ2 TRP B  52     107.561 -13.621  16.695  1.00  0.00           H  
ATOM   4067  HZ3 TRP B  52     111.262 -12.195  18.354  1.00  0.00           H  
ATOM   4068  HH2 TRP B  52     109.585 -12.193  16.554  1.00  0.00           H  
ATOM   4069  N   MET B  53     111.135 -17.439  23.974  1.00  0.00           N  
ATOM   4070  CA  MET B  53     111.823 -17.422  25.259  1.00  0.00           C  
ATOM   4071  C   MET B  53     113.203 -18.035  25.125  1.00  0.00           C  
ATOM   4072  O   MET B  53     114.095 -17.759  25.928  1.00  0.00           O  
ATOM   4073  CB  MET B  53     111.005 -18.166  26.315  1.00  0.00           C  
ATOM   4074  CG  MET B  53     109.651 -17.539  26.620  1.00  0.00           C  
ATOM   4075  SD  MET B  53     109.774 -15.795  27.057  1.00  0.00           S  
ATOM   4076  CE  MET B  53     110.521 -15.905  28.680  1.00  0.00           C  
ATOM   4077  H   MET B  53     110.484 -18.184  23.775  1.00  0.00           H  
ATOM   4078  HA  MET B  53     111.941 -16.385  25.574  1.00  0.00           H  
ATOM   4079 1HB  MET B  53     110.833 -19.189  25.988  1.00  0.00           H  
ATOM   4080 2HB  MET B  53     111.569 -18.209  27.247  1.00  0.00           H  
ATOM   4081 1HG  MET B  53     109.005 -17.632  25.747  1.00  0.00           H  
ATOM   4082 2HG  MET B  53     109.182 -18.070  27.447  1.00  0.00           H  
ATOM   4083 1HE  MET B  53     110.661 -14.903  29.085  1.00  0.00           H  
ATOM   4084 2HE  MET B  53     109.870 -16.477  29.343  1.00  0.00           H  
ATOM   4085 3HE  MET B  53     111.488 -16.403  28.603  1.00  0.00           H  
ATOM   4086  N   VAL B  54     113.410 -18.877  24.114  1.00  0.00           N  
ATOM   4087  CA  VAL B  54     114.747 -19.427  23.874  1.00  0.00           C  
ATOM   4088  C   VAL B  54     115.630 -18.292  23.377  1.00  0.00           C  
ATOM   4089  O   VAL B  54     116.773 -18.145  23.813  1.00  0.00           O  
ATOM   4090  CB  VAL B  54     114.708 -20.562  22.833  1.00  0.00           C  
ATOM   4091  CG1 VAL B  54     116.116 -21.033  22.506  1.00  0.00           C  
ATOM   4092  CG2 VAL B  54     113.863 -21.713  23.356  1.00  0.00           C  
ATOM   4093  H   VAL B  54     112.651 -19.143  23.505  1.00  0.00           H  
ATOM   4094  HA  VAL B  54     115.127 -19.836  24.811  1.00  0.00           H  
ATOM   4095  HB  VAL B  54     114.274 -20.181  21.909  1.00  0.00           H  
ATOM   4096 1HG1 VAL B  54     116.069 -21.835  21.768  1.00  0.00           H  
ATOM   4097 2HG1 VAL B  54     116.694 -20.201  22.099  1.00  0.00           H  
ATOM   4098 3HG1 VAL B  54     116.597 -21.400  23.411  1.00  0.00           H  
ATOM   4099 1HG2 VAL B  54     113.840 -22.513  22.616  1.00  0.00           H  
ATOM   4100 2HG2 VAL B  54     114.295 -22.091  24.282  1.00  0.00           H  
ATOM   4101 3HG2 VAL B  54     112.847 -21.364  23.544  1.00  0.00           H  
ATOM   4102  N   MET B  55     115.102 -17.480  22.457  1.00  0.00           N  
ATOM   4103  CA  MET B  55     115.865 -16.318  21.944  1.00  0.00           C  
ATOM   4104  C   MET B  55     116.148 -15.361  23.113  1.00  0.00           C  
ATOM   4105  O   MET B  55     117.240 -14.802  23.217  1.00  0.00           O  
ATOM   4106  CB  MET B  55     115.102 -15.607  20.830  1.00  0.00           C  
ATOM   4107  CG  MET B  55     115.815 -14.391  20.255  1.00  0.00           C  
ATOM   4108  SD  MET B  55     117.324 -14.827  19.365  1.00  0.00           S  
ATOM   4109  CE  MET B  55     117.970 -13.203  18.980  1.00  0.00           C  
ATOM   4110  H   MET B  55     114.172 -17.653  22.101  1.00  0.00           H  
ATOM   4111  HA  MET B  55     116.804 -16.680  21.523  1.00  0.00           H  
ATOM   4112 1HB  MET B  55     114.917 -16.301  20.013  1.00  0.00           H  
ATOM   4113 2HB  MET B  55     114.132 -15.277  21.206  1.00  0.00           H  
ATOM   4114 1HG  MET B  55     115.149 -13.868  19.571  1.00  0.00           H  
ATOM   4115 2HG  MET B  55     116.078 -13.707  21.062  1.00  0.00           H  
ATOM   4116 1HE  MET B  55     118.905 -13.304  18.428  1.00  0.00           H  
ATOM   4117 2HE  MET B  55     117.247 -12.655  18.374  1.00  0.00           H  
ATOM   4118 3HE  MET B  55     118.155 -12.656  19.907  1.00  0.00           H  
ATOM   4119  N   TRP B  56     115.184 -15.155  24.005  1.00  0.00           N  
ATOM   4120  CA  TRP B  56     115.464 -14.334  25.188  1.00  0.00           C  
ATOM   4121  C   TRP B  56     116.660 -14.856  25.988  1.00  0.00           C  
ATOM   4122  O   TRP B  56     117.478 -14.080  26.477  1.00  0.00           O  
ATOM   4123  CB  TRP B  56     114.233 -14.280  26.095  1.00  0.00           C  
ATOM   4124  CG  TRP B  56     113.274 -13.183  25.737  1.00  0.00           C  
ATOM   4125  CD1 TRP B  56     112.017 -13.331  25.239  1.00  0.00           C  
ATOM   4126  CD2 TRP B  56     113.495 -11.755  25.851  1.00  0.00           C  
ATOM   4127  CE2 TRP B  56     112.330 -11.127  25.404  1.00  0.00           C  
ATOM   4128  CE3 TRP B  56     114.573 -10.975  26.290  1.00  0.00           C  
ATOM   4129  NE1 TRP B  56     111.439 -12.102  25.034  1.00  0.00           N  
ATOM   4130  CZ2 TRP B  56     112.208  -9.746  25.379  1.00  0.00           C  
ATOM   4131  CZ3 TRP B  56     114.446  -9.590  26.266  1.00  0.00           C  
ATOM   4132  CH2 TRP B  56     113.293  -8.992  25.823  1.00  0.00           C  
ATOM   4133  H   TRP B  56     114.262 -15.551  23.889  1.00  0.00           H  
ATOM   4134  HA  TRP B  56     115.721 -13.327  24.857  1.00  0.00           H  
ATOM   4135 1HB  TRP B  56     113.701 -15.228  26.043  1.00  0.00           H  
ATOM   4136 2HB  TRP B  56     114.547 -14.135  27.128  1.00  0.00           H  
ATOM   4137  HD1 TRP B  56     111.535 -14.287  25.033  1.00  0.00           H  
ATOM   4138  HE1 TRP B  56     110.512 -11.939  24.669  1.00  0.00           H  
ATOM   4139  HE3 TRP B  56     115.490 -11.444  26.645  1.00  0.00           H  
ATOM   4140  HZ2 TRP B  56     111.300  -9.253  25.031  1.00  0.00           H  
ATOM   4141  HZ3 TRP B  56     115.290  -8.990  26.608  1.00  0.00           H  
ATOM   4142  HH2 TRP B  56     113.229  -7.904  25.818  1.00  0.00           H  
ATOM   4143  N   ALA B  57     116.793 -16.177  26.145  1.00  0.00           N  
ATOM   4144  CA  ALA B  57     117.985 -16.727  26.801  1.00  0.00           C  
ATOM   4145  C   ALA B  57     119.275 -16.355  26.032  1.00  0.00           C  
ATOM   4146  O   ALA B  57     120.306 -16.060  26.638  1.00  0.00           O  
ATOM   4147  CB  ALA B  57     117.865 -18.227  26.919  1.00  0.00           C  
ATOM   4148  H   ALA B  57     116.076 -16.809  25.816  1.00  0.00           H  
ATOM   4149  HA  ALA B  57     118.051 -16.296  27.801  1.00  0.00           H  
ATOM   4150 1HB  ALA B  57     118.756 -18.627  27.408  1.00  0.00           H  
ATOM   4151 2HB  ALA B  57     116.984 -18.477  27.512  1.00  0.00           H  
ATOM   4152 3HB  ALA B  57     117.772 -18.664  25.927  1.00  0.00           H  
ATOM   4153  N   ALA B  58     119.192 -16.378  24.717  1.00  0.00           N  
ATOM   4154  CA  ALA B  58     120.362 -16.052  23.892  1.00  0.00           C  
ATOM   4155  C   ALA B  58     120.773 -14.616  24.145  1.00  0.00           C  
ATOM   4156  O   ALA B  58     121.962 -14.304  24.212  1.00  0.00           O  
ATOM   4157  CB  ALA B  58     120.053 -16.255  22.432  1.00  0.00           C  
ATOM   4158  H   ALA B  58     118.320 -16.620  24.263  1.00  0.00           H  
ATOM   4159  HA  ALA B  58     121.174 -16.722  24.175  1.00  0.00           H  
ATOM   4160 1HB  ALA B  58     120.930 -16.009  21.836  1.00  0.00           H  
ATOM   4161 2HB  ALA B  58     119.776 -17.296  22.260  1.00  0.00           H  
ATOM   4162 3HB  ALA B  58     119.225 -15.608  22.143  1.00  0.00           H  
ATOM   4163  N   LEU B  59     119.786 -13.735  24.284  1.00  0.00           N  
ATOM   4164  CA  LEU B  59     120.092 -12.326  24.495  1.00  0.00           C  
ATOM   4165  C   LEU B  59     120.825 -12.106  25.828  1.00  0.00           C  
ATOM   4166  O   LEU B  59     121.732 -11.280  25.922  1.00  0.00           O  
ATOM   4167  CB  LEU B  59     118.799 -11.501  24.468  1.00  0.00           C  
ATOM   4168  CG  LEU B  59     118.095 -11.407  23.106  1.00  0.00           C  
ATOM   4169  CD1 LEU B  59     116.727 -10.762  23.284  1.00  0.00           C  
ATOM   4170  CD2 LEU B  59     118.958 -10.607  22.143  1.00  0.00           C  
ATOM   4171  H   LEU B  59     118.820 -14.031  24.249  1.00  0.00           H  
ATOM   4172  HA  LEU B  59     120.784 -12.002  23.719  1.00  0.00           H  
ATOM   4173 1HB  LEU B  59     118.094 -11.935  25.174  1.00  0.00           H  
ATOM   4174 2HB  LEU B  59     119.027 -10.484  24.792  1.00  0.00           H  
ATOM   4175  HG  LEU B  59     117.943 -12.410  22.708  1.00  0.00           H  
ATOM   4176 1HD1 LEU B  59     116.229 -10.697  22.316  1.00  0.00           H  
ATOM   4177 2HD1 LEU B  59     116.124 -11.366  23.960  1.00  0.00           H  
ATOM   4178 3HD1 LEU B  59     116.850  -9.760  23.697  1.00  0.00           H  
ATOM   4179 1HD2 LEU B  59     118.462 -10.541  21.176  1.00  0.00           H  
ATOM   4180 2HD2 LEU B  59     119.113  -9.603  22.542  1.00  0.00           H  
ATOM   4181 3HD2 LEU B  59     119.924 -11.099  22.022  1.00  0.00           H  
ATOM   4182  N   VAL B  60     120.457 -12.837  26.896  1.00  0.00           N  
ATOM   4183  CA  VAL B  60     121.171 -12.731  28.151  1.00  0.00           C  
ATOM   4184  C   VAL B  60     122.604 -13.188  27.960  1.00  0.00           C  
ATOM   4185  O   VAL B  60     123.539 -12.548  28.445  1.00  0.00           O  
ATOM   4186  CB  VAL B  60     120.490 -13.584  29.236  1.00  0.00           C  
ATOM   4187  CG1 VAL B  60     121.351 -13.636  30.490  1.00  0.00           C  
ATOM   4188  CG2 VAL B  60     119.113 -13.017  29.552  1.00  0.00           C  
ATOM   4189  H   VAL B  60     119.674 -13.471  26.829  1.00  0.00           H  
ATOM   4190  HA  VAL B  60     121.157 -11.687  28.469  1.00  0.00           H  
ATOM   4191  HB  VAL B  60     120.388 -14.606  28.873  1.00  0.00           H  
ATOM   4192 1HG1 VAL B  60     120.853 -14.244  31.246  1.00  0.00           H  
ATOM   4193 2HG1 VAL B  60     122.316 -14.079  30.248  1.00  0.00           H  
ATOM   4194 3HG1 VAL B  60     121.497 -12.627  30.874  1.00  0.00           H  
ATOM   4195 1HG2 VAL B  60     118.637 -13.625  30.320  1.00  0.00           H  
ATOM   4196 2HG2 VAL B  60     119.214 -11.992  29.911  1.00  0.00           H  
ATOM   4197 3HG2 VAL B  60     118.499 -13.026  28.650  1.00  0.00           H  
ATOM   4198  N   ALA B  61     122.811 -14.298  27.256  1.00  0.00           N  
ATOM   4199  CA  ALA B  61     124.174 -14.811  27.060  1.00  0.00           C  
ATOM   4200  C   ALA B  61     124.990 -13.780  26.296  1.00  0.00           C  
ATOM   4201  O   ALA B  61     126.168 -13.564  26.589  1.00  0.00           O  
ATOM   4202  CB  ALA B  61     124.166 -16.141  26.317  1.00  0.00           C  
ATOM   4203  H   ALA B  61     122.035 -14.801  26.852  1.00  0.00           H  
ATOM   4204  HA  ALA B  61     124.622 -14.967  28.041  1.00  0.00           H  
ATOM   4205 1HB  ALA B  61     125.189 -16.491  26.187  1.00  0.00           H  
ATOM   4206 2HB  ALA B  61     123.600 -16.874  26.892  1.00  0.00           H  
ATOM   4207 3HB  ALA B  61     123.701 -16.007  25.341  1.00  0.00           H  
ATOM   4208  N   LEU B  62     124.360 -13.150  25.323  1.00  0.00           N  
ATOM   4209  CA  LEU B  62     125.026 -12.138  24.526  1.00  0.00           C  
ATOM   4210  C   LEU B  62     125.428 -10.896  25.326  1.00  0.00           C  
ATOM   4211  O   LEU B  62     126.504 -10.336  25.125  1.00  0.00           O  
ATOM   4212  CB  LEU B  62     124.113 -11.724  23.366  1.00  0.00           C  
ATOM   4213  CG  LEU B  62     123.889 -12.789  22.284  1.00  0.00           C  
ATOM   4214  CD1 LEU B  62     122.817 -12.308  21.314  1.00  0.00           C  
ATOM   4215  CD2 LEU B  62     125.199 -13.060  21.558  1.00  0.00           C  
ATOM   4216  H   LEU B  62     123.396 -13.374  25.126  1.00  0.00           H  
ATOM   4217  HA  LEU B  62     125.947 -12.564  24.125  1.00  0.00           H  
ATOM   4218 1HB  LEU B  62     123.141 -11.453  23.770  1.00  0.00           H  
ATOM   4219 2HB  LEU B  62     124.541 -10.846  22.883  1.00  0.00           H  
ATOM   4220  HG  LEU B  62     123.534 -13.709  22.746  1.00  0.00           H  
ATOM   4221 1HD1 LEU B  62     122.656 -13.065  20.546  1.00  0.00           H  
ATOM   4222 2HD1 LEU B  62     121.885 -12.141  21.857  1.00  0.00           H  
ATOM   4223 3HD1 LEU B  62     123.137 -11.378  20.847  1.00  0.00           H  
ATOM   4224 1HD2 LEU B  62     125.039 -13.817  20.790  1.00  0.00           H  
ATOM   4225 2HD2 LEU B  62     125.556 -12.140  21.094  1.00  0.00           H  
ATOM   4226 3HD2 LEU B  62     125.941 -13.418  22.272  1.00  0.00           H  
ATOM   4227  N   TRP B  63     124.531 -10.487  26.230  1.00  0.00           N  
ATOM   4228  CA  TRP B  63     124.788  -9.381  27.138  1.00  0.00           C  
ATOM   4229  C   TRP B  63     125.997  -9.702  28.031  1.00  0.00           C  
ATOM   4230  O   TRP B  63     126.859  -8.852  28.254  1.00  0.00           O  
ATOM   4231  CB  TRP B  63     123.557  -9.099  28.001  1.00  0.00           C  
ATOM   4232  CG  TRP B  63     122.557  -8.201  27.340  1.00  0.00           C  
ATOM   4233  CD1 TRP B  63     121.272  -8.513  27.010  1.00  0.00           C  
ATOM   4234  CD2 TRP B  63     122.752  -6.829  26.920  1.00  0.00           C  
ATOM   4235  CE2 TRP B  63     121.549  -6.397  26.356  1.00  0.00           C  
ATOM   4236  CE3 TRP B  63     123.840  -5.945  26.980  1.00  0.00           C  
ATOM   4237  NE1 TRP B  63     120.658  -7.437  26.418  1.00  0.00           N  
ATOM   4238  CZ2 TRP B  63     121.397  -5.117  25.848  1.00  0.00           C  
ATOM   4239  CZ3 TRP B  63     123.683  -4.660  26.471  1.00  0.00           C  
ATOM   4240  CH2 TRP B  63     122.493  -4.257  25.920  1.00  0.00           C  
ATOM   4241  H   TRP B  63     123.647 -10.971  26.282  1.00  0.00           H  
ATOM   4242  HA  TRP B  63     125.036  -8.498  26.546  1.00  0.00           H  
ATOM   4243 1HB  TRP B  63     123.063 -10.039  28.248  1.00  0.00           H  
ATOM   4244 2HB  TRP B  63     123.866  -8.636  28.937  1.00  0.00           H  
ATOM   4245  HD1 TRP B  63     120.799  -9.478  27.191  1.00  0.00           H  
ATOM   4246  HE1 TRP B  63     119.707  -7.413  26.081  1.00  0.00           H  
ATOM   4247  HE3 TRP B  63     124.786  -6.259  27.418  1.00  0.00           H  
ATOM   4248  HZ2 TRP B  63     120.457  -4.778  25.406  1.00  0.00           H  
ATOM   4249  HZ3 TRP B  63     124.533  -3.980  26.521  1.00  0.00           H  
ATOM   4250  HH2 TRP B  63     122.406  -3.243  25.532  1.00  0.00           H  
ATOM   4251  N   VAL B  64     126.082 -10.924  28.550  1.00  0.00           N  
ATOM   4252  CA  VAL B  64     127.195 -11.295  29.414  1.00  0.00           C  
ATOM   4253  C   VAL B  64     128.498 -11.277  28.613  1.00  0.00           C  
ATOM   4254  O   VAL B  64     129.529 -10.802  29.094  1.00  0.00           O  
ATOM   4255  CB  VAL B  64     126.974 -12.695  30.016  1.00  0.00           C  
ATOM   4256  CG1 VAL B  64     128.207 -13.145  30.787  1.00  0.00           C  
ATOM   4257  CG2 VAL B  64     125.747 -12.683  30.917  1.00  0.00           C  
ATOM   4258  H   VAL B  64     125.365 -11.607  28.347  1.00  0.00           H  
ATOM   4259  HA  VAL B  64     127.260 -10.572  30.229  1.00  0.00           H  
ATOM   4260  HB  VAL B  64     126.823 -13.408  29.206  1.00  0.00           H  
ATOM   4261 1HG1 VAL B  64     128.030 -14.137  31.205  1.00  0.00           H  
ATOM   4262 2HG1 VAL B  64     129.062 -13.181  30.115  1.00  0.00           H  
ATOM   4263 3HG1 VAL B  64     128.405 -12.442  31.595  1.00  0.00           H  
ATOM   4264 1HG2 VAL B  64     125.595 -13.675  31.339  1.00  0.00           H  
ATOM   4265 2HG2 VAL B  64     125.898 -11.964  31.723  1.00  0.00           H  
ATOM   4266 3HG2 VAL B  64     124.872 -12.398  30.335  1.00  0.00           H  
ATOM   4267  N   ALA B  65     128.452 -11.794  27.399  1.00  0.00           N  
ATOM   4268  CA  ALA B  65     129.637 -11.768  26.560  1.00  0.00           C  
ATOM   4269  C   ALA B  65     130.074 -10.330  26.298  1.00  0.00           C  
ATOM   4270  O   ALA B  65     131.265 -10.024  26.280  1.00  0.00           O  
ATOM   4271  CB  ALA B  65     129.400 -12.499  25.254  1.00  0.00           C  
ATOM   4272  H   ALA B  65     127.604 -12.210  27.041  1.00  0.00           H  
ATOM   4273  HA  ALA B  65     130.444 -12.271  27.097  1.00  0.00           H  
ATOM   4274 1HB  ALA B  65     130.306 -12.462  24.646  1.00  0.00           H  
ATOM   4275 2HB  ALA B  65     129.143 -13.539  25.459  1.00  0.00           H  
ATOM   4276 3HB  ALA B  65     128.583 -12.023  24.714  1.00  0.00           H  
ATOM   4277  N   LEU B  66     129.109  -9.438  26.092  1.00  0.00           N  
ATOM   4278  CA  LEU B  66     129.451  -8.043  25.874  1.00  0.00           C  
ATOM   4279  C   LEU B  66     130.069  -7.383  27.108  1.00  0.00           C  
ATOM   4280  O   LEU B  66     131.019  -6.607  26.999  1.00  0.00           O  
ATOM   4281  CB  LEU B  66     128.194  -7.269  25.452  1.00  0.00           C  
ATOM   4282  CG  LEU B  66     128.403  -5.775  25.163  1.00  0.00           C  
ATOM   4283  CD1 LEU B  66     129.451  -5.609  24.073  1.00  0.00           C  
ATOM   4284  CD2 LEU B  66     127.078  -5.151  24.747  1.00  0.00           C  
ATOM   4285  H   LEU B  66     128.136  -9.713  26.086  1.00  0.00           H  
ATOM   4286  HA  LEU B  66     130.189  -7.990  25.074  1.00  0.00           H  
ATOM   4287 1HB  LEU B  66     127.791  -7.727  24.551  1.00  0.00           H  
ATOM   4288 2HB  LEU B  66     127.451  -7.352  26.244  1.00  0.00           H  
ATOM   4289  HG  LEU B  66     128.772  -5.278  26.060  1.00  0.00           H  
ATOM   4290 1HD1 LEU B  66     129.597  -4.549  23.868  1.00  0.00           H  
ATOM   4291 2HD1 LEU B  66     130.392  -6.047  24.404  1.00  0.00           H  
ATOM   4292 3HD1 LEU B  66     129.115  -6.112  23.165  1.00  0.00           H  
ATOM   4293 1HD2 LEU B  66     127.224  -4.091  24.542  1.00  0.00           H  
ATOM   4294 2HD2 LEU B  66     126.707  -5.646  23.850  1.00  0.00           H  
ATOM   4295 3HD2 LEU B  66     126.352  -5.268  25.552  1.00  0.00           H  
ATOM   4296  N   LEU B  67     129.530  -7.687  28.289  1.00  0.00           N  
ATOM   4297  CA  LEU B  67     130.083  -7.200  29.560  1.00  0.00           C  
ATOM   4298  C   LEU B  67     131.476  -7.742  29.780  1.00  0.00           C  
ATOM   4299  O   LEU B  67     132.366  -7.025  30.243  1.00  0.00           O  
ATOM   4300  CB  LEU B  67     129.186  -7.610  30.733  1.00  0.00           C  
ATOM   4301  CG  LEU B  67     127.814  -6.923  30.794  1.00  0.00           C  
ATOM   4302  CD1 LEU B  67     126.958  -7.588  31.863  1.00  0.00           C  
ATOM   4303  CD2 LEU B  67     128.003  -5.442  31.086  1.00  0.00           C  
ATOM   4304  H   LEU B  67     128.709  -8.277  28.303  1.00  0.00           H  
ATOM   4305  HA  LEU B  67     130.130  -6.113  29.522  1.00  0.00           H  
ATOM   4306 1HB  LEU B  67     129.016  -8.684  30.683  1.00  0.00           H  
ATOM   4307 2HB  LEU B  67     129.707  -7.390  31.664  1.00  0.00           H  
ATOM   4308  HG  LEU B  67     127.306  -7.043  29.838  1.00  0.00           H  
ATOM   4309 1HD1 LEU B  67     125.984  -7.101  31.906  1.00  0.00           H  
ATOM   4310 2HD1 LEU B  67     126.826  -8.642  31.618  1.00  0.00           H  
ATOM   4311 3HD1 LEU B  67     127.451  -7.499  32.831  1.00  0.00           H  
ATOM   4312 1HD2 LEU B  67     127.029  -4.952  31.128  1.00  0.00           H  
ATOM   4313 2HD2 LEU B  67     128.510  -5.321  32.043  1.00  0.00           H  
ATOM   4314 3HD2 LEU B  67     128.602  -4.987  30.297  1.00  0.00           H  
ATOM   4315  N   ALA B  68     131.660  -9.011  29.445  1.00  0.00           N  
ATOM   4316  CA  ALA B  68     132.984  -9.631  29.515  1.00  0.00           C  
ATOM   4317  C   ALA B  68     133.981  -8.995  28.548  1.00  0.00           C  
ATOM   4318  O   ALA B  68     135.160  -8.846  28.868  1.00  0.00           O  
ATOM   4319  CB  ALA B  68     132.873 -11.156  29.270  1.00  0.00           C  
ATOM   4320  H   ALA B  68     130.873  -9.563  29.136  1.00  0.00           H  
ATOM   4321  HA  ALA B  68     133.387  -9.462  30.512  1.00  0.00           H  
ATOM   4322 1HB  ALA B  68     133.863 -11.607  29.322  1.00  0.00           H  
ATOM   4323 2HB  ALA B  68     132.229 -11.601  30.029  1.00  0.00           H  
ATOM   4324 3HB  ALA B  68     132.444 -11.335  28.285  1.00  0.00           H  
ATOM   4325  N   LEU B  69     133.528  -8.608  27.356  1.00  0.00           N  
ATOM   4326  CA  LEU B  69     134.382  -7.860  26.433  1.00  0.00           C  
ATOM   4327  C   LEU B  69     134.870  -6.581  27.112  1.00  0.00           C  
ATOM   4328  O   LEU B  69     136.069  -6.304  27.146  1.00  0.00           O  
ATOM   4329  CB  LEU B  69     133.618  -7.517  25.146  1.00  0.00           C  
ATOM   4330  CG  LEU B  69     134.455  -6.895  24.022  1.00  0.00           C  
ATOM   4331  CD1 LEU B  69     133.910  -7.346  22.673  1.00  0.00           C  
ATOM   4332  CD2 LEU B  69     134.422  -5.379  24.145  1.00  0.00           C  
ATOM   4333  H   LEU B  69     132.583  -8.830  27.081  1.00  0.00           H  
ATOM   4334  HA  LEU B  69     135.247  -8.480  26.192  1.00  0.00           H  
ATOM   4335 1HB  LEU B  69     133.167  -8.429  24.757  1.00  0.00           H  
ATOM   4336 2HB  LEU B  69     132.819  -6.818  25.392  1.00  0.00           H  
ATOM   4337  HG  LEU B  69     135.486  -7.244  24.098  1.00  0.00           H  
ATOM   4338 1HD1 LEU B  69     134.505  -6.903  21.874  1.00  0.00           H  
ATOM   4339 2HD1 LEU B  69     133.965  -8.433  22.604  1.00  0.00           H  
ATOM   4340 3HD1 LEU B  69     132.873  -7.026  22.574  1.00  0.00           H  
ATOM   4341 1HD2 LEU B  69     135.017  -4.935  23.345  1.00  0.00           H  
ATOM   4342 2HD2 LEU B  69     133.392  -5.028  24.066  1.00  0.00           H  
ATOM   4343 3HD2 LEU B  69     134.833  -5.083  25.110  1.00  0.00           H  
ATOM   4344  N   ARG B  70     133.943  -5.799  27.653  1.00  0.00           N  
ATOM   4345  CA  ARG B  70     134.286  -4.506  28.250  1.00  0.00           C  
ATOM   4346  C   ARG B  70     135.184  -4.676  29.457  1.00  0.00           C  
ATOM   4347  O   ARG B  70     136.076  -3.864  29.709  1.00  0.00           O  
ATOM   4348  CB  ARG B  70     133.033  -3.750  28.664  1.00  0.00           C  
ATOM   4349  CG  ARG B  70     132.194  -3.220  27.512  1.00  0.00           C  
ATOM   4350  CD  ARG B  70     130.944  -2.579  27.991  1.00  0.00           C  
ATOM   4351  NE  ARG B  70     130.161  -2.032  26.895  1.00  0.00           N  
ATOM   4352  CZ  ARG B  70     128.957  -1.444  27.037  1.00  0.00           C  
ATOM   4353  NH1 ARG B  70     128.412  -1.332  28.228  1.00  0.00           N1+
ATOM   4354  NH2 ARG B  70     128.320  -0.979  25.974  1.00  0.00           N  
ATOM   4355  H   ARG B  70     132.979  -6.101  27.652  1.00  0.00           H  
ATOM   4356  HA  ARG B  70     134.835  -3.919  27.510  1.00  0.00           H  
ATOM   4357 1HB  ARG B  70     132.396  -4.404  29.261  1.00  0.00           H  
ATOM   4358 2HB  ARG B  70     133.309  -2.903  29.290  1.00  0.00           H  
ATOM   4359 1HG  ARG B  70     132.769  -2.479  26.955  1.00  0.00           H  
ATOM   4360 2HG  ARG B  70     131.925  -4.042  26.849  1.00  0.00           H  
ATOM   4361 1HD  ARG B  70     130.334  -3.315  28.514  1.00  0.00           H  
ATOM   4362 2HD  ARG B  70     131.192  -1.763  28.673  1.00  0.00           H  
ATOM   4363  HE  ARG B  70     130.544  -2.100  25.963  1.00  0.00           H  
ATOM   4364 1HH1 ARG B  70     128.898  -1.688  29.039  1.00  0.00           H  
ATOM   4365 2HH1 ARG B  70     127.510  -0.892  28.333  1.00  0.00           H  
ATOM   4366 1HH2 ARG B  70     128.739  -1.065  25.058  1.00  0.00           H  
ATOM   4367 2HH2 ARG B  70     127.418  -0.537  26.079  1.00  0.00           H  
ATOM   4368  N   ASN B  71     134.934  -5.742  30.199  1.00  0.00           N  
ATOM   4369  CA  ASN B  71     135.679  -6.049  31.411  1.00  0.00           C  
ATOM   4370  C   ASN B  71     136.995  -6.769  31.183  1.00  0.00           C  
ATOM   4371  O   ASN B  71     137.715  -7.068  32.130  1.00  0.00           O  
ATOM   4372  CB  ASN B  71     134.809  -6.867  32.348  1.00  0.00           C  
ATOM   4373  CG  ASN B  71     135.300  -6.830  33.770  1.00  0.00           C  
ATOM   4374  ND2 ASN B  71     135.283  -7.965  34.422  1.00  0.00           N  
ATOM   4375  OD1 ASN B  71     135.691  -5.773  34.277  1.00  0.00           O  
ATOM   4376  H   ASN B  71     134.194  -6.363  29.905  1.00  0.00           H  
ATOM   4377  HA  ASN B  71     135.948  -5.112  31.900  1.00  0.00           H  
ATOM   4378 1HB  ASN B  71     133.786  -6.488  32.319  1.00  0.00           H  
ATOM   4379 2HB  ASN B  71     134.783  -7.903  32.011  1.00  0.00           H  
ATOM   4380 1HD2 ASN B  71     135.597  -8.000  35.372  1.00  0.00           H  
ATOM   4381 2HD2 ASN B  71     134.955  -8.794  33.972  1.00  0.00           H  
ATOM   4382  N   GLY B  72     137.274  -7.100  29.937  1.00  0.00           N  
ATOM   4383  CA  GLY B  72     138.500  -7.797  29.586  1.00  0.00           C  
ATOM   4384  C   GLY B  72     138.550  -9.184  30.216  1.00  0.00           C  
ATOM   4385  O   GLY B  72     139.622  -9.704  30.507  1.00  0.00           O  
ATOM   4386  H   GLY B  72     136.618  -6.865  29.207  1.00  0.00           H  
ATOM   4387 1HA  GLY B  72     138.571  -7.885  28.502  1.00  0.00           H  
ATOM   4388 2HA  GLY B  72     139.358  -7.212  29.918  1.00  0.00           H  
ATOM   4389  N   ASP B  73     137.382  -9.796  30.413  1.00  0.00           N  
ATOM   4390  CA  ASP B  73     137.300 -11.069  31.138  1.00  0.00           C  
ATOM   4391  C   ASP B  73     137.295 -12.230  30.164  1.00  0.00           C  
ATOM   4392  O   ASP B  73     136.259 -12.569  29.593  1.00  0.00           O  
ATOM   4393  CB  ASP B  73     136.045 -11.124  32.013  1.00  0.00           C  
ATOM   4394  CG  ASP B  73     136.009 -12.346  32.921  1.00  0.00           C  
ATOM   4395  OD1 ASP B  73     136.528 -13.366  32.534  1.00  0.00           O  
ATOM   4396  OD2 ASP B  73     135.462 -12.248  33.994  1.00  0.00           O1-
ATOM   4397  H   ASP B  73     136.535  -9.379  30.056  1.00  0.00           H  
ATOM   4398  HA  ASP B  73     138.175 -11.156  31.785  1.00  0.00           H  
ATOM   4399 1HB  ASP B  73     135.993 -10.228  32.631  1.00  0.00           H  
ATOM   4400 2HB  ASP B  73     135.160 -11.136  31.378  1.00  0.00           H  
ATOM   4401  N   LYS B  74     138.448 -12.852  29.964  1.00  0.00           N  
ATOM   4402  CA  LYS B  74     138.569 -13.888  28.932  1.00  0.00           C  
ATOM   4403  C   LYS B  74     137.748 -15.118  29.293  1.00  0.00           C  
ATOM   4404  O   LYS B  74     137.137 -15.744  28.429  1.00  0.00           O  
ATOM   4405  CB  LYS B  74     140.035 -14.280  28.726  1.00  0.00           C  
ATOM   4406  CG  LYS B  74     140.883 -13.207  28.057  1.00  0.00           C  
ATOM   4407  CD  LYS B  74     142.330 -13.656  27.917  1.00  0.00           C  
ATOM   4408  CE  LYS B  74     143.181 -12.587  27.246  1.00  0.00           C  
ATOM   4409  NZ  LYS B  74     144.608 -12.996  27.138  1.00  0.00           N1+
ATOM   4410  H   LYS B  74     139.172 -12.697  30.403  1.00  0.00           H  
ATOM   4411  HA  LYS B  74     138.184 -13.489  27.993  1.00  0.00           H  
ATOM   4412 1HB  LYS B  74     140.487 -14.514  29.688  1.00  0.00           H  
ATOM   4413 2HB  LYS B  74     140.087 -15.179  28.112  1.00  0.00           H  
ATOM   4414 1HG  LYS B  74     140.483 -12.989  27.068  1.00  0.00           H  
ATOM   4415 2HG  LYS B  74     140.851 -12.294  28.652  1.00  0.00           H  
ATOM   4416 1HD  LYS B  74     142.743 -13.869  28.904  1.00  0.00           H  
ATOM   4417 2HD  LYS B  74     142.372 -14.568  27.320  1.00  0.00           H  
ATOM   4418 1HE  LYS B  74     142.795 -12.389  26.247  1.00  0.00           H  
ATOM   4419 2HE  LYS B  74     143.125 -11.664  27.823  1.00  0.00           H  
ATOM   4420 1HZ  LYS B  74     145.135 -12.263  26.689  1.00  0.00           H  
ATOM   4421 2HZ  LYS B  74     144.983 -13.165  28.061  1.00  0.00           H  
ATOM   4422 3HZ  LYS B  74     144.674 -13.842  26.589  1.00  0.00           H  
ATOM   4423  N   GLU B  75     137.736 -15.462  30.573  1.00  0.00           N  
ATOM   4424  CA  GLU B  75     137.045 -16.660  31.030  1.00  0.00           C  
ATOM   4425  C   GLU B  75     135.517 -16.580  30.828  1.00  0.00           C  
ATOM   4426  O   GLU B  75     134.899 -17.520  30.327  1.00  0.00           O  
ATOM   4427  CB  GLU B  75     137.361 -16.907  32.506  1.00  0.00           C  
ATOM   4428  CG  GLU B  75     136.731 -18.167  33.083  1.00  0.00           C  
ATOM   4429  CD  GLU B  75     137.125 -18.417  34.513  1.00  0.00           C  
ATOM   4430  OE1 GLU B  75     137.877 -17.636  35.046  1.00  0.00           O  
ATOM   4431  OE2 GLU B  75     136.675 -19.389  35.070  1.00  0.00           O1-
ATOM   4432  H   GLU B  75     138.123 -15.018  31.203  1.00  0.00           H  
ATOM   4433  HA  GLU B  75     137.394 -17.508  30.436  1.00  0.00           H  
ATOM   4434 1HB  GLU B  75     138.441 -16.982  32.641  1.00  0.00           H  
ATOM   4435 2HB  GLU B  75     137.017 -16.060  33.098  1.00  0.00           H  
ATOM   4436 1HG  GLU B  75     135.646 -18.075  33.028  1.00  0.00           H  
ATOM   4437 2HG  GLU B  75     137.028 -19.019  32.475  1.00  0.00           H  
ATOM   4438  N   VAL B  76     134.925 -15.458  31.220  1.00  0.00           N  
ATOM   4439  CA  VAL B  76     133.486 -15.275  31.053  1.00  0.00           C  
ATOM   4440  C   VAL B  76     133.172 -15.070  29.572  1.00  0.00           C  
ATOM   4441  O   VAL B  76     132.168 -15.573  29.065  1.00  0.00           O  
ATOM   4442  CB  VAL B  76     132.991 -14.063  31.865  1.00  0.00           C  
ATOM   4443  CG1 VAL B  76     131.530 -13.774  31.552  1.00  0.00           C  
ATOM   4444  CG2 VAL B  76     133.182 -14.323  33.350  1.00  0.00           C  
ATOM   4445  H   VAL B  76     135.467 -14.718  31.641  1.00  0.00           H  
ATOM   4446  HA  VAL B  76     132.979 -16.168  31.417  1.00  0.00           H  
ATOM   4447  HB  VAL B  76     133.561 -13.182  31.572  1.00  0.00           H  
ATOM   4448 1HG1 VAL B  76     131.196 -12.916  32.134  1.00  0.00           H  
ATOM   4449 2HG1 VAL B  76     131.420 -13.557  30.491  1.00  0.00           H  
ATOM   4450 3HG1 VAL B  76     130.924 -14.643  31.810  1.00  0.00           H  
ATOM   4451 1HG2 VAL B  76     132.830 -13.461  33.919  1.00  0.00           H  
ATOM   4452 2HG2 VAL B  76     132.616 -15.207  33.643  1.00  0.00           H  
ATOM   4453 3HG2 VAL B  76     134.241 -14.486  33.558  1.00  0.00           H  
ATOM   4454  N   PHE B  77     134.017 -14.334  28.858  1.00  0.00           N  
ATOM   4455  CA  PHE B  77     133.741 -14.106  27.428  1.00  0.00           C  
ATOM   4456  C   PHE B  77     133.580 -15.448  26.700  1.00  0.00           C  
ATOM   4457  O   PHE B  77     132.639 -15.637  25.928  1.00  0.00           O  
ATOM   4458  CB  PHE B  77     134.868 -13.296  26.782  1.00  0.00           C  
ATOM   4459  CG  PHE B  77     134.594 -12.910  25.356  1.00  0.00           C  
ATOM   4460  CD1 PHE B  77     133.851 -11.778  25.059  1.00  0.00           C  
ATOM   4461  CD2 PHE B  77     135.080 -13.679  24.310  1.00  0.00           C  
ATOM   4462  CE1 PHE B  77     133.599 -11.423  23.748  1.00  0.00           C  
ATOM   4463  CE2 PHE B  77     134.830 -13.325  22.998  1.00  0.00           C  
ATOM   4464  CZ  PHE B  77     134.090 -12.195  22.717  1.00  0.00           C  
ATOM   4465  H   PHE B  77     134.842 -13.926  29.272  1.00  0.00           H  
ATOM   4466  HA  PHE B  77     132.811 -13.543  27.340  1.00  0.00           H  
ATOM   4467 1HB  PHE B  77     135.035 -12.385  27.355  1.00  0.00           H  
ATOM   4468 2HB  PHE B  77     135.792 -13.871  26.808  1.00  0.00           H  
ATOM   4469  HD1 PHE B  77     133.465 -11.166  25.874  1.00  0.00           H  
ATOM   4470  HD2 PHE B  77     135.667 -14.571  24.531  1.00  0.00           H  
ATOM   4471  HE1 PHE B  77     133.012 -10.530  23.529  1.00  0.00           H  
ATOM   4472  HE2 PHE B  77     135.219 -13.936  22.182  1.00  0.00           H  
ATOM   4473  HZ  PHE B  77     133.889 -11.916  21.683  1.00  0.00           H  
ATOM   4474  N   LYS B  78     134.498 -16.369  26.948  1.00  0.00           N  
ATOM   4475  CA  LYS B  78     134.401 -17.686  26.313  1.00  0.00           C  
ATOM   4476  C   LYS B  78     133.134 -18.435  26.713  1.00  0.00           C  
ATOM   4477  O   LYS B  78     132.446 -19.006  25.866  1.00  0.00           O  
ATOM   4478  CB  LYS B  78     135.630 -18.529  26.657  1.00  0.00           C  
ATOM   4479  CG  LYS B  78     136.906 -18.099  25.949  1.00  0.00           C  
ATOM   4480  CD  LYS B  78     138.066 -19.026  26.287  1.00  0.00           C  
ATOM   4481  CE  LYS B  78     139.351 -18.575  25.609  1.00  0.00           C  
ATOM   4482  NZ  LYS B  78     139.267 -18.677  24.127  1.00  0.00           N1+
ATOM   4483  H   LYS B  78     135.269 -16.181  27.572  1.00  0.00           H  
ATOM   4484  HA  LYS B  78     134.363 -17.547  25.232  1.00  0.00           H  
ATOM   4485 1HB  LYS B  78     135.811 -18.486  27.733  1.00  0.00           H  
ATOM   4486 2HB  LYS B  78     135.439 -19.571  26.401  1.00  0.00           H  
ATOM   4487 1HG  LYS B  78     136.747 -18.111  24.870  1.00  0.00           H  
ATOM   4488 2HG  LYS B  78     137.165 -17.084  26.248  1.00  0.00           H  
ATOM   4489 1HD  LYS B  78     138.217 -19.041  27.366  1.00  0.00           H  
ATOM   4490 2HD  LYS B  78     137.828 -20.038  25.957  1.00  0.00           H  
ATOM   4491 1HE  LYS B  78     139.560 -17.541  25.879  1.00  0.00           H  
ATOM   4492 2HE  LYS B  78     140.181 -19.192  25.957  1.00  0.00           H  
ATOM   4493 1HZ  LYS B  78     140.136 -18.371  23.717  1.00  0.00           H  
ATOM   4494 2HZ  LYS B  78     139.090 -19.636  23.865  1.00  0.00           H  
ATOM   4495 3HZ  LYS B  78     138.512 -18.094  23.792  1.00  0.00           H  
ATOM   4496  N   LYS B  79     132.816 -18.440  28.008  1.00  0.00           N  
ATOM   4497  CA  LYS B  79     131.616 -19.120  28.493  1.00  0.00           C  
ATOM   4498  C   LYS B  79     130.300 -18.531  27.986  1.00  0.00           C  
ATOM   4499  O   LYS B  79     129.383 -19.264  27.619  1.00  0.00           O  
ATOM   4500  CB  LYS B  79     131.616 -19.119  30.022  1.00  0.00           C  
ATOM   4501  CG  LYS B  79     132.667 -20.021  30.653  1.00  0.00           C  
ATOM   4502  CD  LYS B  79     132.620 -19.945  32.173  1.00  0.00           C  
ATOM   4503  CE  LYS B  79     133.752 -20.743  32.801  1.00  0.00           C  
ATOM   4504  NZ  LYS B  79     133.726 -20.669  34.289  1.00  0.00           N1+
ATOM   4505  H   LYS B  79     133.415 -17.965  28.668  1.00  0.00           H  
ATOM   4506  HA  LYS B  79     131.635 -20.150  28.138  1.00  0.00           H  
ATOM   4507 1HB  LYS B  79     131.781 -18.106  30.386  1.00  0.00           H  
ATOM   4508 2HB  LYS B  79     130.637 -19.440  30.384  1.00  0.00           H  
ATOM   4509 1HG  LYS B  79     132.495 -21.052  30.345  1.00  0.00           H  
ATOM   4510 2HG  LYS B  79     133.656 -19.719  30.314  1.00  0.00           H  
ATOM   4511 1HD  LYS B  79     132.701 -18.903  32.487  1.00  0.00           H  
ATOM   4512 2HD  LYS B  79     131.668 -20.341  32.528  1.00  0.00           H  
ATOM   4513 1HE  LYS B  79     133.675 -21.787  32.501  1.00  0.00           H  
ATOM   4514 2HE  LYS B  79     134.708 -20.357  32.449  1.00  0.00           H  
ATOM   4515 1HZ  LYS B  79     134.491 -21.210  34.666  1.00  0.00           H  
ATOM   4516 2HZ  LYS B  79     133.818 -19.706  34.580  1.00  0.00           H  
ATOM   4517 3HZ  LYS B  79     132.851 -21.041  34.628  1.00  0.00           H  
ATOM   4518  N   ALA B  80     130.232 -17.202  27.975  1.00  0.00           N  
ATOM   4519  CA  ALA B  80     129.030 -16.510  27.542  1.00  0.00           C  
ATOM   4520  C   ALA B  80     128.898 -16.684  26.015  1.00  0.00           C  
ATOM   4521  O   ALA B  80     127.795 -16.859  25.493  1.00  0.00           O  
ATOM   4522  CB  ALA B  80     129.100 -15.046  27.933  1.00  0.00           C  
ATOM   4523  H   ALA B  80     131.030 -16.662  28.274  1.00  0.00           H  
ATOM   4524  HA  ALA B  80     128.175 -16.970  28.041  1.00  0.00           H  
ATOM   4525 1HB  ALA B  80     128.194 -14.539  27.604  1.00  0.00           H  
ATOM   4526 2HB  ALA B  80     129.188 -14.962  29.016  1.00  0.00           H  
ATOM   4527 3HB  ALA B  80     129.964 -14.585  27.462  1.00  0.00           H  
ATOM   4528  N   ALA B  81     130.019 -16.633  25.300  1.00  0.00           N  
ATOM   4529  CA  ALA B  81     129.979 -16.785  23.831  1.00  0.00           C  
ATOM   4530  C   ALA B  81     129.483 -18.168  23.440  1.00  0.00           C  
ATOM   4531  O   ALA B  81     128.621 -18.305  22.571  1.00  0.00           O  
ATOM   4532  CB  ALA B  81     131.345 -16.546  23.254  1.00  0.00           C  
ATOM   4533  H   ALA B  81     130.911 -16.492  25.755  1.00  0.00           H  
ATOM   4534  HA  ALA B  81     129.288 -16.043  23.433  1.00  0.00           H  
ATOM   4535 1HB  ALA B  81     131.307 -16.659  22.171  1.00  0.00           H  
ATOM   4536 2HB  ALA B  81     131.672 -15.536  23.504  1.00  0.00           H  
ATOM   4537 3HB  ALA B  81     132.047 -17.266  23.671  1.00  0.00           H  
ATOM   4538  N   GLU B  82     130.030 -19.186  24.086  1.00  0.00           N  
ATOM   4539  CA  GLU B  82     129.641 -20.571  23.817  1.00  0.00           C  
ATOM   4540  C   GLU B  82     128.207 -20.782  24.243  1.00  0.00           C  
ATOM   4541  O   GLU B  82     127.457 -21.511  23.594  1.00  0.00           O  
ATOM   4542  CB  GLU B  82     130.556 -21.552  24.553  1.00  0.00           C  
ATOM   4543  CG  GLU B  82     131.953 -21.673  23.961  1.00  0.00           C  
ATOM   4544  CD  GLU B  82     132.790 -22.721  24.644  1.00  0.00           C  
ATOM   4545  OE1 GLU B  82     132.458 -23.092  25.744  1.00  0.00           O  
ATOM   4546  OE2 GLU B  82     133.759 -23.148  24.065  1.00  0.00           O1-
ATOM   4547  H   GLU B  82     130.736 -18.998  24.782  1.00  0.00           H  
ATOM   4548  HA  GLU B  82     129.732 -20.754  22.746  1.00  0.00           H  
ATOM   4549 1HB  GLU B  82     130.659 -21.246  25.594  1.00  0.00           H  
ATOM   4550 2HB  GLU B  82     130.104 -22.544  24.547  1.00  0.00           H  
ATOM   4551 1HG  GLU B  82     131.870 -21.924  22.905  1.00  0.00           H  
ATOM   4552 2HG  GLU B  82     132.453 -20.708  24.039  1.00  0.00           H  
ATOM   4553  N   SER B  83     127.788 -20.148  25.344  1.00  0.00           N  
ATOM   4554  CA  SER B  83     126.401 -20.228  25.777  1.00  0.00           C  
ATOM   4555  C   SER B  83     125.467 -19.611  24.752  1.00  0.00           C  
ATOM   4556  O   SER B  83     124.444 -20.196  24.396  1.00  0.00           O  
ATOM   4557  CB  SER B  83     126.227 -19.531  27.114  1.00  0.00           C  
ATOM   4558  OG  SER B  83     124.885 -19.545  27.517  1.00  0.00           O  
ATOM   4559  H   SER B  83     128.444 -19.601  25.886  1.00  0.00           H  
ATOM   4560  HA  SER B  83     126.135 -21.280  25.895  1.00  0.00           H  
ATOM   4561 1HB  SER B  83     126.839 -20.026  27.865  1.00  0.00           H  
ATOM   4562 2HB  SER B  83     126.573 -18.502  27.033  1.00  0.00           H  
ATOM   4563  HG  SER B  83     124.898 -19.594  28.476  1.00  0.00           H  
ATOM   4564  N   ALA B  84     125.806 -18.422  24.262  1.00  0.00           N  
ATOM   4565  CA  ALA B  84     124.969 -17.777  23.258  1.00  0.00           C  
ATOM   4566  C   ALA B  84     124.842 -18.635  22.009  1.00  0.00           C  
ATOM   4567  O   ALA B  84     123.773 -18.714  21.403  1.00  0.00           O  
ATOM   4568  CB  ALA B  84     125.533 -16.402  22.926  1.00  0.00           C  
ATOM   4569  H   ALA B  84     126.644 -17.955  24.577  1.00  0.00           H  
ATOM   4570  HA  ALA B  84     123.970 -17.662  23.677  1.00  0.00           H  
ATOM   4571 1HB  ALA B  84     124.905 -15.924  22.175  1.00  0.00           H  
ATOM   4572 2HB  ALA B  84     125.556 -15.790  23.827  1.00  0.00           H  
ATOM   4573 3HB  ALA B  84     126.543 -16.511  22.535  1.00  0.00           H  
ATOM   4574  N   LEU B  85     125.941 -19.280  21.616  1.00  0.00           N  
ATOM   4575  CA  LEU B  85     125.911 -20.116  20.422  1.00  0.00           C  
ATOM   4576  C   LEU B  85     125.128 -21.394  20.678  1.00  0.00           C  
ATOM   4577  O   LEU B  85     124.376 -21.854  19.820  1.00  0.00           O  
ATOM   4578  CB  LEU B  85     127.336 -20.462  19.972  1.00  0.00           C  
ATOM   4579  CG  LEU B  85     128.201 -19.274  19.531  1.00  0.00           C  
ATOM   4580  CD1 LEU B  85     129.628 -19.746  19.292  1.00  0.00           C  
ATOM   4581  CD2 LEU B  85     127.610 -18.657  18.273  1.00  0.00           C  
ATOM   4582  H   LEU B  85     126.803 -19.201  22.139  1.00  0.00           H  
ATOM   4583  HA  LEU B  85     125.423 -19.559  19.623  1.00  0.00           H  
ATOM   4584 1HB  LEU B  85     127.850 -20.958  20.795  1.00  0.00           H  
ATOM   4585 2HB  LEU B  85     127.279 -21.159  19.136  1.00  0.00           H  
ATOM   4586  HG  LEU B  85     128.226 -18.527  20.324  1.00  0.00           H  
ATOM   4587 1HD1 LEU B  85     130.242 -18.902  18.979  1.00  0.00           H  
ATOM   4588 2HD1 LEU B  85     130.032 -20.166  20.213  1.00  0.00           H  
ATOM   4589 3HD1 LEU B  85     129.635 -20.508  18.513  1.00  0.00           H  
ATOM   4590 1HD2 LEU B  85     128.226 -17.812  17.957  1.00  0.00           H  
ATOM   4591 2HD2 LEU B  85     127.589 -19.403  17.476  1.00  0.00           H  
ATOM   4592 3HD2 LEU B  85     126.596 -18.313  18.475  1.00  0.00           H  
ATOM   4593  N   GLU B  86     125.309 -21.971  21.860  1.00  0.00           N  
ATOM   4594  CA  GLU B  86     124.576 -23.191  22.216  1.00  0.00           C  
ATOM   4595  C   GLU B  86     123.065 -22.923  22.192  1.00  0.00           C  
ATOM   4596  O   GLU B  86     122.288 -23.734  21.685  1.00  0.00           O  
ATOM   4597  CB  GLU B  86     125.003 -23.692  23.596  1.00  0.00           C  
ATOM   4598  CG  GLU B  86     124.304 -24.969  24.043  1.00  0.00           C  
ATOM   4599  CD  GLU B  86     124.836 -25.501  25.345  1.00  0.00           C  
ATOM   4600  OE1 GLU B  86     125.822 -24.987  25.816  1.00  0.00           O  
ATOM   4601  OE2 GLU B  86     124.253 -26.420  25.870  1.00  0.00           O1-
ATOM   4602  H   GLU B  86     125.951 -21.573  22.528  1.00  0.00           H  
ATOM   4603  HA  GLU B  86     124.806 -23.959  21.478  1.00  0.00           H  
ATOM   4604 1HB  GLU B  86     126.076 -23.880  23.599  1.00  0.00           H  
ATOM   4605 2HB  GLU B  86     124.803 -22.922  24.340  1.00  0.00           H  
ATOM   4606 1HG  GLU B  86     123.238 -24.767  24.155  1.00  0.00           H  
ATOM   4607 2HG  GLU B  86     124.423 -25.726  23.271  1.00  0.00           H  
ATOM   4608  N   VAL B  87     122.646 -21.784  22.743  1.00  0.00           N  
ATOM   4609  CA  VAL B  87     121.227 -21.407  22.755  1.00  0.00           C  
ATOM   4610  C   VAL B  87     120.724 -21.095  21.330  1.00  0.00           C  
ATOM   4611  O   VAL B  87     119.612 -21.467  20.958  1.00  0.00           O  
ATOM   4612  CB  VAL B  87     121.011 -20.179  23.658  1.00  0.00           C  
ATOM   4613  CG1 VAL B  87     119.576 -19.688  23.557  1.00  0.00           C  
ATOM   4614  CG2 VAL B  87     121.364 -20.526  25.096  1.00  0.00           C  
ATOM   4615  H   VAL B  87     123.322 -21.164  23.163  1.00  0.00           H  
ATOM   4616  HA  VAL B  87     120.649 -22.242  23.155  1.00  0.00           H  
ATOM   4617  HB  VAL B  87     121.653 -19.368  23.313  1.00  0.00           H  
ATOM   4618 1HG1 VAL B  87     119.441 -18.819  24.202  1.00  0.00           H  
ATOM   4619 2HG1 VAL B  87     119.357 -19.412  22.525  1.00  0.00           H  
ATOM   4620 3HG1 VAL B  87     118.898 -20.482  23.872  1.00  0.00           H  
ATOM   4621 1HG2 VAL B  87     121.210 -19.653  25.730  1.00  0.00           H  
ATOM   4622 2HG2 VAL B  87     120.726 -21.341  25.441  1.00  0.00           H  
ATOM   4623 3HG2 VAL B  87     122.406 -20.834  25.152  1.00  0.00           H  
ATOM   4624  N   ALA B  88     121.544 -20.412  20.540  1.00  0.00           N  
ATOM   4625  CA  ALA B  88     121.148 -20.112  19.161  1.00  0.00           C  
ATOM   4626  C   ALA B  88     120.815 -21.416  18.417  1.00  0.00           C  
ATOM   4627  O   ALA B  88     119.839 -21.484  17.668  1.00  0.00           O  
ATOM   4628  CB  ALA B  88     122.219 -19.349  18.458  1.00  0.00           C  
ATOM   4629  H   ALA B  88     122.443 -20.097  20.874  1.00  0.00           H  
ATOM   4630  HA  ALA B  88     120.247 -19.498  19.194  1.00  0.00           H  
ATOM   4631 1HB  ALA B  88     121.905 -19.135  17.436  1.00  0.00           H  
ATOM   4632 2HB  ALA B  88     122.406 -18.412  18.983  1.00  0.00           H  
ATOM   4633 3HB  ALA B  88     123.132 -19.940  18.438  1.00  0.00           H  
ATOM   4634  N   LYS B  89     121.630 -22.446  18.631  1.00  0.00           N  
ATOM   4635  CA  LYS B  89     121.352 -23.758  18.039  1.00  0.00           C  
ATOM   4636  C   LYS B  89     120.076 -24.379  18.607  1.00  0.00           C  
ATOM   4637  O   LYS B  89     119.295 -24.992  17.879  1.00  0.00           O  
ATOM   4638  CB  LYS B  89     122.535 -24.703  18.262  1.00  0.00           C  
ATOM   4639  CG  LYS B  89     123.766 -24.375  17.432  1.00  0.00           C  
ATOM   4640  CD  LYS B  89     124.882 -25.380  17.677  1.00  0.00           C  
ATOM   4641  CE  LYS B  89     126.102 -25.074  16.820  1.00  0.00           C  
ATOM   4642  NZ  LYS B  89     127.178 -26.085  17.005  1.00  0.00           N1+
ATOM   4643  H   LYS B  89     122.451 -22.329  19.205  1.00  0.00           H  
ATOM   4644  HA  LYS B  89     121.188 -23.628  16.969  1.00  0.00           H  
ATOM   4645 1HB  LYS B  89     122.823 -24.684  19.313  1.00  0.00           H  
ATOM   4646 2HB  LYS B  89     122.234 -25.724  18.025  1.00  0.00           H  
ATOM   4647 1HG  LYS B  89     123.506 -24.386  16.373  1.00  0.00           H  
ATOM   4648 2HG  LYS B  89     124.123 -23.378  17.689  1.00  0.00           H  
ATOM   4649 1HD  LYS B  89     125.171 -25.353  18.729  1.00  0.00           H  
ATOM   4650 2HD  LYS B  89     124.526 -26.384  17.442  1.00  0.00           H  
ATOM   4651 1HE  LYS B  89     125.812 -25.057  15.771  1.00  0.00           H  
ATOM   4652 2HE  LYS B  89     126.494 -24.093  17.082  1.00  0.00           H  
ATOM   4653 1HZ  LYS B  89     127.969 -25.847  16.419  1.00  0.00           H  
ATOM   4654 2HZ  LYS B  89     127.469 -26.097  17.972  1.00  0.00           H  
ATOM   4655 3HZ  LYS B  89     126.832 -26.999  16.746  1.00  0.00           H  
ATOM   4656  N   ARG B  90     119.842 -24.231  19.906  1.00  0.00           N  
ATOM   4657  CA  ARG B  90     118.595 -24.735  20.500  1.00  0.00           C  
ATOM   4658  C   ARG B  90     117.384 -23.989  19.927  1.00  0.00           C  
ATOM   4659  O   ARG B  90     116.319 -24.575  19.724  1.00  0.00           O  
ATOM   4660  CB  ARG B  90     118.614 -24.583  22.014  1.00  0.00           C  
ATOM   4661  CG  ARG B  90     119.635 -25.450  22.732  1.00  0.00           C  
ATOM   4662  CD  ARG B  90     119.223 -26.878  22.756  1.00  0.00           C  
ATOM   4663  NE  ARG B  90     118.004 -27.077  23.523  1.00  0.00           N  
ATOM   4664  CZ  ARG B  90     117.964 -27.298  24.851  1.00  0.00           C  
ATOM   4665  NH1 ARG B  90     119.078 -27.344  25.544  1.00  0.00           N1+
ATOM   4666  NH2 ARG B  90     116.799 -27.468  25.457  1.00  0.00           N  
ATOM   4667  H   ARG B  90     120.520 -23.771  20.500  1.00  0.00           H  
ATOM   4668  HA  ARG B  90     118.497 -25.794  20.255  1.00  0.00           H  
ATOM   4669 1HB  ARG B  90     118.823 -23.545  22.271  1.00  0.00           H  
ATOM   4670 2HB  ARG B  90     117.630 -24.827  22.418  1.00  0.00           H  
ATOM   4671 1HG  ARG B  90     120.595 -25.379  22.223  1.00  0.00           H  
ATOM   4672 2HG  ARG B  90     119.744 -25.106  23.762  1.00  0.00           H  
ATOM   4673 1HD  ARG B  90     119.049 -27.222  21.739  1.00  0.00           H  
ATOM   4674 2HD  ARG B  90     120.013 -27.475  23.210  1.00  0.00           H  
ATOM   4675  HE  ARG B  90     117.127 -27.049  23.023  1.00  0.00           H  
ATOM   4676 1HH1 ARG B  90     119.967 -27.213  25.082  1.00  0.00           H  
ATOM   4677 2HH1 ARG B  90     119.047 -27.509  26.540  1.00  0.00           H  
ATOM   4678 1HH2 ARG B  90     115.944 -27.432  24.923  1.00  0.00           H  
ATOM   4679 2HH2 ARG B  90     116.768 -27.633  26.451  1.00  0.00           H  
ATOM   4680  N   LEU B  91     117.550 -22.699  19.670  1.00  0.00           N  
ATOM   4681  CA  LEU B  91     116.495 -21.912  19.038  1.00  0.00           C  
ATOM   4682  C   LEU B  91     116.155 -22.438  17.635  1.00  0.00           C  
ATOM   4683  O   LEU B  91     114.988 -22.504  17.250  1.00  0.00           O  
ATOM   4684  CB  LEU B  91     116.918 -20.441  18.952  1.00  0.00           C  
ATOM   4685  CG  LEU B  91     115.911 -19.498  18.279  1.00  0.00           C  
ATOM   4686  CD1 LEU B  91     114.590 -19.538  19.036  1.00  0.00           C  
ATOM   4687  CD2 LEU B  91     116.479 -18.087  18.249  1.00  0.00           C  
ATOM   4688  H   LEU B  91     118.420 -22.247  19.913  1.00  0.00           H  
ATOM   4689  HA  LEU B  91     115.591 -21.995  19.645  1.00  0.00           H  
ATOM   4690 1HB  LEU B  91     117.095 -20.071  19.962  1.00  0.00           H  
ATOM   4691 2HB  LEU B  91     117.852 -20.381  18.396  1.00  0.00           H  
ATOM   4692  HG  LEU B  91     115.722 -19.834  17.260  1.00  0.00           H  
ATOM   4693 1HD1 LEU B  91     113.875 -18.869  18.557  1.00  0.00           H  
ATOM   4694 2HD1 LEU B  91     114.196 -20.555  19.026  1.00  0.00           H  
ATOM   4695 3HD1 LEU B  91     114.752 -19.222  20.065  1.00  0.00           H  
ATOM   4696 1HD2 LEU B  91     115.766 -17.417  17.770  1.00  0.00           H  
ATOM   4697 2HD2 LEU B  91     116.668 -17.748  19.267  1.00  0.00           H  
ATOM   4698 3HD2 LEU B  91     117.416 -18.084  17.688  1.00  0.00           H  
ATOM   4699  N   VAL B  92     117.175 -22.809  16.873  1.00  0.00           N  
ATOM   4700  CA  VAL B  92     116.899 -23.373  15.541  1.00  0.00           C  
ATOM   4701  C   VAL B  92     116.148 -24.697  15.678  1.00  0.00           C  
ATOM   4702  O   VAL B  92     115.179 -24.949  14.964  1.00  0.00           O  
ATOM   4703  CB  VAL B  92     118.209 -23.600  14.763  1.00  0.00           C  
ATOM   4704  CG1 VAL B  92     117.931 -24.314  13.448  1.00  0.00           C  
ATOM   4705  CG2 VAL B  92     118.905 -22.270  14.517  1.00  0.00           C  
ATOM   4706  H   VAL B  92     118.135 -22.719  17.179  1.00  0.00           H  
ATOM   4707  HA  VAL B  92     116.260 -22.675  14.997  1.00  0.00           H  
ATOM   4708  HB  VAL B  92     118.861 -24.249  15.348  1.00  0.00           H  
ATOM   4709 1HG1 VAL B  92     118.866 -24.467  12.911  1.00  0.00           H  
ATOM   4710 2HG1 VAL B  92     117.465 -25.279  13.648  1.00  0.00           H  
ATOM   4711 3HG1 VAL B  92     117.260 -23.706  12.839  1.00  0.00           H  
ATOM   4712 1HG2 VAL B  92     119.829 -22.439  13.968  1.00  0.00           H  
ATOM   4713 2HG2 VAL B  92     118.252 -21.619  13.937  1.00  0.00           H  
ATOM   4714 3HG2 VAL B  92     119.131 -21.797  15.472  1.00  0.00           H  
ATOM   4715  N   GLU B  93     116.589 -25.552  16.592  1.00  0.00           N  
ATOM   4716  CA  GLU B  93     115.918 -26.848  16.739  1.00  0.00           C  
ATOM   4717  C   GLU B  93     114.432 -26.698  17.044  1.00  0.00           C  
ATOM   4718  O   GLU B  93     113.594 -27.376  16.447  1.00  0.00           O  
ATOM   4719  CB  GLU B  93     116.588 -27.665  17.847  1.00  0.00           C  
ATOM   4720  CG  GLU B  93     117.964 -28.204  17.488  1.00  0.00           C  
ATOM   4721  CD  GLU B  93     118.602 -28.975  18.609  1.00  0.00           C  
ATOM   4722  OE1 GLU B  93     118.069 -28.958  19.695  1.00  0.00           O  
ATOM   4723  OE2 GLU B  93     119.625 -29.580  18.384  1.00  0.00           O1-
ATOM   4724  H   GLU B  93     117.374 -25.334  17.190  1.00  0.00           H  
ATOM   4725  HA  GLU B  93     115.991 -27.385  15.793  1.00  0.00           H  
ATOM   4726 1HB  GLU B  93     116.689 -27.050  18.742  1.00  0.00           H  
ATOM   4727 2HB  GLU B  93     115.953 -28.514  18.105  1.00  0.00           H  
ATOM   4728 1HG  GLU B  93     117.874 -28.855  16.620  1.00  0.00           H  
ATOM   4729 2HG  GLU B  93     118.609 -27.368  17.215  1.00  0.00           H  
ATOM   4730  N   VAL B  94     114.095 -25.811  17.968  1.00  0.00           N  
ATOM   4731  CA  VAL B  94     112.705 -25.584  18.344  1.00  0.00           C  
ATOM   4732  C   VAL B  94     111.941 -24.822  17.263  1.00  0.00           C  
ATOM   4733  O   VAL B  94     110.837 -25.206  16.880  1.00  0.00           O  
ATOM   4734  CB  VAL B  94     112.637 -24.798  19.666  1.00  0.00           C  
ATOM   4735  CG1 VAL B  94     111.194 -24.462  20.012  1.00  0.00           C  
ATOM   4736  CG2 VAL B  94     113.285 -25.605  20.783  1.00  0.00           C  
ATOM   4737  H   VAL B  94     114.821 -25.279  18.426  1.00  0.00           H  
ATOM   4738  HA  VAL B  94     112.224 -26.552  18.485  1.00  0.00           H  
ATOM   4739  HB  VAL B  94     113.167 -23.853  19.545  1.00  0.00           H  
ATOM   4740 1HG1 VAL B  94     111.165 -23.906  20.949  1.00  0.00           H  
ATOM   4741 2HG1 VAL B  94     110.762 -23.854  19.217  1.00  0.00           H  
ATOM   4742 3HG1 VAL B  94     110.623 -25.383  20.120  1.00  0.00           H  
ATOM   4743 1HG2 VAL B  94     113.234 -25.042  21.715  1.00  0.00           H  
ATOM   4744 2HG2 VAL B  94     112.759 -26.551  20.900  1.00  0.00           H  
ATOM   4745 3HG2 VAL B  94     114.328 -25.798  20.534  1.00  0.00           H  
ATOM   4746  N   ALA B  95     112.538 -23.737  16.772  1.00  0.00           N  
ATOM   4747  CA  ALA B  95     111.906 -22.920  15.751  1.00  0.00           C  
ATOM   4748  C   ALA B  95     111.686 -23.713  14.471  1.00  0.00           C  
ATOM   4749  O   ALA B  95     110.684 -23.530  13.780  1.00  0.00           O  
ATOM   4750  CB  ALA B  95     112.750 -21.678  15.460  1.00  0.00           C  
ATOM   4751  H   ALA B  95     113.450 -23.473  17.117  1.00  0.00           H  
ATOM   4752  HA  ALA B  95     110.932 -22.603  16.122  1.00  0.00           H  
ATOM   4753 1HB  ALA B  95     112.262 -21.077  14.692  1.00  0.00           H  
ATOM   4754 2HB  ALA B  95     112.854 -21.088  16.370  1.00  0.00           H  
ATOM   4755 3HB  ALA B  95     113.736 -21.981  15.111  1.00  0.00           H  
ATOM   4756  N   SER B  96     112.618 -24.605  14.144  1.00  0.00           N  
ATOM   4757  CA  SER B  96     112.486 -25.409  12.931  1.00  0.00           C  
ATOM   4758  C   SER B  96     111.274 -26.314  13.018  1.00  0.00           C  
ATOM   4759  O   SER B  96     110.443 -26.348  12.108  1.00  0.00           O  
ATOM   4760  CB  SER B  96     113.736 -26.240  12.711  1.00  0.00           C  
ATOM   4761  OG  SER B  96     113.599 -27.060  11.582  1.00  0.00           O  
ATOM   4762  H   SER B  96     113.429 -24.732  14.733  1.00  0.00           H  
ATOM   4763  HA  SER B  96     112.361 -24.735  12.081  1.00  0.00           H  
ATOM   4764 1HB  SER B  96     114.594 -25.581  12.583  1.00  0.00           H  
ATOM   4765 2HB  SER B  96     113.922 -26.856  13.589  1.00  0.00           H  
ATOM   4766  HG  SER B  96     114.427 -27.541  11.503  1.00  0.00           H  
ATOM   4767  N   LYS B  97     111.184 -27.047  14.125  1.00  0.00           N  
ATOM   4768  CA  LYS B  97     110.087 -27.979  14.349  1.00  0.00           C  
ATOM   4769  C   LYS B  97     108.734 -27.288  14.404  1.00  0.00           C  
ATOM   4770  O   LYS B  97     107.722 -27.871  14.017  1.00  0.00           O  
ATOM   4771  CB  LYS B  97     110.319 -28.763  15.640  1.00  0.00           C  
ATOM   4772  CG  LYS B  97     111.425 -29.807  15.553  1.00  0.00           C  
ATOM   4773  CD  LYS B  97     111.566 -30.573  16.858  1.00  0.00           C  
ATOM   4774  CE  LYS B  97     112.632 -31.654  16.756  1.00  0.00           C  
ATOM   4775  NZ  LYS B  97     112.750 -32.442  18.011  1.00  0.00           N1+
ATOM   4776  H   LYS B  97     111.901 -26.952  14.830  1.00  0.00           H  
ATOM   4777  HA  LYS B  97     110.052 -28.678  13.514  1.00  0.00           H  
ATOM   4778 1HB  LYS B  97     110.575 -28.073  16.445  1.00  0.00           H  
ATOM   4779 2HB  LYS B  97     109.399 -29.272  15.927  1.00  0.00           H  
ATOM   4780 1HG  LYS B  97     111.198 -30.511  14.751  1.00  0.00           H  
ATOM   4781 2HG  LYS B  97     112.370 -29.317  15.325  1.00  0.00           H  
ATOM   4782 1HD  LYS B  97     111.835 -29.885  17.660  1.00  0.00           H  
ATOM   4783 2HD  LYS B  97     110.613 -31.041  17.111  1.00  0.00           H  
ATOM   4784 1HE  LYS B  97     112.387 -32.331  15.937  1.00  0.00           H  
ATOM   4785 2HE  LYS B  97     113.597 -31.194  16.539  1.00  0.00           H  
ATOM   4786 1HZ  LYS B  97     113.467 -33.147  17.902  1.00  0.00           H  
ATOM   4787 2HZ  LYS B  97     112.997 -31.828  18.775  1.00  0.00           H  
ATOM   4788 3HZ  LYS B  97     111.868 -32.891  18.213  1.00  0.00           H  
ATOM   4789  N   GLU B  98     108.705 -26.057  14.894  1.00  0.00           N  
ATOM   4790  CA  GLU B  98     107.453 -25.314  14.957  1.00  0.00           C  
ATOM   4791  C   GLU B  98     107.097 -24.618  13.645  1.00  0.00           C  
ATOM   4792  O   GLU B  98     106.059 -23.967  13.548  1.00  0.00           O  
ATOM   4793  CB  GLU B  98     107.524 -24.278  16.081  1.00  0.00           C  
ATOM   4794  CG  GLU B  98     107.642 -24.873  17.479  1.00  0.00           C  
ATOM   4795  CD  GLU B  98     106.424 -25.656  17.883  1.00  0.00           C  
ATOM   4796  OE1 GLU B  98     105.351 -25.314  17.453  1.00  0.00           O  
ATOM   4797  OE2 GLU B  98     106.569 -26.597  18.627  1.00  0.00           O1-
ATOM   4798  H   GLU B  98     109.554 -25.619  15.226  1.00  0.00           H  
ATOM   4799  HA  GLU B  98     106.646 -26.015  15.170  1.00  0.00           H  
ATOM   4800 1HB  GLU B  98     108.382 -23.626  15.921  1.00  0.00           H  
ATOM   4801 2HB  GLU B  98     106.631 -23.654  16.057  1.00  0.00           H  
ATOM   4802 1HG  GLU B  98     108.509 -25.530  17.509  1.00  0.00           H  
ATOM   4803 2HG  GLU B  98     107.804 -24.066  18.191  1.00  0.00           H  
ATOM   4804  N   GLY B  99     107.955 -24.752  12.636  1.00  0.00           N  
ATOM   4805  CA  GLY B  99     107.701 -24.133  11.345  1.00  0.00           C  
ATOM   4806  C   GLY B  99     107.856 -22.627  11.428  1.00  0.00           C  
ATOM   4807  O   GLY B  99     107.080 -21.872  10.834  1.00  0.00           O  
ATOM   4808  H   GLY B  99     108.800 -25.292  12.765  1.00  0.00           H  
ATOM   4809 1HA  GLY B  99     108.392 -24.537  10.606  1.00  0.00           H  
ATOM   4810 2HA  GLY B  99     106.694 -24.384  11.014  1.00  0.00           H  
ATOM   4811  N   ASP B 100     108.858 -22.192  12.188  1.00  0.00           N  
ATOM   4812  CA  ASP B 100     109.102 -20.771  12.408  1.00  0.00           C  
ATOM   4813  C   ASP B 100     110.500 -20.403  11.909  1.00  0.00           C  
ATOM   4814  O   ASP B 100     111.432 -20.256  12.701  1.00  0.00           O  
ATOM   4815  CB  ASP B 100     108.962 -20.415  13.890  1.00  0.00           C  
ATOM   4816  CG  ASP B 100     109.061 -18.918  14.152  1.00  0.00           C  
ATOM   4817  OD1 ASP B 100     109.752 -18.251  13.420  1.00  0.00           O  
ATOM   4818  OD2 ASP B 100     108.446 -18.457  15.084  1.00  0.00           O1-
ATOM   4819  H   ASP B 100     109.467 -22.868  12.626  1.00  0.00           H  
ATOM   4820  HA  ASP B 100     108.363 -20.200  11.844  1.00  0.00           H  
ATOM   4821 1HB  ASP B 100     107.998 -20.769  14.259  1.00  0.00           H  
ATOM   4822 2HB  ASP B 100     109.738 -20.922  14.461  1.00  0.00           H  
ATOM   4823  N   PRO B 101     110.656 -20.256  10.585  1.00  0.00           N  
ATOM   4824  CA  PRO B 101     111.972 -19.913  10.038  1.00  0.00           C  
ATOM   4825  C   PRO B 101     112.429 -18.493  10.394  1.00  0.00           C  
ATOM   4826  O   PRO B 101     113.618 -18.178  10.326  1.00  0.00           O  
ATOM   4827  CB  PRO B 101     111.748 -20.062   8.529  1.00  0.00           C  
ATOM   4828  CG  PRO B 101     110.286 -19.834   8.351  1.00  0.00           C  
ATOM   4829  CD  PRO B 101     109.656 -20.478   9.556  1.00  0.00           C  
ATOM   4830  NV  PRO B 101     110.667 -20.257  10.608  1.00  0.00           N  
ATOM   4831  HA  PRO B 101     112.717 -20.631  10.411  1.00  0.00           H  
ATOM   4832 1HB  PRO B 101     112.366 -19.333   7.983  1.00  0.00           H  
ATOM   4833 2HB  PRO B 101     112.068 -21.062   8.198  1.00  0.00           H  
ATOM   4834 1HG  PRO B 101     110.076 -18.754   8.288  1.00  0.00           H  
ATOM   4835 2HG  PRO B 101     109.944 -20.280   7.405  1.00  0.00           H  
ATOM   4836 1HD  PRO B 101     108.708 -19.973   9.789  1.00  0.00           H  
ATOM   4837 2HD  PRO B 101     109.488 -21.546   9.357  1.00  0.00           H  
ATOM   4838  N   GLU B 102     111.507 -17.618  10.774  1.00  0.00           N  
ATOM   4839  CA  GLU B 102     111.896 -16.253  11.136  1.00  0.00           C  
ATOM   4840  C   GLU B 102     112.778 -16.286  12.377  1.00  0.00           C  
ATOM   4841  O   GLU B 102     113.776 -15.570  12.461  1.00  0.00           O  
ATOM   4842  CB  GLU B 102     110.665 -15.381  11.385  1.00  0.00           C  
ATOM   4843  CG  GLU B 102     110.977 -13.923  11.693  1.00  0.00           C  
ATOM   4844  CD  GLU B 102     109.743 -13.076  11.828  1.00  0.00           C  
ATOM   4845  OE1 GLU B 102     108.667 -13.598  11.663  1.00  0.00           O  
ATOM   4846  OE2 GLU B 102     109.877 -11.905  12.096  1.00  0.00           O1-
ATOM   4847  H   GLU B 102     110.533 -17.879  10.821  1.00  0.00           H  
ATOM   4848  HA  GLU B 102     112.469 -15.827  10.310  1.00  0.00           H  
ATOM   4849 1HB  GLU B 102     110.017 -15.406  10.509  1.00  0.00           H  
ATOM   4850 2HB  GLU B 102     110.097 -15.786  12.223  1.00  0.00           H  
ATOM   4851 1HG  GLU B 102     111.542 -13.873  12.624  1.00  0.00           H  
ATOM   4852 2HG  GLU B 102     111.604 -13.523  10.898  1.00  0.00           H  
ATOM   4853  N   MET B 103     112.410 -17.120  13.344  1.00  0.00           N  
ATOM   4854  CA  MET B 103     113.224 -17.253  14.564  1.00  0.00           C  
ATOM   4855  C   MET B 103     114.524 -17.989  14.296  1.00  0.00           C  
ATOM   4856  O   MET B 103     115.512 -17.798  15.002  1.00  0.00           O  
ATOM   4857  CB  MET B 103     112.432 -17.972  15.654  1.00  0.00           C  
ATOM   4858  CG  MET B 103     111.250 -17.182  16.201  1.00  0.00           C  
ATOM   4859  SD  MET B 103     111.733 -15.569  16.849  1.00  0.00           S  
ATOM   4860  CE  MET B 103     112.630 -16.050  18.321  1.00  0.00           C  
ATOM   4861  H   MET B 103     111.568 -17.673  13.252  1.00  0.00           H  
ATOM   4862  HA  MET B 103     113.467 -16.256  14.929  1.00  0.00           H  
ATOM   4863 1HB  MET B 103     112.052 -18.915  15.267  1.00  0.00           H  
ATOM   4864 2HB  MET B 103     113.094 -18.204  16.491  1.00  0.00           H  
ATOM   4865 1HG  MET B 103     110.519 -17.030  15.408  1.00  0.00           H  
ATOM   4866 2HG  MET B 103     110.774 -17.747  17.001  1.00  0.00           H  
ATOM   4867 1HE  MET B 103     112.993 -15.160  18.834  1.00  0.00           H  
ATOM   4868 2HE  MET B 103     111.969 -16.609  18.985  1.00  0.00           H  
ATOM   4869 3HE  MET B 103     113.477 -16.679  18.042  1.00  0.00           H  
ATOM   4870  N   VAL B 104     114.547 -18.846  13.268  1.00  0.00           N  
ATOM   4871  CA  VAL B 104     115.791 -19.511  12.878  1.00  0.00           C  
ATOM   4872  C   VAL B 104     116.766 -18.435  12.412  1.00  0.00           C  
ATOM   4873  O   VAL B 104     117.951 -18.470  12.748  1.00  0.00           O  
ATOM   4874  CB  VAL B 104     115.545 -20.533  11.751  1.00  0.00           C  
ATOM   4875  CG1 VAL B 104     116.867 -21.077  11.230  1.00  0.00           C  
ATOM   4876  CG2 VAL B 104     114.660 -21.660  12.257  1.00  0.00           C  
ATOM   4877  H   VAL B 104     113.701 -19.041  12.752  1.00  0.00           H  
ATOM   4878  HA  VAL B 104     116.193 -20.030  13.749  1.00  0.00           H  
ATOM   4879  HB  VAL B 104     115.056 -20.029  10.918  1.00  0.00           H  
ATOM   4880 1HG1 VAL B 104     116.676 -21.796  10.435  1.00  0.00           H  
ATOM   4881 2HG1 VAL B 104     117.470 -20.256  10.841  1.00  0.00           H  
ATOM   4882 3HG1 VAL B 104     117.405 -21.568  12.043  1.00  0.00           H  
ATOM   4883 1HG2 VAL B 104     114.491 -22.379  11.456  1.00  0.00           H  
ATOM   4884 2HG2 VAL B 104     115.149 -22.159  13.095  1.00  0.00           H  
ATOM   4885 3HG2 VAL B 104     113.703 -21.253  12.586  1.00  0.00           H  
ATOM   4886  N   LEU B 105     116.265 -17.477  11.632  1.00  0.00           N  
ATOM   4887  CA  LEU B 105     117.088 -16.358  11.186  1.00  0.00           C  
ATOM   4888  C   LEU B 105     117.669 -15.589  12.387  1.00  0.00           C  
ATOM   4889  O   LEU B 105     118.845 -15.227  12.394  1.00  0.00           O  
ATOM   4890  CB  LEU B 105     116.258 -15.413  10.308  1.00  0.00           C  
ATOM   4891  CG  LEU B 105     116.951 -14.111   9.891  1.00  0.00           C  
ATOM   4892  CD1 LEU B 105     118.208 -14.437   9.096  1.00  0.00           C  
ATOM   4893  CD2 LEU B 105     115.990 -13.263   9.071  1.00  0.00           C  
ATOM   4894  H   LEU B 105     115.297 -17.522  11.345  1.00  0.00           H  
ATOM   4895  HA  LEU B 105     117.912 -16.752  10.594  1.00  0.00           H  
ATOM   4896 1HB  LEU B 105     115.971 -15.943   9.400  1.00  0.00           H  
ATOM   4897 2HB  LEU B 105     115.347 -15.146  10.848  1.00  0.00           H  
ATOM   4898  HG  LEU B 105     117.253 -13.558  10.782  1.00  0.00           H  
ATOM   4899 1HD1 LEU B 105     118.703 -13.511   8.800  1.00  0.00           H  
ATOM   4900 2HD1 LEU B 105     118.885 -15.027   9.713  1.00  0.00           H  
ATOM   4901 3HD1 LEU B 105     117.939 -15.005   8.207  1.00  0.00           H  
ATOM   4902 1HD2 LEU B 105     116.484 -12.336   8.776  1.00  0.00           H  
ATOM   4903 2HD2 LEU B 105     115.689 -13.814   8.180  1.00  0.00           H  
ATOM   4904 3HD2 LEU B 105     115.109 -13.030   9.669  1.00  0.00           H  
ATOM   4905  N   LEU B 106     116.858 -15.338  13.401  1.00  0.00           N  
ATOM   4906  CA  LEU B 106     117.374 -14.644  14.578  1.00  0.00           C  
ATOM   4907  C   LEU B 106     118.509 -15.418  15.249  1.00  0.00           C  
ATOM   4908  O   LEU B 106     119.422 -14.830  15.824  1.00  0.00           O  
ATOM   4909  CB  LEU B 106     116.245 -14.413  15.589  1.00  0.00           C  
ATOM   4910  CG  LEU B 106     115.512 -13.071  15.474  1.00  0.00           C  
ATOM   4911  CD1 LEU B 106     114.818 -12.984  14.121  1.00  0.00           C  
ATOM   4912  CD2 LEU B 106     114.512 -12.938  16.612  1.00  0.00           C  
ATOM   4913  H   LEU B 106     115.885 -15.615  13.380  1.00  0.00           H  
ATOM   4914  HA  LEU B 106     117.785 -13.684  14.263  1.00  0.00           H  
ATOM   4915 1HB  LEU B 106     115.505 -15.204  15.471  1.00  0.00           H  
ATOM   4916 2HB  LEU B 106     116.660 -14.480  16.595  1.00  0.00           H  
ATOM   4917  HG  LEU B 106     116.235 -12.255  15.529  1.00  0.00           H  
ATOM   4918 1HD1 LEU B 106     114.297 -12.030  14.040  1.00  0.00           H  
ATOM   4919 2HD1 LEU B 106     115.558 -13.063  13.327  1.00  0.00           H  
ATOM   4920 3HD1 LEU B 106     114.099 -13.798  14.031  1.00  0.00           H  
ATOM   4921 1HD2 LEU B 106     113.993 -11.981  16.531  1.00  0.00           H  
ATOM   4922 2HD2 LEU B 106     113.788 -13.751  16.556  1.00  0.00           H  
ATOM   4923 3HD2 LEU B 106     115.038 -12.984  17.566  1.00  0.00           H  
ATOM   4924  N   ALA B 107     118.464 -16.752  15.183  1.00  0.00           N  
ATOM   4925  CA  ALA B 107     119.533 -17.572  15.727  1.00  0.00           C  
ATOM   4926  C   ALA B 107     120.812 -17.231  14.979  1.00  0.00           C  
ATOM   4927  O   ALA B 107     121.896 -17.207  15.564  1.00  0.00           O  
ATOM   4928  CB  ALA B 107     119.231 -19.041  15.597  1.00  0.00           C  
ATOM   4929  H   ALA B 107     117.670 -17.202  14.748  1.00  0.00           H  
ATOM   4930  HA  ALA B 107     119.635 -17.339  16.787  1.00  0.00           H  
ATOM   4931 1HB  ALA B 107     120.056 -19.621  16.014  1.00  0.00           H  
ATOM   4932 2HB  ALA B 107     118.312 -19.273  16.138  1.00  0.00           H  
ATOM   4933 3HB  ALA B 107     119.106 -19.295  14.546  1.00  0.00           H  
ATOM   4934  N   ALA B 108     120.678 -16.970  13.695  1.00  0.00           N  
ATOM   4935  CA  ALA B 108     121.854 -16.604  12.912  1.00  0.00           C  
ATOM   4936  C   ALA B 108     122.428 -15.272  13.375  1.00  0.00           C  
ATOM   4937  O   ALA B 108     123.644 -15.081  13.396  1.00  0.00           O  
ATOM   4938  CB  ALA B 108     121.500 -16.558  11.412  1.00  0.00           C
[truncated: 5,871,532 more chars]
