# Supplementary material for: Blueprinting extendable nanomaterials with standardized protein blocks
Source: Nature. 2024 Mar 13;627(8005):898–904. doi: 10.1038/s41586-024-07188-4 (PMC10972742; doi:10.1038/s41586-024-07188-4)
Supplement: Supplementary file 4 — Design models with ideal backbones as well as experimentally determined structures for comparison. For reference to design names, see Supplementary Fig. 1. [file 41586_2024_7188_MOESM4_ESM.zip › cage_O43_59_+4_design_Bcomp.pdb]

ATOM      1  N   SER A   1      24.113 137.074  48.336  1.00  0.00           N  
ATOM      2  CA  SER A   1      25.066 136.687  49.369  1.00  0.00           C  
ATOM      3  C   SER A   1      24.799 135.262  49.822  1.00  0.00           C  
ATOM      4  O   SER A   1      23.837 134.632  49.383  1.00  0.00           O  
ATOM      5  CB  SER A   1      24.980 137.629  50.556  1.00  0.00           C  
ATOM      6  OG  SER A   1      23.871 137.328  51.358  1.00  0.00           O  
ATOM      7 1H   SER A   1      24.298 138.013  48.047  1.00  0.00           H  
ATOM      8 2H   SER A   1      24.201 136.460  47.553  1.00  0.00           H  
ATOM      9 3H   SER A   1      23.182 137.015  48.701  1.00  0.00           H  
ATOM     10  HA  SER A   1      26.073 136.750  48.956  1.00  0.00           H  
ATOM     11 1HB  SER A   1      25.892 137.556  51.145  1.00  0.00           H  
ATOM     12 2HB  SER A   1      24.903 138.656  50.195  1.00  0.00           H  
ATOM     13  HG  SER A   1      24.050 137.727  52.214  1.00  0.00           H  
ATOM     14  N   PRO A   2      25.658 134.763  50.702  1.00  0.00           N  
ATOM     15  CA  PRO A   2      25.606 133.369  51.097  1.00  0.00           C  
ATOM     16  C   PRO A   2      24.354 133.068  51.905  1.00  0.00           C  
ATOM     17  O   PRO A   2      23.788 131.981  51.807  1.00  0.00           O  
ATOM     18  CB  PRO A   2      26.874 133.204  51.938  1.00  0.00           C  
ATOM     19  CG  PRO A   2      27.793 134.263  51.428  1.00  0.00           C  
ATOM     20  CD  PRO A   2      26.894 135.440  51.161  1.00  0.00           C  
ATOM     21  NV  PRO A   2      25.648 134.799  50.700  1.00  0.00           N  
ATOM     22  HA  PRO A   2      25.567 132.762  50.193  1.00  0.00           H  
ATOM     23 1HB  PRO A   2      26.638 133.324  53.007  1.00  0.00           H  
ATOM     24 2HB  PRO A   2      27.281 132.189  51.812  1.00  0.00           H  
ATOM     25 1HG  PRO A   2      28.571 134.482  52.172  1.00  0.00           H  
ATOM     26 2HG  PRO A   2      28.310 133.911  50.522  1.00  0.00           H  
ATOM     27 1HD  PRO A   2      26.746 136.007  52.093  1.00  0.00           H  
ATOM     28 2HD  PRO A   2      27.344 136.079  50.387  1.00  0.00           H  
ATOM     29  N   GLU A   3      23.889 134.015  52.729  1.00  0.00           N  
ATOM     30  CA  GLU A   3      22.684 133.727  53.497  1.00  0.00           C  
ATOM     31  C   GLU A   3      21.475 133.563  52.586  1.00  0.00           C  
ATOM     32  O   GLU A   3      20.643 132.681  52.794  1.00  0.00           O  
ATOM     33  CB  GLU A   3      22.424 134.841  54.512  1.00  0.00           C  
ATOM     34  CG  GLU A   3      23.463 134.939  55.620  1.00  0.00           C  
ATOM     35  CD  GLU A   3      24.705 135.670  55.193  1.00  0.00           C  
ATOM     36  OE1 GLU A   3      24.755 136.114  54.073  1.00  0.00           O  
ATOM     37  OE2 GLU A   3      25.607 135.782  55.992  1.00  0.00           O1-
ATOM     38  H   GLU A   3      24.379 134.896  52.791  1.00  0.00           H  
ATOM     39  HA  GLU A   3      22.836 132.785  54.023  1.00  0.00           H  
ATOM     40 1HB  GLU A   3      22.391 135.802  54.000  1.00  0.00           H  
ATOM     41 2HB  GLU A   3      21.451 134.686  54.980  1.00  0.00           H  
ATOM     42 1HG  GLU A   3      23.024 135.458  56.472  1.00  0.00           H  
ATOM     43 2HG  GLU A   3      23.731 133.933  55.942  1.00  0.00           H  
ATOM     44  N   GLU A   4      21.383 134.417  51.573  1.00  0.00           N  
ATOM     45  CA  GLU A   4      20.273 134.369  50.627  1.00  0.00           C  
ATOM     46  C   GLU A   4      20.292 133.073  49.827  1.00  0.00           C  
ATOM     47  O   GLU A   4      19.247 132.469  49.584  1.00  0.00           O  
ATOM     48  CB  GLU A   4      20.328 135.567  49.675  1.00  0.00           C  
ATOM     49  CG  GLU A   4      19.166 135.646  48.698  1.00  0.00           C  
ATOM     50  CD  GLU A   4      19.206 136.883  47.840  1.00  0.00           C  
ATOM     51  OE1 GLU A   4      20.101 137.674  48.014  1.00  0.00           O  
ATOM     52  OE2 GLU A   4      18.339 137.034  47.012  1.00  0.00           O1-
ATOM     53  H   GLU A   4      22.098 135.121  51.456  1.00  0.00           H  
ATOM     54  HA  GLU A   4      19.345 134.399  51.194  1.00  0.00           H  
ATOM     55 1HB  GLU A   4      20.342 136.491  50.255  1.00  0.00           H  
ATOM     56 2HB  GLU A   4      21.251 135.530  49.098  1.00  0.00           H  
ATOM     57 1HG  GLU A   4      19.188 134.771  48.050  1.00  0.00           H  
ATOM     58 2HG  GLU A   4      18.231 135.628  49.257  1.00  0.00           H  
ATOM     59  N   GLU A   5      21.483 132.652  49.419  1.00  0.00           N  
ATOM     60  CA  GLU A   5      21.636 131.426  48.644  1.00  0.00           C  
ATOM     61  C   GLU A   5      21.232 130.204  49.459  1.00  0.00           C  
ATOM     62  O   GLU A   5      20.585 129.291  48.946  1.00  0.00           O  
ATOM     63  CB  GLU A   5      23.082 131.277  48.164  1.00  0.00           C  
ATOM     64  CG  GLU A   5      23.446 132.163  46.981  1.00  0.00           C  
ATOM     65  CD  GLU A   5      22.672 131.826  45.737  1.00  0.00           C  
ATOM     66  OE1 GLU A   5      22.836 130.741  45.234  1.00  0.00           O  
ATOM     67  OE2 GLU A   5      21.915 132.655  45.291  1.00  0.00           O1-
ATOM     68  H   GLU A   5      22.304 133.194  49.649  1.00  0.00           H  
ATOM     69  HA  GLU A   5      20.975 131.484  47.779  1.00  0.00           H  
ATOM     70 1HB  GLU A   5      23.762 131.514  48.981  1.00  0.00           H  
ATOM     71 2HB  GLU A   5      23.264 130.242  47.875  1.00  0.00           H  
ATOM     72 1HG  GLU A   5      23.252 133.203  47.245  1.00  0.00           H  
ATOM     73 2HG  GLU A   5      24.512 132.061  46.779  1.00  0.00           H  
ATOM     74  N   LYS A   6      21.618 130.195  50.730  1.00  0.00           N  
ATOM     75  CA  LYS A   6      21.295 129.084  51.621  1.00  0.00           C  
ATOM     76  C   LYS A   6      19.793 128.972  51.839  1.00  0.00           C  
ATOM     77  O   LYS A   6      19.238 127.872  51.858  1.00  0.00           O  
ATOM     78  CB  LYS A   6      22.012 129.248  52.961  1.00  0.00           C  
ATOM     79  CG  LYS A   6      21.918 128.032  53.875  1.00  0.00           C  
ATOM     80  CD  LYS A   6      20.679 128.096  54.755  1.00  0.00           C  
ATOM     81  CE  LYS A   6      20.654 126.954  55.762  1.00  0.00           C  
ATOM     82  NZ  LYS A   6      19.416 126.968  56.589  1.00  0.00           N1+
ATOM     83  H   LYS A   6      22.146 130.975  51.091  1.00  0.00           H  
ATOM     84  HA  LYS A   6      21.635 128.163  51.147  1.00  0.00           H  
ATOM     85 1HB  LYS A   6      23.067 129.456  52.787  1.00  0.00           H  
ATOM     86 2HB  LYS A   6      21.594 130.100  53.496  1.00  0.00           H  
ATOM     87 1HG  LYS A   6      21.878 127.124  53.272  1.00  0.00           H  
ATOM     88 2HG  LYS A   6      22.803 127.987  54.511  1.00  0.00           H  
ATOM     89 1HD  LYS A   6      20.664 129.045  55.294  1.00  0.00           H  
ATOM     90 2HD  LYS A   6      19.786 128.038  54.132  1.00  0.00           H  
ATOM     91 1HE  LYS A   6      20.713 126.004  55.234  1.00  0.00           H  
ATOM     92 2HE  LYS A   6      21.518 127.034  56.422  1.00  0.00           H  
ATOM     93 1HZ  LYS A   6      19.439 126.199  57.240  1.00  0.00           H  
ATOM     94 2HZ  LYS A   6      19.360 127.839  57.097  1.00  0.00           H  
ATOM     95 3HZ  LYS A   6      18.609 126.876  55.988  1.00  0.00           H  
ATOM     96  N   GLU A   7      19.135 130.115  51.999  1.00  0.00           N  
ATOM     97  CA  GLU A   7      17.693 130.147  52.217  1.00  0.00           C  
ATOM     98  C   GLU A   7      16.941 129.625  50.999  1.00  0.00           C  
ATOM     99  O   GLU A   7      15.963 128.893  51.131  1.00  0.00           O  
ATOM    100  CB  GLU A   7      17.233 131.570  52.542  1.00  0.00           C  
ATOM    101  CG  GLU A   7      15.749 131.694  52.859  1.00  0.00           C  
ATOM    102  CD  GLU A   7      15.352 133.088  53.258  1.00  0.00           C  
ATOM    103  OE1 GLU A   7      16.169 133.783  53.810  1.00  0.00           O  
ATOM    104  OE2 GLU A   7      14.226 133.456  53.013  1.00  0.00           O1-
ATOM    105  H   GLU A   7      19.648 130.984  51.972  1.00  0.00           H  
ATOM    106  HA  GLU A   7      17.463 129.492  53.058  1.00  0.00           H  
ATOM    107 1HB  GLU A   7      17.792 131.947  53.399  1.00  0.00           H  
ATOM    108 2HB  GLU A   7      17.449 132.224  51.697  1.00  0.00           H  
ATOM    109 1HG  GLU A   7      15.174 131.402  51.980  1.00  0.00           H  
ATOM    110 2HG  GLU A   7      15.503 131.006  53.665  1.00  0.00           H  
ATOM    111  N   ARG A   8      17.405 130.010  49.814  1.00  0.00           N  
ATOM    112  CA  ARG A   8      16.776 129.584  48.569  1.00  0.00           C  
ATOM    113  C   ARG A   8      16.897 128.076  48.379  1.00  0.00           C  
ATOM    114  O   ARG A   8      15.953 127.419  47.946  1.00  0.00           O  
ATOM    115  CB  ARG A   8      17.407 130.292  47.380  1.00  0.00           C  
ATOM    116  CG  ARG A   8      17.045 131.763  47.247  1.00  0.00           C  
ATOM    117  CD  ARG A   8      17.625 132.361  46.018  1.00  0.00           C  
ATOM    118  NE  ARG A   8      17.438 133.804  45.978  1.00  0.00           N  
ATOM    119  CZ  ARG A   8      16.283 134.416  45.659  1.00  0.00           C  
ATOM    120  NH1 ARG A   8      15.222 133.703  45.354  1.00  0.00           N1+
ATOM    121  NH2 ARG A   8      16.214 135.737  45.649  1.00  0.00           N  
ATOM    122  H   ARG A   8      18.214 130.614  49.775  1.00  0.00           H  
ATOM    123  HA  ARG A   8      15.716 129.829  48.626  1.00  0.00           H  
ATOM    124 1HB  ARG A   8      18.491 130.225  47.449  1.00  0.00           H  
ATOM    125 2HB  ARG A   8      17.106 129.793  46.459  1.00  0.00           H  
ATOM    126 1HG  ARG A   8      15.959 131.868  47.201  1.00  0.00           H  
ATOM    127 2HG  ARG A   8      17.425 132.312  48.108  1.00  0.00           H  
ATOM    128 1HD  ARG A   8      18.694 132.155  45.981  1.00  0.00           H  
ATOM    129 2HD  ARG A   8      17.141 131.933  45.140  1.00  0.00           H  
ATOM    130  HE  ARG A   8      18.232 134.386  46.205  1.00  0.00           H  
ATOM    131 1HH1 ARG A   8      15.273 132.694  45.360  1.00  0.00           H  
ATOM    132 2HH1 ARG A   8      14.355 134.163  45.114  1.00  0.00           H  
ATOM    133 1HH2 ARG A   8      17.030 136.286  45.884  1.00  0.00           H  
ATOM    134 2HH2 ARG A   8      15.348 136.197  45.410  1.00  0.00           H  
ATOM    135  N   LEU A   9      18.066 127.535  48.711  1.00  0.00           N  
ATOM    136  CA  LEU A   9      18.310 126.104  48.578  1.00  0.00           C  
ATOM    137  C   LEU A   9      17.419 125.301  49.516  1.00  0.00           C  
ATOM    138  O   LEU A   9      16.890 124.256  49.141  1.00  0.00           O  
ATOM    139  CB  LEU A   9      19.784 125.791  48.872  1.00  0.00           C  
ATOM    140  CG  LEU A   9      20.808 126.508  47.980  1.00  0.00           C  
ATOM    141  CD1 LEU A   9      22.167 126.501  48.661  1.00  0.00           C  
ATOM    142  CD2 LEU A   9      20.870 125.815  46.626  1.00  0.00           C  
ATOM    143  H   LEU A   9      18.802 128.131  49.063  1.00  0.00           H  
ATOM    144  HA  LEU A   9      18.069 125.813  47.558  1.00  0.00           H  
ATOM    145 1HB  LEU A   9      19.999 126.063  49.904  1.00  0.00           H  
ATOM    146 2HB  LEU A   9      19.940 124.718  48.758  1.00  0.00           H  
ATOM    147  HG  LEU A   9      20.506 127.547  47.842  1.00  0.00           H  
ATOM    148 1HD1 LEU A   9      22.895 127.011  48.026  1.00  0.00           H  
ATOM    149 2HD1 LEU A   9      22.097 127.020  49.620  1.00  0.00           H  
ATOM    150 3HD1 LEU A   9      22.488 125.474  48.827  1.00  0.00           H  
ATOM    151 1HD2 LEU A   9      21.598 126.326  45.990  1.00  0.00           H  
ATOM    152 2HD2 LEU A   9      21.173 124.777  46.760  1.00  0.00           H  
ATOM    153 3HD2 LEU A   9      19.889 125.851  46.153  1.00  0.00           H  
ATOM    154  N   GLU A  10      17.254 125.800  50.738  1.00  0.00           N  
ATOM    155  CA  GLU A  10      16.424 125.130  51.732  1.00  0.00           C  
ATOM    156  C   GLU A  10      14.962 125.103  51.299  1.00  0.00           C  
ATOM    157  O   GLU A  10      14.273 124.097  51.473  1.00  0.00           O  
ATOM    158  CB  GLU A  10      16.553 125.826  53.090  1.00  0.00           C  
ATOM    159  CG  GLU A  10      15.781 125.153  54.215  1.00  0.00           C  
ATOM    160  CD  GLU A  10      16.000 125.810  55.549  1.00  0.00           C  
ATOM    161  OE1 GLU A  10      16.752 126.752  55.610  1.00  0.00           O  
ATOM    162  OE2 GLU A  10      15.416 125.367  56.511  1.00  0.00           O1-
ATOM    163  H   GLU A  10      17.717 126.663  50.984  1.00  0.00           H  
ATOM    164  HA  GLU A  10      16.766 124.098  51.819  1.00  0.00           H  
ATOM    165 1HB  GLU A  10      17.602 125.864  53.381  1.00  0.00           H  
ATOM    166 2HB  GLU A  10      16.198 126.852  53.008  1.00  0.00           H  
ATOM    167 1HG  GLU A  10      14.716 125.182  53.980  1.00  0.00           H  
ATOM    168 2HG  GLU A  10      16.082 124.108  54.275  1.00  0.00           H  
ATOM    169  N   ARG A  11      14.496 126.212  50.739  1.00  0.00           N  
ATOM    170  CA  ARG A  11      13.115 126.317  50.283  1.00  0.00           C  
ATOM    171  C   ARG A  11      12.839 125.351  49.138  1.00  0.00           C  
ATOM    172  O   ARG A  11      11.783 124.721  49.085  1.00  0.00           O  
ATOM    173  CB  ARG A  11      12.808 127.736  49.832  1.00  0.00           C  
ATOM    174  CG  ARG A  11      12.677 128.752  50.955  1.00  0.00           C  
ATOM    175  CD  ARG A  11      12.399 130.115  50.436  1.00  0.00           C  
ATOM    176  NE  ARG A  11      12.360 131.103  51.501  1.00  0.00           N  
ATOM    177  CZ  ARG A  11      11.291 131.343  52.284  1.00  0.00           C  
ATOM    178  NH1 ARG A  11      10.182 130.659  52.111  1.00  0.00           N1+
ATOM    179  NH2 ARG A  11      11.356 132.268  53.227  1.00  0.00           N  
ATOM    180  H   ARG A  11      15.113 127.004  50.626  1.00  0.00           H  
ATOM    181  HA  ARG A  11      12.461 126.045  51.114  1.00  0.00           H  
ATOM    182 1HB  ARG A  11      13.593 128.083  49.164  1.00  0.00           H  
ATOM    183 2HB  ARG A  11      11.873 127.744  49.271  1.00  0.00           H  
ATOM    184 1HG  ARG A  11      11.856 128.462  51.613  1.00  0.00           H  
ATOM    185 2HG  ARG A  11      13.605 128.785  51.526  1.00  0.00           H  
ATOM    186 1HD  ARG A  11      13.180 130.401  49.732  1.00  0.00           H  
ATOM    187 2HD  ARG A  11      11.434 130.121  49.929  1.00  0.00           H  
ATOM    188  HE  ARG A  11      13.194 131.650  51.664  1.00  0.00           H  
ATOM    189 1HH1 ARG A  11      10.132 129.954  51.389  1.00  0.00           H  
ATOM    190 2HH1 ARG A  11       9.380 130.839  52.698  1.00  0.00           H  
ATOM    191 1HH2 ARG A  11      12.208 132.795  53.362  1.00  0.00           H  
ATOM    192 2HH2 ARG A  11      10.555 132.447  53.814  1.00  0.00           H  
ATOM    193  N   LYS A  12      13.796 125.238  48.221  1.00  0.00           N  
ATOM    194  CA  LYS A  12      13.655 124.348  47.075  1.00  0.00           C  
ATOM    195  C   LYS A  12      13.592 122.890  47.513  1.00  0.00           C  
ATOM    196  O   LYS A  12      12.805 122.106  46.979  1.00  0.00           O  
ATOM    197  CB  LYS A  12      14.812 124.553  46.095  1.00  0.00           C  
ATOM    198  CG  LYS A  12      14.759 125.867  45.324  1.00  0.00           C  
ATOM    199  CD  LYS A  12      16.015 126.065  44.489  1.00  0.00           C  
ATOM    200  CE  LYS A  12      16.004 127.416  43.788  1.00  0.00           C  
ATOM    201  NZ  LYS A  12      17.293 127.695  43.096  1.00  0.00           N1+
ATOM    202  H   LYS A  12      14.640 125.782  48.323  1.00  0.00           H  
ATOM    203  HA  LYS A  12      12.719 124.588  46.572  1.00  0.00           H  
ATOM    204 1HB  LYS A  12      15.759 124.521  46.636  1.00  0.00           H  
ATOM    205 2HB  LYS A  12      14.822 123.739  45.367  1.00  0.00           H  
ATOM    206 1HG  LYS A  12      13.890 125.867  44.668  1.00  0.00           H  
ATOM    207 2HG  LYS A  12      14.665 126.694  46.028  1.00  0.00           H  
ATOM    208 1HD  LYS A  12      16.894 126.007  45.132  1.00  0.00           H  
ATOM    209 2HD  LYS A  12      16.081 125.279  43.737  1.00  0.00           H  
ATOM    210 1HE  LYS A  12      15.202 127.437  43.054  1.00  0.00           H  
ATOM    211 2HE  LYS A  12      15.821 128.204  44.518  1.00  0.00           H  
ATOM    212 1HZ  LYS A  12      17.245 128.596  42.647  1.00  0.00           H  
ATOM    213 2HZ  LYS A  12      18.046 127.696  43.772  1.00  0.00           H  
ATOM    214 3HZ  LYS A  12      17.465 126.981  42.403  1.00  0.00           H  
ATOM    215  N   MET A  13      14.422 122.534  48.486  1.00  0.00           N  
ATOM    216  CA  MET A  13      14.459 121.169  48.998  1.00  0.00           C  
ATOM    217  C   MET A  13      13.147 120.798  49.673  1.00  0.00           C  
ATOM    218  O   MET A  13      12.647 119.683  49.512  1.00  0.00           O  
ATOM    219  CB  MET A  13      15.625 121.001  49.971  1.00  0.00           C  
ATOM    220  CG  MET A  13      17.001 121.089  49.326  1.00  0.00           C  
ATOM    221  SD  MET A  13      18.338 120.761  50.493  1.00  0.00           S  
ATOM    222  CE  MET A  13      19.769 121.047  49.454  1.00  0.00           C  
ATOM    223  H   MET A  13      15.043 123.224  48.884  1.00  0.00           H  
ATOM    224  HA  MET A  13      14.604 120.494  48.154  1.00  0.00           H  
ATOM    225 1HB  MET A  13      15.571 121.772  50.742  1.00  0.00           H  
ATOM    226 2HB  MET A  13      15.550 120.034  50.468  1.00  0.00           H  
ATOM    227 1HG  MET A  13      17.068 120.366  48.511  1.00  0.00           H  
ATOM    228 2HG  MET A  13      17.144 122.085  48.908  1.00  0.00           H  
ATOM    229 1HE  MET A  13      20.678 120.881  50.035  1.00  0.00           H  
ATOM    230 2HE  MET A  13      19.749 120.358  48.608  1.00  0.00           H  
ATOM    231 3HE  MET A  13      19.755 122.072  49.086  1.00  0.00           H  
ATOM    232  N   GLU A  14      12.592 121.736  50.433  1.00  0.00           N  
ATOM    233  CA  GLU A  14      11.335 121.508  51.136  1.00  0.00           C  
ATOM    234  C   GLU A  14      10.185 121.302  50.157  1.00  0.00           C  
ATOM    235  O   GLU A  14       9.329 120.441  50.364  1.00  0.00           O  
ATOM    236  CB  GLU A  14      11.022 122.681  52.066  1.00  0.00           C  
ATOM    237  CG  GLU A  14       9.752 122.513  52.887  1.00  0.00           C  
ATOM    238  CD  GLU A  14       9.834 121.373  53.864  1.00  0.00           C  
ATOM    239  OE1 GLU A  14      10.925 120.970  54.187  1.00  0.00           O  
ATOM    240  OE2 GLU A  14       8.802 120.904  54.286  1.00  0.00           O1-
ATOM    241  H   GLU A  14      13.053 122.629  50.526  1.00  0.00           H  
ATOM    242  HA  GLU A  14      11.438 120.598  51.729  1.00  0.00           H  
ATOM    243 1HB  GLU A  14      11.851 122.829  52.759  1.00  0.00           H  
ATOM    244 2HB  GLU A  14      10.922 123.595  51.478  1.00  0.00           H  
ATOM    245 1HG  GLU A  14       9.562 123.434  53.437  1.00  0.00           H  
ATOM    246 2HG  GLU A  14       8.915 122.348  52.211  1.00  0.00           H  
ATOM    247  N   ARG A  15      10.175 122.094  49.093  1.00  0.00           N  
ATOM    248  CA  ARG A  15       9.129 122.000  48.079  1.00  0.00           C  
ATOM    249  C   ARG A  15       9.178 120.659  47.359  1.00  0.00           C  
ATOM    250  O   ARG A  15       8.144 120.052  47.085  1.00  0.00           O  
ATOM    251  CB  ARG A  15       9.267 123.123  47.059  1.00  0.00           C  
ATOM    252  CG  ARG A  15       8.880 124.502  47.571  1.00  0.00           C  
ATOM    253  CD  ARG A  15       9.198 125.563  46.583  1.00  0.00           C  
ATOM    254  NE  ARG A  15       8.812 126.882  47.058  1.00  0.00           N  
ATOM    255  CZ  ARG A  15       9.132 128.040  46.451  1.00  0.00           C  
ATOM    256  NH1 ARG A  15       9.845 128.027  45.345  1.00  0.00           N1+
ATOM    257  NH2 ARG A  15       8.732 129.190  46.965  1.00  0.00           N  
ATOM    258  H   ARG A  15      10.905 122.781  48.981  1.00  0.00           H  
ATOM    259  HA  ARG A  15       8.163 122.075  48.580  1.00  0.00           H  
ATOM    260 1HB  ARG A  15      10.299 123.176  46.717  1.00  0.00           H  
ATOM    261 2HB  ARG A  15       8.643 122.906  46.193  1.00  0.00           H  
ATOM    262 1HG  ARG A  15       7.809 124.528  47.772  1.00  0.00           H  
ATOM    263 2HG  ARG A  15       9.425 124.715  48.491  1.00  0.00           H  
ATOM    264 1HD  ARG A  15      10.269 125.571  46.388  1.00  0.00           H  
ATOM    265 2HD  ARG A  15       8.662 125.366  45.653  1.00  0.00           H  
ATOM    266  HE  ARG A  15       8.263 126.934  47.906  1.00  0.00           H  
ATOM    267 1HH1 ARG A  15      10.151 127.147  44.953  1.00  0.00           H  
ATOM    268 2HH1 ARG A  15      10.085 128.894  44.889  1.00  0.00           H  
ATOM    269 1HH2 ARG A  15       8.186 129.201  47.815  1.00  0.00           H  
ATOM    270 2HH2 ARG A  15       8.973 130.057  46.509  1.00  0.00           H  
ATOM    271  N   ILE A  16      10.388 120.199  47.057  1.00  0.00           N  
ATOM    272  CA  ILE A  16      10.576 118.929  46.368  1.00  0.00           C  
ATOM    273  C   ILE A  16      10.101 117.762  47.228  1.00  0.00           C  
ATOM    274  O   ILE A  16       9.477 116.826  46.729  1.00  0.00           O  
ATOM    275  CB  ILE A  16      12.055 118.721  45.994  1.00  0.00           C  
ATOM    276  CG1 ILE A  16      12.488 119.749  44.944  1.00  0.00           C  
ATOM    277  CG2 ILE A  16      12.281 117.307  45.483  1.00  0.00           C  
ATOM    278  CD1 ILE A  16      11.863 119.533  43.585  1.00  0.00           C  
ATOM    279  H   ILE A  16      11.200 120.747  47.311  1.00  0.00           H  
ATOM    280  HA  ILE A  16       9.972 118.945  45.461  1.00  0.00           H  
ATOM    281  HB  ILE A  16      12.679 118.886  46.871  1.00  0.00           H  
ATOM    282 1HG1 ILE A  16      12.225 120.750  45.285  1.00  0.00           H  
ATOM    283 2HG1 ILE A  16      13.572 119.717  44.829  1.00  0.00           H  
ATOM    284 1HG2 ILE A  16      13.331 117.178  45.223  1.00  0.00           H  
ATOM    285 2HG2 ILE A  16      12.011 116.593  46.261  1.00  0.00           H  
ATOM    286 3HG2 ILE A  16      11.664 117.134  44.602  1.00  0.00           H  
ATOM    287 1HD1 ILE A  16      12.219 120.299  42.895  1.00  0.00           H  
ATOM    288 2HD1 ILE A  16      12.143 118.550  43.208  1.00  0.00           H  
ATOM    289 3HD1 ILE A  16      10.780 119.596  43.668  1.00  0.00           H  
ATOM    290  N   ALA A  17      10.400 117.825  48.522  1.00  0.00           N  
ATOM    291  CA  ALA A  17      10.003 116.775  49.451  1.00  0.00           C  
ATOM    292  C   ALA A  17       8.489 116.690  49.573  1.00  0.00           C  
ATOM    293  O   ALA A  17       7.920 115.600  49.624  1.00  0.00           O  
ATOM    294  CB  ALA A  17      10.633 117.012  50.817  1.00  0.00           C  
ATOM    295  H   ALA A  17      10.917 118.623  48.868  1.00  0.00           H  
ATOM    296  HA  ALA A  17      10.361 115.822  49.056  1.00  0.00           H  
ATOM    297 1HB  ALA A  17      10.328 116.219  51.500  1.00  0.00           H  
ATOM    298 2HB  ALA A  17      11.720 117.012  50.722  1.00  0.00           H  
ATOM    299 3HB  ALA A  17      10.303 117.974  51.207  1.00  0.00           H  
ATOM    300  N   GLN A  18       7.840 117.849  49.624  1.00  0.00           N  
ATOM    301  CA  GLN A  18       6.388 117.911  49.741  1.00  0.00           C  
ATOM    302  C   GLN A  18       5.710 117.325  48.511  1.00  0.00           C  
ATOM    303  O   GLN A  18       4.714 116.612  48.618  1.00  0.00           O  
ATOM    304  CB  GLN A  18       5.927 119.354  49.954  1.00  0.00           C  
ATOM    305  CG  GLN A  18       6.302 119.933  51.309  1.00  0.00           C  
ATOM    306  CD  GLN A  18       5.898 121.388  51.447  1.00  0.00           C  
ATOM    307  NE2 GLN A  18       6.217 121.985  52.590  1.00  0.00           N  
ATOM    308  OE1 GLN A  18       5.305 121.973  50.536  1.00  0.00           O  
ATOM    309  H   GLN A  18       8.365 118.711  49.580  1.00  0.00           H  
ATOM    310  HA  GLN A  18       6.092 117.310  50.603  1.00  0.00           H  
ATOM    311 1HB  GLN A  18       6.361 119.993  49.185  1.00  0.00           H  
ATOM    312 2HB  GLN A  18       4.843 119.408  49.853  1.00  0.00           H  
ATOM    313 1HG  GLN A  18       5.795 119.362  52.089  1.00  0.00           H  
ATOM    314 2HG  GLN A  18       7.382 119.863  51.436  1.00  0.00           H  
ATOM    315 1HE2 GLN A  18       5.977 122.945  52.738  1.00  0.00           H  
ATOM    316 2HE2 GLN A  18       6.699 121.474  53.303  1.00  0.00           H  
ATOM    317  N   THR A  19       6.256 117.631  47.338  1.00  0.00           N  
ATOM    318  CA  THR A  19       5.705 117.138  46.084  1.00  0.00           C  
ATOM    319  C   THR A  19       5.816 115.619  45.992  1.00  0.00           C  
ATOM    320  O   THR A  19       5.030 114.970  45.303  1.00  0.00           O  
ATOM    321  CB  THR A  19       6.411 117.783  44.877  1.00  0.00           C  
ATOM    322  CG2 THR A  19       5.861 117.223  43.575  1.00  0.00           C  
ATOM    323  OG1 THR A  19       6.213 119.202  44.906  1.00  0.00           O  
ATOM    324  H   THR A  19       7.075 118.223  47.319  1.00  0.00           H  
ATOM    325  HA  THR A  19       4.649 117.397  46.053  1.00  0.00           H  
ATOM    326  HB  THR A  19       7.481 117.579  44.930  1.00  0.00           H  
ATOM    327  HG1 THR A  19       6.812 119.596  45.544  1.00  0.00           H  
ATOM    328 1HG2 THR A  19       6.372 117.689  42.733  1.00  0.00           H  
ATOM    329 2HG2 THR A  19       6.022 116.145  43.544  1.00  0.00           H  
ATOM    330 3HG2 THR A  19       4.794 117.432  43.512  1.00  0.00           H  
ATOM    331  N   GLY A  20       6.763 115.031  46.661  1.00  0.00           N  
ATOM    332  CA  GLY A  20       6.694 113.584  46.733  1.00  0.00           C  
ATOM    333  C   GLY A  20       7.286 113.006  45.467  1.00  0.00           C  
ATOM    334  O   GLY A  20       6.859 111.949  44.998  1.00  0.00           O  
ATOM    335  H   GLY A  20       7.486 115.593  47.091  1.00  0.00           H  
ATOM    336 1HA  GLY A  20       7.237 113.236  47.612  1.00  0.00           H  
ATOM    337 2HA  GLY A  20       5.655 113.274  46.854  1.00  0.00           H  
ATOM    338  N   ALA A  21       8.267 113.723  44.937  1.00  0.00           N  
ATOM    339  CA  ALA A  21       8.964 113.332  43.729  1.00  0.00           C  
ATOM    340  C   ALA A  21       9.756 112.047  43.940  1.00  0.00           C  
ATOM    341  O   ALA A  21      10.240 111.780  45.038  1.00  0.00           O  
ATOM    342  CB  ALA A  21       9.881 114.452  43.263  1.00  0.00           C  
ATOM    343  H   ALA A  21       8.551 114.579  45.393  1.00  0.00           H  
ATOM    344  HA  ALA A  21       8.225 113.163  42.944  1.00  0.00           H  
ATOM    345 1HB  ALA A  21      10.394 114.148  42.351  1.00  0.00           H  
ATOM    346 2HB  ALA A  21       9.292 115.348  43.066  1.00  0.00           H  
ATOM    347 3HB  ALA A  21      10.614 114.666  44.039  1.00  0.00           H  
ATOM    348  N   PRO A  22       9.876 111.260  42.878  1.00  0.00           N  
ATOM    349  CA  PRO A  22      10.530 109.964  42.958  1.00  0.00           C  
ATOM    350  C   PRO A  22      11.967 110.092  43.450  1.00  0.00           C  
ATOM    351  O   PRO A  22      12.645 111.080  43.170  1.00  0.00           O  
ATOM    352  CB  PRO A  22      10.474 109.465  41.510  1.00  0.00           C  
ATOM    353  CG  PRO A  22       9.246 110.103  40.952  1.00  0.00           C  
ATOM    354  CD  PRO A  22       9.243 111.487  41.546  1.00  0.00           C  
ATOM    355  NV  PRO A  22       9.868 111.275  42.865  1.00  0.00           N  
ATOM    356  HA  PRO A  22       9.979 109.339  43.659  1.00  0.00           H  
ATOM    357 1HB  PRO A  22      11.389 109.757  40.974  1.00  0.00           H  
ATOM    358 2HB  PRO A  22      10.428 108.366  41.492  1.00  0.00           H  
ATOM    359 1HG  PRO A  22       9.292 110.114  39.853  1.00  0.00           H  
ATOM    360 2HG  PRO A  22       8.356 109.522  41.228  1.00  0.00           H  
ATOM    361 1HD  PRO A  22       9.848 112.158  40.918  1.00  0.00           H  
ATOM    362 2HD  PRO A  22       8.208 111.853  41.617  1.00  0.00           H  
ATOM    363  N   PRO A  23      12.423 109.083  44.187  1.00  0.00           N  
ATOM    364  CA  PRO A  23      13.650 109.188  44.969  1.00  0.00           C  
ATOM    365  C   PRO A  23      14.844 109.584  44.115  1.00  0.00           C  
ATOM    366  O   PRO A  23      15.729 110.309  44.570  1.00  0.00           O  
ATOM    367  CB  PRO A  23      13.812 107.773  45.535  1.00  0.00           C  
ATOM    368  CG  PRO A  23      12.414 107.307  45.760  1.00  0.00           C  
ATOM    369  CD  PRO A  23      11.643 107.859  44.590  1.00  0.00           C  
ATOM    370  NV  PRO A  23      12.427 109.052  44.218  1.00  0.00           N  
ATOM    371  HA  PRO A  23      13.510 109.956  45.730  1.00  0.00           H  
ATOM    372 1HB  PRO A  23      14.363 107.143  44.821  1.00  0.00           H  
ATOM    373 2HB  PRO A  23      14.405 107.805  46.461  1.00  0.00           H  
ATOM    374 1HG  PRO A  23      12.385 106.207  45.807  1.00  0.00           H  
ATOM    375 2HG  PRO A  23      12.042 107.678  46.728  1.00  0.00           H  
ATOM    376 1HD  PRO A  23      11.630 107.118  43.778  1.00  0.00           H  
ATOM    377 2HD  PRO A  23      10.619 108.103  44.910  1.00  0.00           H  
ATOM    378  N   ARG A  24      14.881 109.113  42.874  1.00  0.00           N  
ATOM    379  CA  ARG A  24      15.982 109.456  41.993  1.00  0.00           C  
ATOM    380  C   ARG A  24      15.941 110.940  41.638  1.00  0.00           C  
ATOM    381  O   ARG A  24      16.978 111.598  41.566  1.00  0.00           O  
ATOM    382  CB  ARG A  24      15.928 108.625  40.720  1.00  0.00           C  
ATOM    383  CG  ARG A  24      16.171 107.137  40.918  1.00  0.00           C  
ATOM    384  CD  ARG A  24      16.431 106.447  39.628  1.00  0.00           C  
ATOM    385  NE  ARG A  24      15.328 106.609  38.695  1.00  0.00           N  
ATOM    386  CZ  ARG A  24      14.223 105.839  38.675  1.00  0.00           C  
ATOM    387  NH1 ARG A  24      14.090 104.860  39.541  1.00  0.00           N1+
ATOM    388  NH2 ARG A  24      13.273 106.067  37.783  1.00  0.00           N  
ATOM    389  H   ARG A  24      14.137 108.512  42.553  1.00  0.00           H  
ATOM    390  HA  ARG A  24      16.913 109.259  42.520  1.00  0.00           H  
ATOM    391 1HB  ARG A  24      14.951 108.740  40.251  1.00  0.00           H  
ATOM    392 2HB  ARG A  24      16.674 108.990  40.014  1.00  0.00           H  
ATOM    393 1HG  ARG A  24      17.035 106.992  41.564  1.00  0.00           H  
ATOM    394 2HG  ARG A  24      15.293 106.682  41.378  1.00  0.00           H  
ATOM    395 1HD  ARG A  24      17.329 106.859  39.170  1.00  0.00           H  
ATOM    396 2HD  ARG A  24      16.572 105.381  39.807  1.00  0.00           H  
ATOM    397  HE  ARG A  24      15.395 107.353  38.012  1.00  0.00           H  
ATOM    398 1HH1 ARG A  24      14.814 104.684  40.222  1.00  0.00           H  
ATOM    399 2HH1 ARG A  24      13.261 104.281  39.526  1.00  0.00           H  
ATOM    400 1HH2 ARG A  24      13.376 106.820  37.118  1.00  0.00           H  
ATOM    401 2HH2 ARG A  24      12.446 105.490  37.769  1.00  0.00           H  
ATOM    402  N   SER A  25      14.738 111.469  41.417  1.00  0.00           N  
ATOM    403  CA  SER A  25      14.599 112.886  41.104  1.00  0.00           C  
ATOM    404  C   SER A  25      14.972 113.753  42.298  1.00  0.00           C  
ATOM    405  O   SER A  25      15.627 114.784  42.148  1.00  0.00           O  
ATOM    406  CB  SER A  25      13.178 113.189  40.673  1.00  0.00           C  
ATOM    407  OG  SER A  25      12.886 112.582  39.444  1.00  0.00           O  
ATOM    408  H   SER A  25      13.922 110.876  41.470  1.00  0.00           H  
ATOM    409  HA  SER A  25      15.287 113.122  40.292  1.00  0.00           H  
ATOM    410 1HB  SER A  25      12.483 112.834  41.432  1.00  0.00           H  
ATOM    411 2HB  SER A  25      13.044 114.268  40.588  1.00  0.00           H  
ATOM    412  HG  SER A  25      11.980 112.826  39.237  1.00  0.00           H  
ATOM    413  N   LEU A  26      14.550 113.333  43.484  1.00  0.00           N  
ATOM    414  CA  LEU A  26      14.839 114.070  44.708  1.00  0.00           C  
ATOM    415  C   LEU A  26      16.334 114.093  44.995  1.00  0.00           C  
ATOM    416  O   LEU A  26      16.881 115.118  45.408  1.00  0.00           O  
ATOM    417  CB  LEU A  26      14.092 113.446  45.893  1.00  0.00           C  
ATOM    418  CG  LEU A  26      14.147 114.237  47.206  1.00  0.00           C  
ATOM    419  CD1 LEU A  26      12.756 114.299  47.820  1.00  0.00           C  
ATOM    420  CD2 LEU A  26      15.137 113.581  48.155  1.00  0.00           C  
ATOM    421  H   LEU A  26      14.015 112.477  43.542  1.00  0.00           H  
ATOM    422  HA  LEU A  26      14.510 115.100  44.568  1.00  0.00           H  
ATOM    423 1HB  LEU A  26      13.046 113.327  45.623  1.00  0.00           H  
ATOM    424 2HB  LEU A  26      14.510 112.458  46.085  1.00  0.00           H  
ATOM    425  HG  LEU A  26      14.466 115.261  46.999  1.00  0.00           H  
ATOM    426 1HD1 LEU A  26      12.794 114.862  48.752  1.00  0.00           H  
ATOM    427 2HD1 LEU A  26      12.072 114.791  47.128  1.00  0.00           H  
ATOM    428 3HD1 LEU A  26      12.403 113.288  48.022  1.00  0.00           H  
ATOM    429 1HD2 LEU A  26      15.176 114.145  49.088  1.00  0.00           H  
ATOM    430 2HD2 LEU A  26      14.818 112.558  48.363  1.00  0.00           H  
ATOM    431 3HD2 LEU A  26      16.125 113.567  47.697  1.00  0.00           H  
ATOM    432  N   ILE A  27      16.991 112.961  44.778  1.00  0.00           N  
ATOM    433  CA  ILE A  27      18.426 112.849  45.016  1.00  0.00           C  
ATOM    434  C   ILE A  27      19.211 113.750  44.069  1.00  0.00           C  
ATOM    435  O   ILE A  27      20.182 114.390  44.472  1.00  0.00           O  
ATOM    436  CB  ILE A  27      18.898 111.393  44.850  1.00  0.00           C  
ATOM    437  CG1 ILE A  27      18.464 110.551  46.051  1.00  0.00           C  
ATOM    438  CG2 ILE A  27      20.409 111.341  44.677  1.00  0.00           C  
ATOM    439  CD1 ILE A  27      18.650 109.063  45.855  1.00  0.00           C  
ATOM    440  H   ILE A  27      16.485 112.156  44.440  1.00  0.00           H  
ATOM    441  HA  ILE A  27      18.628 113.178  46.033  1.00  0.00           H  
ATOM    442  HB  ILE A  27      18.427 110.955  43.970  1.00  0.00           H  
ATOM    443 1HG1 ILE A  27      19.032 110.852  46.932  1.00  0.00           H  
ATOM    444 2HG1 ILE A  27      17.412 110.737  46.263  1.00  0.00           H  
ATOM    445 1HG2 ILE A  27      20.727 110.307  44.563  1.00  0.00           H  
ATOM    446 2HG2 ILE A  27      20.695 111.908  43.792  1.00  0.00           H  
ATOM    447 3HG2 ILE A  27      20.892 111.773  45.555  1.00  0.00           H  
ATOM    448 1HD1 ILE A  27      18.319 108.534  46.747  1.00  0.00           H  
ATOM    449 2HD1 ILE A  27      18.061 108.735  44.998  1.00  0.00           H  
ATOM    450 3HD1 ILE A  27      19.704 108.849  45.676  1.00  0.00           H  
ATOM    451  N   ILE A  28      18.785 113.794  42.812  1.00  0.00           N  
ATOM    452  CA  ILE A  28      19.449 114.617  41.807  1.00  0.00           C  
ATOM    453  C   ILE A  28      19.325 116.099  42.141  1.00  0.00           C  
ATOM    454  O   ILE A  28      20.278 116.861  41.983  1.00  0.00           O  
ATOM    455  CB  ILE A  28      18.864 114.354  40.408  1.00  0.00           C  
ATOM    456  CG1 ILE A  28      19.236 112.950  39.930  1.00  0.00           C  
ATOM    457  CG2 ILE A  28      19.354 115.403  39.422  1.00  0.00           C  
ATOM    458  CD1 ILE A  28      20.714 112.764  39.670  1.00  0.00           C  
ATOM    459  H   ILE A  28      17.982 113.245  42.546  1.00  0.00           H  
ATOM    460  HA  ILE A  28      20.509 114.364  41.807  1.00  0.00           H  
ATOM    461  HB  ILE A  28      17.775 114.393  40.455  1.00  0.00           H  
ATOM    462 1HG1 ILE A  28      18.925 112.216  40.674  1.00  0.00           H  
ATOM    463 2HG1 ILE A  28      18.699 112.724  39.007  1.00  0.00           H  
ATOM    464 1HG2 ILE A  28      18.930 115.202  38.437  1.00  0.00           H  
ATOM    465 2HG2 ILE A  28      19.040 116.392  39.756  1.00  0.00           H  
ATOM    466 3HG2 ILE A  28      20.441 115.369  39.363  1.00  0.00           H  
ATOM    467 1HD1 ILE A  28      20.900 111.743  39.334  1.00  0.00           H  
ATOM    468 2HD1 ILE A  28      21.040 113.464  38.902  1.00  0.00           H  
ATOM    469 3HD1 ILE A  28      21.271 112.948  40.588  1.00  0.00           H  
ATOM    470  N   LEU A  29      18.146 116.500  42.602  1.00  0.00           N  
ATOM    471  CA  LEU A  29      17.894 117.892  42.956  1.00  0.00           C  
ATOM    472  C   LEU A  29      18.755 118.322  44.137  1.00  0.00           C  
ATOM    473  O   LEU A  29      19.291 119.430  44.160  1.00  0.00           O  
ATOM    474  CB  LEU A  29      16.413 118.096  43.297  1.00  0.00           C  
ATOM    475  CG  LEU A  29      15.961 119.552  43.464  1.00  0.00           C  
ATOM    476  CD1 LEU A  29      16.167 119.985  44.908  1.00  0.00           C  
ATOM    477  CD2 LEU A  29      16.747 120.439  42.509  1.00  0.00           C  
ATOM    478  H   LEU A  29      17.401 115.826  42.706  1.00  0.00           H  
ATOM    479  HA  LEU A  29      18.167 118.514  42.103  1.00  0.00           H  
ATOM    480 1HB  LEU A  29      15.811 117.652  42.506  1.00  0.00           H  
ATOM    481 2HB  LEU A  29      16.195 117.574  44.227  1.00  0.00           H  
ATOM    482  HG  LEU A  29      14.898 119.630  43.240  1.00  0.00           H  
ATOM    483 1HD1 LEU A  29      15.848 121.020  45.026  1.00  0.00           H  
ATOM    484 2HD1 LEU A  29      15.581 119.347  45.567  1.00  0.00           H  
ATOM    485 3HD1 LEU A  29      17.223 119.900  45.166  1.00  0.00           H  
ATOM    486 1HD2 LEU A  29      16.426 121.475  42.627  1.00  0.00           H  
ATOM    487 2HD2 LEU A  29      17.812 120.362  42.734  1.00  0.00           H  
ATOM    488 3HD2 LEU A  29      16.568 120.117  41.482  1.00  0.00           H  
ATOM    489  N   LEU A  30      18.886 117.438  45.121  1.00  0.00           N  
ATOM    490  CA  LEU A  30      19.682 117.723  46.309  1.00  0.00           C  
ATOM    491  C   LEU A  30      21.156 117.889  45.958  1.00  0.00           C  
ATOM    492  O   LEU A  30      21.833 118.771  46.485  1.00  0.00           O  
ATOM    493  CB  LEU A  30      19.520 116.600  47.341  1.00  0.00           C  
ATOM    494  CG  LEU A  30      18.097 116.388  47.873  1.00  0.00           C  
ATOM    495  CD1 LEU A  30      18.035 115.080  48.651  1.00  0.00           C  
ATOM    496  CD2 LEU A  30      17.702 117.566  48.752  1.00  0.00           C  
ATOM    497  H   LEU A  30      18.422 116.543  45.044  1.00  0.00           H  
ATOM    498  HA  LEU A  30      19.331 118.667  46.732  1.00  0.00           H  
ATOM    499 1HB  LEU A  30      19.846 115.664  46.887  1.00  0.00           H  
ATOM    500 2HB  LEU A  30      20.164 116.815  48.191  1.00  0.00           H  
ATOM    501  HG  LEU A  30      17.402 116.310  47.037  1.00  0.00           H  
ATOM    502 1HD1 LEU A  30      17.024 114.929  49.029  1.00  0.00           H  
ATOM    503 2HD1 LEU A  30      18.302 114.253  47.994  1.00  0.00           H  
ATOM    504 3HD1 LEU A  30      18.732 115.122  49.487  1.00  0.00           H  
ATOM    505 1HD2 LEU A  30      16.690 117.416  49.128  1.00  0.00           H  
ATOM    506 2HD2 LEU A  30      18.397 117.642  49.590  1.00  0.00           H  
ATOM    507 3HD2 LEU A  30      17.738 118.486  48.165  1.00  0.00           H  
ATOM    508  N   GLU A  31      21.645 117.034  45.065  1.00  0.00           N  
ATOM    509  CA  GLU A  31      23.039 117.086  44.642  1.00  0.00           C  
ATOM    510  C   GLU A  31      23.345 118.382  43.902  1.00  0.00           C  
ATOM    511  O   GLU A  31      24.398 118.985  44.100  1.00  0.00           O  
ATOM    512  CB  GLU A  31      23.370 115.888  43.749  1.00  0.00           C  
ATOM    513  CG  GLU A  31      23.390 114.549  44.474  1.00  0.00           C  
ATOM    514  CD  GLU A  31      23.646 113.388  43.554  1.00  0.00           C  
ATOM    515  OE1 GLU A  31      23.693 113.597  42.365  1.00  0.00           O  
ATOM    516  OE2 GLU A  31      23.796 112.293  44.039  1.00  0.00           O1-
ATOM    517  H   GLU A  31      21.037 116.332  44.670  1.00  0.00           H  
ATOM    518  HA  GLU A  31      23.666 117.053  45.535  1.00  0.00           H  
ATOM    519 1HB  GLU A  31      22.637 115.820  42.945  1.00  0.00           H  
ATOM    520 2HB  GLU A  31      24.347 116.034  43.290  1.00  0.00           H  
ATOM    521 1HG  GLU A  31      24.168 114.572  45.236  1.00  0.00           H  
ATOM    522 2HG  GLU A  31      22.434 114.406  44.974  1.00  0.00           H  
ATOM    523  N   VAL A  32      22.417 118.806  43.052  1.00  0.00           N  
ATOM    524  CA  VAL A  32      22.584 120.033  42.283  1.00  0.00           C  
ATOM    525  C   VAL A  32      22.629 121.251  43.194  1.00  0.00           C  
ATOM    526  O   VAL A  32      23.426 122.166  42.982  1.00  0.00           O  
ATOM    527  CB  VAL A  32      21.432 120.191  41.274  1.00  0.00           C  
ATOM    528  CG1 VAL A  32      21.432 121.595  40.682  1.00  0.00           C  
ATOM    529  CG2 VAL A  32      21.555 119.145  40.178  1.00  0.00           C  
ATOM    530  H   VAL A  32      21.573 118.264  42.936  1.00  0.00           H  
ATOM    531  HA  VAL A  32      23.539 119.971  41.756  1.00  0.00           H  
ATOM    532  HB  VAL A  32      20.483 120.063  41.794  1.00  0.00           H  
ATOM    533 1HG1 VAL A  32      20.612 121.690  39.971  1.00  0.00           H  
ATOM    534 2HG1 VAL A  32      21.307 122.325  41.480  1.00  0.00           H  
ATOM    535 3HG1 VAL A  32      22.377 121.773  40.170  1.00  0.00           H  
ATOM    536 1HG2 VAL A  32      20.737 119.264  39.466  1.00  0.00           H  
ATOM    537 2HG2 VAL A  32      22.507 119.270  39.659  1.00  0.00           H  
ATOM    538 3HG2 VAL A  32      21.512 118.149  40.617  1.00  0.00           H  
ATOM    539  N   LEU A  33      21.769 121.261  44.205  1.00  0.00           N  
ATOM    540  CA  LEU A  33      21.706 122.369  45.150  1.00  0.00           C  
ATOM    541  C   LEU A  33      22.997 122.481  45.951  1.00  0.00           C  
ATOM    542  O   LEU A  33      23.495 123.580  46.194  1.00  0.00           O  
ATOM    543  CB  LEU A  33      20.518 122.189  46.101  1.00  0.00           C  
ATOM    544  CG  LEU A  33      19.128 122.293  45.461  1.00  0.00           C  
ATOM    545  CD1 LEU A  33      18.081 122.502  46.548  1.00  0.00           C  
ATOM    546  CD2 LEU A  33      19.116 123.440  44.462  1.00  0.00           C  
ATOM    547  H   LEU A  33      21.140 120.478  44.323  1.00  0.00           H  
ATOM    548  HA  LEU A  33      21.585 123.291  44.582  1.00  0.00           H  
ATOM    549 1HB  LEU A  33      20.594 121.207  46.571  1.00  0.00           H  
ATOM    550 2HB  LEU A  33      20.581 122.946  46.885  1.00  0.00           H  
ATOM    551  HG  LEU A  33      18.894 121.361  44.948  1.00  0.00           H  
ATOM    552 1HD1 LEU A  33      17.094 122.576  46.092  1.00  0.00           H  
ATOM    553 2HD1 LEU A  33      18.101 121.658  47.237  1.00  0.00           H  
ATOM    554 3HD1 LEU A  33      18.302 123.421  47.093  1.00  0.00           H  
ATOM    555 1HD2 LEU A  33      18.127 123.514  44.006  1.00  0.00           H  
ATOM    556 2HD2 LEU A  33      19.346 124.373  44.975  1.00  0.00           H  
ATOM    557 3HD2 LEU A  33      19.860 123.255  43.688  1.00  0.00           H  
ATOM    558  N   LEU A  34      23.533 121.336  46.362  1.00  0.00           N  
ATOM    559  CA  LEU A  34      24.767 121.306  47.137  1.00  0.00           C  
ATOM    560  C   LEU A  34      25.944 121.826  46.325  1.00  0.00           C  
ATOM    561  O   LEU A  34      26.791 122.561  46.836  1.00  0.00           O  
ATOM    562  CB  LEU A  34      25.057 119.875  47.610  1.00  0.00           C  
ATOM    563  CG  LEU A  34      26.104 119.743  48.725  1.00  0.00           C  
ATOM    564  CD1 LEU A  34      25.568 120.376  50.003  1.00  0.00           C  
ATOM    565  CD2 LEU A  34      26.436 118.275  48.941  1.00  0.00           C  
ATOM    566  H   LEU A  34      23.074 120.467  46.129  1.00  0.00           H  
ATOM    567  HA  LEU A  34      24.641 121.959  48.001  1.00  0.00           H  
ATOM    568 1HB  LEU A  34      24.131 119.433  47.973  1.00  0.00           H  
ATOM    569 2HB  LEU A  34      25.406 119.291  46.760  1.00  0.00           H  
ATOM    570  HG  LEU A  34      27.009 120.282  48.440  1.00  0.00           H  
ATOM    571 1HD1 LEU A  34      26.312 120.283  50.795  1.00  0.00           H  
ATOM    572 2HD1 LEU A  34      25.359 121.431  49.827  1.00  0.00           H  
ATOM    573 3HD1 LEU A  34      24.653 119.869  50.303  1.00  0.00           H  
ATOM    574 1HD2 LEU A  34      27.180 118.182  49.732  1.00  0.00           H  
ATOM    575 2HD2 LEU A  34      25.532 117.735  49.228  1.00  0.00           H  
ATOM    576 3HD2 LEU A  34      26.832 117.852  48.018  1.00  0.00           H  
ATOM    577  N   GLU A  35      25.993 121.445  45.052  1.00  0.00           N  
ATOM    578  CA  GLU A  35      27.066 121.872  44.162  1.00  0.00           C  
ATOM    579  C   GLU A  35      27.032 123.379  43.944  1.00  0.00           C  
ATOM    580  O   GLU A  35      28.071 124.038  43.925  1.00  0.00           O  
ATOM    581  CB  GLU A  35      26.967 121.150  42.818  1.00  0.00           C  
ATOM    582  CG  GLU A  35      27.375 119.683  42.861  1.00  0.00           C  
ATOM    583  CD  GLU A  35      27.121 118.969  41.562  1.00  0.00           C  
ATOM    584  OE1 GLU A  35      26.540 119.560  40.684  1.00  0.00           O  
ATOM    585  OE2 GLU A  35      27.508 117.829  41.449  1.00  0.00           O1-
ATOM    586  H   GLU A  35      25.269 120.841  44.691  1.00  0.00           H  
ATOM    587  HA  GLU A  35      28.019 121.626  44.637  1.00  0.00           H  
ATOM    588 1HB  GLU A  35      25.942 121.202  42.452  1.00  0.00           H  
ATOM    589 2HB  GLU A  35      27.602 121.653  42.086  1.00  0.00           H  
ATOM    590 1HG  GLU A  35      28.437 119.619  43.097  1.00  0.00           H  
ATOM    591 2HG  GLU A  35      26.820 119.187  43.657  1.00  0.00           H  
ATOM    592  N   LYS A  36      25.829 123.919  43.780  1.00  0.00           N  
ATOM    593  CA  LYS A  36      25.654 125.351  43.562  1.00  0.00           C  
ATOM    594  C   LYS A  36      26.099 126.151  44.780  1.00  0.00           C  
ATOM    595  O   LYS A  36      26.734 127.199  44.648  1.00  0.00           O  
ATOM    596  CB  LYS A  36      24.197 125.669  43.226  1.00  0.00           C  
ATOM    597  CG  LYS A  36      23.771 125.260  41.822  1.00  0.00           C  
ATOM    598  CD  LYS A  36      22.273 125.436  41.626  1.00  0.00           C  
ATOM    599  CE  LYS A  36      21.899 126.906  41.509  1.00  0.00           C  
ATOM    600  NZ  LYS A  36      22.469 127.530  40.285  1.00  0.00           N1+
ATOM    601  H   LYS A  36      25.013 123.323  43.806  1.00  0.00           H  
ATOM    602  HA  LYS A  36      26.286 125.645  42.722  1.00  0.00           H  
ATOM    603 1HB  LYS A  36      23.542 125.164  43.935  1.00  0.00           H  
ATOM    604 2HB  LYS A  36      24.027 126.741  43.328  1.00  0.00           H  
ATOM    605 1HG  LYS A  36      24.300 125.871  41.089  1.00  0.00           H  
ATOM    606 2HG  LYS A  36      24.032 124.215  41.652  1.00  0.00           H  
ATOM    607 1HD  LYS A  36      21.961 124.915  40.717  1.00  0.00           H  
ATOM    608 2HD  LYS A  36      21.742 125.002  42.472  1.00  0.00           H  
ATOM    609 1HE  LYS A  36      20.815 127.003  41.481  1.00  0.00           H  
ATOM    610 2HE  LYS A  36      22.266 127.445  42.382  1.00  0.00           H  
ATOM    611 1HZ  LYS A  36      22.198 128.501  40.245  1.00  0.00           H  
ATOM    612 2HZ  LYS A  36      23.477 127.462  40.310  1.00  0.00           H  
ATOM    613 3HZ  LYS A  36      22.119 127.050  39.468  1.00  0.00           H  
ATOM    614  N   ALA A  37      25.761 125.653  45.964  1.00  0.00           N  
ATOM    615  CA  ALA A  37      26.123 126.323  47.208  1.00  0.00           C  
ATOM    616  C   ALA A  37      27.634 126.351  47.399  1.00  0.00           C  
ATOM    617  O   ALA A  37      28.197 127.356  47.834  1.00  0.00           O  
ATOM    618  CB  ALA A  37      25.453 125.638  48.391  1.00  0.00           C  
ATOM    619  H   ALA A  37      25.240 124.789  46.004  1.00  0.00           H  
ATOM    620  HA  ALA A  37      25.774 127.353  47.150  1.00  0.00           H  
ATOM    621 1HB  ALA A  37      25.733 126.149  49.313  1.00  0.00           H  
ATOM    622 2HB  ALA A  37      24.371 125.678  48.269  1.00  0.00           H  
ATOM    623 3HB  ALA A  37      25.775 124.599  48.441  1.00  0.00           H  
ATOM    624  N   LYS A  38      28.288 125.241  47.070  1.00  0.00           N  
ATOM    625  CA  LYS A  38      29.736 125.138  47.204  1.00  0.00           C  
ATOM    626  C   LYS A  38      30.447 126.103  46.266  1.00  0.00           C  
ATOM    627  O   LYS A  38      31.438 126.732  46.643  1.00  0.00           O  
ATOM    628  CB  LYS A  38      30.196 123.705  46.932  1.00  0.00           C  
ATOM    629  CG  LYS A  38      31.696 123.487  47.082  1.00  0.00           C  
ATOM    630  CD  LYS A  38      32.056 122.015  46.954  1.00  0.00           C  
ATOM    631  CE  LYS A  38      31.895 121.528  45.520  1.00  0.00           C  
ATOM    632  NZ  LYS A  38      32.349 120.120  45.359  1.00  0.00           N1+
ATOM    633  H   LYS A  38      27.767 124.449  46.718  1.00  0.00           H  
ATOM    634  HA  LYS A  38      30.000 125.407  48.226  1.00  0.00           H  
ATOM    635 1HB  LYS A  38      29.689 123.024  47.614  1.00  0.00           H  
ATOM    636 2HB  LYS A  38      29.917 123.419  45.916  1.00  0.00           H  
ATOM    637 1HG  LYS A  38      32.224 124.051  46.313  1.00  0.00           H  
ATOM    638 2HG  LYS A  38      32.020 123.848  48.057  1.00  0.00           H  
ATOM    639 1HD  LYS A  38      33.091 121.864  47.266  1.00  0.00           H  
ATOM    640 2HD  LYS A  38      31.411 121.426  47.603  1.00  0.00           H  
ATOM    641 1HE  LYS A  38      30.848 121.595  45.229  1.00  0.00           H  
ATOM    642 2HE  LYS A  38      32.477 122.162  44.853  1.00  0.00           H  
ATOM    643 1HZ  LYS A  38      32.227 119.836  44.396  1.00  0.00           H  
ATOM    644 2HZ  LYS A  38      33.326 120.048  45.609  1.00  0.00           H  
ATOM    645 3HZ  LYS A  38      31.803 119.518  45.959  1.00  0.00           H  
ATOM    646  N   LYS A  39      29.938 126.218  45.044  1.00  0.00           N  
ATOM    647  CA  LYS A  39      30.523 127.108  44.050  1.00  0.00           C  
ATOM    648  C   LYS A  39      30.409 128.565  44.477  1.00  0.00           C  
ATOM    649  O   LYS A  39      31.336 129.354  44.289  1.00  0.00           O  
ATOM    650  CB  LYS A  39      29.853 126.905  42.690  1.00  0.00           C  
ATOM    651  CG  LYS A  39      30.450 127.740  41.564  1.00  0.00           C  
ATOM    652  CD  LYS A  39      29.796 127.413  40.228  1.00  0.00           C  
ATOM    653  CE  LYS A  39      30.382 128.255  39.104  1.00  0.00           C  
ATOM    654  NZ  LYS A  39      29.752 127.946  37.793  1.00  0.00           N1+
ATOM    655  H   LYS A  39      29.124 125.673  44.799  1.00  0.00           H  
ATOM    656  HA  LYS A  39      31.584 126.870  43.962  1.00  0.00           H  
ATOM    657 1HB  LYS A  39      29.923 125.855  42.403  1.00  0.00           H  
ATOM    658 2HB  LYS A  39      28.793 127.154  42.765  1.00  0.00           H  
ATOM    659 1HG  LYS A  39      30.306 128.799  41.780  1.00  0.00           H  
ATOM    660 2HG  LYS A  39      31.519 127.544  41.493  1.00  0.00           H  
ATOM    661 1HD  LYS A  39      29.947 126.358  39.998  1.00  0.00           H  
ATOM    662 2HD  LYS A  39      28.725 127.603  40.293  1.00  0.00           H  
ATOM    663 1HE  LYS A  39      30.232 129.311  39.326  1.00  0.00           H  
ATOM    664 2HE  LYS A  39      31.453 128.070  39.032  1.00  0.00           H  
ATOM    665 1HZ  LYS A  39      30.167 128.524  37.075  1.00  0.00           H  
ATOM    666 2HZ  LYS A  39      29.901 126.972  37.567  1.00  0.00           H  
ATOM    667 3HZ  LYS A  39      28.760 128.133  37.842  1.00  0.00           H  
ATOM    668  N   ALA A  40      29.234 128.874  45.059  1.00  0.00           N  
ATOM    669  CA  ALA A  40      28.814 130.221  45.436  1.00  0.00           C  
ATOM    670  C   ALA A  40      29.674 130.824  46.536  1.00  0.00           C  
ATOM    671  O   ALA A  40      29.770 132.044  46.665  1.00  0.00           O  
ATOM    672  CB  ALA A  40      27.356 130.208  45.870  1.00  0.00           C  
ATOM    673  H   ALA A  40      28.579 128.134  45.263  1.00  0.00           H  
ATOM    674  HA  ALA A  40      28.921 130.867  44.563  1.00  0.00           H  
ATOM    675 1HB  ALA A  40      27.046 131.222  46.137  1.00  0.00           H  
ATOM    676 2HB  ALA A  40      26.735 129.843  45.050  1.00  0.00           H  
ATOM    677 3HB  ALA A  40      27.238 129.555  46.731  1.00  0.00           H  
ATOM    678  N   GLY A  41      30.300 129.963  47.329  1.00  0.00           N  
ATOM    679  CA  GLY A  41      31.067 130.406  48.484  1.00  0.00           C  
ATOM    680  C   GLY A  41      30.188 130.551  49.723  1.00  0.00           C  
ATOM    681  O   GLY A  41      30.326 131.506  50.485  1.00  0.00           O  
ATOM    682  H   GLY A  41      30.244 128.976  47.124  1.00  0.00           H  
ATOM    683 1HA  GLY A  41      31.866 129.690  48.688  1.00  0.00           H  
ATOM    684 2HA  GLY A  41      31.541 131.363  48.263  1.00  0.00           H  
ATOM    685  N   LEU A  42      29.289 129.595  49.916  1.00  0.00           N  
ATOM    686  CA  LEU A  42      28.579 129.442  51.181  1.00  0.00           C  
ATOM    687  C   LEU A  42      29.493 128.815  52.228  1.00  0.00           C  
ATOM    688  O   LEU A  42      30.217 127.860  51.942  1.00  0.00           O  
ATOM    689  CB  LEU A  42      27.326 128.575  50.994  1.00  0.00           C  
ATOM    690  CG  LEU A  42      26.050 129.326  50.594  1.00  0.00           C  
ATOM    691  CD1 LEU A  42      26.142 129.744  49.133  1.00  0.00           C  
ATOM    692  CD2 LEU A  42      24.840 128.434  50.833  1.00  0.00           C  
ATOM    693  H   LEU A  42      29.086 128.953  49.163  1.00  0.00           H  
ATOM    694  HA  LEU A  42      28.262 130.431  51.524  1.00  0.00           H  
ATOM    695 1HB  LEU A  42      27.531 127.833  50.225  1.00  0.00           H  
ATOM    696 2HB  LEU A  42      27.125 128.050  51.927  1.00  0.00           H  
ATOM    697  HG  LEU A  42      25.956 130.231  51.194  1.00  0.00           H  
ATOM    698 1HD1 LEU A  42      25.236 130.276  48.849  1.00  0.00           H  
ATOM    699 2HD1 LEU A  42      27.005 130.396  48.995  1.00  0.00           H  
ATOM    700 3HD1 LEU A  42      26.252 128.856  48.508  1.00  0.00           H  
ATOM    701 1HD2 LEU A  42      23.933 128.968  50.551  1.00  0.00           H  
ATOM    702 2HD2 LEU A  42      24.932 127.528  50.232  1.00  0.00           H  
ATOM    703 3HD2 LEU A  42      24.790 128.166  51.890  1.00  0.00           H  
ATOM    704  N   SER A  43      29.463 129.350  53.442  1.00  0.00           N  
ATOM    705  CA  SER A  43      30.416 128.962  54.475  1.00  0.00           C  
ATOM    706  C   SER A  43      30.147 127.538  54.926  1.00  0.00           C  
ATOM    707  O   SER A  43      29.186 126.908  54.488  1.00  0.00           O  
ATOM    708  CB  SER A  43      30.330 129.906  55.660  1.00  0.00           C  
ATOM    709  OG  SER A  43      29.223 129.605  56.463  1.00  0.00           O  
ATOM    710  H   SER A  43      28.762 130.045  53.653  1.00  0.00           H  
ATOM    711  HA  SER A  43      31.421 129.028  54.059  1.00  0.00           H  
ATOM    712 1HB  SER A  43      31.242 129.831  56.249  1.00  0.00           H  
ATOM    713 2HB  SER A  43      30.255 130.932  55.302  1.00  0.00           H  
ATOM    714  HG  SER A  43      29.244 130.233  57.188  1.00  0.00           H  
ATOM    715  N   PRO A  44      31.006 127.040  55.806  1.00  0.00           N  
ATOM    716  CA  PRO A  44      30.954 125.646  56.202  1.00  0.00           C  
ATOM    717  C   PRO A  44      29.706 125.345  57.010  1.00  0.00           C  
ATOM    718  O   PRO A  44      29.138 124.257  56.911  1.00  0.00           O  
ATOM    719  CB  PRO A  44      32.225 125.480  57.043  1.00  0.00           C  
ATOM    720  CG  PRO A  44      33.141 126.538  56.533  1.00  0.00           C  
ATOM    721  CD  PRO A  44      32.241 127.717  56.266  1.00  0.00           C  
ATOM    722  NV  PRO A  44      30.996 127.076  55.804  1.00  0.00           N  
ATOM    723  HA  PRO A  44      30.917 125.038  55.297  1.00  0.00           H  
ATOM    724 1HB  PRO A  44      31.988 125.600  58.110  1.00  0.00           H  
ATOM    725 2HB  PRO A  44      32.632 124.466  56.915  1.00  0.00           H  
ATOM    726 1HG  PRO A  44      33.918 126.760  57.278  1.00  0.00           H  
ATOM    727 2HG  PRO A  44      33.657 126.189  55.626  1.00  0.00           H  
ATOM    728 1HD  PRO A  44      32.094 128.283  57.199  1.00  0.00           H  
ATOM    729 2HD  PRO A  44      32.692 128.356  55.493  1.00  0.00           H  
ATOM    730  N   GLU A  45      29.238 126.291  57.832  1.00  0.00           N  
ATOM    731  CA  GLU A  45      28.034 126.003  58.601  1.00  0.00           C  
ATOM    732  C   GLU A  45      26.824 125.839  57.690  1.00  0.00           C  
ATOM    733  O   GLU A  45      25.992 124.956  57.899  1.00  0.00           O  
ATOM    734  CB  GLU A  45      27.771 127.116  59.618  1.00  0.00           C  
ATOM    735  CG  GLU A  45      28.825 127.236  60.707  1.00  0.00           C  
ATOM    736  CD  GLU A  45      30.062 127.959  60.248  1.00  0.00           C  
ATOM    737  OE1 GLU A  45      30.093 128.383  59.116  1.00  0.00           O  
ATOM    738  OE2 GLU A  45      30.976 128.088  61.029  1.00  0.00           O1-
ATOM    739  H   GLU A  45      29.728 127.172  57.897  1.00  0.00           H  
ATOM    740  HA  GLU A  45      28.185 125.061  59.129  1.00  0.00           H  
ATOM    741 1HB  GLU A  45      27.714 128.076  59.101  1.00  0.00           H  
ATOM    742 2HB  GLU A  45      26.808 126.946  60.102  1.00  0.00           H  
ATOM    743 1HG  GLU A  45      28.400 127.771  61.556  1.00  0.00           H  
ATOM    744 2HG  GLU A  45      29.100 126.237  61.044  1.00  0.00           H  
ATOM    745  N   GLN A  46      26.731 126.694  56.678  1.00  0.00           N  
ATOM    746  CA  GLN A  46      25.623 126.646  55.732  1.00  0.00           C  
ATOM    747  C   GLN A  46      25.639 125.350  54.931  1.00  0.00           C  
ATOM    748  O   GLN A  46      24.596 124.746  54.689  1.00  0.00           O  
ATOM    749  CB  GLN A  46      25.675 127.848  54.783  1.00  0.00           C  
ATOM    750  CG  GLN A  46      25.405 129.184  55.455  1.00  0.00           C  
ATOM    751  CD  GLN A  46      25.815 130.358  54.589  1.00  0.00           C  
ATOM    752  NE2 GLN A  46      25.083 131.461  54.707  1.00  0.00           N  
ATOM    753  OE1 GLN A  46      26.777 130.279  53.822  1.00  0.00           O  
ATOM    754  H   GLN A  46      27.447 127.397  56.559  1.00  0.00           H  
ATOM    755  HA  GLN A  46      24.692 126.677  56.297  1.00  0.00           H  
ATOM    756 1HB  GLN A  46      26.656 127.898  54.313  1.00  0.00           H  
ATOM    757 2HB  GLN A  46      24.939 127.715  53.990  1.00  0.00           H  
ATOM    758 1HG  GLN A  46      24.339 129.264  55.663  1.00  0.00           H  
ATOM    759 2HG  GLN A  46      25.969 129.229  56.386  1.00  0.00           H  
ATOM    760 1HE2 GLN A  46      25.306 132.271  54.161  1.00  0.00           H  
ATOM    761 2HE2 GLN A  46      24.308 131.484  55.340  1.00  0.00           H  
ATOM    762  N   ILE A  47      26.831 124.928  54.522  1.00  0.00           N  
ATOM    763  CA  ILE A  47      26.986 123.703  53.747  1.00  0.00           C  
ATOM    764  C   ILE A  47      26.582 122.482  54.563  1.00  0.00           C  
ATOM    765  O   ILE A  47      25.936 121.568  54.050  1.00  0.00           O  
ATOM    766  CB  ILE A  47      28.436 123.538  53.259  1.00  0.00           C  
ATOM    767  CG1 ILE A  47      28.749 124.557  52.163  1.00  0.00           C  
ATOM    768  CG2 ILE A  47      28.674 122.120  52.759  1.00  0.00           C  
ATOM    769  CD1 ILE A  47      27.932 124.370  50.904  1.00  0.00           C  
ATOM    770  H   ILE A  47      27.651 125.469  54.754  1.00  0.00           H  
ATOM    771  HA  ILE A  47      26.323 123.761  52.884  1.00  0.00           H  
ATOM    772  HB  ILE A  47      29.121 123.740  54.081  1.00  0.00           H  
ATOM    773 1HG1 ILE A  47      28.571 125.564  52.539  1.00  0.00           H  
ATOM    774 2HG1 ILE A  47      29.804 124.492  51.896  1.00  0.00           H  
ATOM    775 1HG2 ILE A  47      29.704 122.025  52.419  1.00  0.00           H  
ATOM    776 2HG2 ILE A  47      28.490 121.415  53.568  1.00  0.00           H  
ATOM    777 3HG2 ILE A  47      27.996 121.911  51.931  1.00  0.00           H  
ATOM    778 1HD1 ILE A  47      28.212 125.131  50.173  1.00  0.00           H  
ATOM    779 2HD1 ILE A  47      28.124 123.381  50.490  1.00  0.00           H  
ATOM    780 3HD1 ILE A  47      26.873 124.467  51.140  1.00  0.00           H  
ATOM    781  N   HIS A  48      26.966 122.471  55.833  1.00  0.00           N  
ATOM    782  CA  HIS A  48      26.644 121.360  56.723  1.00  0.00           C  
ATOM    783  C   HIS A  48      25.141 121.248  56.942  1.00  0.00           C  
ATOM    784  O   HIS A  48      24.587 120.150  56.962  1.00  0.00           O  
ATOM    785  CB  HIS A  48      27.351 121.525  58.070  1.00  0.00           C  
ATOM    786  CG  HIS A  48      27.032 120.440  59.054  1.00  0.00           C  
ATOM    787  CD2 HIS A  48      26.324 120.462  60.208  1.00  0.00           C  
ATOM    788  ND1 HIS A  48      27.463 119.139  58.894  1.00  0.00           N  
ATOM    789  CE1 HIS A  48      27.034 118.409  59.909  1.00  0.00           C  
ATOM    790  NE2 HIS A  48      26.339 119.189  60.716  1.00  0.00           N  
ATOM    791  H   HIS A  48      27.494 123.252  56.194  1.00  0.00           H  
ATOM    792  HA  HIS A  48      26.982 120.439  56.249  1.00  0.00           H  
ATOM    793 1HB  HIS A  48      28.431 121.537  57.917  1.00  0.00           H  
ATOM    794 2HB  HIS A  48      27.072 122.478  58.514  1.00  0.00           H  
ATOM    795  HD1 HIS A  48      28.073 118.805  58.175  1.00  0.00           H  
ATOM    796  HD2 HIS A  48      25.797 121.257  60.737  1.00  0.00           H  
ATOM    797  HE1 HIS A  48      27.270 117.347  59.968  1.00  0.00           H  
ATOM    798  N   GLU A  49      24.483 122.392  57.103  1.00  0.00           N  
ATOM    799  CA  GLU A  49      23.042 122.423  57.322  1.00  0.00           C  
ATOM    800  C   GLU A  49      22.290 121.901  56.102  1.00  0.00           C  
ATOM    801  O   GLU A  49      21.310 121.169  56.234  1.00  0.00           O  
ATOM    802  CB  GLU A  49      22.582 123.847  57.644  1.00  0.00           C  
ATOM    803  CG  GLU A  49      21.097 123.972  57.955  1.00  0.00           C  
ATOM    804  CD  GLU A  49      20.701 123.250  59.213  1.00  0.00           C  
ATOM    805  OE1 GLU A  49      21.557 122.996  60.025  1.00  0.00           O  
ATOM    806  OE2 GLU A  49      19.539 122.950  59.360  1.00  0.00           O1-
ATOM    807  H   GLU A  49      24.995 123.261  57.075  1.00  0.00           H  
ATOM    808  HA  GLU A  49      22.812 121.769  58.161  1.00  0.00           H  
ATOM    809 1HB  GLU A  49      23.137 124.222  58.504  1.00  0.00           H  
ATOM    810 2HB  GLU A  49      22.805 124.501  56.802  1.00  0.00           H  
ATOM    811 1HG  GLU A  49      20.848 125.028  58.063  1.00  0.00           H  
ATOM    812 2HG  GLU A  49      20.526 123.577  57.118  1.00  0.00           H  
ATOM    813  N   LEU A  50      22.754 122.288  54.919  1.00  0.00           N  
ATOM    814  CA  LEU A  50      22.125 121.860  53.674  1.00  0.00           C  
ATOM    815  C   LEU A  50      22.245 120.354  53.485  1.00  0.00           C  
ATOM    816  O   LEU A  50      21.302 119.695  53.049  1.00  0.00           O  
ATOM    817  CB  LEU A  50      22.764 122.586  52.481  1.00  0.00           C  
ATOM    818  CG  LEU A  50      22.480 124.087  52.387  1.00  0.00           C  
ATOM    819  CD1 LEU A  50      23.483 124.738  51.443  1.00  0.00           C  
ATOM    820  CD2 LEU A  50      21.054 124.306  51.899  1.00  0.00           C  
ATOM    821  H   LEU A  50      23.563 122.892  54.879  1.00  0.00           H  
ATOM    822  HA  LEU A  50      21.066 122.105  53.727  1.00  0.00           H  
ATOM    823 1HB  LEU A  50      23.845 122.455  52.535  1.00  0.00           H  
ATOM    824 2HB  LEU A  50      22.408 122.121  51.562  1.00  0.00           H  
ATOM    825  HG  LEU A  50      22.602 124.545  53.369  1.00  0.00           H  
ATOM    826 1HD1 LEU A  50      23.282 125.807  51.377  1.00  0.00           H  
ATOM    827 2HD1 LEU A  50      24.494 124.584  51.825  1.00  0.00           H  
ATOM    828 3HD1 LEU A  50      23.395 124.288  50.454  1.00  0.00           H  
ATOM    829 1HD2 LEU A  50      20.850 125.374  51.836  1.00  0.00           H  
ATOM    830 2HD2 LEU A  50      20.931 123.852  50.916  1.00  0.00           H  
ATOM    831 3HD2 LEU A  50      20.356 123.847  52.603  1.00  0.00           H  
ATOM    832  N   LEU A  51      23.414 119.813  53.816  1.00  0.00           N  
ATOM    833  CA  LEU A  51      23.661 118.381  53.682  1.00  0.00           C  
ATOM    834  C   LEU A  51      22.767 117.579  54.620  1.00  0.00           C  
ATOM    835  O   LEU A  51      22.241 116.533  54.245  1.00  0.00           O  
ATOM    836  CB  LEU A  51      25.133 118.070  53.975  1.00  0.00           C  
ATOM    837  CG  LEU A  51      26.154 118.727  53.037  1.00  0.00           C  
ATOM    838  CD1 LEU A  51      27.389 119.127  53.829  1.00  0.00           C  
ATOM    839  CD2 LEU A  51      26.511 117.758  51.916  1.00  0.00           C  
ATOM    840  H   LEU A  51      24.151 120.408  54.166  1.00  0.00           H  
ATOM    841  HA  LEU A  51      23.419 118.091  52.659  1.00  0.00           H  
ATOM    842 1HB  LEU A  51      25.363 118.390  54.989  1.00  0.00           H  
ATOM    843 2HB  LEU A  51      25.277 116.989  53.917  1.00  0.00           H  
ATOM    844  HG  LEU A  51      25.721 119.634  52.606  1.00  0.00           H  
ATOM    845 1HD1 LEU A  51      28.114 119.593  53.160  1.00  0.00           H  
ATOM    846 2HD1 LEU A  51      27.107 119.835  54.608  1.00  0.00           H  
ATOM    847 3HD1 LEU A  51      27.832 118.240  54.283  1.00  0.00           H  
ATOM    848 1HD2 LEU A  51      27.235 118.225  51.250  1.00  0.00           H  
ATOM    849 2HD2 LEU A  51      26.943 116.853  52.344  1.00  0.00           H  
ATOM    850 3HD2 LEU A  51      25.613 117.501  51.357  1.00  0.00           H  
ATOM    851  N   LYS A  52      22.604 118.077  55.841  1.00  0.00           N  
ATOM    852  CA  LYS A  52      21.773 117.407  56.836  1.00  0.00           C  
ATOM    853  C   LYS A  52      20.314 117.380  56.405  1.00  0.00           C  
ATOM    854  O   LYS A  52      19.625 116.373  56.579  1.00  0.00           O  
ATOM    855  CB  LYS A  52      21.908 118.093  58.195  1.00  0.00           C  
ATOM    856  CG  LYS A  52      21.124 117.424  59.318  1.00  0.00           C  
ATOM    857  CD  LYS A  52      21.433 118.063  60.665  1.00  0.00           C  
ATOM    858  CE  LYS A  52      20.727 117.335  61.799  1.00  0.00           C  
ATOM    859  NZ  LYS A  52      19.251 117.515  61.741  1.00  0.00           N1+
ATOM    860  H   LYS A  52      23.065 118.940  56.088  1.00  0.00           H  
ATOM    861  HA  LYS A  52      22.116 116.376  56.923  1.00  0.00           H  
ATOM    862 1HB  LYS A  52      22.958 118.119  58.489  1.00  0.00           H  
ATOM    863 2HB  LYS A  52      21.564 119.124  58.118  1.00  0.00           H  
ATOM    864 1HG  LYS A  52      20.056 117.513  59.120  1.00  0.00           H  
ATOM    865 2HG  LYS A  52      21.381 116.368  59.359  1.00  0.00           H  
ATOM    866 1HD  LYS A  52      22.509 118.036  60.841  1.00  0.00           H  
ATOM    867 2HD  LYS A  52      21.108 119.105  60.656  1.00  0.00           H  
ATOM    868 1HE  LYS A  52      20.956 116.271  61.745  1.00  0.00           H  
ATOM    869 2HE  LYS A  52      21.088 117.713  62.755  1.00  0.00           H  
ATOM    870 1HZ  LYS A  52      18.820 117.018  62.508  1.00  0.00           H  
ATOM    871 2HZ  LYS A  52      19.026 118.496  61.807  1.00  0.00           H  
ATOM    872 3HZ  LYS A  52      18.901 117.146  60.865  1.00  0.00           H  
ATOM    873  N   LYS A  53      19.845 118.488  55.844  1.00  0.00           N  
ATOM    874  CA  LYS A  53      18.464 118.593  55.386  1.00  0.00           C  
ATOM    875  C   LYS A  53      18.189 117.628  54.244  1.00  0.00           C  
ATOM    876  O   LYS A  53      17.132 116.998  54.190  1.00  0.00           O  
ATOM    877  CB  LYS A  53      18.150 120.027  54.955  1.00  0.00           C  
ATOM    878  CG  LYS A  53      16.705 120.251  54.526  1.00  0.00           C  
ATOM    879  CD  LYS A  53      15.752 120.105  55.703  1.00  0.00           C  
ATOM    880  CE  LYS A  53      14.329 120.485  55.313  1.00  0.00           C  
ATOM    881  NZ  LYS A  53      13.379 120.314  56.446  1.00  0.00           N1+
ATOM    882  H   LYS A  53      20.463 119.280  55.731  1.00  0.00           H  
ATOM    883  HA  LYS A  53      17.812 118.323  56.217  1.00  0.00           H  
ATOM    884 1HB  LYS A  53      18.367 120.710  55.775  1.00  0.00           H  
ATOM    885 2HB  LYS A  53      18.793 120.304  54.120  1.00  0.00           H  
ATOM    886 1HG  LYS A  53      16.601 121.254  54.107  1.00  0.00           H  
ATOM    887 2HG  LYS A  53      16.437 119.527  53.759  1.00  0.00           H  
ATOM    888 1HD  LYS A  53      15.761 119.073  56.053  1.00  0.00           H  
ATOM    889 2HD  LYS A  53      16.078 120.750  56.518  1.00  0.00           H  
ATOM    890 1HE  LYS A  53      14.307 121.523  54.991  1.00  0.00           H  
ATOM    891 2HE  LYS A  53      14.002 119.859  54.486  1.00  0.00           H  
ATOM    892 1HZ  LYS A  53      12.452 120.575  56.148  1.00  0.00           H  
ATOM    893 2HZ  LYS A  53      13.379 119.348  56.743  1.00  0.00           H  
ATOM    894 3HZ  LYS A  53      13.664 120.903  57.216  1.00  0.00           H  
ATOM    895  N   ALA A  54      19.144 117.515  53.326  1.00  0.00           N  
ATOM    896  CA  ALA A  54      19.005 116.626  52.179  1.00  0.00           C  
ATOM    897  C   ALA A  54      18.940 115.168  52.617  1.00  0.00           C  
ATOM    898  O   ALA A  54      18.155 114.384  52.085  1.00  0.00           O  
ATOM    899  CB  ALA A  54      20.155 116.835  51.205  1.00  0.00           C  
ATOM    900  H   ALA A  54      19.988 118.060  53.426  1.00  0.00           H  
ATOM    901  HA  ALA A  54      18.068 116.866  51.676  1.00  0.00           H  
ATOM    902 1HB  ALA A  54      20.036 116.165  50.354  1.00  0.00           H  
ATOM    903 2HB  ALA A  54      20.152 117.870  50.856  1.00  0.00           H  
ATOM    904 3HB  ALA A  54      21.099 116.624  51.704  1.00  0.00           H  
ATOM    905  N   LEU A  55      19.772 114.812  53.591  1.00  0.00           N  
ATOM    906  CA  LEU A  55      19.810 113.446  54.101  1.00  0.00           C  
ATOM    907  C   LEU A  55      18.497 113.074  54.777  1.00  0.00           C  
ATOM    908  O   LEU A  55      17.996 111.962  54.616  1.00  0.00           O  
ATOM    909  CB  LEU A  55      20.967 113.285  55.096  1.00  0.00           C  
ATOM    910  CG  LEU A  55      21.138 111.883  55.697  1.00  0.00           C  
ATOM    911  CD1 LEU A  55      21.490 110.897  54.590  1.00  0.00           C  
ATOM    912  CD2 LEU A  55      22.222 111.917  56.764  1.00  0.00           C  
ATOM    913  H   LEU A  55      20.392 115.503  53.988  1.00  0.00           H  
ATOM    914  HA  LEU A  55      19.952 112.771  53.256  1.00  0.00           H  
ATOM    915 1HB  LEU A  55      21.897 113.546  54.593  1.00  0.00           H  
ATOM    916 2HB  LEU A  55      20.817 113.982  55.919  1.00  0.00           H  
ATOM    917  HG  LEU A  55      20.197 111.562  56.144  1.00  0.00           H  
ATOM    918 1HD1 LEU A  55      21.612 109.902  55.015  1.00  0.00           H  
ATOM    919 2HD1 LEU A  55      20.689 110.879  53.851  1.00  0.00           H  
ATOM    920 3HD1 LEU A  55      22.420 111.204  54.113  1.00  0.00           H  
ATOM    921 1HD2 LEU A  55      22.345 110.922  57.191  1.00  0.00           H  
ATOM    922 2HD2 LEU A  55      23.163 112.238  56.315  1.00  0.00           H  
ATOM    923 3HD2 LEU A  55      21.937 112.617  57.550  1.00  0.00           H  
ATOM    924  N   GLU A  56      17.943 114.014  55.537  1.00  0.00           N  
ATOM    925  CA  GLU A  56      16.685 113.784  56.240  1.00  0.00           C  
ATOM    926  C   GLU A  56      15.535 113.578  55.261  1.00  0.00           C  
ATOM    927  O   GLU A  56      14.679 112.718  55.469  1.00  0.00           O  
ATOM    928  CB  GLU A  56      16.371 114.959  57.170  1.00  0.00           C  
ATOM    929  CG  GLU A  56      17.241 115.023  58.417  1.00  0.00           C  
ATOM    930  CD  GLU A  56      16.964 116.236  59.263  1.00  0.00           C  
ATOM    931  OE1 GLU A  56      16.203 117.071  58.837  1.00  0.00           O  
ATOM    932  OE2 GLU A  56      17.515 116.329  60.334  1.00  0.00           O1-
ATOM    933  H   GLU A  56      18.403 114.907  55.631  1.00  0.00           H  
ATOM    934  HA  GLU A  56      16.787 112.875  56.832  1.00  0.00           H  
ATOM    935 1HB  GLU A  56      16.500 115.896  56.627  1.00  0.00           H  
ATOM    936 2HB  GLU A  56      15.332 114.905  57.489  1.00  0.00           H  
ATOM    937 1HG  GLU A  56      17.064 114.130  59.018  1.00  0.00           H  
ATOM    938 2HG  GLU A  56      18.288 115.026  58.119  1.00  0.00           H  
ATOM    939  N   ILE A  57      15.525 114.372  54.197  1.00  0.00           N  
ATOM    940  CA  ILE A  57      14.480 114.278  53.185  1.00  0.00           C  
ATOM    941  C   ILE A  57      14.529 112.936  52.464  1.00  0.00           C  
ATOM    942  O   ILE A  57      13.494 112.330  52.190  1.00  0.00           O  
ATOM    943  CB  ILE A  57      14.605 115.416  52.157  1.00  0.00           C  
ATOM    944  CG1 ILE A  57      14.346 116.771  52.824  1.00  0.00           C  
ATOM    945  CG2 ILE A  57      13.645 115.199  50.998  1.00  0.00           C  
ATOM    946  CD1 ILE A  57      14.797 117.956  52.001  1.00  0.00           C  
ATOM    947  H   ILE A  57      16.255 115.058  54.087  1.00  0.00           H  
ATOM    948  HA  ILE A  57      13.513 114.353  53.684  1.00  0.00           H  
ATOM    949  HB  ILE A  57      15.624 115.446  51.771  1.00  0.00           H  
ATOM    950 1HG1 ILE A  57      13.281 116.880  53.023  1.00  0.00           H  
ATOM    951 2HG1 ILE A  57      14.863 116.806  53.784  1.00  0.00           H  
ATOM    952 1HG2 ILE A  57      13.744 116.013  50.281  1.00  0.00           H  
ATOM    953 2HG2 ILE A  57      13.874 114.253  50.509  1.00  0.00           H  
ATOM    954 3HG2 ILE A  57      12.621 115.174  51.374  1.00  0.00           H  
ATOM    955 1HD1 ILE A  57      14.581 118.877  52.540  1.00  0.00           H  
ATOM    956 2HD1 ILE A  57      15.870 117.884  51.820  1.00  0.00           H  
ATOM    957 3HD1 ILE A  57      14.268 117.959  51.049  1.00  0.00           H  
ATOM    958  N   VAL A  58      15.739 112.477  52.163  1.00  0.00           N  
ATOM    959  CA  VAL A  58      15.925 111.207  51.474  1.00  0.00           C  
ATOM    960  C   VAL A  58      15.451 110.039  52.331  1.00  0.00           C  
ATOM    961  O   VAL A  58      14.827 109.103  51.832  1.00  0.00           O  
ATOM    962  CB  VAL A  58      17.413 111.005  51.118  1.00  0.00           C  
ATOM    963  CG1 VAL A  58      17.835 109.570  51.392  1.00  0.00           C  
ATOM    964  CG2 VAL A  58      17.644 111.367  49.658  1.00  0.00           C  
ATOM    965  H   VAL A  58      16.550 113.023  52.416  1.00  0.00           H  
ATOM    966  HA  VAL A  58      15.323 111.220  50.566  1.00  0.00           H  
ATOM    967  HB  VAL A  58      18.017 111.648  51.754  1.00  0.00           H  
ATOM    968 1HG1 VAL A  58      18.887 109.448  51.135  1.00  0.00           H  
ATOM    969 2HG1 VAL A  58      17.692 109.347  52.449  1.00  0.00           H  
ATOM    970 3HG1 VAL A  58      17.234 108.889  50.792  1.00  0.00           H  
ATOM    971 1HG2 VAL A  58      18.698 111.225  49.415  1.00  0.00           H  
ATOM    972 2HG2 VAL A  58      17.033 110.728  49.019  1.00  0.00           H  
ATOM    973 3HG2 VAL A  58      17.373 112.409  49.494  1.00  0.00           H  
ATOM    974  N   GLU A  59      15.750 110.102  53.624  1.00  0.00           N  
ATOM    975  CA  GLU A  59      15.355 109.052  54.555  1.00  0.00           C  
ATOM    976  C   GLU A  59      13.841 108.966  54.679  1.00  0.00           C  
ATOM    977  O   GLU A  59      13.270 107.876  54.727  1.00  0.00           O  
ATOM    978  CB  GLU A  59      15.975 109.297  55.930  1.00  0.00           C  
ATOM    979  CG  GLU A  59      15.504 108.337  57.014  1.00  0.00           C  
ATOM    980  CD  GLU A  59      14.240 108.789  57.689  1.00  0.00           C  
ATOM    981  OE1 GLU A  59      14.015 109.975  57.753  1.00  0.00           O  
ATOM    982  OE2 GLU A  59      13.495 107.949  58.137  1.00  0.00           O1-
ATOM    983  H   GLU A  59      16.266 110.898  53.972  1.00  0.00           H  
ATOM    984  HA  GLU A  59      15.710 108.099  54.164  1.00  0.00           H  
ATOM    985 1HB  GLU A  59      17.060 109.216  55.862  1.00  0.00           H  
ATOM    986 2HB  GLU A  59      15.743 110.311  56.259  1.00  0.00           H  
ATOM    987 1HG  GLU A  59      15.334 107.358  56.569  1.00  0.00           H  
ATOM    988 2HG  GLU A  59      16.290 108.232  57.762  1.00  0.00           H  
ATOM    989  N   GLU A  60      13.188 110.125  54.728  1.00  0.00           N  
ATOM    990  CA  GLU A  60      11.737 110.188  54.848  1.00  0.00           C  
ATOM    991  C   GLU A  60      11.060 109.601  53.616  1.00  0.00           C  
ATOM    992  O   GLU A  60      10.063 108.887  53.723  1.00  0.00           O  
ATOM    993  CB  GLU A  60      11.279 111.632  55.056  1.00  0.00           C  
ATOM    994  CG  GLU A  60       9.775 111.797  55.220  1.00  0.00           C  
ATOM    995  CD  GLU A  60       9.252 111.166  56.479  1.00  0.00           C  
ATOM    996  OE1 GLU A  60      10.027 110.962  57.385  1.00  0.00           O  
ATOM    997  OE2 GLU A  60       8.078 110.886  56.539  1.00  0.00           O1-
ATOM    998  H   GLU A  60      13.715 110.987  54.684  1.00  0.00           H  
ATOM    999  HA  GLU A  60      11.443 109.586  55.708  1.00  0.00           H  
ATOM   1000 1HB  GLU A  60      11.762 112.041  55.943  1.00  0.00           H  
ATOM   1001 2HB  GLU A  60      11.592 112.239  54.205  1.00  0.00           H  
ATOM   1002 1HG  GLU A  60       9.536 112.861  55.235  1.00  0.00           H  
ATOM   1003 2HG  GLU A  60       9.275 111.350  54.362  1.00  0.00           H  
ATOM   1004  N   ARG A  61      11.606 109.908  52.445  1.00  0.00           N  
ATOM   1005  CA  ARG A  61      11.055 109.413  51.187  1.00  0.00           C  
ATOM   1006  C   ARG A  61      11.166 107.897  51.097  1.00  0.00           C  
ATOM   1007  O   ARG A  61      10.379 107.247  50.409  1.00  0.00           O  
ATOM   1008  CB  ARG A  61      11.774 110.044  50.003  1.00  0.00           C  
ATOM   1009  CG  ARG A  61      11.177 109.714  48.646  1.00  0.00           C  
ATOM   1010  CD  ARG A  61       9.849 110.355  48.457  1.00  0.00           C  
ATOM   1011  NE  ARG A  61       9.267 110.031  47.166  1.00  0.00           N  
ATOM   1012  CZ  ARG A  61       8.557 108.919  46.904  1.00  0.00           C  
ATOM   1013  NH1 ARG A  61       8.350 108.032  47.856  1.00  0.00           N1+
ATOM   1014  NH2 ARG A  61       8.067 108.714  45.693  1.00  0.00           N  
ATOM   1015  H   ARG A  61      12.424 110.500  52.424  1.00  0.00           H  
ATOM   1016  HA  ARG A  61       9.997 109.673  51.157  1.00  0.00           H  
ATOM   1017 1HB  ARG A  61      11.771 111.126  50.111  1.00  0.00           H  
ATOM   1018 2HB  ARG A  61      12.814 109.718  49.994  1.00  0.00           H  
ATOM   1019 1HG  ARG A  61      11.843 110.069  47.859  1.00  0.00           H  
ATOM   1020 2HG  ARG A  61      11.052 108.635  48.553  1.00  0.00           H  
ATOM   1021 1HD  ARG A  61       9.168 110.012  49.236  1.00  0.00           H  
ATOM   1022 2HD  ARG A  61       9.957 111.438  48.520  1.00  0.00           H  
ATOM   1023  HE  ARG A  61       9.405 110.689  46.408  1.00  0.00           H  
ATOM   1024 1HH1 ARG A  61       8.722 108.188  48.780  1.00  0.00           H  
ATOM   1025 2HH1 ARG A  61       7.817 107.198  47.661  1.00  0.00           H  
ATOM   1026 1HH2 ARG A  61       8.229 109.393  44.962  1.00  0.00           H  
ATOM   1027 2HH2 ARG A  61       7.538 107.879  45.499  1.00  0.00           H  
ATOM   1028  N   GLY A  62      12.112 107.308  51.766  1.00  0.00           N  
ATOM   1029  CA  GLY A  62      12.044 105.859  51.836  1.00  0.00           C  
ATOM   1030  C   GLY A  62      12.635 105.282  50.571  1.00  0.00           C  
ATOM   1031  O   GLY A  62      12.210 104.226  50.102  1.00  0.00           O  
ATOM   1032  H   GLY A  62      12.835 107.868  52.194  1.00  0.00           H  
ATOM   1033 1HA  GLY A  62      12.587 105.512  52.715  1.00  0.00           H  
ATOM   1034 2HA  GLY A  62      11.005 105.550  51.959  1.00  0.00           H  
ATOM   1035  N   VAL A  63      13.619 105.998  50.044  1.00  0.00           N  
ATOM   1036  CA  VAL A  63      14.312 105.609  48.833  1.00  0.00           C  
ATOM   1037  C   VAL A  63      15.103 104.323  49.044  1.00  0.00           C  
ATOM   1038  O   VAL A  63      15.591 104.057  50.143  1.00  0.00           O  
ATOM   1039  CB  VAL A  63      15.266 106.730  48.381  1.00  0.00           C  
ATOM   1040  CG1 VAL A  63      16.262 107.060  49.482  1.00  0.00           C  
ATOM   1041  CG2 VAL A  63      15.985 106.317  47.108  1.00  0.00           C  
ATOM   1042  H   VAL A  63      13.900 106.856  50.497  1.00  0.00           H  
ATOM   1043  HA  VAL A  63      13.576 105.440  48.049  1.00  0.00           H  
ATOM   1044  HB  VAL A  63      14.685 107.633  48.193  1.00  0.00           H  
ATOM   1045 1HG1 VAL A  63      16.925 107.856  49.147  1.00  0.00           H  
ATOM   1046 2HG1 VAL A  63      15.724 107.389  50.373  1.00  0.00           H  
ATOM   1047 3HG1 VAL A  63      16.849 106.172  49.719  1.00  0.00           H  
ATOM   1048 1HG2 VAL A  63      16.658 107.116  46.794  1.00  0.00           H  
ATOM   1049 2HG2 VAL A  63      16.564 105.411  47.294  1.00  0.00           H  
ATOM   1050 3HG2 VAL A  63      15.256 106.127  46.322  1.00  0.00           H  
ATOM   1051  N   PRO A  64      15.226 103.536  47.983  1.00  0.00           N  
ATOM   1052  CA  PRO A  64      15.881 102.240  48.062  1.00  0.00           C  
ATOM   1053  C   PRO A  64      17.316 102.369  48.553  1.00  0.00           C  
ATOM   1054  O   PRO A  64      17.993 103.357  48.274  1.00  0.00           O  
ATOM   1055  CB  PRO A  64      15.822 101.742  46.615  1.00  0.00           C  
ATOM   1056  CG  PRO A  64      14.534 102.281  46.093  1.00  0.00           C  
ATOM   1057  CD  PRO A  64      14.479 103.691  46.618  1.00  0.00           C  
ATOM   1058  NV  PRO A  64      15.179 103.582  47.913  1.00  0.00           N  
ATOM   1059  HA  PRO A  64      15.328 101.615  48.763  1.00  0.00           H  
ATOM   1060 1HB  PRO A  64      16.696 102.107  46.054  1.00  0.00           H  
ATOM   1061 2HB  PRO A  64      15.865 100.642  46.595  1.00  0.00           H  
ATOM   1062 1HG  PRO A  64      14.522 102.238  44.992  1.00  0.00           H  
ATOM   1063 2HG  PRO A  64      13.694 101.665  46.444  1.00  0.00           H  
ATOM   1064 1HD  PRO A  64      14.994 104.366  45.919  1.00  0.00           H  
ATOM   1065 2HD  PRO A  64      13.429 103.993  46.747  1.00  0.00           H  
ATOM   1066  N   PRO A  65      17.773 101.359  49.292  1.00  0.00           N  
ATOM   1067  CA  PRO A  65      18.999 101.466  50.073  1.00  0.00           C  
ATOM   1068  C   PRO A  65      20.193 101.862  49.221  1.00  0.00           C  
ATOM   1069  O   PRO A  65      21.078 102.587  49.674  1.00  0.00           O  
ATOM   1070  CB  PRO A  65      19.161 100.051  50.639  1.00  0.00           C  
ATOM   1071  CG  PRO A  65      17.765  99.603  50.911  1.00  0.00           C  
ATOM   1072  CD  PRO A  65      16.971 100.131  49.748  1.00  0.00           C  
ATOM   1073  NV  PRO A  65      17.756 101.306  49.326  1.00  0.00           N  
ATOM   1074  HA  PRO A  65      18.859 102.232  50.835  1.00  0.00           H  
ATOM   1075 1HB  PRO A  65      19.680  99.411  49.911  1.00  0.00           H  
ATOM   1076 2HB  PRO A  65      19.784 100.078  51.546  1.00  0.00           H  
ATOM   1077 1HG  PRO A  65      17.728  98.505  50.989  1.00  0.00           H  
ATOM   1078 2HG  PRO A  65      17.419 100.003  51.876  1.00  0.00           H  
ATOM   1079 1HD  PRO A  65      16.935  99.372  48.953  1.00  0.00           H  
ATOM   1080 2HD  PRO A  65      15.955 100.387  50.083  1.00  0.00           H  
ATOM   1081  N   GLU A  66      20.230 101.389  47.978  1.00  0.00           N  
ATOM   1082  CA  GLU A  66      21.330 101.733  47.097  1.00  0.00           C  
ATOM   1083  C   GLU A  66      21.291 103.217  46.743  1.00  0.00           C  
ATOM   1084  O   GLU A  66      22.328 103.875  46.670  1.00  0.00           O  
ATOM   1085  CB  GLU A  66      21.278 100.885  45.824  1.00  0.00           C  
ATOM   1086  CG  GLU A  66      21.433  99.390  46.057  1.00  0.00           C  
ATOM   1087  CD  GLU A  66      20.164  98.735  46.529  1.00  0.00           C  
ATOM   1088  OE1 GLU A  66      19.174  99.419  46.646  1.00  0.00           O  
ATOM   1089  OE2 GLU A  66      20.182  97.552  46.769  1.00  0.00           O1-
ATOM   1090  H   GLU A  66      19.485 100.789  47.657  1.00  0.00           H  
ATOM   1091  HA  GLU A  66      22.264 101.537  47.624  1.00  0.00           H  
ATOM   1092 1HB  GLU A  66      20.328 101.047  45.317  1.00  0.00           H  
ATOM   1093 2HB  GLU A  66      22.069 101.202  45.144  1.00  0.00           H  
ATOM   1094 1HG  GLU A  66      21.749  98.917  45.128  1.00  0.00           H  
ATOM   1095 2HG  GLU A  66      22.217  99.227  46.800  1.00  0.00           H  
ATOM   1096  N   LYS A  67      20.086 103.747  46.522  1.00  0.00           N  
ATOM   1097  CA  LYS A  67      19.948 105.163  46.206  1.00  0.00           C  
ATOM   1098  C   LYS A  67      20.321 106.032  47.401  1.00  0.00           C  
ATOM   1099  O   LYS A  67      20.979 107.062  47.252  1.00  0.00           O  
ATOM   1100  CB  LYS A  67      18.522 105.476  45.755  1.00  0.00           C  
ATOM   1101  CG  LYS A  67      18.341 105.536  44.244  1.00  0.00           C  
ATOM   1102  CD  LYS A  67      18.560 104.172  43.606  1.00  0.00           C  
ATOM   1103  CE  LYS A  67      18.354 104.226  42.099  1.00  0.00           C  
ATOM   1104  NZ  LYS A  67      18.627 102.914  41.456  1.00  0.00           N1+
ATOM   1105  H   LYS A  67      19.272 103.154  46.575  1.00  0.00           H  
ATOM   1106  HA  LYS A  67      20.637 105.399  45.397  1.00  0.00           H  
ATOM   1107 1HB  LYS A  67      17.842 104.718  46.144  1.00  0.00           H  
ATOM   1108 2HB  LYS A  67      18.211 106.435  46.168  1.00  0.00           H  
ATOM   1109 1HG  LYS A  67      17.328 105.877  44.013  1.00  0.00           H  
ATOM   1110 2HG  LYS A  67      19.049 106.246  43.820  1.00  0.00           H  
ATOM   1111 1HD  LYS A  67      19.574 103.834  43.815  1.00  0.00           H  
ATOM   1112 2HD  LYS A  67      17.861 103.454  44.033  1.00  0.00           H  
ATOM   1113 1HE  LYS A  67      17.327 104.518  41.883  1.00  0.00           H  
ATOM   1114 2HE  LYS A  67      19.019 104.974  41.669  1.00  0.00           H  
ATOM   1115 1HZ  LYS A  67      18.478 102.990  40.459  1.00  0.00           H  
ATOM   1116 2HZ  LYS A  67      19.584 102.641  41.634  1.00  0.00           H  
ATOM   1117 3HZ  LYS A  67      18.003 102.214  41.835  1.00  0.00           H  
ATOM   1118  N   LEU A  68      19.900 105.611  48.588  1.00  0.00           N  
ATOM   1119  CA  LEU A  68      20.189 106.348  49.812  1.00  0.00           C  
ATOM   1120  C   LEU A  68      21.684 106.371  50.101  1.00  0.00           C  
ATOM   1121  O   LEU A  68      22.230 107.394  50.511  1.00  0.00           O  
ATOM   1122  CB  LEU A  68      19.442 105.723  50.998  1.00  0.00           C  
ATOM   1123  CG  LEU A  68      20.106 105.903  52.368  1.00  0.00           C  
ATOM   1124  CD1 LEU A  68      20.020 107.365  52.787  1.00  0.00           C  
ATOM   1125  CD2 LEU A  68      19.418 105.003  53.386  1.00  0.00           C  
ATOM   1126  H   LEU A  68      19.364 104.755  48.645  1.00  0.00           H  
ATOM   1127  HA  LEU A  68      19.859 107.378  49.671  1.00  0.00           H  
ATOM   1128 1HB  LEU A  68      18.447 106.161  51.050  1.00  0.00           H  
ATOM   1129 2HB  LEU A  68      19.338 104.653  50.818  1.00  0.00           H  
ATOM   1130  HG  LEU A  68      21.160 105.636  52.302  1.00  0.00           H  
ATOM   1131 1HD1 LEU A  68      20.492 107.491  53.763  1.00  0.00           H  
ATOM   1132 2HD1 LEU A  68      20.537 107.983  52.053  1.00  0.00           H  
ATOM   1133 3HD1 LEU A  68      18.976 107.665  52.846  1.00  0.00           H  
ATOM   1134 1HD2 LEU A  68      19.889 105.131  54.361  1.00  0.00           H  
ATOM   1135 2HD2 LEU A  68      18.362 105.271  53.455  1.00  0.00           H  
ATOM   1136 3HD2 LEU A  68      19.508 103.963  53.072  1.00  0.00           H  
ATOM   1137  N   ALA A  69      22.341 105.237  49.882  1.00  0.00           N  
ATOM   1138  CA  ALA A  69      23.775 105.125  50.120  1.00  0.00           C  
ATOM   1139  C   ALA A  69      24.561 106.028  49.174  1.00  0.00           C  
ATOM   1140  O   ALA A  69      25.532 106.667  49.578  1.00  0.00           O  
ATOM   1141  CB  ALA A  69      24.227 103.681  49.971  1.00  0.00           C  
ATOM   1142  H   ALA A  69      21.836 104.433  49.545  1.00  0.00           H  
ATOM   1143  HA  ALA A  69      23.979 105.455  51.139  1.00  0.00           H  
ATOM   1144 1HB  ALA A  69      25.299 103.615  50.148  1.00  0.00           H  
ATOM   1145 2HB  ALA A  69      23.699 103.060  50.692  1.00  0.00           H  
ATOM   1146 3HB  ALA A  69      24.006 103.334  48.962  1.00  0.00           H  
ATOM   1147  N   GLU A  70      24.135 106.072  47.917  1.00  0.00           N  
ATOM   1148  CA  GLU A  70      24.800 106.894  46.913  1.00  0.00           C  
ATOM   1149  C   GLU A  70      24.676 108.376  47.246  1.00  0.00           C  
ATOM   1150  O   GLU A  70      25.630 109.139  47.089  1.00  0.00           O  
ATOM   1151  CB  GLU A  70      24.212 106.622  45.527  1.00  0.00           C  
ATOM   1152  CG  GLU A  70      24.649 105.303  44.906  1.00  0.00           C  
ATOM   1153  CD  GLU A  70      23.971 105.021  43.594  1.00  0.00           C  
ATOM   1154  OE1 GLU A  70      23.101 105.770  43.222  1.00  0.00           O  
ATOM   1155  OE2 GLU A  70      24.323 104.051  42.963  1.00  0.00           O1-
ATOM   1156  H   GLU A  70      23.331 105.522  47.650  1.00  0.00           H  
ATOM   1157  HA  GLU A  70      25.858 106.639  46.912  1.00  0.00           H  
ATOM   1158 1HB  GLU A  70      23.123 106.620  45.588  1.00  0.00           H  
ATOM   1159 2HB  GLU A  70      24.499 107.424  44.845  1.00  0.00           H  
ATOM   1160 1HG  GLU A  70      25.727 105.328  44.746  1.00  0.00           H  
ATOM   1161 2HG  GLU A  70      24.430 104.494  45.605  1.00  0.00           H  
ATOM   1162  N   PHE A  71      23.497 108.777  47.704  1.00  0.00           N  
ATOM   1163  CA  PHE A  71      23.245 110.169  48.062  1.00  0.00           C  
ATOM   1164  C   PHE A  71      24.107 110.599  49.242  1.00  0.00           C  
ATOM   1165  O   PHE A  71      24.640 111.708  49.262  1.00  0.00           O  
ATOM   1166  CB  PHE A  71      21.768 110.378  48.400  1.00  0.00           C  
ATOM   1167  CG  PHE A  71      21.403 111.812  48.663  1.00  0.00           C  
ATOM   1168  CD1 PHE A  71      21.704 112.801  47.736  1.00  0.00           C  
ATOM   1169  CD2 PHE A  71      20.759 112.174  49.834  1.00  0.00           C  
ATOM   1170  CE1 PHE A  71      21.368 114.120  47.976  1.00  0.00           C  
ATOM   1171  CE2 PHE A  71      20.420 113.492  50.075  1.00  0.00           C  
ATOM   1172  CZ  PHE A  71      20.726 114.465  49.146  1.00  0.00           C  
ATOM   1173  H   PHE A  71      22.754 108.102  47.812  1.00  0.00           H  
ATOM   1174  HA  PHE A  71      23.516 110.791  47.207  1.00  0.00           H  
ATOM   1175 1HB  PHE A  71      21.153 110.016  47.576  1.00  0.00           H  
ATOM   1176 2HB  PHE A  71      21.512 109.793  49.283  1.00  0.00           H  
ATOM   1177  HD1 PHE A  71      22.212 112.526  46.810  1.00  0.00           H  
ATOM   1178  HD2 PHE A  71      20.517 111.406  50.569  1.00  0.00           H  
ATOM   1179  HE1 PHE A  71      21.612 114.886  47.241  1.00  0.00           H  
ATOM   1180  HE2 PHE A  71      19.912 113.763  51.002  1.00  0.00           H  
ATOM   1181  HZ  PHE A  71      20.463 115.506  49.338  1.00  0.00           H  
ATOM   1182  N   ALA A  72      24.236 109.715  50.224  1.00  0.00           N  
ATOM   1183  CA  ALA A  72      25.032 110.001  51.414  1.00  0.00           C  
ATOM   1184  C   ALA A  72      26.505 110.166  51.061  1.00  0.00           C  
ATOM   1185  O   ALA A  72      27.183 111.048  51.589  1.00  0.00           O  
ATOM   1186  CB  ALA A  72      24.855 108.900  52.448  1.00  0.00           C  
ATOM   1187  H   ALA A  72      23.772 108.820  50.149  1.00  0.00           H  
ATOM   1188  HA  ALA A  72      24.681 110.944  51.835  1.00  0.00           H  
ATOM   1189 1HB  ALA A  72      25.458 109.128  53.329  1.00  0.00           H  
ATOM   1190 2HB  ALA A  72      23.806 108.831  52.732  1.00  0.00           H  
ATOM   1191 3HB  ALA A  72      25.179 107.948  52.025  1.00  0.00           H  
ATOM   1192  N   GLU A  73      26.996 109.312  50.169  1.00  0.00           N  
ATOM   1193  CA  GLU A  73      28.388 109.363  49.746  1.00  0.00           C  
ATOM   1194  C   GLU A  73      28.696 110.659  49.009  1.00  0.00           C  
ATOM   1195  O   GLU A  73      29.749 111.262  49.205  1.00  0.00           O  
ATOM   1196  CB  GLU A  73      28.720 108.165  48.854  1.00  0.00           C  
ATOM   1197  CG  GLU A  73      28.787 106.833  49.587  1.00  0.00           C  
ATOM   1198  CD  GLU A  73      29.038 105.671  48.670  1.00  0.00           C  
ATOM   1199  OE1 GLU A  73      29.044 105.869  47.476  1.00  0.00           O  
ATOM   1200  OE2 GLU A  73      29.223 104.580  49.157  1.00  0.00           O1-
ATOM   1201  H   GLU A  73      26.386 108.609  49.774  1.00  0.00           H  
ATOM   1202  HA  GLU A  73      29.014 109.330  50.638  1.00  0.00           H  
ATOM   1203 1HB  GLU A  73      27.966 108.077  48.069  1.00  0.00           H  
ATOM   1204 2HB  GLU A  73      29.682 108.327  48.366  1.00  0.00           H  
ATOM   1205 1HG  GLU A  73      29.588 106.877  50.325  1.00  0.00           H  
ATOM   1206 2HG  GLU A  73      27.850 106.673  50.120  1.00  0.00           H  
ATOM   1207  N   ARG A  74      27.766 111.082  48.157  1.00  0.00           N  
ATOM   1208  CA  ARG A  74      27.935 112.309  47.387  1.00  0.00           C  
ATOM   1209  C   ARG A  74      27.980 113.530  48.297  1.00  0.00           C  
ATOM   1210  O   ARG A  74      28.775 114.443  48.086  1.00  0.00           O  
ATOM   1211  CB  ARG A  74      26.802 112.471  46.382  1.00  0.00           C  
ATOM   1212  CG  ARG A  74      26.949 113.656  45.441  1.00  0.00           C  
ATOM   1213  CD  ARG A  74      28.206 113.580  44.655  1.00  0.00           C  
ATOM   1214  NE  ARG A  74      28.338 114.700  43.735  1.00  0.00           N  
ATOM   1215  CZ  ARG A  74      29.461 115.007  43.058  1.00  0.00           C  
ATOM   1216  NH1 ARG A  74      30.540 114.270  43.209  1.00  0.00           N1+
ATOM   1217  NH2 ARG A  74      29.477 116.047  42.244  1.00  0.00           N  
ATOM   1218  H   ARG A  74      26.923 110.540  48.041  1.00  0.00           H  
ATOM   1219  HA  ARG A  74      28.888 112.249  46.862  1.00  0.00           H  
ATOM   1220 1HB  ARG A  74      26.727 111.571  45.774  1.00  0.00           H  
ATOM   1221 2HB  ARG A  74      25.858 112.584  46.914  1.00  0.00           H  
ATOM   1222 1HG  ARG A  74      26.109 113.671  44.745  1.00  0.00           H  
ATOM   1223 2HG  ARG A  74      26.957 114.582  46.018  1.00  0.00           H  
ATOM   1224 1HD  ARG A  74      29.059 113.594  45.332  1.00  0.00           H  
ATOM   1225 2HD  ARG A  74      28.218 112.659  44.075  1.00  0.00           H  
ATOM   1226  HE  ARG A  74      27.528 115.290  43.592  1.00  0.00           H  
ATOM   1227 1HH1 ARG A  74      30.527 113.474  43.831  1.00  0.00           H  
ATOM   1228 2HH1 ARG A  74      31.381 114.500  42.701  1.00  0.00           H  
ATOM   1229 1HH2 ARG A  74      28.649 116.613  42.130  1.00  0.00           H  
ATOM   1230 2HH2 ARG A  74      30.321 116.276  41.738  1.00  0.00           H  
ATOM   1231  N   LEU A  75      27.118 113.537  49.309  1.00  0.00           N  
ATOM   1232  CA  LEU A  75      27.056 114.646  50.255  1.00  0.00           C  
ATOM   1233  C   LEU A  75      28.346 114.758  51.055  1.00  0.00           C  
ATOM   1234  O   LEU A  75      28.845 115.857  51.297  1.00  0.00           O  
ATOM   1235  CB  LEU A  75      25.868 114.466  51.207  1.00  0.00           C  
ATOM   1236  CG  LEU A  75      24.484 114.436  50.549  1.00  0.00           C  
ATOM   1237  CD1 LEU A  75      23.412 114.284  51.620  1.00  0.00           C  
ATOM   1238  CD2 LEU A  75      24.275 115.713  49.745  1.00  0.00           C  
ATOM   1239  H   LEU A  75      26.489 112.755  49.427  1.00  0.00           H  
ATOM   1240  HA  LEU A  75      26.934 115.570  49.686  1.00  0.00           H  
ATOM   1241 1HB  LEU A  75      25.997 113.529  51.750  1.00  0.00           H  
ATOM   1242 2HB  LEU A  75      25.875 115.282  51.929  1.00  0.00           H  
ATOM   1243  HG  LEU A  75      24.416 113.575  49.884  1.00  0.00           H  
ATOM   1244 1HD1 LEU A  75      22.429 114.263  51.151  1.00  0.00           H  
ATOM   1245 2HD1 LEU A  75      23.576 113.354  52.165  1.00  0.00           H  
ATOM   1246 3HD1 LEU A  75      23.468 115.123  52.310  1.00  0.00           H  
ATOM   1247 1HD2 LEU A  75      23.292 115.692  49.276  1.00  0.00           H  
ATOM   1248 2HD2 LEU A  75      24.341 116.573  50.410  1.00  0.00           H  
ATOM   1249 3HD2 LEU A  75      25.044 115.787  48.976  1.00  0.00           H  
ATOM   1250  N   VAL A  76      28.883 113.613  51.466  1.00  0.00           N  
ATOM   1251  CA  VAL A  76      30.118 113.581  52.242  1.00  0.00           C  
ATOM   1252  C   VAL A  76      31.294 114.104  51.428  1.00  0.00           C  
ATOM   1253  O   VAL A  76      32.140 114.838  51.941  1.00  0.00           O  
ATOM   1254  CB  VAL A  76      30.417 112.145  52.711  1.00  0.00           C  
ATOM   1255  CG1 VAL A  76      31.747 112.092  53.447  1.00  0.00           C  
ATOM   1256  CG2 VAL A  76      29.286 111.643  53.598  1.00  0.00           C  
ATOM   1257  H   VAL A  76      28.427 112.745  51.235  1.00  0.00           H  
ATOM   1258  HA  VAL A  76      29.993 114.235  53.106  1.00  0.00           H  
ATOM   1259  HB  VAL A  76      30.508 111.498  51.836  1.00  0.00           H  
ATOM   1260 1HG1 VAL A  76      31.942 111.069  53.770  1.00  0.00           H  
ATOM   1261 2HG1 VAL A  76      32.545 112.421  52.781  1.00  0.00           H  
ATOM   1262 3HG1 VAL A  76      31.706 112.745  54.318  1.00  0.00           H  
ATOM   1263 1HG2 VAL A  76      29.506 110.626  53.924  1.00  0.00           H  
ATOM   1264 2HG2 VAL A  76      29.195 112.293  54.469  1.00  0.00           H  
ATOM   1265 3HG2 VAL A  76      28.353 111.650  53.037  1.00  0.00           H  
ATOM   1266  N   GLU A  77      31.341 113.719  50.156  1.00  0.00           N  
ATOM   1267  CA  GLU A  77      32.418 114.148  49.268  1.00  0.00           C  
ATOM   1268  C   GLU A  77      32.380 115.655  49.049  1.00  0.00           C  
ATOM   1269  O   GLU A  77      33.420 116.314  49.028  1.00  0.00           O  
ATOM   1270  CB  GLU A  77      32.316 113.426  47.923  1.00  0.00           C  
ATOM   1271  CG  GLU A  77      32.718 111.959  47.966  1.00  0.00           C  
ATOM   1272  CD  GLU A  77      32.455 111.243  46.670  1.00  0.00           C  
ATOM   1273  OE1 GLU A  77      31.872 111.835  45.795  1.00  0.00           O  
ATOM   1274  OE2 GLU A  77      32.837 110.101  46.558  1.00  0.00           O1-
ATOM   1275  H   GLU A  77      30.618 113.117  49.797  1.00  0.00           H  
ATOM   1276  HA  GLU A  77      33.365 113.903  49.743  1.00  0.00           H  
ATOM   1277 1HB  GLU A  77      31.292 113.482  47.555  1.00  0.00           H  
ATOM   1278 2HB  GLU A  77      32.954 113.927  47.191  1.00  0.00           H  
ATOM   1279 1HG  GLU A  77      33.781 111.890  48.195  1.00  0.00           H  
ATOM   1280 2HG  GLU A  77      32.170 111.466  48.767  1.00  0.00           H  
ATOM   1281  N   ILE A  78      31.178 116.197  48.883  1.00  0.00           N  
ATOM   1282  CA  ILE A  78      31.007 117.627  48.666  1.00  0.00           C  
ATOM   1283  C   ILE A  78      31.449 118.428  49.884  1.00  0.00           C  
ATOM   1284  O   ILE A  78      32.084 119.475  49.752  1.00  0.00           O  
ATOM   1285  CB  ILE A  78      29.539 117.960  48.336  1.00  0.00           C  
ATOM   1286  CG1 ILE A  78      29.143 117.353  46.989  1.00  0.00           C  
ATOM   1287  CG2 ILE A  78      29.324 119.467  48.332  1.00  0.00           C  
ATOM   1288  CD1 ILE A  78      29.970 117.854  45.827  1.00  0.00           C  
ATOM   1289  H   ILE A  78      30.363 115.601  48.911  1.00  0.00           H  
ATOM   1290  HA  ILE A  78      31.636 117.922  47.823  1.00  0.00           H  
ATOM   1291  HB  ILE A  78      28.888 117.512  49.087  1.00  0.00           H  
ATOM   1292 1HG1 ILE A  78      29.244 116.268  47.035  1.00  0.00           H  
ATOM   1293 2HG1 ILE A  78      28.097 117.575  46.783  1.00  0.00           H  
ATOM   1294 1HG2 ILE A  78      28.281 119.684  48.096  1.00  0.00           H  
ATOM   1295 2HG2 ILE A  78      29.568 119.873  49.312  1.00  0.00           H  
ATOM   1296 3HG2 ILE A  78      29.967 119.922  47.578  1.00  0.00           H  
ATOM   1297 1HD1 ILE A  78      29.628 117.380  44.905  1.00  0.00           H  
ATOM   1298 2HD1 ILE A  78      29.857 118.937  45.741  1.00  0.00           H  
ATOM   1299 3HD1 ILE A  78      31.018 117.613  45.993  1.00  0.00           H  
ATOM   1300  N   LEU A  79      31.111 117.929  51.067  1.00  0.00           N  
ATOM   1301  CA  LEU A  79      31.472 118.600  52.311  1.00  0.00           C  
ATOM   1302  C   LEU A  79      32.983 118.627  52.502  1.00  0.00           C  
ATOM   1303  O   LEU A  79      33.546 119.632  52.937  1.00  0.00           O  
ATOM   1304  CB  LEU A  79      30.813 117.893  53.503  1.00  0.00           C  
ATOM   1305  CG  LEU A  79      31.204 118.424  54.889  1.00  0.00           C  
ATOM   1306  CD1 LEU A  79      30.842 119.898  54.988  1.00  0.00           C  
ATOM   1307  CD2 LEU A  79      30.492 117.613  55.963  1.00  0.00           C  
ATOM   1308  H   LEU A  79      30.587 117.065  51.106  1.00  0.00           H  
ATOM   1309  HA  LEU A  79      31.124 119.631  52.256  1.00  0.00           H  
ATOM   1310 1HB  LEU A  79      29.733 117.984  53.407  1.00  0.00           H  
ATOM   1311 2HB  LEU A  79      31.073 116.835  53.467  1.00  0.00           H  
ATOM   1312  HG  LEU A  79      32.283 118.335  55.023  1.00  0.00           H  
ATOM   1313 1HD1 LEU A  79      31.119 120.276  55.974  1.00  0.00           H  
ATOM   1314 2HD1 LEU A  79      31.378 120.459  54.222  1.00  0.00           H  
ATOM   1315 3HD1 LEU A  79      29.768 120.022  54.843  1.00  0.00           H  
ATOM   1316 1HD2 LEU A  79      30.772 117.989  56.947  1.00  0.00           H  
ATOM   1317 2HD2 LEU A  79      29.414 117.701  55.830  1.00  0.00           H  
ATOM   1318 3HD2 LEU A  79      30.784 116.564  55.877  1.00  0.00           H  
ATOM   1319  N   ARG A  80      33.637 117.518  52.174  1.00  0.00           N  
ATOM   1320  CA  ARG A  80      35.085 117.413  52.308  1.00  0.00           C  
ATOM   1321  C   ARG A  80      35.797 118.379  51.370  1.00  0.00           C  
ATOM   1322  O   ARG A  80      36.787 119.009  51.744  1.00  0.00           O  
ATOM   1323  CB  ARG A  80      35.547 115.993  52.015  1.00  0.00           C  
ATOM   1324  CG  ARG A  80      37.036 115.750  52.221  1.00  0.00           C  
ATOM   1325  CD  ARG A  80      37.395 114.325  52.003  1.00  0.00           C  
ATOM   1326  NE  ARG A  80      37.183 113.919  50.623  1.00  0.00           N  
ATOM   1327  CZ  ARG A  80      38.050 114.151  49.616  1.00  0.00           C  
ATOM   1328  NH1 ARG A  80      39.177 114.787  49.852  1.00  0.00           N1+
ATOM   1329  NH2 ARG A  80      37.767 113.740  48.394  1.00  0.00           N  
ATOM   1330  H   ARG A  80      33.117 116.726  51.821  1.00  0.00           H  
ATOM   1331  HA  ARG A  80      35.349 117.683  53.330  1.00  0.00           H  
ATOM   1332 1HB  ARG A  80      35.010 115.296  52.654  1.00  0.00           H  
ATOM   1333 2HB  ARG A  80      35.312 115.739  50.982  1.00  0.00           H  
ATOM   1334 1HG  ARG A  80      37.604 116.359  51.515  1.00  0.00           H  
ATOM   1335 2HG  ARG A  80      37.312 116.021  53.240  1.00  0.00           H  
ATOM   1336 1HD  ARG A  80      38.446 114.174  52.247  1.00  0.00           H  
ATOM   1337 2HD  ARG A  80      36.779 113.694  52.641  1.00  0.00           H  
ATOM   1338  HE  ARG A  80      36.329 113.428  50.402  1.00  0.00           H  
ATOM   1339 1HH1 ARG A  80      39.393 115.101  50.788  1.00  0.00           H  
ATOM   1340 2HH1 ARG A  80      39.825 114.960  49.099  1.00  0.00           H  
ATOM   1341 1HH2 ARG A  80      36.901 113.252  48.211  1.00  0.00           H  
ATOM   1342 2HH2 ARG A  80      38.415 113.914  47.639  1.00  0.00           H  
ATOM   1343  N   GLU A  81      35.288 118.495  50.146  1.00  0.00           N  
ATOM   1344  CA  GLU A  81      35.873 119.384  49.153  1.00  0.00           C  
ATOM   1345  C   GLU A  81      35.757 120.840  49.581  1.00  0.00           C  
ATOM   1346  O   GLU A  81      36.683 121.630  49.393  1.00  0.00           O  
ATOM   1347  CB  GLU A  81      35.195 119.187  47.797  1.00  0.00           C  
ATOM   1348  CG  GLU A  81      35.578 117.900  47.083  1.00  0.00           C  
ATOM   1349  CD  GLU A  81      34.827 117.694  45.796  1.00  0.00           C  
ATOM   1350  OE1 GLU A  81      33.946 118.473  45.517  1.00  0.00           O  
ATOM   1351  OE2 GLU A  81      35.131 116.759  45.096  1.00  0.00           O1-
ATOM   1352  H   GLU A  81      34.474 117.948  49.902  1.00  0.00           H  
ATOM   1353  HA  GLU A  81      36.932 119.146  49.065  1.00  0.00           H  
ATOM   1354 1HB  GLU A  81      34.112 119.188  47.926  1.00  0.00           H  
ATOM   1355 2HB  GLU A  81      35.445 120.020  47.140  1.00  0.00           H  
ATOM   1356 1HG  GLU A  81      36.647 117.919  46.866  1.00  0.00           H  
ATOM   1357 2HG  GLU A  81      35.386 117.057  47.747  1.00  0.00           H  
ATOM   1358  N   ALA A  82      34.583 121.149  50.162  1.00  0.00           N  
ATOM   1359  CA  ALA A  82      34.162 122.497  50.539  1.00  0.00           C  
ATOM   1360  C   ALA A  82      35.025 123.101  51.641  1.00  0.00           C  
ATOM   1361  O   ALA A  82      35.119 124.321  51.771  1.00  0.00           O  
ATOM   1362  CB  ALA A  82      32.704 122.485  50.973  1.00  0.00           C  
ATOM   1363  H   ALA A  82      33.927 120.410  50.366  1.00  0.00           H  
ATOM   1364  HA  ALA A  82      34.269 123.142  49.667  1.00  0.00           H  
ATOM   1365 1HB  ALA A  82      32.395 123.496  51.243  1.00  0.00           H  
ATOM   1366 2HB  ALA A  82      32.084 122.121  50.156  1.00  0.00           H  
ATOM   1367 3HB  ALA A  82      32.588 121.830  51.836  1.00  0.00           H  
ATOM   1368  N   GLY A  83      35.651 122.239  52.432  1.00  0.00           N  
ATOM   1369  CA  GLY A  83      36.417 122.682  53.588  1.00  0.00           C  
ATOM   1370  C   GLY A  83      35.538 122.828  54.827  1.00  0.00           C  
ATOM   1371  O   GLY A  83      35.675 123.784  55.590  1.00  0.00           O  
ATOM   1372  H   GLY A  83      35.594 121.253  52.227  1.00  0.00           H  
ATOM   1373 1HA  GLY A  83      37.216 121.968  53.792  1.00  0.00           H  
ATOM   1374 2HA  GLY A  83      36.889 123.639  53.367  1.00  0.00           H  
ATOM   1375  N   GLY A  84      34.638 121.873  55.019  1.00  0.00           N  
ATOM   1376  CA  GLY A  84      33.928 121.718  56.287  1.00  0.00           C  
ATOM   1377  C   GLY A  84      34.843 121.093  57.333  1.00  0.00           C  
ATOM   1378  O   GLY A  84      35.567 120.137  57.047  1.00  0.00           O  
ATOM   1379  H   GLY A  84      34.436 121.228  54.269  1.00  0.00           H  
ATOM   1380 1HA  GLY A  84      33.578 122.693  56.629  1.00  0.00           H  
ATOM   1381 2HA  GLY A  84      33.047 121.095  56.136  1.00  0.00           H  
ATOM   1382  N   SER A  85      34.812 121.627  58.545  1.00  0.00           N  
ATOM   1383  CA  SER A  85      35.765 121.239  59.579  1.00  0.00           C  
ATOM   1384  C   SER A  85      35.497 119.817  60.032  1.00  0.00           C  
ATOM   1385  O   SER A  85      34.537 119.185  59.591  1.00  0.00           O  
ATOM   1386  CB  SER A  85      35.679 122.183  60.764  1.00  0.00           C  
ATOM   1387  OG  SER A  85      34.468 122.023  61.445  1.00  0.00           O  
ATOM   1388  H   SER A  85      34.109 122.323  58.758  1.00  0.00           H  
ATOM   1389  HA  SER A  85      36.771 121.304  59.165  1.00  0.00           H  
ATOM   1390 1HB  SER A  85      36.511 121.992  61.441  1.00  0.00           H  
ATOM   1391 2HB  SER A  85      35.771 123.211  60.416  1.00  0.00           H  
ATOM   1392  HG  SER A  85      34.607 122.390  62.323  1.00  0.00           H  
ATOM   1393  N   PRO A  86      36.357 119.317  60.912  1.00  0.00           N  
ATOM   1394  CA  PRO A  86      36.304 117.922  61.307  1.00  0.00           C  
ATOM   1395  C   PRO A  86      35.056 117.622  62.115  1.00  0.00           C  
ATOM   1396  O   PRO A  86      34.489 116.534  62.016  1.00  0.00           O  
ATOM   1397  CB  PRO A  86      37.574 117.758  62.147  1.00  0.00           C  
ATOM   1398  CG  PRO A  86      38.481 118.833  61.656  1.00  0.00           C  
ATOM   1399  CD  PRO A  86      37.562 119.983  61.344  1.00  0.00           C  
ATOM   1400  NV  PRO A  86      36.329 119.303  60.902  1.00  0.00           N  
ATOM   1401  HA  PRO A  86      36.266 117.315  60.402  1.00  0.00           H  
ATOM   1402 1HB  PRO A  86      37.334 117.858  63.216  1.00  0.00           H  
ATOM   1403 2HB  PRO A  86      37.992 116.750  62.004  1.00  0.00           H  
ATOM   1404 1HG  PRO A  86      39.226 119.083  62.424  1.00  0.00           H  
ATOM   1405 2HG  PRO A  86      39.040 118.486  60.773  1.00  0.00           H  
ATOM   1406 1HD  PRO A  86      37.401 120.583  62.252  1.00  0.00           H  
ATOM   1407 2HD  PRO A  86      38.002 120.601  60.544  1.00  0.00           H  
ATOM   1408  N   GLU A  87      34.588 118.569  62.936  1.00  0.00           N  
ATOM   1409  CA  GLU A  87      33.384 118.281  63.705  1.00  0.00           C  
ATOM   1410  C   GLU A  87      32.175 118.117  62.794  1.00  0.00           C  
ATOM   1411  O   GLU A  87      31.342 117.234  63.004  1.00  0.00           O  
ATOM   1412  CB  GLU A  87      33.120 119.395  64.722  1.00  0.00           C  
ATOM   1413  CG  GLU A  87      34.159 119.492  65.830  1.00  0.00           C  
ATOM   1414  CD  GLU A  87      35.401 120.225  65.403  1.00  0.00           C  
ATOM   1415  OE1 GLU A  87      35.451 120.670  64.282  1.00  0.00           O  
ATOM   1416  OE2 GLU A  87      36.303 120.340  66.201  1.00  0.00           O1-
ATOM   1417  H   GLU A  87      35.078 119.448  63.001  1.00  0.00           H  
ATOM   1418  HA  GLU A  87      33.534 117.339  64.232  1.00  0.00           H  
ATOM   1419 1HB  GLU A  87      33.087 120.356  64.209  1.00  0.00           H  
ATOM   1420 2HB  GLU A  87      32.149 119.239  65.189  1.00  0.00           H  
ATOM   1421 1HG  GLU A  87      33.721 120.011  66.681  1.00  0.00           H  
ATOM   1422 2HG  GLU A  87      34.429 118.488  66.151  1.00  0.00           H  
ATOM   1423  N   LEU A  88      32.082 118.971  61.782  1.00  0.00           N  
ATOM   1424  CA  LEU A  88      30.973 118.922  60.835  1.00  0.00           C  
ATOM   1425  C   LEU A  88      30.991 117.628  60.036  1.00  0.00           C  
ATOM   1426  O   LEU A  88      29.945 117.023  59.792  1.00  0.00           O  
ATOM   1427  CB  LEU A  88      31.037 120.123  59.881  1.00  0.00           C  
ATOM   1428  CG  LEU A  88      30.751 121.489  60.513  1.00  0.00           C  
ATOM   1429  CD1 LEU A  88      31.027 122.588  59.492  1.00  0.00           C  
ATOM   1430  CD2 LEU A  88      29.308 121.537  60.990  1.00  0.00           C  
ATOM   1431  H   LEU A  88      32.797 119.675  61.664  1.00  0.00           H  
ATOM   1432  HA  LEU A  88      30.043 118.954  61.402  1.00  0.00           H  
ATOM   1433 1HB  LEU A  88      32.032 120.161  59.442  1.00  0.00           H  
ATOM   1434 2HB  LEU A  88      30.315 119.967  59.081  1.00  0.00           H  
ATOM   1435  HG  LEU A  88      31.419 121.646  61.360  1.00  0.00           H  
ATOM   1436 1HD1 LEU A  88      30.824 123.561  59.942  1.00  0.00           H  
ATOM   1437 2HD1 LEU A  88      32.070 122.542  59.185  1.00  0.00           H  
ATOM   1438 3HD1 LEU A  88      30.385 122.448  58.625  1.00  0.00           H  
ATOM   1439 1HD2 LEU A  88      29.103 122.511  61.439  1.00  0.00           H  
ATOM   1440 2HD2 LEU A  88      28.640 121.382  60.143  1.00  0.00           H  
ATOM   1441 3HD2 LEU A  88      29.143 120.754  61.730  1.00  0.00           H  
ATOM   1442  N   VAL A  89      32.181 117.205  59.626  1.00  0.00           N  
ATOM   1443  CA  VAL A  89      32.336 115.979  58.852  1.00  0.00           C  
ATOM   1444  C   VAL A  89      31.932 114.758  59.668  1.00  0.00           C  
ATOM   1445  O   VAL A  89      31.284 113.844  59.156  1.00  0.00           O  
ATOM   1446  CB  VAL A  89      33.795 115.822  58.386  1.00  0.00           C  
ATOM   1447  CG1 VAL A  89      34.004 114.459  57.741  1.00  0.00           C  
ATOM   1448  CG2 VAL A  89      34.151 116.937  57.415  1.00  0.00           C  
ATOM   1449  H   VAL A  89      33.001 117.746  59.859  1.00  0.00           H  
ATOM   1450  HA  VAL A  89      31.674 116.038  57.990  1.00  0.00           H  
ATOM   1451  HB  VAL A  89      34.451 115.870  59.254  1.00  0.00           H  
ATOM   1452 1HG1 VAL A  89      35.041 114.365  57.417  1.00  0.00           H  
ATOM   1453 2HG1 VAL A  89      33.777 113.676  58.466  1.00  0.00           H  
ATOM   1454 3HG1 VAL A  89      33.344 114.359  56.880  1.00  0.00           H  
ATOM   1455 1HG2 VAL A  89      35.184 116.820  57.088  1.00  0.00           H  
ATOM   1456 2HG2 VAL A  89      33.490 116.890  56.549  1.00  0.00           H  
ATOM   1457 3HG2 VAL A  89      34.034 117.902  57.908  1.00  0.00           H  
ATOM   1458  N   GLU A  90      32.317 114.747  60.939  1.00  0.00           N  
ATOM   1459  CA  GLU A  90      31.993 113.637  61.828  1.00  0.00           C  
ATOM   1460  C   GLU A  90      30.491 113.526  62.047  1.00  0.00           C  
ATOM   1461  O   GLU A  90      29.937 112.426  62.068  1.00  0.00           O  
ATOM   1462  CB  GLU A  90      32.703 113.807  63.172  1.00  0.00           C  
ATOM   1463  CG  GLU A  90      32.612 112.597  64.089  1.00  0.00           C  
ATOM   1464  CD  GLU A  90      31.329 112.553  64.876  1.00  0.00           C  
ATOM   1465  OE1 GLU A  90      30.785 113.596  65.144  1.00  0.00           O  
ATOM   1466  OE2 GLU A  90      30.896 111.475  65.207  1.00  0.00           O1-
ATOM   1467  H   GLU A  90      32.844 115.529  61.299  1.00  0.00           H  
ATOM   1468  HA  GLU A  90      32.332 112.717  61.356  1.00  0.00           H  
ATOM   1469 1HB  GLU A  90      33.758 114.019  63.003  1.00  0.00           H  
ATOM   1470 2HB  GLU A  90      32.279 114.660  63.703  1.00  0.00           H  
ATOM   1471 1HG  GLU A  90      32.685 111.692  63.488  1.00  0.00           H  
ATOM   1472 2HG  GLU A  90      33.454 112.611  64.780  1.00  0.00           H  
ATOM   1473  N   GLU A  91      29.833 114.670  62.209  1.00  0.00           N  
ATOM   1474  CA  GLU A  91      28.393 114.701  62.425  1.00  0.00           C  
ATOM   1475  C   GLU A  91      27.641 114.179  61.209  1.00  0.00           C  
ATOM   1476  O   GLU A  91      26.661 113.446  61.339  1.00  0.00           O  
ATOM   1477  CB  GLU A  91      27.932 116.123  62.750  1.00  0.00           C  
ATOM   1478  CG  GLU A  91      28.386 116.638  64.108  1.00  0.00           C  
ATOM   1479  CD  GLU A  91      27.979 118.062  64.362  1.00  0.00           C  
ATOM   1480  OE1 GLU A  91      27.457 118.680  63.465  1.00  0.00           O  
ATOM   1481  OE2 GLU A  91      28.191 118.533  65.455  1.00  0.00           O1-
ATOM   1482  H   GLU A  91      30.346 115.538  62.180  1.00  0.00           H  
ATOM   1483  HA  GLU A  91      28.162 114.045  63.265  1.00  0.00           H  
ATOM   1484 1HB  GLU A  91      28.309 116.810  61.991  1.00  0.00           H  
ATOM   1485 2HB  GLU A  91      26.843 116.171  62.721  1.00  0.00           H  
ATOM   1486 1HG  GLU A  91      27.958 116.006  64.885  1.00  0.00           H  
ATOM   1487 2HG  GLU A  91      29.471 116.557  64.170  1.00  0.00           H  
ATOM   1488  N   LEU A  92      28.104 114.564  60.024  1.00  0.00           N  
ATOM   1489  CA  LEU A  92      27.475 114.138  58.779  1.00  0.00           C  
ATOM   1490  C   LEU A  92      27.596 112.630  58.590  1.00  0.00           C  
ATOM   1491  O   LEU A  92      26.652 111.973  58.154  1.00  0.00           O  
ATOM   1492  CB  LEU A  92      28.115 114.861  57.587  1.00  0.00           C  
ATOM   1493  CG  LEU A  92      27.519 114.533  56.211  1.00  0.00           C  
ATOM   1494  CD1 LEU A  92      26.039 114.896  56.198  1.00  0.00           C  
ATOM   1495  CD2 LEU A  92      28.278 115.292  55.135  1.00  0.00           C  
ATOM   1496  H   LEU A  92      28.913 115.168  59.985  1.00  0.00           H  
ATOM   1497  HA  LEU A  92      26.415 114.383  58.834  1.00  0.00           H  
ATOM   1498 1HB  LEU A  92      28.019 115.935  57.742  1.00  0.00           H  
ATOM   1499 2HB  LEU A  92      29.175 114.612  57.557  1.00  0.00           H  
ATOM   1500  HG  LEU A  92      27.599 113.461  56.027  1.00  0.00           H  
ATOM   1501 1HD1 LEU A  92      25.617 114.663  55.221  1.00  0.00           H  
ATOM   1502 2HD1 LEU A  92      25.517 114.324  56.966  1.00  0.00           H  
ATOM   1503 3HD1 LEU A  92      25.926 115.962  56.398  1.00  0.00           H  
ATOM   1504 1HD2 LEU A  92      27.854 115.057  54.157  1.00  0.00           H  
ATOM   1505 2HD2 LEU A  92      28.197 116.363  55.319  1.00  0.00           H  
ATOM   1506 3HD2 LEU A  92      29.329 114.998  55.155  1.00  0.00           H  
ATOM   1507  N   LEU A  93      28.764 112.089  58.921  1.00  0.00           N  
ATOM   1508  CA  LEU A  93      29.011 110.658  58.789  1.00  0.00           C  
ATOM   1509  C   LEU A  93      28.117 109.856  59.726  1.00  0.00           C  
ATOM   1510  O   LEU A  93      27.589 108.810  59.351  1.00  0.00           O  
ATOM   1511  CB  LEU A  93      30.483 110.345  59.081  1.00  0.00           C  
ATOM   1512  CG  LEU A  93      31.492 110.858  58.043  1.00  0.00           C  
ATOM   1513  CD1 LEU A  93      32.906 110.630  58.557  1.00  0.00           C  
ATOM   1514  CD2 LEU A  93      31.267 110.141  56.721  1.00  0.00           C  
ATOM   1515  H   LEU A  93      29.500 112.685  59.272  1.00  0.00           H  
ATOM   1516  HA  LEU A  93      28.769 110.368  57.766  1.00  0.00           H  
ATOM   1517 1HB  LEU A  93      30.747 110.782  60.041  1.00  0.00           H  
ATOM   1518 2HB  LEU A  93      30.601 109.264  59.150  1.00  0.00           H  
ATOM   1519  HG  LEU A  93      31.356 111.931  57.903  1.00  0.00           H  
ATOM   1520 1HD1 LEU A  93      33.623 110.995  57.820  1.00  0.00           H  
ATOM   1521 2HD1 LEU A  93      33.045 111.171  59.493  1.00  0.00           H  
ATOM   1522 3HD1 LEU A  93      33.068 109.566  58.723  1.00  0.00           H  
ATOM   1523 1HD2 LEU A  93      31.983 110.506  55.984  1.00  0.00           H  
ATOM   1524 2HD2 LEU A  93      31.405 109.068  56.859  1.00  0.00           H  
ATOM   1525 3HD2 LEU A  93      30.254 110.334  56.368  1.00  0.00           H  
ATOM   1526  N   LYS A  94      27.953 110.354  60.948  1.00  0.00           N  
ATOM   1527  CA  LYS A  94      27.122 109.685  61.942  1.00  0.00           C  
ATOM   1528  C   LYS A  94      25.662 109.655  61.510  1.00  0.00           C  
ATOM   1529  O   LYS A  94      24.974 108.651  61.683  1.00  0.00           O  
ATOM   1530  CB  LYS A  94      27.256 110.370  63.301  1.00  0.00           C  
ATOM   1531  CG  LYS A  94      26.479 109.697  64.425  1.00  0.00           C  
ATOM   1532  CD  LYS A  94      26.736 110.382  65.761  1.00  0.00           C  
ATOM   1533  CE  LYS A  94      25.947 109.719  66.882  1.00  0.00           C  
ATOM   1534  NZ  LYS A  94      26.189 110.377  68.195  1.00  0.00           N1+
ATOM   1535  H   LYS A  94      28.415 111.217  61.194  1.00  0.00           H  
ATOM   1536  HA  LYS A  94      27.465 108.654  62.028  1.00  0.00           H  
ATOM   1537 1HB  LYS A  94      28.306 110.401  63.592  1.00  0.00           H  
ATOM   1538 2HB  LYS A  94      26.909 111.402  63.224  1.00  0.00           H  
ATOM   1539 1HG  LYS A  94      25.413 109.738  64.205  1.00  0.00           H  
ATOM   1540 2HG  LYS A  94      26.777 108.652  64.498  1.00  0.00           H  
ATOM   1541 1HD  LYS A  94      27.800 110.333  65.996  1.00  0.00           H  
ATOM   1542 2HD  LYS A  94      26.444 111.429  65.694  1.00  0.00           H  
ATOM   1543 1HE  LYS A  94      24.884 109.766  66.655  1.00  0.00           H  
ATOM   1544 2HE  LYS A  94      26.235 108.671  66.958  1.00  0.00           H  
ATOM   1545 1HZ  LYS A  94      25.650 109.909  68.910  1.00  0.00           H  
ATOM   1546 2HZ  LYS A  94      27.171 110.323  68.424  1.00  0.00           H  
ATOM   1547 3HZ  LYS A  94      25.909 111.346  68.142  1.00  0.00           H  
ATOM   1548  N   ARG A  95      25.195 110.765  60.950  1.00  0.00           N  
ATOM   1549  CA  ARG A  95      23.813 110.870  60.494  1.00  0.00           C  
ATOM   1550  C   ARG A  95      23.538 109.904  59.348  1.00  0.00           C  
ATOM   1551  O   ARG A  95      22.482 109.277  59.294  1.00  0.00           O  
ATOM   1552  CB  ARG A  95      23.505 112.291  60.042  1.00  0.00           C  
ATOM   1553  CG  ARG A  95      22.049 112.547  59.685  1.00  0.00           C  
ATOM   1554  CD  ARG A  95      21.819 113.961  59.296  1.00  0.00           C  
ATOM   1555  NE  ARG A  95      22.093 114.876  60.392  1.00  0.00           N  
ATOM   1556  CZ  ARG A  95      21.228 115.159  61.387  1.00  0.00           C  
ATOM   1557  NH1 ARG A  95      20.041 114.592  61.406  1.00  0.00           N1+
ATOM   1558  NH2 ARG A  95      21.572 116.008  62.340  1.00  0.00           N  
ATOM   1559  H   ARG A  95      25.811 111.558  60.835  1.00  0.00           H  
ATOM   1560  HA  ARG A  95      23.162 110.599  61.323  1.00  0.00           H  
ATOM   1561 1HB  ARG A  95      23.779 112.991  60.829  1.00  0.00           H  
ATOM   1562 2HB  ARG A  95      24.106 112.532  59.164  1.00  0.00           H  
ATOM   1563 1HG  ARG A  95      21.764 111.909  58.847  1.00  0.00           H  
ATOM   1564 2HG  ARG A  95      21.419 112.320  60.544  1.00  0.00           H  
ATOM   1565 1HD  ARG A  95      22.473 114.220  58.464  1.00  0.00           H  
ATOM   1566 2HD  ARG A  95      20.780 114.092  58.994  1.00  0.00           H  
ATOM   1567  HE  ARG A  95      22.995 115.331  60.410  1.00  0.00           H  
ATOM   1568 1HH1 ARG A  95      19.779 113.944  60.677  1.00  0.00           H  
ATOM   1569 2HH1 ARG A  95      19.394 114.805  62.150  1.00  0.00           H  
ATOM   1570 1HH2 ARG A  95      22.483 116.443  62.323  1.00  0.00           H  
ATOM   1571 2HH2 ARG A  95      20.923 116.220  63.083  1.00  0.00           H  
ATOM   1572  N   ILE A  96      24.494 109.793  58.431  1.00  0.00           N  
ATOM   1573  CA  ILE A  96      24.355 108.904  57.285  1.00  0.00           C  
ATOM   1574  C   ILE A  96      24.290 107.446  57.722  1.00  0.00           C  
ATOM   1575  O   ILE A  96      23.504 106.662  57.190  1.00  0.00           O  
ATOM   1576  CB  ILE A  96      25.521 109.091  56.298  1.00  0.00           C  
ATOM   1577  CG1 ILE A  96      25.448 110.475  55.644  1.00  0.00           C  
ATOM   1578  CG2 ILE A  96      25.508 107.999  55.242  1.00  0.00           C  
ATOM   1579  CD1 ILE A  96      26.692 110.849  54.870  1.00  0.00           C  
ATOM   1580  H   ILE A  96      25.339 110.337  58.532  1.00  0.00           H  
ATOM   1581  HA  ILE A  96      23.417 109.143  56.783  1.00  0.00           H  
ATOM   1582  HB  ILE A  96      26.466 109.050  56.840  1.00  0.00           H  
ATOM   1583 1HG1 ILE A  96      24.599 110.511  54.964  1.00  0.00           H  
ATOM   1584 2HG1 ILE A  96      25.285 111.233  56.411  1.00  0.00           H  
ATOM   1585 1HG2 ILE A  96      26.339 108.148  54.552  1.00  0.00           H  
ATOM   1586 2HG2 ILE A  96      25.606 107.027  55.724  1.00  0.00           H  
ATOM   1587 3HG2 ILE A  96      24.567 108.038  54.691  1.00  0.00           H  
ATOM   1588 1HD1 ILE A  96      26.565 111.843  54.436  1.00  0.00           H  
ATOM   1589 2HD1 ILE A  96      27.552 110.855  55.542  1.00  0.00           H  
ATOM   1590 3HD1 ILE A  96      26.857 110.126  54.074  1.00  0.00           H  
ATOM   1591  N   MET A  97      25.121 107.089  58.695  1.00  0.00           N  
ATOM   1592  CA  MET A  97      25.159 105.724  59.207  1.00  0.00           C  
ATOM   1593  C   MET A  97      23.846 105.352  59.883  1.00  0.00           C  
ATOM   1594  O   MET A  97      23.345 104.239  59.721  1.00  0.00           O  
ATOM   1595  CB  MET A  97      26.324 105.557  60.182  1.00  0.00           C  
ATOM   1596  CG  MET A  97      27.701 105.624  59.533  1.00  0.00           C  
ATOM   1597  SD  MET A  97      29.041 105.460  60.729  1.00  0.00           S  
ATOM   1598  CE  MET A  97      30.467 105.676  59.668  1.00  0.00           C  
ATOM   1599  H   MET A  97      25.741 107.779  59.092  1.00  0.00           H  
ATOM   1600  HA  MET A  97      25.302 105.050  58.362  1.00  0.00           H  
ATOM   1601 1HB  MET A  97      26.276 106.334  60.942  1.00  0.00           H  
ATOM   1602 2HB  MET A  97      26.242 104.595  60.687  1.00  0.00           H  
ATOM   1603 1HG  MET A  97      27.796 104.827  58.796  1.00  0.00           H  
ATOM   1604 2HG  MET A  97      27.813 106.577  59.018  1.00  0.00           H  
ATOM   1605 1HE  MET A  97      31.378 105.601  60.264  1.00  0.00           H  
ATOM   1606 2HE  MET A  97      30.470 104.901  58.900  1.00  0.00           H  
ATOM   1607 3HE  MET A  97      30.424 106.657  59.195  1.00  0.00           H  
ATOM   1608  N   GLU A  98      23.291 106.290  60.643  1.00  0.00           N  
ATOM   1609  CA  GLU A  98      22.034 106.062  61.346  1.00  0.00           C  
ATOM   1610  C   GLU A  98      20.885 105.856  60.369  1.00  0.00           C  
ATOM   1611  O   GLU A  98      20.029 104.996  60.574  1.00  0.00           O  
ATOM   1612  CB  GLU A  98      21.721 107.238  62.275  1.00  0.00           C  
ATOM   1613  CG  GLU A  98      20.451 107.071  63.095  1.00  0.00           C  
ATOM   1614  CD  GLU A  98      20.530 105.931  64.073  1.00  0.00           C  
ATOM   1615  OE1 GLU A  98      21.622 105.528  64.399  1.00  0.00           O  
ATOM   1616  OE2 GLU A  98      19.500 105.464  64.496  1.00  0.00           O1-
ATOM   1617  H   GLU A  98      23.752 107.183  60.737  1.00  0.00           H  
ATOM   1618  HA  GLU A  98      22.137 105.153  61.937  1.00  0.00           H  
ATOM   1619 1HB  GLU A  98      22.549 107.384  62.968  1.00  0.00           H  
ATOM   1620 2HB  GLU A  98      21.622 108.150  61.687  1.00  0.00           H  
ATOM   1621 1HG  GLU A  98      20.262 107.993  63.644  1.00  0.00           H  
ATOM   1622 2HG  GLU A  98      19.614 106.905  62.418  1.00  0.00           H  
ATOM   1623  N   ILE A  99      20.873 106.649  59.303  1.00  0.00           N  
ATOM   1624  CA  ILE A  99      19.828 106.555  58.290  1.00  0.00           C  
ATOM   1625  C   ILE A  99      19.878 105.213  57.571  1.00  0.00           C  
ATOM   1626  O   ILE A  99      18.842 104.606  57.295  1.00  0.00           O  
ATOM   1627  CB  ILE A  99      19.954 107.694  57.263  1.00  0.00           C  
ATOM   1628  CG1 ILE A  99      19.645 109.043  57.918  1.00  0.00           C  
ATOM   1629  CG2 ILE A  99      19.030 107.450  56.080  1.00  0.00           C  
ATOM   1630  CD1 ILE A  99      20.004 110.236  57.061  1.00  0.00           C  
ATOM   1631  H   ILE A  99      21.604 107.337  59.191  1.00  0.00           H  
ATOM   1632  HA  ILE A  99      18.862 106.630  58.791  1.00  0.00           H  
ATOM   1633  HB  ILE A  99      20.982 107.747  56.903  1.00  0.00           H  
ATOM   1634 1HG1 ILE A  99      18.583 109.098  58.154  1.00  0.00           H  
ATOM   1635 2HG1 ILE A  99      20.192 109.124  58.859  1.00  0.00           H  
ATOM   1636 1HG2 ILE A  99      19.131 108.265  55.363  1.00  0.00           H  
ATOM   1637 2HG2 ILE A  99      19.294 106.509  55.600  1.00  0.00           H  
ATOM   1638 3HG2 ILE A  99      17.997 107.401  56.429  1.00  0.00           H  
ATOM   1639 1HD1 ILE A  99      19.757 111.155  57.593  1.00  0.00           H  
ATOM   1640 2HD1 ILE A  99      21.072 110.220  56.844  1.00  0.00           H  
ATOM   1641 3HD1 ILE A  99      19.443 110.195  56.131  1.00  0.00           H  
ATOM   1642  N   ILE A 100      21.087 104.754  57.268  1.00  0.00           N  
ATOM   1643  CA  ILE A 100      21.275 103.482  56.580  1.00  0.00           C  
ATOM   1644  C   ILE A 100      20.801 102.316  57.437  1.00  0.00           C  
ATOM   1645  O   ILE A 100      20.175 101.380  56.939  1.00  0.00           O  
ATOM   1646  CB  ILE A 100      22.753 103.276  56.204  1.00  0.00           C  
ATOM   1647  CG1 ILE A 100      23.205 104.346  55.208  1.00  0.00           C  
ATOM   1648  CG2 ILE A 100      22.964 101.884  55.627  1.00  0.00           C  
ATOM   1649  CD1 ILE A 100      22.428 104.340  53.909  1.00  0.00           C  
ATOM   1650  H   ILE A 100      21.898 105.300  57.521  1.00  0.00           H  
ATOM   1651  HA  ILE A 100      20.672 103.498  55.672  1.00  0.00           H  
ATOM   1652  HB  ILE A 100      23.374 103.389  57.091  1.00  0.00           H  
ATOM   1653 1HG1 ILE A 100      23.103 105.331  55.661  1.00  0.00           H  
ATOM   1654 2HG1 ILE A 100      24.260 104.202  54.972  1.00  0.00           H  
ATOM   1655 1HG2 ILE A 100      24.015 101.754  55.365  1.00  0.00           H  
ATOM   1656 2HG2 ILE A 100      22.681 101.138  56.368  1.00  0.00           H  
ATOM   1657 3HG2 ILE A 100      22.350 101.762  54.734  1.00  0.00           H  
ATOM   1658 1HD1 ILE A 100      22.807 105.125  53.255  1.00  0.00           H  
ATOM   1659 2HD1 ILE A 100      22.546 103.372  53.419  1.00  0.00           H  
ATOM   1660 3HD1 ILE A 100      21.373 104.516  54.116  1.00  0.00           H  
ATOM   1661  N   GLU A 101      21.099 102.380  58.731  1.00  0.00           N  
ATOM   1662  CA  GLU A 101      20.703 101.329  59.660  1.00  0.00           C  
ATOM   1663  C   GLU A 101      19.187 101.246  59.785  1.00  0.00           C  
ATOM   1664  O   GLU A 101      18.618 100.154  59.834  1.00  0.00           O  
ATOM   1665  CB  GLU A 101      21.324 101.574  61.038  1.00  0.00           C  
ATOM   1666  CG  GLU A 101      21.154 100.424  62.018  1.00  0.00           C  
ATOM   1667  CD  GLU A 101      19.823 100.441  62.716  1.00  0.00           C  
ATOM   1668  OE1 GLU A 101      19.275 101.504  62.883  1.00  0.00           O  
ATOM   1669  OE2 GLU A 101      19.354  99.390  63.083  1.00  0.00           O1-
ATOM   1670  H   GLU A 101      21.614 103.176  59.078  1.00  0.00           H  
ATOM   1671  HA  GLU A 101      21.059 100.377  59.268  1.00  0.00           H  
ATOM   1672 1HB  GLU A 101      22.391 101.765  60.926  1.00  0.00           H  
ATOM   1673 2HB  GLU A 101      20.877 102.463  61.485  1.00  0.00           H  
ATOM   1674 1HG  GLU A 101      21.256  99.483  61.478  1.00  0.00           H  
ATOM   1675 2HG  GLU A 101      21.949 100.473  62.761  1.00  0.00           H  
ATOM   1676  N   ARG A 102      18.538 102.404  59.834  1.00  0.00           N  
ATOM   1677  CA  ARG A 102      17.086 102.464  59.952  1.00  0.00           C  
ATOM   1678  C   ARG A 102      16.408 101.880  58.721  1.00  0.00           C  
ATOM   1679  O   ARG A 102      15.411 101.164  58.829  1.00  0.00           O  
ATOM   1680  CB  ARG A 102      16.626 103.901  60.148  1.00  0.00           C  
ATOM   1681  CG  ARG A 102      16.969 104.505  61.499  1.00  0.00           C  
ATOM   1682  CD  ARG A 102      16.538 105.924  61.593  1.00  0.00           C  
ATOM   1683  NE  ARG A 102      16.865 106.506  62.883  1.00  0.00           N  
ATOM   1684  CZ  ARG A 102      16.715 107.808  63.198  1.00  0.00           C  
ATOM   1685  NH1 ARG A 102      16.238 108.648  62.304  1.00  0.00           N1+
ATOM   1686  NH2 ARG A 102      17.042 108.241  64.401  1.00  0.00           N  
ATOM   1687  H   ARG A 102      19.064 103.266  59.789  1.00  0.00           H  
ATOM   1688  HA  ARG A 102      16.791 101.865  60.813  1.00  0.00           H  
ATOM   1689 1HB  ARG A 102      17.070 104.534  59.380  1.00  0.00           H  
ATOM   1690 2HB  ARG A 102      15.543 103.955  60.029  1.00  0.00           H  
ATOM   1691 1HG  ARG A 102      16.470 103.942  62.286  1.00  0.00           H  
ATOM   1692 2HG  ARG A 102      18.049 104.466  61.651  1.00  0.00           H  
ATOM   1693 1HD  ARG A 102      17.036 106.508  60.819  1.00  0.00           H  
ATOM   1694 2HD  ARG A 102      15.460 105.985  61.456  1.00  0.00           H  
ATOM   1695  HE  ARG A 102      17.233 105.892  63.597  1.00  0.00           H  
ATOM   1696 1HH1 ARG A 102      15.988 108.317  61.383  1.00  0.00           H  
ATOM   1697 2HH1 ARG A 102      16.124 109.624  62.537  1.00  0.00           H  
ATOM   1698 1HH2 ARG A 102      17.407 107.596  65.089  1.00  0.00           H  
ATOM   1699 2HH2 ARG A 102      16.927 109.216  64.635  1.00  0.00           H  
ATOM   1700  N   ARG A 103      16.955 102.186  57.549  1.00  0.00           N  
ATOM   1701  CA  ARG A 103      16.404 101.691  56.293  1.00  0.00           C  
ATOM   1702  C   ARG A 103      16.515 100.175  56.203  1.00  0.00           C  
ATOM   1703  O   ARG A 103      15.728  99.525  55.515  1.00  0.00           O  
ATOM   1704  CB  ARG A 103      17.123 102.322  55.109  1.00  0.00           C  
ATOM   1705  CG  ARG A 103      16.639 101.852  53.745  1.00  0.00           C  
ATOM   1706  CD  ARG A 103      15.235 102.263  53.489  1.00  0.00           C  
ATOM   1707  NE  ARG A 103      14.754 101.780  52.206  1.00  0.00           N  
ATOM   1708  CZ  ARG A 103      14.258 100.546  51.990  1.00  0.00           C  
ATOM   1709  NH1 ARG A 103      14.184  99.684  52.981  1.00  0.00           N1+
ATOM   1710  NH2 ARG A 103      13.845 100.200  50.783  1.00  0.00           N  
ATOM   1711  H   ARG A 103      17.774 102.778  57.528  1.00  0.00           H  
ATOM   1712  HA  ARG A 103      15.346 101.952  56.262  1.00  0.00           H  
ATOM   1713 1HB  ARG A 103      17.004 103.403  55.147  1.00  0.00           H  
ATOM   1714 2HB  ARG A 103      18.189 102.105  55.173  1.00  0.00           H  
ATOM   1715 1HG  ARG A 103      17.270 102.285  52.968  1.00  0.00           H  
ATOM   1716 2HG  ARG A 103      16.693 100.765  53.694  1.00  0.00           H  
ATOM   1717 1HD  ARG A 103      14.589 101.861  54.270  1.00  0.00           H  
ATOM   1718 2HD  ARG A 103      15.169 103.351  53.489  1.00  0.00           H  
ATOM   1719  HE  ARG A 103      14.795 102.414  51.418  1.00  0.00           H  
ATOM   1720 1HH1 ARG A 103      14.499  99.948  53.904  1.00  0.00           H  
ATOM   1721 2HH1 ARG A 103      13.812  98.760  52.820  1.00  0.00           H  
ATOM   1722 1HH2 ARG A 103      13.902 100.861  50.022  1.00  0.00           H  
ATOM   1723 2HH2 ARG A 103      13.474  99.276  50.622  1.00  0.00           H  
ATOM   1724  N   GLY A 104      17.461  99.586  56.873  1.00  0.00           N  
ATOM   1725  CA  GLY A 104      17.392  98.137  56.943  1.00  0.00           C  
ATOM   1726  C   GLY A 104      17.983  97.559  55.677  1.00  0.00           C  
ATOM   1727  O   GLY A 104      17.558  96.503  55.207  1.00  0.00           O  
ATOM   1728  H   GLY A 104      18.183 100.146  57.300  1.00  0.00           H  
ATOM   1729 1HA  GLY A 104      17.936  97.790  57.822  1.00  0.00           H  
ATOM   1730 2HA  GLY A 104      16.354  97.828  57.065  1.00  0.00           H  
ATOM   1731  N   ALA A 105      18.966  98.276  55.148  1.00  0.00           N  
ATOM   1732  CA  ALA A 105      19.660  97.885  53.938  1.00  0.00           C  
ATOM   1733  C   ALA A 105      20.452  96.601  54.150  1.00  0.00           C  
ATOM   1734  O   ALA A 105      20.938  96.333  55.248  1.00  0.00           O  
ATOM   1735  CB  ALA A 105      20.579  99.007  53.473  1.00  0.00           C  
ATOM   1736  H   ALA A 105      19.249  99.134  55.603  1.00  0.00           H  
ATOM   1737  HA  ALA A 105      18.922  97.717  53.153  1.00  0.00           H  
ATOM   1738 1HB  ALA A 105      21.092  98.702  52.561  1.00  0.00           H  
ATOM   1739 2HB  ALA A 105      19.989  99.902  53.275  1.00  0.00           H  
ATOM   1740 3HB  ALA A 105      21.313  99.221  54.248  1.00  0.00           H  
ATOM   1741  N   PRO A 106      20.574  95.814  53.089  1.00  0.00           N  
ATOM   1742  CA  PRO A 106      21.229  94.517  53.167  1.00  0.00           C  
ATOM   1743  C   PRO A 106      22.665  94.645  53.661  1.00  0.00           C  
ATOM   1744  O   PRO A 106      23.343  95.634  53.380  1.00  0.00           O  
ATOM   1745  CB  PRO A 106      21.171  94.019  51.720  1.00  0.00           C  
ATOM   1746  CG  PRO A 106      20.006  94.740  51.130  1.00  0.00           C  
ATOM   1747  CD  PRO A 106      20.045  96.100  51.776  1.00  0.00           C  
ATOM   1748  NV  PRO A 106      20.586  95.807  53.117  1.00  0.00           N  
ATOM   1749  HA  PRO A 106      20.676  93.892  53.870  1.00  0.00           H  
ATOM   1750 1HB  PRO A 106      22.117  94.243  51.205  1.00  0.00           H  
ATOM   1751 2HB  PRO A 106      21.048  92.925  51.704  1.00  0.00           H  
ATOM   1752 1HG  PRO A 106      20.104  94.787  50.037  1.00  0.00           H  
ATOM   1753 2HG  PRO A 106      19.074  94.196  51.344  1.00  0.00           H  
ATOM   1754 1HD  PRO A 106      20.706  96.762  51.199  1.00  0.00           H  
ATOM   1755 2HD  PRO A 106      19.026  96.513  51.819  1.00  0.00           H  
ATOM   1756  N   PRO A 107      23.121  93.637  54.398  1.00  0.00           N  
ATOM   1757  CA  PRO A 107      24.348  93.742  55.179  1.00  0.00           C  
ATOM   1758  C   PRO A 107      25.541  94.139  54.326  1.00  0.00           C  
ATOM   1759  O   PRO A 107      26.427  94.863  54.779  1.00  0.00           O  
ATOM   1760  CB  PRO A 107      24.509  92.328  55.745  1.00  0.00           C  
ATOM   1761  CG  PRO A 107      23.115  91.804  55.826  1.00  0.00           C  
ATOM   1762  CD  PRO A 107      22.441  92.346  54.593  1.00  0.00           C  
ATOM   1763  NV  PRO A 107      23.120  93.640  54.395  1.00  0.00           N  
ATOM   1764  HA  PRO A 107      24.209  94.510  55.941  1.00  0.00           H  
ATOM   1765 1HB  PRO A 107      25.153  91.730  55.084  1.00  0.00           H  
ATOM   1766 2HB  PRO A 107      25.006  92.371  56.727  1.00  0.00           H  
ATOM   1767 1HG  PRO A 107      23.125  90.704  55.854  1.00  0.00           H  
ATOM   1768 2HG  PRO A 107      22.636  92.143  56.754  1.00  0.00           H  
ATOM   1769 1HD  PRO A 107      22.616  91.662  53.749  1.00  0.00           H  
ATOM   1770 2HD  PRO A 107      21.365  92.460  54.784  1.00  0.00           H  
ATOM   1771  N   GLU A 108      25.579  93.667  53.085  1.00  0.00           N  
ATOM   1772  CA  GLU A 108      26.678  94.010  52.202  1.00  0.00           C  
ATOM   1773  C   GLU A 108      26.638  95.493  51.848  1.00  0.00           C  
ATOM   1774  O   GLU A 108      27.677  96.152  51.777  1.00  0.00           O  
ATOM   1775  CB  GLU A 108      26.626  93.163  50.929  1.00  0.00           C  
ATOM   1776  CG  GLU A 108      26.875  91.678  51.152  1.00  0.00           C  
ATOM   1777  CD  GLU A 108      25.656  90.948  51.644  1.00  0.00           C  
ATOM   1778  OE1 GLU A 108      24.632  91.570  51.786  1.00  0.00           O  
ATOM   1779  OE2 GLU A 108      25.752  89.766  51.881  1.00  0.00           O1-
ATOM   1780  H   GLU A 108      24.834  93.065  52.766  1.00  0.00           H  
ATOM   1781  HA  GLU A 108      27.612  93.812  52.732  1.00  0.00           H  
ATOM   1782 1HB  GLU A 108      25.649  93.271  50.460  1.00  0.00           H  
ATOM   1783 2HB  GLU A 108      27.372  93.525  50.221  1.00  0.00           H  
ATOM   1784 1HG  GLU A 108      27.199  91.229  50.213  1.00  0.00           H  
ATOM   1785 2HG  GLU A 108      27.680  91.559  51.877  1.00  0.00           H  
ATOM   1786  N   LEU A 109      25.434  96.023  51.627  1.00  0.00           N  
ATOM   1787  CA  LEU A 109      25.297  97.440  51.314  1.00  0.00           C  
ATOM   1788  C   LEU A 109      25.671  98.308  52.507  1.00  0.00           C  
ATOM   1789  O   LEU A 109      26.326  99.339  52.357  1.00  0.00           O  
ATOM   1790  CB  LEU A 109      23.860  97.751  50.877  1.00  0.00           C  
ATOM   1791  CG  LEU A 109      23.574  97.612  49.378  1.00  0.00           C  
ATOM   1792  CD1 LEU A 109      24.444  98.592  48.600  1.00  0.00           C  
ATOM   1793  CD2 LEU A 109      23.843  96.180  48.939  1.00  0.00           C  
ATOM   1794  H   LEU A 109      24.619  95.429  51.680  1.00  0.00           H  
ATOM   1795  HA  LEU A 109      25.985  97.675  50.501  1.00  0.00           H  
ATOM   1796 1HB  LEU A 109      23.185  97.079  51.407  1.00  0.00           H  
ATOM   1797 2HB  LEU A 109      23.622  98.773  51.168  1.00  0.00           H  
ATOM   1798  HG  LEU A 109      22.532  97.862  49.179  1.00  0.00           H  
ATOM   1799 1HD1 LEU A 109      24.241  98.493  47.535  1.00  0.00           H  
ATOM   1800 2HD1 LEU A 109      24.216  99.610  48.921  1.00  0.00           H  
ATOM   1801 3HD1 LEU A 109      25.496  98.377  48.791  1.00  0.00           H  
ATOM   1802 1HD2 LEU A 109      23.639  96.081  47.872  1.00  0.00           H  
ATOM   1803 2HD2 LEU A 109      24.885  95.928  49.134  1.00  0.00           H  
ATOM   1804 3HD2 LEU A 109      23.196  95.502  49.497  1.00  0.00           H  
ATOM   1805  N   LEU A 110      25.248  97.886  53.694  1.00  0.00           N  
ATOM   1806  CA  LEU A 110      25.536  98.625  54.918  1.00  0.00           C  
ATOM   1807  C   LEU A 110      27.032  98.648  55.206  1.00  0.00           C  
ATOM   1808  O   LEU A 110      27.579  99.672  55.617  1.00  0.00           O  
ATOM   1809  CB  LEU A 110      24.790  98.000  56.103  1.00  0.00           C  
ATOM   1810  CG  LEU A 110      24.923  98.745  57.438  1.00  0.00           C  
ATOM   1811  CD1 LEU A 110      23.701  98.458  58.302  1.00  0.00           C  
ATOM   1812  CD2 LEU A 110      26.201  98.309  58.139  1.00  0.00           C  
ATOM   1813  H   LEU A 110      24.711  97.032  53.750  1.00  0.00           H  
ATOM   1814  HA  LEU A 110      25.208  99.654  54.779  1.00  0.00           H  
ATOM   1815 1HB  LEU A 110      23.731  97.946  55.857  1.00  0.00           H  
ATOM   1816 2HB  LEU A 110      25.161  96.986  56.250  1.00  0.00           H  
ATOM   1817  HG  LEU A 110      24.956  99.819  57.255  1.00  0.00           H  
ATOM   1818 1HD1 LEU A 110      23.795  98.987  59.251  1.00  0.00           H  
ATOM   1819 2HD1 LEU A 110      22.803  98.797  57.786  1.00  0.00           H  
ATOM   1820 3HD1 LEU A 110      23.630  97.387  58.489  1.00  0.00           H  
ATOM   1821 1HD2 LEU A 110      26.294  98.839  59.087  1.00  0.00           H  
ATOM   1822 2HD2 LEU A 110      26.167  97.236  58.324  1.00  0.00           H  
ATOM   1823 3HD2 LEU A 110      27.058  98.542  57.506  1.00  0.00           H  
ATOM   1824  N   ILE A 111      27.690  97.514  54.989  1.00  0.00           N  
ATOM   1825  CA  ILE A 111      29.123  97.402  55.226  1.00  0.00           C  
ATOM   1826  C   ILE A 111      29.910  98.303  54.281  1.00  0.00           C  
ATOM   1827  O   ILE A 111      30.881  98.944  54.683  1.00  0.00           O  
ATOM   1828  CB  ILE A 111      29.597  95.947  55.061  1.00  0.00           C  
ATOM   1829  CG1 ILE A 111      29.018  95.069  56.171  1.00  0.00           C  
ATOM   1830  CG2 ILE A 111      31.116  95.878  55.059  1.00  0.00           C  
ATOM   1831  CD1 ILE A 111      29.207  93.586  55.940  1.00  0.00           C  
ATOM   1832  H   ILE A 111      27.183  96.709  54.650  1.00  0.00           H  
ATOM   1833  HA  ILE A 111      29.326  97.731  56.244  1.00  0.00           H  
ATOM   1834  HB  ILE A 111      29.224  95.549  54.116  1.00  0.00           H  
ATOM   1835 1HG1 ILE A 111      29.486  95.328  57.121  1.00  0.00           H  
ATOM   1836 2HG1 ILE A 111      27.949  95.262  56.270  1.00  0.00           H  
ATOM   1837 1HG2 ILE A 111      31.433  94.843  54.942  1.00  0.00           H  
ATOM   1838 2HG2 ILE A 111      31.507  96.473  54.234  1.00  0.00           H  
ATOM   1839 3HG2 ILE A 111      31.499  96.270  56.003  1.00  0.00           H  
ATOM   1840 1HD1 ILE A 111      28.771  93.029  56.768  1.00  0.00           H  
ATOM   1841 2HD1 ILE A 111      28.716  93.298  55.010  1.00  0.00           H  
ATOM   1842 3HD1 ILE A 111      30.271  93.361  55.874  1.00  0.00           H  
ATOM   1843  N   LYS A 112      29.484  98.348  53.023  1.00  0.00           N  
ATOM   1844  CA  LYS A 112      30.147  99.172  52.017  1.00  0.00           C  
ATOM   1845  C   LYS A 112      30.024 100.653  52.351  1.00  0.00           C  
ATOM   1846  O   LYS A 112      30.977 101.416  52.195  1.00  0.00           O  
ATOM   1847  CB  LYS A 112      29.568  98.893  50.630  1.00  0.00           C  
ATOM   1848  CG  LYS A 112      29.926  97.527  50.062  1.00  0.00           C  
ATOM   1849  CD  LYS A 112      29.299  97.318  48.692  1.00  0.00           C  
ATOM   1850  CE  LYS A 112      29.648  95.948  48.125  1.00  0.00           C  
ATOM   1851  NZ  LYS A 112      29.008  95.713  46.803  1.00  0.00           N1+
ATOM   1852  H   LYS A 112      28.680  97.799  52.756  1.00  0.00           H  
ATOM   1853  HA  LYS A 112      31.206  98.916  52.017  1.00  0.00           H  
ATOM   1854 1HB  LYS A 112      28.481  98.966  50.669  1.00  0.00           H  
ATOM   1855 2HB  LYS A 112      29.921  99.651  49.930  1.00  0.00           H  
ATOM   1856 1HG  LYS A 112      31.009  97.441  49.972  1.00  0.00           H  
ATOM   1857 2HG  LYS A 112      29.573  96.748  50.736  1.00  0.00           H  
ATOM   1858 1HD  LYS A 112      28.214  97.403  48.769  1.00  0.00           H  
ATOM   1859 2HD  LYS A 112      29.658  98.085  48.004  1.00  0.00           H  
ATOM   1860 1HE  LYS A 112      30.727  95.865  48.013  1.00  0.00           H  
ATOM   1861 2HE  LYS A 112      29.315  95.174  48.818  1.00  0.00           H  
ATOM   1862 1HZ  LYS A 112      29.263  94.797  46.461  1.00  0.00           H  
ATOM   1863 2HZ  LYS A 112      28.004  95.771  46.898  1.00  0.00           H  
ATOM   1864 3HZ  LYS A 112      29.324  96.415  46.147  1.00  0.00           H  
ATOM   1865  N   LEU A 113      28.844 101.056  52.810  1.00  0.00           N  
ATOM   1866  CA  LEU A 113      28.594 102.448  53.166  1.00  0.00           C  
ATOM   1867  C   LEU A 113      29.455 102.875  54.348  1.00  0.00           C  
ATOM   1868  O   LEU A 113      29.988 103.986  54.369  1.00  0.00           O  
ATOM   1869  CB  LEU A 113      27.113 102.649  53.508  1.00  0.00           C  
ATOM   1870  CG  LEU A 113      26.684 104.097  53.780  1.00  0.00           C  
ATOM   1871  CD1 LEU A 113      27.093 104.490  55.191  1.00  0.00           C  
ATOM   1872  CD2 LEU A 113      27.320 105.017  52.749  1.00  0.00           C  
ATOM   1873  H   LEU A 113      28.101 100.380  52.917  1.00  0.00           H  
ATOM   1874  HA  LEU A 113      28.864 103.068  52.313  1.00  0.00           H  
ATOM   1875 1HB  LEU A 113      26.512 102.276  52.678  1.00  0.00           H  
ATOM   1876 2HB  LEU A 113      26.876 102.062  54.394  1.00  0.00           H  
ATOM   1877  HG  LEU A 113      25.598 104.173  53.714  1.00  0.00           H  
ATOM   1878 1HD1 LEU A 113      26.790 105.519  55.385  1.00  0.00           H  
ATOM   1879 2HD1 LEU A 113      26.609 103.828  55.909  1.00  0.00           H  
ATOM   1880 3HD1 LEU A 113      28.175 104.407  55.292  1.00  0.00           H  
ATOM   1881 1HD2 LEU A 113      27.016 106.047  52.941  1.00  0.00           H  
ATOM   1882 2HD2 LEU A 113      28.406 104.942  52.816  1.00  0.00           H  
ATOM   1883 3HD2 LEU A 113      26.997 104.725  51.749  1.00  0.00           H  
ATOM   1884  N   LEU A 114      29.584 101.992  55.330  1.00  0.00           N  
ATOM   1885  CA  LEU A 114      30.381 102.277  56.519  1.00  0.00           C  
ATOM   1886  C   LEU A 114      31.854 102.443  56.169  1.00  0.00           C  
ATOM   1887  O   LEU A 114      32.532 103.325  56.695  1.00  0.00           O  
ATOM   1888  CB  LEU A 114      30.217 101.153  57.550  1.00  0.00           C  
ATOM   1889  CG  LEU A 114      28.836 101.052  58.208  1.00  0.00           C  
ATOM   1890  CD1 LEU A 114      28.772  99.792  59.063  1.00  0.00           C  
ATOM   1891  CD2 LEU A 114      28.579 102.294  59.047  1.00  0.00           C  
ATOM   1892  H   LEU A 114      29.120 101.098  55.253  1.00  0.00           H  
ATOM   1893  HA  LEU A 114      30.030 103.220  56.942  1.00  0.00           H  
ATOM   1894 1HB  LEU A 114      30.423 100.202  57.062  1.00  0.00           H  
ATOM   1895 2HB  LEU A 114      30.952 101.299  58.342  1.00  0.00           H  
ATOM   1896  HG  LEU A 114      28.071 100.968  57.437  1.00  0.00           H  
ATOM   1897 1HD1 LEU A 114      27.791  99.719  59.530  1.00  0.00           H  
ATOM   1898 2HD1 LEU A 114      28.941  98.916  58.436  1.00  0.00           H  
ATOM   1899 3HD1 LEU A 114      29.539  99.837  59.835  1.00  0.00           H  
ATOM   1900 1HD2 LEU A 114      27.597 102.222  59.515  1.00  0.00           H  
ATOM   1901 2HD2 LEU A 114      29.344 102.378  59.819  1.00  0.00           H  
ATOM   1902 3HD2 LEU A 114      28.612 103.177  58.408  1.00  0.00           H  
ATOM   1903  N   GLU A 115      32.344 101.589  55.275  1.00  0.00           N  
ATOM   1904  CA  GLU A 115      33.739 101.639  54.853  1.00  0.00           C  
ATOM   1905  C   GLU A 115      34.044 102.935  54.114  1.00  0.00           C  
ATOM   1906  O   GLU A 115      35.099 103.539  54.311  1.00  0.00           O  
ATOM   1907  CB  GLU A 115      34.069 100.441  53.959  1.00  0.00           C  
ATOM   1908  CG  GLU A 115      34.088  99.102  54.685  1.00  0.00           C  
ATOM   1909  CD  GLU A 115      34.344  97.942  53.763  1.00  0.00           C  
ATOM   1910  OE1 GLU A 115      34.390  98.150  52.576  1.00  0.00           O  
ATOM   1911  OE2 GLU A 115      34.493  96.844  54.250  1.00  0.00           O1-
ATOM   1912  H   GLU A 115      31.736 100.886  54.881  1.00  0.00           H  
ATOM   1913  HA  GLU A 115      34.363 101.608  55.745  1.00  0.00           H  
ATOM   1914 1HB  GLU A 115      33.335 100.373  53.155  1.00  0.00           H  
ATOM   1915 2HB  GLU A 115      35.046 100.587  53.500  1.00  0.00           H  
ATOM   1916 1HG  GLU A 115      34.868  99.124  55.445  1.00  0.00           H  
ATOM   1917 2HG  GLU A 115      33.133  98.958  55.187  1.00  0.00           H  
ATOM   1918  N   ARG A 116      33.114 103.358  53.262  1.00  0.00           N  
ATOM   1919  CA  ARG A 116      33.283 104.584  52.492  1.00  0.00           C  
ATOM   1920  C   ARG A 116      33.328 105.806  53.404  1.00  0.00           C  
ATOM   1921  O   ARG A 116      34.125 106.719  53.194  1.00  0.00           O  
ATOM   1922  CB  ARG A 116      32.152 104.747  51.489  1.00  0.00           C  
ATOM   1923  CG  ARG A 116      32.239 105.993  50.621  1.00  0.00           C  
ATOM   1924  CD  ARG A 116      33.442 105.971  49.750  1.00  0.00           C  
ATOM   1925  NE  ARG A 116      33.509 107.139  48.887  1.00  0.00           N  
ATOM   1926  CZ  ARG A 116      34.574 107.476  48.135  1.00  0.00           C  
ATOM   1927  NH1 ARG A 116      35.653 106.726  48.150  1.00  0.00           N1+
ATOM   1928  NH2 ARG A 116      34.533 108.561  47.382  1.00  0.00           N  
ATOM   1929  H   ARG A 116      32.271 102.816  53.147  1.00  0.00           H  
ATOM   1930  HA  ARG A 116      34.237 104.526  51.966  1.00  0.00           H  
ATOM   1931 1HB  ARG A 116      32.128 103.884  50.825  1.00  0.00           H  
ATOM   1932 2HB  ARG A 116      31.199 104.779  52.017  1.00  0.00           H  
ATOM   1933 1HG  ARG A 116      31.356 106.055  49.984  1.00  0.00           H  
ATOM   1934 2HG  ARG A 116      32.291 106.876  51.258  1.00  0.00           H  
ATOM   1935 1HD  ARG A 116      34.340 105.955  50.369  1.00  0.00           H  
ATOM   1936 2HD  ARG A 116      33.420 105.083  49.122  1.00  0.00           H  
ATOM   1937  HE  ARG A 116      32.696 107.741  48.849  1.00  0.00           H  
ATOM   1938 1HH1 ARG A 116      35.683 105.897  48.727  1.00  0.00           H  
ATOM   1939 2HH1 ARG A 116      36.452 106.979  47.587  1.00  0.00           H  
ATOM   1940 1HH2 ARG A 116      33.704 109.138  47.370  1.00  0.00           H  
ATOM   1941 2HH2 ARG A 116      35.332 108.813  46.818  1.00  0.00           H  
ATOM   1942  N   LEU A 117      32.466 105.813  54.415  1.00  0.00           N  
ATOM   1943  CA  LEU A 117      32.405 106.923  55.360  1.00  0.00           C  
ATOM   1944  C   LEU A 117      33.696 107.034  56.160  1.00  0.00           C  
ATOM   1945  O   LEU A 117      34.193 108.133  56.403  1.00  0.00           O  
ATOM   1946  CB  LEU A 117      31.217 106.743  56.312  1.00  0.00           C  
ATOM   1947  CG  LEU A 117      29.828 106.891  55.682  1.00  0.00           C  
ATOM   1948  CD1 LEU A 117      28.762 106.510  56.700  1.00  0.00           C  
ATOM   1949  CD2 LEU A 117      29.639 108.323  55.201  1.00  0.00           C  
ATOM   1950  H   LEU A 117      31.838 105.032  54.533  1.00  0.00           H  
ATOM   1951  HA  LEU A 117      32.284 107.845  54.792  1.00  0.00           H  
ATOM   1952 1HB  LEU A 117      31.275 105.748  56.756  1.00  0.00           H  
ATOM   1953 2HB  LEU A 117      31.298 107.479  57.112  1.00  0.00           H  
ATOM   1954  HG  LEU A 117      29.739 106.210  54.835  1.00  0.00           H  
ATOM   1955 1HD1 LEU A 117      27.775 106.616  56.250  1.00  0.00           H  
ATOM   1956 2HD1 LEU A 117      28.910 105.475  57.010  1.00  0.00           H  
ATOM   1957 3HD1 LEU A 117      28.838 107.165  57.567  1.00  0.00           H  
ATOM   1958 1HD2 LEU A 117      28.651 108.428  54.752  1.00  0.00           H  
ATOM   1959 2HD2 LEU A 117      29.726 109.005  56.047  1.00  0.00           H  
ATOM   1960 3HD2 LEU A 117      30.402 108.562  54.461  1.00  0.00           H  
ATOM   1961  N   LEU A 118      34.232 105.891  56.571  1.00  0.00           N  
ATOM   1962  CA  LEU A 118      35.466 105.859  57.347  1.00  0.00           C  
ATOM   1963  C   LEU A 118      36.643 106.380  56.533  1.00  0.00           C  
ATOM   1964  O   LEU A 118      37.489 107.113  57.045  1.00  0.00           O  
ATOM   1965  CB  LEU A 118      35.756 104.429  57.821  1.00  0.00           C  
ATOM   1966  CG  LEU A 118      37.013 104.258  58.687  1.00  0.00           C  
ATOM   1967  CD1 LEU A 118      36.886 105.112  59.940  1.00  0.00           C  
ATOM   1968  CD2 LEU A 118      37.188 102.789  59.041  1.00  0.00           C  
ATOM   1969  H   LEU A 118      33.774 105.021  56.340  1.00  0.00           H  
ATOM   1970  HA  LEU A 118      35.341 106.512  58.209  1.00  0.00           H  
ATOM   1971 1HB  LEU A 118      34.906 104.073  58.399  1.00  0.00           H  
ATOM   1972 2HB  LEU A 118      35.867 103.789  56.946  1.00  0.00           H  
ATOM   1973  HG  LEU A 118      37.886 104.604  58.132  1.00  0.00           H  
ATOM   1974 1HD1 LEU A 118      37.778 104.990  60.555  1.00  0.00           H  
ATOM   1975 2HD1 LEU A 118      36.782 106.159  59.657  1.00  0.00           H  
ATOM   1976 3HD1 LEU A 118      36.009 104.799  60.507  1.00  0.00           H  
ATOM   1977 1HD2 LEU A 118      38.079 102.666  59.655  1.00  0.00           H  
ATOM   1978 2HD2 LEU A 118      36.316 102.441  59.596  1.00  0.00           H  
ATOM   1979 3HD2 LEU A 118      37.293 102.203  58.128  1.00  0.00           H  
ATOM   1980  N   GLU A 119      36.691 105.997  55.262  1.00  0.00           N  
ATOM   1981  CA  GLU A 119      37.765 106.424  54.373  1.00  0.00           C  
ATOM   1982  C   GLU A 119      37.731 107.932  54.154  1.00  0.00           C  
ATOM   1983  O   GLU A 119      38.770 108.592  54.133  1.00  0.00           O  
ATOM   1984  CB  GLU A 119      37.667 105.703  53.028  1.00  0.00           C  
ATOM   1985  CG  GLU A 119      37.989 104.217  53.087  1.00  0.00           C  
ATOM   1986  CD  GLU A 119      37.811 103.526  51.764  1.00  0.00           C  
ATOM   1987  OE1 GLU A 119      37.338 104.153  50.848  1.00  0.00           O  
ATOM   1988  OE2 GLU A 119      38.146 102.368  51.671  1.00  0.00           O1-
ATOM   1989  H   GLU A 119      35.967 105.393  54.902  1.00  0.00           H  
ATOM   1990  HA  GLU A 119      38.716 106.179  54.848  1.00  0.00           H  
ATOM   1991 1HB  GLU A 119      36.656 105.810  52.631  1.00  0.00           H  
ATOM   1992 2HB  GLU A 119      38.349 106.166  52.314  1.00  0.00           H  
ATOM   1993 1HG  GLU A 119      39.020 104.091  53.413  1.00  0.00           H  
ATOM   1994 2HG  GLU A 119      37.343 103.744  53.828  1.00  0.00           H  
ATOM   1995  N   LEU A 120      36.528 108.472  53.990  1.00  0.00           N  
ATOM   1996  CA  LEU A 120      36.355 109.904  53.771  1.00  0.00           C  
ATOM   1997  C   LEU A 120      36.798 110.705  54.988  1.00  0.00           C  
ATOM   1998  O   LEU A 120      37.433 111.752  54.858  1.00  0.00           O  
ATOM   1999  CB  LEU A 120      34.888 110.218  53.448  1.00  0.00           C  
ATOM   2000  CG  LEU A 120      34.380 109.707  52.096  1.00  0.00           C  
ATOM   2001  CD1 LEU A 120      32.876 109.933  52.000  1.00  0.00           C  
ATOM   2002  CD2 LEU A 120      35.113 110.425  50.974  1.00  0.00           C  
ATOM   2003  H   LEU A 120      35.712 107.878  54.016  1.00  0.00           H  
ATOM   2004  HA  LEU A 120      36.985 110.197  52.931  1.00  0.00           H  
ATOM   2005 1HB  LEU A 120      34.262 109.780  54.225  1.00  0.00           H  
ATOM   2006 2HB  LEU A 120      34.753 111.299  53.468  1.00  0.00           H  
ATOM   2007  HG  LEU A 120      34.561 108.634  52.021  1.00  0.00           H  
ATOM   2008 1HD1 LEU A 120      32.515 109.569  51.037  1.00  0.00           H  
ATOM   2009 2HD1 LEU A 120      32.375 109.393  52.802  1.00  0.00           H  
ATOM   2010 3HD1 LEU A 120      32.663 110.998  52.088  1.00  0.00           H  
ATOM   2011 1HD2 LEU A 120      34.753 110.060  50.012  1.00  0.00           H  
ATOM   2012 2HD2 LEU A 120      34.933 111.496  51.047  1.00  0.00           H  
ATOM   2013 3HD2 LEU A 120      36.183 110.230  51.056  1.00  0.00           H  
ATOM   2014  N   ALA A 121      36.460 110.207  56.172  1.00  0.00           N  
ATOM   2015  CA  ALA A 121      36.822 110.876  57.417  1.00  0.00           C  
ATOM   2016  C   ALA A 121      38.333 110.904  57.608  1.00  0.00           C  
ATOM   2017  O   ALA A 121      38.895 111.908  58.043  1.00  0.00           O  
ATOM   2018  CB  ALA A 121      36.153 110.192  58.599  1.00  0.00           C  
ATOM   2019  H   ALA A 121      35.939 109.342  56.213  1.00  0.00           H  
ATOM   2020  HA  ALA A 121      36.473 111.907  57.361  1.00  0.00           H  
ATOM   2021 1HB  ALA A 121      36.431 110.703  59.521  1.00  0.00           H  
ATOM   2022 2HB  ALA A 121      35.070 110.231  58.478  1.00  0.00           H  
ATOM   2023 3HB  ALA A 121      36.474 109.152  58.649  1.00  0.00           H  
ATOM   2024  N   ARG A 122      38.986 109.795  57.278  1.00  0.00           N  
ATOM   2025  CA  ARG A 122      40.435 109.689  57.414  1.00  0.00           C  
ATOM   2026  C   ARG A 122      41.146 110.655  56.475  1.00  0.00           C  
ATOM   2027  O   ARG A 122      42.136 111.285  56.851  1.00  0.00           O  
ATOM   2028  CB  ARG A 122      40.897 108.269  57.121  1.00  0.00           C  
ATOM   2029  CG  ARG A 122      42.391 108.039  57.283  1.00  0.00           C  
ATOM   2030  CD  ARG A 122      42.761 106.626  57.007  1.00  0.00           C  
ATOM   2031  NE  ARG A 122      42.485 106.254  55.627  1.00  0.00           N  
ATOM   2032  CZ  ARG A 122      43.283 106.543  54.582  1.00  0.00           C  
ATOM   2033  NH1 ARG A 122      44.401 107.210  54.773  1.00  0.00           N1+
ATOM   2034  NH2 ARG A 122      42.943 106.159  53.364  1.00  0.00           N  
ATOM   2035  H   ARG A 122      38.466 109.002  56.926  1.00  0.00           H  
ATOM   2036  HA  ARG A 122      40.700 109.960  58.435  1.00  0.00           H  
ATOM   2037 1HB  ARG A 122      40.382 107.576  57.784  1.00  0.00           H  
ATOM   2038 2HB  ARG A 122      40.631 108.003  56.098  1.00  0.00           H  
ATOM   2039 1HG  ARG A 122      42.937 108.678  56.587  1.00  0.00           H  
ATOM   2040 2HG  ARG A 122      42.688 108.277  58.305  1.00  0.00           H  
ATOM   2041 1HD  ARG A 122      43.825 106.487  57.190  1.00  0.00           H  
ATOM   2042 2HD  ARG A 122      42.190 105.967  57.658  1.00  0.00           H  
ATOM   2043  HE  ARG A 122      41.634 105.739  55.442  1.00  0.00           H  
ATOM   2044 1HH1 ARG A 122      44.660 107.504  55.705  1.00  0.00           H  
ATOM   2045 2HH1 ARG A 122      44.998 107.429  53.991  1.00  0.00           H  
ATOM   2046 1HH2 ARG A 122      42.085 105.647  53.217  1.00  0.00           H  
ATOM   2047 2HH2 ARG A 122      43.541 106.378  52.581  1.00  0.00           H  
ATOM   2048  N   GLU A 123      40.637 110.770  55.253  1.00  0.00           N  
ATOM   2049  CA  GLU A 123      41.223 111.660  54.259  1.00  0.00           C  
ATOM   2050  C   GLU A 123      41.107 113.118  54.687  1.00  0.00           C  
ATOM   2051  O   GLU A 123      42.033 113.906  54.498  1.00  0.00           O  
ATOM   2052  CB  GLU A 123      40.543 111.463  52.901  1.00  0.00           C  
ATOM   2053  CG  GLU A 123      40.849 110.130  52.233  1.00  0.00           C  
ATOM   2054  CD  GLU A 123      40.112 109.942  50.937  1.00  0.00           C  
ATOM   2055  OE1 GLU A 123      39.295 110.771  50.616  1.00  0.00           O  
ATOM   2056  OE2 GLU A 123      40.365 108.968  50.269  1.00  0.00           O1-
ATOM   2057  H   GLU A 123      39.823 110.224  55.008  1.00  0.00           H  
ATOM   2058  HA  GLU A 123      42.283 111.421  54.172  1.00  0.00           H  
ATOM   2059 1HB  GLU A 123      39.462 111.538  53.020  1.00  0.00           H  
ATOM   2060 2HB  GLU A 123      40.855 112.256  52.220  1.00  0.00           H  
ATOM   2061 1HG  GLU A 123      41.919 110.067  52.041  1.00  0.00           H  
ATOM   2062 2HG  GLU A 123      40.582 109.324  52.917  1.00  0.00           H  
ATOM   2063  N   ALA A 124      39.934 113.426  55.268  1.00  0.00           N  
ATOM   2064  CA  ALA A 124      39.513 114.775  55.644  1.00  0.00           C  
ATOM   2065  C   ALA A 124      40.374 115.376  56.745  1.00  0.00           C  
ATOM   2066  O   ALA A 124      40.468 116.597  56.875  1.00  0.00           O  
ATOM   2067  CB  ALA A 124      38.054 114.761  56.079  1.00  0.00           C  
ATOM   2068  H   ALA A 124      39.276 112.687  55.471  1.00  0.00           H  
ATOM   2069  HA  ALA A 124      39.618 115.418  54.774  1.00  0.00           H  
ATOM   2070 1HB  ALA A 124      37.745 115.772  56.346  1.00  0.00           H  
ATOM   2071 2HB  ALA A 124      37.434 114.398  55.259  1.00  0.00           H  
ATOM   2072 3HB  ALA A 124      37.937 114.107  56.939  1.00  0.00           H  
ATOM   2073  N   GLY A 125      41.000 114.516  57.537  1.00  0.00           N  
ATOM   2074  CA  GLY A 125      41.767 114.959  58.694  1.00  0.00           C  
ATOM   2075  C   GLY A 125      40.887 115.104  59.932  1.00  0.00           C  
ATOM   2076  O   GLY A 125      41.026 116.059  60.695  1.00  0.00           O  
ATOM   2077  H   GLY A 125      40.943 113.529  57.333  1.00  0.00           H  
ATOM   2078 1HA  GLY A 125      42.564 114.244  58.898  1.00  0.00           H  
ATOM   2079 2HA  GLY A 125      42.238 115.915  58.472  1.00  0.00           H  
ATOM   2080  N   LEU A 126      39.987 114.148  60.123  1.00  0.00           N  
ATOM   2081  CA  LEU A 126      39.277 113.996  61.390  1.00  0.00           C  
ATOM   2082  C   LEU A 126      40.192 113.368  62.437  1.00  0.00           C  
ATOM   2083  O   LEU A 126      40.916 112.414  62.151  1.00  0.00           O  
ATOM   2084  CB  LEU A 126      38.026 113.129  61.202  1.00  0.00           C  
ATOM   2085  CG  LEU A 126      36.782 113.857  60.677  1.00  0.00           C  
ATOM   2086  CD1 LEU A 126      37.049 114.363  59.266  1.00  0.00           C  
ATOM   2087  CD2 LEU A 126      35.590 112.913  60.703  1.00  0.00           C  
ATOM   2088  H   LEU A 126      39.785 113.504  59.372  1.00  0.00           H  
ATOM   2089  HA  LEU A 126      38.961 114.982  61.732  1.00  0.00           H  
ATOM   2090 1HB  LEU A 126      38.260 112.327  60.504  1.00  0.00           H  
ATOM   2091 2HB  LEU A 126      37.765 112.680  62.163  1.00  0.00           H  
ATOM   2092  HG  LEU A 126      36.574 114.722  61.307  1.00  0.00           H  
ATOM   2093 1HD1 LEU A 126      36.167 114.881  58.892  1.00  0.00           H  
ATOM   2094 2HD1 LEU A 126      37.896 115.051  59.281  1.00  0.00           H  
ATOM   2095 3HD1 LEU A 126      37.278 113.520  58.614  1.00  0.00           H  
ATOM   2096 1HD2 LEU A 126      34.708 113.431  60.329  1.00  0.00           H  
ATOM   2097 2HD2 LEU A 126      35.797 112.048  60.071  1.00  0.00           H  
ATOM   2098 3HD2 LEU A 126      35.411 112.580  61.725  1.00  0.00           H  
ATOM   2099  N   SER A 127      40.160 113.905  63.649  1.00  0.00           N  
ATOM   2100  CA  SER A 127      41.114 113.515  64.684  1.00  0.00           C  
ATOM   2101  C   SER A 127      40.848 112.093  65.135  1.00  0.00           C  
ATOM   2102  O   SER A 127      39.885 111.462  64.696  1.00  0.00           O  
ATOM   2103  CB  SER A 127      41.028 114.459  65.868  1.00  0.00           C  
ATOM   2104  OG  SER A 127      39.816 114.299  66.551  1.00  0.00           O  
ATOM   2105  H   SER A 127      39.459 114.599  63.862  1.00  0.00           H  
ATOM   2106  HA  SER A 127      42.121 113.581  64.270  1.00  0.00           H  
ATOM   2107 1HB  SER A 127      41.859 114.269  66.547  1.00  0.00           H  
ATOM   2108 2HB  SER A 127      41.121 115.488  65.521  1.00  0.00           H  
ATOM   2109  HG  SER A 127      39.838 114.926  67.279  1.00  0.00           H  
ATOM   2110  N   PRO A 128      41.707 111.593  66.016  1.00  0.00           N  
ATOM   2111  CA  PRO A 128      41.653 110.199  66.411  1.00  0.00           C  
ATOM   2112  C   PRO A 128      40.404 109.898  67.219  1.00  0.00           C  
ATOM   2113  O   PRO A 128      39.837 108.811  67.120  1.00  0.00           O  
ATOM   2114  CB  PRO A 128      42.923 110.034  67.252  1.00  0.00           C  
ATOM   2115  CG  PRO A 128      43.829 111.109  66.760  1.00  0.00           C  
ATOM   2116  CD  PRO A 128      42.912 112.260  66.447  1.00  0.00           C  
ATOM   2117  NV  PRO A 128      41.678 111.581  66.005  1.00  0.00           N  
ATOM   2118  HA  PRO A 128      41.616 109.591  65.506  1.00  0.00           H  
ATOM   2119 1HB  PRO A 128      42.682 110.133  68.321  1.00  0.00           H  
ATOM   2120 2HB  PRO A 128      43.340 109.025  67.109  1.00  0.00           H  
ATOM   2121 1HG  PRO A 128      44.575 111.360  67.529  1.00  0.00           H  
ATOM   2122 2HG  PRO A 128      44.389 110.763  65.877  1.00  0.00           H  
ATOM   2123 1HD  PRO A 128      42.751 112.859  67.357  1.00  0.00           H  
ATOM   2124 2HD  PRO A 128      43.351 112.876  65.650  1.00  0.00           H  
ATOM   2125  N   GLU A 129      39.938 110.845  68.041  1.00  0.00           N  
ATOM   2126  CA  GLU A 129      38.733 110.557  68.811  1.00  0.00           C  
ATOM   2127  C   GLU A 129      37.524 110.394  67.898  1.00  0.00           C  
ATOM   2128  O   GLU A 129      36.692 109.510  68.109  1.00  0.00           O  
ATOM   2129  CB  GLU A 129      38.470 111.671  69.826  1.00  0.00           C  
ATOM   2130  CG  GLU A 129      39.508 111.769  70.934  1.00  0.00           C  
ATOM   2131  CD  GLU A 129      40.751 112.501  70.510  1.00  0.00           C  
ATOM   2132  OE1 GLU A 129      40.799 112.947  69.388  1.00  0.00           O  
ATOM   2133  OE2 GLU A 129      41.652 112.616  71.307  1.00  0.00           O1-
ATOM   2134  H   GLU A 129      40.428 111.726  68.106  1.00  0.00           H  
ATOM   2135  HA  GLU A 129      38.884 109.615  69.337  1.00  0.00           H  
ATOM   2136 1HB  GLU A 129      38.436 112.632  69.313  1.00  0.00           H  
ATOM   2137 2HB  GLU A 129      37.497 111.515  70.293  1.00  0.00           H  
ATOM   2138 1HG  GLU A 129      39.069 112.289  71.785  1.00  0.00           H  
ATOM   2139 2HG  GLU A 129      39.777 110.764  71.256  1.00  0.00           H  
ATOM   2140  N   GLN A 130      37.431 111.249  66.886  1.00  0.00           N  
ATOM   2141  CA  GLN A 130      36.323 111.199  65.941  1.00  0.00           C  
ATOM   2142  C   GLN A 130      36.339 109.904  65.140  1.00  0.00           C  
ATOM   2143  O   GLN A 130      35.294 109.301  64.898  1.00  0.00           O  
ATOM   2144  CB  GLN A 130      36.374 112.400  64.994  1.00  0.00           C  
ATOM   2145  CG  GLN A 130      36.062 113.731  65.656  1.00  0.00           C  
ATOM   2146  CD  GLN A 130      36.202 114.900  64.701  1.00  0.00           C  
ATOM   2147  NE2 GLN A 130      35.456 115.969  64.960  1.00  0.00           N  
ATOM   2148  OE1 GLN A 130      36.975 114.846  63.739  1.00  0.00           O  
ATOM   2149  H   GLN A 130      38.147 111.951  66.769  1.00  0.00           H  
ATOM   2150  HA  GLN A 130      35.393 111.230  66.507  1.00  0.00           H  
ATOM   2151 1HB  GLN A 130      37.365 112.470  64.546  1.00  0.00           H  
ATOM   2152 2HB  GLN A 130      35.659 112.253  64.181  1.00  0.00           H  
ATOM   2153 1HG  GLN A 130      35.036 113.711  66.022  1.00  0.00           H  
ATOM   2154 2HG  GLN A 130      36.752 113.881  66.486  1.00  0.00           H  
ATOM   2155 1HE2 GLN A 130      35.507 116.773  64.365  1.00  0.00           H  
ATOM   2156 2HE2 GLN A 130      34.844 115.971  65.750  1.00  0.00           H  
ATOM   2157  N   ILE A 131      37.531 109.482  64.731  1.00  0.00           N  
ATOM   2158  CA  ILE A 131      37.685 108.256  63.956  1.00  0.00           C  
ATOM   2159  C   ILE A 131      37.281 107.035  64.772  1.00  0.00           C  
ATOM   2160  O   ILE A 131      36.634 106.120  64.260  1.00  0.00           O  
ATOM   2161  CB  ILE A 131      39.135 108.092  63.470  1.00  0.00           C  
ATOM   2162  CG1 ILE A 131      39.509 109.226  62.511  1.00  0.00           C  
ATOM   2163  CG2 ILE A 131      39.323 106.740  62.798  1.00  0.00           C  
ATOM   2164  CD1 ILE A 131      38.648 109.286  61.272  1.00  0.00           C  
ATOM   2165  H   ILE A 131      38.350 110.022  64.963  1.00  0.00           H  
ATOM   2166  HA  ILE A 131      37.023 108.315  63.093  1.00  0.00           H  
ATOM   2167  HB  ILE A 131      39.814 108.161  64.320  1.00  0.00           H  
ATOM   2168 1HG1 ILE A 131      39.430 110.182  63.030  1.00  0.00           H  
ATOM   2169 2HG1 ILE A 131      40.547 109.111  62.199  1.00  0.00           H  
ATOM   2170 1HG2 ILE A 131      40.353 106.642  62.459  1.00  0.00           H  
ATOM   2171 2HG2 ILE A 131      39.096 105.946  63.508  1.00  0.00           H  
ATOM   2172 3HG2 ILE A 131      38.650 106.665  61.941  1.00  0.00           H  
ATOM   2173 1HD1 ILE A 131      38.975 110.115  60.642  1.00  0.00           H  
ATOM   2174 2HD1 ILE A 131      38.741 108.353  60.719  1.00  0.00           H  
ATOM   2175 3HD1 ILE A 131      37.607 109.436  61.558  1.00  0.00           H  
ATOM   2176  N   HIS A 132      37.665 107.025  66.043  1.00  0.00           N  
ATOM   2177  CA  HIS A 132      37.343 105.915  66.933  1.00  0.00           C  
ATOM   2178  C   HIS A 132      35.839 105.802  67.151  1.00  0.00           C  
ATOM   2179  O   HIS A 132      35.286 104.704  67.172  1.00  0.00           O  
ATOM   2180  CB  HIS A 132      38.051 106.078  68.281  1.00  0.00           C  
ATOM   2181  CG  HIS A 132      37.824 104.935  69.222  1.00  0.00           C  
ATOM   2182  CD2 HIS A 132      37.110 104.852  70.369  1.00  0.00           C  
ATOM   2183  ND1 HIS A 132      38.372 103.685  69.019  1.00  0.00           N  
ATOM   2184  CE1 HIS A 132      38.004 102.883  70.003  1.00  0.00           C  
ATOM   2185  NE2 HIS A 132      37.238 103.567  70.834  1.00  0.00           N  
ATOM   2186  H   HIS A 132      38.194 107.806  66.404  1.00  0.00           H  
ATOM   2187  HA  HIS A 132      37.681 104.993  66.460  1.00  0.00           H  
ATOM   2188 1HB  HIS A 132      39.123 106.180  68.120  1.00  0.00           H  
ATOM   2189 2HB  HIS A 132      37.704 106.991  68.765  1.00  0.00           H  
ATOM   2190  HD1 HIS A 132      39.016 103.433  68.298  1.00  0.00           H  
ATOM   2191  HD2 HIS A 132      36.510 105.575  70.922  1.00  0.00           H  
ATOM   2192  HE1 HIS A 132      38.337 101.845  70.028  1.00  0.00           H  
ATOM   2193  N   GLU A 133      35.183 106.946  67.313  1.00  0.00           N  
ATOM   2194  CA  GLU A 133      33.741 106.978  67.530  1.00  0.00           C  
ATOM   2195  C   GLU A 133      32.989 106.457  66.312  1.00  0.00           C  
ATOM   2196  O   GLU A 133      32.009 105.724  66.442  1.00  0.00           O  
ATOM   2197  CB  GLU A 133      33.282 108.401  67.854  1.00  0.00           C  
ATOM   2198  CG  GLU A 133      31.794 108.530  68.148  1.00  0.00           C  
ATOM   2199  CD  GLU A 133      31.377 107.792  69.390  1.00  0.00           C  
ATOM   2200  OE1 GLU A 133      32.223 107.518  70.207  1.00  0.00           O  
ATOM   2201  OE2 GLU A 133      30.211 107.502  69.520  1.00  0.00           O1-
ATOM   2202  H   GLU A 133      35.695 107.815  67.285  1.00  0.00           H  
ATOM   2203  HA  GLU A 133      33.511 106.322  68.370  1.00  0.00           H  
ATOM   2204 1HB  GLU A 133      33.827 108.771  68.723  1.00  0.00           H  
ATOM   2205 2HB  GLU A 133      33.514 109.058  67.017  1.00  0.00           H  
ATOM   2206 1HG  GLU A 133      31.547 109.584  68.268  1.00  0.00           H  
ATOM   2207 2HG  GLU A 133      31.232 108.146  67.298  1.00  0.00           H  
ATOM   2208  N   LEU A 134      33.452 106.841  65.128  1.00  0.00           N  
ATOM   2209  CA  LEU A 134      32.825 106.414  63.883  1.00  0.00           C  
ATOM   2210  C   LEU A 134      32.945 104.908  63.695  1.00  0.00           C  
ATOM   2211  O   LEU A 134      32.001 104.249  63.259  1.00  0.00           O  
ATOM   2212  CB  LEU A 134      33.464 107.137  62.691  1.00  0.00           C  
ATOM   2213  CG  LEU A 134      33.179 108.642  62.599  1.00  0.00           C  
ATOM   2214  CD1 LEU A 134      34.018 109.249  61.480  1.00  0.00           C  
ATOM   2215  CD2 LEU A 134      31.695 108.865  62.348  1.00  0.00           C  
ATOM   2216  H   LEU A 134      34.262 107.444  65.088  1.00  0.00           H  
ATOM   2217  HA  LEU A 134      31.764 106.660  63.940  1.00  0.00           H  
ATOM   2218 1HB  LEU A 134      34.544 107.007  62.744  1.00  0.00           H  
ATOM   2219 2HB  LEU A 134      33.105 106.674  61.771  1.00  0.00           H  
ATOM   2220  HG  LEU A 134      33.468 109.126  63.530  1.00  0.00           H  
ATOM   2221 1HD1 LEU A 134      33.817 110.317  61.413  1.00  0.00           H  
ATOM   2222 2HD1 LEU A 134      35.076 109.092  61.693  1.00  0.00           H  
ATOM   2223 3HD1 LEU A 134      33.762 108.771  60.534  1.00  0.00           H  
ATOM   2224 1HD2 LEU A 134      31.492 109.934  62.282  1.00  0.00           H  
ATOM   2225 2HD2 LEU A 134      31.406 108.382  61.415  1.00  0.00           H  
ATOM   2226 3HD2 LEU A 134      31.121 108.438  63.171  1.00  0.00           H  
ATOM   2227  N   LEU A 135      34.114 104.366  64.025  1.00  0.00           N  
ATOM   2228  CA  LEU A 135      34.360 102.935  63.892  1.00  0.00           C  
ATOM   2229  C   LEU A 135      33.466 102.134  64.830  1.00  0.00           C  
ATOM   2230  O   LEU A 135      32.938 101.087  64.454  1.00  0.00           O  
ATOM   2231  CB  LEU A 135      35.833 102.621  64.185  1.00  0.00           C  
ATOM   2232  CG  LEU A 135      36.840 103.135  63.148  1.00  0.00           C  
ATOM   2233  CD1 LEU A 135      38.256 102.908  63.661  1.00  0.00           C  
ATOM   2234  CD2 LEU A 135      36.617 102.418  61.825  1.00  0.00           C  
ATOM   2235  H   LEU A 135      34.849 104.961  64.377  1.00  0.00           H  
ATOM   2236  HA  LEU A 135      34.117 102.643  62.871  1.00  0.00           H  
ATOM   2237 1HB  LEU A 135      36.095 103.059  65.147  1.00  0.00           H  
ATOM   2238 2HB  LEU A 135      35.949 101.539  64.254  1.00  0.00           H  
ATOM   2239  HG  LEU A 135      36.704 104.208  63.007  1.00  0.00           H  
ATOM   2240 1HD1 LEU A 135      38.972 103.272  62.923  1.00  0.00           H  
ATOM   2241 2HD1 LEU A 135      38.395 103.448  64.598  1.00  0.00           H  
ATOM   2242 3HD1 LEU A 135      38.417 101.843  63.828  1.00  0.00           H  
ATOM   2243 1HD2 LEU A 135      37.333 102.782  61.087  1.00  0.00           H  
ATOM   2244 2HD2 LEU A 135      36.753 101.345  61.964  1.00  0.00           H  
ATOM   2245 3HD2 LEU A 135      35.603 102.611  61.473  1.00  0.00           H  
ATOM   2246  N   LYS A 136      33.302 102.631  66.052  1.00  0.00           N  
ATOM   2247  CA  LYS A 136      32.471 101.960  67.046  1.00  0.00           C  
ATOM   2248  C   LYS A 136      31.011 101.933  66.616  1.00  0.00           C  
ATOM   2249  O   LYS A 136      30.322 100.927  66.788  1.00  0.00           O  
ATOM   2250  CB  LYS A 136      32.605 102.648  68.405  1.00  0.00           C  
ATOM   2251  CG  LYS A 136      31.816 101.983  69.527  1.00  0.00           C  
ATOM   2252  CD  LYS A 136      32.070 102.668  70.862  1.00  0.00           C  
ATOM   2253  CE  LYS A 136      31.360 101.946  71.998  1.00  0.00           C  
ATOM   2254  NZ  LYS A 136      29.880 102.003  71.852  1.00  0.00           N1+
ATOM   2255  H   LYS A 136      33.763 103.493  66.298  1.00  0.00           H  
ATOM   2256  HA  LYS A 136      32.814 100.930  67.133  1.00  0.00           H  
ATOM   2257 1HB  LYS A 136      33.655 102.668  68.702  1.00  0.00           H  
ATOM   2258 2HB  LYS A 136      32.268 103.681  68.326  1.00  0.00           H  
ATOM   2259 1HG  LYS A 136      30.750 102.031  69.300  1.00  0.00           H  
ATOM   2260 2HG  LYS A 136      32.106 100.936  69.603  1.00  0.00           H  
ATOM   2261 1HD  LYS A 136      33.142 102.681  71.066  1.00  0.00           H  
ATOM   2262 2HD  LYS A 136      31.714 103.696  70.818  1.00  0.00           H  
ATOM   2263 1HE  LYS A 136      31.671 100.904  72.018  1.00  0.00           H  
ATOM   2264 2HE  LYS A 136      31.635 102.403  72.948  1.00  0.00           H  
ATOM   2265 1HZ  LYS A 136      29.445 101.515  72.624  1.00  0.00           H  
ATOM   2266 2HZ  LYS A 136      29.576 102.967  71.852  1.00  0.00           H  
ATOM   2267 3HZ  LYS A 136      29.608 101.564  70.983  1.00  0.00           H  
ATOM   2268  N   LYS A 137      30.544 103.042  66.054  1.00  0.00           N  
ATOM   2269  CA  LYS A 137      29.163 103.147  65.599  1.00  0.00           C  
ATOM   2270  C   LYS A 137      28.886 102.181  64.452  1.00  0.00           C  
ATOM   2271  O   LYS A 137      27.831 101.553  64.399  1.00  0.00           O  
ATOM   2272  CB  LYS A 137      28.848 104.581  65.165  1.00  0.00           C  
ATOM   2273  CG  LYS A 137      27.412 104.800  64.710  1.00  0.00           C  
ATOM   2274  CD  LYS A 137      26.433 104.617  65.859  1.00  0.00           C  
ATOM   2275  CE  LYS A 137      25.010 104.936  65.429  1.00  0.00           C  
ATOM   2276  NZ  LYS A 137      24.035 104.728  66.536  1.00  0.00           N1+
ATOM   2277  H   LYS A 137      31.160 103.834  65.939  1.00  0.00           H  
ATOM   2278  HA  LYS A 137      28.510 102.876  66.428  1.00  0.00           H  
ATOM   2279 1HB  LYS A 137      29.045 105.262  65.993  1.00  0.00           H  
ATOM   2280 2HB  LYS A 137      29.507 104.866  64.344  1.00  0.00           H  
ATOM   2281 1HG  LYS A 137      27.307 105.808  64.308  1.00  0.00           H  
ATOM   2282 2HG  LYS A 137      27.169 104.087  63.920  1.00  0.00           H  
ATOM   2283 1HD  LYS A 137      26.475 103.586  66.214  1.00  0.00           H  
ATOM   2284 2HD  LYS A 137      26.710 105.277  66.680  1.00  0.00           H  
ATOM   2285 1HE  LYS A 137      24.951 105.972  65.100  1.00  0.00           H  
ATOM   2286 2HE  LYS A 137      24.729 104.296  64.593  1.00  0.00           H  
ATOM   2287 1HZ  LYS A 137      23.103 104.949  66.210  1.00  0.00           H  
ATOM   2288 2HZ  LYS A 137      24.065 103.763  66.836  1.00  0.00           H  
ATOM   2289 3HZ  LYS A 137      24.271 105.329  67.310  1.00  0.00           H  
ATOM   2290  N   ALA A 138      29.842 102.069  63.537  1.00  0.00           N  
ATOM   2291  CA  ALA A 138      29.703 101.180  62.390  1.00  0.00           C  
ATOM   2292  C   ALA A 138      29.639  99.723  62.828  1.00  0.00           C  
ATOM   2293  O   ALA A 138      28.854  98.938  62.295  1.00  0.00           O  
ATOM   2294  CB  ALA A 138      30.853 101.389  61.416  1.00  0.00           C  
ATOM   2295  H   ALA A 138      30.687 102.614  63.637  1.00  0.00           H  
ATOM   2296  HA  ALA A 138      28.766 101.421  61.886  1.00  0.00           H  
ATOM   2297 1HB  ALA A 138      30.735 100.718  60.565  1.00  0.00           H  
ATOM   2298 2HB  ALA A 138      30.851 102.423  61.066  1.00  0.00           H  
ATOM   2299 3HB  ALA A 138      31.797 101.177  61.915  1.00  0.00           H  
ATOM   2300  N   LEU A 139      30.470  99.365  63.800  1.00  0.00           N  
ATOM   2301  CA  LEU A 139      30.508  98.000  64.313  1.00  0.00           C  
ATOM   2302  C   LEU A 139      29.195  97.627  64.987  1.00  0.00           C  
ATOM   2303  O   LEU A 139      28.694  96.515  64.827  1.00  0.00           O  
ATOM   2304  CB  LEU A 139      31.664  97.839  65.308  1.00  0.00           C  
ATOM   2305  CG  LEU A 139      31.845  96.434  65.895  1.00  0.00           C  
ATOM   2306  CD1 LEU A 139      32.099  95.440  64.770  1.00  0.00           C  
ATOM   2307  CD2 LEU A 139      32.999  96.443  66.887  1.00  0.00           C  
ATOM   2308  H   LEU A 139      31.090 100.056  64.197  1.00  0.00           H  
ATOM   2309  HA  LEU A 139      30.651  97.327  63.467  1.00  0.00           H  
ATOM   2310 1HB  LEU A 139      32.593  98.110  64.807  1.00  0.00           H  
ATOM   2311 2HB  LEU A 139      31.509  98.528  66.136  1.00  0.00           H  
ATOM   2312  HG  LEU A 139      30.929  96.133  66.405  1.00  0.00           H  
ATOM   2313 1HD1 LEU A 139      32.228  94.442  65.189  1.00  0.00           H  
ATOM   2314 2HD1 LEU A 139      31.250  95.440  64.086  1.00  0.00           H  
ATOM   2315 3HD1 LEU A 139      33.001  95.725  64.230  1.00  0.00           H  
ATOM   2316 1HD2 LEU A 139      33.127  95.444  67.306  1.00  0.00           H  
ATOM   2317 2HD2 LEU A 139      33.915  96.743  66.378  1.00  0.00           H  
ATOM   2318 3HD2 LEU A 139      32.782  97.149  67.690  1.00  0.00           H  
ATOM   2319  N   GLU A 140      28.640  98.567  65.748  1.00  0.00           N  
ATOM   2320  CA  GLU A 140      27.384  98.339  66.451  1.00  0.00           C  
ATOM   2321  C   GLU A 140      26.233  98.132  65.473  1.00  0.00           C  
ATOM   2322  O   GLU A 140      25.377  97.272  65.679  1.00  0.00           O  
ATOM   2323  CB  GLU A 140      27.069  99.515  67.380  1.00  0.00           C  
ATOM   2324  CG  GLU A 140      27.998  99.629  68.583  1.00  0.00           C  
ATOM   2325  CD  GLU A 140      27.706 100.836  69.430  1.00  0.00           C  
ATOM   2326  OE1 GLU A 140      26.885 101.630  69.040  1.00  0.00           O  
ATOM   2327  OE2 GLU A 140      28.307 100.963  70.471  1.00  0.00           O1-
ATOM   2328  H   GLU A 140      29.101  99.460  65.841  1.00  0.00           H  
ATOM   2329  HA  GLU A 140      27.486  97.429  67.043  1.00  0.00           H  
ATOM   2330 1HB  GLU A 140      27.133 100.448  66.819  1.00  0.00           H  
ATOM   2331 2HB  GLU A 140      26.050  99.423  67.752  1.00  0.00           H  
ATOM   2332 1HG  GLU A 140      27.893  98.734  69.194  1.00  0.00           H  
ATOM   2333 2HG  GLU A 140      29.028  99.679  68.231  1.00  0.00           H  
ATOM   2334  N   ILE A 141      26.223  98.926  64.408  1.00  0.00           N  
ATOM   2335  CA  ILE A 141      25.177  98.832  63.394  1.00  0.00           C  
ATOM   2336  C   ILE A 141      25.227  97.490  62.674  1.00  0.00           C  
ATOM   2337  O   ILE A 141      24.192  96.884  62.400  1.00  0.00           O  
ATOM   2338  CB  ILE A 141      25.303  99.971  62.366  1.00  0.00           C  
ATOM   2339  CG1 ILE A 141      24.996 101.320  63.023  1.00  0.00           C  
ATOM   2340  CG2 ILE A 141      24.379  99.726  61.186  1.00  0.00           C  
ATOM   2341  CD1 ILE A 141      25.353 102.512  62.166  1.00  0.00           C  
ATOM   2342  H   ILE A 141      26.953  99.613  64.297  1.00  0.00           H  
ATOM   2343  HA  ILE A 141      24.212  98.907  63.895  1.00  0.00           H  
ATOM   2344  HB  ILE A 141      26.332 100.025  62.007  1.00  0.00           H  
ATOM   2345 1HG1 ILE A 141      23.933 101.374  63.258  1.00  0.00           H  
ATOM   2346 2HG1 ILE A 141      25.542 101.400  63.963  1.00  0.00           H  
ATOM   2347 1HG2 ILE A 141      24.480 100.541  60.468  1.00  0.00           H  
ATOM   2348 2HG2 ILE A 141      24.644  98.787  60.705  1.00  0.00           H  
ATOM   2349 3HG2 ILE A 141      23.347  99.679  61.534  1.00  0.00           H  
ATOM   2350 1HD1 ILE A 141      25.106 103.431  62.698  1.00  0.00           H  
ATOM   2351 2HD1 ILE A 141      26.423 102.496  61.948  1.00  0.00           H  
ATOM   2352 3HD1 ILE A 141      24.791 102.472  61.235  1.00  0.00           H  
ATOM   2353  N   VAL A 142      26.436  97.030  62.373  1.00  0.00           N  
ATOM   2354  CA  VAL A 142      26.623  95.760  61.686  1.00  0.00           C  
ATOM   2355  C   VAL A 142      26.149  94.593  62.542  1.00  0.00           C  
ATOM   2356  O   VAL A 142      25.524  93.657  62.043  1.00  0.00           O  
ATOM   2357  CB  VAL A 142      28.109  95.559  61.327  1.00  0.00           C  
ATOM   2358  CG1 VAL A 142      28.341  94.159  60.782  1.00  0.00           C  
ATOM   2359  CG2 VAL A 142      28.544  96.611  60.318  1.00  0.00           C  
ATOM   2360  H   VAL A 142      27.248  97.578  62.626  1.00  0.00           H  
ATOM   2361  HA  VAL A 142      26.020  95.775  60.777  1.00  0.00           H  
ATOM   2362  HB  VAL A 142      28.705  95.653  62.234  1.00  0.00           H  
ATOM   2363 1HG1 VAL A 142      29.395  94.034  60.535  1.00  0.00           H  
ATOM   2364 2HG1 VAL A 142      28.055  93.425  61.534  1.00  0.00           H  
ATOM   2365 3HG1 VAL A 142      27.740  94.014  59.885  1.00  0.00           H  
ATOM   2366 1HG2 VAL A 142      29.594  96.465  60.071  1.00  0.00           H  
ATOM   2367 2HG2 VAL A 142      27.942  96.519  59.415  1.00  0.00           H  
ATOM   2368 3HG2 VAL A 142      28.407  97.604  60.747  1.00  0.00           H  
ATOM   2369  N   GLU A 143      26.448  94.656  63.835  1.00  0.00           N  
ATOM   2370  CA  GLU A 143      26.052  93.607  64.765  1.00  0.00           C  
ATOM   2371  C   GLU A 143      24.537  93.522  64.889  1.00  0.00           C  
ATOM   2372  O   GLU A 143      23.967  92.432  64.937  1.00  0.00           O  
ATOM   2373  CB  GLU A 143      26.673  93.852  66.143  1.00  0.00           C  
ATOM   2374  CG  GLU A 143      26.503  92.700  67.123  1.00  0.00           C  
ATOM   2375  CD  GLU A 143      25.172  92.718  67.821  1.00  0.00           C  
ATOM   2376  OE1 GLU A 143      24.625  93.781  67.989  1.00  0.00           O  
ATOM   2377  OE2 GLU A 143      24.701  91.666  68.188  1.00  0.00           O1-
ATOM   2378  H   GLU A 143      26.963  95.452  64.183  1.00  0.00           H  
ATOM   2379  HA  GLU A 143      26.407  92.653  64.371  1.00  0.00           H  
ATOM   2380 1HB  GLU A 143      27.741  94.042  66.032  1.00  0.00           H  
ATOM   2381 2HB  GLU A 143      26.226  94.740  66.589  1.00  0.00           H  
ATOM   2382 1HG  GLU A 143      26.605  91.760  66.584  1.00  0.00           H  
ATOM   2383 2HG  GLU A 143      27.298  92.749  67.866  1.00  0.00           H  
ATOM   2384  N   GLU A 144      23.887  94.681  64.939  1.00  0.00           N  
ATOM   2385  CA  GLU A 144      22.435  94.742  65.056  1.00  0.00           C  
ATOM   2386  C   GLU A 144      21.757  94.156  63.824  1.00  0.00           C  
ATOM   2387  O   GLU A 144      20.760  93.442  63.933  1.00  0.00           O  
ATOM   2388  CB  GLU A 144      21.978  96.187  65.265  1.00  0.00           C  
ATOM   2389  CG  GLU A 144      20.475  96.350  65.452  1.00  0.00           C  
ATOM   2390  CD  GLU A 144      19.966  95.693  66.705  1.00  0.00           C  
ATOM   2391  OE1 GLU A 144      20.753  95.459  67.591  1.00  0.00           O  
ATOM   2392  OE2 GLU A 144      18.791  95.424  66.774  1.00  0.00           O1-
ATOM   2393  H   GLU A 144      24.414  95.542  64.893  1.00  0.00           H  
ATOM   2394  HA  GLU A 144      22.141  94.140  65.918  1.00  0.00           H  
ATOM   2395 1HB  GLU A 144      22.472  96.601  66.145  1.00  0.00           H  
ATOM   2396 2HB  GLU A 144      22.276  96.790  64.408  1.00  0.00           H  
ATOM   2397 1HG  GLU A 144      20.238  97.413  65.491  1.00  0.00           H  
ATOM   2398 2HG  GLU A 144      19.965  95.922  64.589  1.00  0.00           H  
ATOM   2399  N   ARG A 145      22.304  94.463  62.654  1.00  0.00           N  
ATOM   2400  CA  ARG A 145      21.753  93.968  61.399  1.00  0.00           C  
ATOM   2401  C   ARG A 145      21.864  92.451  61.308  1.00  0.00           C  
ATOM   2402  O   ARG A 145      21.076  91.802  60.618  1.00  0.00           O  
ATOM   2403  CB  ARG A 145      22.471  94.599  60.214  1.00  0.00           C  
ATOM   2404  CG  ARG A 145      21.989  94.130  58.850  1.00  0.00           C  
ATOM   2405  CD  ARG A 145      20.583  94.540  58.595  1.00  0.00           C  
ATOM   2406  NE  ARG A 145      20.102  94.056  57.310  1.00  0.00           N  
ATOM   2407  CZ  ARG A 145      19.607  92.822  57.095  1.00  0.00           C  
ATOM   2408  NH1 ARG A 145      19.533  91.961  58.087  1.00  0.00           N1+
ATOM   2409  NH2 ARG A 145      19.195  92.477  55.888  1.00  0.00           N  
ATOM   2410  H   ARG A 145      23.122  95.055  62.632  1.00  0.00           H  
ATOM   2411  HA  ARG A 145      20.695  94.228  61.366  1.00  0.00           H  
ATOM   2412 1HB  ARG A 145      22.354  95.681  60.252  1.00  0.00           H  
ATOM   2413 2HB  ARG A 145      23.539  94.381  60.278  1.00  0.00           H  
ATOM   2414 1HG  ARG A 145      22.618  94.562  58.073  1.00  0.00           H  
ATOM   2415 2HG  ARG A 145      22.042  93.041  58.799  1.00  0.00           H  
ATOM   2416 1HD  ARG A 145      19.939  94.137  59.374  1.00  0.00           H  
ATOM   2417 2HD  ARG A 145      20.518  95.627  58.595  1.00  0.00           H  
ATOM   2418  HE  ARG A 145      20.143  94.690  56.523  1.00  0.00           H  
ATOM   2419 1HH1 ARG A 145      19.849  92.225  59.009  1.00  0.00           H  
ATOM   2420 2HH1 ARG A 145      19.162  91.036  57.925  1.00  0.00           H  
ATOM   2421 1HH2 ARG A 145      19.251  93.138  55.126  1.00  0.00           H  
ATOM   2422 2HH2 ARG A 145      18.824  91.552  55.726  1.00  0.00           H  
ATOM   2423  N   GLY A 146      22.810  91.862  61.976  1.00  0.00           N  
ATOM   2424  CA  GLY A 146      22.740  90.414  62.047  1.00  0.00           C  
ATOM   2425  C   GLY A 146      23.333  89.835  60.782  1.00  0.00           C  
ATOM   2426  O   GLY A 146      22.907  88.781  60.312  1.00  0.00           O  
ATOM   2427  H   GLY A 146      23.532  92.424  62.404  1.00  0.00           H  
ATOM   2428 1HA  GLY A 146      23.285  90.066  62.926  1.00  0.00           H  
ATOM   2429 2HA  GLY A 146      21.702  90.105  62.169  1.00  0.00           H  
ATOM   2430  N   VAL A 147      24.315  90.552  60.252  1.00  0.00           N  
ATOM   2431  CA  VAL A 147      25.010  90.163  59.043  1.00  0.00           C  
ATOM   2432  C   VAL A 147      25.801  88.878  59.254  1.00  0.00           C  
ATOM   2433  O   VAL A 147      26.288  88.610  60.354  1.00  0.00           O  
ATOM   2434  CB  VAL A 147      25.963  91.286  58.591  1.00  0.00           C  
ATOM   2435  CG1 VAL A 147      27.117  91.432  59.573  1.00  0.00           C  
ATOM   2436  CG2 VAL A 147      26.480  90.994  57.191  1.00  0.00           C  
ATOM   2437  H   VAL A 147      24.598  91.410  60.708  1.00  0.00           H  
ATOM   2438  HA  VAL A 147      24.272  89.994  58.260  1.00  0.00           H  
ATOM   2439  HB  VAL A 147      25.420  92.231  58.590  1.00  0.00           H  
ATOM   2440 1HG1 VAL A 147      27.779  92.230  59.238  1.00  0.00           H  
ATOM   2441 2HG1 VAL A 147      26.724  91.675  60.560  1.00  0.00           H  
ATOM   2442 3HG1 VAL A 147      27.672  90.497  59.623  1.00  0.00           H  
ATOM   2443 1HG2 VAL A 147      27.152  91.791  56.878  1.00  0.00           H  
ATOM   2444 2HG2 VAL A 147      27.018  90.044  57.192  1.00  0.00           H  
ATOM   2445 3HG2 VAL A 147      25.641  90.935  56.498  1.00  0.00           H  
ATOM   2446  N   PRO A 148      25.922  88.090  58.192  1.00  0.00           N  
ATOM   2447  CA  PRO A 148      26.577  86.794  58.272  1.00  0.00           C  
ATOM   2448  C   PRO A 148      28.015  86.922  58.765  1.00  0.00           C  
ATOM   2449  O   PRO A 148      28.692  87.911  58.484  1.00  0.00           O  
ATOM   2450  CB  PRO A 148      26.519  86.296  56.824  1.00  0.00           C  
ATOM   2451  CG  PRO A 148      25.355  87.017  56.234  1.00  0.00           C  
ATOM   2452  CD  PRO A 148      25.393  88.378  56.880  1.00  0.00           C  
ATOM   2453  NV  PRO A 148      25.934  88.085  58.222  1.00  0.00           N  
ATOM   2454  HA  PRO A 148      26.026  86.169  58.974  1.00  0.00           H  
ATOM   2455 1HB  PRO A 148      27.467  86.520  56.311  1.00  0.00           H  
ATOM   2456 2HB  PRO A 148      26.398  85.202  56.808  1.00  0.00           H  
ATOM   2457 1HG  PRO A 148      25.454  87.064  55.141  1.00  0.00           H  
ATOM   2458 2HG  PRO A 148      24.425  86.472  56.450  1.00  0.00           H  
ATOM   2459 1HD  PRO A 148      26.056  89.038  56.304  1.00  0.00           H  
ATOM   2460 2HD  PRO A 148      24.374  88.790  56.924  1.00  0.00           H  
ATOM   2461  N   PRO A 149      28.472  85.914  59.503  1.00  0.00           N  
ATOM   2462  CA  PRO A 149      29.696  86.019  60.283  1.00  0.00           C  
ATOM   2463  C   PRO A 149      30.891  86.415  59.430  1.00  0.00           C  
ATOM   2464  O   PRO A 149      31.776  87.141  59.884  1.00  0.00           O  
ATOM   2465  CB  PRO A 149      29.858  84.604  60.850  1.00  0.00           C  
ATOM   2466  CG  PRO A 149      28.465  84.080  60.930  1.00  0.00           C  
ATOM   2467  CD  PRO A 149      27.792  84.623  59.697  1.00  0.00           C  
ATOM   2468  NV  PRO A 149      28.471  85.918  59.499  1.00  0.00           N  
ATOM   2469  HA  PRO A 149      29.557  86.787  61.045  1.00  0.00           H  
ATOM   2470 1HB  PRO A 149      30.502  84.006  60.189  1.00  0.00           H  
ATOM   2471 2HB  PRO A 149      30.355  84.647  61.830  1.00  0.00           H  
ATOM   2472 1HG  PRO A 149      28.475  82.981  60.959  1.00  0.00           H  
ATOM   2473 2HG  PRO A 149      27.984  84.420  61.860  1.00  0.00           H  
ATOM   2474 1HD  PRO A 149      27.964  83.940  58.853  1.00  0.00           H  
ATOM   2475 2HD  PRO A 149      26.715  84.737  59.889  1.00  0.00           H  
ATOM   2476  N   GLU A 150      30.928  85.943  58.189  1.00  0.00           N  
ATOM   2477  CA  GLU A 150      32.028  86.288  57.307  1.00  0.00           C  
ATOM   2478  C   GLU A 150      31.987  87.771  56.953  1.00  0.00           C  
ATOM   2479  O   GLU A 150      33.025  88.430  56.881  1.00  0.00           O  
ATOM   2480  CB  GLU A 150      31.975  85.439  56.035  1.00  0.00           C  
ATOM   2481  CG  GLU A 150      32.224  83.953  56.258  1.00  0.00           C  
ATOM   2482  CD  GLU A 150      31.005  83.224  56.750  1.00  0.00           C  
ATOM   2483  OE1 GLU A 150      29.980  83.847  56.890  1.00  0.00           O  
ATOM   2484  OE2 GLU A 150      31.100  82.042  56.986  1.00  0.00           O1-
ATOM   2485  H   GLU A 150      30.184  85.342  57.870  1.00  0.00           H  
ATOM   2486  HA  GLU A 150      32.961  86.088  57.836  1.00  0.00           H  
ATOM   2487 1HB  GLU A 150      30.997  85.546  55.566  1.00  0.00           H  
ATOM   2488 2HB  GLU A 150      32.720  85.800  55.326  1.00  0.00           H  
ATOM   2489 1HG  GLU A 150      32.547  83.505  55.319  1.00  0.00           H  
ATOM   2490 2HG  GLU A 150      33.029  83.836  56.981  1.00  0.00           H  
ATOM   2491  N   LYS A 151      30.783  88.300  56.732  1.00  0.00           N  
ATOM   2492  CA  LYS A 151      30.646  89.716  56.419  1.00  0.00           C  
ATOM   2493  C   LYS A 151      31.019  90.585  57.612  1.00  0.00           C  
ATOM   2494  O   LYS A 151      31.677  91.616  57.462  1.00  0.00           O  
ATOM   2495  CB  LYS A 151      29.219  90.029  55.966  1.00  0.00           C  
ATOM   2496  CG  LYS A 151      28.970  89.820  54.478  1.00  0.00           C  
ATOM   2497  CD  LYS A 151      29.042  88.347  54.108  1.00  0.00           C  
ATOM   2498  CE  LYS A 151      28.759  88.132  52.628  1.00  0.00           C  
ATOM   2499  NZ  LYS A 151      28.866  86.699  52.243  1.00  0.00           N1+
ATOM   2500  H   LYS A 151      29.969  87.707  56.785  1.00  0.00           H  
ATOM   2501  HA  LYS A 151      31.334  89.951  55.606  1.00  0.00           H  
ATOM   2502 1HB  LYS A 151      28.518  89.401  56.514  1.00  0.00           H  
ATOM   2503 2HB  LYS A 151      28.981  91.067  56.202  1.00  0.00           H  
ATOM   2504 1HG  LYS A 151      27.982  90.204  54.217  1.00  0.00           H  
ATOM   2505 2HG  LYS A 151      29.716  90.368  53.904  1.00  0.00           H  
ATOM   2506 1HD  LYS A 151      30.036  87.962  54.338  1.00  0.00           H  
ATOM   2507 2HD  LYS A 151      28.311  87.789  54.691  1.00  0.00           H  
ATOM   2508 1HE  LYS A 151      27.755  88.484  52.396  1.00  0.00           H  
ATOM   2509 2HE  LYS A 151      29.470  88.708  52.035  1.00  0.00           H  
ATOM   2510 1HZ  LYS A 151      28.674  86.601  51.256  1.00  0.00           H  
ATOM   2511 2HZ  LYS A 151      29.800  86.366  52.437  1.00  0.00           H  
ATOM   2512 3HZ  LYS A 151      28.200  86.157  52.773  1.00  0.00           H  
ATOM   2513  N   LEU A 152      30.596  90.163  58.799  1.00  0.00           N  
ATOM   2514  CA  LEU A 152      30.886  90.902  60.021  1.00  0.00           C  
ATOM   2515  C   LEU A 152      32.382  90.925  60.311  1.00  0.00           C  
ATOM   2516  O   LEU A 152      32.927  91.949  60.722  1.00  0.00           O  
ATOM   2517  CB  LEU A 152      30.140  90.278  61.208  1.00  0.00           C  
ATOM   2518  CG  LEU A 152      30.325  90.983  62.557  1.00  0.00           C  
ATOM   2519  CD1 LEU A 152      29.839  92.421  62.449  1.00  0.00           C  
ATOM   2520  CD2 LEU A 152      29.562  90.228  63.635  1.00  0.00           C  
ATOM   2521  H   LEU A 152      30.062  89.310  58.856  1.00  0.00           H  
ATOM   2522  HA  LEU A 152      30.557  91.932  59.883  1.00  0.00           H  
ATOM   2523 1HB  LEU A 152      29.075  90.270  60.981  1.00  0.00           H  
ATOM   2524 2HB  LEU A 152      30.474  89.246  61.326  1.00  0.00           H  
ATOM   2525  HG  LEU A 152      31.385  91.007  62.812  1.00  0.00           H  
ATOM   2526 1HD1 LEU A 152      29.971  92.923  63.408  1.00  0.00           H  
ATOM   2527 2HD1 LEU A 152      30.417  92.944  61.686  1.00  0.00           H  
ATOM   2528 3HD1 LEU A 152      28.786  92.431  62.178  1.00  0.00           H  
ATOM   2529 1HD2 LEU A 152      29.694  90.729  64.595  1.00  0.00           H  
ATOM   2530 2HD2 LEU A 152      28.501  90.203  63.381  1.00  0.00           H  
ATOM   2531 3HD2 LEU A 152      29.941  89.208  63.701  1.00  0.00           H  
ATOM   2532  N   ALA A 153      33.039  89.792  60.094  1.00  0.00           N  
ATOM   2533  CA  ALA A 153      34.473  89.680  60.331  1.00  0.00           C  
ATOM   2534  C   ALA A 153      35.258  90.580  59.385  1.00  0.00           C  
ATOM   2535  O   ALA A 153      36.229  91.220  59.788  1.00  0.00           O  
ATOM   2536  CB  ALA A 153      34.924  88.234  60.181  1.00  0.00           C  
ATOM   2537  H   ALA A 153      32.533  88.986  59.756  1.00  0.00           H  
ATOM   2538  HA  ALA A 153      34.676  90.008  61.350  1.00  0.00           H  
ATOM   2539 1HB  ALA A 153      35.997  88.168  60.359  1.00  0.00           H  
ATOM   2540 2HB  ALA A 153      34.396  87.611  60.904  1.00  0.00           H  
ATOM   2541 3HB  ALA A 153      34.703  87.887  59.173  1.00  0.00           H  
ATOM   2542  N   GLU A 154      34.834  90.626  58.127  1.00  0.00           N  
ATOM   2543  CA  GLU A 154      35.497  91.447  57.124  1.00  0.00           C  
ATOM   2544  C   GLU A 154      35.372  92.930  57.456  1.00  0.00           C  
ATOM   2545  O   GLU A 154      36.325  93.692  57.300  1.00  0.00           O  
ATOM   2546  CB  GLU A 154      34.909  91.175  55.738  1.00  0.00           C  
ATOM   2547  CG  GLU A 154      35.239  89.800  55.172  1.00  0.00           C  
ATOM   2548  CD  GLU A 154      34.587  89.542  53.844  1.00  0.00           C  
ATOM   2549  OE1 GLU A 154      33.802  90.357  53.418  1.00  0.00           O  
ATOM   2550  OE2 GLU A 154      34.871  88.527  53.252  1.00  0.00           O1-
ATOM   2551  H   GLU A 154      34.029  90.075  57.860  1.00  0.00           H  
ATOM   2552  HA  GLU A 154      36.555  91.192  57.122  1.00  0.00           H  
ATOM   2553 1HB  GLU A 154      33.823  91.268  55.778  1.00  0.00           H  
ATOM   2554 2HB  GLU A 154      35.275  91.923  55.033  1.00  0.00           H  
ATOM   2555 1HG  GLU A 154      36.320  89.718  55.057  1.00  0.00           H  
ATOM   2556 2HG  GLU A 154      34.918  89.040  55.884  1.00  0.00           H  
ATOM   2557  N   PHE A 155      34.192  93.331  57.916  1.00  0.00           N  
ATOM   2558  CA  PHE A 155      33.944  94.723  58.273  1.00  0.00           C  
ATOM   2559  C   PHE A 155      34.803  95.153  59.452  1.00  0.00           C  
ATOM   2560  O   PHE A 155      35.337  96.261  59.473  1.00  0.00           O  
ATOM   2561  CB  PHE A 155      32.465  94.932  58.610  1.00  0.00           C  
ATOM   2562  CG  PHE A 155      32.111  96.358  58.923  1.00  0.00           C  
ATOM   2563  CD1 PHE A 155      32.431  97.377  58.038  1.00  0.00           C  
ATOM   2564  CD2 PHE A 155      31.458  96.682  60.101  1.00  0.00           C  
ATOM   2565  CE1 PHE A 155      32.104  98.690  58.324  1.00  0.00           C  
ATOM   2566  CE2 PHE A 155      31.130  97.992  60.390  1.00  0.00           C  
ATOM   2567  CZ  PHE A 155      31.455  98.997  59.500  1.00  0.00           C  
ATOM   2568  H   PHE A 155      33.450  92.656  58.021  1.00  0.00           H  
ATOM   2569  HA  PHE A 155      34.214  95.344  57.418  1.00  0.00           H  
ATOM   2570 1HB  PHE A 155      31.853  94.604  57.772  1.00  0.00           H  
ATOM   2571 2HB  PHE A 155      32.199  94.319  59.470  1.00  0.00           H  
ATOM   2572  HD1 PHE A 155      32.942  97.133  57.107  1.00  0.00           H  
ATOM   2573  HD2 PHE A 155      31.203  95.890  60.804  1.00  0.00           H  
ATOM   2574  HE1 PHE A 155      32.361  99.480  57.620  1.00  0.00           H  
ATOM   2575  HE2 PHE A 155      30.617  98.235  61.321  1.00  0.00           H  
ATOM   2576  HZ  PHE A 155      31.198 100.031  59.727  1.00  0.00           H  
ATOM   2577  N   ALA A 156      34.933  94.268  60.435  1.00  0.00           N  
ATOM   2578  CA  ALA A 156      35.730  94.554  61.624  1.00  0.00           C  
ATOM   2579  C   ALA A 156      37.204  94.719  61.273  1.00  0.00           C  
ATOM   2580  O   ALA A 156      37.880  95.602  61.798  1.00  0.00           O  
ATOM   2581  CB  ALA A 156      35.554  93.452  62.657  1.00  0.00           C  
ATOM   2582  H   ALA A 156      34.470  93.375  60.359  1.00  0.00           H  
ATOM   2583  HA  ALA A 156      35.380  95.496  62.045  1.00  0.00           H  
ATOM   2584 1HB  ALA A 156      36.154  93.680  63.539  1.00  0.00           H  
ATOM   2585 2HB  ALA A 156      34.503  93.386  62.943  1.00  0.00           H  
ATOM   2586 3HB  ALA A 156      35.875  92.502  62.235  1.00  0.00           H  
ATOM   2587  N   GLU A 157      37.693  93.865  60.380  1.00  0.00           N  
ATOM   2588  CA  GLU A 157      39.087  93.914  59.957  1.00  0.00           C  
ATOM   2589  C   GLU A 157      39.392  95.212  59.218  1.00  0.00           C  
ATOM   2590  O   GLU A 157      40.447  95.816  59.415  1.00  0.00           O  
ATOM   2591  CB  GLU A 157      39.417  92.718  59.064  1.00  0.00           C  
ATOM   2592  CG  GLU A 157      39.437  91.379  59.788  1.00  0.00           C  
ATOM   2593  CD  GLU A 157      39.692  90.218  58.869  1.00  0.00           C  
ATOM   2594  OE1 GLU A 157      39.739  90.427  57.680  1.00  0.00           O  
ATOM   2595  OE2 GLU A 157      39.842  89.122  59.353  1.00  0.00           O1-
ATOM   2596  H   GLU A 157      37.084  93.163  59.985  1.00  0.00           H  
ATOM   2597  HA  GLU A 157      39.713  93.883  60.850  1.00  0.00           H  
ATOM   2598 1HB  GLU A 157      38.684  92.650  58.259  1.00  0.00           H  
ATOM   2599 2HB  GLU A 157      40.395  92.864  58.604  1.00  0.00           H  
ATOM   2600 1HG  GLU A 157      40.216  91.401  60.551  1.00  0.00           H  
ATOM   2601 2HG  GLU A 157      38.481  91.235  60.290  1.00  0.00           H  
ATOM   2602  N   ARG A 158      38.464  95.635  58.368  1.00  0.00           N  
ATOM   2603  CA  ARG A 158      38.632  96.862  57.597  1.00  0.00           C  
ATOM   2604  C   ARG A 158      38.677  98.082  58.508  1.00  0.00           C  
ATOM   2605  O   ARG A 158      39.474  98.996  58.298  1.00  0.00           O  
ATOM   2606  CB  ARG A 158      37.500  97.024  56.593  1.00  0.00           C  
ATOM   2607  CG  ARG A 158      37.589  98.269  55.725  1.00  0.00           C  
ATOM   2608  CD  ARG A 158      38.792  98.247  54.856  1.00  0.00           C  
ATOM   2609  NE  ARG A 158      38.857  99.416  53.992  1.00  0.00           N  
ATOM   2610  CZ  ARG A 158      39.922  99.753  53.240  1.00  0.00           C  
ATOM   2611  NH1 ARG A 158      41.002  99.004  53.256  1.00  0.00           N1+
ATOM   2612  NH2 ARG A 158      39.882 100.838  52.485  1.00  0.00           N  
ATOM   2613  H   ARG A 158      37.620  95.093  58.251  1.00  0.00           H  
ATOM   2614  HA  ARG A 158      39.586  96.802  57.072  1.00  0.00           H  
ATOM   2615 1HB  ARG A 158      37.477  96.160  55.929  1.00  0.00           H  
ATOM   2616 2HB  ARG A 158      36.548  97.056  57.121  1.00  0.00           H  
ATOM   2617 1HG  ARG A 158      36.706  98.332  55.089  1.00  0.00           H  
ATOM   2618 2HG  ARG A 158      37.640  99.153  56.362  1.00  0.00           H  
ATOM   2619 1HD  ARG A 158      39.689  98.231  55.474  1.00  0.00           H  
ATOM   2620 2HD  ARG A 158      38.770  97.359  54.227  1.00  0.00           H  
ATOM   2621  HE  ARG A 158      38.044 100.018  53.954  1.00  0.00           H  
ATOM   2622 1HH1 ARG A 158      41.033  98.174  53.831  1.00  0.00           H  
ATOM   2623 2HH1 ARG A 158      41.801  99.256  52.691  1.00  0.00           H  
ATOM   2624 1HH2 ARG A 158      39.053 101.415  52.474  1.00  0.00           H  
ATOM   2625 2HH2 ARG A 158      40.681 101.091  51.922  1.00  0.00           H  
ATOM   2626  N   LEU A 159      37.815  98.089  59.519  1.00  0.00           N  
ATOM   2627  CA  LEU A 159      37.754  99.199  60.465  1.00  0.00           C  
ATOM   2628  C   LEU A 159      39.044  99.311  61.266  1.00  0.00           C  
ATOM   2629  O   LEU A 159      39.542 100.410  61.508  1.00  0.00           O  
ATOM   2630  CB  LEU A 159      36.566  99.019  61.418  1.00  0.00           C  
ATOM   2631  CG  LEU A 159      35.177  99.168  60.786  1.00  0.00           C  
ATOM   2632  CD1 LEU A 159      34.112  98.785  61.803  1.00  0.00           C  
ATOM   2633  CD2 LEU A 159      34.988 100.599  60.306  1.00  0.00           C  
ATOM   2634  H   LEU A 159      37.186  97.309  59.636  1.00  0.00           H  
ATOM   2635  HA  LEU A 159      37.633 100.121  59.896  1.00  0.00           H  
ATOM   2636 1HB  LEU A 159      36.623  98.026  61.860  1.00  0.00           H  
ATOM   2637 2HB  LEU A 159      36.647  99.755  62.217  1.00  0.00           H  
ATOM   2638  HG  LEU A 159      35.087  98.488  59.939  1.00  0.00           H  
ATOM   2639 1HD1 LEU A 159      33.123  98.893  61.354  1.00  0.00           H  
ATOM   2640 2HD1 LEU A 159      34.259  97.753  62.115  1.00  0.00           H  
ATOM   2641 3HD1 LEU A 159      34.187  99.441  62.672  1.00  0.00           H  
ATOM   2642 1HD2 LEU A 159      34.000 100.705  59.856  1.00  0.00           H  
ATOM   2643 2HD2 LEU A 159      35.075 101.281  61.152  1.00  0.00           H  
ATOM   2644 3HD2 LEU A 159      35.750 100.837  59.566  1.00  0.00           H  
ATOM   2645  N   VAL A 160      39.581  98.166  61.676  1.00  0.00           N  
ATOM   2646  CA  VAL A 160      40.814  98.135  62.453  1.00  0.00           C  
ATOM   2647  C   VAL A 160      41.992  98.656  61.639  1.00  0.00           C  
ATOM   2648  O   VAL A 160      42.839  99.390  62.151  1.00  0.00           O  
ATOM   2649  CB  VAL A 160      41.114  96.699  62.920  1.00  0.00           C  
ATOM   2650  CG1 VAL A 160      42.491  96.624  63.565  1.00  0.00           C  
ATOM   2651  CG2 VAL A 160      40.038  96.235  63.890  1.00  0.00           C  
ATOM   2652  H   VAL A 160      39.123  97.297  61.445  1.00  0.00           H  
ATOM   2653  HA  VAL A 160      40.689  98.789  63.314  1.00  0.00           H  
ATOM   2654  HB  VAL A 160      41.131  96.040  62.053  1.00  0.00           H  
ATOM   2655 1HG1 VAL A 160      42.685  95.601  63.890  1.00  0.00           H  
ATOM   2656 2HG1 VAL A 160      43.248  96.926  62.842  1.00  0.00           H  
ATOM   2657 3HG1 VAL A 160      42.525  97.290  64.427  1.00  0.00           H  
ATOM   2658 1HG2 VAL A 160      40.256  95.218  64.217  1.00  0.00           H  
ATOM   2659 2HG2 VAL A 160      40.019  96.899  64.756  1.00  0.00           H  
ATOM   2660 3HG2 VAL A 160      39.068  96.256  63.394  1.00  0.00           H  
ATOM   2661  N   GLU A 161      42.041  98.273  60.366  1.00  0.00           N  
ATOM   2662  CA  GLU A 161      43.115  98.702  59.477  1.00  0.00           C  
ATOM   2663  C   GLU A 161      43.079 100.209  59.259  1.00  0.00           C  
ATOM   2664  O   GLU A 161      44.119 100.868  59.238  1.00  0.00           O  
ATOM   2665  CB  GLU A 161      43.015  97.978  58.133  1.00  0.00           C  
ATOM   2666  CG  GLU A 161      43.337  96.493  58.192  1.00  0.00           C  
ATOM   2667  CD  GLU A 161      43.159  95.802  56.869  1.00  0.00           C  
ATOM   2668  OE1 GLU A 161      42.687  96.430  55.952  1.00  0.00           O  
ATOM   2669  OE2 GLU A 161      43.496  94.644  56.776  1.00  0.00           O1-
ATOM   2670  H   GLU A 161      41.315  97.670  60.005  1.00  0.00           H  
ATOM   2671  HA  GLU A 161      44.065  98.456  59.952  1.00  0.00           H  
ATOM   2672 1HB  GLU A 161      42.005  98.086  57.736  1.00  0.00           H  
ATOM   2673 2HB  GLU A 161      43.698  98.441  57.420  1.00  0.00           H  
ATOM   2674 1HG  GLU A 161      44.370  96.369  58.517  1.00  0.00           H  
ATOM   2675 2HG  GLU A 161      42.693  96.021  58.932  1.00  0.00           H  
ATOM   2676  N   ILE A 162      41.877 100.748  59.095  1.00  0.00           N  
ATOM   2677  CA  ILE A 162      41.705 102.180  58.875  1.00  0.00           C  
ATOM   2678  C   ILE A 162      42.146 102.982  60.093  1.00  0.00           C  
ATOM   2679  O   ILE A 162      42.782 104.029  59.963  1.00  0.00           O  
ATOM   2680  CB  ILE A 162      40.238 102.513  58.548  1.00  0.00           C  
ATOM   2681  CG1 ILE A 162      39.820 101.849  57.232  1.00  0.00           C  
ATOM   2682  CG2 ILE A 162      40.036 104.019  58.474  1.00  0.00           C  
ATOM   2683  CD1 ILE A 162      40.637 102.292  56.039  1.00  0.00           C  
ATOM   2684  H   ILE A 162      41.062 100.156  59.121  1.00  0.00           H  
ATOM   2685  HA  ILE A 162      42.334 102.474  58.036  1.00  0.00           H  
ATOM   2686  HB  ILE A 162      39.589 102.107  59.324  1.00  0.00           H  
ATOM   2687 1HG1 ILE A 162      39.914 100.768  57.325  1.00  0.00           H  
ATOM   2688 2HG1 ILE A 162      38.772 102.069  57.029  1.00  0.00           H  
ATOM   2689 1HG2 ILE A 162      38.996 104.236  58.240  1.00  0.00           H  
ATOM   2690 2HG2 ILE A 162      40.295 104.467  59.433  1.00  0.00           H  
ATOM   2691 3HG2 ILE A 162      40.677 104.434  57.694  1.00  0.00           H  
ATOM   2692 1HD1 ILE A 162      40.282 101.779  55.145  1.00  0.00           H  
ATOM   2693 2HD1 ILE A 162      40.530 103.370  55.905  1.00  0.00           H  
ATOM   2694 3HD1 ILE A 162      41.686 102.049  56.204  1.00  0.00           H  
ATOM   2695  N   LEU A 163      41.809 102.483  61.277  1.00  0.00           N  
ATOM   2696  CA  LEU A 163      42.171 103.151  62.522  1.00  0.00           C  
ATOM   2697  C   LEU A 163      43.682 103.180  62.713  1.00  0.00           C  
ATOM   2698  O   LEU A 163      44.245 104.185  63.148  1.00  0.00           O  
ATOM   2699  CB  LEU A 163      41.511 102.446  63.714  1.00  0.00           C  
ATOM   2700  CG  LEU A 163      41.779 103.075  65.088  1.00  0.00           C  
ATOM   2701  CD1 LEU A 163      41.270 104.509  65.097  1.00  0.00           C  
ATOM   2702  CD2 LEU A 163      41.095 102.246  66.166  1.00  0.00           C  
ATOM   2703  H   LEU A 163      41.287 101.620  61.317  1.00  0.00           H  
ATOM   2704  HA  LEU A 163      41.822 104.184  62.466  1.00  0.00           H  
ATOM   2705 1HB  LEU A 163      40.434 102.436  63.558  1.00  0.00           H  
ATOM   2706 2HB  LEU A 163      41.864 101.416  63.747  1.00  0.00           H  
ATOM   2707  HG  LEU A 163      42.852 103.099  65.275  1.00  0.00           H  
ATOM   2708 1HD1 LEU A 163      41.459 104.956  66.076  1.00  0.00           H  
ATOM   2709 2HD1 LEU A 163      41.789 105.084  64.330  1.00  0.00           H  
ATOM   2710 3HD1 LEU A 163      40.200 104.519  64.897  1.00  0.00           H  
ATOM   2711 1HD2 LEU A 163      41.286 102.691  67.144  1.00  0.00           H  
ATOM   2712 2HD2 LEU A 163      40.021 102.221  65.980  1.00  0.00           H  
ATOM   2713 3HD2 LEU A 163      41.490 101.229  66.147  1.00  0.00           H  
ATOM   2714  N   ARG A 164      44.336 102.071  62.384  1.00  0.00           N  
ATOM   2715  CA  ARG A 164      45.783 101.966  62.518  1.00  0.00           C  
ATOM   2716  C   ARG A 164      46.496 102.932  61.580  1.00  0.00           C  
ATOM   2717  O   ARG A 164      47.485 103.561  61.956  1.00  0.00           O  
ATOM   2718  CB  ARG A 164      46.246 100.546  62.225  1.00  0.00           C  
ATOM   2719  CG  ARG A 164      47.741 100.315  62.387  1.00  0.00           C  
ATOM   2720  CD  ARG A 164      48.110  98.903  62.111  1.00  0.00           C  
ATOM   2721  NE  ARG A 164      47.833  98.529  60.734  1.00  0.00           N  
ATOM   2722  CZ  ARG A 164      48.632  98.821  59.688  1.00  0.00           C  
ATOM   2723  NH1 ARG A 164      49.749  99.486  59.877  1.00  0.00           N1+
ATOM   2724  NH2 ARG A 164      48.292  98.436  58.469  1.00  0.00           N  
ATOM   2725  H   ARG A 164      43.815 101.280  62.031  1.00  0.00           H  
ATOM   2726  HA  ARG A 164      46.049 102.236  63.540  1.00  0.00           H  
ATOM   2727 1HB  ARG A 164      45.731  99.853  62.888  1.00  0.00           H  
ATOM   2728 2HB  ARG A 164      45.980 100.280  61.202  1.00  0.00           H  
ATOM   2729 1HG  ARG A 164      48.285 100.955  61.693  1.00  0.00           H  
ATOM   2730 2HG  ARG A 164      48.037 100.553  63.409  1.00  0.00           H  
ATOM   2731 1HD  ARG A 164      49.174  98.764  62.294  1.00  0.00           H  
ATOM   2732 2HD  ARG A 164      47.538  98.242  62.763  1.00  0.00           H  
ATOM   2733  HE  ARG A 164      46.984  98.016  60.545  1.00  0.00           H  
ATOM   2734 1HH1 ARG A 164      50.009  99.781  60.809  1.00  0.00           H  
ATOM   2735 2HH1 ARG A 164      50.348  99.705  59.095  1.00  0.00           H  
ATOM   2736 1HH2 ARG A 164      47.433  97.922  58.322  1.00  0.00           H  
ATOM   2737 2HH2 ARG A 164      48.890  98.654  57.686  1.00  0.00           H  
ATOM   2738  N   GLU A 165      45.987 103.046  60.358  1.00  0.00           N  
ATOM   2739  CA  GLU A 165      46.572 103.937  59.364  1.00  0.00           C  
ATOM   2740  C   GLU A 165      46.457 105.394  59.791  1.00  0.00           C  
ATOM   2741  O   GLU A 165      47.382 106.183  59.603  1.00  0.00           O  
ATOM   2742  CB  GLU A 165      45.894 103.740  58.006  1.00  0.00           C  
ATOM   2743  CG  GLU A 165      46.198 102.407  57.339  1.00  0.00           C  
ATOM   2744  CD  GLU A 165      45.461 102.218  56.043  1.00  0.00           C  
ATOM   2745  OE1 GLU A 165      44.643 103.048  55.720  1.00  0.00           O  
ATOM   2746  OE2 GLU A 165      45.713 101.244  55.373  1.00  0.00           O1-
ATOM   2747  H   GLU A 165      45.171 102.501  60.112  1.00  0.00           H  
ATOM   2748  HA  GLU A 165      47.631 103.698  59.276  1.00  0.00           H  
ATOM   2749 1HB  GLU A 165      44.812 103.815  58.125  1.00  0.00           H  
ATOM   2750 2HB  GLU A 165      46.205 104.532  57.327  1.00  0.00           H  
ATOM   2751 1HG  GLU A 165      47.269 102.344  57.146  1.00  0.00           H  
ATOM   2752 2HG  GLU A 165      45.931 101.601  58.023  1.00  0.00           H  
ATOM   2753  N   ALA A 166      45.283 105.702  60.373  1.00  0.00           N  
ATOM   2754  CA  ALA A 166      44.861 107.051  60.749  1.00  0.00           C  
ATOM   2755  C   ALA A 166      45.722 107.653  61.850  1.00  0.00           C  
ATOM   2756  O   ALA A 166      45.818 108.874  61.980  1.00  0.00           O  
ATOM   2757  CB  ALA A 166      43.402 107.038  61.184  1.00  0.00           C  
ATOM   2758  H   ALA A 166      44.626 104.963  60.578  1.00  0.00           H  
ATOM   2759  HA  ALA A 166      44.968 107.695  59.878  1.00  0.00           H  
ATOM   2760 1HB  ALA A 166      43.094 108.049  61.451  1.00  0.00           H  
ATOM   2761 2HB  ALA A 166      42.783 106.674  60.364  1.00  0.00           H  
ATOM   2762 3HB  ALA A 166      43.285 106.383  62.045  1.00  0.00           H  
ATOM   2763  N   GLY A 167      46.349 106.792  62.642  1.00  0.00           N  
ATOM   2764  CA  GLY A 167      47.116 107.235  63.798  1.00  0.00           C  
ATOM   2765  C   GLY A 167      46.237 107.380  65.037  1.00  0.00           C  
ATOM   2766  O   GLY A 167      46.374 108.337  65.798  1.00  0.00           O  
ATOM   2767  H   GLY A 167      46.292 105.805  62.438  1.00  0.00           H  
ATOM   2768 1HA  GLY A 167      47.914 106.521  64.002  1.00  0.00           H  
ATOM   2769 2HA  GLY A 167      47.588 108.192  63.576  1.00  0.00           H  
ATOM   2770  N   GLY A 168      45.334 106.426  65.227  1.00  0.00           N  
ATOM   2771  CA  GLY A 168      44.624 106.273  66.493  1.00  0.00           C  
ATOM   2772  C   GLY A 168      45.541 105.646  67.542  1.00  0.00           C  
ATOM   2773  O   GLY A 168      46.266 104.692  67.256  1.00  0.00           O  
ATOM   2774  H   GLY A 168      45.134 105.782  64.477  1.00  0.00           H  
ATOM   2775 1HA  GLY A 168      44.275 107.246  66.836  1.00  0.00           H  
ATOM   2776 2HA  GLY A 168      43.744 105.649  66.345  1.00  0.00           H  
ATOM   2777  N   SER A 169      45.511 106.181  68.754  1.00  0.00           N  
ATOM   2778  CA  SER A 169      46.462 105.793  69.787  1.00  0.00           C  
ATOM   2779  C   SER A 169      46.197 104.370  70.239  1.00  0.00           C  
ATOM   2780  O   SER A 169      45.234 103.740  69.801  1.00  0.00           O  
ATOM   2781  CB  SER A 169      46.376 106.737  70.971  1.00  0.00           C  
ATOM   2782  OG  SER A 169      45.270 106.436  71.774  1.00  0.00           O  
ATOM   2783  H   SER A 169      44.808 106.877  68.966  1.00  0.00           H  
ATOM   2784  HA  SER A 169      47.469 105.859  69.373  1.00  0.00           H  
ATOM   2785 1HB  SER A 169      47.289 106.663  71.561  1.00  0.00           H  
ATOM   2786 2HB  SER A 169      46.301 107.763  70.613  1.00  0.00           H  
ATOM   2787  HG  SER A 169      45.448 106.834  72.631  1.00  0.00           H  
ATOM   2788  N   PRO A 170      47.055 103.870  71.121  1.00  0.00           N  
ATOM   2789  CA  PRO A 170      47.002 102.477  71.515  1.00  0.00           C  
ATOM   2790  C   PRO A 170      45.752 102.177  72.323  1.00  0.00           C  
ATOM   2791  O   PRO A 170      45.186 101.088  72.225  1.00  0.00           O  
ATOM   2792  CB  PRO A 170      48.272 102.311  72.356  1.00  0.00           C  
ATOM   2793  CG  PRO A 170      49.190 103.370  71.844  1.00  0.00           C  
ATOM   2794  CD  PRO A 170      48.290 104.548  71.579  1.00  0.00           C  
ATOM   2795  NV  PRO A 170      47.044 103.907  71.119  1.00  0.00           N  
ATOM   2796  HA  PRO A 170      46.966 101.869  70.610  1.00  0.00           H  
ATOM   2797 1HB  PRO A 170      48.035 102.432  73.423  1.00  0.00           H  
ATOM   2798 2HB  PRO A 170      48.678 101.296  72.229  1.00  0.00           H  
ATOM   2799 1HG  PRO A 170      49.969 103.590  72.589  1.00  0.00           H  
ATOM   2800 2HG  PRO A 170      49.707 103.019  70.938  1.00  0.00           H  
ATOM   2801 1HD  PRO A 170      48.140 105.112  72.512  1.00  0.00           H  
ATOM   2802 2HD  PRO A 170      48.743 105.188  70.806  1.00  0.00           H  
ATOM   2803  N   GLU A 171      45.287 103.123  73.147  1.00  0.00           N  
ATOM   2804  CA  GLU A 171      44.082 102.834  73.915  1.00  0.00           C  
ATOM   2805  C   GLU A 171      42.873 102.670  73.002  1.00  0.00           C  
ATOM   2806  O   GLU A 171      42.042 101.788  73.211  1.00  0.00           O  
ATOM   2807  CB  GLU A 171      43.818 103.948  74.931  1.00  0.00           C  
ATOM   2808  CG  GLU A 171      44.896 104.094  75.995  1.00  0.00           C  
ATOM   2809  CD  GLU A 171      46.098 104.856  75.513  1.00  0.00           C  
ATOM   2810  OE1 GLU A 171      46.091 105.283  74.382  1.00  0.00           O  
ATOM   2811  OE2 GLU A 171      47.026 105.010  76.274  1.00  0.00           O1-
ATOM   2812  H   GLU A 171      45.776 104.003  73.210  1.00  0.00           H  
ATOM   2813  HA  GLU A 171      44.233 101.893  74.442  1.00  0.00           H  
ATOM   2814 1HB  GLU A 171      43.730 104.903  74.409  1.00  0.00           H  
ATOM   2815 2HB  GLU A 171      42.872 103.763  75.435  1.00  0.00           H  
ATOM   2816 1HG  GLU A 171      44.475 104.613  76.855  1.00  0.00           H  
ATOM   2817 2HG  GLU A 171      45.207 103.102  76.322  1.00  0.00           H  
ATOM   2818  N   LEU A 172      42.780 103.525  71.991  1.00  0.00           N  
ATOM   2819  CA  LEU A 172      41.672 103.476  71.045  1.00  0.00           C  
ATOM   2820  C   LEU A 172      41.688 102.181  70.244  1.00  0.00           C  
ATOM   2821  O   LEU A 172      40.643 101.578  70.002  1.00  0.00           O  
ATOM   2822  CB  LEU A 172      41.735 104.676  70.090  1.00  0.00           C  
ATOM   2823  CG  LEU A 172      41.671 106.057  70.753  1.00  0.00           C  
ATOM   2824  CD1 LEU A 172      41.868 107.138  69.698  1.00  0.00           C  
ATOM   2825  CD2 LEU A 172      40.332 106.219  71.459  1.00  0.00           C  
ATOM   2826  H   LEU A 172      43.495 104.229  71.874  1.00  0.00           H  
ATOM   2827  HA  LEU A 172      40.740 103.507  71.610  1.00  0.00           H  
ATOM   2828 1HB  LEU A 172      42.666 104.622  69.528  1.00  0.00           H  
ATOM   2829 2HB  LEU A 172      40.904 104.605  69.388  1.00  0.00           H  
ATOM   2830  HG  LEU A 172      42.477 106.151  71.480  1.00  0.00           H  
ATOM   2831 1HD1 LEU A 172      41.821 108.118  70.169  1.00  0.00           H  
ATOM   2832 2HD1 LEU A 172      42.840 107.008  69.224  1.00  0.00           H  
ATOM   2833 3HD1 LEU A 172      41.084 107.058  68.946  1.00  0.00           H  
ATOM   2834 1HD2 LEU A 172      40.286 107.202  71.929  1.00  0.00           H  
ATOM   2835 2HD2 LEU A 172      39.524 106.128  70.732  1.00  0.00           H  
ATOM   2836 3HD2 LEU A 172      40.224 105.446  72.219  1.00  0.00           H  
ATOM   2837  N   VAL A 173      42.878 101.759  69.836  1.00  0.00           N  
ATOM   2838  CA  VAL A 173      43.033 100.532  69.060  1.00  0.00           C  
ATOM   2839  C   VAL A 173      42.631  99.313  69.876  1.00  0.00           C  
ATOM   2840  O   VAL A 173      41.983  98.398  69.365  1.00  0.00           O  
ATOM   2841  CB  VAL A 173      44.493 100.376  68.595  1.00  0.00           C  
ATOM   2842  CG1 VAL A 173      44.707  99.006  67.968  1.00  0.00           C  
ATOM   2843  CG2 VAL A 173      44.841 101.479  67.608  1.00  0.00           C  
ATOM   2844  H   VAL A 173      43.699 102.302  70.066  1.00  0.00           H  
ATOM   2845  HA  VAL A 173      42.371 100.591  68.197  1.00  0.00           H  
ATOM   2846  HB  VAL A 173      45.150 100.440  69.460  1.00  0.00           H  
ATOM   2847 1HG1 VAL A 173      45.744  98.911  67.644  1.00  0.00           H  
ATOM   2848 2HG1 VAL A 173      44.485  98.231  68.702  1.00  0.00           H  
ATOM   2849 3HG1 VAL A 173      44.046  98.891  67.107  1.00  0.00           H  
ATOM   2850 1HG2 VAL A 173      45.878 101.363  67.284  1.00  0.00           H  
ATOM   2851 2HG2 VAL A 173      44.182 101.419  66.745  1.00  0.00           H  
ATOM   2852 3HG2 VAL A 173      44.723 102.449  68.090  1.00  0.00           H  
ATOM   2853  N   HIS A 174      43.014  99.301  71.149  1.00  0.00           N  
ATOM   2854  CA  HIS A 174      42.691  98.193  72.036  1.00  0.00           C  
ATOM   2855  C   HIS A 174      41.188  98.079  72.254  1.00  0.00           C  
ATOM   2856  O   HIS A 174      40.636  96.981  72.276  1.00  0.00           O  
ATOM   2857  CB  HIS A 174      43.399  98.354  73.385  1.00  0.00           C  
ATOM   2858  CG  HIS A 174      43.145  97.230  74.339  1.00  0.00           C  
ATOM   2859  CD2 HIS A 174      42.467  97.187  75.511  1.00  0.00           C  
ATOM   2860  ND1 HIS A 174      43.617  95.951  74.124  1.00  0.00           N  
ATOM   2861  CE1 HIS A 174      43.242  95.172  75.123  1.00  0.00           C  
ATOM   2862  NE2 HIS A 174      42.543  95.899  75.976  1.00  0.00           N  
ATOM   2863  H   HIS A 174      43.543 100.083  71.508  1.00  0.00           H  
ATOM   2864  HA  HIS A 174      43.030  97.271  71.563  1.00  0.00           H  
ATOM   2865 1HB  HIS A 174      44.475  98.429  73.225  1.00  0.00           H  
ATOM   2866 2HB  HIS A 174      43.073  99.283  73.856  1.00  0.00           H  
ATOM   2867  HD2 HIS A 174      41.957  98.023  75.993  1.00  0.00           H  
ATOM   2868  HE1 HIS A 174      43.468  94.111  75.227  1.00  0.00           H  
ATOM   2869  HE2 HIS A 174      42.129  95.567  76.836  1.00  0.00           H  
ATOM   2870  N   LYS A 175      40.533  99.222  72.417  1.00  0.00           N  
ATOM   2871  CA  LYS A 175      39.091  99.253  72.635  1.00  0.00           C  
ATOM   2872  C   LYS A 175      38.339  98.732  71.416  1.00  0.00           C  
ATOM   2873  O   LYS A 175      37.360  98.000  71.546  1.00  0.00           O  
ATOM   2874  CB  LYS A 175      38.629 100.675  72.969  1.00  0.00           C  
ATOM   2875  CG  LYS A 175      38.997 101.142  74.372  1.00  0.00           C  
ATOM   2876  CD  LYS A 175      38.549 102.575  74.612  1.00  0.00           C  
ATOM   2877  CE  LYS A 175      38.921 103.045  76.011  1.00  0.00           C  
ATOM   2878  NZ  LYS A 175      38.509 104.454  76.250  1.00  0.00           N1+
ATOM   2879  H   LYS A 175      41.044 100.092  72.388  1.00  0.00           H  
ATOM   2880  HA  LYS A 175      38.860  98.599  73.474  1.00  0.00           H  
ATOM   2881 1HB  LYS A 175      39.067 101.376  72.257  1.00  0.00           H  
ATOM   2882 2HB  LYS A 175      37.547 100.739  72.868  1.00  0.00           H  
ATOM   2883 1HG  LYS A 175      38.520 100.491  75.108  1.00  0.00           H  
ATOM   2884 2HG  LYS A 175      40.076 101.080  74.504  1.00  0.00           H  
ATOM   2885 1HD  LYS A 175      39.021 103.232  73.877  1.00  0.00           H  
ATOM   2886 2HD  LYS A 175      37.467 102.644  74.492  1.00  0.00           H  
ATOM   2887 1HE  LYS A 175      38.437 102.407  76.747  1.00  0.00           H  
ATOM   2888 2HE  LYS A 175      39.999 102.967  76.145  1.00  0.00           H  
ATOM   2889 1HZ  LYS A 175      38.773 104.728  77.188  1.00  0.00           H  
ATOM   2890 2HZ  LYS A 175      38.966 105.060  75.582  1.00  0.00           H  
ATOM   2891 3HZ  LYS A 175      37.507 104.535  76.146  1.00  0.00           H  
ATOM   2892  N   LEU A 176      38.803  99.119  70.232  1.00  0.00           N  
ATOM   2893  CA  LEU A 176      38.174  98.691  68.987  1.00  0.00           C  
ATOM   2894  C   LEU A 176      38.295  97.183  68.797  1.00  0.00           C  
ATOM   2895  O   LEU A 176      37.350  96.526  68.363  1.00  0.00           O  
ATOM   2896  CB  LEU A 176      38.813  99.415  67.795  1.00  0.00           C  
ATOM   2897  CG  LEU A 176      38.313  98.982  66.410  1.00  0.00           C  
ATOM   2898  CD1 LEU A 176      36.816  99.237  66.307  1.00  0.00           C  
ATOM   2899  CD2 LEU A 176      39.075  99.749  65.336  1.00  0.00           C  
ATOM   2900  H   LEU A 176      39.611  99.721  70.192  1.00  0.00           H  
ATOM   2901  HA  LEU A 176      37.113  98.936  69.043  1.00  0.00           H  
ATOM   2902 1HB  LEU A 176      38.626 100.483  67.898  1.00  0.00           H  
ATOM   2903 2HB  LEU A 176      39.888  99.251  67.825  1.00  0.00           H  
ATOM   2904  HG  LEU A 176      38.480  97.913  66.280  1.00  0.00           H  
ATOM   2905 1HD1 LEU A 176      36.461  98.932  65.324  1.00  0.00           H  
ATOM   2906 2HD1 LEU A 176      36.296  98.664  67.074  1.00  0.00           H  
ATOM   2907 3HD1 LEU A 176      36.617 100.300  66.451  1.00  0.00           H  
ATOM   2908 1HD2 LEU A 176      38.719  99.440  64.352  1.00  0.00           H  
ATOM   2909 2HD2 LEU A 176      38.907 100.819  65.464  1.00  0.00           H  
ATOM   2910 3HD2 LEU A 176      40.139  99.533  65.421  1.00  0.00           H  
ATOM   2911  N   LEU A 177      39.464  96.642  69.130  1.00  0.00           N  
ATOM   2912  CA  LEU A 177      39.709  95.212  68.996  1.00  0.00           C  
ATOM   2913  C   LEU A 177      38.816  94.409  69.935  1.00  0.00           C  
ATOM   2914  O   LEU A 177      38.288  93.364  69.559  1.00  0.00           O  
ATOM   2915  CB  LEU A 177      41.182  94.898  69.290  1.00  0.00           C  
ATOM   2916  CG  LEU A 177      42.205  95.620  68.402  1.00  0.00           C  
ATOM   2917  CD1 LEU A 177      43.562  95.629  69.093  1.00  0.00           C  
ATOM   2918  CD2 LEU A 177      42.285  94.925  67.049  1.00  0.00           C  
ATOM   2919  H   LEU A 177      40.198  97.238  69.481  1.00  0.00           H  
ATOM   2920  HA  LEU A 177      39.469  94.922  67.975  1.00  0.00           H  
ATOM   2921 1HB  LEU A 177      41.394  95.164  70.323  1.00  0.00           H  
ATOM   2922 2HB  LEU A 177      41.339  93.826  69.171  1.00  0.00           H  
ATOM   2923  HG  LEU A 177      41.896  96.657  68.260  1.00  0.00           H  
ATOM   2924 1HD1 LEU A 177      44.288  96.142  68.462  1.00  0.00           H  
ATOM   2925 2HD1 LEU A 177      43.477  96.150  70.048  1.00  0.00           H  
ATOM   2926 3HD1 LEU A 177      43.888  94.604  69.266  1.00  0.00           H  
ATOM   2927 1HD2 LEU A 177      43.012  95.438  66.420  1.00  0.00           H  
ATOM   2928 2HD2 LEU A 177      42.595  93.889  67.190  1.00  0.00           H  
ATOM   2929 3HD2 LEU A 177      41.307  94.948  66.571  1.00  0.00           H  
ATOM   2930  N   GLU A 178      38.652  94.907  71.157  1.00  0.00           N  
ATOM   2931  CA  GLU A 178      37.821  94.237  72.149  1.00  0.00           C  
ATOM   2932  C   GLU A 178      36.360  94.209  71.720  1.00  0.00           C  
ATOM   2933  O   GLU A 178      35.674  93.204  71.893  1.00  0.00           O  
ATOM   2934  CB  GLU A 178      37.949  94.932  73.508  1.00  0.00           C  
ATOM   2935  CG  GLU A 178      39.296  94.738  74.188  1.00  0.00           C  
ATOM   2936  CD  GLU A 178      39.422  95.514  75.471  1.00  0.00           C  
ATOM   2937  OE1 GLU A 178      38.886  96.597  75.543  1.00  0.00           O  
ATOM   2938  OE2 GLU A 178      40.056  95.029  76.378  1.00  0.00           O1-
ATOM   2939  H   GLU A 178      39.113  95.771  71.403  1.00  0.00           H  
ATOM   2940  HA  GLU A 178      38.163  93.207  72.237  1.00  0.00           H  
ATOM   2941 1HB  GLU A 178      37.788  96.004  73.384  1.00  0.00           H  
ATOM   2942 2HB  GLU A 178      37.177  94.560  74.181  1.00  0.00           H  
ATOM   2943 1HG  GLU A 178      39.433  93.680  74.405  1.00  0.00           H  
ATOM   2944 2HG  GLU A 178      40.085  95.045  73.503  1.00  0.00           H  
ATOM   2945  N   GLN A 179      35.894  95.320  71.159  1.00  0.00           N  
ATOM   2946  CA  GLN A 179      34.513  95.424  70.702  1.00  0.00           C  
ATOM   2947  C   GLN A 179      34.237  94.459  69.556  1.00  0.00           C  
ATOM   2948  O   GLN A 179      33.180  93.828  69.502  1.00  0.00           O  
ATOM   2949  CB  GLN A 179      34.200  96.858  70.265  1.00  0.00           C  
ATOM   2950  CG  GLN A 179      34.103  97.851  71.409  1.00  0.00           C  
ATOM   2951  CD  GLN A 179      32.927  97.565  72.326  1.00  0.00           C  
ATOM   2952  NE2 GLN A 179      33.198  97.483  73.623  1.00  0.00           N  
ATOM   2953  OE1 GLN A 179      31.790  97.418  71.874  1.00  0.00           O  
ATOM   2954  H   GLN A 179      36.510  96.111  71.043  1.00  0.00           H  
ATOM   2955  HA  GLN A 179      33.860  95.152  71.531  1.00  0.00           H  
ATOM   2956 1HB  GLN A 179      34.974  97.206  69.581  1.00  0.00           H  
ATOM   2957 2HB  GLN A 179      33.255  96.875  69.724  1.00  0.00           H  
ATOM   2958 1HG  GLN A 179      35.016  97.801  71.998  1.00  0.00           H  
ATOM   2959 2HG  GLN A 179      33.979  98.852  70.998  1.00  0.00           H  
ATOM   2960 1HE2 GLN A 179      32.462  97.297  74.277  1.00  0.00           H  
ATOM   2961 2HE2 GLN A 179      34.135  97.607  73.948  1.00  0.00           H  
ATOM   2962  N   ILE A 180      35.192  94.345  68.640  1.00  0.00           N  
ATOM   2963  CA  ILE A 180      35.052  93.456  67.493  1.00  0.00           C  
ATOM   2964  C   ILE A 180      34.989  91.998  67.932  1.00  0.00           C  
ATOM   2965  O   ILE A 180      34.204  91.214  67.399  1.00  0.00           O  
ATOM   2966  CB  ILE A 180      36.221  93.645  66.507  1.00  0.00           C  
ATOM   2967  CG1 ILE A 180      36.075  94.972  65.758  1.00  0.00           C  
ATOM   2968  CG2 ILE A 180      36.284  92.483  65.529  1.00  0.00           C  
ATOM   2969  CD1 ILE A 180      37.358  95.456  65.117  1.00  0.00           C  
ATOM   2970  H   ILE A 180      36.037  94.890  68.740  1.00  0.00           H  
ATOM   2971  HA  ILE A 180      34.117  93.696  66.991  1.00  0.00           H  
ATOM   2972  HB  ILE A 180      37.157  93.696  67.060  1.00  0.00           H  
ATOM   2973 1HG1 ILE A 180      35.322  94.871  64.978  1.00  0.00           H  
ATOM   2974 2HG1 ILE A 180      35.730  95.745  66.445  1.00  0.00           H  
ATOM   2975 1HG2 ILE A 180      37.114  92.633  64.838  1.00  0.00           H  
ATOM   2976 2HG2 ILE A 180      36.432  91.555  66.078  1.00  0.00           H  
ATOM   2977 3HG2 ILE A 180      35.351  92.428  64.967  1.00  0.00           H  
ATOM   2978 1HD1 ILE A 180      37.176  96.402  64.607  1.00  0.00           H  
ATOM   2979 2HD1 ILE A 180      38.119  95.600  65.888  1.00  0.00           H  
ATOM   2980 3HD1 ILE A 180      37.704  94.715  64.398  1.00  0.00           H  
ATOM   2981  N   MET A 181      35.819  91.642  68.904  1.00  0.00           N  
ATOM   2982  CA  MET A 181      35.858  90.277  69.417  1.00  0.00           C  
ATOM   2983  C   MET A 181      34.545  89.905  70.092  1.00  0.00           C  
ATOM   2984  O   MET A 181      34.046  88.792  69.931  1.00  0.00           O  
ATOM   2985  CB  MET A 181      37.024  90.110  70.389  1.00  0.00           C  
ATOM   2986  CG  MET A 181      38.398  90.142  69.737  1.00  0.00           C  
ATOM   2987  SD  MET A 181      39.711  89.610  70.852  1.00  0.00           S  
ATOM   2988  CE  MET A 181      39.776  90.995  71.985  1.00  0.00           C  
ATOM   2989  H   MET A 181      36.440  92.333  69.301  1.00  0.00           H  
ATOM   2990  HA  MET A 181      36.002  89.603  68.571  1.00  0.00           H  
ATOM   2991 1HB  MET A 181      36.992  90.903  71.135  1.00  0.00           H  
ATOM   2992 2HB  MET A 181      36.926  89.159  70.916  1.00  0.00           H  
ATOM   2993 1HG  MET A 181      38.402  89.488  68.864  1.00  0.00           H  
ATOM   2994 2HG  MET A 181      38.619  91.155  69.402  1.00  0.00           H  
ATOM   2995 1HE  MET A 181      40.541  90.816  72.738  1.00  0.00           H  
ATOM   2996 2HE  MET A 181      40.013  91.906  71.432  1.00  0.00           H  
ATOM   2997 3HE  MET A 181      38.807  91.112  72.474  1.00  0.00           H  
ATOM   2998  N   GLU A 182      33.991  90.844  70.852  1.00  0.00           N  
ATOM   2999  CA  GLU A 182      32.733  90.615  71.554  1.00  0.00           C  
ATOM   3000  C   GLU A 182      31.585  90.409  70.577  1.00  0.00           C  
ATOM   3001  O   GLU A 182      30.727  89.548  70.783  1.00  0.00           O  
ATOM   3002  CB  GLU A 182      32.421  91.790  72.483  1.00  0.00           C  
ATOM   3003  CG  GLU A 182      31.112  91.657  73.249  1.00  0.00           C  
ATOM   3004  CD  GLU A 182      31.125  90.521  74.236  1.00  0.00           C  
ATOM   3005  OE1 GLU A 182      32.192  90.108  74.620  1.00  0.00           O  
ATOM   3006  OE2 GLU A 182      30.067  90.070  74.606  1.00  0.00           O1-
ATOM   3007  H   GLU A 182      34.451  91.738  70.946  1.00  0.00           H  
ATOM   3008  HA  GLU A 182      32.836  89.706  72.147  1.00  0.00           H  
ATOM   3009 1HB  GLU A 182      33.225  91.903  73.213  1.00  0.00           H  
ATOM   3010 2HB  GLU A 182      32.376  92.710  71.903  1.00  0.00           H  
ATOM   3011 1HG  GLU A 182      30.920  92.587  73.784  1.00  0.00           H  
ATOM   3012 2HG  GLU A 182      30.302  91.503  72.538  1.00  0.00           H  
ATOM   3013  N   ILE A 183      31.572  91.202  69.512  1.00  0.00           N  
ATOM   3014  CA  ILE A 183      30.527  91.108  68.497  1.00  0.00           C  
ATOM   3015  C   ILE A 183      30.576  89.766  67.778  1.00  0.00           C  
ATOM   3016  O   ILE A 183      29.543  89.160  67.503  1.00  0.00           O  
ATOM   3017  CB  ILE A 183      30.654  92.246  67.471  1.00  0.00           C  
ATOM   3018  CG1 ILE A 183      30.545  93.607  68.166  1.00  0.00           C  
ATOM   3019  CG2 ILE A 183      29.590  92.110  66.391  1.00  0.00           C  
ATOM   3020  CD1 ILE A 183      29.150  93.940  68.642  1.00  0.00           C  
ATOM   3021  H   ILE A 183      32.304  91.889  69.400  1.00  0.00           H  
ATOM   3022  HA  ILE A 183      29.561  91.182  68.998  1.00  0.00           H  
ATOM   3023  HB  ILE A 183      31.636  92.209  67.004  1.00  0.00           H  
ATOM   3024 1HG1 ILE A 183      31.214  93.630  69.024  1.00  0.00           H  
ATOM   3025 2HG1 ILE A 183      30.867  94.392  67.481  1.00  0.00           H  
ATOM   3026 1HG2 ILE A 183      29.694  92.924  65.673  1.00  0.00           H  
ATOM   3027 2HG2 ILE A 183      29.713  91.159  65.878  1.00  0.00           H  
ATOM   3028 3HG2 ILE A 183      28.601  92.152  66.849  1.00  0.00           H  
ATOM   3029 1HD1 ILE A 183      29.153  94.920  69.123  1.00  0.00           H  
ATOM   3030 2HD1 ILE A 183      28.469  93.957  67.790  1.00  0.00           H  
ATOM   3031 3HD1 ILE A 183      28.820  93.186  69.356  1.00  0.00           H  
ATOM   3032  N   ILE A 184      31.786  89.307  67.476  1.00  0.00           N  
ATOM   3033  CA  ILE A 184      31.974  88.036  66.789  1.00  0.00           C  
ATOM   3034  C   ILE A 184      31.499  86.870  67.645  1.00  0.00           C  
ATOM   3035  O   ILE A 184      30.877  85.934  67.147  1.00  0.00           O  
ATOM   3036  CB  ILE A 184      33.451  87.829  66.410  1.00  0.00           C  
ATOM   3037  CG1 ILE A 184      33.879  88.844  65.349  1.00  0.00           C  
ATOM   3038  CG2 ILE A 184      33.683  86.408  65.919  1.00  0.00           C  
ATOM   3039  CD1 ILE A 184      33.530  88.432  63.935  1.00  0.00           C  
ATOM   3040  H   ILE A 184      32.598  89.854  67.732  1.00  0.00           H  
ATOM   3041  HA  ILE A 184      31.370  88.050  65.880  1.00  0.00           H  
ATOM   3042  HB  ILE A 184      34.079  88.005  67.286  1.00  0.00           H  
ATOM   3043 1HG1 ILE A 184      33.407  89.804  65.551  1.00  0.00           H  
ATOM   3044 2HG1 ILE A 184      34.958  88.994  65.401  1.00  0.00           H  
ATOM   3045 1HG2 ILE A 184      34.731  86.278  65.656  1.00  0.00           H  
ATOM   3046 2HG2 ILE A 184      33.414  85.703  66.705  1.00  0.00           H  
ATOM   3047 3HG2 ILE A 184      33.062  86.222  65.042  1.00  0.00           H  
ATOM   3048 1HD1 ILE A 184      33.866  89.200  63.240  1.00  0.00           H  
ATOM   3049 2HD1 ILE A 184      34.022  87.488  63.699  1.00  0.00           H  
ATOM   3050 3HD1 ILE A 184      32.452  88.309  63.851  1.00  0.00           H  
ATOM   3051  N   GLU A 185      31.798  86.933  68.939  1.00  0.00           N  
ATOM   3052  CA  GLU A 185      31.402  85.882  69.869  1.00  0.00           C  
ATOM   3053  C   GLU A 185      29.888  85.799  69.992  1.00  0.00           C  
ATOM   3054  O   GLU A 185      29.318  84.707  70.042  1.00  0.00           O  
ATOM   3055  CB  GLU A 185      32.023  86.128  71.246  1.00  0.00           C  
ATOM   3056  CG  GLU A 185      31.655  85.090  72.295  1.00  0.00           C  
ATOM   3057  CD  GLU A 185      30.337  85.373  72.962  1.00  0.00           C  
ATOM   3058  OE1 GLU A 185      29.961  86.519  73.027  1.00  0.00           O  
ATOM   3059  OE2 GLU A 185      29.706  84.442  73.405  1.00  0.00           O1-
ATOM   3060  H   GLU A 185      32.314  87.729  69.286  1.00  0.00           H  
ATOM   3061  HA  GLU A 185      31.758  84.930  69.475  1.00  0.00           H  
ATOM   3062 1HB  GLU A 185      33.110  86.143  71.158  1.00  0.00           H  
ATOM   3063 2HB  GLU A 185      31.711  87.103  71.618  1.00  0.00           H  
ATOM   3064 1HG  GLU A 185      31.607  84.109  71.823  1.00  0.00           H  
ATOM   3065 2HG  GLU A 185      32.439  85.058  73.054  1.00  0.00           H  
ATOM   3066  N   ARG A 186      29.236  86.956  70.042  1.00  0.00           N  
ATOM   3067  CA  ARG A 186      27.786  87.018  70.160  1.00  0.00           C  
ATOM   3068  C   ARG A 186      27.108  86.431  68.929  1.00  0.00           C  
ATOM   3069  O   ARG A 186      26.109  85.718  69.037  1.00  0.00           O  
ATOM   3070  CB  ARG A 186      27.325  88.453  70.356  1.00  0.00           C  
ATOM   3071  CG  ARG A 186      27.645  89.050  71.716  1.00  0.00           C  
ATOM   3072  CD  ARG A 186      27.227  90.472  71.808  1.00  0.00           C  
ATOM   3073  NE  ARG A 186      27.634  91.078  73.064  1.00  0.00           N  
ATOM   3074  CZ  ARG A 186      27.422  92.366  73.397  1.00  0.00           C  
ATOM   3075  NH1 ARG A 186      26.806  93.170  72.555  1.00  0.00           N1+
ATOM   3076  NH2 ARG A 186      27.831  92.823  74.568  1.00  0.00           N  
ATOM   3077  H   ARG A 186      29.764  87.818  69.999  1.00  0.00           H  
ATOM   3078  HA  ARG A 186      27.491  86.417  71.021  1.00  0.00           H  
ATOM   3079 1HB  ARG A 186      27.786  89.089  69.601  1.00  0.00           H  
ATOM   3080 2HB  ARG A 186      26.244  88.510  70.217  1.00  0.00           H  
ATOM   3081 1HG  ARG A 186      27.122  88.488  72.492  1.00  0.00           H  
ATOM   3082 2HG  ARG A 186      28.720  88.997  71.893  1.00  0.00           H  
ATOM   3083 1HD  ARG A 186      27.682  91.037  70.994  1.00  0.00           H  
ATOM   3084 2HD  ARG A 186      26.143  90.537  71.732  1.00  0.00           H  
ATOM   3085  HE  ARG A 186      28.109  90.492  73.736  1.00  0.00           H  
ATOM   3086 1HH1 ARG A 186      26.493  92.820  71.662  1.00  0.00           H  
ATOM   3087 2HH1 ARG A 186      26.646  94.134  72.806  1.00  0.00           H  
ATOM   3088 1HH2 ARG A 186      28.304  92.207  75.214  1.00  0.00           H  
ATOM   3089 2HH2 ARG A 186      27.671  93.789  74.816  1.00  0.00           H  
ATOM   3090  N   ARG A 187      27.655  86.739  67.756  1.00  0.00           N  
ATOM   3091  CA  ARG A 187      27.104  86.244  66.502  1.00  0.00           C  
ATOM   3092  C   ARG A 187      27.213  84.727  66.411  1.00  0.00           C  
ATOM   3093  O   ARG A 187      26.427  84.077  65.722  1.00  0.00           O  
ATOM   3094  CB  ARG A 187      27.821  86.874  65.317  1.00  0.00           C  
ATOM   3095  CG  ARG A 187      27.215  86.557  63.959  1.00  0.00           C  
ATOM   3096  CD  ARG A 187      25.897  87.219  63.780  1.00  0.00           C  
ATOM   3097  NE  ARG A 187      25.303  86.903  62.492  1.00  0.00           N  
ATOM   3098  CZ  ARG A 187      24.573  85.800  62.233  1.00  0.00           C  
ATOM   3099  NH1 ARG A 187      24.355  84.918  63.186  1.00  0.00           N1+
ATOM   3100  NH2 ARG A 187      24.075  85.603  61.026  1.00  0.00           N  
ATOM   3101  H   ARG A 187      28.473  87.330  67.737  1.00  0.00           H  
ATOM   3102  HA  ARG A 187      26.045  86.503  66.470  1.00  0.00           H  
ATOM   3103 1HB  ARG A 187      27.828  87.956  65.431  1.00  0.00           H  
ATOM   3104 2HB  ARG A 187      28.859  86.539  65.302  1.00  0.00           H  
ATOM   3105 1HG  ARG A 187      27.882  86.907  63.171  1.00  0.00           H  
ATOM   3106 2HG  ARG A 187      27.075  85.482  63.866  1.00  0.00           H  
ATOM   3107 1HD  ARG A 187      25.212  86.885  64.560  1.00  0.00           H  
ATOM   3108 2HD  ARG A 187      26.019  88.299  63.843  1.00  0.00           H  
ATOM   3109  HE  ARG A 187      25.448  87.558  61.733  1.00  0.00           H  
ATOM   3110 1HH1 ARG A 187      24.738  85.069  64.109  1.00  0.00           H  
ATOM   3111 2HH1 ARG A 187      23.810  84.092  62.993  1.00  0.00           H  
ATOM   3112 1HH2 ARG A 187      24.241  86.281  60.295  1.00  0.00           H  
ATOM   3113 2HH2 ARG A 187      23.531  84.776  60.834  1.00  0.00           H  
ATOM   3114  N   GLY A 188      28.160  84.138  67.080  1.00  0.00           N  
ATOM   3115  CA  GLY A 188      28.092  82.689  67.152  1.00  0.00           C  
ATOM   3116  C   GLY A 188      28.683  82.112  65.885  1.00  0.00           C  
ATOM   3117  O   GLY A 188      28.258  81.056  65.416  1.00  0.00           O  
ATOM   3118  H   GLY A 188      28.883  84.699  67.509  1.00  0.00           H  
ATOM   3119 1HA  GLY A 188      28.635  82.343  68.030  1.00  0.00           H  
ATOM   3120 2HA  GLY A 188      27.053  82.380  67.271  1.00  0.00           H  
ATOM   3121  N   ALA A 189      29.665  82.829  65.355  1.00  0.00           N  
ATOM   3122  CA  ALA A 189      30.361  82.439  64.147  1.00  0.00           C  
ATOM   3123  C   ALA A 189      31.152  81.154  64.359  1.00  0.00           C  
ATOM   3124  O   ALA A 189      31.638  80.887  65.458  1.00  0.00           O  
ATOM   3125  CB  ALA A 189      31.278  83.559  63.681  1.00  0.00           C  
ATOM   3126  H   ALA A 189      29.948  83.687  65.811  1.00  0.00           H  
ATOM   3127  HA  ALA A 189      29.624  82.269  63.362  1.00  0.00           H  
ATOM   3128 1HB  ALA A 189      31.793  83.255  62.770  1.00  0.00           H  
ATOM   3129 2HB  ALA A 189      30.688  84.455  63.485  1.00  0.00           H  
ATOM   3130 3HB  ALA A 189      32.014  83.773  64.457  1.00  0.00           H  
ATOM   3131  N   PRO A 190      31.274  80.366  63.298  1.00  0.00           N  
ATOM   3132  CA  PRO A 190      31.929  79.070  63.375  1.00  0.00           C  
ATOM   3133  C   PRO A 190      33.366  79.198  63.868  1.00  0.00           C  
ATOM   3134  O   PRO A 190      34.043  80.188  63.587  1.00  0.00           O  
ATOM   3135  CB  PRO A 190      31.871  78.571  61.928  1.00  0.00           C  
ATOM   3136  CG  PRO A 190      30.649  79.217  61.366  1.00  0.00           C  
ATOM   3137  CD  PRO A 190      30.649  80.597  61.971  1.00  0.00           C  
ATOM   3138  NV  PRO A 190      31.269  80.374  63.290  1.00  0.00           N  
ATOM   3139  HA  PRO A 190      31.378  78.445  64.078  1.00  0.00           H  
ATOM   3140 1HB  PRO A 190      32.790  78.858  61.395  1.00  0.00           H  
ATOM   3141 2HB  PRO A 190      31.819  77.472  61.910  1.00  0.00           H  
ATOM   3142 1HG  PRO A 190      30.703  79.237  60.268  1.00  0.00           H  
ATOM   3143 2HG  PRO A 190      29.757  78.637  61.634  1.00  0.00           H  
ATOM   3144 1HD  PRO A 190      31.247  81.273  61.346  1.00  0.00           H  
ATOM   3145 2HD  PRO A 190      29.612  80.960  62.050  1.00  0.00           H  
ATOM   3146  N   PRO A 191      33.821  78.190  64.606  1.00  0.00           N  
ATOM   3147  CA  PRO A 191      35.049  78.296  65.387  1.00  0.00           C  
ATOM   3148  C   PRO A 191      36.242  78.692  64.536  1.00  0.00           C  
ATOM   3149  O   PRO A 191      37.128  79.417  64.988  1.00  0.00           O  
ATOM   3150  CB  PRO A 191      35.210  76.881  65.954  1.00  0.00           C  
ATOM   3151  CG  PRO A 191      33.811  76.409  66.164  1.00  0.00           C  
ATOM   3152  CD  PRO A 191      33.049  76.967  64.993  1.00  0.00           C  
ATOM   3153  NV  PRO A 191      33.832  78.166  64.637  1.00  0.00           N  
ATOM   3154  HA  PRO A 191      34.909  79.063  66.148  1.00  0.00           H  
ATOM   3155 1HB  PRO A 191      35.771  76.254  65.243  1.00  0.00           H  
ATOM   3156 2HB  PRO A 191      35.794  76.914  66.885  1.00  0.00           H  
ATOM   3157 1HG  PRO A 191      33.784  75.309  66.205  1.00  0.00           H  
ATOM   3158 2HG  PRO A 191      33.430  76.772  67.131  1.00  0.00           H  
ATOM   3159 1HD  PRO A 191      33.047  76.235  64.174  1.00  0.00           H  
ATOM   3160 2HD  PRO A 191      32.020  77.200  65.306  1.00  0.00           H  
ATOM   3161  N   GLU A 192      36.279  78.221  63.294  1.00  0.00           N  
ATOM   3162  CA  GLU A 192      37.378  78.563  62.411  1.00  0.00           C  
ATOM   3163  C   GLU A 192      37.338  80.047  62.058  1.00  0.00           C  
ATOM   3164  O   GLU A 192      38.377  80.705  61.985  1.00  0.00           O  
ATOM   3165  CB  GLU A 192      37.326  77.716  61.137  1.00  0.00           C  
ATOM   3166  CG  GLU A 192      37.526  76.224  61.367  1.00  0.00           C  
ATOM   3167  CD  GLU A 192      36.285  75.539  61.870  1.00  0.00           C  
ATOM   3168  OE1 GLU A 192      35.284  76.197  62.013  1.00  0.00           O  
ATOM   3169  OE2 GLU A 192      36.343  74.355  62.116  1.00  0.00           O1-
ATOM   3170  H   GLU A 192      35.535  77.619  62.972  1.00  0.00           H  
ATOM   3171  HA  GLU A 192      38.312  78.366  62.937  1.00  0.00           H  
ATOM   3172 1HB  GLU A 192      36.363  77.853  60.649  1.00  0.00           H  
ATOM   3173 2HB  GLU A 192      38.097  78.053  60.444  1.00  0.00           H  
ATOM   3174 1HG  GLU A 192      37.828  75.760  60.428  1.00  0.00           H  
ATOM   3175 2HG  GLU A 192      38.332  76.082  62.087  1.00  0.00           H  
ATOM   3176  N   LEU A 193      36.135  80.576  61.837  1.00  0.00           N  
ATOM   3177  CA  LEU A 193      35.998  81.993  61.521  1.00  0.00           C  
ATOM   3178  C   LEU A 193      36.371  82.862  62.716  1.00  0.00           C  
ATOM   3179  O   LEU A 193      37.026  83.892  62.566  1.00  0.00           O  
ATOM   3180  CB  LEU A 193      34.560  82.304  61.086  1.00  0.00           C  
ATOM   3181  CG  LEU A 193      34.291  82.233  59.577  1.00  0.00           C  
ATOM   3182  CD1 LEU A 193      35.078  83.328  58.871  1.00  0.00           C  
ATOM   3183  CD2 LEU A 193      34.681  80.858  59.055  1.00  0.00           C  
ATOM   3184  H   LEU A 193      35.319  79.982  61.888  1.00  0.00           H  
ATOM   3185  HA  LEU A 193      36.686  82.229  60.710  1.00  0.00           H  
ATOM   3186 1HB  LEU A 193      33.890  81.598  61.575  1.00  0.00           H  
ATOM   3187 2HB  LEU A 193      34.304  83.308  61.421  1.00  0.00           H  
ATOM   3188  HG  LEU A 193      33.232  82.407  59.387  1.00  0.00           H  
ATOM   3189 1HD1 LEU A 193      34.887  83.278  57.797  1.00  0.00           H  
ATOM   3190 2HD1 LEU A 193      34.766  84.302  59.247  1.00  0.00           H  
ATOM   3191 3HD1 LEU A 193      36.142  83.191  59.053  1.00  0.00           H  
ATOM   3192 1HD2 LEU A 193      34.490  80.807  57.983  1.00  0.00           H  
ATOM   3193 2HD2 LEU A 193      35.739  80.683  59.243  1.00  0.00           H  
ATOM   3194 3HD2 LEU A 193      34.092  80.094  59.567  1.00  0.00           H  
ATOM   3195  N   LEU A 194      35.948  82.441  63.902  1.00  0.00           N  
ATOM   3196  CA  LEU A 194      36.237  83.179  65.127  1.00  0.00           C  
ATOM   3197  C   LEU A 194      37.731  83.201  65.414  1.00  0.00           C  
ATOM   3198  O   LEU A 194      38.278  84.225  65.825  1.00  0.00           O  
ATOM   3199  CB  LEU A 194      35.490  82.553  66.311  1.00  0.00           C  
ATOM   3200  CG  LEU A 194      35.536  83.352  67.622  1.00  0.00           C  
ATOM   3201  CD1 LEU A 194      34.145  83.395  68.237  1.00  0.00           C  
ATOM   3202  CD2 LEU A 194      36.535  82.711  68.573  1.00  0.00           C  
ATOM   3203  H   LEU A 194      35.411  81.585  63.960  1.00  0.00           H  
ATOM   3204  HA  LEU A 194      35.909  84.209  64.988  1.00  0.00           H  
ATOM   3205 1HB  LEU A 194      34.444  82.427  66.035  1.00  0.00           H  
ATOM   3206 2HB  LEU A 194      35.914  81.569  66.507  1.00  0.00           H  
ATOM   3207  HG  LEU A 194      35.841  84.377  67.411  1.00  0.00           H  
ATOM   3208 1HD1 LEU A 194      34.176  83.963  69.169  1.00  0.00           H  
ATOM   3209 2HD1 LEU A 194      33.453  83.874  67.545  1.00  0.00           H  
ATOM   3210 3HD1 LEU A 194      33.805  82.381  68.443  1.00  0.00           H  
ATOM   3211 1HD2 LEU A 194      36.568  83.280  69.503  1.00  0.00           H  
ATOM   3212 2HD2 LEU A 194      36.233  81.686  68.784  1.00  0.00           H  
ATOM   3213 3HD2 LEU A 194      37.524  82.710  68.113  1.00  0.00           H  
ATOM   3214  N   ALA A 195      38.390  82.069  65.196  1.00  0.00           N  
ATOM   3215  CA  ALA A 195      39.824  81.956  65.435  1.00  0.00           C  
ATOM   3216  C   ALA A 195      40.609  82.858  64.490  1.00  0.00           C  
ATOM   3217  O   ALA A 195      41.582  83.498  64.892  1.00  0.00           O  
ATOM   3218  CB  ALA A 195      40.275  80.511  65.284  1.00  0.00           C  
ATOM   3219  H   ALA A 195      37.883  81.263  64.858  1.00  0.00           H  
ATOM   3220  HA  ALA A 195      40.027  82.285  66.453  1.00  0.00           H  
ATOM   3221 1HB  ALA A 195      41.350  80.444  65.465  1.00  0.00           H  
ATOM   3222 2HB  ALA A 195      39.748  79.889  66.006  1.00  0.00           H  
ATOM   3223 3HB  ALA A 195      40.055  80.164  64.277  1.00  0.00           H  
ATOM   3224  N   LYS A 196      40.184  82.902  63.232  1.00  0.00           N  
ATOM   3225  CA  LYS A 196      40.847  83.724  62.227  1.00  0.00           C  
ATOM   3226  C   LYS A 196      40.723  85.206  62.560  1.00  0.00           C  
ATOM   3227  O   LYS A 196      41.676  85.968  62.402  1.00  0.00           O  
ATOM   3228  CB  LYS A 196      40.269  83.447  60.839  1.00  0.00           C  
ATOM   3229  CG  LYS A 196      41.009  84.133  59.699  1.00  0.00           C  
ATOM   3230  CD  LYS A 196      40.225  85.322  59.165  1.00  0.00           C  
ATOM   3231  CE  LYS A 196      40.901  85.927  57.943  1.00  0.00           C  
ATOM   3232  NZ  LYS A 196      40.159  87.110  57.428  1.00  0.00           N1+
ATOM   3233  H   LYS A 196      39.380  82.352  62.966  1.00  0.00           H  
ATOM   3234  HA  LYS A 196      41.907  83.471  62.227  1.00  0.00           H  
ATOM   3235 1HB  LYS A 196      40.279  82.374  60.648  1.00  0.00           H  
ATOM   3236 2HB  LYS A 196      39.229  83.774  60.806  1.00  0.00           H  
ATOM   3237 1HG  LYS A 196      41.981  84.478  60.054  1.00  0.00           H  
ATOM   3238 2HG  LYS A 196      41.169  83.421  58.890  1.00  0.00           H  
ATOM   3239 1HD  LYS A 196      39.218  85.002  58.892  1.00  0.00           H  
ATOM   3240 2HD  LYS A 196      40.146  86.083  59.941  1.00  0.00           H  
ATOM   3241 1HE  LYS A 196      41.913  86.234  58.204  1.00  0.00           H  
ATOM   3242 2HE  LYS A 196      40.961  85.179  57.153  1.00  0.00           H  
ATOM   3243 1HZ  LYS A 196      40.637  87.482  56.619  1.00  0.00           H  
ATOM   3244 2HZ  LYS A 196      39.223  86.833  57.167  1.00  0.00           H  
ATOM   3245 3HZ  LYS A 196      40.111  87.818  58.146  1.00  0.00           H  
ATOM   3246  N   LEU A 197      39.543  85.608  63.019  1.00  0.00           N  
ATOM   3247  CA  LEU A 197      39.293  86.999  63.375  1.00  0.00           C  
ATOM   3248  C   LEU A 197      40.154  87.428  64.557  1.00  0.00           C  
ATOM   3249  O   LEU A 197      40.687  88.538  64.576  1.00  0.00           O  
ATOM   3250  CB  LEU A 197      37.812  87.202  63.715  1.00  0.00           C  
ATOM   3251  CG  LEU A 197      37.390  88.645  64.022  1.00  0.00           C  
ATOM   3252  CD1 LEU A 197      37.654  88.949  65.490  1.00  0.00           C  
ATOM   3253  CD2 LEU A 197      38.157  89.601  63.118  1.00  0.00           C  
ATOM   3254  H   LEU A 197      38.800  84.933  63.125  1.00  0.00           H  
ATOM   3255  HA  LEU A 197      39.564  87.621  62.522  1.00  0.00           H  
ATOM   3256 1HB  LEU A 197      37.212  86.853  62.876  1.00  0.00           H  
ATOM   3257 2HB  LEU A 197      37.568  86.595  64.586  1.00  0.00           H  
ATOM   3258  HG  LEU A 197      36.321  88.758  63.845  1.00  0.00           H  
ATOM   3259 1HD1 LEU A 197      37.354  89.976  65.708  1.00  0.00           H  
ATOM   3260 2HD1 LEU A 197      37.079  88.263  66.113  1.00  0.00           H  
ATOM   3261 3HD1 LEU A 197      38.715  88.830  65.702  1.00  0.00           H  
ATOM   3262 1HD2 LEU A 197      37.858  90.627  63.335  1.00  0.00           H  
ATOM   3263 2HD2 LEU A 197      39.227  89.490  63.297  1.00  0.00           H  
ATOM   3264 3HD2 LEU A 197      37.937  89.372  62.075  1.00  0.00           H  
ATOM   3265  N   ALA A 198      40.285  86.545  65.539  1.00  0.00           N  
ATOM   3266  CA  ALA A 198      41.081  86.831  66.726  1.00  0.00           C  
ATOM   3267  C   ALA A 198      42.555  86.996  66.376  1.00  0.00           C  
ATOM   3268  O   ALA A 198      43.232  87.879  66.902  1.00  0.00           O  
ATOM   3269  CB  ALA A 198      40.904  85.730  67.762  1.00  0.00           C  
ATOM   3270  H   ALA A 198      39.821  85.650  65.462  1.00  0.00           H  
ATOM   3271  HA  ALA A 198      40.730  87.774  67.149  1.00  0.00           H  
ATOM   3272 1HB  ALA A 198      41.504  85.957  68.642  1.00  0.00           H  
ATOM   3273 2HB  ALA A 198      39.853  85.662  68.047  1.00  0.00           H  
ATOM   3274 3HB  ALA A 198      41.226  84.779  67.340  1.00  0.00           H  
ATOM   3275  N   ILE A 199      43.044  86.142  65.484  1.00  0.00           N  
ATOM   3276  CA  ILE A 199      44.438  86.192  65.062  1.00  0.00           C  
ATOM   3277  C   ILE A 199      44.743  87.489  64.323  1.00  0.00           C  
ATOM   3278  O   ILE A 199      45.797  88.093  64.519  1.00  0.00           O  
ATOM   3279  CB  ILE A 199      44.782  84.994  64.159  1.00  0.00           C  
ATOM   3280  CG1 ILE A 199      44.736  83.691  64.963  1.00  0.00           C  
ATOM   3281  CG2 ILE A 199      46.150  85.181  63.524  1.00  0.00           C  
ATOM   3282  CD1 ILE A 199      44.622  82.450  64.108  1.00  0.00           C  
ATOM   3283  H   ILE A 199      42.436  85.439  65.089  1.00  0.00           H  
ATOM   3284  HA  ILE A 199      45.063  86.161  65.953  1.00  0.00           H  
ATOM   3285  HB  ILE A 199      44.034  84.905  63.371  1.00  0.00           H  
ATOM   3286 1HG1 ILE A 199      45.636  83.605  65.570  1.00  0.00           H  
ATOM   3287 2HG1 ILE A 199      43.883  83.713  65.642  1.00  0.00           H  
ATOM   3288 1HG2 ILE A 199      46.377  84.323  62.890  1.00  0.00           H  
ATOM   3289 2HG2 ILE A 199      46.148  86.087  62.919  1.00  0.00           H  
ATOM   3290 3HG2 ILE A 199      46.906  85.265  64.304  1.00  0.00           H  
ATOM   3291 1HD1 ILE A 199      44.595  81.567  64.748  1.00  0.00           H  
ATOM   3292 2HD1 ILE A 199      43.707  82.497  63.516  1.00  0.00           H  
ATOM   3293 3HD1 ILE A 199      45.483  82.387  63.442  1.00  0.00           H  
ATOM   3294  N   ALA A 200      43.814  87.912  63.471  1.00  0.00           N  
ATOM   3295  CA  ALA A 200      43.983  89.139  62.700  1.00  0.00           C  
ATOM   3296  C   ALA A 200      44.028  90.360  63.611  1.00  0.00           C  
ATOM   3297  O   ALA A 200      44.825  91.274  63.401  1.00  0.00           O  
ATOM   3298  CB  ALA A 200      42.864  89.282  61.680  1.00  0.00           C  
ATOM   3299  H   ALA A 200      42.970  87.371  63.353  1.00  0.00           H  
ATOM   3300  HA  ALA A 200      44.936  89.080  62.175  1.00  0.00           H  
ATOM   3301 1HB  ALA A 200      43.004  90.201  61.115  1.00  0.00           H  
ATOM   3302 2HB  ALA A 200      42.880  88.430  60.998  1.00  0.00           H  
ATOM   3303 3HB  ALA A 200      41.905  89.315  62.196  1.00  0.00           H  
ATOM   3304  N   LEU A 201      43.166  90.367  64.623  1.00  0.00           N  
ATOM   3305  CA  LEU A 201      43.104  91.476  65.569  1.00  0.00           C  
ATOM   3306  C   LEU A 201      44.394  91.588  66.368  1.00  0.00           C  
ATOM   3307  O   LEU A 201      44.891  92.687  66.612  1.00  0.00           O  
ATOM   3308  CB  LEU A 201      41.916  91.296  66.522  1.00  0.00           C  
ATOM   3309  CG  LEU A 201      40.527  91.403  65.883  1.00  0.00           C  
ATOM   3310  CD1 LEU A 201      39.476  91.581  66.970  1.00  0.00           C  
ATOM   3311  CD2 LEU A 201      40.506  92.574  64.907  1.00  0.00           C  
ATOM   3312  H   LEU A 201      42.536  89.586  64.742  1.00  0.00           H  
ATOM   3313  HA  LEU A 201      42.984  92.398  65.000  1.00  0.00           H  
ATOM   3314 1HB  LEU A 201      41.990  90.314  66.986  1.00  0.00           H  
ATOM   3315 2HB  LEU A 201      41.980  92.053  67.304  1.00  0.00           H  
ATOM   3316  HG  LEU A 201      40.299  90.482  65.346  1.00  0.00           H  
ATOM   3317 1HD1 LEU A 201      38.489  91.658  66.516  1.00  0.00           H  
ATOM   3318 2HD1 LEU A 201      39.502  90.723  67.641  1.00  0.00           H  
ATOM   3319 3HD1 LEU A 201      39.688  92.488  67.535  1.00  0.00           H  
ATOM   3320 1HD2 LEU A 201      39.517  92.649  64.452  1.00  0.00           H  
ATOM   3321 2HD2 LEU A 201      40.731  93.496  65.443  1.00  0.00           H  
ATOM   3322 3HD2 LEU A 201      41.252  92.411  64.129  1.00  0.00           H  
ATOM   3323  N   ALA A 202      44.931  90.444  66.780  1.00  0.00           N  
ATOM   3324  CA  ALA A 202      46.166  90.412  67.556  1.00  0.00           C  
ATOM   3325  C   ALA A 202      47.342  90.935  66.741  1.00  0.00           C  
ATOM   3326  O   ALA A 202      48.188  91.667  67.254  1.00  0.00           O  
ATOM   3327  CB  ALA A 202      46.445  89.000  68.047  1.00  0.00           C  
ATOM   3328  H   ALA A 202      44.473  89.574  66.548  1.00  0.00           H  
ATOM   3329  HA  ALA A 202      46.040  91.066  68.418  1.00  0.00           H  
ATOM   3330 1HB  ALA A 202      47.371  88.991  68.626  1.00  0.00           H  
ATOM   3331 2HB  ALA A 202      45.622  88.662  68.675  1.00  0.00           H  
ATOM   3332 3HB  ALA A 202      46.548  88.332  67.193  1.00  0.00           H  
ATOM   3333  N   LYS A 203      47.391  90.551  65.471  1.00  0.00           N  
ATOM   3334  CA  LYS A 203      48.465  90.980  64.582  1.00  0.00           C  
ATOM   3335  C   LYS A 203      48.431  92.488  64.362  1.00  0.00           C  
ATOM   3336  O   LYS A 203      49.469  93.145  64.340  1.00  0.00           O  
ATOM   3337  CB  LYS A 203      48.374  90.251  63.239  1.00  0.00           C  
ATOM   3338  CG  LYS A 203      49.270  90.825  62.151  1.00  0.00           C  
ATOM   3339  CD  LYS A 203      49.255  89.950  60.907  1.00  0.00           C  
ATOM   3340  CE  LYS A 203      48.002  90.188  60.077  1.00  0.00           C  
ATOM   3341  NZ  LYS A 203      48.167  89.730  58.670  1.00  0.00           N1+
ATOM   3342  H   LYS A 203      46.666  89.947  65.111  1.00  0.00           H  
ATOM   3343  HA  LYS A 203      49.415  90.734  65.056  1.00  0.00           H  
ATOM   3344 1HB  LYS A 203      48.640  89.203  63.375  1.00  0.00           H  
ATOM   3345 2HB  LYS A 203      47.346  90.282  62.879  1.00  0.00           H  
ATOM   3346 1HG  LYS A 203      48.927  91.826  61.885  1.00  0.00           H  
ATOM   3347 2HG  LYS A 203      50.292  90.897  62.522  1.00  0.00           H  
ATOM   3348 1HD  LYS A 203      50.132  90.171  60.294  1.00  0.00           H  
ATOM   3349 2HD  LYS A 203      49.292  88.901  61.197  1.00  0.00           H  
ATOM   3350 1HE  LYS A 203      47.164  89.650  60.522  1.00  0.00           H  
ATOM   3351 2HE  LYS A 203      47.762  91.250  60.073  1.00  0.00           H  
ATOM   3352 1HZ  LYS A 203      47.317  89.906  58.155  1.00  0.00           H  
ATOM   3353 2HZ  LYS A 203      48.930  90.236  58.240  1.00  0.00           H  
ATOM   3354 3HZ  LYS A 203      48.372  88.741  58.659  1.00  0.00           H  
ATOM   3355  N   LEU A 204      47.227  93.027  64.198  1.00  0.00           N  
ATOM   3356  CA  LEU A 204      47.054  94.458  63.980  1.00  0.00           C  
ATOM   3357  C   LEU A 204      47.498  95.260  65.197  1.00  0.00           C  
ATOM   3358  O   LEU A 204      48.130  96.307  65.067  1.00  0.00           O  
ATOM   3359  CB  LEU A 204      45.587  94.772  63.660  1.00  0.00           C  
ATOM   3360  CG  LEU A 204      45.125  94.414  62.240  1.00  0.00           C  
ATOM   3361  CD1 LEU A 204      43.691  93.911  62.285  1.00  0.00           C  
ATOM   3362  CD2 LEU A 204      45.248  95.638  61.344  1.00  0.00           C  
ATOM   3363  H   LEU A 204      46.412  92.431  64.224  1.00  0.00           H  
ATOM   3364  HA  LEU A 204      47.685  94.752  63.140  1.00  0.00           H  
ATOM   3365 1HB  LEU A 204      44.954  94.230  64.359  1.00  0.00           H  
ATOM   3366 2HB  LEU A 204      45.420  95.839  63.802  1.00  0.00           H  
ATOM   3367  HG  LEU A 204      45.749  93.613  61.846  1.00  0.00           H  
ATOM   3368 1HD1 LEU A 204      43.362  93.656  61.277  1.00  0.00           H  
ATOM   3369 2HD1 LEU A 204      43.636  93.025  62.916  1.00  0.00           H  
ATOM   3370 3HD1 LEU A 204      43.044  94.687  62.690  1.00  0.00           H  
ATOM   3371 1HD2 LEU A 204      44.921  95.385  60.336  1.00  0.00           H  
ATOM   3372 2HD2 LEU A 204      44.624  96.440  61.738  1.00  0.00           H  
ATOM   3373 3HD2 LEU A 204      46.286  95.969  61.315  1.00  0.00           H  
ATOM   3374  N   ALA A 205      47.159  94.762  66.382  1.00  0.00           N  
ATOM   3375  CA  ALA A 205      47.520  95.429  67.625  1.00  0.00           C  
ATOM   3376  C   ALA A 205      49.032  95.458  67.817  1.00  0.00           C  
ATOM   3377  O   ALA A 205      49.595  96.463  68.252  1.00  0.00           O  
ATOM   3378  CB  ALA A 205      46.850  94.746  68.808  1.00  0.00           C  
ATOM   3379  H   ALA A 205      46.638  93.897  66.422  1.00  0.00           H  
ATOM   3380  HA  ALA A 205      47.173  96.462  67.569  1.00  0.00           H  
ATOM   3381 1HB  ALA A 205      47.131  95.257  69.730  1.00  0.00           H  
ATOM   3382 2HB  ALA A 205      45.769  94.786  68.686  1.00  0.00           H  
ATOM   3383 3HB  ALA A 205      47.173  93.708  68.857  1.00  0.00           H  
ATOM   3384  N   VAL A 206      49.687  94.349  67.487  1.00  0.00           N  
ATOM   3385  CA  VAL A 206      51.134  94.246  67.622  1.00  0.00           C  
ATOM   3386  C   VAL A 206      51.846  95.212  66.684  1.00  0.00           C  
ATOM   3387  O   VAL A 206      52.836  95.840  67.061  1.00  0.00           O  
ATOM   3388  CB  VAL A 206      51.594  92.806  67.319  1.00  0.00           C  
ATOM   3389  CG1 VAL A 206      53.099  92.766  67.093  1.00  0.00           C  
ATOM   3390  CG2 VAL A 206      51.197  91.883  68.462  1.00  0.00           C  
ATOM   3391  H   VAL A 206      49.166  93.557  67.133  1.00  0.00           H  
ATOM   3392  HA  VAL A 206      51.397  94.514  68.643  1.00  0.00           H  
ATOM   3393  HB  VAL A 206      51.120  92.469  66.396  1.00  0.00           H  
ATOM   3394 1HG1 VAL A 206      53.408  91.742  66.880  1.00  0.00           H  
ATOM   3395 2HG1 VAL A 206      53.357  93.405  66.249  1.00  0.00           H  
ATOM   3396 3HG1 VAL A 206      53.611  93.119  67.987  1.00  0.00           H  
ATOM   3397 1HG2 VAL A 206      51.525  90.868  68.241  1.00  0.00           H  
ATOM   3398 2HG2 VAL A 206      51.665  92.225  69.385  1.00  0.00           H  
ATOM   3399 3HG2 VAL A 206      50.112  91.896  68.577  1.00  0.00           H  
ATOM   3400  N   GLU A 207      51.336  95.325  65.461  1.00  0.00           N  
ATOM   3401  CA  GLU A 207      51.922  96.215  64.467  1.00  0.00           C  
ATOM   3402  C   GLU A 207      51.805  97.671  64.895  1.00  0.00           C  
ATOM   3403  O   GLU A 207      52.732  98.462  64.706  1.00  0.00           O  
ATOM   3404  CB  GLU A 207      51.243  96.017  63.109  1.00  0.00           C  
ATOM   3405  CG  GLU A 207      51.547  94.685  62.443  1.00  0.00           C  
ATOM   3406  CD  GLU A 207      50.809  94.496  61.145  1.00  0.00           C  
ATOM   3407  OE1 GLU A 207      49.993  95.327  60.822  1.00  0.00           O  
ATOM   3408  OE2 GLU A 207      51.063  93.522  60.476  1.00  0.00           O1-
ATOM   3409  H   GLU A 207      50.521  94.779  65.216  1.00  0.00           H  
ATOM   3410  HA  GLU A 207      52.981  95.977  64.382  1.00  0.00           H  
ATOM   3411 1HB  GLU A 207      50.160  96.093  63.228  1.00  0.00           H  
ATOM   3412 2HB  GLU A 207      51.553  96.811  62.429  1.00  0.00           H  
ATOM   3413 1HG  GLU A 207      52.617  94.622  62.250  1.00  0.00           H  
ATOM   3414 2HG  GLU A 207      51.282  93.879  63.126  1.00  0.00           H  
ATOM   3415  N   ALA A 208      50.631  97.980  65.477  1.00  0.00           N  
ATOM   3416  CA  ALA A 208      50.210  99.328  65.853  1.00  0.00           C  
ATOM   3417  C   ALA A 208      51.071  99.932  66.953  1.00  0.00           C  
ATOM   3418  O   ALA A 208      51.166 101.151  67.085  1.00  0.00           O  
ATOM   3419  CB  ALA A 208      48.753  99.316  66.286  1.00  0.00           C  
ATOM   3420  H   ALA A 208      49.975  97.241  65.681  1.00  0.00           H  
ATOM   3421  HA  ALA A 208      50.317  99.973  64.982  1.00  0.00           H  
ATOM   3422 1HB  ALA A 208      48.443 100.328  66.554  1.00  0.00           H  
ATOM   3423 2HB  ALA A 208      48.132  98.951  65.469  1.00  0.00           H  
ATOM   3424 3HB  ALA A 208      48.636  98.660  67.150  1.00  0.00           H  
ATOM   3425  N   GLY A 209      51.698  99.070  67.748  1.00  0.00           N  
ATOM   3426  CA  GLY A 209      52.464  99.514  68.902  1.00  0.00           C  
ATOM   3427  C   GLY A 209      51.586  99.658  70.141  1.00  0.00           C  
ATOM   3428  O   GLY A 209      51.723 100.615  70.903  1.00  0.00           O  
ATOM   3429  H   GLY A 209      51.641  98.082  67.541  1.00  0.00           H  
ATOM   3430 1HA  GLY A 209      53.263  98.799  69.105  1.00  0.00           H  
ATOM   3431 2HA  GLY A 209      52.937 100.470  68.680  1.00  0.00           H  
ATOM   3432  N   LEU A 210      50.686  98.702  70.332  1.00  0.00           N  
ATOM   3433  CA  LEU A 210      49.976  98.549  71.601  1.00  0.00           C  
ATOM   3434  C   LEU A 210      50.889  97.924  72.646  1.00  0.00           C  
ATOM   3435  O   LEU A 210      51.613  96.970  72.359  1.00  0.00           O  
ATOM   3436  CB  LEU A 210      48.725  97.683  71.411  1.00  0.00           C  
ATOM   3437  CG  LEU A 210      47.448  98.433  71.013  1.00  0.00           C  
ATOM   3438  CD1 LEU A 210      47.541  98.852  69.550  1.00  0.00           C  
ATOM   3439  CD2 LEU A 210      46.239  97.540  71.249  1.00  0.00           C  
ATOM   3440  H   LEU A 210      50.485  98.060  69.581  1.00  0.00           H  
ATOM   3441  HA  LEU A 210      49.659  99.538  71.940  1.00  0.00           H  
ATOM   3442 1HB  LEU A 210      48.929  96.941  70.641  1.00  0.00           H  
ATOM   3443 2HB  LEU A 210      48.522  97.157  72.346  1.00  0.00           H  
ATOM   3444  HG  LEU A 210      47.354  99.338  71.614  1.00  0.00           H  
ATOM   3445 1HD1 LEU A 210      46.634  99.385  69.266  1.00  0.00           H  
ATOM   3446 2HD1 LEU A 210      48.403  99.505  69.415  1.00  0.00           H  
ATOM   3447 3HD1 LEU A 210      47.653  97.967  68.927  1.00  0.00           H  
ATOM   3448 1HD2 LEU A 210      45.331  98.074  70.964  1.00  0.00           H  
ATOM   3449 2HD2 LEU A 210      46.329  96.637  70.646  1.00  0.00           H  
ATOM   3450 3HD2 LEU A 210      46.185  97.271  72.304  1.00  0.00           H  
ATOM   3451  N   ASP A 211      50.860  98.460  73.858  1.00  0.00           N  
ATOM   3452  CA  ASP A 211      51.812  98.070  74.893  1.00  0.00           C  
ATOM   3453  C   ASP A 211      51.545  96.648  75.343  1.00  0.00           C  
ATOM   3454  O   ASP A 211      50.585  96.017  74.904  1.00  0.00           O  
ATOM   3455  CB  ASP A 211      51.734  99.019  76.090  1.00  0.00           C  
ATOM   3456  CG  ASP A 211      53.050  99.121  76.852  1.00  0.00           C  
ATOM   3457  OD1 ASP A 211      53.817  98.189  76.802  1.00  0.00           O  
ATOM   3458  OD2 ASP A 211      53.276 100.130  77.476  1.00  0.00           O1-
ATOM   3459  H   ASP A 211      50.157  99.153  74.069  1.00  0.00           H  
ATOM   3460  HA  ASP A 211      52.819  98.137  74.477  1.00  0.00           H  
ATOM   3461 1HB  ASP A 211      51.453 100.015  75.749  1.00  0.00           H  
ATOM   3462 2HB  ASP A 211      50.960  98.675  76.777  1.00  0.00           H  
ATOM   3463  N   GLU A 212      52.406  96.147  76.223  1.00  0.00           N  
ATOM   3464  CA  GLU A 212      52.353  94.754  76.619  1.00  0.00           C  
ATOM   3465  C   GLU A 212      51.103  94.455  77.427  1.00  0.00           C  
ATOM   3466  O   GLU A 212      50.536  93.365  77.329  1.00  0.00           O  
ATOM   3467  CB  GLU A 212      53.597  94.384  77.430  1.00  0.00           C  
ATOM   3468  CG  GLU A 212      53.807  92.888  77.612  1.00  0.00           C  
ATOM   3469  CD  GLU A 212      55.180  92.548  78.127  1.00  0.00           C  
ATOM   3470  OE1 GLU A 212      56.129  93.119  77.648  1.00  0.00           O  
ATOM   3471  OE2 GLU A 212      55.275  91.718  78.999  1.00  0.00           O1-
ATOM   3472  H   GLU A 212      53.110  96.749  76.629  1.00  0.00           H  
ATOM   3473  HA  GLU A 212      52.314  94.146  75.715  1.00  0.00           H  
ATOM   3474 1HB  GLU A 212      54.482  94.790  76.941  1.00  0.00           H  
ATOM   3475 2HB  GLU A 212      53.534  94.836  78.420  1.00  0.00           H  
ATOM   3476 1HG  GLU A 212      53.065  92.510  78.313  1.00  0.00           H  
ATOM   3477 2HG  GLU A 212      53.650  92.391  76.657  1.00  0.00           H  
ATOM   3478  N   GLU A 213      50.636  95.398  78.250  1.00  0.00           N  
ATOM   3479  CA  GLU A 213      49.433  95.112  79.018  1.00  0.00           C  
ATOM   3480  C   GLU A 213      48.223  94.947  78.108  1.00  0.00           C  
ATOM   3481  O   GLU A 213      47.390  94.066  78.317  1.00  0.00           O  
ATOM   3482  CB  GLU A 213      49.168  96.225  80.034  1.00  0.00           C  
ATOM   3483  CG  GLU A 213      50.206  96.323  81.142  1.00  0.00           C  
ATOM   3484  CD  GLU A 213      51.449  97.056  80.717  1.00  0.00           C  
ATOM   3485  OE1 GLU A 213      51.498  97.500  79.595  1.00  0.00           O  
ATOM   3486  OE2 GLU A 213      52.350  97.170  81.515  1.00  0.00           O1-
ATOM   3487  H   GLU A 213      51.126  96.281  78.314  1.00  0.00           H  
ATOM   3488  HA  GLU A 213      49.582  94.170  79.546  1.00  0.00           H  
ATOM   3489 1HB  GLU A 213      49.135  97.186  79.522  1.00  0.00           H  
ATOM   3490 2HB  GLU A 213      48.196  96.070  80.501  1.00  0.00           H  
ATOM   3491 1HG  GLU A 213      49.767  96.842  81.994  1.00  0.00           H  
ATOM   3492 2HG  GLU A 213      50.476  95.318  81.464  1.00  0.00           H  
ATOM   3493  N   GLN A 214      48.131  95.802  77.096  1.00  0.00           N  
ATOM   3494  CA  GLN A 214      47.022  95.754  76.150  1.00  0.00           C  
ATOM   3495  C   GLN A 214      47.039  94.458  75.349  1.00  0.00           C  
ATOM   3496  O   GLN A 214      45.994  93.855  75.107  1.00  0.00           O  
ATOM   3497  CB  GLN A 214      47.072  96.954  75.202  1.00  0.00           C  
ATOM   3498  CG  GLN A 214      46.791  98.290  75.870  1.00  0.00           C  
ATOM   3499  CD  GLN A 214      47.219  99.467  75.018  1.00  0.00           C  
ATOM   3500  NE2 GLN A 214      46.491 100.572  75.126  1.00  0.00           N  
ATOM   3501  OE1 GLN A 214      48.197  99.384  74.265  1.00  0.00           O  
ATOM   3502  H   GLN A 214      48.845  96.504  76.977  1.00  0.00           H  
ATOM   3503  HA  GLN A 214      46.090  95.785  76.715  1.00  0.00           H  
ATOM   3504 1HB  GLN A 214      48.056  97.012  74.738  1.00  0.00           H  
ATOM   3505 2HB  GLN A 214      46.343  96.818  74.403  1.00  0.00           H  
ATOM   3506 1HG  GLN A 214      45.719  98.373  76.054  1.00  0.00           H  
ATOM   3507 2HG  GLN A 214      47.334  98.333  76.814  1.00  0.00           H  
ATOM   3508 1HE2 GLN A 214      46.728 101.384  74.588  1.00  0.00           H  
ATOM   3509 2HE2 GLN A 214      45.707 100.597  75.747  1.00  0.00           H  
ATOM   3510  N   ILE A 215      48.229  94.036  74.940  1.00  0.00           N  
ATOM   3511  CA  ILE A 215      48.384  92.809  74.165  1.00  0.00           C  
ATOM   3512  C   ILE A 215      47.978  91.589  74.980  1.00  0.00           C  
ATOM   3513  O   ILE A 215      47.331  90.674  74.469  1.00  0.00           O  
ATOM   3514  CB  ILE A 215      49.836  92.648  73.679  1.00  0.00           C  
ATOM   3515  CG1 ILE A 215      50.178  93.727  72.650  1.00  0.00           C  
ATOM   3516  CG2 ILE A 215      50.045  91.260  73.089  1.00  0.00           C  
ATOM   3517  CD1 ILE A 215      49.363  93.644  71.379  1.00  0.00           C  
ATOM   3518  H   ILE A 215      49.049  94.576  75.171  1.00  0.00           H  
ATOM   3519  HA  ILE A 215      47.721  92.869  73.302  1.00  0.00           H  
ATOM   3520  HB  ILE A 215      50.516  92.781  74.517  1.00  0.00           H  
ATOM   3521 1HG1 ILE A 215      50.024  94.711  73.092  1.00  0.00           H  
ATOM   3522 2HG1 ILE A 215      51.233  93.653  72.384  1.00  0.00           H  
ATOM   3523 1HG2 ILE A 215      51.075  91.163  72.748  1.00  0.00           H  
ATOM   3524 2HG2 ILE A 215      49.839  90.507  73.847  1.00  0.00           H  
ATOM   3525 3HG2 ILE A 215      49.370  91.118  72.244  1.00  0.00           H  
ATOM   3526 1HD1 ILE A 215      49.665  94.442  70.700  1.00  0.00           H  
ATOM   3527 2HD1 ILE A 215      49.533  92.679  70.902  1.00  0.00           H  
ATOM   3528 3HD1 ILE A 215      48.307  93.752  71.619  1.00  0.00           H  
ATOM   3529  N   GLU A 216      48.364  91.578  76.254  1.00  0.00           N  
ATOM   3530  CA  GLU A 216      48.042  90.468  77.141  1.00  0.00           C  
ATOM   3531  C   GLU A 216      46.539  90.356  77.360  1.00  0.00           C  
ATOM   3532  O   GLU A 216      45.987  89.256  77.381  1.00  0.00           O  
ATOM   3533  CB  GLU A 216      48.753  90.640  78.487  1.00  0.00           C  
ATOM   3534  CG  GLU A 216      48.484  89.521  79.485  1.00  0.00           C  
ATOM   3535  CD  GLU A 216      49.248  89.687  80.767  1.00  0.00           C  
ATOM   3536  OE1 GLU A 216      50.167  90.469  80.791  1.00  0.00           O  
ATOM   3537  OE2 GLU A 216      48.915  89.028  81.725  1.00  0.00           O1-
ATOM   3538  H   GLU A 216      48.892  92.360  76.612  1.00  0.00           H  
ATOM   3539  HA  GLU A 216      48.382  89.548  76.669  1.00  0.00           H  
ATOM   3540 1HB  GLU A 216      49.829  90.693  78.326  1.00  0.00           H  
ATOM   3541 2HB  GLU A 216      48.442  91.578  78.945  1.00  0.00           H  
ATOM   3542 1HG  GLU A 216      47.417  89.498  79.712  1.00  0.00           H  
ATOM   3543 2HG  GLU A 216      48.750  88.569  79.028  1.00  0.00           H  
ATOM   3544  N   GLU A 217      45.883  91.499  77.522  1.00  0.00           N  
ATOM   3545  CA  GLU A 217      44.439  91.531  77.738  1.00  0.00           C  
ATOM   3546  C   GLU A 217      43.689  91.010  76.521  1.00  0.00           C  
ATOM   3547  O   GLU A 217      42.709  90.277  76.652  1.00  0.00           O  
ATOM   3548  CB  GLU A 217      43.980  92.955  78.063  1.00  0.00           C  
ATOM   3549  CG  GLU A 217      42.475  93.106  78.232  1.00  0.00           C  
ATOM   3550  CD  GLU A 217      41.937  92.327  79.398  1.00  0.00           C  
ATOM   3551  OE1 GLU A 217      42.694  92.029  80.291  1.00  0.00           O  
ATOM   3552  OE2 GLU A 217      40.765  92.027  79.397  1.00  0.00           O1-
ATOM   3553  H   GLU A 217      46.394  92.370  77.493  1.00  0.00           H  
ATOM   3554  HA  GLU A 217      44.211  90.876  78.579  1.00  0.00           H  
ATOM   3555 1HB  GLU A 217      44.455  93.290  78.986  1.00  0.00           H  
ATOM   3556 2HB  GLU A 217      44.298  93.629  77.269  1.00  0.00           H  
ATOM   3557 1HG  GLU A 217      42.241  94.161  78.375  1.00  0.00           H  
ATOM   3558 2HG  GLU A 217      41.983  92.773  77.319  1.00  0.00           H  
ATOM   3559  N   LEU A 218      44.153  91.395  75.337  1.00  0.00           N  
ATOM   3560  CA  LEU A 218      43.524  90.969  74.092  1.00  0.00           C  
ATOM   3561  C   LEU A 218      43.645  89.461  73.902  1.00  0.00           C  
ATOM   3562  O   LEU A 218      42.700  88.803  73.467  1.00  0.00           O  
ATOM   3563  CB  LEU A 218      44.163  91.692  72.900  1.00  0.00           C  
ATOM   3564  CG  LEU A 218      43.666  91.259  71.514  1.00  0.00           C  
ATOM   3565  CD1 LEU A 218      43.544  92.479  70.614  1.00  0.00           C  
ATOM   3566  CD2 LEU A 218      44.628  90.237  70.926  1.00  0.00           C  
ATOM   3567  H   LEU A 218      44.961  91.999  75.297  1.00  0.00           H  
ATOM   3568  HA  LEU A 218      42.463  91.212  74.147  1.00  0.00           H  
ATOM   3569 1HB  LEU A 218      43.975  92.758  73.001  1.00  0.00           H  
ATOM   3570 2HB  LEU A 218      45.240  91.529  72.931  1.00  0.00           H  
ATOM   3571  HG  LEU A 218      42.675  90.813  71.607  1.00  0.00           H  
ATOM   3572 1HD1 LEU A 218      43.191  92.171  69.630  1.00  0.00           H  
ATOM   3573 2HD1 LEU A 218      42.836  93.185  71.049  1.00  0.00           H  
ATOM   3574 3HD1 LEU A 218      44.520  92.957  70.516  1.00  0.00           H  
ATOM   3575 1HD2 LEU A 218      44.273  89.928  69.941  1.00  0.00           H  
ATOM   3576 2HD2 LEU A 218      45.619  90.681  70.834  1.00  0.00           H  
ATOM   3577 3HD2 LEU A 218      44.680  89.369  71.580  1.00  0.00           H  
ATOM   3578  N   ALA A 219      44.813  88.921  74.233  1.00  0.00           N  
ATOM   3579  CA  ALA A 219      45.060  87.490  74.101  1.00  0.00           C  
ATOM   3580  C   ALA A 219      44.166  86.687  75.039  1.00  0.00           C  
ATOM   3581  O   ALA A 219      43.639  85.640  74.664  1.00  0.00           O  
ATOM   3582  CB  ALA A 219      46.525  87.177  74.369  1.00  0.00           C  
ATOM   3583  H   ALA A 219      45.549  89.516  74.585  1.00  0.00           H  
ATOM   3584  HA  ALA A 219      44.818  87.199  73.079  1.00  0.00           H  
ATOM   3585 1HB  ALA A 219      46.693  86.106  74.266  1.00  0.00           H  
ATOM   3586 2HB  ALA A 219      47.148  87.714  73.653  1.00  0.00           H  
ATOM   3587 3HB  ALA A 219      46.784  87.489  75.379  1.00  0.00           H  
ATOM   3588  N   ARG A 220      44.002  87.184  76.260  1.00  0.00           N  
ATOM   3589  CA  ARG A 220      43.171  86.516  77.255  1.00  0.00           C  
ATOM   3590  C   ARG A 220      41.711  86.486  76.823  1.00  0.00           C  
ATOM   3591  O   ARG A 220      41.023  85.482  76.996  1.00  0.00           O  
ATOM   3592  CB  ARG A 220      43.285  87.209  78.603  1.00  0.00           C  
ATOM   3593  CG  ARG A 220      44.595  86.972  79.336  1.00  0.00           C  
ATOM   3594  CD  ARG A 220      44.670  87.753  80.597  1.00  0.00           C  
ATOM   3595  NE  ARG A 220      45.939  87.563  81.280  1.00  0.00           N  
ATOM   3596  CZ  ARG A 220      46.224  86.527  82.094  1.00  0.00           C  
ATOM   3597  NH1 ARG A 220      45.317  85.598  82.316  1.00  0.00           N1+
ATOM   3598  NH2 ARG A 220      47.410  86.443  82.669  1.00  0.00           N  
ATOM   3599  H   ARG A 220      44.464  88.047  76.506  1.00  0.00           H  
ATOM   3600  HA  ARG A 220      43.514  85.482  77.342  1.00  0.00           H  
ATOM   3601 1HB  ARG A 220      43.174  88.285  78.468  1.00  0.00           H  
ATOM   3602 2HB  ARG A 220      42.477  86.875  79.253  1.00  0.00           H  
ATOM   3603 1HG  ARG A 220      44.688  85.913  79.585  1.00  0.00           H  
ATOM   3604 2HG  ARG A 220      45.429  87.267  78.698  1.00  0.00           H  
ATOM   3605 1HD  ARG A 220      44.559  88.815  80.375  1.00  0.00           H  
ATOM   3606 2HD  ARG A 220      43.873  87.438  81.268  1.00  0.00           H  
ATOM   3607  HE  ARG A 220      46.662  88.258  81.134  1.00  0.00           H  
ATOM   3608 1HH1 ARG A 220      44.411  85.663  81.875  1.00  0.00           H  
ATOM   3609 2HH1 ARG A 220      45.530  84.823  82.923  1.00  0.00           H  
ATOM   3610 1HH2 ARG A 220      48.105  87.157  82.497  1.00  0.00           H  
ATOM   3611 2HH2 ARG A 220      47.622  85.666  83.278  1.00  0.00           H  
ATOM   3612  N   GLN A 221      41.245  87.596  76.263  1.00  0.00           N  
ATOM   3613  CA  GLN A 221      39.861  87.701  75.805  1.00  0.00           C  
ATOM   3614  C   GLN A 221      39.587  86.735  74.661  1.00  0.00           C  
ATOM   3615  O   GLN A 221      38.530  86.106  74.607  1.00  0.00           O  
ATOM   3616  CB  GLN A 221      39.550  89.134  75.369  1.00  0.00           C  
ATOM   3617  CG  GLN A 221      39.360  90.109  76.520  1.00  0.00           C  
ATOM   3618  CD  GLN A 221      38.944  91.488  76.045  1.00  0.00           C  
ATOM   3619  NE2 GLN A 221      39.321  92.512  76.800  1.00  0.00           N  
ATOM   3620  OE1 GLN A 221      38.287  91.633  75.009  1.00  0.00           O  
ATOM   3621  H   GLN A 221      41.861  88.387  76.149  1.00  0.00           H  
ATOM   3622  HA  GLN A 221      39.211  87.430  76.636  1.00  0.00           H  
ATOM   3623 1HB  GLN A 221      40.360  89.509  74.742  1.00  0.00           H  
ATOM   3624 2HB  GLN A 221      38.640  89.140  74.768  1.00  0.00           H  
ATOM   3625 1HG  GLN A 221      38.582  89.725  77.180  1.00  0.00           H  
ATOM   3626 2HG  GLN A 221      40.302  90.204  77.061  1.00  0.00           H  
ATOM   3627 1HE2 GLN A 221      39.076  93.447  76.539  1.00  0.00           H  
ATOM   3628 2HE2 GLN A 221      39.851  92.349  77.633  1.00  0.00           H  
ATOM   3629  N   ALA A 222      40.543  86.623  73.745  1.00  0.00           N  
ATOM   3630  CA  ALA A 222      40.404  85.733  72.598  1.00  0.00           C  
ATOM   3631  C   ALA A 222      40.339  84.276  73.036  1.00  0.00           C  
ATOM   3632  O   ALA A 222      39.554  83.491  72.503  1.00  0.00           O  
ATOM   3633  CB  ALA A 222      41.553  85.942  71.623  1.00  0.00           C  
ATOM   3634  H   ALA A 222      41.387  87.167  73.843  1.00  0.00           H  
ATOM   3635  HA  ALA A 222      39.466  85.973  72.095  1.00  0.00           H  
ATOM   3636 1HB  ALA A 222      41.435  85.273  70.771  1.00  0.00           H  
ATOM   3637 2HB  ALA A 222      41.551  86.975  71.275  1.00  0.00           H  
ATOM   3638 3HB  ALA A 222      42.499  85.731  72.125  1.00  0.00           H  
ATOM   3639  N   GLU A 223      41.170  83.919  74.010  1.00  0.00           N  
ATOM   3640  CA  GLU A 223      41.207  82.553  74.521  1.00  0.00           C  
ATOM   3641  C   GLU A 223      39.896  82.181  75.198  1.00  0.00           C  
ATOM   3642  O   GLU A 223      39.395  81.068  75.036  1.00  0.00           O  
ATOM   3643  CB  GLU A 223      42.366  82.386  75.507  1.00  0.00           C  
ATOM   3644  CG  GLU A 223      42.556  80.964  76.020  1.00  0.00           C  
ATOM   3645  CD  GLU A 223      43.782  80.810  76.877  1.00  0.00           C  
ATOM   3646  OE1 GLU A 223      44.480  81.777  77.062  1.00  0.00           O  
ATOM   3647  OE2 GLU A 223      44.021  79.722  77.343  1.00  0.00           O1-
ATOM   3648  H   GLU A 223      41.789  84.610  74.405  1.00  0.00           H  
ATOM   3649  HA  GLU A 223      41.352  81.880  73.676  1.00  0.00           H  
ATOM   3650 1HB  GLU A 223      43.296  82.697  75.033  1.00  0.00           H  
ATOM   3651 2HB  GLU A 223      42.205  83.033  76.371  1.00  0.00           H  
ATOM   3652 1HG  GLU A 223      41.681  80.681  76.604  1.00  0.00           H  
ATOM   3653 2HG  GLU A 223      42.623  80.290  75.166  1.00  0.00           H  
ATOM   3654  N   GLU A 224      39.341  83.121  75.955  1.00  0.00           N  
ATOM   3655  CA  GLU A 224      38.083  82.892  76.657  1.00  0.00           C  
ATOM   3656  C   GLU A 224      36.934  82.686  75.681  1.00  0.00           C  
ATOM   3657  O   GLU A 224      36.077  81.826  75.887  1.00  0.00           O  
ATOM   3658  CB  GLU A 224      37.771  84.068  77.588  1.00  0.00           C  
ATOM   3659  CG  GLU A 224      36.504  83.897  78.414  1.00  0.00           C  
ATOM   3660  CD  GLU A 224      36.245  85.058  79.334  1.00  0.00           C  
ATOM   3661  OE1 GLU A 224      37.187  85.700  79.729  1.00  0.00           O  
ATOM   3662  OE2 GLU A 224      35.102  85.300  79.644  1.00  0.00           O1-
ATOM   3663  H   GLU A 224      39.800  84.014  76.049  1.00  0.00           H  
ATOM   3664  HA  GLU A 224      38.186  81.982  77.251  1.00  0.00           H  
ATOM   3665 1HB  GLU A 224      38.601  84.217  78.278  1.00  0.00           H  
ATOM   3666 2HB  GLU A 224      37.665  84.977  77.000  1.00  0.00           H  
ATOM   3667 1HG  GLU A 224      35.656  83.785  77.741  1.00  0.00           H  
ATOM   3668 2HG  GLU A 224      36.589  82.985  79.004  1.00  0.00           H  
ATOM   3669  N   ILE A 225      36.921  83.479  74.616  1.00  0.00           N  
ATOM   3670  CA  ILE A 225      35.876  83.385  73.603  1.00  0.00           C  
ATOM   3671  C   ILE A 225      35.927  82.043  72.883  1.00  0.00           C  
ATOM   3672  O   ILE A 225      34.893  81.437  72.607  1.00  0.00           O  
ATOM   3673  CB  ILE A 225      36.004  84.524  72.576  1.00  0.00           C  
ATOM   3674  CG1 ILE A 225      35.751  85.877  73.245  1.00  0.00           C  
ATOM   3675  CG2 ILE A 225      35.039  84.310  71.421  1.00  0.00           C  
ATOM   3676  CD1 ILE A 225      36.234  87.060  72.436  1.00  0.00           C  
ATOM   3677  H   ILE A 225      37.654  84.165  74.506  1.00  0.00           H  
ATOM   3678  HA  ILE A 225      34.911  83.460  74.103  1.00  0.00           H  
ATOM   3679  HB  ILE A 225      37.022  84.552  72.187  1.00  0.00           H  
ATOM   3680 1HG1 ILE A 225      34.683  86.000  73.424  1.00  0.00           H  
ATOM   3681 2HG1 ILE A 225      36.249  85.904  74.213  1.00  0.00           H  
ATOM   3682 1HG2 ILE A 225      35.141  85.124  70.704  1.00  0.00           H  
ATOM   3683 2HG2 ILE A 225      35.265  83.364  70.930  1.00  0.00           H  
ATOM   3684 3HG2 ILE A 225      34.017  84.285  71.800  1.00  0.00           H  
ATOM   3685 1HD1 ILE A 225      36.019  87.983  72.974  1.00  0.00           H  
ATOM   3686 2HD1 ILE A 225      37.309  86.975  72.274  1.00  0.00           H  
ATOM   3687 3HD1 ILE A 225      35.722  87.075  71.474  1.00  0.00           H  
ATOM   3688  N   ALA A 226      37.136  81.583  72.581  1.00  0.00           N  
ATOM   3689  CA  ALA A 226      37.325  80.314  71.894  1.00  0.00           C  
ATOM   3690  C   ALA A 226      36.849  79.146  72.750  1.00  0.00           C  
ATOM   3691  O   ALA A 226      36.225  78.210  72.251  1.00  0.00           O  
ATOM   3692  CB  ALA A 226      38.785  80.127  71.512  1.00  0.00           C  
ATOM   3693  H   ALA A 226      37.948  82.132  72.834  1.00  0.00           H  
ATOM   3694  HA  ALA A 226      36.720  80.328  70.984  1.00  0.00           H  
ATOM   3695 1HB  ALA A 226      38.909  79.174  70.997  1.00  0.00           H  
ATOM   3696 2HB  ALA A 226      39.093  80.938  70.850  1.00  0.00           H  
ATOM   3697 3HB  ALA A 226      39.400  80.139  72.410  1.00  0.00           H  
ATOM   3698  N   GLU A 227      37.148  79.210  74.043  1.00  0.00           N  
ATOM   3699  CA  GLU A 227      36.752  78.159  74.972  1.00  0.00           C  
ATOM   3700  C   GLU A 227      35.237  78.075  75.098  1.00  0.00           C  
ATOM   3701  O   GLU A 227      34.667  76.984  75.146  1.00  0.00           O  
ATOM   3702  CB  GLU A 227      37.373  78.406  76.351  1.00  0.00           C  
ATOM   3703  CG  GLU A 227      37.006  77.366  77.401  1.00  0.00           C  
ATOM   3704  CD  GLU A 227      37.568  76.004  77.097  1.00  0.00           C  
ATOM   3705  OE1 GLU A 227      38.719  75.923  76.741  1.00  0.00           O  
ATOM   3706  OE2 GLU A 227      36.846  75.043  77.220  1.00  0.00           O1-
ATOM   3707  H   GLU A 227      37.665  80.006  74.391  1.00  0.00           H  
ATOM   3708  HA  GLU A 227      37.108  77.207  74.581  1.00  0.00           H  
ATOM   3709 1HB  GLU A 227      38.460  78.423  76.262  1.00  0.00           H  
ATOM   3710 2HB  GLU A 227      37.059  79.380  76.723  1.00  0.00           H  
ATOM   3711 1HG  GLU A 227      37.385  77.693  78.370  1.00  0.00           H  
ATOM   3712 2HG  GLU A 227      35.921  77.299  77.467  1.00  0.00           H  
ATOM   3713  N   ARG A 228      34.587  79.234  75.147  1.00  0.00           N  
ATOM   3714  CA  ARG A 228      33.136  79.295  75.265  1.00  0.00           C  
ATOM   3715  C   ARG A 228      32.457  78.708  74.033  1.00  0.00           C  
ATOM   3716  O   ARG A 228      31.462  77.996  74.143  1.00  0.00           O  
ATOM   3717  CB  ARG A 228      32.676  80.732  75.462  1.00  0.00           C  
ATOM   3718  CG  ARG A 228      32.956  81.313  76.837  1.00  0.00           C  
ATOM   3719  CD  ARG A 228      32.512  82.726  76.940  1.00  0.00           C  
ATOM   3720  NE  ARG A 228      32.875  83.318  78.216  1.00  0.00           N  
ATOM   3721  CZ  ARG A 228      32.162  83.184  79.350  1.00  0.00           C  
ATOM   3722  NH1 ARG A 228      31.054  82.478  79.351  1.00  0.00           N1+
ATOM   3723  NH2 ARG A 228      32.576  83.764  80.463  1.00  0.00           N  
ATOM   3724  H   ARG A 228      35.114  80.095  75.101  1.00  0.00           H  
ATOM   3725  HA  ARG A 228      32.841  78.693  76.126  1.00  0.00           H  
ATOM   3726 1HB  ARG A 228      33.160  81.370  74.727  1.00  0.00           H  
ATOM   3727 2HB  ARG A 228      31.600  80.794  75.290  1.00  0.00           H  
ATOM   3728 1HG  ARG A 228      32.428  80.731  77.592  1.00  0.00           H  
ATOM   3729 2HG  ARG A 228      34.027  81.274  77.036  1.00  0.00           H  
ATOM   3730 1HD  ARG A 228      32.977  83.310  76.147  1.00  0.00           H  
ATOM   3731 2HD  ARG A 228      31.428  82.774  76.835  1.00  0.00           H  
ATOM   3732  HE  ARG A 228      33.722  83.870  78.254  1.00  0.00           H  
ATOM   3733 1HH1 ARG A 228      30.735  82.036  78.501  1.00  0.00           H  
ATOM   3734 2HH1 ARG A 228      30.517  82.378  80.202  1.00  0.00           H  
ATOM   3735 1HH2 ARG A 228      33.429  84.308  80.463  1.00  0.00           H  
ATOM   3736 2HH2 ARG A 228      32.041  83.664  81.313  1.00  0.00           H  
ATOM   3737  N   ARG A 229      33.003  79.015  72.861  1.00  0.00           N  
ATOM   3738  CA  ARG A 229      32.454  78.521  71.607  1.00  0.00           C  
ATOM   3739  C   ARG A 229      32.564  77.004  71.516  1.00  0.00           C  
ATOM   3740  O   ARG A 229      31.777  76.354  70.828  1.00  0.00           O  
ATOM   3741  CB  ARG A 229      33.171  79.150  70.422  1.00  0.00           C  
ATOM   3742  CG  ARG A 229      32.574  78.821  69.063  1.00  0.00           C  
ATOM   3743  CD  ARG A 229      31.247  79.463  68.878  1.00  0.00           C  
ATOM   3744  NE  ARG A 229      30.665  79.142  67.584  1.00  0.00           N  
ATOM   3745  CZ  ARG A 229      29.953  78.026  67.323  1.00  0.00           C  
ATOM   3746  NH1 ARG A 229      29.745  77.141  68.273  1.00  0.00           N1+
ATOM   3747  NH2 ARG A 229      29.465  77.824  66.114  1.00  0.00           N  
ATOM   3748  H   ARG A 229      33.823  79.608  72.842  1.00  0.00           H  
ATOM   3749  HA  ARG A 229      31.396  78.780  71.575  1.00  0.00           H  
ATOM   3750 1HB  ARG A 229      33.168  80.234  70.530  1.00  0.00           H  
ATOM   3751 2HB  ARG A 229      34.211  78.825  70.412  1.00  0.00           H  
ATOM   3752 1HG  ARG A 229      33.241  79.178  68.276  1.00  0.00           H  
ATOM   3753 2HG  ARG A 229      32.448  77.743  68.972  1.00  0.00           H  
ATOM   3754 1HD  ARG A 229      30.565  79.122  69.653  1.00  0.00           H  
ATOM   3755 2HD  ARG A 229      31.356  80.547  68.940  1.00  0.00           H  
ATOM   3756  HE  ARG A 229      30.805  79.798  66.828  1.00  0.00           H  
ATOM   3757 1HH1 ARG A 229      30.119  77.297  69.200  1.00  0.00           H  
ATOM   3758 2HH1 ARG A 229      29.211  76.307  68.077  1.00  0.00           H  
ATOM   3759 1HH2 ARG A 229      29.625  78.504  65.382  1.00  0.00           H  
ATOM   3760 2HH2 ARG A 229      28.933  76.989  65.917  1.00  0.00           H  
ATOM   3761  N   GLY A 230      33.510  76.415  72.185  1.00  0.00           N  
ATOM   3762  CA  GLY A 230      33.441  74.966  72.256  1.00  0.00           C  
ATOM   3763  C   GLY A 230      34.033  74.389  70.989  1.00  0.00           C  
ATOM   3764  O   GLY A 230      33.608  73.332  70.520  1.00  0.00           O  
ATOM   3765  H   GLY A 230      34.234  76.977  72.613  1.00  0.00           H  
ATOM   3766 1HA  GLY A 230      33.985  74.619  73.134  1.00  0.00           H  
ATOM   3767 2HA  GLY A 230      32.403  74.658  72.376  1.00  0.00           H  
ATOM   3768  N   VAL A 231      35.017  75.106  70.462  1.00  0.00           N  
ATOM   3769  CA  VAL A 231      35.712  74.715  69.251  1.00  0.00           C  
ATOM   3770  C   VAL A 231      36.503  73.431  69.463  1.00  0.00           C  
ATOM   3771  O   VAL A 231      36.988  73.164  70.561  1.00  0.00           O  
ATOM   3772  CB  VAL A 231      36.663  75.838  68.800  1.00  0.00           C  
ATOM   3773  CG1 VAL A 231      37.685  76.138  69.886  1.00  0.00           C  
ATOM   3774  CG2 VAL A 231      37.355  75.442  67.504  1.00  0.00           C  
ATOM   3775  H   VAL A 231      35.300  75.962  70.916  1.00  0.00           H  
ATOM   3776  HA  VAL A 231      34.972  74.546  68.466  1.00  0.00           H  
ATOM   3777  HB  VAL A 231      36.087  76.749  68.641  1.00  0.00           H  
ATOM   3778 1HG1 VAL A 231      38.351  76.935  69.551  1.00  0.00           H  
ATOM   3779 2HG1 VAL A 231      37.171  76.456  70.792  1.00  0.00           H  
ATOM   3780 3HG1 VAL A 231      38.269  75.243  70.092  1.00  0.00           H  
ATOM   3781 1HG2 VAL A 231      38.025  76.242  67.191  1.00  0.00           H  
ATOM   3782 2HG2 VAL A 231      37.927  74.529  67.662  1.00  0.00           H  
ATOM   3783 3HG2 VAL A 231      36.605  75.272  66.730  1.00  0.00           H  
ATOM   3784  N   PRO A 232      36.625  72.644  68.400  1.00  0.00           N  
ATOM   3785  CA  PRO A 232      37.279  71.347  68.481  1.00  0.00           C  
ATOM   3786  C   PRO A 232      38.715  71.475  68.972  1.00  0.00           C  
ATOM   3787  O   PRO A 232      39.393  72.465  68.692  1.00  0.00           O  
ATOM   3788  CB  PRO A 232      37.221  70.850  67.034  1.00  0.00           C  
ATOM   3789  CG  PRO A 232      35.934  71.390  66.513  1.00  0.00           C  
ATOM   3790  CD  PRO A 232      35.879  72.798  67.038  1.00  0.00           C  
ATOM   3791  NV  PRO A 232      36.579  72.689  68.332  1.00  0.00           N  
ATOM   3792  HA  PRO A 232      36.727  70.722  69.181  1.00  0.00           H  
ATOM   3793 1HB  PRO A 232      38.096  71.214  66.474  1.00  0.00           H  
ATOM   3794 2HB  PRO A 232      37.262  69.748  67.013  1.00  0.00           H  
ATOM   3795 1HG  PRO A 232      35.922  71.348  65.412  1.00  0.00           H  
ATOM   3796 2HG  PRO A 232      35.094  70.772  66.860  1.00  0.00           H  
ATOM   3797 1HD  PRO A 232      36.395  73.473  66.339  1.00  0.00           H  
ATOM   3798 2HD  PRO A 232      34.830  73.103  67.165  1.00  0.00           H  
ATOM   3799  N   GLU A 233      39.172  70.467  69.711  1.00  0.00           N  
ATOM   3800  CA  GLU A 233      40.398  70.574  70.490  1.00  0.00           C  
ATOM   3801  C   GLU A 233      41.592  70.969  69.639  1.00  0.00           C  
ATOM   3802  O   GLU A 233      42.477  71.694  70.091  1.00  0.00           O  
ATOM   3803  CB  GLU A 233      40.688  69.245  71.195  1.00  0.00           C  
ATOM   3804  CG  GLU A 233      39.680  68.870  72.271  1.00  0.00           C  
ATOM   3805  CD  GLU A 233      38.451  68.207  71.714  1.00  0.00           C  
ATOM   3806  OE1 GLU A 233      38.378  68.040  70.522  1.00  0.00           O  
ATOM   3807  OE2 GLU A 233      37.584  67.869  72.484  1.00  0.00           O1-
ATOM   3808  H   GLU A 233      38.650  69.602  69.729  1.00  0.00           H  
ATOM   3809  HA  GLU A 233      40.258  71.340  71.252  1.00  0.00           H  
ATOM   3810 1HB  GLU A 233      40.709  68.440  70.462  1.00  0.00           H  
ATOM   3811 2HB  GLU A 233      41.675  69.289  71.661  1.00  0.00           H  
ATOM   3812 1HG  GLU A 233      40.155  68.191  72.979  1.00  0.00           H  
ATOM   3813 2HG  GLU A 233      39.392  69.769  72.813  1.00  0.00           H  
ATOM   3814  N   GLU A 234      41.630  70.498  68.397  1.00  0.00           N  
ATOM   3815  CA  GLU A 234      42.729  70.841  67.514  1.00  0.00           C  
ATOM   3816  C   GLU A 234      42.689  72.324  67.162  1.00  0.00           C  
ATOM   3817  O   GLU A 234      43.726  72.982  67.089  1.00  0.00           O  
ATOM   3818  CB  GLU A 234      42.678  69.993  66.243  1.00  0.00           C  
ATOM   3819  CG  GLU A 234      42.926  68.508  66.465  1.00  0.00           C  
ATOM   3820  CD  GLU A 234      41.707  67.777  66.959  1.00  0.00           C  
ATOM   3821  OE1 GLU A 234      40.682  68.401  67.098  1.00  0.00           O  
ATOM   3822  OE2 GLU A 234      41.801  66.596  67.195  1.00  0.00           O1-
ATOM   3823  H   GLU A 234      40.885  69.897  68.077  1.00  0.00           H  
ATOM   3824  HA  GLU A 234      43.663  70.643  68.043  1.00  0.00           H  
ATOM   3825 1HB  GLU A 234      41.700  70.102  65.773  1.00  0.00           H  
ATOM   3826 2HB  GLU A 234      43.422  70.354  65.534  1.00  0.00           H  
ATOM   3827 1HG  GLU A 234      43.249  68.061  65.527  1.00  0.00           H  
ATOM   3828 2HG  GLU A 234      43.732  68.390  67.190  1.00  0.00           H  
ATOM   3829  N   GLN A 235      41.484  72.854  66.941  1.00  0.00           N  
ATOM   3830  CA  GLN A 235      41.346  74.271  66.625  1.00  0.00           C  
ATOM   3831  C   GLN A 235      41.721  75.138  67.820  1.00  0.00           C  
ATOM   3832  O   GLN A 235      42.377  76.169  67.671  1.00  0.00           O  
ATOM   3833  CB  GLN A 235      39.917  74.586  66.179  1.00  0.00           C  
ATOM   3834  CG  GLN A 235      39.679  74.412  64.688  1.00  0.00           C  
ATOM   3835  CD  GLN A 235      40.737  75.103  63.848  1.00  0.00           C  
ATOM   3836  NE2 GLN A 235      41.316  74.369  62.906  1.00  0.00           N  
ATOM   3837  OE1 GLN A 235      41.030  76.286  64.047  1.00  0.00           O  
ATOM   3838  H   GLN A 235      40.670  72.260  66.993  1.00  0.00           H  
ATOM   3839  HA  GLN A 235      42.034  74.506  65.814  1.00  0.00           H  
ATOM   3840 1HB  GLN A 235      39.219  73.936  66.708  1.00  0.00           H  
ATOM   3841 2HB  GLN A 235      39.670  75.615  66.440  1.00  0.00           H  
ATOM   3842 1HG  GLN A 235      39.694  73.348  64.450  1.00  0.00           H  
ATOM   3843 2HG  GLN A 235      38.708  74.837  64.432  1.00  0.00           H  
ATOM   3844 1HE2 GLN A 235      42.021  74.771  62.320  1.00  0.00           H  
ATOM   3845 2HE2 GLN A 235      41.047  73.414  62.780  1.00  0.00           H  
ATOM   3846  N   LYS A 236      41.298  74.716  69.008  1.00  0.00           N  
ATOM   3847  CA  LYS A 236      41.588  75.455  70.233  1.00  0.00           C  
ATOM   3848  C   LYS A 236      43.083  75.477  70.520  1.00  0.00           C  
ATOM   3849  O   LYS A 236      43.630  76.503  70.931  1.00  0.00           O  
ATOM   3850  CB  LYS A 236      40.833  74.849  71.416  1.00  0.00           C  
ATOM   3851  CG  LYS A 236      40.861  75.694  72.681  1.00  0.00           C  
ATOM   3852  CD  LYS A 236      39.833  75.212  73.692  1.00  0.00           C  
ATOM   3853  CE  LYS A 236      40.277  73.921  74.362  1.00  0.00           C  
ATOM   3854  NZ  LYS A 236      39.396  73.555  75.503  1.00  0.00           N1+
ATOM   3855  H   LYS A 236      40.762  73.861  69.065  1.00  0.00           H  
ATOM   3856  HA  LYS A 236      41.258  76.485  70.093  1.00  0.00           H  
ATOM   3857 1HB  LYS A 236      39.789  74.694  71.140  1.00  0.00           H  
ATOM   3858 2HB  LYS A 236      41.254  73.872  71.653  1.00  0.00           H  
ATOM   3859 1HG  LYS A 236      41.854  75.640  73.131  1.00  0.00           H  
ATOM   3860 2HG  LYS A 236      40.654  76.733  72.428  1.00  0.00           H  
ATOM   3861 1HD  LYS A 236      39.688  75.977  74.455  1.00  0.00           H  
ATOM   3862 2HD  LYS A 236      38.881  75.041  73.189  1.00  0.00           H  
ATOM   3863 1HE  LYS A 236      40.266  73.110  73.635  1.00  0.00           H  
ATOM   3864 2HE  LYS A 236      41.296  74.033  74.729  1.00  0.00           H  
ATOM   3865 1HZ  LYS A 236      39.723  72.694  75.919  1.00  0.00           H  
ATOM   3866 2HZ  LYS A 236      39.415  74.292  76.195  1.00  0.00           H  
ATOM   3867 3HZ  LYS A 236      38.450  73.428  75.173  1.00  0.00           H  
ATOM   3868  N   ALA A 237      43.740  74.345  70.301  1.00  0.00           N  
ATOM   3869  CA  ALA A 237      45.175  74.233  70.539  1.00  0.00           C  
ATOM   3870  C   ALA A 237      45.960  75.134  69.593  1.00  0.00           C  
ATOM   3871  O   ALA A 237      46.931  75.775  69.995  1.00  0.00           O  
ATOM   3872  CB  ALA A 237      45.625  72.788  70.390  1.00  0.00           C  
ATOM   3873  H   ALA A 237      43.234  73.540  69.964  1.00  0.00           H  
ATOM   3874  HA  ALA A 237      45.376  74.562  71.557  1.00  0.00           H  
ATOM   3875 1HB  ALA A 237      46.698  72.722  70.567  1.00  0.00           H  
ATOM   3876 2HB  ALA A 237      45.098  72.166  71.111  1.00  0.00           H  
ATOM   3877 3HB  ALA A 237      45.405  72.440  69.382  1.00  0.00           H  
ATOM   3878  N   ARG A 238      45.535  75.178  68.337  1.00  0.00           N  
ATOM   3879  CA  ARG A 238      46.197  76.002  67.331  1.00  0.00           C  
ATOM   3880  C   ARG A 238      46.073  77.484  67.665  1.00  0.00           C  
ATOM   3881  O   ARG A 238      47.026  78.246  67.508  1.00  0.00           O  
ATOM   3882  CB  ARG A 238      45.605  75.743  65.952  1.00  0.00           C  
ATOM   3883  CG  ARG A 238      46.177  76.609  64.840  1.00  0.00           C  
ATOM   3884  CD  ARG A 238      45.548  76.306  63.530  1.00  0.00           C  
ATOM   3885  NE  ARG A 238      45.988  77.223  62.491  1.00  0.00           N  
ATOM   3886  CZ  ARG A 238      45.470  78.449  62.285  1.00  0.00           C  
ATOM   3887  NH1 ARG A 238      44.497  78.892  63.051  1.00  0.00           N1+
ATOM   3888  NH2 ARG A 238      45.940  79.209  61.310  1.00  0.00           N  
ATOM   3889  H   ARG A 238      44.729  74.629  68.070  1.00  0.00           H  
ATOM   3890  HA  ARG A 238      47.255  75.747  67.329  1.00  0.00           H  
ATOM   3891 1HB  ARG A 238      45.771  74.702  65.677  1.00  0.00           H  
ATOM   3892 2HB  ARG A 238      44.530  75.910  65.981  1.00  0.00           H  
ATOM   3893 1HG  ARG A 238      46.001  77.660  65.070  1.00  0.00           H  
ATOM   3894 2HG  ARG A 238      47.249  76.430  64.754  1.00  0.00           H  
ATOM   3895 1HD  ARG A 238      45.812  75.293  63.226  1.00  0.00           H  
ATOM   3896 2HD  ARG A 238      44.465  76.388  63.621  1.00  0.00           H  
ATOM   3897  HE  ARG A 238      46.734  76.917  61.880  1.00  0.00           H  
ATOM   3898 1HH1 ARG A 238      44.139  78.310  63.796  1.00  0.00           H  
ATOM   3899 2HH1 ARG A 238      44.111  79.811  62.896  1.00  0.00           H  
ATOM   3900 1HH2 ARG A 238      46.689  78.869  60.722  1.00  0.00           H  
ATOM   3901 2HH2 ARG A 238      45.554  80.130  61.155  1.00  0.00           H  
ATOM   3902  N   LEU A 239      44.893  77.884  68.125  1.00  0.00           N  
ATOM   3903  CA  LEU A 239      44.646  79.276  68.481  1.00  0.00           C  
ATOM   3904  C   LEU A 239      45.504  79.706  69.662  1.00  0.00           C  
ATOM   3905  O   LEU A 239      46.039  80.815  69.681  1.00  0.00           O  
ATOM   3906  CB  LEU A 239      43.161  79.480  68.819  1.00  0.00           C  
ATOM   3907  CG  LEU A 239      42.749  80.916  69.169  1.00  0.00           C  
ATOM   3908  CD1 LEU A 239      43.100  81.840  68.009  1.00  0.00           C  
ATOM   3909  CD2 LEU A 239      41.259  80.959  69.467  1.00  0.00           C  
ATOM   3910  H   LEU A 239      44.151  77.209  68.231  1.00  0.00           H  
ATOM   3911  HA  LEU A 239      44.915  79.898  67.626  1.00  0.00           H  
ATOM   3912 1HB  LEU A 239      42.564  79.160  67.967  1.00  0.00           H  
ATOM   3913 2HB  LEU A 239      42.910  78.847  69.669  1.00  0.00           H  
ATOM   3914  HG  LEU A 239      43.305  81.251  70.044  1.00  0.00           H  
ATOM   3915 1HD1 LEU A 239      42.807  82.860  68.259  1.00  0.00           H  
ATOM   3916 2HD1 LEU A 239      44.175  81.806  67.830  1.00  0.00           H  
ATOM   3917 3HD1 LEU A 239      42.572  81.518  67.115  1.00  0.00           H  
ATOM   3918 1HD2 LEU A 239      40.965  81.978  69.715  1.00  0.00           H  
ATOM   3919 2HD2 LEU A 239      40.702  80.623  68.590  1.00  0.00           H  
ATOM   3920 3HD2 LEU A 239      41.038  80.301  70.309  1.00  0.00           H  
ATOM   3921  N   LYS A 240      45.634  78.822  70.643  1.00  0.00           N  
ATOM   3922  CA  LYS A 240      46.431  79.108  71.833  1.00  0.00           C  
ATOM   3923  C   LYS A 240      47.905  79.273  71.481  1.00  0.00           C  
ATOM   3924  O   LYS A 240      48.589  80.136  72.029  1.00  0.00           O  
ATOM   3925  CB  LYS A 240      46.259  78.000  72.872  1.00  0.00           C  
ATOM   3926  CG  LYS A 240      44.939  78.046  73.628  1.00  0.00           C  
ATOM   3927  CD  LYS A 240      44.742  76.798  74.476  1.00  0.00           C  
ATOM   3928  CE  LYS A 240      45.603  76.841  75.731  1.00  0.00           C  
ATOM   3929  NZ  LYS A 240      45.357  75.671  76.615  1.00  0.00           N1+
ATOM   3930  H   LYS A 240      45.170  77.928  70.567  1.00  0.00           H  
ATOM   3931  HA  LYS A 240      46.083  80.048  72.263  1.00  0.00           H  
ATOM   3932 1HB  LYS A 240      46.331  77.028  72.382  1.00  0.00           H  
ATOM   3933 2HB  LYS A 240      47.066  78.059  73.603  1.00  0.00           H  
ATOM   3934 1HG  LYS A 240      44.920  78.924  74.276  1.00  0.00           H  
ATOM   3935 2HG  LYS A 240      44.115  78.124  72.918  1.00  0.00           H  
ATOM   3936 1HD  LYS A 240      43.694  76.716  74.768  1.00  0.00           H  
ATOM   3937 2HD  LYS A 240      45.010  75.918  73.895  1.00  0.00           H  
ATOM   3938 1HE  LYS A 240      46.655  76.855  75.450  1.00  0.00           H  
ATOM   3939 2HE  LYS A 240      45.389  77.753  76.288  1.00  0.00           H  
ATOM   3940 1HZ  LYS A 240      45.946  75.737  77.434  1.00  0.00           H  
ATOM   3941 2HZ  LYS A 240      44.388  75.660  76.898  1.00  0.00           H  
ATOM   3942 3HZ  LYS A 240      45.571  74.819  76.115  1.00  0.00           H  
ATOM   3943  N   ILE A 241      48.212  78.350  70.539  1.00  0.00           N  
ATOM   3944  CA  ILE A 241      49.589  78.298  70.063  1.00  0.00           C  
ATOM   3945  C   ILE A 241      49.993  79.607  69.396  1.00  0.00           C  
ATOM   3946  O   ILE A 241      51.052  80.165  69.689  1.00  0.00           O  
ATOM   3947  CB  ILE A 241      49.785  77.137  69.072  1.00  0.00           C  
ATOM   3948  CG1 ILE A 241      49.874  75.806  69.822  1.00  0.00           C  
ATOM   3949  CG2 ILE A 241      51.032  77.360  68.231  1.00  0.00           C  
ATOM   3950  CD1 ILE A 241      49.709  74.592  68.936  1.00  0.00           C  
ATOM   3951  H   ILE A 241      47.537  77.703  70.158  1.00  0.00           H  
ATOM   3952  HA  ILE A 241      50.245  78.137  70.918  1.00  0.00           H  
ATOM   3953  HB  ILE A 241      48.921  77.070  68.413  1.00  0.00           H  
ATOM   3954 1HG1 ILE A 241      50.840  75.734  70.324  1.00  0.00           H  
ATOM   3955 2HG1 ILE A 241      49.104  75.770  70.595  1.00  0.00           H  
ATOM   3956 1HG2 ILE A 241      51.156  76.529  67.537  1.00  0.00           H  
ATOM   3957 2HG2 ILE A 241      50.929  78.288  67.669  1.00  0.00           H  
ATOM   3958 3HG2 ILE A 241      51.905  77.422  68.881  1.00  0.00           H  
ATOM   3959 1HD1 ILE A 241      49.785  73.686  69.540  1.00  0.00           H  
ATOM   3960 2HD1 ILE A 241      48.733  74.626  68.451  1.00  0.00           H  
ATOM   3961 3HD1 ILE A 241      50.492  74.587  68.178  1.00  0.00           H  
ATOM   3962  N   ILE A 242      49.154  80.108  68.492  1.00  0.00           N  
ATOM   3963  CA  ILE A 242      49.481  81.346  67.801  1.00  0.00           C  
ATOM   3964  C   ILE A 242      49.477  82.545  68.747  1.00  0.00           C  
ATOM   3965  O   ILE A 242      50.290  83.457  68.611  1.00  0.00           O  
ATOM   3966  CB  ILE A 242      48.489  81.603  66.649  1.00  0.00           C  
ATOM   3967  CG1 ILE A 242      48.746  80.629  65.498  1.00  0.00           C  
ATOM   3968  CG2 ILE A 242      48.595  83.042  66.168  1.00  0.00           C  
ATOM   3969  CD1 ILE A 242      47.663  80.633  64.442  1.00  0.00           C  
ATOM   3970  H   ILE A 242      48.286  79.638  68.278  1.00  0.00           H  
ATOM   3971  HA  ILE A 242      50.482  81.254  67.379  1.00  0.00           H  
ATOM   3972  HB  ILE A 242      47.473  81.419  66.998  1.00  0.00           H  
ATOM   3973 1HG1 ILE A 242      49.692  80.875  65.017  1.00  0.00           H  
ATOM   3974 2HG1 ILE A 242      48.835  79.615  65.890  1.00  0.00           H  
ATOM   3975 1HG2 ILE A 242      47.888  83.205  65.355  1.00  0.00           H  
ATOM   3976 2HG2 ILE A 242      48.364  83.718  66.991  1.00  0.00           H  
ATOM   3977 3HG2 ILE A 242      49.607  83.233  65.813  1.00  0.00           H  
ATOM   3978 1HD1 ILE A 242      47.915  79.917  63.659  1.00  0.00           H  
ATOM   3979 2HD1 ILE A 242      46.712  80.352  64.897  1.00  0.00           H  
ATOM   3980 3HD1 ILE A 242      47.580  81.628  64.010  1.00  0.00           H  
ATOM   3981  N   LEU A 243      48.563  82.545  69.718  1.00  0.00           N  
ATOM   3982  CA  LEU A 243      48.490  83.642  70.677  1.00  0.00           C  
ATOM   3983  C   LEU A 243      49.785  83.784  71.465  1.00  0.00           C  
ATOM   3984  O   LEU A 243      50.270  84.894  71.685  1.00  0.00           O  
ATOM   3985  CB  LEU A 243      47.321  83.420  71.643  1.00  0.00           C  
ATOM   3986  CG  LEU A 243      45.925  83.705  71.075  1.00  0.00           C  
ATOM   3987  CD1 LEU A 243      44.867  83.206  72.048  1.00  0.00           C  
ATOM   3988  CD2 LEU A 243      45.773  85.199  70.822  1.00  0.00           C  
ATOM   3989  H   LEU A 243      47.908  81.777  69.798  1.00  0.00           H  
ATOM   3990  HA  LEU A 243      48.334  84.571  70.125  1.00  0.00           H  
ATOM   3991 1HB  LEU A 243      47.337  82.386  71.979  1.00  0.00           H  
ATOM   3992 2HB  LEU A 243      47.463  84.065  72.512  1.00  0.00           H  
ATOM   3993  HG  LEU A 243      45.796  83.163  70.139  1.00  0.00           H  
ATOM   3994 1HD1 LEU A 243      43.876  83.406  71.645  1.00  0.00           H  
ATOM   3995 2HD1 LEU A 243      44.987  82.132  72.197  1.00  0.00           H  
ATOM   3996 3HD1 LEU A 243      44.980  83.717  73.004  1.00  0.00           H  
ATOM   3997 1HD2 LEU A 243      44.779  85.399  70.418  1.00  0.00           H  
ATOM   3998 2HD2 LEU A 243      45.898  85.740  71.760  1.00  0.00           H  
ATOM   3999 3HD2 LEU A 243      46.528  85.525  70.108  1.00  0.00           H  
ATOM   4000  N   LEU A 244      50.356  82.659  71.895  1.00  0.00           N  
ATOM   4001  CA  LEU A 244      51.590  82.691  72.672  1.00  0.00           C  
ATOM   4002  C   LEU A 244      52.729  83.289  71.861  1.00  0.00           C  
ATOM   4003  O   LEU A 244      53.563  84.020  72.390  1.00  0.00           O  
ATOM   4004  CB  LEU A 244      51.965  81.275  73.131  1.00  0.00           C  
ATOM   4005  CG  LEU A 244      51.036  80.649  74.177  1.00  0.00           C  
ATOM   4006  CD1 LEU A 244      51.356  79.165  74.318  1.00  0.00           C  
ATOM   4007  CD2 LEU A 244      51.208  81.370  75.506  1.00  0.00           C  
ATOM   4008  H   LEU A 244      49.932  81.766  71.682  1.00  0.00           H  
ATOM   4009  HA  LEU A 244      51.428  83.311  73.551  1.00  0.00           H  
ATOM   4010 1HB  LEU A 244      51.972  80.620  72.260  1.00  0.00           H  
ATOM   4011 2HB  LEU A 244      52.970  81.302  73.549  1.00  0.00           H  
ATOM   4012  HG  LEU A 244      50.003  80.736  73.849  1.00  0.00           H  
ATOM   4013 1HD1 LEU A 244      50.697  78.720  75.063  1.00  0.00           H  
ATOM   4014 2HD1 LEU A 244      51.205  78.669  73.360  1.00  0.00           H  
ATOM   4015 3HD1 LEU A 244      52.392  79.045  74.632  1.00  0.00           H  
ATOM   4016 1HD2 LEU A 244      50.548  80.926  76.250  1.00  0.00           H  
ATOM   4017 2HD2 LEU A 244      52.243  81.283  75.838  1.00  0.00           H  
ATOM   4018 3HD2 LEU A 244      50.957  82.424  75.382  1.00  0.00           H  
ATOM   4019  N   VAL A 245      52.757  82.974  70.570  1.00  0.00           N  
ATOM   4020  CA  VAL A 245      53.793  83.502  69.699  1.00  0.00           C  
ATOM   4021  C   VAL A 245      53.703  85.019  69.620  1.00  0.00           C  
ATOM   4022  O   VAL A 245      54.713  85.717  69.710  1.00  0.00           O  
ATOM   4023  CB  VAL A 245      53.665  82.899  68.289  1.00  0.00           C  
ATOM   4024  CG1 VAL A 245      54.585  83.619  67.315  1.00  0.00           C  
ATOM   4025  CG2 VAL A 245      53.981  81.411  68.329  1.00  0.00           C  
ATOM   4026  H   VAL A 245      52.052  82.363  70.180  1.00  0.00           H  
ATOM   4027  HA  VAL A 245      54.765  83.225  70.110  1.00  0.00           H  
ATOM   4028  HB  VAL A 245      52.644  83.045  67.933  1.00  0.00           H  
ATOM   4029 1HG1 VAL A 245      54.482  83.180  66.322  1.00  0.00           H  
ATOM   4030 2HG1 VAL A 245      54.319  84.675  67.275  1.00  0.00           H  
ATOM   4031 3HG1 VAL A 245      55.618  83.517  67.649  1.00  0.00           H  
ATOM   4032 1HG2 VAL A 245      53.885  80.993  67.327  1.00  0.00           H  
ATOM   4033 2HG2 VAL A 245      54.998  81.266  68.691  1.00  0.00           H  
ATOM   4034 3HG2 VAL A 245      53.281  80.910  69.000  1.00  0.00           H  
ATOM   4035  N   TRP A 246      52.486  85.533  69.448  1.00  0.00           N  
ATOM   4036  CA  TRP A 246      52.274  86.974  69.380  1.00  0.00           C  
ATOM   4037  C   TRP A 246      52.683  87.678  70.671  1.00  0.00           C  
ATOM   4038  O   TRP A 246      53.241  88.780  70.630  1.00  0.00           O  
ATOM   4039  CB  TRP A 246      50.804  87.274  69.078  1.00  0.00           C  
ATOM   4040  CG  TRP A 246      50.403  86.945  67.673  1.00  0.00           C  
ATOM   4041  CD1 TRP A 246      49.661  85.875  67.266  1.00  0.00           C  
ATOM   4042  CD2 TRP A 246      50.718  87.691  66.474  1.00  0.00           C  
ATOM   4043  CE2 TRP A 246      50.135  87.009  65.403  1.00  0.00           C  
ATOM   4044  CE3 TRP A 246      51.438  88.868  66.226  1.00  0.00           C  
ATOM   4045  NE1 TRP A 246      49.495  85.903  65.905  1.00  0.00           N  
ATOM   4046  CZ2 TRP A 246      50.245  87.460  64.096  1.00  0.00           C  
ATOM   4047  CZ3 TRP A 246      51.549  89.320  64.917  1.00  0.00           C  
ATOM   4048  CH2 TRP A 246      50.968  88.634  63.880  1.00  0.00           C  
ATOM   4049  H   TRP A 246      51.695  84.907  69.336  1.00  0.00           H  
ATOM   4050  HA  TRP A 246      52.892  87.371  68.572  1.00  0.00           H  
ATOM   4051 1HB  TRP A 246      50.171  86.706  69.759  1.00  0.00           H  
ATOM   4052 2HB  TRP A 246      50.609  88.333  69.252  1.00  0.00           H  
ATOM   4053  HD1 TRP A 246      49.257  85.110  67.928  1.00  0.00           H  
ATOM   4054  HE1 TRP A 246      48.987  85.224  65.359  1.00  0.00           H  
ATOM   4055  HE3 TRP A 246      51.900  89.416  67.047  1.00  0.00           H  
ATOM   4056  HZ2 TRP A 246      49.792  86.930  63.258  1.00  0.00           H  
ATOM   4057  HZ3 TRP A 246      52.112  90.234  64.733  1.00  0.00           H  
ATOM   4058  HH2 TRP A 246      51.075  89.018  62.865  1.00  0.00           H  
ATOM   4059  N   GLU A 247      52.430  87.043  71.817  1.00  0.00           N  
ATOM   4060  CA  GLU A 247      52.807  87.639  73.096  1.00  0.00           C  
ATOM   4061  C   GLU A 247      54.307  87.876  73.185  1.00  0.00           C  
ATOM   4062  O   GLU A 247      54.751  88.905  73.701  1.00  0.00           O  
ATOM   4063  CB  GLU A 247      52.416  86.741  74.270  1.00  0.00           C  
ATOM   4064  CG  GLU A 247      50.945  86.655  74.614  1.00  0.00           C  
ATOM   4065  CD  GLU A 247      50.724  85.728  75.793  1.00  0.00           C  
ATOM   4066  OE1 GLU A 247      51.679  85.100  76.198  1.00  0.00           O  
ATOM   4067  OE2 GLU A 247      49.625  85.651  76.289  1.00  0.00           O1-
ATOM   4068  H   GLU A 247      51.946  86.150  71.797  1.00  0.00           H  
ATOM   4069  HA  GLU A 247      52.302  88.599  73.193  1.00  0.00           H  
ATOM   4070 1HB  GLU A 247      52.761  85.725  74.071  1.00  0.00           H  
ATOM   4071 2HB  GLU A 247      52.935  87.085  75.158  1.00  0.00           H  
ATOM   4072 1HG  GLU A 247      50.578  87.649  74.868  1.00  0.00           H  
ATOM   4073 2HG  GLU A 247      50.389  86.296  73.755  1.00  0.00           H  
ATOM   4074  N   LEU A 248      55.088  86.919  72.693  1.00  0.00           N  
ATOM   4075  CA  LEU A 248      56.530  87.006  72.830  1.00  0.00           C  
ATOM   4076  C   LEU A 248      57.159  87.868  71.748  1.00  0.00           C  
ATOM   4077  O   LEU A 248      58.227  88.449  71.956  1.00  0.00           O  
ATOM   4078  CB  LEU A 248      57.145  85.602  72.790  1.00  0.00           C  
ATOM   4079  CG  LEU A 248      58.662  85.534  73.015  1.00  0.00           C  
ATOM   4080  CD1 LEU A 248      59.029  86.335  74.257  1.00  0.00           C  
ATOM   4081  CD2 LEU A 248      59.089  84.081  73.156  1.00  0.00           C  
ATOM   4082  H   LEU A 248      54.668  86.106  72.248  1.00  0.00           H  
ATOM   4083  HA  LEU A 248      56.732  87.478  73.790  1.00  0.00           H  
ATOM   4084 1HB  LEU A 248      56.670  84.993  73.557  1.00  0.00           H  
ATOM   4085 2HB  LEU A 248      56.933  85.158  71.817  1.00  0.00           H  
ATOM   4086  HG  LEU A 248      59.176  85.981  72.166  1.00  0.00           H  
ATOM   4087 1HD1 LEU A 248      60.107  86.288  74.415  1.00  0.00           H  
ATOM   4088 2HD1 LEU A 248      58.729  87.375  74.119  1.00  0.00           H  
ATOM   4089 3HD1 LEU A 248      58.516  85.921  75.123  1.00  0.00           H  
ATOM   4090 1HD2 LEU A 248      60.166  84.031  73.314  1.00  0.00           H  
ATOM   4091 2HD2 LEU A 248      58.575  83.632  74.008  1.00  0.00           H  
ATOM   4092 3HD2 LEU A 248      58.830  83.535  72.248  1.00  0.00           H  
ATOM   4093  N   ILE A 249      56.504  87.979  70.600  1.00  0.00           N  
ATOM   4094  CA  ILE A 249      56.996  88.909  69.597  1.00  0.00           C  
ATOM   4095  C   ILE A 249      56.892  90.331  70.137  1.00  0.00           C  
ATOM   4096  O   ILE A 249      57.845  91.105  70.041  1.00  0.00           O  
ATOM   4097  CB  ILE A 249      56.205  88.783  68.280  1.00  0.00           C  
ATOM   4098  CG1 ILE A 249      56.531  87.460  67.586  1.00  0.00           C  
ATOM   4099  CG2 ILE A 249      56.507  89.958  67.365  1.00  0.00           C  
ATOM   4100  CD1 ILE A 249      55.573  87.101  66.473  1.00  0.00           C  
ATOM   4101  H   ILE A 249      55.674  87.416  70.427  1.00  0.00           H  
ATOM   4102  HA  ILE A 249      58.045  88.693  69.403  1.00  0.00           H  
ATOM   4103  HB  ILE A 249      55.136  88.769  68.499  1.00  0.00           H  
ATOM   4104 1HG1 ILE A 249      57.535  87.505  67.169  1.00  0.00           H  
ATOM   4105 2HG1 ILE A 249      56.518  86.651  68.318  1.00  0.00           H  
ATOM   4106 1HG2 ILE A 249      55.940  89.852  66.440  1.00  0.00           H  
ATOM   4107 2HG2 ILE A 249      56.226  90.886  67.858  1.00  0.00           H  
ATOM   4108 3HG2 ILE A 249      57.572  89.977  67.136  1.00  0.00           H  
ATOM   4109 1HD1 ILE A 249      55.869  86.148  66.029  1.00  0.00           H  
ATOM   4110 2HD1 ILE A 249      54.563  87.014  66.876  1.00  0.00           H  
ATOM   4111 3HD1 ILE A 249      55.594  87.878  65.710  1.00  0.00           H  
ATOM   4112  N   ALA A 250      55.742  90.666  70.728  1.00  0.00           N  
ATOM   4113  CA  ALA A 250      55.548  92.002  71.278  1.00  0.00           C  
ATOM   4114  C   ALA A 250      56.519  92.286  72.423  1.00  0.00           C  
ATOM   4115  O   ALA A 250      57.099  93.372  72.498  1.00  0.00           O  
ATOM   4116  CB  ALA A 250      54.111  92.170  71.751  1.00  0.00           C  
ATOM   4117  H   ALA A 250      54.989  89.986  70.781  1.00  0.00           H  
ATOM   4118  HA  ALA A 250      55.728  92.730  70.486  1.00  0.00           H  
ATOM   4119 1HB  ALA A 250      53.977  93.176  72.155  1.00  0.00           H  
ATOM   4120 2HB  ALA A 250      53.432  92.026  70.912  1.00  0.00           H  
ATOM   4121 3HB  ALA A 250      53.894  91.439  72.526  1.00  0.00           H  
ATOM   4122  N   ALA A 251      56.720  91.301  73.302  1.00  0.00           N  
ATOM   4123  CA  ALA A 251      57.647  91.455  74.417  1.00  0.00           C  
ATOM   4124  C   ALA A 251      59.057  91.712  73.918  1.00  0.00           C  
ATOM   4125  O   ALA A 251      59.759  92.596  74.421  1.00  0.00           O  
ATOM   4126  CB  ALA A 251      57.618  90.223  75.310  1.00  0.00           C  
ATOM   4127  H   ALA A 251      56.202  90.432  73.207  1.00  0.00           H  
ATOM   4128  HA  ALA A 251      57.347  92.308  75.027  1.00  0.00           H  
ATOM   4129 1HB  ALA A 251      58.319  90.353  76.133  1.00  0.00           H  
ATOM   4130 2HB  ALA A 251      56.614  90.085  75.708  1.00  0.00           H  
ATOM   4131 3HB  ALA A 251      57.902  89.346  74.728  1.00  0.00           H  
ATOM   4132  N   THR A 252      59.469  90.932  72.925  1.00  0.00           N  
ATOM   4133  CA  THR A 252      60.800  91.042  72.358  1.00  0.00           C  
ATOM   4134  C   THR A 252      61.022  92.427  71.766  1.00  0.00           C  
ATOM   4135  O   THR A 252      62.084  93.021  71.953  1.00  0.00           O  
ATOM   4136  CB  THR A 252      61.020  89.958  71.287  1.00  0.00           C  
ATOM   4137  CG2 THR A 252      62.398  90.087  70.692  1.00  0.00           C  
ATOM   4138  OG1 THR A 252      60.897  88.663  71.895  1.00  0.00           O  
ATOM   4139  H   THR A 252      58.845  90.219  72.569  1.00  0.00           H  
ATOM   4140  HA  THR A 252      61.527  90.895  73.154  1.00  0.00           H  
ATOM   4141  HB  THR A 252      60.272  90.059  70.501  1.00  0.00           H  
ATOM   4142  HG1 THR A 252      59.959  88.416  71.932  1.00  0.00           H  
ATOM   4143 1HG2 THR A 252      62.526  89.305  69.948  1.00  0.00           H  
ATOM   4144 2HG2 THR A 252      62.507  91.063  70.218  1.00  0.00           H  
ATOM   4145 3HG2 THR A 252      63.146  89.974  71.475  1.00  0.00           H  
ATOM   4146  N   LEU A 253      60.021  92.950  71.058  1.00  0.00           N  
ATOM   4147  CA  LEU A 253      60.131  94.278  70.471  1.00  0.00           C  
ATOM   4148  C   LEU A 253      60.351  95.354  71.533  1.00  0.00           C  
ATOM   4149  O   LEU A 253      61.175  96.252  71.348  1.00  0.00           O  
ATOM   4150  CB  LEU A 253      58.866  94.603  69.663  1.00  0.00           C  
ATOM   4151  CG  LEU A 253      58.696  93.827  68.353  1.00  0.00           C  
ATOM   4152  CD1 LEU A 253      57.281  94.022  67.826  1.00  0.00           C  
ATOM   4153  CD2 LEU A 253      59.728  94.306  67.342  1.00  0.00           C  
ATOM   4154  H   LEU A 253      59.176  92.403  70.909  1.00  0.00           H  
ATOM   4155  HA  LEU A 253      60.989  94.284  69.799  1.00  0.00           H  
ATOM   4156 1HB  LEU A 253      57.996  94.396  70.287  1.00  0.00           H  
ATOM   4157 2HB  LEU A 253      58.871  95.665  69.424  1.00  0.00           H  
ATOM   4158  HG  LEU A 253      58.839  92.762  68.538  1.00  0.00           H  
ATOM   4159 1HD1 LEU A 253      57.161  93.470  66.893  1.00  0.00           H  
ATOM   4160 2HD1 LEU A 253      56.565  93.653  68.558  1.00  0.00           H  
ATOM   4161 3HD1 LEU A 253      57.103  95.082  67.646  1.00  0.00           H  
ATOM   4162 1HD2 LEU A 253      59.607  93.756  66.409  1.00  0.00           H  
ATOM   4163 2HD2 LEU A 253      59.584  95.372  67.154  1.00  0.00           H  
ATOM   4164 3HD2 LEU A 253      60.729  94.139  67.737  1.00  0.00           H  
ATOM   4165  N   LYS A 254      59.636  95.257  72.655  1.00  0.00           N  
ATOM   4166  CA  LYS A 254      59.798  96.232  73.729  1.00  0.00           C  
ATOM   4167  C   LYS A 254      61.200  96.164  74.334  1.00  0.00           C  
ATOM   4168  O   LYS A 254      61.821  97.197  74.607  1.00  0.00           O  
ATOM   4169  CB  LYS A 254      58.747  96.011  74.817  1.00  0.00           C  
ATOM   4170  CG  LYS A 254      58.736  97.072  75.908  1.00  0.00           C  
ATOM   4171  CD  LYS A 254      57.504  96.945  76.793  1.00  0.00           C  
ATOM   4172  CE  LYS A 254      57.456  98.050  77.838  1.00  0.00           C  
ATOM   4173  NZ  LYS A 254      56.181  98.036  78.605  1.00  0.00           N1+
ATOM   4174  H   LYS A 254      58.951  94.510  72.748  1.00  0.00           H  
ATOM   4175  HA  LYS A 254      59.656  97.231  73.313  1.00  0.00           H  
ATOM   4176 1HB  LYS A 254      57.754  95.987  74.365  1.00  0.00           H  
ATOM   4177 2HB  LYS A 254      58.913  95.043  75.293  1.00  0.00           H  
ATOM   4178 1HG  LYS A 254      59.629  96.968  76.528  1.00  0.00           H  
ATOM   4179 2HG  LYS A 254      58.746  98.063  75.453  1.00  0.00           H  
ATOM   4180 1HD  LYS A 254      56.607  97.001  76.176  1.00  0.00           H  
ATOM   4181 2HD  LYS A 254      57.517  95.981  77.298  1.00  0.00           H  
ATOM   4182 1HE  LYS A 254      58.285  97.929  78.534  1.00  0.00           H  
ATOM   4183 2HE  LYS A 254      57.559  99.019  77.349  1.00  0.00           H  
ATOM   4184 1HZ  LYS A 254      56.186  98.780  79.285  1.00  0.00           H  
ATOM   4185 2HZ  LYS A 254      55.405  98.166  77.971  1.00  0.00           H  
ATOM   4186 3HZ  LYS A 254      56.080  97.149  79.078  1.00  0.00           H  
ATOM   4187  N   LEU A 255      61.715  94.948  74.502  1.00  0.00           N  
ATOM   4188  CA  LEU A 255      63.065  94.773  75.023  1.00  0.00           C  
ATOM   4189  C   LEU A 255      64.095  95.284  74.027  1.00  0.00           C  
ATOM   4190  O   LEU A 255      65.089  95.901  74.415  1.00  0.00           O  
ATOM   4191  CB  LEU A 255      63.337  93.302  75.353  1.00  0.00           C  
ATOM   4192  CG  LEU A 255      64.728  92.982  75.973  1.00  0.00           C  
ATOM   4193  CD1 LEU A 255      64.937  93.770  77.261  1.00  0.00           C  
ATOM   4194  CD2 LEU A 255      64.797  91.502  76.259  1.00  0.00           C  
ATOM   4195  H   LEU A 255      61.147  94.134  74.284  1.00  0.00           H  
ATOM   4196  HA  LEU A 255      63.149  95.358  75.937  1.00  0.00           H  
ATOM   4197 1HB  LEU A 255      62.575  92.955  76.048  1.00  0.00           H  
ATOM   4198 2HB  LEU A 255      63.245  92.723  74.432  1.00  0.00           H  
ATOM   4199  HG  LEU A 255      65.516  93.259  75.272  1.00  0.00           H  
ATOM   4200 1HD1 LEU A 255      65.914  93.525  77.677  1.00  0.00           H  
ATOM   4201 2HD1 LEU A 255      64.895  94.837  77.060  1.00  0.00           H  
ATOM   4202 3HD1 LEU A 255      64.165  93.503  77.972  1.00  0.00           H  
ATOM   4203 1HD2 LEU A 255      65.763  91.264  76.694  1.00  0.00           H  
ATOM   4204 2HD2 LEU A 255      64.010  91.226  76.965  1.00  0.00           H  
ATOM   4205 3HD2 LEU A 255      64.666  90.947  75.331  1.00  0.00           H  
ATOM   4206  N   ARG A 256      63.855  95.033  72.744  1.00  0.00           N  
ATOM   4207  CA  ARG A 256      64.770  95.478  71.702  1.00  0.00           C  
ATOM   4208  C   ARG A 256      64.906  96.992  71.701  1.00  0.00           C  
ATOM   4209  O   ARG A 256      66.014  97.515  71.574  1.00  0.00           O  
ATOM   4210  CB  ARG A 256      64.294  95.011  70.336  1.00  0.00           C  
ATOM   4211  CG  ARG A 256      65.203  95.390  69.179  1.00  0.00           C  
ATOM   4212  CD  ARG A 256      64.784  94.732  67.914  1.00  0.00           C  
ATOM   4213  NE  ARG A 256      65.578  95.181  66.782  1.00  0.00           N  
ATOM   4214  CZ  ARG A 256      65.522  94.644  65.547  1.00  0.00           C  
ATOM   4215  NH1 ARG A 256      64.706  93.642  65.301  1.00  0.00           N1+
ATOM   4216  NH2 ARG A 256      66.285  95.126  64.580  1.00  0.00           N  
ATOM   4217  H   ARG A 256      63.023  94.514  72.483  1.00  0.00           H  
ATOM   4218  HA  ARG A 256      65.750  95.047  71.903  1.00  0.00           H  
ATOM   4219 1HB  ARG A 256      64.193  93.927  70.336  1.00  0.00           H  
ATOM   4220 2HB  ARG A 256      63.308  95.429  70.131  1.00  0.00           H  
ATOM   4221 1HG  ARG A 256      65.174  96.470  69.030  1.00  0.00           H  
ATOM   4222 2HG  ARG A 256      66.225  95.082  69.402  1.00  0.00           H  
ATOM   4223 1HD  ARG A 256      64.905  93.654  68.007  1.00  0.00           H  
ATOM   4224 2HD  ARG A 256      63.739  94.966  67.711  1.00  0.00           H  
ATOM   4225  HE  ARG A 256      66.218  95.951  66.929  1.00  0.00           H  
ATOM   4226 1HH1 ARG A 256      64.122  93.275  66.040  1.00  0.00           H  
ATOM   4227 2HH1 ARG A 256      64.664  93.240  64.378  1.00  0.00           H  
ATOM   4228 1HH2 ARG A 256      66.911  95.896  64.769  1.00  0.00           H  
ATOM   4229 2HH2 ARG A 256      66.241  94.723  63.656  1.00  0.00           H  
ATOM   4230  N   GLU A 257      63.791  97.705  71.859  1.00  0.00           N  
ATOM   4231  CA  GLU A 257      63.856  99.160  71.911  1.00  0.00           C  
ATOM   4232  C   GLU A 257      64.696  99.635  73.093  1.00  0.00           C  
ATOM   4233  O   GLU A 257      65.525 100.537  72.940  1.00  0.00           O  
ATOM   4234  CB  GLU A 257      62.448  99.753  71.999  1.00  0.00           C  
ATOM   4235  CG  GLU A 257      62.403 101.273  71.996  1.00  0.00           C  
ATOM   4236  CD  GLU A 257      61.004 101.819  72.017  1.00  0.00           C  
ATOM   4237  OE1 GLU A 257      60.082 101.038  72.012  1.00  0.00           O  
ATOM   4238  OE2 GLU A 257      60.854 103.018  72.038  1.00  0.00           O1-
ATOM   4239  H   GLU A 257      62.892  97.231  71.911  1.00  0.00           H  
ATOM   4240  HA  GLU A 257      64.333  99.513  70.995  1.00  0.00           H  
ATOM   4241 1HB  GLU A 257      61.849  99.397  71.160  1.00  0.00           H  
ATOM   4242 2HB  GLU A 257      61.965  99.406  72.914  1.00  0.00           H  
ATOM   4243 1HG  GLU A 257      62.938 101.645  72.870  1.00  0.00           H  
ATOM   4244 2HG  GLU A 257      62.918 101.639  71.108  1.00  0.00           H  
ATOM   4245  N   LEU A 258      64.522  99.006  74.255  1.00  0.00           N  
ATOM   4246  CA  LEU A 258      65.337  99.367  75.411  1.00  0.00           C  
ATOM   4247  C   LEU A 258      66.807  99.100  75.144  1.00  0.00           C  
ATOM   4248  O   LEU A 258      67.663  99.936  75.439  1.00  0.00           O  
ATOM   4249  CB  LEU A 258      64.931  98.573  76.656  1.00  0.00           C  
ATOM   4250  CG  LEU A 258      65.811  98.830  77.912  1.00  0.00           C  
ATOM   4251  CD1 LEU A 258      65.703 100.291  78.336  1.00  0.00           C  
ATOM   4252  CD2 LEU A 258      65.377  97.911  79.017  1.00  0.00           C  
ATOM   4253  H   LEU A 258      63.805  98.290  74.336  1.00  0.00           H  
ATOM   4254  HA  LEU A 258      65.204 100.430  75.601  1.00  0.00           H  
ATOM   4255 1HB  LEU A 258      63.901  98.820  76.908  1.00  0.00           H  
ATOM   4256 2HB  LEU A 258      64.983  97.510  76.422  1.00  0.00           H  
ATOM   4257  HG  LEU A 258      66.847  98.626  77.671  1.00  0.00           H  
ATOM   4258 1HD1 LEU A 258      66.330 100.460  79.212  1.00  0.00           H  
ATOM   4259 2HD1 LEU A 258      66.036 100.940  77.530  1.00  0.00           H  
ATOM   4260 3HD1 LEU A 258      64.668 100.524  78.584  1.00  0.00           H  
ATOM   4261 1HD2 LEU A 258      66.000  98.082  79.895  1.00  0.00           H  
ATOM   4262 2HD2 LEU A 258      64.341  98.118  79.259  1.00  0.00           H  
ATOM   4263 3HD2 LEU A 258      65.480  96.879  78.692  1.00  0.00           H  
ATOM   4264  N   LEU A 259      67.099  97.931  74.591  1.00  0.00           N  
ATOM   4265  CA  LEU A 259      68.474  97.534  74.342  1.00  0.00           C  
ATOM   4266  C   LEU A 259      69.161  98.470  73.362  1.00  0.00           C  
ATOM   4267  O   LEU A 259      70.277  98.927  73.613  1.00  0.00           O  
ATOM   4268  CB  LEU A 259      68.518  96.101  73.803  1.00  0.00           C  
ATOM   4269  CG  LEU A 259      69.903  95.586  73.395  1.00  0.00           C  
ATOM   4270  CD1 LEU A 259      70.802  95.518  74.622  1.00  0.00           C  
ATOM   4271  CD2 LEU A 259      69.765  94.218  72.742  1.00  0.00           C  
ATOM   4272  H   LEU A 259      66.346  97.290  74.360  1.00  0.00           H  
ATOM   4273  HA  LEU A 259      69.011  97.568  75.289  1.00  0.00           H  
ATOM   4274 1HB  LEU A 259      68.127  95.430  74.565  1.00  0.00           H  
ATOM   4275 2HB  LEU A 259      67.870  96.040  72.929  1.00  0.00           H  
ATOM   4276  HG  LEU A 259      70.359  96.280  72.689  1.00  0.00           H  
ATOM   4277 1HD1 LEU A 259      71.787  95.151  74.333  1.00  0.00           H  
ATOM   4278 2HD1 LEU A 259      70.900  96.512  75.058  1.00  0.00           H  
ATOM   4279 3HD1 LEU A 259      70.366  94.841  75.355  1.00  0.00           H  
ATOM   4280 1HD2 LEU A 259      70.752  93.851  72.452  1.00  0.00           H  
ATOM   4281 2HD2 LEU A 259      69.315  93.522  73.448  1.00  0.00           H  
ATOM   4282 3HD2 LEU A 259      69.133  94.299  71.857  1.00  0.00           H  
ATOM   4283  N   GLU A 260      68.505  98.753  72.245  1.00  0.00           N  
ATOM   4284  CA  GLU A 260      69.122  99.570  71.215  1.00  0.00           C  
ATOM   4285  C   GLU A 260      69.434 100.960  71.750  1.00  0.00           C  
ATOM   4286  O   GLU A 260      70.497 101.515  71.463  1.00  0.00           O  
ATOM   4287  CB  GLU A 260      68.209  99.669  69.992  1.00  0.00           C  
ATOM   4288  CG  GLU A 260      68.137  98.400  69.154  1.00  0.00           C  
ATOM   4289  CD  GLU A 260      67.277  98.553  67.934  1.00  0.00           C  
ATOM   4290  OE1 GLU A 260      66.751  99.621  67.729  1.00  0.00           O  
ATOM   4291  OE2 GLU A 260      67.146  97.601  67.199  1.00  0.00           O1-
ATOM   4292  H   GLU A 260      67.571  98.376  72.099  1.00  0.00           H  
ATOM   4293  HA  GLU A 260      70.059  99.099  70.915  1.00  0.00           H  
ATOM   4294 1HB  GLU A 260      67.198  99.918  70.312  1.00  0.00           H  
ATOM   4295 2HB  GLU A 260      68.554 100.477  69.346  1.00  0.00           H  
ATOM   4296 1HG  GLU A 260      69.145  98.125  68.844  1.00  0.00           H  
ATOM   4297 2HG  GLU A 260      67.746  97.592  69.772  1.00  0.00           H  
ATOM   4298  N   LYS A 261      68.525 101.508  72.558  1.00  0.00           N  
ATOM   4299  CA  LYS A 261      68.748 102.805  73.182  1.00  0.00           C  
ATOM   4300  C   LYS A 261      69.929 102.773  74.149  1.00  0.00           C  
ATOM   4301  O   LYS A 261      70.749 103.694  74.164  1.00  0.00           O  
ATOM   4302  CB  LYS A 261      67.485 103.265  73.913  1.00  0.00           C  
ATOM   4303  CG  LYS A 261      66.361 103.727  72.995  1.00  0.00           C  
ATOM   4304  CD  LYS A 261      65.118 104.102  73.790  1.00  0.00           C  
ATOM   4305  CE  LYS A 261      63.998 104.575  72.875  1.00  0.00           C  
ATOM   4306  NZ  LYS A 261      62.752 104.878  73.633  1.00  0.00           N1+
ATOM   4307  H   LYS A 261      67.647 101.022  72.720  1.00  0.00           H  
ATOM   4308  HA  LYS A 261      68.979 103.527  72.400  1.00  0.00           H  
ATOM   4309 1HB  LYS A 261      67.102 102.450  74.526  1.00  0.00           H  
ATOM   4310 2HB  LYS A 261      67.732 104.090  74.581  1.00  0.00           H  
ATOM   4311 1HG  LYS A 261      66.692 104.594  72.423  1.00  0.00           H  
ATOM   4312 2HG  LYS A 261      66.108 102.930  72.298  1.00  0.00           H  
ATOM   4313 1HD  LYS A 261      64.775 103.237  74.357  1.00  0.00           H  
ATOM   4314 2HD  LYS A 261      65.363 104.901  74.491  1.00  0.00           H  
ATOM   4315 1HE  LYS A 261      64.312 105.475  72.347  1.00  0.00           H  
ATOM   4316 2HE  LYS A 261      63.781 103.804  72.136  1.00  0.00           H  
ATOM   4317 1HZ  LYS A 261      62.036 105.188  72.991  1.00  0.00           H  
ATOM   4318 2HZ  LYS A 261      62.441 104.046  74.112  1.00  0.00           H  
ATOM   4319 3HZ  LYS A 261      62.937 105.606  74.307  1.00  0.00           H  
ATOM   4320  N   LEU A 262      70.027 101.718  74.958  1.00  0.00           N  
ATOM   4321  CA  LEU A 262      71.144 101.620  75.885  1.00  0.00           C  
ATOM   4322  C   LEU A 262      72.467 101.494  75.152  1.00  0.00           C  
ATOM   4323  O   LEU A 262      73.443 102.149  75.513  1.00  0.00           O  
ATOM   4324  CB  LEU A 262      70.955 100.415  76.814  1.00  0.00           C  
ATOM   4325  CG  LEU A 262      69.839 100.549  77.859  1.00  0.00           C  
ATOM   4326  CD1 LEU A 262      69.591  99.196  78.514  1.00  0.00           C  
ATOM   4327  CD2 LEU A 262      70.233 101.593  78.890  1.00  0.00           C  
ATOM   4328  H   LEU A 262      69.308 101.002  74.945  1.00  0.00           H  
ATOM   4329  HA  LEU A 262      71.175 102.531  76.478  1.00  0.00           H  
ATOM   4330 1HB  LEU A 262      70.734  99.537  76.206  1.00  0.00           H  
ATOM   4331 2HB  LEU A 262      71.887 100.235  77.348  1.00  0.00           H  
ATOM   4332  HG  LEU A 262      68.915 100.856  77.367  1.00  0.00           H  
ATOM   4333 1HD1 LEU A 262      68.798  99.292  79.257  1.00  0.00           H  
ATOM   4334 2HD1 LEU A 262      69.290  98.474  77.754  1.00  0.00           H  
ATOM   4335 3HD1 LEU A 262      70.505  98.855  79.002  1.00  0.00           H  
ATOM   4336 1HD2 LEU A 262      69.440 101.687  79.635  1.00  0.00           H  
ATOM   4337 2HD2 LEU A 262      71.157 101.287  79.385  1.00  0.00           H  
ATOM   4338 3HD2 LEU A 262      70.387 102.554  78.400  1.00  0.00           H  
ATOM   4339  N   VAL A 263      72.520 100.680  74.104  1.00  0.00           N  
ATOM   4340  CA  VAL A 263      73.792 100.493  73.424  1.00  0.00           C  
ATOM   4341  C   VAL A 263      74.190 101.772  72.693  1.00  0.00           C  
ATOM   4342  O   VAL A 263      75.324 102.237  72.806  1.00  0.00           O  
ATOM   4343  CB  VAL A 263      73.702  99.329  72.421  1.00  0.00           C  
ATOM   4344  CG1 VAL A 263      74.966  99.251  71.578  1.00  0.00           C  
ATOM   4345  CG2 VAL A 263      73.470  98.022  73.164  1.00  0.00           C  
ATOM   4346  H   VAL A 263      71.689 100.179  73.801  1.00  0.00           H  
ATOM   4347  HA  VAL A 263      74.553 100.273  74.172  1.00  0.00           H  
ATOM   4348  HB  VAL A 263      72.872  99.511  71.739  1.00  0.00           H  
ATOM   4349 1HG1 VAL A 263      74.885  98.425  70.873  1.00  0.00           H  
ATOM   4350 2HG1 VAL A 263      75.092 100.184  71.028  1.00  0.00           H  
ATOM   4351 3HG1 VAL A 263      75.827  99.093  72.226  1.00  0.00           H  
ATOM   4352 1HG2 VAL A 263      73.407  97.202  72.447  1.00  0.00           H  
ATOM   4353 2HG2 VAL A 263      74.299  97.842  73.850  1.00  0.00           H  
ATOM   4354 3HG2 VAL A 263      72.539  98.083  73.728  1.00  0.00           H  
ATOM   4355  N   LYS A 264      73.243 102.353  71.963  1.00  0.00           N  
ATOM   4356  CA  LYS A 264      73.497 103.541  71.157  1.00  0.00           C  
ATOM   4357  C   LYS A 264      73.955 104.735  71.986  1.00  0.00           C  
ATOM   4358  O   LYS A 264      74.765 105.541  71.526  1.00  0.00           O  
ATOM   4359  CB  LYS A 264      72.243 103.914  70.365  1.00  0.00           C  
ATOM   4360  CG  LYS A 264      71.947 102.997  69.186  1.00  0.00           C  
ATOM   4361  CD  LYS A 264      70.626 103.354  68.526  1.00  0.00           C  
ATOM   4362  CE  LYS A 264      70.296 102.396  67.390  1.00  0.00           C  
ATOM   4363  NZ  LYS A 264      68.971 102.695  66.778  1.00  0.00           N1+
ATOM   4364  H   LYS A 264      72.315 101.945  71.941  1.00  0.00           H  
ATOM   4365  HA  LYS A 264      74.291 103.306  70.448  1.00  0.00           H  
ATOM   4366 1HB  LYS A 264      71.376 103.897  71.026  1.00  0.00           H  
ATOM   4367 2HB  LYS A 264      72.343 104.929  69.983  1.00  0.00           H  
ATOM   4368 1HG  LYS A 264      72.747 103.083  68.449  1.00  0.00           H  
ATOM   4369 2HG  LYS A 264      71.903 101.964  69.529  1.00  0.00           H  
ATOM   4370 1HD  LYS A 264      69.826 103.314  69.266  1.00  0.00           H  
ATOM   4371 2HD  LYS A 264      70.679 104.368  68.129  1.00  0.00           H  
ATOM   4372 1HE  LYS A 264      71.062 102.469  66.619  1.00  0.00           H  
ATOM   4373 2HE  LYS A 264      70.285 101.375  67.768  1.00  0.00           H  
ATOM   4374 1HZ  LYS A 264      68.790 102.039  66.030  1.00  0.00           H  
ATOM   4375 2HZ  LYS A 264      68.250 102.612  67.482  1.00  0.00           H  
ATOM   4376 3HZ  LYS A 264      68.973 103.632  66.409  1.00  0.00           H  
ATOM   4377  N   HIS A 265      73.430 104.859  73.202  1.00  0.00           N  
ATOM   4378  CA  HIS A 265      73.771 105.989  74.055  1.00  0.00           C  
ATOM   4379  C   HIS A 265      74.817 105.670  75.129  1.00  0.00           C  
ATOM   4380  O   HIS A 265      75.042 106.476  76.034  1.00  0.00           O  
ATOM   4381  CB  HIS A 265      72.506 106.529  74.730  1.00  0.00           C  
ATOM   4382  CG  HIS A 265      71.548 107.177  73.780  1.00  0.00           C  
ATOM   4383  CD2 HIS A 265      70.332 106.785  73.331  1.00  0.00           C  
ATOM   4384  ND1 HIS A 265      71.808 108.388  73.173  1.00  0.00           N  
ATOM   4385  CE1 HIS A 265      70.790 108.712  72.392  1.00  0.00           C  
ATOM   4386  NE2 HIS A 265      69.883 107.755  72.470  1.00  0.00           N  
ATOM   4387  H   HIS A 265      72.737 104.187  73.519  1.00  0.00           H  
ATOM   4388  HA  HIS A 265      74.191 106.778  73.433  1.00  0.00           H  
ATOM   4389 1HB  HIS A 265      71.987 105.715  75.233  1.00  0.00           H  
ATOM   4390 2HB  HIS A 265      72.780 107.262  75.488  1.00  0.00           H  
ATOM   4391  HD1 HIS A 265      72.657 108.913  73.234  1.00  0.00           H  
ATOM   4392  HD2 HIS A 265      69.718 105.906  73.528  1.00  0.00           H  
ATOM   4393  HE1 HIS A 265      70.802 109.640  71.819  1.00  0.00           H  
ATOM   4394  N   GLY A 266      75.472 104.513  75.022  1.00  0.00           N  
ATOM   4395  CA  GLY A 266      76.572 104.168  75.929  1.00  0.00           C  
ATOM   4396  C   GLY A 266      76.144 103.488  77.233  1.00  0.00           C  
ATOM   4397  O   GLY A 266      76.964 103.300  78.133  1.00  0.00           O  
ATOM   4398  H   GLY A 266      75.235 103.870  74.272  1.00  0.00           H  
ATOM   4399 1HA  GLY A 266      77.265 103.513  75.400  1.00  0.00           H  
ATOM   4400 2HA  GLY A 266      77.127 105.074  76.166  1.00  0.00           H  
ATOM   4401  N   GLY A 267      74.874 103.116  77.337  1.00  0.00           N  
ATOM   4402  CA  GLY A 267      74.352 102.463  78.533  1.00  0.00           C  
ATOM   4403  C   GLY A 267      74.524 100.945  78.479  1.00  0.00           C  
ATOM   4404  O   GLY A 267      74.157 100.238  79.416  1.00  0.00           O  
ATOM   4405  H   GLY A 267      74.246 103.287  76.566  1.00  0.00           H  
ATOM   4406 1HA  GLY A 267      74.859 102.856  79.415  1.00  0.00           H  
ATOM   4407 2HA  GLY A 267      73.294 102.704  78.638  1.00  0.00           H  
ATOM   4408  N   ALA A 268      75.056 100.445  77.365  1.00  0.00           N  
ATOM   4409  CA  ALA A 268      75.267  99.014  77.182  1.00  0.00           C  
ATOM   4410  C   ALA A 268      76.346  98.762  76.129  1.00  0.00           C  
ATOM   4411  O   ALA A 268      76.537  99.559  75.213  1.00  0.00           O  
ATOM   4412  CB  ALA A 268      73.961  98.336  76.795  1.00  0.00           C  
ATOM   4413  H   ALA A 268      75.337 101.082  76.634  1.00  0.00           H  
ATOM   4414  HA  ALA A 268      75.616  98.593  78.125  1.00  0.00           H  
ATOM   4415 1HB  ALA A 268      74.119  97.271  76.675  1.00  0.00           H  
ATOM   4416 2HB  ALA A 268      73.223  98.505  77.573  1.00  0.00           H  
ATOM   4417 3HB  ALA A 268      73.603  98.753  75.865  1.00  0.00           H  
ATOM   4418  N   SER A 269      77.039  97.637  76.257  1.00  0.00           N  
ATOM   4419  CA  SER A 269      78.060  97.232  75.297  1.00  0.00           C  
ATOM   4420  C   SER A 269      77.471  96.511  74.085  1.00  0.00           C  
ATOM   4421  O   SER A 269      76.327  96.052  74.113  1.00  0.00           O  
ATOM   4422  CB  SER A 269      79.083  96.345  75.978  1.00  0.00           C  
ATOM   4423  OG  SER A 269      78.510  95.128  76.365  1.00  0.00           O  
ATOM   4424  H   SER A 269      76.849  97.030  77.042  1.00  0.00           H  
ATOM   4425  HA  SER A 269      78.566  98.130  74.939  1.00  0.00           H  
ATOM   4426 1HB  SER A 269      79.915  96.159  75.301  1.00  0.00           H  
ATOM   4427 2HB  SER A 269      79.482  96.855  76.854  1.00  0.00           H  
ATOM   4428  HG  SER A 269      79.202  94.638  76.823  1.00  0.00           H  
ATOM   4429  N   GLU A 270      78.280  96.381  73.033  1.00  0.00           N  
ATOM   4430  CA  GLU A 270      77.902  95.652  71.821  1.00  0.00           C  
ATOM   4431  C   GLU A 270      77.643  94.175  72.099  1.00  0.00           C  
ATOM   4432  O   GLU A 270      76.946  93.499  71.339  1.00  0.00           O  
ATOM   4433  CB  GLU A 270      78.991  95.798  70.760  1.00  0.00           C  
ATOM   4434  CG  GLU A 270      79.187  97.221  70.257  1.00  0.00           C  
ATOM   4435  CD  GLU A 270      80.083  98.036  71.153  1.00  0.00           C  
ATOM   4436  OE1 GLU A 270      80.464  97.538  72.189  1.00  0.00           O  
ATOM   4437  OE2 GLU A 270      80.378  99.154  70.808  1.00  0.00           O1-
ATOM   4438  H   GLU A 270      79.194  96.819  73.063  1.00  0.00           H  
ATOM   4439  HA  GLU A 270      76.982  96.090  71.434  1.00  0.00           H  
ATOM   4440 1HB  GLU A 270      79.940  95.450  71.164  1.00  0.00           H  
ATOM   4441 2HB  GLU A 270      78.753  95.166  69.903  1.00  0.00           H  
ATOM   4442 1HG  GLU A 270      79.621  97.187  69.259  1.00  0.00           H  
ATOM   4443 2HG  GLU A 270      78.212  97.705  70.185  1.00  0.00           H  
ATOM   4444  N   GLU A 271      78.201  93.681  73.198  1.00  0.00           N  
ATOM   4445  CA  GLU A 271      78.023  92.298  73.609  1.00  0.00           C  
ATOM   4446  C   GLU A 271      76.551  92.010  73.864  1.00  0.00           C  
ATOM   4447  O   GLU A 271      76.067  90.912  73.586  1.00  0.00           O  
ATOM   4448  CB  GLU A 271      78.844  91.996  74.862  1.00  0.00           C  
ATOM   4449  CG  GLU A 271      80.351  92.007  74.646  1.00  0.00           C  
ATOM   4450  CD  GLU A 271      81.126  91.752  75.910  1.00  0.00           C  
ATOM   4451  OE1 GLU A 271      80.524  91.719  76.956  1.00  0.00           O  
ATOM   4452  OE2 GLU A 271      82.321  91.592  75.827  1.00  0.00           O1-
ATOM   4453  H   GLU A 271      78.769  94.293  73.769  1.00  0.00           H  
ATOM   4454  HA  GLU A 271      78.365  91.646  72.802  1.00  0.00           H  
ATOM   4455 1HB  GLU A 271      78.611  92.729  75.636  1.00  0.00           H  
ATOM   4456 2HB  GLU A 271      78.571  91.014  75.249  1.00  0.00           H  
ATOM   4457 1HG  GLU A 271      80.608  91.244  73.914  1.00  0.00           H  
ATOM   4458 2HG  GLU A 271      80.641  92.975  74.238  1.00  0.00           H  
ATOM   4459  N   TYR A 272      75.850  92.987  74.429  1.00  0.00           N  
ATOM   4460  CA  TYR A 272      74.442  92.821  74.735  1.00  0.00           C  
ATOM   4461  C   TYR A 272      73.599  92.935  73.470  1.00  0.00           C  
ATOM   4462  O   TYR A 272      72.565  92.277  73.346  1.00  0.00           O  
ATOM   4463  CB  TYR A 272      73.994  93.851  75.774  1.00  0.00           C  
ATOM   4464  CG  TYR A 272      74.733  93.753  77.088  1.00  0.00           C  
ATOM   4465  CD1 TYR A 272      75.825  94.573  77.334  1.00  0.00           C  
ATOM   4466  CD2 TYR A 272      74.319  92.846  78.051  1.00  0.00           C  
ATOM   4467  CE1 TYR A 272      76.501  94.483  78.536  1.00  0.00           C  
ATOM   4468  CE2 TYR A 272      74.996  92.755  79.253  1.00  0.00           C  
ATOM   4469  CZ  TYR A 272      76.082  93.571  79.495  1.00  0.00           C  
ATOM   4470  OH  TYR A 272      76.755  93.481  80.693  1.00  0.00           O  
ATOM   4471  H   TYR A 272      76.296  93.869  74.654  1.00  0.00           H  
ATOM   4472  HA  TYR A 272      74.293  91.821  75.140  1.00  0.00           H  
ATOM   4473 1HB  TYR A 272      74.140  94.857  75.375  1.00  0.00           H  
ATOM   4474 2HB  TYR A 272      72.929  93.731  75.970  1.00  0.00           H  
ATOM   4475  HD1 TYR A 272      76.151  95.288  76.578  1.00  0.00           H  
ATOM   4476  HD2 TYR A 272      73.462  92.200  77.858  1.00  0.00           H  
ATOM   4477  HE1 TYR A 272      77.359  95.126  78.728  1.00  0.00           H  
ATOM   4478  HE2 TYR A 272      74.671  92.040  80.009  1.00  0.00           H  
ATOM   4479  HH  TYR A 272      76.342  92.809  81.240  1.00  0.00           H  
ATOM   4480  N   LEU A 273      74.056  93.747  72.514  1.00  0.00           N  
ATOM   4481  CA  LEU A 273      73.345  93.862  71.246  1.00  0.00           C  
ATOM   4482  C   LEU A 273      73.377  92.525  70.548  1.00  0.00           C  
ATOM   4483  O   LEU A 273      72.366  92.055  70.028  1.00  0.00           O  
ATOM   4484  CB  LEU A 273      73.978  94.940  70.356  1.00  0.00           C  
ATOM   4485  CG  LEU A 273      73.245  95.230  69.039  1.00  0.00           C  
ATOM   4486  CD1 LEU A 273      71.789  95.566  69.332  1.00  0.00           C  
ATOM   4487  CD2 LEU A 273      73.937  96.375  68.316  1.00  0.00           C  
ATOM   4488  H   LEU A 273      74.897  94.286  72.667  1.00  0.00           H  
ATOM   4489  HA  LEU A 273      72.315  94.130  71.425  1.00  0.00           H  
ATOM   4490 1HB  LEU A 273      74.028  95.870  70.918  1.00  0.00           H  
ATOM   4491 2HB  LEU A 273      74.994  94.631  70.109  1.00  0.00           H  
ATOM   4492  HG  LEU A 273      73.262  94.339  68.409  1.00  0.00           H  
ATOM   4493 1HD1 LEU A 273      71.270  95.771  68.396  1.00  0.00           H  
ATOM   4494 2HD1 LEU A 273      71.315  94.719  69.833  1.00  0.00           H  
ATOM   4495 3HD1 LEU A 273      71.741  96.442  69.975  1.00  0.00           H  
ATOM   4496 1HD2 LEU A 273      73.415  96.581  67.379  1.00  0.00           H  
ATOM   4497 2HD2 LEU A 273      73.920  97.265  68.944  1.00  0.00           H  
ATOM   4498 3HD2 LEU A 273      74.970  96.101  68.103  1.00  0.00           H  
ATOM   4499  N   LEU A 274      74.542  91.893  70.577  1.00  0.00           N  
ATOM   4500  CA  LEU A 274      74.706  90.617  69.909  1.00  0.00           C  
ATOM   4501  C   LEU A 274      73.888  89.529  70.600  1.00  0.00           C  
ATOM   4502  O   LEU A 274      73.302  88.677  69.933  1.00  0.00           O  
ATOM   4503  CB  LEU A 274      76.189  90.219  69.892  1.00  0.00           C  
ATOM   4504  CG  LEU A 274      77.091  91.065  68.984  1.00  0.00           C  
ATOM   4505  CD1 LEU A 274      78.550  90.771  69.303  1.00  0.00           C  
ATOM   4506  CD2 LEU A 274      76.778  90.759  67.527  1.00  0.00           C  
ATOM   4507  H   LEU A 274      75.334  92.338  71.032  1.00  0.00           H  
ATOM   4508  HA  LEU A 274      74.337  90.707  68.894  1.00  0.00           H  
ATOM   4509 1HB  LEU A 274      76.580  90.289  70.904  1.00  0.00           H  
ATOM   4510 2HB  LEU A 274      76.266  89.181  69.563  1.00  0.00           H  
ATOM   4511  HG  LEU A 274      76.912  92.124  69.178  1.00  0.00           H  
ATOM   4512 1HD1 LEU A 274      79.192  91.372  68.658  1.00  0.00           H  
ATOM   4513 2HD1 LEU A 274      78.751  91.018  70.346  1.00  0.00           H  
ATOM   4514 3HD1 LEU A 274      78.754  89.715  69.133  1.00  0.00           H  
ATOM   4515 1HD2 LEU A 274      77.416  91.361  66.882  1.00  0.00           H  
ATOM   4516 2HD2 LEU A 274      76.955  89.701  67.331  1.00  0.00           H  
ATOM   4517 3HD2 LEU A 274      75.732  90.995  67.322  1.00  0.00           H  
ATOM   4518  N   GLU A 275      73.806  89.577  71.930  1.00  0.00           N  
ATOM   4519  CA  GLU A 275      73.091  88.529  72.651  1.00  0.00           C  
ATOM   4520  C   GLU A 275      71.608  88.521  72.287  1.00  0.00           C  
ATOM   4521  O   GLU A 275      71.011  87.453  72.120  1.00  0.00           O  
ATOM   4522  CB  GLU A 275      73.255  88.704  74.165  1.00  0.00           C  
ATOM   4523  CG  GLU A 275      74.614  88.294  74.717  1.00  0.00           C  
ATOM   4524  CD  GLU A 275      74.856  86.812  74.661  1.00  0.00           C  
ATOM   4525  OE1 GLU A 275      74.077  86.078  75.223  1.00  0.00           O  
ATOM   4526  OE2 GLU A 275      75.820  86.414  74.054  1.00  0.00           O1-
ATOM   4527  H   GLU A 275      74.268  90.322  72.440  1.00  0.00           H  
ATOM   4528  HA  GLU A 275      73.515  87.564  72.369  1.00  0.00           H  
ATOM   4529 1HB  GLU A 275      73.110  89.751  74.415  1.00  0.00           H  
ATOM   4530 2HB  GLU A 275      72.489  88.132  74.686  1.00  0.00           H  
ATOM   4531 1HG  GLU A 275      75.390  88.788  74.138  1.00  0.00           H  
ATOM   4532 2HG  GLU A 275      74.696  88.635  75.748  1.00  0.00           H  
ATOM   4533  N   LEU A 276      71.010  89.701  72.116  1.00  0.00           N  
ATOM   4534  CA  LEU A 276      69.616  89.730  71.695  1.00  0.00           C  
ATOM   4535  C   LEU A 276      69.457  89.205  70.282  1.00  0.00           C  
ATOM   4536  O   LEU A 276      68.528  88.449  70.003  1.00  0.00           O  
ATOM   4537  CB  LEU A 276      69.017  91.137  71.752  1.00  0.00           C  
ATOM   4538  CG  LEU A 276      67.495  91.227  71.359  1.00  0.00           C  
ATOM   4539  CD1 LEU A 276      66.640  90.383  72.320  1.00  0.00           C  
ATOM   4540  CD2 LEU A 276      67.046  92.659  71.397  1.00  0.00           C  
ATOM   4541  H   LEU A 276      71.515  90.562  72.306  1.00  0.00           H  
ATOM   4542  HA  LEU A 276      69.054  89.087  72.368  1.00  0.00           H  
ATOM   4543 1HB  LEU A 276      69.136  91.532  72.746  1.00  0.00           H  
ATOM   4544 2HB  LEU A 276      69.575  91.778  71.063  1.00  0.00           H  
ATOM   4545  HG  LEU A 276      67.359  90.836  70.353  1.00  0.00           H  
ATOM   4546 1HD1 LEU A 276      65.594  90.454  72.025  1.00  0.00           H  
ATOM   4547 2HD1 LEU A 276      66.946  89.341  72.280  1.00  0.00           H  
ATOM   4548 3HD1 LEU A 276      66.754  90.755  73.334  1.00  0.00           H  
ATOM   4549 1HD2 LEU A 276      65.998  92.707  71.116  1.00  0.00           H  
ATOM   4550 2HD2 LEU A 276      67.169  93.055  72.407  1.00  0.00           H  
ATOM   4551 3HD2 LEU A 276      67.640  93.245  70.698  1.00  0.00           H  
ATOM   4552  N   LEU A 277      70.358  89.596  69.387  1.00  0.00           N  
ATOM   4553  CA  LEU A 277      70.266  89.143  68.008  1.00  0.00           C  
ATOM   4554  C   LEU A 277      70.302  87.621  67.938  1.00  0.00           C  
ATOM   4555  O   LEU A 277      69.573  87.018  67.146  1.00  0.00           O  
ATOM   4556  CB  LEU A 277      71.409  89.744  67.185  1.00  0.00           C  
ATOM   4557  CG  LEU A 277      71.391  91.269  66.982  1.00  0.00           C  
ATOM   4558  CD1 LEU A 277      72.695  91.691  66.349  1.00  0.00           C  
ATOM   4559  CD2 LEU A 277      70.252  91.656  66.108  1.00  0.00           C  
ATOM   4560  H   LEU A 277      71.091  90.243  69.656  1.00  0.00           H  
ATOM   4561  HA  LEU A 277      69.319  89.476  67.597  1.00  0.00           H  
ATOM   4562 1HB  LEU A 277      72.331  89.518  67.698  1.00  0.00           H  
ATOM   4563 2HB  LEU A 277      71.425  89.271  66.205  1.00  0.00           H  
ATOM   4564  HG  LEU A 277      71.290  91.764  67.932  1.00  0.00           H  
ATOM   4565 1HD1 LEU A 277      72.699  92.770  66.207  1.00  0.00           H  
ATOM   4566 2HD1 LEU A 277      73.516  91.412  66.999  1.00  0.00           H  
ATOM   4567 3HD1 LEU A 277      72.804  91.197  65.388  1.00  0.00           H  
ATOM   4568 1HD2 LEU A 277      70.261  92.730  65.975  1.00  0.00           H  
ATOM   4569 2HD2 LEU A 277      70.365  91.167  65.154  1.00  0.00           H  
ATOM   4570 3HD2 LEU A 277      69.323  91.365  66.564  1.00  0.00           H  
ATOM   4571  N   GLU A 278      71.113  86.989  68.785  1.00  0.00           N  
ATOM   4572  CA  GLU A 278      71.112  85.532  68.843  1.00  0.00           C  
ATOM   4573  C   GLU A 278      69.751  85.028  69.311  1.00  0.00           C  
ATOM   4574  O   GLU A 278      69.289  83.975  68.869  1.00  0.00           O  
ATOM   4575  CB  GLU A 278      72.213  85.027  69.778  1.00  0.00           C  
ATOM   4576  CG  GLU A 278      72.301  83.513  69.886  1.00  0.00           C  
ATOM   4577  CD  GLU A 278      73.518  83.047  70.633  1.00  0.00           C  
ATOM   4578  OE1 GLU A 278      74.389  83.849  70.870  1.00  0.00           O  
ATOM   4579  OE2 GLU A 278      73.577  81.888  70.969  1.00  0.00           O1-
ATOM   4580  H   GLU A 278      71.734  87.523  69.388  1.00  0.00           H  
ATOM   4581  HA  GLU A 278      71.289  85.147  67.840  1.00  0.00           H  
ATOM   4582 1HB  GLU A 278      73.180  85.393  69.435  1.00  0.00           H  
ATOM   4583 2HB  GLU A 278      72.050  85.424  70.779  1.00  0.00           H  
ATOM   4584 1HG  GLU A 278      71.412  83.142  70.397  1.00  0.00           H  
ATOM   4585 2HG  GLU A 278      72.309  83.086  68.883  1.00  0.00           H  
ATOM   4586  N   ASN A 279      69.109  85.787  70.202  1.00  0.00           N  
ATOM   4587  CA  ASN A 279      67.794  85.410  70.706  1.00  0.00           C  
ATOM   4588  C   ASN A 279      66.712  85.630  69.653  1.00  0.00           C  
ATOM   4589  O   ASN A 279      65.706  84.920  69.642  1.00  0.00           O  
ATOM   4590  CB  ASN A 279      67.462  86.162  71.979  1.00  0.00           C  
ATOM   4591  CG  ASN A 279      68.223  85.651  73.174  1.00  0.00           C  
ATOM   4592  ND2 ASN A 279      68.332  86.478  74.185  1.00  0.00           N  
ATOM   4593  OD1 ASN A 279      68.709  84.509  73.180  1.00  0.00           O  
ATOM   4594  H   ASN A 279      69.553  86.631  70.551  1.00  0.00           H  
ATOM   4595  HA  ASN A 279      67.809  84.346  70.933  1.00  0.00           H  
ATOM   4596 1HB  ASN A 279      67.688  87.218  71.849  1.00  0.00           H  
ATOM   4597 2HB  ASN A 279      66.395  86.084  72.181  1.00  0.00           H  
ATOM   4598 1HD2 ASN A 279      68.829  86.206  75.010  1.00  0.00           H  
ATOM   4599 2HD2 ASN A 279      67.924  87.387  74.133  1.00  0.00           H  
ATOM   4600  N   LEU A 280      66.917  86.588  68.748  1.00  0.00           N  
ATOM   4601  CA  LEU A 280      65.880  86.908  67.778  1.00  0.00           C  
ATOM   4602  C   LEU A 280      65.752  85.760  66.790  1.00  0.00           C  
ATOM   4603  O   LEU A 280      64.648  85.363  66.419  1.00  0.00           O  
ATOM   4604  CB  LEU A 280      66.208  88.210  67.037  1.00  0.00           C  
ATOM   4605  CG  LEU A 280      66.221  89.480  67.895  1.00  0.00           C  
ATOM   4606  CD1 LEU A 280      66.379  90.700  66.999  1.00  0.00           C  
ATOM   4607  CD2 LEU A 280      64.937  89.560  68.707  1.00  0.00           C  
ATOM   4608  H   LEU A 280      67.787  87.108  68.758  1.00  0.00           H  
ATOM   4609  HA  LEU A 280      64.929  87.022  68.293  1.00  0.00           H  
ATOM   4610 1HB  LEU A 280      67.190  88.111  66.577  1.00  0.00           H  
ATOM   4611 2HB  LEU A 280      65.474  88.353  66.244  1.00  0.00           H  
ATOM   4612  HG  LEU A 280      67.075  89.452  68.574  1.00  0.00           H  
ATOM   4613 1HD1 LEU A 280      66.389  91.602  67.611  1.00  0.00           H  
ATOM   4614 2HD1 LEU A 280      67.317  90.628  66.447  1.00  0.00           H  
ATOM   4615 3HD1 LEU A 280      65.547  90.746  66.297  1.00  0.00           H  
ATOM   4616 1HD2 LEU A 280      64.946  90.462  69.318  1.00  0.00           H  
ATOM   4617 2HD2 LEU A 280      64.082  89.591  68.031  1.00  0.00           H  
ATOM   4618 3HD2 LEU A 280      64.858  88.684  69.352  1.00  0.00           H  
ATOM   4619  N   VAL A 281      66.892  85.199  66.396  1.00  0.00           N  
ATOM   4620  CA  VAL A 281      66.892  84.086  65.459  1.00  0.00           C  
ATOM   4621  C   VAL A 281      66.367  82.821  66.132  1.00  0.00           C  
ATOM   4622  O   VAL A 281      65.724  81.994  65.486  1.00  0.00           O  
ATOM   4623  CB  VAL A 281      68.316  83.836  64.926  1.00  0.00           C  
ATOM   4624  CG1 VAL A 281      68.757  84.979  64.026  1.00  0.00           C  
ATOM   4625  CG2 VAL A 281      69.281  83.661  66.087  1.00  0.00           C  
ATOM   4626  H   VAL A 281      67.771  85.568  66.748  1.00  0.00           H  
ATOM   4627  HA  VAL A 281      66.237  84.338  64.626  1.00  0.00           H  
ATOM   4628  HB  VAL A 281      68.312  82.932  64.318  1.00  0.00           H  
ATOM   4629 1HG1 VAL A 281      69.764  84.785  63.658  1.00  0.00           H  
ATOM   4630 2HG1 VAL A 281      68.072  85.064  63.183  1.00  0.00           H  
ATOM   4631 3HG1 VAL A 281      68.751  85.912  64.593  1.00  0.00           H  
ATOM   4632 1HG2 VAL A 281      70.284  83.483  65.703  1.00  0.00           H  
ATOM   4633 2HG2 VAL A 281      69.281  84.562  66.699  1.00  0.00           H  
ATOM   4634 3HG2 VAL A 281      68.969  82.809  66.695  1.00  0.00           H  
ATOM   4635  N   ARG A 282      66.608  82.686  67.438  1.00  0.00           N  
ATOM   4636  CA  ARG A 282      66.032  81.574  68.185  1.00  0.00           C  
ATOM   4637  C   ARG A 282      64.513  81.706  68.244  1.00  0.00           C  
ATOM   4638  O   ARG A 282      63.791  80.720  68.077  1.00  0.00           O  
ATOM   4639  CB  ARG A 282      66.597  81.523  69.598  1.00  0.00           C  
ATOM   4640  CG  ARG A 282      68.035  81.038  69.694  1.00  0.00           C  
ATOM   4641  CD  ARG A 282      68.548  81.120  71.087  1.00  0.00           C  
ATOM   4642  NE  ARG A 282      69.967  80.817  71.160  1.00  0.00           N  
ATOM   4643  CZ  ARG A 282      70.481  79.576  71.261  1.00  0.00           C  
ATOM   4644  NH1 ARG A 282      69.679  78.535  71.302  1.00  0.00           N1+
ATOM   4645  NH2 ARG A 282      71.790  79.405  71.320  1.00  0.00           N  
ATOM   4646  H   ARG A 282      67.210  83.356  67.906  1.00  0.00           H  
ATOM   4647  HA  ARG A 282      66.283  80.644  67.673  1.00  0.00           H  
ATOM   4648 1HB  ARG A 282      66.553  82.517  70.041  1.00  0.00           H  
ATOM   4649 2HB  ARG A 282      65.982  80.865  70.211  1.00  0.00           H  
ATOM   4650 1HG  ARG A 282      68.090  79.999  69.370  1.00  0.00           H  
ATOM   4651 2HG  ARG A 282      68.671  81.653  69.058  1.00  0.00           H  
ATOM   4652 1HD  ARG A 282      68.393  82.128  71.472  1.00  0.00           H  
ATOM   4653 2HD  ARG A 282      68.014  80.407  71.714  1.00  0.00           H  
ATOM   4654  HE  ARG A 282      70.616  81.594  71.132  1.00  0.00           H  
ATOM   4655 1HH1 ARG A 282      68.678  78.666  71.255  1.00  0.00           H  
ATOM   4656 2HH1 ARG A 282      70.065  77.604  71.377  1.00  0.00           H  
ATOM   4657 1HH2 ARG A 282      72.406  80.206  71.289  1.00  0.00           H  
ATOM   4658 2HH2 ARG A 282      72.173  78.474  71.397  1.00  0.00           H  
ATOM   4659  N   LEU A 283      64.029  82.933  68.443  1.00  0.00           N  
ATOM   4660  CA  LEU A 283      62.595  83.191  68.419  1.00  0.00           C  
ATOM   4661  C   LEU A 283      62.031  82.925  67.032  1.00  0.00           C  
ATOM   4662  O   LEU A 283      60.965  82.322  66.897  1.00  0.00           O  
ATOM   4663  CB  LEU A 283      62.301  84.640  68.844  1.00  0.00           C  
ATOM   4664  CG  LEU A 283      60.816  85.088  68.792  1.00  0.00           C  
ATOM   4665  CD1 LEU A 283      59.962  84.154  69.630  1.00  0.00           C  
ATOM   4666  CD2 LEU A 283      60.706  86.520  69.325  1.00  0.00           C  
ATOM   4667  H   LEU A 283      64.670  83.696  68.628  1.00  0.00           H  
ATOM   4668  HA  LEU A 283      62.118  82.515  69.122  1.00  0.00           H  
ATOM   4669 1HB  LEU A 283      62.653  84.780  69.861  1.00  0.00           H  
ATOM   4670 2HB  LEU A 283      62.867  85.306  68.197  1.00  0.00           H  
ATOM   4671  HG  LEU A 283      60.459  85.053  67.769  1.00  0.00           H  
ATOM   4672 1HD1 LEU A 283      58.922  84.479  69.591  1.00  0.00           H  
ATOM   4673 2HD1 LEU A 283      60.032  83.137  69.251  1.00  0.00           H  
ATOM   4674 3HD1 LEU A 283      60.315  84.182  70.652  1.00  0.00           H  
ATOM   4675 1HD2 LEU A 283      59.665  86.841  69.289  1.00  0.00           H  
ATOM   4676 2HD2 LEU A 283      61.058  86.553  70.358  1.00  0.00           H  
ATOM   4677 3HD2 LEU A 283      61.311  87.188  68.716  1.00  0.00           H  
ATOM   4678  N   ALA A 284      62.755  83.351  65.998  1.00  0.00           N  
ATOM   4679  CA  ALA A 284      62.323  83.135  64.624  1.00  0.00           C  
ATOM   4680  C   ALA A 284      62.186  81.646  64.333  1.00  0.00           C  
ATOM   4681  O   ALA A 284      61.272  81.233  63.617  1.00  0.00           O  
ATOM   4682  CB  ALA A 284      63.304  83.770  63.654  1.00  0.00           C  
ATOM   4683  H   ALA A 284      63.617  83.858  66.173  1.00  0.00           H  
ATOM   4684  HA  ALA A 284      61.346  83.599  64.498  1.00  0.00           H  
ATOM   4685 1HB  ALA A 284      62.953  83.620  62.637  1.00  0.00           H  
ATOM   4686 2HB  ALA A 284      63.383  84.833  63.856  1.00  0.00           H  
ATOM   4687 3HB  ALA A 284      64.280  83.310  63.772  1.00  0.00           H  
ATOM   4688  N   HIS A 285      63.074  80.835  64.900  1.00  0.00           N  
ATOM   4689  CA  HIS A 285      62.995  79.393  64.702  1.00  0.00           C  
ATOM   4690  C   HIS A 285      61.700  78.848  65.281  1.00  0.00           C  
ATOM   4691  O   HIS A 285      61.019  78.040  64.648  1.00  0.00           O  
ATOM   4692  CB  HIS A 285      64.178  78.667  65.343  1.00  0.00           C  
ATOM   4693  CG  HIS A 285      64.209  77.204  65.004  1.00  0.00           C  
ATOM   4694  CD2 HIS A 285      64.488  76.569  63.841  1.00  0.00           C  
ATOM   4695  ND1 HIS A 285      63.895  76.213  65.917  1.00  0.00           N  
ATOM   4696  CE1 HIS A 285      63.990  75.032  65.324  1.00  0.00           C  
ATOM   4697  NE2 HIS A 285      64.345  75.225  64.068  1.00  0.00           N  
ATOM   4698  H   HIS A 285      63.826  81.231  65.456  1.00  0.00           H  
ATOM   4699  HA  HIS A 285      62.999  79.169  63.638  1.00  0.00           H  
ATOM   4700 1HB  HIS A 285      65.111  79.127  65.043  1.00  0.00           H  
ATOM   4701 2HB  HIS A 285      64.111  78.760  66.427  1.00  0.00           H  
ATOM   4702  HD2 HIS A 285      64.768  77.034  62.896  1.00  0.00           H  
ATOM   4703  HE1 HIS A 285      63.801  74.066  65.788  1.00  0.00           H  
ATOM   4704  HE2 HIS A 285      64.486  74.499  63.374  1.00  0.00           H  
ATOM   4705  N   VAL A 286      61.350  79.305  66.482  1.00  0.00           N  
ATOM   4706  CA  VAL A 286      60.117  78.869  67.121  1.00  0.00           C  
ATOM   4707  C   VAL A 286      58.905  79.323  66.313  1.00  0.00           C  
ATOM   4708  O   VAL A 286      57.950  78.563  66.141  1.00  0.00           O  
ATOM   4709  CB  VAL A 286      60.023  79.402  68.563  1.00  0.00           C  
ATOM   4710  CG1 VAL A 286      58.658  79.074  69.157  1.00  0.00           C  
ATOM   4711  CG2 VAL A 286      61.120  78.779  69.399  1.00  0.00           C  
ATOM   4712  H   VAL A 286      61.971  79.951  66.963  1.00  0.00           H  
ATOM   4713  HA  VAL A 286      60.118  77.780  67.161  1.00  0.00           H  
ATOM   4714  HB  VAL A 286      60.136  80.488  68.554  1.00  0.00           H  
ATOM   4715 1HG1 VAL A 286      58.621  79.460  70.167  1.00  0.00           H  
ATOM   4716 2HG1 VAL A 286      57.868  79.535  68.564  1.00  0.00           H  
ATOM   4717 3HG1 VAL A 286      58.516  77.994  69.175  1.00  0.00           H  
ATOM   4718 1HG2 VAL A 286      61.059  79.157  70.420  1.00  0.00           H  
ATOM   4719 2HG2 VAL A 286      60.997  77.700  69.405  1.00  0.00           H  
ATOM   4720 3HG2 VAL A 286      62.089  79.033  68.976  1.00  0.00           H  
ATOM   4721  N   ILE A 287      58.949  80.555  65.810  1.00  0.00           N  
ATOM   4722  CA  ILE A 287      57.855  81.079  65.004  1.00  0.00           C  
ATOM   4723  C   ILE A 287      57.696  80.230  63.749  1.00  0.00           C  
ATOM   4724  O   ILE A 287      56.578  79.900  63.358  1.00  0.00           O  
ATOM   4725  CB  ILE A 287      58.094  82.545  64.588  1.00  0.00           C  
ATOM   4726  CG1 ILE A 287      58.081  83.459  65.809  1.00  0.00           C  
ATOM   4727  CG2 ILE A 287      56.989  82.981  63.607  1.00  0.00           C  
ATOM   4728  CD1 ILE A 287      58.653  84.840  65.555  1.00  0.00           C  
ATOM   4729  H   ILE A 287      59.756  81.139  66.000  1.00  0.00           H  
ATOM   4730  HA  ILE A 287      56.932  81.022  65.581  1.00  0.00           H  
ATOM   4731  HB  ILE A 287      59.068  82.634  64.111  1.00  0.00           H  
ATOM   4732 1HG1 ILE A 287      57.064  83.572  66.138  1.00  0.00           H  
ATOM   4733 2HG1 ILE A 287      58.650  82.991  66.609  1.00  0.00           H  
ATOM   4734 1HG2 ILE A 287      57.146  84.010  63.297  1.00  0.00           H  
ATOM   4735 2HG2 ILE A 287      56.994  82.344  62.727  1.00  0.00           H  
ATOM   4736 3HG2 ILE A 287      56.025  82.896  64.101  1.00  0.00           H  
ATOM   4737 1HD1 ILE A 287      58.600  85.426  66.468  1.00  0.00           H  
ATOM   4738 2HD1 ILE A 287      59.690  84.754  65.239  1.00  0.00           H  
ATOM   4739 3HD1 ILE A 287      58.083  85.341  64.777  1.00  0.00           H  
ATOM   4740  N   ALA A 288      58.821  79.892  63.116  1.00  0.00           N  
ATOM   4741  CA  ALA A 288      58.812  79.080  61.904  1.00  0.00           C  
ATOM   4742  C   ALA A 288      58.181  77.712  62.146  1.00  0.00           C  
ATOM   4743  O   ALA A 288      57.451  77.204  61.292  1.00  0.00           O  
ATOM   4744  CB  ALA A 288      60.228  78.895  61.397  1.00  0.00           C  
ATOM   4745  H   ALA A 288      59.709  80.220  63.477  1.00  0.00           H  
ATOM   4746  HA  ALA A 288      58.221  79.600  61.150  1.00  0.00           H  
ATOM   4747 1HB  ALA A 288      60.214  78.306  60.482  1.00  0.00           H  
ATOM   4748 2HB  ALA A 288      60.675  79.866  61.202  1.00  0.00           H  
ATOM   4749 3HB  ALA A 288      60.819  78.374  62.148  1.00  0.00           H  
ATOM   4750  N   GLU A 289      58.454  77.116  63.311  1.00  0.00           N  
ATOM   4751  CA  GLU A 289      57.898  75.800  63.619  1.00  0.00           C  
ATOM   4752  C   GLU A 289      56.388  75.888  63.778  1.00  0.00           C  
ATOM   4753  O   GLU A 289      55.649  75.036  63.276  1.00  0.00           O  
ATOM   4754  CB  GLU A 289      58.525  75.231  64.893  1.00  0.00           C  
ATOM   4755  CG  GLU A 289      59.944  74.707  64.716  1.00  0.00           C  
ATOM   4756  CD  GLU A 289      60.014  73.504  63.816  1.00  0.00           C  
ATOM   4757  OE1 GLU A 289      59.458  72.492  64.167  1.00  0.00           O  
ATOM   4758  OE2 GLU A 289      60.623  73.600  62.776  1.00  0.00           O1-
ATOM   4759  H   GLU A 289      59.077  77.569  63.972  1.00  0.00           H  
ATOM   4760  HA  GLU A 289      58.116  75.127  62.789  1.00  0.00           H  
ATOM   4761 1HB  GLU A 289      58.549  76.006  65.663  1.00  0.00           H  
ATOM   4762 2HB  GLU A 289      57.911  74.414  65.268  1.00  0.00           H  
ATOM   4763 1HG  GLU A 289      60.564  75.499  64.293  1.00  0.00           H  
ATOM   4764 2HG  GLU A 289      60.348  74.449  65.693  1.00  0.00           H  
ATOM   4765  N   VAL A 290      55.925  76.948  64.430  1.00  0.00           N  
ATOM   4766  CA  VAL A 290      54.496  77.171  64.573  1.00  0.00           C  
ATOM   4767  C   VAL A 290      53.858  77.458  63.237  1.00  0.00           C  
ATOM   4768  O   VAL A 290      52.797  76.932  62.913  1.00  0.00           O  
ATOM   4769  CB  VAL A 290      54.225  78.351  65.529  1.00  0.00           C  
ATOM   4770  CG1 VAL A 290      52.764  78.768  65.459  1.00  0.00           C  
ATOM   4771  CG2 VAL A 290      54.608  77.963  66.949  1.00  0.00           C  
ATOM   4772  H   VAL A 290      56.582  77.600  64.846  1.00  0.00           H  
ATOM   4773  HA  VAL A 290      54.043  76.274  64.997  1.00  0.00           H  
ATOM   4774  HB  VAL A 290      54.819  79.205  65.211  1.00  0.00           H  
ATOM   4775 1HG1 VAL A 290      52.592  79.601  66.140  1.00  0.00           H  
ATOM   4776 2HG1 VAL A 290      52.521  79.075  64.442  1.00  0.00           H  
ATOM   4777 3HG1 VAL A 290      52.132  77.929  65.747  1.00  0.00           H  
ATOM   4778 1HG2 VAL A 290      54.416  78.801  67.620  1.00  0.00           H  
ATOM   4779 2HG2 VAL A 290      54.018  77.102  67.265  1.00  0.00           H  
ATOM   4780 3HG2 VAL A 290      55.666  77.708  66.983  1.00  0.00           H  
ATOM   4781  N   ALA A 291      54.495  78.328  62.475  1.00  0.00           N  
ATOM   4782  CA  ALA A 291      53.944  78.783  61.222  1.00  0.00           C  
ATOM   4783  C   ALA A 291      53.749  77.635  60.243  1.00  0.00           C  
ATOM   4784  O   ALA A 291      52.719  77.556  59.568  1.00  0.00           O  
ATOM   4785  CB  ALA A 291      54.866  79.825  60.639  1.00  0.00           C  
ATOM   4786  H   ALA A 291      55.375  78.714  62.795  1.00  0.00           H  
ATOM   4787  HA  ALA A 291      52.973  79.231  61.424  1.00  0.00           H  
ATOM   4788 1HB  ALA A 291      54.440  80.201  59.733  1.00  0.00           H  
ATOM   4789 2HB  ALA A 291      54.987  80.626  61.344  1.00  0.00           H  
ATOM   4790 3HB  ALA A 291      55.832  79.378  60.444  1.00  0.00           H  
ATOM   4791  N   ARG A 292      54.719  76.724  60.187  1.00  0.00           N  
ATOM   4792  CA  ARG A 292      54.615  75.573  59.305  1.00  0.00           C  
ATOM   4793  C   ARG A 292      53.502  74.633  59.738  1.00  0.00           C  
ATOM   4794  O   ARG A 292      52.679  74.219  58.923  1.00  0.00           O  
ATOM   4795  CB  ARG A 292      55.918  74.797  59.270  1.00  0.00           C  
ATOM   4796  CG  ARG A 292      55.916  73.568  58.347  1.00  0.00           C  
ATOM   4797  CD  ARG A 292      57.108  72.726  58.579  1.00  0.00           C  
ATOM   4798  NE  ARG A 292      57.078  72.125  59.903  1.00  0.00           N  
ATOM   4799  CZ  ARG A 292      58.110  72.082  60.765  1.00  0.00           C  
ATOM   4800  NH1 ARG A 292      59.286  72.599  60.448  1.00  0.00           N1+
ATOM   4801  NH2 ARG A 292      57.921  71.521  61.942  1.00  0.00           N  
ATOM   4802  H   ARG A 292      55.560  76.849  60.744  1.00  0.00           H  
ATOM   4803  HA  ARG A 292      54.393  75.929  58.298  1.00  0.00           H  
ATOM   4804 1HB  ARG A 292      56.721  75.454  58.940  1.00  0.00           H  
ATOM   4805 2HB  ARG A 292      56.166  74.461  60.277  1.00  0.00           H  
ATOM   4806 1HG  ARG A 292      55.034  72.959  58.541  1.00  0.00           H  
ATOM   4807 2HG  ARG A 292      55.916  73.890  57.306  1.00  0.00           H  
ATOM   4808 1HD  ARG A 292      57.149  71.927  57.840  1.00  0.00           H  
ATOM   4809 2HD  ARG A 292      57.995  73.345  58.499  1.00  0.00           H  
ATOM   4810  HE  ARG A 292      56.207  71.704  60.219  1.00  0.00           H  
ATOM   4811 1HH1 ARG A 292      59.431  73.014  59.530  1.00  0.00           H  
ATOM   4812 2HH1 ARG A 292      60.048  72.581  61.119  1.00  0.00           H  
ATOM   4813 1HH2 ARG A 292      57.007  71.131  62.158  1.00  0.00           H  
ATOM   4814 2HH2 ARG A 292      58.674  71.485  62.623  1.00  0.00           H  
ATOM   4815  N   GLU A 293      53.488  74.289  61.021  1.00  0.00           N  
ATOM   4816  CA  GLU A 293      52.535  73.317  61.532  1.00  0.00           C  
ATOM   4817  C   GLU A 293      51.106  73.847  61.527  1.00  0.00           C  
ATOM   4818  O   GLU A 293      50.157  73.088  61.340  1.00  0.00           O  
ATOM   4819  CB  GLU A 293      52.922  72.892  62.945  1.00  0.00           C  
ATOM   4820  CG  GLU A 293      54.196  72.054  63.025  1.00  0.00           C  
ATOM   4821  CD  GLU A 293      54.111  70.777  62.242  1.00  0.00           C  
ATOM   4822  OE1 GLU A 293      53.127  70.088  62.371  1.00  0.00           O  
ATOM   4823  OE2 GLU A 293      55.034  70.483  61.515  1.00  0.00           O1-
ATOM   4824  H   GLU A 293      54.174  74.684  61.658  1.00  0.00           H  
ATOM   4825  HA  GLU A 293      52.567  72.438  60.889  1.00  0.00           H  
ATOM   4826 1HB  GLU A 293      53.068  73.782  63.563  1.00  0.00           H  
ATOM   4827 2HB  GLU A 293      52.112  72.327  63.379  1.00  0.00           H  
ATOM   4828 1HG  GLU A 293      55.029  72.645  62.641  1.00  0.00           H  
ATOM   4829 2HG  GLU A 293      54.402  71.823  64.069  1.00  0.00           H  
ATOM   4830  N   ALA A 294      50.952  75.154  61.736  1.00  0.00           N  
ATOM   4831  CA  ALA A 294      49.625  75.757  61.752  1.00  0.00           C  
ATOM   4832  C   ALA A 294      49.149  76.175  60.358  1.00  0.00           C  
ATOM   4833  O   ALA A 294      47.966  76.465  60.168  1.00  0.00           O  
ATOM   4834  CB  ALA A 294      49.616  76.957  62.690  1.00  0.00           C  
ATOM   4835  H   ALA A 294      51.762  75.734  61.921  1.00  0.00           H  
ATOM   4836  HA  ALA A 294      48.924  75.014  62.128  1.00  0.00           H  
ATOM   4837 1HB  ALA A 294      48.617  77.394  62.709  1.00  0.00           H  
ATOM   4838 2HB  ALA A 294      49.893  76.637  63.694  1.00  0.00           H  
ATOM   4839 3HB  ALA A 294      50.330  77.700  62.335  1.00  0.00           H  
ATOM   4840  N   GLY A 295      50.057  76.182  59.378  1.00  0.00           N  
ATOM   4841  CA  GLY A 295      49.724  76.639  58.031  1.00  0.00           C  
ATOM   4842  C   GLY A 295      49.548  78.153  57.967  1.00  0.00           C  
ATOM   4843  O   GLY A 295      48.714  78.661  57.214  1.00  0.00           O  
ATOM   4844  H   GLY A 295      51.010  75.886  59.564  1.00  0.00           H  
ATOM   4845 1HA  GLY A 295      50.518  76.339  57.344  1.00  0.00           H  
ATOM   4846 2HA  GLY A 295      48.811  76.148  57.697  1.00  0.00           H  
ATOM   4847  N   ASP A 296      50.310  78.864  58.787  1.00  0.00           N  
ATOM   4848  CA  ASP A 296      50.174  80.309  58.912  1.00  0.00           C  
ATOM   4849  C   ASP A 296      51.227  81.039  58.074  1.00  0.00           C  
ATOM   4850  O   ASP A 296      52.398  81.108  58.453  1.00  0.00           O  
ATOM   4851  CB  ASP A 296      50.287  80.731  60.377  1.00  0.00           C  
ATOM   4852  CG  ASP A 296      50.025  82.217  60.587  1.00  0.00           C  
ATOM   4853  OD1 ASP A 296      50.459  82.999  59.776  1.00  0.00           O  
ATOM   4854  OD2 ASP A 296      49.390  82.556  61.559  1.00  0.00           O1-
ATOM   4855  H   ASP A 296      51.020  78.381  59.326  1.00  0.00           H  
ATOM   4856  HA  ASP A 296      49.196  80.597  58.521  1.00  0.00           H  
ATOM   4857 1HB  ASP A 296      49.577  80.167  60.977  1.00  0.00           H  
ATOM   4858 2HB  ASP A 296      51.287  80.500  60.746  1.00  0.00           H  
ATOM   4859  N   GLU A 297      50.802  81.582  56.936  1.00  0.00           N  
ATOM   4860  CA  GLU A 297      51.725  82.181  55.977  1.00  0.00           C  
ATOM   4861  C   GLU A 297      52.375  83.443  56.538  1.00  0.00           C  
ATOM   4862  O   GLU A 297      53.553  83.707  56.294  1.00  0.00           O  
ATOM   4863  CB  GLU A 297      51.000  82.509  54.670  1.00  0.00           C  
ATOM   4864  CG  GLU A 297      51.905  82.981  53.534  1.00  0.00           C  
ATOM   4865  CD  GLU A 297      52.838  81.906  53.038  1.00  0.00           C  
ATOM   4866  OE1 GLU A 297      52.561  80.754  53.270  1.00  0.00           O  
ATOM   4867  OE2 GLU A 297      53.829  82.240  52.427  1.00  0.00           O1-
ATOM   4868  H   GLU A 297      49.816  81.538  56.713  1.00  0.00           H  
ATOM   4869  HA  GLU A 297      52.516  81.459  55.765  1.00  0.00           H  
ATOM   4870 1HB  GLU A 297      50.461  81.628  54.325  1.00  0.00           H  
ATOM   4871 2HB  GLU A 297      50.262  83.291  54.856  1.00  0.00           H  
ATOM   4872 1HG  GLU A 297      51.280  83.313  52.704  1.00  0.00           H  
ATOM   4873 2HG  GLU A 297      52.490  83.836  53.874  1.00  0.00           H  
ATOM   4874  N   ASP A 298      51.597  84.227  57.277  1.00  0.00           N  
ATOM   4875  CA  ASP A 298      52.101  85.480  57.825  1.00  0.00           C  
ATOM   4876  C   ASP A 298      53.222  85.227  58.824  1.00  0.00           C  
ATOM   4877  O   ASP A 298      54.207  85.968  58.858  1.00  0.00           O  
ATOM   4878  CB  ASP A 298      50.974  86.263  58.502  1.00  0.00           C  
ATOM   4879  CG  ASP A 298      49.982  86.855  57.508  1.00  0.00           C  
ATOM   4880  OD1 ASP A 298      50.304  86.918  56.345  1.00  0.00           O  
ATOM   4881  OD2 ASP A 298      48.913  87.234  57.922  1.00  0.00           O1-
ATOM   4882  H   ASP A 298      50.642  83.951  57.452  1.00  0.00           H  
ATOM   4883  HA  ASP A 298      52.504  86.076  57.009  1.00  0.00           H  
ATOM   4884 1HB  ASP A 298      50.434  85.607  59.186  1.00  0.00           H  
ATOM   4885 2HB  ASP A 298      51.399  87.075  59.094  1.00  0.00           H  
ATOM   4886  N   LEU A 299      53.079  84.176  59.627  1.00  0.00           N  
ATOM   4887  CA  LEU A 299      54.109  83.834  60.593  1.00  0.00           C  
ATOM   4888  C   LEU A 299      55.355  83.258  59.917  1.00  0.00           C  
ATOM   4889  O   LEU A 299      56.467  83.463  60.404  1.00  0.00           O  
ATOM   4890  CB  LEU A 299      53.566  82.866  61.656  1.00  0.00           C  
ATOM   4891  CG  LEU A 299      52.541  83.437  62.676  1.00  0.00           C  
ATOM   4892  CD1 LEU A 299      51.969  82.277  63.499  1.00  0.00           C  
ATOM   4893  CD2 LEU A 299      53.218  84.460  63.596  1.00  0.00           C  
ATOM   4894  H   LEU A 299      52.234  83.619  59.569  1.00  0.00           H  
ATOM   4895  HA  LEU A 299      54.411  84.748  61.097  1.00  0.00           H  
ATOM   4896 1HB  LEU A 299      53.080  82.042  61.142  1.00  0.00           H  
ATOM   4897 2HB  LEU A 299      54.402  82.474  62.223  1.00  0.00           H  
ATOM   4898  HG  LEU A 299      51.723  83.917  62.143  1.00  0.00           H  
ATOM   4899 1HD1 LEU A 299      51.238  82.664  64.214  1.00  0.00           H  
ATOM   4900 2HD1 LEU A 299      51.484  81.563  62.840  1.00  0.00           H  
ATOM   4901 3HD1 LEU A 299      52.776  81.783  64.039  1.00  0.00           H  
ATOM   4902 1HD2 LEU A 299      52.486  84.843  64.309  1.00  0.00           H  
ATOM   4903 2HD2 LEU A 299      54.032  83.983  64.138  1.00  0.00           H  
ATOM   4904 3HD2 LEU A 299      53.612  85.288  63.014  1.00  0.00           H  
ATOM   4905  N   LEU A 300      55.194  82.572  58.782  1.00  0.00           N  
ATOM   4906  CA  LEU A 300      56.380  82.107  58.058  1.00  0.00           C  
ATOM   4907  C   LEU A 300      57.185  83.310  57.589  1.00  0.00           C  
ATOM   4908  O   LEU A 300      58.414  83.323  57.680  1.00  0.00           O  
ATOM   4909  CB  LEU A 300      56.016  81.256  56.824  1.00  0.00           C  
ATOM   4910  CG  LEU A 300      55.474  79.834  57.063  1.00  0.00           C  
ATOM   4911  CD1 LEU A 300      54.962  79.275  55.754  1.00  0.00           C  
ATOM   4912  CD2 LEU A 300      56.591  78.939  57.617  1.00  0.00           C  
ATOM   4913  H   LEU A 300      54.261  82.384  58.426  1.00  0.00           H  
ATOM   4914  HA  LEU A 300      57.000  81.523  58.735  1.00  0.00           H  
ATOM   4915 1HB  LEU A 300      55.264  81.795  56.249  1.00  0.00           H  
ATOM   4916 2HB  LEU A 300      56.906  81.164  56.208  1.00  0.00           H  
ATOM   4917  HG  LEU A 300      54.646  79.873  57.747  1.00  0.00           H  
ATOM   4918 1HD1 LEU A 300      54.566  78.272  55.916  1.00  0.00           H  
ATOM   4919 2HD1 LEU A 300      54.170  79.914  55.365  1.00  0.00           H  
ATOM   4920 3HD1 LEU A 300      55.776  79.231  55.040  1.00  0.00           H  
ATOM   4921 1HD2 LEU A 300      56.203  77.933  57.776  1.00  0.00           H  
ATOM   4922 2HD2 LEU A 300      57.411  78.898  56.902  1.00  0.00           H  
ATOM   4923 3HD2 LEU A 300      56.958  79.332  58.556  1.00  0.00           H  
ATOM   4924  N   GLU A 301      56.477  84.337  57.121  1.00  0.00           N  
ATOM   4925  CA  GLU A 301      57.120  85.564  56.672  1.00  0.00           C  
ATOM   4926  C   GLU A 301      57.750  86.304  57.846  1.00  0.00           C  
ATOM   4927  O   GLU A 301      58.860  86.822  57.731  1.00  0.00           O  
ATOM   4928  CB  GLU A 301      56.112  86.468  55.957  1.00  0.00           C  
ATOM   4929  CG  GLU A 301      56.701  87.757  55.385  1.00  0.00           C  
ATOM   4930  CD  GLU A 301      57.694  87.531  54.262  1.00  0.00           C  
ATOM   4931  OE1 GLU A 301      57.591  86.535  53.583  1.00  0.00           O  
ATOM   4932  OE2 GLU A 301      58.560  88.365  54.087  1.00  0.00           O1-
ATOM   4933  H   GLU A 301      55.468  84.247  57.051  1.00  0.00           H  
ATOM   4934  HA  GLU A 301      57.912  85.303  55.971  1.00  0.00           H  
ATOM   4935 1HB  GLU A 301      55.646  85.918  55.142  1.00  0.00           H  
ATOM   4936 2HB  GLU A 301      55.322  86.748  56.653  1.00  0.00           H  
ATOM   4937 1HG  GLU A 301      55.889  88.378  55.011  1.00  0.00           H  
ATOM   4938 2HG  GLU A 301      57.190  88.300  56.189  1.00  0.00           H
[truncated: 12,640,547 more chars]
