# Supplementary material for: Blueprinting extendable nanomaterials with standardized protein blocks
Source: Nature. 2024 Mar 13;627(8005):898–904. doi: 10.1038/s41586-024-07188-4 (PMC10972742; doi:10.1038/s41586-024-07188-4)
Supplement: Supplementary file 4 — Design models with ideal backbones as well as experimentally determined structures for comparison. For reference to design names, see Supplementary Fig. 1. [file 41586_2024_7188_MOESM4_ESM.zip › cage_O43_59_design_Acomp.pdb]

ATOM      1  N   PRO A   1      85.067 -32.636 -19.540  1.00  0.00           N  
ATOM      2  CA  PRO A   1      86.317 -31.962 -19.140  1.00  0.00           C  
ATOM      3  C   PRO A   1      86.622 -32.184 -17.673  1.00  0.00           C  
ATOM      4  O   PRO A   1      87.786 -32.235 -17.272  1.00  0.00           O  
ATOM      5  CB  PRO A   1      86.029 -30.486 -19.431  1.00  0.00           C  
ATOM      6  CG  PRO A   1      84.541 -30.400 -19.450  1.00  0.00           C  
ATOM      7  CD  PRO A   1      84.097 -31.716 -20.033  1.00  0.00           C  
ATOM      8 1H   PRO A   1      84.730 -33.117 -18.692  1.00  0.00           H  
ATOM      9 2H   PRO A   1      85.317 -33.343 -20.199  1.00  0.00           H  
ATOM     10  HA  PRO A   1      87.145 -32.340 -19.758  1.00  0.00           H  
ATOM     11 1HB  PRO A   1      86.481 -29.854 -18.653  1.00  0.00           H  
ATOM     12 2HB  PRO A   1      86.486 -30.196 -20.388  1.00  0.00           H  
ATOM     13 1HG  PRO A   1      84.157 -30.238 -18.432  1.00  0.00           H  
ATOM     14 2HG  PRO A   1      84.218 -29.539 -20.054  1.00  0.00           H  
ATOM     15 1HD  PRO A   1      83.084 -31.953 -19.678  1.00  0.00           H  
ATOM     16 2HD  PRO A   1      84.122 -31.657 -21.131  1.00  0.00           H  
ATOM     17  N   GLU A   2      85.593 -32.321 -16.843  1.00  0.00           N  
ATOM     18  CA  GLU A   2      85.839 -32.429 -15.414  1.00  0.00           C  
ATOM     19  C   GLU A   2      86.622 -33.717 -15.149  1.00  0.00           C  
ATOM     20  O   GLU A   2      87.496 -33.757 -14.283  1.00  0.00           O  
ATOM     21  CB  GLU A   2      84.525 -32.425 -14.630  1.00  0.00           C  
ATOM     22  CG  GLU A   2      83.792 -31.091 -14.636  1.00  0.00           C  
ATOM     23  CD  GLU A   2      82.478 -31.142 -13.908  1.00  0.00           C  
ATOM     24  OE1 GLU A   2      82.083 -32.210 -13.508  1.00  0.00           O  
ATOM     25  OE2 GLU A   2      81.869 -30.110 -13.750  1.00  0.00           O1-
ATOM     26  H   GLU A   2      84.768 -32.355 -17.077  1.00  0.00           H  
ATOM     27  HA  GLU A   2      86.470 -31.594 -15.107  1.00  0.00           H  
ATOM     28 1HB  GLU A   2      83.853 -33.178 -15.042  1.00  0.00           H  
ATOM     29 2HB  GLU A   2      84.720 -32.695 -13.591  1.00  0.00           H  
ATOM     30 1HG  GLU A   2      84.426 -30.338 -14.168  1.00  0.00           H  
ATOM     31 2HG  GLU A   2      83.619 -30.789 -15.668  1.00  0.00           H  
ATOM     32  N   GLU A   3      86.305 -34.770 -15.896  1.00  0.00           N  
ATOM     33  CA  GLU A   3      87.029 -36.025 -15.727  1.00  0.00           C  
ATOM     34  C   GLU A   3      88.522 -35.869 -16.003  1.00  0.00           C  
ATOM     35  O   GLU A   3      89.355 -36.465 -15.319  1.00  0.00           O  
ATOM     36  CB  GLU A   3      86.444 -37.098 -16.647  1.00  0.00           C  
ATOM     37  CG  GLU A   3      84.998 -37.465 -16.346  1.00  0.00           C  
ATOM     38  CD  GLU A   3      84.015 -36.465 -16.891  1.00  0.00           C  
ATOM     39  OE1 GLU A   3      84.437 -35.538 -17.539  1.00  0.00           O  
ATOM     40  OE2 GLU A   3      82.841 -36.630 -16.659  1.00  0.00           O1-
ATOM     41  H   GLU A   3      85.688 -34.785 -16.498  1.00  0.00           H  
ATOM     42  HA  GLU A   3      86.911 -36.356 -14.694  1.00  0.00           H  
ATOM     43 1HB  GLU A   3      86.494 -36.757 -17.682  1.00  0.00           H  
ATOM     44 2HB  GLU A   3      87.042 -38.006 -16.573  1.00  0.00           H  
ATOM     45 1HG  GLU A   3      84.784 -38.441 -16.780  1.00  0.00           H  
ATOM     46 2HG  GLU A   3      84.871 -37.541 -15.267  1.00  0.00           H  
ATOM     47  N   ILE A   4      88.864 -35.071 -17.006  1.00  0.00           N  
ATOM     48  CA  ILE A   4      90.272 -34.953 -17.399  1.00  0.00           C  
ATOM     49  C   ILE A   4      90.990 -34.250 -16.276  1.00  0.00           C  
ATOM     50  O   ILE A   4      92.096 -34.635 -15.899  1.00  0.00           O  
ATOM     51  CB  ILE A   4      90.449 -34.171 -18.714  1.00  0.00           C  
ATOM     52  CG1 ILE A   4      89.838 -34.947 -19.883  1.00  0.00           C  
ATOM     53  CG2 ILE A   4      91.921 -33.888 -18.970  1.00  0.00           C  
ATOM     54  CD1 ILE A   4      89.689 -34.130 -21.147  1.00  0.00           C  
ATOM     55  H   ILE A   4      88.166 -34.539 -17.506  1.00  0.00           H  
ATOM     56  HA  ILE A   4      90.673 -35.954 -17.550  1.00  0.00           H  
ATOM     57  HB  ILE A   4      89.913 -33.224 -18.649  1.00  0.00           H  
ATOM     58 1HG1 ILE A   4      90.458 -35.814 -20.108  1.00  0.00           H  
ATOM     59 2HG1 ILE A   4      88.852 -35.316 -19.599  1.00  0.00           H  
ATOM     60 1HG2 ILE A   4      92.029 -33.335 -19.903  1.00  0.00           H  
ATOM     61 2HG2 ILE A   4      92.326 -33.296 -18.150  1.00  0.00           H  
ATOM     62 3HG2 ILE A   4      92.466 -34.830 -19.041  1.00  0.00           H  
ATOM     63 1HD1 ILE A   4      89.249 -34.748 -21.930  1.00  0.00           H  
ATOM     64 2HD1 ILE A   4      89.042 -33.274 -20.953  1.00  0.00           H  
ATOM     65 3HD1 ILE A   4      90.669 -33.779 -21.470  1.00  0.00           H  
ATOM     66  N   LEU A   5      90.341 -33.206 -15.746  1.00  0.00           N  
ATOM     67  CA  LEU A   5      90.916 -32.410 -14.650  1.00  0.00           C  
ATOM     68  C   LEU A   5      91.157 -33.319 -13.460  1.00  0.00           C  
ATOM     69  O   LEU A   5      92.221 -33.279 -12.842  1.00  0.00           O  
ATOM     70  CB  LEU A   5      89.980 -31.262 -14.250  1.00  0.00           C  
ATOM     71  CG  LEU A   5      90.430 -30.426 -13.045  1.00  0.00           C  
ATOM     72  CD1 LEU A   5      91.811 -29.845 -13.316  1.00  0.00           C  
ATOM     73  CD2 LEU A   5      89.414 -29.324 -12.784  1.00  0.00           C  
ATOM     74  H   LEU A   5      89.431 -32.960 -16.109  1.00  0.00           H  
ATOM     75  HA  LEU A   5      91.858 -31.983 -14.990  1.00  0.00           H  
ATOM     76 1HB  LEU A   5      89.875 -30.588 -15.100  1.00  0.00           H  
ATOM     77 2HB  LEU A   5      88.999 -31.676 -14.019  1.00  0.00           H  
ATOM     78  HG  LEU A   5      90.505 -31.066 -12.166  1.00  0.00           H  
ATOM     79 1HD1 LEU A   5      92.131 -29.252 -12.459  1.00  0.00           H  
ATOM     80 2HD1 LEU A   5      92.521 -30.655 -13.481  1.00  0.00           H  
ATOM     81 3HD1 LEU A   5      91.771 -29.212 -14.201  1.00  0.00           H  
ATOM     82 1HD2 LEU A   5      89.733 -28.730 -11.926  1.00  0.00           H  
ATOM     83 2HD2 LEU A   5      89.339 -28.681 -13.662  1.00  0.00           H  
ATOM     84 3HD2 LEU A   5      88.441 -29.768 -12.575  1.00  0.00           H  
ATOM     85  N   GLU A   6      90.171 -34.148 -13.132  1.00  0.00           N  
ATOM     86  CA  GLU A   6      90.338 -35.057 -12.014  1.00  0.00           C  
ATOM     87  C   GLU A   6      91.516 -36.021 -12.225  1.00  0.00           C  
ATOM     88  O   GLU A   6      92.300 -36.266 -11.308  1.00  0.00           O  
ATOM     89  CB  GLU A   6      89.048 -35.849 -11.791  1.00  0.00           C  
ATOM     90  CG  GLU A   6      89.010 -36.636 -10.488  1.00  0.00           C  
ATOM     91  CD  GLU A   6      87.706 -37.354 -10.276  1.00  0.00           C  
ATOM     92  OE1 GLU A   6      87.342 -38.144 -11.113  1.00  0.00           O  
ATOM     93  OE2 GLU A   6      87.073 -37.111  -9.276  1.00  0.00           O1-
ATOM     94  H   GLU A   6      89.305 -34.157 -13.649  1.00  0.00           H  
ATOM     95  HA  GLU A   6      90.560 -34.472 -11.121  1.00  0.00           H  
ATOM     96 1HB  GLU A   6      88.197 -35.168 -11.796  1.00  0.00           H  
ATOM     97 2HB  GLU A   6      88.908 -36.554 -12.611  1.00  0.00           H  
ATOM     98 1HG  GLU A   6      89.817 -37.367 -10.494  1.00  0.00           H  
ATOM     99 2HG  GLU A   6      89.181 -35.952  -9.658  1.00  0.00           H  
ATOM    100  N   ILE A   7      91.652 -36.571 -13.425  1.00  0.00           N  
ATOM    101  CA  ILE A   7      92.773 -37.434 -13.735  1.00  0.00           C  
ATOM    102  C   ILE A   7      94.114 -36.694 -13.697  1.00  0.00           C  
ATOM    103  O   ILE A   7      95.121 -37.238 -13.246  1.00  0.00           O  
ATOM    104  CB  ILE A   7      92.581 -38.078 -15.120  1.00  0.00           C  
ATOM    105  CG1 ILE A   7      91.357 -38.997 -15.117  1.00  0.00           C  
ATOM    106  CG2 ILE A   7      93.828 -38.849 -15.525  1.00  0.00           C  
ATOM    107  CD1 ILE A   7      90.892 -39.399 -16.498  1.00  0.00           C  
ATOM    108  H   ILE A   7      90.961 -36.388 -14.140  1.00  0.00           H  
ATOM    109  HA  ILE A   7      92.816 -38.227 -12.987  1.00  0.00           H  
ATOM    110  HB  ILE A   7      92.390 -37.301 -15.859  1.00  0.00           H  
ATOM    111 1HG1 ILE A   7      91.583 -39.903 -14.555  1.00  0.00           H  
ATOM    112 2HG1 ILE A   7      90.529 -38.498 -14.611  1.00  0.00           H  
ATOM    113 1HG2 ILE A   7      93.676 -39.298 -16.506  1.00  0.00           H  
ATOM    114 2HG2 ILE A   7      94.679 -38.170 -15.566  1.00  0.00           H  
ATOM    115 3HG2 ILE A   7      94.025 -39.633 -14.793  1.00  0.00           H  
ATOM    116 1HD1 ILE A   7      90.021 -40.049 -16.413  1.00  0.00           H  
ATOM    117 2HD1 ILE A   7      90.626 -38.508 -17.066  1.00  0.00           H  
ATOM    118 3HD1 ILE A   7      91.692 -39.932 -17.010  1.00  0.00           H  
ATOM    119  N   ALA A   8      94.114 -35.461 -14.173  1.00  0.00           N  
ATOM    120  CA  ALA A   8      95.357 -34.670 -14.155  1.00  0.00           C  
ATOM    121  C   ALA A   8      95.755 -34.448 -12.709  1.00  0.00           C  
ATOM    122  O   ALA A   8      96.936 -34.501 -12.365  1.00  0.00           O  
ATOM    123  CB  ALA A   8      95.182 -33.335 -14.855  1.00  0.00           C  
ATOM    124  H   ALA A   8      93.273 -35.048 -14.552  1.00  0.00           H  
ATOM    125  HA  ALA A   8      96.125 -35.236 -14.682  1.00  0.00           H  
ATOM    126 1HB  ALA A   8      96.121 -32.780 -14.820  1.00  0.00           H  
ATOM    127 2HB  ALA A   8      94.898 -33.503 -15.894  1.00  0.00           H  
ATOM    128 3HB  ALA A   8      94.404 -32.761 -14.355  1.00  0.00           H  
ATOM    129  N   ARG A   9      94.761 -34.201 -11.855  1.00  0.00           N  
ATOM    130  CA  ARG A   9      95.042 -33.942 -10.444  1.00  0.00           C  
ATOM    131  C   ARG A   9      95.467 -35.231  -9.703  1.00  0.00           C  
ATOM    132  O   ARG A   9      96.272 -35.189  -8.774  1.00  0.00           O  
ATOM    133  CB  ARG A   9      93.819 -33.344  -9.764  1.00  0.00           C  
ATOM    134  CG  ARG A   9      93.500 -31.913 -10.165  1.00  0.00           C  
ATOM    135  CD  ARG A   9      92.267 -31.419  -9.499  1.00  0.00           C  
ATOM    136  NE  ARG A   9      92.461 -31.235  -8.070  1.00  0.00           N  
ATOM    137  CZ  ARG A   9      92.996 -30.134  -7.505  1.00  0.00           C  
ATOM    138  NH1 ARG A   9      93.384 -29.132  -8.259  1.00  0.00           N1+
ATOM    139  NH2 ARG A   9      93.128 -30.064  -6.192  1.00  0.00           N  
ATOM    140  H   ARG A   9      93.804 -34.188 -12.177  1.00  0.00           H  
ATOM    141  HA  ARG A   9      95.881 -33.247 -10.379  1.00  0.00           H  
ATOM    142 1HB  ARG A   9      92.944 -33.953  -9.990  1.00  0.00           H  
ATOM    143 2HB  ARG A   9      93.958 -33.361  -8.684  1.00  0.00           H  
ATOM    144 1HG  ARG A   9      94.327 -31.262  -9.883  1.00  0.00           H  
ATOM    145 2HG  ARG A   9      93.351 -31.861 -11.244  1.00  0.00           H  
ATOM    146 1HD  ARG A   9      91.983 -30.459  -9.930  1.00  0.00           H  
ATOM    147 2HD  ARG A   9      91.462 -32.136  -9.645  1.00  0.00           H  
ATOM    148  HE  ARG A   9      92.173 -31.985  -7.457  1.00  0.00           H  
ATOM    149 1HH1 ARG A   9      93.284 -29.185  -9.262  1.00  0.00           H  
ATOM    150 2HH1 ARG A   9      93.786 -28.306  -7.835  1.00  0.00           H  
ATOM    151 1HH2 ARG A   9      92.829 -30.836  -5.612  1.00  0.00           H  
ATOM    152 2HH2 ARG A   9      93.529 -29.241  -5.768  1.00  0.00           H  
ATOM    153  N   TRP A  10      94.929 -36.377 -10.111  1.00  0.00           N  
ATOM    154  CA  TRP A  10      95.377 -37.646  -9.542  1.00  0.00           C  
ATOM    155  C   TRP A  10      96.844 -37.903  -9.906  1.00  0.00           C  
ATOM    156  O   TRP A  10      97.631 -38.349  -9.071  1.00  0.00           O  
ATOM    157  CB  TRP A  10      94.506 -38.799 -10.046  1.00  0.00           C  
ATOM    158  CG  TRP A  10      94.927 -40.139  -9.525  1.00  0.00           C  
ATOM    159  CD1 TRP A  10      94.532 -40.720  -8.358  1.00  0.00           C  
ATOM    160  CD2 TRP A  10      95.830 -41.079 -10.156  1.00  0.00           C  
ATOM    161  CE2 TRP A  10      95.922 -42.187  -9.309  1.00  0.00           C  
ATOM    162  CE3 TRP A  10      96.556 -41.069 -11.353  1.00  0.00           C  
ATOM    163  NE1 TRP A  10      95.126 -41.950  -8.217  1.00  0.00           N  
ATOM    164  CZ2 TRP A  10      96.715 -43.281  -9.617  1.00  0.00           C  
ATOM    165  CZ3 TRP A  10      97.350 -42.167 -11.662  1.00  0.00           C  
ATOM    166  CH2 TRP A  10      97.426 -43.245 -10.816  1.00  0.00           C  
ATOM    167  H   TRP A  10      94.205 -36.381 -10.815  1.00  0.00           H  
ATOM    168  HA  TRP A  10      95.328 -37.575  -8.455  1.00  0.00           H  
ATOM    169 1HB  TRP A  10      93.470 -38.627  -9.753  1.00  0.00           H  
ATOM    170 2HB  TRP A  10      94.537 -38.829 -11.135  1.00  0.00           H  
ATOM    171  HD1 TRP A  10      93.846 -40.274  -7.640  1.00  0.00           H  
ATOM    172  HE1 TRP A  10      94.999 -42.579  -7.437  1.00  0.00           H  
ATOM    173  HE3 TRP A  10      96.497 -40.218 -12.030  1.00  0.00           H  
ATOM    174  HZ2 TRP A  10      96.789 -44.147  -8.957  1.00  0.00           H  
ATOM    175  HZ3 TRP A  10      97.913 -42.151 -12.596  1.00  0.00           H  
ATOM    176  HH2 TRP A  10      98.059 -44.090 -11.089  1.00  0.00           H  
ATOM    177  N   PHE A  11      97.232 -37.628 -11.144  1.00  0.00           N  
ATOM    178  CA  PHE A  11      98.635 -37.737 -11.541  1.00  0.00           C  
ATOM    179  C   PHE A  11      99.519 -36.707 -10.842  1.00  0.00           C  
ATOM    180  O   PHE A  11     100.677 -36.979 -10.525  1.00  0.00           O  
ATOM    181  CB  PHE A  11      98.768 -37.574 -13.056  1.00  0.00           C  
ATOM    182  CG  PHE A  11      98.582 -38.853 -13.822  1.00  0.00           C  
ATOM    183  CD1 PHE A  11      97.412 -39.092 -14.528  1.00  0.00           C  
ATOM    184  CD2 PHE A  11      99.575 -39.821 -13.837  1.00  0.00           C  
ATOM    185  CE1 PHE A  11      97.239 -40.268 -15.232  1.00  0.00           C  
ATOM    186  CE2 PHE A  11      99.406 -40.997 -14.541  1.00  0.00           C  
ATOM    187  CZ  PHE A  11      98.236 -41.221 -15.240  1.00  0.00           C  
ATOM    188  H   PHE A  11      96.549 -37.336 -11.829  1.00  0.00           H  
ATOM    189  HA  PHE A  11      98.997 -38.728 -11.260  1.00  0.00           H  
ATOM    190 1HB  PHE A  11      98.030 -36.855 -13.411  1.00  0.00           H  
ATOM    191 2HB  PHE A  11      99.753 -37.176 -13.294  1.00  0.00           H  
ATOM    192  HD1 PHE A  11      96.624 -38.338 -14.523  1.00  0.00           H  
ATOM    193  HD2 PHE A  11     100.499 -39.644 -13.285  1.00  0.00           H  
ATOM    194  HE1 PHE A  11      96.315 -40.443 -15.782  1.00  0.00           H  
ATOM    195  HE2 PHE A  11     100.195 -41.749 -14.546  1.00  0.00           H  
ATOM    196  HZ  PHE A  11      98.101 -42.148 -15.794  1.00  0.00           H  
ATOM    197  N   LEU A  12      98.971 -35.525 -10.601  1.00  0.00           N  
ATOM    198  CA  LEU A  12      99.679 -34.530  -9.816  1.00  0.00           C  
ATOM    199  C   LEU A  12      99.953 -35.033  -8.376  1.00  0.00           C  
ATOM    200  O   LEU A  12     101.060 -34.885  -7.857  1.00  0.00           O  
ATOM    201  CB  LEU A  12      98.863 -33.231  -9.778  1.00  0.00           C  
ATOM    202  CG  LEU A  12      99.411 -32.131  -8.859  1.00  0.00           C  
ATOM    203  CD1 LEU A  12     100.781 -31.688  -9.357  1.00  0.00           C  
ATOM    204  CD2 LEU A  12      98.435 -30.963  -8.830  1.00  0.00           C  
ATOM    205  H   LEU A  12      98.054 -35.304 -10.964  1.00  0.00           H  
ATOM    206  HA  LEU A  12     100.639 -34.333 -10.293  1.00  0.00           H  
ATOM    207 1HB  LEU A  12      98.809 -32.825 -10.785  1.00  0.00           H  
ATOM    208 2HB  LEU A  12      97.853 -33.466  -9.447  1.00  0.00           H  
ATOM    209  HG  LEU A  12      99.535 -32.525  -7.851  1.00  0.00           H  
ATOM    210 1HD1 LEU A  12     101.169 -30.906  -8.704  1.00  0.00           H  
ATOM    211 2HD1 LEU A  12     101.463 -32.538  -9.349  1.00  0.00           H  
ATOM    212 3HD1 LEU A  12     100.690 -31.302 -10.372  1.00  0.00           H  
ATOM    213 1HD2 LEU A  12      98.825 -30.181  -8.176  1.00  0.00           H  
ATOM    214 2HD2 LEU A  12      98.312 -30.566  -9.837  1.00  0.00           H  
ATOM    215 3HD2 LEU A  12      97.471 -31.305  -8.453  1.00  0.00           H  
ATOM    216  N   GLU A  13      98.957 -35.631  -7.712  1.00  0.00           N  
ATOM    217  CA  GLU A  13      99.181 -36.122  -6.367  1.00  0.00           C  
ATOM    218  C   GLU A  13     100.244 -37.233  -6.393  1.00  0.00           C  
ATOM    219  O   GLU A  13     101.052 -37.351  -5.473  1.00  0.00           O  
ATOM    220  CB  GLU A  13      97.874 -36.640  -5.761  1.00  0.00           C  
ATOM    221  CG  GLU A  13      96.891 -35.550  -5.360  1.00  0.00           C  
ATOM    222  CD  GLU A  13      97.404 -34.680  -4.245  1.00  0.00           C  
ATOM    223  OE1 GLU A  13      97.939 -35.212  -3.301  1.00  0.00           O  
ATOM    224  OE2 GLU A  13      97.261 -33.485  -4.338  1.00  0.00           O1-
ATOM    225  H   GLU A  13      98.047 -35.748  -8.133  1.00  0.00           H  
ATOM    226  HA  GLU A  13      99.576 -35.305  -5.762  1.00  0.00           H  
ATOM    227 1HB  GLU A  13      97.376 -37.294  -6.477  1.00  0.00           H  
ATOM    228 2HB  GLU A  13      98.095 -37.234  -4.875  1.00  0.00           H  
ATOM    229 1HG  GLU A  13      96.685 -34.923  -6.227  1.00  0.00           H  
ATOM    230 2HG  GLU A  13      95.957 -36.014  -5.050  1.00  0.00           H  
ATOM    231  N   LEU A  14     100.230 -38.031  -7.440  1.00  0.00           N  
ATOM    232  CA  LEU A  14     101.220 -39.099  -7.583  1.00  0.00           C  
ATOM    233  C   LEU A  14     102.608 -38.503  -7.701  1.00  0.00           C  
ATOM    234  O   LEU A  14     103.558 -38.995  -7.094  1.00  0.00           O  
ATOM    235  CB  LEU A  14     100.917 -39.959  -8.816  1.00  0.00           C  
ATOM    236  CG  LEU A  14     101.912 -41.093  -9.097  1.00  0.00           C  
ATOM    237  CD1 LEU A  14     101.916 -42.067  -7.927  1.00  0.00           C  
ATOM    238  CD2 LEU A  14     101.529 -41.794 -10.392  1.00  0.00           C  
ATOM    239  H   LEU A  14      99.529 -37.909  -8.158  1.00  0.00           H  
ATOM    240  HA  LEU A  14     101.179 -39.729  -6.694  1.00  0.00           H  
ATOM    241 1HB  LEU A  14      99.931 -40.406  -8.694  1.00  0.00           H  
ATOM    242 2HB  LEU A  14     100.893 -39.314  -9.694  1.00  0.00           H  
ATOM    243  HG  LEU A  14     102.916 -40.680  -9.191  1.00  0.00           H  
ATOM    244 1HD1 LEU A  14     102.623 -42.873  -8.127  1.00  0.00           H  
ATOM    245 2HD1 LEU A  14     102.211 -41.543  -7.018  1.00  0.00           H  
ATOM    246 3HD1 LEU A  14     100.918 -42.485  -7.798  1.00  0.00           H  
ATOM    247 1HD2 LEU A  14     102.237 -42.600 -10.592  1.00  0.00           H  
ATOM    248 2HD2 LEU A  14     100.525 -42.209 -10.299  1.00  0.00           H  
ATOM    249 3HD2 LEU A  14     101.552 -41.079 -11.214  1.00  0.00           H  
ATOM    250  N   ALA A  15     102.733 -37.433  -8.489  1.00  0.00           N  
ATOM    251  CA  ALA A  15     103.996 -36.759  -8.619  1.00  0.00           C  
ATOM    252  C   ALA A  15     104.445 -36.204  -7.254  1.00  0.00           C  
ATOM    253  O   ALA A  15     105.627 -36.256  -6.911  1.00  0.00           O  
ATOM    254  CB  ALA A  15     103.911 -35.660  -9.662  1.00  0.00           C  
ATOM    255  H   ALA A  15     101.936 -37.086  -9.001  1.00  0.00           H  
ATOM    256  HA  ALA A  15     104.740 -37.491  -8.939  1.00  0.00           H  
ATOM    257 1HB  ALA A  15     104.878 -35.163  -9.746  1.00  0.00           H  
ATOM    258 2HB  ALA A  15     103.641 -36.094 -10.625  1.00  0.00           H  
ATOM    259 3HB  ALA A  15     103.154 -34.935  -9.366  1.00  0.00           H  
ATOM    260  N   ARG A  16     103.502 -35.676  -6.482  1.00  0.00           N  
ATOM    261  CA  ARG A  16     103.834 -35.105  -5.181  1.00  0.00           C  
ATOM    262  C   ARG A  16     104.436 -36.149  -4.259  1.00  0.00           C  
ATOM    263  O   ARG A  16     105.454 -35.905  -3.612  1.00  0.00           O  
ATOM    264  CB  ARG A  16     102.599 -34.508  -4.523  1.00  0.00           C  
ATOM    265  CG  ARG A  16     102.851 -33.833  -3.183  1.00  0.00           C  
ATOM    266  CD  ARG A  16     101.621 -33.189  -2.654  1.00  0.00           C  
ATOM    267  NE  ARG A  16     100.611 -34.168  -2.288  1.00  0.00           N  
ATOM    268  CZ  ARG A  16     100.639 -34.913  -1.165  1.00  0.00           C  
ATOM    269  NH1 ARG A  16     101.630 -34.780  -0.312  1.00  0.00           N1+
ATOM    270  NH2 ARG A  16      99.670 -35.777  -0.922  1.00  0.00           N  
ATOM    271  H   ARG A  16     102.540 -35.667  -6.791  1.00  0.00           H  
ATOM    272  HA  ARG A  16     104.560 -34.305  -5.329  1.00  0.00           H  
ATOM    273 1HB  ARG A  16     102.155 -33.769  -5.187  1.00  0.00           H  
ATOM    274 2HB  ARG A  16     101.858 -35.292  -4.364  1.00  0.00           H  
ATOM    275 1HG  ARG A  16     103.187 -34.576  -2.460  1.00  0.00           H  
ATOM    276 2HG  ARG A  16     103.616 -33.066  -3.300  1.00  0.00           H  
ATOM    277 1HD  ARG A  16     101.870 -32.607  -1.767  1.00  0.00           H  
ATOM    278 2HD  ARG A  16     101.200 -32.532  -3.413  1.00  0.00           H  
ATOM    279  HE  ARG A  16      99.832 -34.299  -2.919  1.00  0.00           H  
ATOM    280 1HH1 ARG A  16     102.371 -34.118  -0.498  1.00  0.00           H  
ATOM    281 2HH1 ARG A  16     101.651 -35.339   0.529  1.00  0.00           H  
ATOM    282 1HH2 ARG A  16      98.906 -35.881  -1.578  1.00  0.00           H  
ATOM    283 2HH2 ARG A  16      99.689 -36.336  -0.081  1.00  0.00           H  
ATOM    284  N   GLU A  17     103.780 -37.290  -4.229  1.00  0.00           N  
ATOM    285  CA  GLU A  17     104.201 -38.439  -3.413  1.00  0.00           C  
ATOM    286  C   GLU A  17     105.570 -38.939  -3.876  1.00  0.00           C  
ATOM    287  O   GLU A  17     106.429 -39.274  -3.058  1.00  0.00           O  
ATOM    288  CB  GLU A  17     103.174 -39.572  -3.496  1.00  0.00           C  
ATOM    289  CG  GLU A  17     103.472 -40.758  -2.590  1.00  0.00           C  
ATOM    290  CD  GLU A  17     102.380 -41.790  -2.602  1.00  0.00           C  
ATOM    291  OE1 GLU A  17     101.503 -41.691  -3.426  1.00  0.00           O  
ATOM    292  OE2 GLU A  17     102.421 -42.678  -1.783  1.00  0.00           O1-
ATOM    293  H   GLU A  17     102.950 -37.369  -4.798  1.00  0.00           H  
ATOM    294  HA  GLU A  17     104.293 -38.111  -2.376  1.00  0.00           H  
ATOM    295 1HB  GLU A  17     102.188 -39.188  -3.234  1.00  0.00           H  
ATOM    296 2HB  GLU A  17     103.121 -39.938  -4.522  1.00  0.00           H  
ATOM    297 1HG  GLU A  17     104.402 -41.225  -2.914  1.00  0.00           H  
ATOM    298 2HG  GLU A  17     103.615 -40.397  -1.573  1.00  0.00           H  
ATOM    299  N   ALA A  18     105.757 -38.983  -5.188  1.00  0.00           N  
ATOM    300  CA  ALA A  18     107.041 -39.408  -5.770  1.00  0.00           C  
ATOM    301  C   ALA A  18     108.199 -38.510  -5.327  1.00  0.00           C  
ATOM    302  O   ALA A  18     109.315 -38.983  -5.105  1.00  0.00           O  
ATOM    303  CB  ALA A  18     106.943 -39.421  -7.294  1.00  0.00           C  
ATOM    304  H   ALA A  18     105.002 -38.718  -5.803  1.00  0.00           H  
ATOM    305  HA  ALA A  18     107.254 -40.418  -5.417  1.00  0.00           H  
ATOM    306 1HB  ALA A  18     107.897 -39.737  -7.717  1.00  0.00           H  
ATOM    307 2HB  ALA A  18     106.161 -40.116  -7.602  1.00  0.00           H  
ATOM    308 3HB  ALA A  18     106.700 -38.421  -7.652  1.00  0.00           H  
ATOM    309  N   SER A  19     107.924 -37.214  -5.200  1.00  0.00           N  
ATOM    310  CA  SER A  19     108.912 -36.238  -4.747  1.00  0.00           C  
ATOM    311  C   SER A  19     109.367 -36.516  -3.321  1.00  0.00           C  
ATOM    312  O   SER A  19     110.565 -36.541  -3.034  1.00  0.00           O  
ATOM    313  CB  SER A  19     108.338 -34.838  -4.835  1.00  0.00           C  
ATOM    314  OG  SER A  19     109.270 -33.884  -4.405  1.00  0.00           O  
ATOM    315  H   SER A  19     106.992 -36.900  -5.429  1.00  0.00           H  
ATOM    316  HA  SER A  19     109.786 -36.302  -5.398  1.00  0.00           H  
ATOM    317 1HB  SER A  19     108.046 -34.628  -5.864  1.00  0.00           H  
ATOM    318 2HB  SER A  19     107.440 -34.775  -4.221  1.00  0.00           H  
ATOM    319  HG  SER A  19     108.825 -33.036  -4.462  1.00  0.00           H  
ATOM    320  N   GLU A  20     108.369 -36.718  -2.479  1.00  0.00           N  
ATOM    321  CA  GLU A  20     108.537 -37.026  -1.071  1.00  0.00           C  
ATOM    322  C   GLU A  20     109.362 -38.302  -0.850  1.00  0.00           C  
ATOM    323  O   GLU A  20     110.166 -38.374   0.080  1.00  0.00           O  
ATOM    324  CB  GLU A  20     107.168 -37.171  -0.402  1.00  0.00           C  
ATOM    325  CG  GLU A  20     107.224 -37.419   1.098  1.00  0.00           C  
ATOM    326  CD  GLU A  20     105.864 -37.444   1.739  1.00  0.00           C  
ATOM    327  OE1 GLU A  20     104.897 -37.235   1.043  1.00  0.00           O  
ATOM    328  OE2 GLU A  20     105.791 -37.671   2.922  1.00  0.00           O1-
ATOM    329  H   GLU A  20     107.435 -36.648  -2.859  1.00  0.00           H  
ATOM    330  HA  GLU A  20     109.089 -36.212  -0.602  1.00  0.00           H  
ATOM    331 1HB  GLU A  20     106.584 -36.266  -0.571  1.00  0.00           H  
ATOM    332 2HB  GLU A  20     106.627 -37.999  -0.860  1.00  0.00           H  
ATOM    333 1HG  GLU A  20     107.716 -38.375   1.280  1.00  0.00           H  
ATOM    334 2HG  GLU A  20     107.824 -36.639   1.562  1.00  0.00           H  
ATOM    335  N   ARG A  21     109.159 -39.297  -1.705  1.00  0.00           N  
ATOM    336  CA  ARG A  21     109.905 -40.561  -1.628  1.00  0.00           C  
ATOM    337  C   ARG A  21     111.346 -40.369  -2.090  1.00  0.00           C  
ATOM    338  O   ARG A  21     112.218 -41.219  -1.838  1.00  0.00           O  
ATOM    339  CB  ARG A  21     109.244 -41.635  -2.480  1.00  0.00           C  
ATOM    340  CG  ARG A  21     107.891 -42.110  -1.973  1.00  0.00           C  
ATOM    341  CD  ARG A  21     107.313 -43.158  -2.851  1.00  0.00           C  
ATOM    342  NE  ARG A  21     105.959 -43.511  -2.458  1.00  0.00           N  
ATOM    343  CZ  ARG A  21     105.240 -44.511  -3.003  1.00  0.00           C  
ATOM    344  NH1 ARG A  21     105.757 -45.247  -3.961  1.00  0.00           N1+
ATOM    345  NH2 ARG A  21     104.014 -44.752  -2.573  1.00  0.00           N  
ATOM    346  H   ARG A  21     108.470 -39.177  -2.433  1.00  0.00           H  
ATOM    347  HA  ARG A  21     109.900 -40.903  -0.593  1.00  0.00           H  
ATOM    348 1HB  ARG A  21     109.103 -41.259  -3.492  1.00  0.00           H  
ATOM    349 2HB  ARG A  21     109.898 -42.504  -2.542  1.00  0.00           H  
ATOM    350 1HG  ARG A  21     108.004 -42.525  -0.972  1.00  0.00           H  
ATOM    351 2HG  ARG A  21     107.199 -41.268  -1.942  1.00  0.00           H  
ATOM    352 1HD  ARG A  21     107.286 -42.798  -3.880  1.00  0.00           H  
ATOM    353 2HD  ARG A  21     107.928 -44.057  -2.799  1.00  0.00           H  
ATOM    354  HE  ARG A  21     105.528 -42.967  -1.722  1.00  0.00           H  
ATOM    355 1HH1 ARG A  21     106.694 -45.062  -4.290  1.00  0.00           H  
ATOM    356 2HH1 ARG A  21     105.218 -45.996  -4.370  1.00  0.00           H  
ATOM    357 1HH2 ARG A  21     103.615 -44.187  -1.836  1.00  0.00           H  
ATOM    358 2HH2 ARG A  21     103.474 -45.501  -2.981  1.00  0.00           H  
ATOM    359  N   GLY A  22     111.596 -39.270  -2.789  1.00  0.00           N  
ATOM    360  CA  GLY A  22     112.862 -39.064  -3.475  1.00  0.00           C  
ATOM    361  C   GLY A  22     113.006 -39.938  -4.709  1.00  0.00           C  
ATOM    362  O   GLY A  22     114.128 -40.353  -5.045  1.00  0.00           O  
ATOM    363  H   GLY A  22     110.886 -38.554  -2.846  1.00  0.00           H  
ATOM    364 1HA  GLY A  22     112.952 -38.019  -3.769  1.00  0.00           H  
ATOM    365 2HA  GLY A  22     113.683 -39.277  -2.793  1.00  0.00           H  
ATOM    366  N   ASP A  23     111.886 -40.254  -5.362  1.00  0.00           N  
ATOM    367  CA  ASP A  23     111.900 -41.159  -6.509  1.00  0.00           C  
ATOM    368  C   ASP A  23     111.881 -40.362  -7.814  1.00  0.00           C  
ATOM    369  O   ASP A  23     110.822 -39.947  -8.283  1.00  0.00           O  
ATOM    370  CB  ASP A  23     110.704 -42.113  -6.462  1.00  0.00           C  
ATOM    371  CG  ASP A  23     110.750 -43.177  -7.550  1.00  0.00           C  
ATOM    372  OD1 ASP A  23     111.287 -42.904  -8.598  1.00  0.00           O  
ATOM    373  OD2 ASP A  23     110.249 -44.252  -7.324  1.00  0.00           O1-
ATOM    374  H   ASP A  23     111.008 -39.858  -5.060  1.00  0.00           H  
ATOM    375  HA  ASP A  23     112.824 -41.740  -6.481  1.00  0.00           H  
ATOM    376 1HB  ASP A  23     110.672 -42.608  -5.491  1.00  0.00           H  
ATOM    377 2HB  ASP A  23     109.780 -41.544  -6.569  1.00  0.00           H  
ATOM    378  N   GLU A  24     113.053 -40.139  -8.410  1.00  0.00           N  
ATOM    379  CA  GLU A  24     113.174 -39.266  -9.593  1.00  0.00           C  
ATOM    380  C   GLU A  24     112.483 -39.834 -10.828  1.00  0.00           C  
ATOM    381  O   GLU A  24     111.897 -39.094 -11.617  1.00  0.00           O  
ATOM    382  CB  GLU A  24     114.650 -39.015  -9.916  1.00  0.00           C  
ATOM    383  CG  GLU A  24     115.382 -38.165  -8.889  1.00  0.00           C  
ATOM    384  CD  GLU A  24     116.830 -37.953  -9.232  1.00  0.00           C  
ATOM    385  OE1 GLU A  24     117.298 -38.569 -10.159  1.00  0.00           O  
ATOM    386  OE2 GLU A  24     117.469 -37.173  -8.565  1.00  0.00           O1-
ATOM    387  H   GLU A  24     113.801 -40.479  -8.150  1.00  0.00           H  
ATOM    388  HA  GLU A  24     112.692 -38.313  -9.371  1.00  0.00           H  
ATOM    389 1HB  GLU A  24     115.171 -39.970  -9.995  1.00  0.00           H  
ATOM    390 2HB  GLU A  24     114.730 -38.517 -10.882  1.00  0.00           H  
ATOM    391 1HG  GLU A  24     114.891 -37.195  -8.817  1.00  0.00           H  
ATOM    392 2HG  GLU A  24     115.313 -38.650  -7.916  1.00  0.00           H  
ATOM    393  N   GLU A  25     112.548 -41.145 -10.999  1.00  0.00           N  
ATOM    394  CA  GLU A  25     111.947 -41.775 -12.175  1.00  0.00           C  
ATOM    395  C   GLU A  25     110.424 -41.671 -12.153  1.00  0.00           C  
ATOM    396  O   GLU A  25     109.801 -41.328 -13.159  1.00  0.00           O  
ATOM    397  CB  GLU A  25     112.362 -43.246 -12.259  1.00  0.00           C  
ATOM    398  CG  GLU A  25     111.824 -43.983 -13.477  1.00  0.00           C  
ATOM    399  CD  GLU A  25     112.317 -45.400 -13.570  1.00  0.00           C  
ATOM    400  OE1 GLU A  25     113.105 -45.789 -12.741  1.00  0.00           O  
ATOM    401  OE2 GLU A  25     111.905 -46.094 -14.469  1.00  0.00           O1-
ATOM    402  H   GLU A  25     112.931 -41.694 -10.459  1.00  0.00           H  
ATOM    403  HA  GLU A  25     112.306 -41.259 -13.066  1.00  0.00           H  
ATOM    404 1HB  GLU A  25     113.450 -43.316 -12.280  1.00  0.00           H  
ATOM    405 2HB  GLU A  25     112.018 -43.773 -11.370  1.00  0.00           H  
ATOM    406 1HG  GLU A  25     110.735 -43.991 -13.431  1.00  0.00           H  
ATOM    407 2HG  GLU A  25     112.117 -43.441 -14.376  1.00  0.00           H  
ATOM    408  N   GLU A  26     109.850 -41.973 -10.993  1.00  0.00           N  
ATOM    409  CA  GLU A  26     108.411 -41.923 -10.806  1.00  0.00           C  
ATOM    410  C   GLU A  26     107.905 -40.485 -10.846  1.00  0.00           C  
ATOM    411  O   GLU A  26     106.819 -40.214 -11.361  1.00  0.00           O  
ATOM    412  CB  GLU A  26     108.023 -42.579  -9.479  1.00  0.00           C  
ATOM    413  CG  GLU A  26     106.523 -42.710  -9.257  1.00  0.00           C  
ATOM    414  CD  GLU A  26     105.870 -43.661 -10.222  1.00  0.00           C  
ATOM    415  OE1 GLU A  26     106.560 -44.486 -10.771  1.00  0.00           O  
ATOM    416  OE2 GLU A  26     104.681 -43.562 -10.410  1.00  0.00           O1-
ATOM    417  H   GLU A  26     110.437 -42.247 -10.218  1.00  0.00           H  
ATOM    418  HA  GLU A  26     107.937 -42.476 -11.618  1.00  0.00           H  
ATOM    419 1HB  GLU A  26     108.458 -43.577  -9.425  1.00  0.00           H  
ATOM    420 2HB  GLU A  26     108.434 -41.998  -8.653  1.00  0.00           H  
ATOM    421 1HG  GLU A  26     106.346 -43.063  -8.242  1.00  0.00           H  
ATOM    422 2HG  GLU A  26     106.064 -41.727  -9.357  1.00  0.00           H  
ATOM    423  N   PHE A  27     108.690 -39.563 -10.304  1.00  0.00           N  
ATOM    424  CA  PHE A  27     108.294 -38.137 -10.296  1.00  0.00           C  
ATOM    425  C   PHE A  27     108.134 -37.637 -11.730  1.00  0.00           C  
ATOM    426  O   PHE A  27     107.120 -37.033 -12.078  1.00  0.00           O  
ATOM    427  CB  PHE A  27     109.331 -37.284  -9.563  1.00  0.00           C  
ATOM    428  CG  PHE A  27     109.003 -35.817  -9.542  1.00  0.00           C  
ATOM    429  CD1 PHE A  27     108.063 -35.316  -8.654  1.00  0.00           C  
ATOM    430  CD2 PHE A  27     109.633 -34.938 -10.409  1.00  0.00           C  
ATOM    431  CE1 PHE A  27     107.759 -33.967  -8.633  1.00  0.00           C  
ATOM    432  CE2 PHE A  27     109.332 -33.589 -10.389  1.00  0.00           C  
ATOM    433  CZ  PHE A  27     108.395 -33.104  -9.500  1.00  0.00           C  
ATOM    434  H   PHE A  27     109.570 -39.832  -9.890  1.00  0.00           H  
ATOM    435  HA  PHE A  27     107.343 -38.045  -9.772  1.00  0.00           H  
ATOM    436 1HB  PHE A  27     109.423 -37.627  -8.533  1.00  0.00           H  
ATOM    437 2HB  PHE A  27     110.305 -37.406 -10.035  1.00  0.00           H  
ATOM    438  HD1 PHE A  27     107.560 -35.999  -7.968  1.00  0.00           H  
ATOM    439  HD2 PHE A  27     110.374 -35.322 -11.111  1.00  0.00           H  
ATOM    440  HE1 PHE A  27     107.018 -33.587  -7.931  1.00  0.00           H  
ATOM    441  HE2 PHE A  27     109.836 -32.909 -11.077  1.00  0.00           H  
ATOM    442  HZ  PHE A  27     108.155 -32.043  -9.486  1.00  0.00           H  
ATOM    443  N   ARG A  28     109.150 -37.899 -12.548  1.00  0.00           N  
ATOM    444  CA  ARG A  28     109.119 -37.441 -13.938  1.00  0.00           C  
ATOM    445  C   ARG A  28     107.966 -38.051 -14.713  1.00  0.00           C  
ATOM    446  O   ARG A  28     107.286 -37.364 -15.476  1.00  0.00           O  
ATOM    447  CB  ARG A  28     110.423 -37.784 -14.641  1.00  0.00           C  
ATOM    448  CG  ARG A  28     111.619 -36.951 -14.211  1.00  0.00           C  
ATOM    449  CD  ARG A  28     112.744 -37.068 -15.173  1.00  0.00           C  
ATOM    450  NE  ARG A  28     113.218 -38.438 -15.293  1.00  0.00           N  
ATOM    451  CZ  ARG A  28     114.176 -38.987 -14.522  1.00  0.00           C  
ATOM    452  NH1 ARG A  28     114.754 -38.271 -13.583  1.00  0.00           N1+
ATOM    453  NH2 ARG A  28     114.536 -40.244 -14.709  1.00  0.00           N  
ATOM    454  H   ARG A  28     109.952 -38.417 -12.218  1.00  0.00           H  
ATOM    455  HA  ARG A  28     108.975 -36.360 -13.943  1.00  0.00           H  
ATOM    456 1HB  ARG A  28     110.669 -38.830 -14.462  1.00  0.00           H  
ATOM    457 2HB  ARG A  28     110.301 -37.656 -15.717  1.00  0.00           H  
ATOM    458 1HG  ARG A  28     111.329 -35.902 -14.148  1.00  0.00           H  
ATOM    459 2HG  ARG A  28     111.968 -37.291 -13.234  1.00  0.00           H  
ATOM    460 1HD  ARG A  28     112.417 -36.734 -16.158  1.00  0.00           H  
ATOM    461 2HD  ARG A  28     113.577 -36.449 -14.838  1.00  0.00           H  
ATOM    462  HE  ARG A  28     112.796 -39.020 -16.004  1.00  0.00           H  
ATOM    463 1HH1 ARG A  28     114.480 -37.309 -13.440  1.00  0.00           H  
ATOM    464 2HH1 ARG A  28     115.472 -38.682 -13.005  1.00  0.00           H  
ATOM    465 1HH2 ARG A  28     114.091 -40.795 -15.431  1.00  0.00           H  
ATOM    466 2HH2 ARG A  28     115.254 -40.655 -14.132  1.00  0.00           H  
ATOM    467  N   GLU A  29     107.697 -39.352 -14.556  1.00  0.00           N  
ATOM    468  CA  GLU A  29     106.604 -39.969 -15.295  1.00  0.00           C  
ATOM    469  C   GLU A  29     105.234 -39.413 -14.856  1.00  0.00           C  
ATOM    470  O   GLU A  29     104.380 -39.110 -15.690  1.00  0.00           O  
ATOM    471  CB  GLU A  29     106.638 -41.488 -15.107  1.00  0.00           C  
ATOM    472  CG  GLU A  29     105.556 -42.240 -15.869  1.00  0.00           C  
ATOM    473  CD  GLU A  29     105.730 -42.164 -17.360  1.00  0.00           C  
ATOM    474  OE1 GLU A  29     106.846 -42.037 -17.803  1.00  0.00           O  
ATOM    475  OE2 GLU A  29     104.745 -42.235 -18.057  1.00  0.00           O1-
ATOM    476  H   GLU A  29     108.247 -39.917 -13.924  1.00  0.00           H  
ATOM    477  HA  GLU A  29     106.715 -39.718 -16.349  1.00  0.00           H  
ATOM    478 1HB  GLU A  29     107.605 -41.873 -15.432  1.00  0.00           H  
ATOM    479 2HB  GLU A  29     106.530 -41.726 -14.049  1.00  0.00           H  
ATOM    480 1HG  GLU A  29     105.573 -43.286 -15.565  1.00  0.00           H  
ATOM    481 2HG  GLU A  29     104.584 -41.828 -15.600  1.00  0.00           H  
ATOM    482  N   ALA A  30     105.038 -39.287 -13.545  1.00  0.00           N  
ATOM    483  CA  ALA A  30     103.781 -38.777 -13.019  1.00  0.00           C  
ATOM    484  C   ALA A  30     103.636 -37.300 -13.364  1.00  0.00           C  
ATOM    485  O   ALA A  30     102.540 -36.830 -13.669  1.00  0.00           O  
ATOM    486  CB  ALA A  30     103.720 -38.986 -11.508  1.00  0.00           C  
ATOM    487  H   ALA A  30     105.772 -39.547 -12.901  1.00  0.00           H  
ATOM    488  HA  ALA A  30     102.969 -39.331 -13.488  1.00  0.00           H  
ATOM    489 1HB  ALA A  30     102.776 -38.600 -11.125  1.00  0.00           H  
ATOM    490 2HB  ALA A  30     103.796 -40.051 -11.285  1.00  0.00           H  
ATOM    491 3HB  ALA A  30     104.547 -38.458 -11.034  1.00  0.00           H  
ATOM    492  N   ALA A  31     104.732 -36.560 -13.320  1.00  0.00           N  
ATOM    493  CA  ALA A  31     104.661 -35.105 -13.602  1.00  0.00           C  
ATOM    494  C   ALA A  31     104.245 -34.851 -15.050  1.00  0.00           C  
ATOM    495  O   ALA A  31     103.384 -34.015 -15.322  1.00  0.00           O  
ATOM    496  CB  ALA A  31     106.011 -34.468 -13.295  1.00  0.00           C  
ATOM    497  H   ALA A  31     105.625 -36.975 -13.096  1.00  0.00           H  
ATOM    498  HA  ALA A  31     103.899 -34.672 -12.952  1.00  0.00           H  
ATOM    499 1HB  ALA A  31     105.964 -33.398 -13.500  1.00  0.00           H  
ATOM    500 2HB  ALA A  31     106.259 -34.624 -12.245  1.00  0.00           H  
ATOM    501 3HB  ALA A  31     106.779 -34.923 -13.919  1.00  0.00           H  
ATOM    502  N   GLU A  32     104.878 -35.596 -15.956  1.00  0.00           N  
ATOM    503  CA  GLU A  32     104.622 -35.452 -17.386  1.00  0.00           C  
ATOM    504  C   GLU A  32     103.199 -35.852 -17.733  1.00  0.00           C  
ATOM    505  O   GLU A  32     102.552 -35.224 -18.570  1.00  0.00           O  
ATOM    506  CB  GLU A  32     105.609 -36.296 -18.195  1.00  0.00           C  
ATOM    507  CG  GLU A  32     107.024 -35.737 -18.241  1.00  0.00           C  
ATOM    508  CD  GLU A  32     107.959 -36.579 -19.063  1.00  0.00           C  
ATOM    509  OE1 GLU A  32     107.593 -37.677 -19.409  1.00  0.00           O  
ATOM    510  OE2 GLU A  32     109.042 -36.124 -19.347  1.00  0.00           O1-
ATOM    511  H   GLU A  32     105.555 -36.278 -15.644  1.00  0.00           H  
ATOM    512  HA  GLU A  32     104.755 -34.403 -17.657  1.00  0.00           H  
ATOM    513 1HB  GLU A  32     105.660 -37.301 -17.774  1.00  0.00           H  
ATOM    514 2HB  GLU A  32     105.253 -36.388 -19.221  1.00  0.00           H  
ATOM    515 1HG  GLU A  32     106.995 -34.732 -18.660  1.00  0.00           H  
ATOM    516 2HG  GLU A  32     107.407 -35.665 -17.223  1.00  0.00           H  
ATOM    517  N   ALA A  33     102.703 -36.903 -17.089  1.00  0.00           N  
ATOM    518  CA  ALA A  33     101.341 -37.350 -17.283  1.00  0.00           C  
ATOM    519  C   ALA A  33     100.361 -36.289 -16.833  1.00  0.00           C  
ATOM    520  O   ALA A  33      99.376 -36.010 -17.518  1.00  0.00           O  
ATOM    521  CB  ALA A  33     101.096 -38.653 -16.536  1.00  0.00           C  
ATOM    522  H   ALA A  33     103.299 -37.403 -16.445  1.00  0.00           H  
ATOM    523  HA  ALA A  33     101.184 -37.529 -18.348  1.00  0.00           H  
ATOM    524 1HB  ALA A  33     100.066 -38.973 -16.690  1.00  0.00           H  
ATOM    525 2HB  ALA A  33     101.774 -39.420 -16.911  1.00  0.00           H  
ATOM    526 3HB  ALA A  33     101.274 -38.501 -15.473  1.00  0.00           H  
ATOM    527  N   ALA A  34     100.631 -35.691 -15.673  1.00  0.00           N  
ATOM    528  CA  ALA A  34      99.754 -34.625 -15.216  1.00  0.00           C  
ATOM    529  C   ALA A  34      99.740 -33.447 -16.204  1.00  0.00           C  
ATOM    530  O   ALA A  34      98.701 -32.828 -16.431  1.00  0.00           O  
ATOM    531  CB  ALA A  34     100.161 -34.156 -13.842  1.00  0.00           C  
ATOM    532  H   ALA A  34     101.424 -35.955 -15.105  1.00  0.00           H  
ATOM    533  HA  ALA A  34      98.740 -35.019 -15.165  1.00  0.00           H  
ATOM    534 1HB  ALA A  34      99.493 -33.358 -13.517  1.00  0.00           H  
ATOM    535 2HB  ALA A  34     100.101 -34.988 -13.140  1.00  0.00           H  
ATOM    536 3HB  ALA A  34     101.184 -33.782 -13.873  1.00  0.00           H  
ATOM    537  N   LEU A  35     100.893 -33.133 -16.792  1.00  0.00           N  
ATOM    538  CA  LEU A  35     100.980 -32.022 -17.732  1.00  0.00           C  
ATOM    539  C   LEU A  35     100.262 -32.353 -19.028  1.00  0.00           C  
ATOM    540  O   LEU A  35      99.569 -31.510 -19.598  1.00  0.00           O  
ATOM    541  CB  LEU A  35     102.447 -31.685 -18.025  1.00  0.00           C  
ATOM    542  CG  LEU A  35     103.256 -31.146 -16.838  1.00  0.00           C  
ATOM    543  CD1 LEU A  35     104.724 -31.036 -17.230  1.00  0.00           C  
ATOM    544  CD2 LEU A  35     102.700 -29.794 -16.418  1.00  0.00           C  
ATOM    545  H   LEU A  35     101.723 -33.671 -16.587  1.00  0.00           H  
ATOM    546  HA  LEU A  35     100.473 -31.161 -17.297  1.00  0.00           H  
ATOM    547 1HB  LEU A  35     102.946 -32.585 -18.383  1.00  0.00           H  
ATOM    548 2HB  LEU A  35     102.482 -30.937 -18.816  1.00  0.00           H  
ATOM    549  HG  LEU A  35     103.186 -31.843 -16.002  1.00  0.00           H  
ATOM    550 1HD1 LEU A  35     105.299 -30.654 -16.387  1.00  0.00           H  
ATOM    551 2HD1 LEU A  35     105.101 -32.021 -17.509  1.00  0.00           H  
ATOM    552 3HD1 LEU A  35     104.824 -30.357 -18.076  1.00  0.00           H  
ATOM    553 1HD2 LEU A  35     103.275 -29.411 -15.572  1.00  0.00           H  
ATOM    554 2HD2 LEU A  35     102.772 -29.095 -17.250  1.00  0.00           H  
ATOM    555 3HD2 LEU A  35     101.655 -29.905 -16.124  1.00  0.00           H  
ATOM    556  N   GLU A  36     100.416 -33.593 -19.517  1.00  0.00           N  
ATOM    557  CA  GLU A  36      99.696 -34.020 -20.723  1.00  0.00           C  
ATOM    558  C   GLU A  36      98.190 -33.960 -20.543  1.00  0.00           C  
ATOM    559  O   GLU A  36      97.468 -33.474 -21.414  1.00  0.00           O  
ATOM    560  CB  GLU A  36     100.104 -35.443 -21.112  1.00  0.00           C  
ATOM    561  CG  GLU A  36      99.387 -35.990 -22.336  1.00  0.00           C  
ATOM    562  CD  GLU A  36      99.753 -37.416 -22.642  1.00  0.00           C  
ATOM    563  OE1 GLU A  36     100.799 -37.845 -22.214  1.00  0.00           O  
ATOM    564  OE2 GLU A  36      98.988 -38.078 -23.304  1.00  0.00           O1-
ATOM    565  H   GLU A  36     101.032 -34.245 -19.054  1.00  0.00           H  
ATOM    566  HA  GLU A  36      99.939 -33.333 -21.535  1.00  0.00           H  
ATOM    567 1HB  GLU A  36     101.175 -35.472 -21.311  1.00  0.00           H  
ATOM    568 2HB  GLU A  36      99.906 -36.117 -20.279  1.00  0.00           H  
ATOM    569 1HG  GLU A  36      98.309 -35.932 -22.172  1.00  0.00           H  
ATOM    570 2HG  GLU A  36      99.628 -35.366 -23.196  1.00  0.00           H  
ATOM    571  N   PHE A  37      97.712 -34.454 -19.415  1.00  0.00           N  
ATOM    572  CA  PHE A  37      96.292 -34.393 -19.126  1.00  0.00           C  
ATOM    573  C   PHE A  37      95.769 -32.958 -18.963  1.00  0.00           C  
ATOM    574  O   PHE A  37      94.649 -32.645 -19.366  1.00  0.00           O  
ATOM    575  CB  PHE A  37      95.993 -35.193 -17.856  1.00  0.00           C  
ATOM    576  CG  PHE A  37      95.755 -36.655 -18.103  1.00  0.00           C  
ATOM    577  CD1 PHE A  37      96.738 -37.591 -17.816  1.00  0.00           C  
ATOM    578  CD2 PHE A  37      94.548 -37.099 -18.624  1.00  0.00           C  
ATOM    579  CE1 PHE A  37      96.519 -38.937 -18.043  1.00  0.00           C  
ATOM    580  CE2 PHE A  37      94.327 -38.443 -18.850  1.00  0.00           C  
ATOM    581  CZ  PHE A  37      95.314 -39.363 -18.560  1.00  0.00           C  
ATOM    582  H   PHE A  37      98.333 -34.880 -18.743  1.00  0.00           H  
ATOM    583  HA  PHE A  37      95.750 -34.835 -19.962  1.00  0.00           H  
ATOM    584 1HB  PHE A  37      96.826 -35.097 -17.162  1.00  0.00           H  
ATOM    585 2HB  PHE A  37      95.111 -34.782 -17.367  1.00  0.00           H  
ATOM    586  HD1 PHE A  37      97.690 -37.254 -17.407  1.00  0.00           H  
ATOM    587  HD2 PHE A  37      93.768 -36.372 -18.853  1.00  0.00           H  
ATOM    588  HE1 PHE A  37      97.300 -39.661 -17.813  1.00  0.00           H  
ATOM    589  HE2 PHE A  37      93.374 -38.778 -19.259  1.00  0.00           H  
ATOM    590  HZ  PHE A  37      95.142 -40.423 -18.740  1.00  0.00           H  
ATOM    591  N   ALA A  38      96.581 -32.090 -18.370  1.00  0.00           N  
ATOM    592  CA  ALA A  38      96.183 -30.691 -18.276  1.00  0.00           C  
ATOM    593  C   ALA A  38      96.002 -30.094 -19.682  1.00  0.00           C  
ATOM    594  O   ALA A  38      95.051 -29.352 -19.933  1.00  0.00           O  
ATOM    595  CB  ALA A  38      97.210 -29.866 -17.477  1.00  0.00           C  
ATOM    596  H   ALA A  38      97.468 -32.376 -17.983  1.00  0.00           H  
ATOM    597  HA  ALA A  38      95.226 -30.645 -17.758  1.00  0.00           H  
ATOM    598 1HB  ALA A  38      96.882 -28.828 -17.426  1.00  0.00           H  
ATOM    599 2HB  ALA A  38      97.295 -30.270 -16.468  1.00  0.00           H  
ATOM    600 3HB  ALA A  38      98.179 -29.917 -17.969  1.00  0.00           H  
ATOM    601  N   LYS A  39      96.904 -30.412 -20.596  1.00  0.00           N  
ATOM    602  CA  LYS A  39      96.808 -29.894 -21.971  1.00  0.00           C  
ATOM    603  C   LYS A  39      95.591 -30.475 -22.702  1.00  0.00           C  
ATOM    604  O   LYS A  39      94.937 -29.787 -23.485  1.00  0.00           O  
ATOM    605  CB  LYS A  39      98.085 -30.206 -22.752  1.00  0.00           C  
ATOM    606  CG  LYS A  39      99.286 -29.354 -22.364  1.00  0.00           C  
ATOM    607  CD  LYS A  39     100.480 -29.638 -23.260  1.00  0.00           C  
ATOM    608  CE  LYS A  39     101.615 -28.658 -23.001  1.00  0.00           C  
ATOM    609  NZ  LYS A  39     102.757 -28.871 -23.930  1.00  0.00           N1+
ATOM    610  H   LYS A  39      97.672 -31.020 -20.353  1.00  0.00           H  
ATOM    611  HA  LYS A  39      96.684 -28.812 -21.926  1.00  0.00           H  
ATOM    612 1HB  LYS A  39      98.356 -31.253 -22.606  1.00  0.00           H  
ATOM    613 2HB  LYS A  39      97.904 -30.063 -23.818  1.00  0.00           H  
ATOM    614 1HG  LYS A  39      99.024 -28.298 -22.445  1.00  0.00           H  
ATOM    615 2HG  LYS A  39      99.559 -29.562 -21.330  1.00  0.00           H  
ATOM    616 1HD  LYS A  39     100.838 -30.652 -23.078  1.00  0.00           H  
ATOM    617 2HD  LYS A  39     100.179 -29.561 -24.305  1.00  0.00           H  
ATOM    618 1HE  LYS A  39     101.249 -27.640 -23.121  1.00  0.00           H  
ATOM    619 2HE  LYS A  39     101.970 -28.775 -21.976  1.00  0.00           H  
ATOM    620 1HZ  LYS A  39     103.488 -28.204 -23.724  1.00  0.00           H  
ATOM    621 2HZ  LYS A  39     103.118 -29.809 -23.813  1.00  0.00           H  
ATOM    622 3HZ  LYS A  39     102.447 -28.747 -24.882  1.00  0.00           H  
ATOM    623  N   ARG A  40      95.287 -31.743 -22.442  1.00  0.00           N  
ATOM    624  CA  ARG A  40      94.088 -32.373 -22.988  1.00  0.00           C  
ATOM    625  C   ARG A  40      92.805 -31.714 -22.470  1.00  0.00           C  
ATOM    626  O   ARG A  40      91.806 -31.630 -23.185  1.00  0.00           O  
ATOM    627  CB  ARG A  40      94.064 -33.855 -22.641  1.00  0.00           C  
ATOM    628  CG  ARG A  40      95.062 -34.706 -23.410  1.00  0.00           C  
ATOM    629  CD  ARG A  40      95.015 -36.128 -22.982  1.00  0.00           C  
ATOM    630  NE  ARG A  40      95.993 -36.940 -23.688  1.00  0.00           N  
ATOM    631  CZ  ARG A  40      95.790 -37.510 -24.893  1.00  0.00           C  
ATOM    632  NH1 ARG A  40      94.640 -37.346 -25.510  1.00  0.00           N1+
ATOM    633  NH2 ARG A  40      96.745 -38.231 -25.452  1.00  0.00           N  
ATOM    634  H   ARG A  40      95.904 -32.286 -21.853  1.00  0.00           H  
ATOM    635  HA  ARG A  40      94.097 -32.256 -24.072  1.00  0.00           H  
ATOM    636 1HB  ARG A  40      94.272 -33.983 -21.580  1.00  0.00           H  
ATOM    637 2HB  ARG A  40      93.069 -34.258 -22.832  1.00  0.00           H  
ATOM    638 1HG  ARG A  40      94.834 -34.661 -24.475  1.00  0.00           H  
ATOM    639 2HG  ARG A  40      96.071 -34.330 -23.239  1.00  0.00           H  
ATOM    640 1HD  ARG A  40      95.224 -36.194 -21.916  1.00  0.00           H  
ATOM    641 2HD  ARG A  40      94.025 -36.536 -23.183  1.00  0.00           H  
ATOM    642  HE  ARG A  40      96.889 -37.088 -23.244  1.00  0.00           H  
ATOM    643 1HH1 ARG A  40      93.911 -36.794 -25.083  1.00  0.00           H  
ATOM    644 2HH1 ARG A  40      94.489 -37.772 -26.413  1.00  0.00           H  
ATOM    645 1HH2 ARG A  40      97.627 -38.356 -24.977  1.00  0.00           H  
ATOM    646 2HH2 ARG A  40      96.591 -38.656 -26.354  1.00  0.00           H  
ATOM    647  N   LEU A  41      92.832 -31.246 -21.223  1.00  0.00           N  
ATOM    648  CA  LEU A  41      91.720 -30.521 -20.662  1.00  0.00           C  
ATOM    649  C   LEU A  41      91.483 -29.224 -21.438  1.00  0.00           C  
ATOM    650  O   LEU A  41      90.341 -28.842 -21.693  1.00  0.00           O  
ATOM    651  CB  LEU A  41      91.985 -30.214 -19.182  1.00  0.00           C  
ATOM    652  CG  LEU A  41      90.886 -29.424 -18.460  1.00  0.00           C  
ATOM    653  CD1 LEU A  41      89.582 -30.211 -18.505  1.00  0.00           C  
ATOM    654  CD2 LEU A  41      91.313 -29.156 -17.024  1.00  0.00           C  
ATOM    655  H   LEU A  41      93.653 -31.403 -20.655  1.00  0.00           H  
ATOM    656  HA  LEU A  41      90.824 -31.134 -20.756  1.00  0.00           H  
ATOM    657 1HB  LEU A  41      92.120 -31.155 -18.651  1.00  0.00           H  
ATOM    658 2HB  LEU A  41      92.909 -29.642 -19.106  1.00  0.00           H  
ATOM    659  HG  LEU A  41      90.723 -28.476 -18.973  1.00  0.00           H  
ATOM    660 1HD1 LEU A  41      88.802 -29.648 -17.992  1.00  0.00           H  
ATOM    661 2HD1 LEU A  41      89.291 -30.371 -19.542  1.00  0.00           H  
ATOM    662 3HD1 LEU A  41      89.722 -31.172 -18.013  1.00  0.00           H  
ATOM    663 1HD2 LEU A  41      90.534 -28.594 -16.512  1.00  0.00           H  
ATOM    664 2HD2 LEU A  41      91.478 -30.103 -16.511  1.00  0.00           H  
ATOM    665 3HD2 LEU A  41      92.237 -28.578 -17.023  1.00  0.00           H  
ATOM    666  N   VAL A  42      92.563 -28.537 -21.820  1.00  0.00           N  
ATOM    667  CA  VAL A  42      92.438 -27.274 -22.533  1.00  0.00           C  
ATOM    668  C   VAL A  42      91.770 -27.552 -23.888  1.00  0.00           C  
ATOM    669  O   VAL A  42      90.900 -26.800 -24.328  1.00  0.00           O  
ATOM    670  CB  VAL A  42      93.819 -26.621 -22.741  1.00  0.00           C  
ATOM    671  CG1 VAL A  42      93.696 -25.385 -23.620  1.00  0.00           C  
ATOM    672  CG2 VAL A  42      94.431 -26.267 -21.395  1.00  0.00           C  
ATOM    673  H   VAL A  42      93.484 -28.896 -21.613  1.00  0.00           H  
ATOM    674  HA  VAL A  42      91.825 -26.599 -21.935  1.00  0.00           H  
ATOM    675  HB  VAL A  42      94.468 -27.324 -23.262  1.00  0.00           H  
ATOM    676 1HG1 VAL A  42      94.680 -24.938 -23.757  1.00  0.00           H  
ATOM    677 2HG1 VAL A  42      93.288 -25.669 -24.592  1.00  0.00           H  
ATOM    678 3HG1 VAL A  42      93.033 -24.664 -23.144  1.00  0.00           H  
ATOM    679 1HG2 VAL A  42      95.407 -25.806 -21.549  1.00  0.00           H  
ATOM    680 2HG2 VAL A  42      93.779 -25.568 -20.871  1.00  0.00           H  
ATOM    681 3HG2 VAL A  42      94.549 -27.171 -20.798  1.00  0.00           H  
ATOM    682  N   GLU A  43      92.175 -28.625 -24.539  1.00  0.00           N  
ATOM    683  CA  GLU A  43      91.555 -28.910 -25.844  1.00  0.00           C  
ATOM    684  C   GLU A  43      90.049 -29.103 -25.725  1.00  0.00           C  
ATOM    685  O   GLU A  43      89.282 -28.587 -26.537  1.00  0.00           O  
ATOM    686  CB  GLU A  43      92.179 -30.158 -26.472  1.00  0.00           C  
ATOM    687  CG  GLU A  43      93.608 -29.969 -26.960  1.00  0.00           C  
ATOM    688  CD  GLU A  43      93.698 -29.120 -28.197  1.00  0.00           C  
ATOM    689  OE1 GLU A  43      93.022 -29.421 -29.150  1.00  0.00           O  
ATOM    690  OE2 GLU A  43      94.443 -28.169 -28.189  1.00  0.00           O1-
ATOM    691  H   GLU A  43      92.885 -29.250 -24.184  1.00  0.00           H  
ATOM    692  HA  GLU A  43      91.700 -28.046 -26.492  1.00  0.00           H  
ATOM    693 1HB  GLU A  43      92.178 -30.971 -25.746  1.00  0.00           H  
ATOM    694 2HB  GLU A  43      91.576 -30.478 -27.323  1.00  0.00           H  
ATOM    695 1HG  GLU A  43      94.192 -29.498 -26.168  1.00  0.00           H  
ATOM    696 2HG  GLU A  43      94.044 -30.946 -27.162  1.00  0.00           H  
ATOM    697  N   GLN A  44      89.595 -29.837 -24.722  1.00  0.00           N  
ATOM    698  CA  GLN A  44      88.152 -30.015 -24.525  1.00  0.00           C  
ATOM    699  C   GLN A  44      87.490 -28.738 -24.018  1.00  0.00           C  
ATOM    700  O   GLN A  44      86.374 -28.405 -24.417  1.00  0.00           O  
ATOM    701  CB  GLN A  44      87.881 -31.159 -23.543  1.00  0.00           C  
ATOM    702  CG  GLN A  44      86.414 -31.523 -23.400  1.00  0.00           C  
ATOM    703  CD  GLN A  44      85.809 -32.012 -24.701  1.00  0.00           C  
ATOM    704  NE2 GLN A  44      84.507 -31.798 -24.865  1.00  0.00           N  
ATOM    705  OE1 GLN A  44      86.502 -32.577 -25.552  1.00  0.00           O  
ATOM    706  H   GLN A  44      90.237 -30.283 -24.083  1.00  0.00           H  
ATOM    707  HA  GLN A  44      87.699 -30.261 -25.485  1.00  0.00           H  
ATOM    708 1HB  GLN A  44      88.419 -32.050 -23.868  1.00  0.00           H  
ATOM    709 2HB  GLN A  44      88.259 -30.890 -22.557  1.00  0.00           H  
ATOM    710 1HG  GLN A  44      86.317 -32.316 -22.659  1.00  0.00           H  
ATOM    711 2HG  GLN A  44      85.862 -30.640 -23.076  1.00  0.00           H  
ATOM    712 1HE2 GLN A  44      84.052 -32.099 -25.704  1.00  0.00           H  
ATOM    713 2HE2 GLN A  44      83.982 -31.336 -24.151  1.00  0.00           H  
ATOM    714  N   ALA A  45      88.178 -28.014 -23.138  1.00  0.00           N  
ATOM    715  CA  ALA A  45      87.631 -26.812 -22.553  1.00  0.00           C  
ATOM    716  C   ALA A  45      87.383 -25.763 -23.633  1.00  0.00           C  
ATOM    717  O   ALA A  45      86.390 -25.038 -23.589  1.00  0.00           O  
ATOM    718  CB  ALA A  45      88.582 -26.270 -21.470  1.00  0.00           C  
ATOM    719  H   ALA A  45      89.105 -28.314 -22.870  1.00  0.00           H  
ATOM    720  HA  ALA A  45      86.676 -27.063 -22.093  1.00  0.00           H  
ATOM    721 1HB  ALA A  45      88.162 -25.364 -21.036  1.00  0.00           H  
ATOM    722 2HB  ALA A  45      88.709 -27.022 -20.691  1.00  0.00           H  
ATOM    723 3HB  ALA A  45      89.549 -26.044 -21.916  1.00  0.00           H  
ATOM    724  N   LYS A  46      88.298 -25.694 -24.600  1.00  0.00           N  
ATOM    725  CA  LYS A  46      88.131 -24.802 -25.757  1.00  0.00           C  
ATOM    726  C   LYS A  46      86.976 -25.226 -26.670  1.00  0.00           C  
ATOM    727  O   LYS A  46      86.176 -24.393 -27.111  1.00  0.00           O  
ATOM    728  CB  LYS A  46      89.428 -24.739 -26.567  1.00  0.00           C  
ATOM    729  CG  LYS A  46      89.350 -23.866 -27.812  1.00  0.00           C  
ATOM    730  CD  LYS A  46      90.725 -23.663 -28.431  1.00  0.00           C  
ATOM    731  CE  LYS A  46      90.640 -22.847 -29.713  1.00  0.00           C  
ATOM    732  NZ  LYS A  46      91.985 -22.576 -30.289  1.00  0.00           N1+
ATOM    733  H   LYS A  46      89.126 -26.270 -24.536  1.00  0.00           H  
ATOM    734  HA  LYS A  46      87.893 -23.803 -25.393  1.00  0.00           H  
ATOM    735 1HB  LYS A  46      90.230 -24.353 -25.937  1.00  0.00           H  
ATOM    736 2HB  LYS A  46      89.711 -25.744 -26.879  1.00  0.00           H  
ATOM    737 1HG  LYS A  46      88.695 -24.338 -28.547  1.00  0.00           H  
ATOM    738 2HG  LYS A  46      88.931 -22.895 -27.550  1.00  0.00           H  
ATOM    739 1HD  LYS A  46      91.371 -23.145 -27.722  1.00  0.00           H  
ATOM    740 2HD  LYS A  46      91.167 -24.633 -28.658  1.00  0.00           H  
ATOM    741 1HE  LYS A  46      90.046 -23.385 -30.448  1.00  0.00           H  
ATOM    742 2HE  LYS A  46      90.150 -21.895 -29.506  1.00  0.00           H  
ATOM    743 1HZ  LYS A  46      91.886 -22.032 -31.134  1.00  0.00           H  
ATOM    744 2HZ  LYS A  46      92.541 -22.059 -29.620  1.00  0.00           H  
ATOM    745 3HZ  LYS A  46      92.443 -23.450 -30.502  1.00  0.00           H  
ATOM    746  N   LYS A  47      86.883 -26.508 -26.973  1.00  0.00           N  
ATOM    747  CA  LYS A  47      85.808 -26.986 -27.845  1.00  0.00           C  
ATOM    748  C   LYS A  47      84.449 -26.574 -27.260  1.00  0.00           C  
ATOM    749  O   LYS A  47      83.546 -26.156 -28.003  1.00  0.00           O  
ATOM    750  CB  LYS A  47      85.879 -28.503 -28.021  1.00  0.00           C  
ATOM    751  CG  LYS A  47      87.034 -28.982 -28.888  1.00  0.00           C  
ATOM    752  CD  LYS A  47      87.133 -30.500 -28.891  1.00  0.00           C  
ATOM    753  CE  LYS A  47      88.334 -30.977 -29.693  1.00  0.00           C  
ATOM    754  NZ  LYS A  47      88.513 -32.453 -29.603  1.00  0.00           N1+
ATOM    755  H   LYS A  47      87.551 -27.173 -26.608  1.00  0.00           H  
ATOM    756  HA  LYS A  47      85.914 -26.508 -28.820  1.00  0.00           H  
ATOM    757 1HB  LYS A  47      85.973 -28.978 -27.044  1.00  0.00           H  
ATOM    758 2HB  LYS A  47      84.952 -28.861 -28.470  1.00  0.00           H  
ATOM    759 1HG  LYS A  47      86.890 -28.634 -29.912  1.00  0.00           H  
ATOM    760 2HG  LYS A  47      87.968 -28.566 -28.512  1.00  0.00           H  
ATOM    761 1HD  LYS A  47      87.223 -30.861 -27.865  1.00  0.00           H  
ATOM    762 2HD  LYS A  47      86.226 -30.922 -29.327  1.00  0.00           H  
ATOM    763 1HE  LYS A  47      88.206 -30.702 -30.739  1.00  0.00           H  
ATOM    764 2HE  LYS A  47      89.237 -30.492 -29.320  1.00  0.00           H  
ATOM    765 1HZ  LYS A  47      89.319 -32.727 -30.146  1.00  0.00           H  
ATOM    766 2HZ  LYS A  47      88.650 -32.717 -28.637  1.00  0.00           H  
ATOM    767 3HZ  LYS A  47      87.690 -32.913 -29.964  1.00  0.00           H  
ATOM    768  N   GLU A  48      84.324 -26.639 -25.935  1.00  0.00           N  
ATOM    769  CA  GLU A  48      83.066 -26.273 -25.257  1.00  0.00           C  
ATOM    770  C   GLU A  48      82.881 -24.784 -24.940  1.00  0.00           C  
ATOM    771  O   GLU A  48      81.812 -24.370 -24.461  1.00  0.00           O  
ATOM    772  CB  GLU A  48      82.950 -27.065 -23.953  1.00  0.00           C  
ATOM    773  CG  GLU A  48      82.839 -28.572 -24.143  1.00  0.00           C  
ATOM    774  CD  GLU A  48      82.541 -29.301 -22.862  1.00  0.00           C  
ATOM    775  OE1 GLU A  48      82.176 -28.660 -21.905  1.00  0.00           O  
ATOM    776  OE2 GLU A  48      82.679 -30.502 -22.840  1.00  0.00           O1-
ATOM    777  H   GLU A  48      85.110 -26.946 -25.380  1.00  0.00           H  
ATOM    778  HA  GLU A  48      82.234 -26.520 -25.916  1.00  0.00           H  
ATOM    779 1HB  GLU A  48      83.822 -26.871 -23.330  1.00  0.00           H  
ATOM    780 2HB  GLU A  48      82.072 -26.731 -23.401  1.00  0.00           H  
ATOM    781 1HG  GLU A  48      82.044 -28.780 -24.859  1.00  0.00           H  
ATOM    782 2HG  GLU A  48      83.773 -28.947 -24.559  1.00  0.00           H  
ATOM    783  N   GLY A  49      83.902 -23.982 -25.217  1.00  0.00           N  
ATOM    784  CA  GLY A  49      83.872 -22.549 -24.951  1.00  0.00           C  
ATOM    785  C   GLY A  49      83.817 -22.166 -23.479  1.00  0.00           C  
ATOM    786  O   GLY A  49      83.141 -21.207 -23.105  1.00  0.00           O  
ATOM    787  H   GLY A  49      84.732 -24.389 -25.628  1.00  0.00           H  
ATOM    788 1HA  GLY A  49      84.756 -22.080 -25.384  1.00  0.00           H  
ATOM    789 2HA  GLY A  49      83.003 -22.108 -25.440  1.00  0.00           H  
ATOM    790  N   ASP A  50      84.551 -22.905 -22.648  1.00  0.00           N  
ATOM    791  CA  ASP A  50      84.553 -22.699 -21.193  1.00  0.00           C  
ATOM    792  C   ASP A  50      85.938 -22.288 -20.662  1.00  0.00           C  
ATOM    793  O   ASP A  50      86.784 -23.138 -20.384  1.00  0.00           O  
ATOM    794  CB  ASP A  50      84.091 -23.973 -20.480  1.00  0.00           C  
ATOM    795  CG  ASP A  50      83.970 -23.797 -18.974  1.00  0.00           C  
ATOM    796  OD1 ASP A  50      84.464 -22.819 -18.468  1.00  0.00           O  
ATOM    797  OD2 ASP A  50      83.383 -24.644 -18.342  1.00  0.00           O1-
ATOM    798  H   ASP A  50      85.129 -23.634 -23.043  1.00  0.00           H  
ATOM    799  HA  ASP A  50      83.860 -21.891 -20.958  1.00  0.00           H  
ATOM    800 1HB  ASP A  50      83.121 -24.279 -20.876  1.00  0.00           H  
ATOM    801 2HB  ASP A  50      84.796 -24.779 -20.683  1.00  0.00           H  
ATOM    802  N   PRO A  51      86.167 -20.977 -20.495  1.00  0.00           N  
ATOM    803  CA  PRO A  51      87.452 -20.464 -19.988  1.00  0.00           C  
ATOM    804  C   PRO A  51      87.864 -21.006 -18.612  1.00  0.00           C  
ATOM    805  O   PRO A  51      89.046 -21.032 -18.272  1.00  0.00           O  
ATOM    806  CB  PRO A  51      87.195 -18.955 -19.923  1.00  0.00           C  
ATOM    807  CG  PRO A  51      86.166 -18.715 -20.975  1.00  0.00           C  
ATOM    808  CD  PRO A  51      85.249 -19.907 -20.881  1.00  0.00           C  
ATOM    809  HA  PRO A  51      88.249 -20.704 -20.708  1.00  0.00           H  
ATOM    810 1HB  PRO A  51      86.850 -18.674 -18.917  1.00  0.00           H  
ATOM    811 2HB  PRO A  51      88.129 -18.405 -20.108  1.00  0.00           H  
ATOM    812 1HG  PRO A  51      85.643 -17.765 -20.787  1.00  0.00           H  
ATOM    813 2HG  PRO A  51      86.643 -18.625 -21.961  1.00  0.00           H  
ATOM    814 1HD  PRO A  51      84.485 -19.722 -20.114  1.00  0.00           H  
ATOM    815 2HD  PRO A  51      84.782 -20.089 -21.860  1.00  0.00           H  
ATOM    816  N   TRP A  52      86.916 -21.452 -17.791  1.00  0.00           N  
ATOM    817  CA  TRP A  52      87.253 -21.866 -16.424  1.00  0.00           C  
ATOM    818  C   TRP A  52      88.060 -23.162 -16.362  1.00  0.00           C  
ATOM    819  O   TRP A  52      88.886 -23.349 -15.468  1.00  0.00           O  
ATOM    820  CB  TRP A  52      85.971 -22.037 -15.604  1.00  0.00           C  
ATOM    821  CG  TRP A  52      85.308 -20.740 -15.253  1.00  0.00           C  
ATOM    822  CD1 TRP A  52      84.126 -20.271 -15.746  1.00  0.00           C  
ATOM    823  CD2 TRP A  52      85.784 -19.735 -14.328  1.00  0.00           C  
ATOM    824  CE2 TRP A  52      84.841 -18.705 -14.322  1.00  0.00           C  
ATOM    825  CE3 TRP A  52      86.919 -19.630 -13.514  1.00  0.00           C  
ATOM    826  NE1 TRP A  52      83.836 -19.048 -15.193  1.00  0.00           N  
ATOM    827  CZ2 TRP A  52      84.992 -17.575 -13.536  1.00  0.00           C  
ATOM    828  CZ3 TRP A  52      87.072 -18.495 -12.724  1.00  0.00           C  
ATOM    829  CH2 TRP A  52      86.133 -17.495 -12.734  1.00  0.00           C  
ATOM    830  H   TRP A  52      85.956 -21.508 -18.100  1.00  0.00           H  
ATOM    831  HA  TRP A  52      87.862 -21.086 -15.966  1.00  0.00           H  
ATOM    832 1HB  TRP A  52      85.261 -22.647 -16.164  1.00  0.00           H  
ATOM    833 2HB  TRP A  52      86.200 -22.567 -14.679  1.00  0.00           H  
ATOM    834  HD1 TRP A  52      83.503 -20.791 -16.470  1.00  0.00           H  
ATOM    835  HE1 TRP A  52      83.020 -18.490 -15.394  1.00  0.00           H  
ATOM    836  HE3 TRP A  52      87.667 -20.421 -13.500  1.00  0.00           H  
ATOM    837  HZ2 TRP A  52      84.258 -16.769 -13.530  1.00  0.00           H  
ATOM    838  HZ3 TRP A  52      87.959 -18.420 -12.095  1.00  0.00           H  
ATOM    839  HH2 TRP A  52      86.282 -16.620 -12.103  1.00  0.00           H  
ATOM    840  N   MET A  53      87.832 -24.069 -17.308  1.00  0.00           N  
ATOM    841  CA  MET A  53      88.520 -25.354 -17.284  1.00  0.00           C  
ATOM    842  C   MET A  53      89.900 -25.223 -17.898  1.00  0.00           C  
ATOM    843  O   MET A  53      90.792 -26.024 -17.617  1.00  0.00           O  
ATOM    844  CB  MET A  53      87.702 -26.414 -18.022  1.00  0.00           C  
ATOM    845  CG  MET A  53      86.348 -26.715 -17.394  1.00  0.00           C  
ATOM    846  SD  MET A  53      86.471 -27.143 -15.647  1.00  0.00           S  
ATOM    847  CE  MET A  53      87.218 -28.766 -15.748  1.00  0.00           C  
ATOM    848  H   MET A  53      87.181 -23.874 -18.054  1.00  0.00           H  
ATOM    849  HA  MET A  53      88.638 -25.663 -16.245  1.00  0.00           H  
ATOM    850 1HB  MET A  53      87.530 -26.092 -19.047  1.00  0.00           H  
ATOM    851 2HB  MET A  53      88.266 -27.346 -18.060  1.00  0.00           H  
ATOM    852 1HG  MET A  53      85.702 -25.843 -17.491  1.00  0.00           H  
ATOM    853 2HG  MET A  53      85.879 -27.545 -17.920  1.00  0.00           H  
ATOM    854 1HE  MET A  53      87.358 -29.166 -14.744  1.00  0.00           H  
ATOM    855 2HE  MET A  53      86.567 -29.432 -16.317  1.00  0.00           H  
ATOM    856 3HE  MET A  53      88.185 -28.692 -16.247  1.00  0.00           H  
ATOM    857  N   VAL A  54      90.107 -24.217 -18.745  1.00  0.00           N  
ATOM    858  CA  VAL A  54      91.443 -23.980 -19.296  1.00  0.00           C  
ATOM    859  C   VAL A  54      92.327 -23.476 -18.164  1.00  0.00           C  
ATOM    860  O   VAL A  54      93.470 -23.912 -18.015  1.00  0.00           O  
ATOM    861  CB  VAL A  54      91.404 -22.945 -20.437  1.00  0.00           C  
ATOM    862  CG1 VAL A  54      92.813 -22.620 -20.910  1.00  0.00           C  
ATOM    863  CG2 VAL A  54      90.560 -23.474 -21.585  1.00  0.00           C  
ATOM    864  H   VAL A  54      89.348 -23.609 -19.015  1.00  0.00           H  
ATOM    865  HA  VAL A  54      91.824 -24.919 -19.700  1.00  0.00           H  
ATOM    866  HB  VAL A  54      90.970 -22.019 -20.061  1.00  0.00           H  
ATOM    867 1HG1 VAL A  54      92.766 -21.887 -21.716  1.00  0.00           H  
ATOM    868 2HG1 VAL A  54      93.390 -22.209 -20.080  1.00  0.00           H  
ATOM    869 3HG1 VAL A  54      93.294 -23.527 -21.272  1.00  0.00           H  
ATOM    870 1HG2 VAL A  54      90.536 -22.738 -22.389  1.00  0.00           H  
ATOM    871 2HG2 VAL A  54      90.992 -24.402 -21.958  1.00  0.00           H  
ATOM    872 3HG2 VAL A  54      89.544 -23.660 -21.235  1.00  0.00           H  
ATOM    873  N   MET A  55      91.799 -22.552 -17.357  1.00  0.00           N  
ATOM    874  CA  MET A  55      92.562 -22.033 -16.198  1.00  0.00           C  
ATOM    875  C   MET A  55      92.845 -23.196 -15.235  1.00  0.00           C  
ATOM    876  O   MET A  55      93.937 -23.297 -14.675  1.00  0.00           O  
ATOM    877  CB  MET A  55      91.799 -20.915 -15.493  1.00  0.00           C  
ATOM    878  CG  MET A  55      92.512 -20.333 -14.280  1.00  0.00           C  
ATOM    879  SD  MET A  55      94.020 -19.446 -14.721  1.00  0.00           S  
ATOM    880  CE  MET A  55      94.667 -19.052 -13.099  1.00  0.00           C  
ATOM    881  H   MET A  55      90.869 -22.197 -17.532  1.00  0.00           H  
ATOM    882  HA  MET A  55      93.500 -21.614 -16.562  1.00  0.00           H  
ATOM    883 1HB  MET A  55      91.614 -20.102 -16.192  1.00  0.00           H  
ATOM    884 2HB  MET A  55      90.829 -21.289 -15.161  1.00  0.00           H  
ATOM    885 1HG  MET A  55      91.845 -19.646 -13.761  1.00  0.00           H  
ATOM    886 2HG  MET A  55      92.775 -21.136 -13.592  1.00  0.00           H  
ATOM    887 1HE  MET A  55      95.601 -18.500 -13.203  1.00  0.00           H  
ATOM    888 2HE  MET A  55      93.944 -18.443 -12.555  1.00  0.00           H  
ATOM    889 3HE  MET A  55      94.851 -19.976 -12.547  1.00  0.00           H  
ATOM    890  N   TRP A  56      91.880 -24.087 -15.024  1.00  0.00           N  
ATOM    891  CA  TRP A  56      92.161 -25.266 -14.196  1.00  0.00           C  
ATOM    892  C   TRP A  56      93.356 -26.069 -14.714  1.00  0.00           C  
ATOM    893  O   TRP A  56      94.175 -26.553 -13.935  1.00  0.00           O  
ATOM    894  CB  TRP A  56      90.930 -26.172 -14.137  1.00  0.00           C  
ATOM    895  CG  TRP A  56      89.971 -25.809 -13.042  1.00  0.00           C  
ATOM    896  CD1 TRP A  56      88.713 -25.311 -13.193  1.00  0.00           C  
ATOM    897  CD2 TRP A  56      90.192 -25.915 -11.614  1.00  0.00           C  
ATOM    898  CE2 TRP A  56      89.027 -25.464 -10.988  1.00  0.00           C  
ATOM    899  CE3 TRP A  56      91.270 -26.349 -10.831  1.00  0.00           C  
ATOM    900  NE1 TRP A  56      88.136 -25.100 -11.965  1.00  0.00           N  
ATOM    901  CZ2 TRP A  56      88.904 -25.432  -9.607  1.00  0.00           C  
ATOM    902  CZ3 TRP A  56      91.143 -26.318  -9.447  1.00  0.00           C  
ATOM    903  CH2 TRP A  56      89.990 -25.872  -8.851  1.00  0.00           C  
ATOM    904  H   TRP A  56      90.959 -23.973 -15.420  1.00  0.00           H  
ATOM    905  HA  TRP A  56      92.418 -24.929 -13.191  1.00  0.00           H  
ATOM    906 1HB  TRP A  56      90.398 -26.126 -15.086  1.00  0.00           H  
ATOM    907 2HB  TRP A  56      91.244 -27.205 -13.987  1.00  0.00           H  
ATOM    908  HD1 TRP A  56      88.232 -25.111 -14.150  1.00  0.00           H  
ATOM    909  HE1 TRP A  56      87.209 -24.734 -11.804  1.00  0.00           H  
ATOM    910  HE3 TRP A  56      92.186 -26.707 -11.299  1.00  0.00           H  
ATOM    911  HZ2 TRP A  56      87.996 -25.081  -9.116  1.00  0.00           H  
ATOM    912  HZ3 TRP A  56      91.987 -26.657  -8.845  1.00  0.00           H  
ATOM    913  HH2 TRP A  56      89.926 -25.861  -7.763  1.00  0.00           H  
ATOM    914  N   ALA A  57      93.490 -26.233 -16.034  1.00  0.00           N  
ATOM    915  CA  ALA A  57      94.682 -26.892 -16.581  1.00  0.00           C  
ATOM    916  C   ALA A  57      95.972 -26.121 -16.213  1.00  0.00           C  
ATOM    917  O   ALA A  57      97.003 -26.725 -15.914  1.00  0.00           O  
ATOM    918  CB  ALA A  57      94.562 -27.018 -18.080  1.00  0.00           C  
ATOM    919  H   ALA A  57      92.773 -25.907 -16.668  1.00  0.00           H  
ATOM    920  HA  ALA A  57      94.748 -27.889 -16.144  1.00  0.00           H  
ATOM    921 1HB  ALA A  57      95.453 -27.509 -18.477  1.00  0.00           H  
ATOM    922 2HB  ALA A  57      93.681 -27.612 -18.327  1.00  0.00           H  
ATOM    923 3HB  ALA A  57      94.468 -26.028 -18.522  1.00  0.00           H  
ATOM    924  N   ALA A  58      95.888 -24.806 -16.243  1.00  0.00           N  
ATOM    925  CA  ALA A  58      97.059 -23.979 -15.921  1.00  0.00           C  
ATOM    926  C   ALA A  58      97.470 -24.224 -14.484  1.00  0.00           C  
ATOM    927  O   ALA A  58      98.658 -24.290 -14.172  1.00  0.00           O  
ATOM    928  CB  ALA A  58      96.749 -22.520 -16.132  1.00  0.00           C  
ATOM    929  H   ALA A  58      95.017 -24.353 -16.487  1.00  0.00           H  
ATOM    930  HA  ALA A  58      97.871 -24.266 -16.590  1.00  0.00           H  
ATOM    931 1HB  ALA A  58      97.626 -21.923 -15.890  1.00  0.00           H  
ATOM    932 2HB  ALA A  58      96.473 -22.354 -17.174  1.00  0.00           H  
ATOM    933 3HB  ALA A  58      95.921 -22.228 -15.487  1.00  0.00           H  
ATOM    934  N   LEU A  59      96.483 -24.359 -13.602  1.00  0.00           N  
ATOM    935  CA  LEU A  59      96.788 -24.562 -12.192  1.00  0.00           C  
ATOM    936  C   LEU A  59      97.521 -25.894 -11.965  1.00  0.00           C  
ATOM    937  O   LEU A  59      98.429 -25.983 -11.138  1.00  0.00           O  
ATOM    938  CB  LEU A  59      95.495 -24.530 -11.367  1.00  0.00           C  
ATOM    939  CG  LEU A  59      94.792 -23.168 -11.281  1.00  0.00           C  
ATOM    940  CD1 LEU A  59      93.424 -23.342 -10.635  1.00  0.00           C  
ATOM    941  CD2 LEU A  59      95.655 -22.201 -10.486  1.00  0.00           C  
ATOM    942  H   LEU A  59      95.517 -24.325 -13.899  1.00  0.00           H  
ATOM    943  HA  LEU A  59      97.481 -23.784 -11.872  1.00  0.00           H  
ATOM    944 1HB  LEU A  59      94.790 -25.239 -11.798  1.00  0.00           H  
ATOM    945 2HB  LEU A  59      95.723 -24.849 -10.349  1.00  0.00           H  
ATOM    946  HG  LEU A  59      94.639 -22.775 -12.286  1.00  0.00           H  
ATOM    947 1HD1 LEU A  59      92.926 -22.374 -10.575  1.00  0.00           H  
ATOM    948 2HD1 LEU A  59      92.821 -24.022 -11.235  1.00  0.00           H  
ATOM    949 3HD1 LEU A  59      93.546 -23.750  -9.631  1.00  0.00           H  
ATOM    950 1HD2 LEU A  59      95.158 -21.233 -10.425  1.00  0.00           H  
ATOM    951 2HD2 LEU A  59      95.809 -22.594  -9.480  1.00  0.00           H  
ATOM    952 3HD2 LEU A  59      96.621 -22.082 -10.979  1.00  0.00           H  
ATOM    953  N   VAL A  60      97.154 -26.966 -12.690  1.00  0.00           N  
ATOM    954  CA  VAL A  60      97.868 -28.220 -12.577  1.00  0.00           C  
ATOM    955  C   VAL A  60      99.301 -28.032 -13.035  1.00  0.00           C  
ATOM    956  O   VAL A  60     100.235 -28.513 -12.393  1.00  0.00           O  
ATOM    957  CB  VAL A  60      97.186 -29.310 -13.424  1.00  0.00           C  
ATOM    958  CG1 VAL A  60      98.047 -30.564 -13.470  1.00  0.00           C  
ATOM    959  CG2 VAL A  60      95.809 -29.623 -12.856  1.00  0.00           C  
ATOM    960  H   VAL A  60      96.370 -26.902 -13.324  1.00  0.00           H  
ATOM    961  HA  VAL A  60      97.853 -28.532 -11.532  1.00  0.00           H  
ATOM    962  HB  VAL A  60      97.085 -28.952 -14.448  1.00  0.00           H  
ATOM    963 1HG1 VAL A  60      97.550 -31.323 -14.073  1.00  0.00           H  
ATOM    964 2HG1 VAL A  60      99.013 -30.324 -13.914  1.00  0.00           H  
ATOM    965 3HG1 VAL A  60      98.193 -30.942 -12.458  1.00  0.00           H  
ATOM    966 1HG2 VAL A  60      95.334 -30.394 -13.459  1.00  0.00           H  
ATOM    967 2HG2 VAL A  60      95.911 -29.976 -11.829  1.00  0.00           H  
ATOM    968 3HG2 VAL A  60      95.196 -28.721 -12.870  1.00  0.00           H  
ATOM    969  N   ALA A  61      99.507 -27.334 -14.149  1.00  0.00           N  
ATOM    970  CA  ALA A  61     100.871 -27.140 -14.663  1.00  0.00           C  
ATOM    971  C   ALA A  61     101.687 -26.371 -13.636  1.00  0.00           C  
ATOM    972  O   ALA A  61     102.864 -26.663 -13.419  1.00  0.00           O  
ATOM    973  CB  ALA A  61     100.863 -26.405 -15.997  1.00  0.00           C  
ATOM    974  H   ALA A  61      98.731 -26.932 -14.654  1.00  0.00           H  
ATOM    975  HA  ALA A  61     101.319 -28.122 -14.814  1.00  0.00           H  
ATOM    976 1HB  ALA A  61     101.885 -26.277 -16.348  1.00  0.00           H  
ATOM    977 2HB  ALA A  61     100.296 -26.984 -16.727  1.00  0.00           H  
ATOM    978 3HB  ALA A  61     100.397 -25.428 -15.869  1.00  0.00           H  
ATOM    979  N   LEU A  62     101.057 -25.394 -13.012  1.00  0.00           N  
ATOM    980  CA  LEU A  62     101.723 -24.592 -12.004  1.00  0.00           C  
ATOM    981  C   LEU A  62     102.124 -25.385 -10.758  1.00  0.00           C  
ATOM    982  O   LEU A  62     103.201 -25.181 -10.199  1.00  0.00           O  
ATOM    983  CB  LEU A  62     100.810 -23.430 -11.596  1.00  0.00           C  
ATOM    984  CG  LEU A  62     100.585 -22.353 -12.667  1.00  0.00           C  
ATOM    985  CD1 LEU A  62      99.513 -21.381 -12.192  1.00  0.00           C  
ATOM    986  CD2 LEU A  62     101.895 -21.629 -12.942  1.00  0.00           C  
ATOM    987  H   LEU A  62     100.092 -25.199 -13.237  1.00  0.00           H  
ATOM    988  HA  LEU A  62     102.644 -24.193 -12.432  1.00  0.00           H  
ATOM    989 1HB  LEU A  62      99.837 -23.832 -11.323  1.00  0.00           H  
ATOM    990 2HB  LEU A  62     101.238 -22.942 -10.721  1.00  0.00           H  
ATOM    991  HG  LEU A  62     100.230 -22.820 -13.585  1.00  0.00           H  
ATOM    992 1HD1 LEU A  62      99.353 -20.617 -12.953  1.00  0.00           H  
ATOM    993 2HD1 LEU A  62      98.582 -21.923 -12.022  1.00  0.00           H  
ATOM    994 3HD1 LEU A  62      99.833 -20.909 -11.264  1.00  0.00           H  
ATOM    995 1HD2 LEU A  62     101.736 -20.865 -13.703  1.00  0.00           H  
ATOM    996 2HD2 LEU A  62     102.252 -21.160 -12.025  1.00  0.00           H  
ATOM    997 3HD2 LEU A  62     102.638 -22.345 -13.296  1.00  0.00           H  
ATOM    998  N   TRP A  63     101.228 -26.287 -10.344  1.00  0.00           N  
ATOM    999  CA  TRP A  63     101.484 -27.189  -9.233  1.00  0.00           C  
ATOM   1000  C   TRP A  63     102.693 -28.083  -9.549  1.00  0.00           C  
ATOM   1001  O   TRP A  63     103.555 -28.302  -8.698  1.00  0.00           O  
ATOM   1002  CB  TRP A  63     100.254 -28.050  -8.946  1.00  0.00           C  
ATOM   1003  CG  TRP A  63      99.253 -27.384  -8.052  1.00  0.00           C  
ATOM   1004  CD1 TRP A  63      97.968 -27.056  -8.366  1.00  0.00           C  
ATOM   1005  CD2 TRP A  63      99.449 -26.957  -6.682  1.00  0.00           C  
ATOM   1006  CE2 TRP A  63      98.246 -26.390  -6.253  1.00  0.00           C  
ATOM   1007  CE3 TRP A  63     100.536 -27.012  -5.798  1.00  0.00           C  
ATOM   1008  NE1 TRP A  63      97.355 -26.458  -7.293  1.00  0.00           N  
ATOM   1009  CZ2 TRP A  63      98.093 -25.876  -4.976  1.00  0.00           C  
ATOM   1010  CZ3 TRP A  63     100.379 -26.496  -4.516  1.00  0.00           C  
ATOM   1011  CH2 TRP A  63      99.190 -25.943  -4.116  1.00  0.00           C  
ATOM   1012  H   TRP A  63     100.343 -26.341 -10.827  1.00  0.00           H  
ATOM   1013  HA  TRP A  63     101.732 -26.592  -8.353  1.00  0.00           H  
ATOM   1014 1HB  TRP A  63      99.760 -28.302  -9.885  1.00  0.00           H  
ATOM   1015 2HB  TRP A  63     100.562 -28.984  -8.478  1.00  0.00           H  
ATOM   1016  HD1 TRP A  63      97.496 -27.242  -9.330  1.00  0.00           H  
ATOM   1017  HE1 TRP A  63      96.403 -26.121  -7.271  1.00  0.00           H  
ATOM   1018  HE3 TRP A  63     101.482 -27.452  -6.109  1.00  0.00           H  
ATOM   1019  HZ2 TRP A  63      97.154 -25.432  -4.639  1.00  0.00           H  
ATOM   1020  HZ3 TRP A  63     101.230 -26.542  -3.835  1.00  0.00           H  
ATOM   1021  HH2 TRP A  63      99.102 -25.549  -3.104  1.00  0.00           H  
ATOM   1022  N   VAL A  64     102.778 -28.609 -10.768  1.00  0.00           N  
ATOM   1023  CA  VAL A  64     103.892 -29.475 -11.134  1.00  0.00           C  
ATOM   1024  C   VAL A  64     105.195 -28.674 -11.121  1.00  0.00           C  
ATOM   1025  O   VAL A  64     106.225 -29.152 -10.643  1.00  0.00           O  
ATOM   1026  CB  VAL A  64     103.671 -30.085 -12.531  1.00  0.00           C  
ATOM   1027  CG1 VAL A  64     104.903 -30.858 -12.977  1.00  0.00           C  
ATOM   1028  CG2 VAL A  64     102.444 -30.986 -12.514  1.00  0.00           C  
ATOM   1029  H   VAL A  64     102.062 -28.410 -11.452  1.00  0.00           H  
ATOM   1030  HA  VAL A  64     103.956 -30.286 -10.407  1.00  0.00           H  
ATOM   1031  HB  VAL A  64     103.520 -29.279 -13.249  1.00  0.00           H  
ATOM   1032 1HG1 VAL A  64     104.727 -31.282 -13.967  1.00  0.00           H  
ATOM   1033 2HG1 VAL A  64     105.759 -30.186 -13.017  1.00  0.00           H  
ATOM   1034 3HG1 VAL A  64     105.102 -31.662 -12.269  1.00  0.00           H  
ATOM   1035 1HG2 VAL A  64     102.292 -31.413 -13.504  1.00  0.00           H  
ATOM   1036 2HG2 VAL A  64     102.594 -31.788 -11.791  1.00  0.00           H  
ATOM   1037 3HG2 VAL A  64     101.569 -30.402 -12.232  1.00  0.00           H  
ATOM   1038  N   ALA A  65     105.149 -27.463 -11.644  1.00  0.00           N  
ATOM   1039  CA  ALA A  65     106.334 -26.624 -11.623  1.00  0.00           C  
ATOM   1040  C   ALA A  65     106.770 -26.354 -10.186  1.00  0.00           C  
ATOM   1041  O   ALA A  65     107.961 -26.334  -9.881  1.00  0.00           O  
ATOM   1042  CB  ALA A  65     106.097 -25.322 -12.361  1.00  0.00           C  
ATOM   1043  H   ALA A  65     104.301 -27.107 -12.062  1.00  0.00           H  
ATOM   1044  HA  ALA A  65     107.140 -27.164 -12.123  1.00  0.00           H  
ATOM   1045 1HB  ALA A  65     107.003 -24.714 -12.327  1.00  0.00           H  
ATOM   1046 2HB  ALA A  65     105.840 -25.532 -13.400  1.00  0.00           H  
ATOM   1047 3HB  ALA A  65     105.280 -24.779 -11.888  1.00  0.00           H  
ATOM   1048  N   LEU A  66     105.805 -26.143  -9.296  1.00  0.00           N  
ATOM   1049  CA  LEU A  66     106.147 -25.917  -7.902  1.00  0.00           C  
ATOM   1050  C   LEU A  66     106.766 -27.148  -7.235  1.00  0.00           C  
ATOM   1051  O   LEU A  66     107.716 -27.035  -6.460  1.00  0.00           O  
ATOM   1052  CB  LEU A  66     104.891 -25.491  -7.130  1.00  0.00           C  
ATOM   1053  CG  LEU A  66     105.099 -25.194  -5.638  1.00  0.00           C  
ATOM   1054  CD1 LEU A  66     106.147 -24.103  -5.478  1.00  0.00           C  
ATOM   1055  CD2 LEU A  66     103.774 -24.775  -5.016  1.00  0.00           C  
ATOM   1056  H   LEU A  66     104.833 -26.139  -9.571  1.00  0.00           H  
ATOM   1057  HA  LEU A  66     106.886 -25.117  -7.853  1.00  0.00           H  
ATOM   1058 1HB  LEU A  66     104.487 -24.593  -7.593  1.00  0.00           H  
ATOM   1059 2HB  LEU A  66     104.148 -26.284  -7.209  1.00  0.00           H  
ATOM   1060  HG  LEU A  66     105.468 -26.088  -5.136  1.00  0.00           H  
ATOM   1061 1HD1 LEU A  66     106.294 -23.892  -4.419  1.00  0.00           H  
ATOM   1062 2HD1 LEU A  66     107.089 -24.437  -5.914  1.00  0.00           H  
ATOM   1063 3HD1 LEU A  66     105.812 -23.198  -5.986  1.00  0.00           H  
ATOM   1064 1HD2 LEU A  66     103.921 -24.564  -3.957  1.00  0.00           H  
ATOM   1065 2HD2 LEU A  66     103.404 -23.880  -5.516  1.00  0.00           H  
ATOM   1066 3HD2 LEU A  66     103.049 -25.580  -5.129  1.00  0.00           H  
ATOM   1067  N   LEU A  67     106.226 -28.331  -7.533  1.00  0.00           N  
ATOM   1068  CA  LEU A  67     106.780 -29.599  -7.039  1.00  0.00           C  
ATOM   1069  C   LEU A  67     108.173 -29.822  -7.579  1.00  0.00           C  
ATOM   1070  O   LEU A  67     109.062 -30.281  -6.860  1.00  0.00           O  
ATOM   1071  CB  LEU A  67     105.882 -30.774  -7.442  1.00  0.00           C  
ATOM   1072  CG  LEU A  67     104.511 -30.831  -6.755  1.00  0.00           C  
ATOM   1073  CD1 LEU A  67     103.655 -31.904  -7.414  1.00  0.00           C  
ATOM   1074  CD2 LEU A  67     104.699 -31.115  -5.272  1.00  0.00           C  
ATOM   1075  H   LEU A  67     105.406 -28.348  -8.123  1.00  0.00           H  
ATOM   1076  HA  LEU A  67     106.827 -29.555  -5.952  1.00  0.00           H  
ATOM   1077 1HB  LEU A  67     105.712 -30.730  -8.517  1.00  0.00           H  
ATOM   1078 2HB  LEU A  67     106.404 -31.704  -7.217  1.00  0.00           H  
ATOM   1079  HG  LEU A  67     104.003 -29.876  -6.880  1.00  0.00           H  
ATOM   1080 1HD1 LEU A  67     102.681 -31.944  -6.927  1.00  0.00           H  
ATOM   1081 2HD1 LEU A  67     103.522 -31.665  -8.469  1.00  0.00           H  
ATOM   1082 3HD1 LEU A  67     104.148 -32.871  -7.320  1.00  0.00           H  
ATOM   1083 1HD2 LEU A  67     103.725 -31.155  -4.782  1.00  0.00           H  
ATOM   1084 2HD2 LEU A  67     105.206 -32.072  -5.146  1.00  0.00           H  
ATOM   1085 3HD2 LEU A  67     105.299 -30.324  -4.822  1.00  0.00           H  
ATOM   1086  N   ALA A  68     108.357 -29.494  -8.850  1.00  0.00           N  
ATOM   1087  CA  ALA A  68     109.681 -29.567  -9.470  1.00  0.00           C  
ATOM   1088  C   ALA A  68     110.678 -28.597  -8.839  1.00  0.00           C  
ATOM   1089  O   ALA A  68     111.857 -28.916  -8.688  1.00  0.00           O  
ATOM   1090  CB  ALA A  68     109.569 -29.330 -10.996  1.00  0.00           C  
ATOM   1091  H   ALA A  68     107.570 -29.188  -9.404  1.00  0.00           H  
ATOM   1092  HA  ALA A  68     110.084 -30.563  -9.295  1.00  0.00           H  
ATOM   1093 1HB  ALA A  68     110.560 -29.385 -11.447  1.00  0.00           H  
ATOM   1094 2HB  ALA A  68     108.926 -30.092 -11.437  1.00  0.00           H  
ATOM   1095 3HB  ALA A  68     109.141 -28.346 -11.181  1.00  0.00           H  
ATOM   1096  N   LEU A  69     110.225 -27.403  -8.459  1.00  0.00           N  
ATOM   1097  CA  LEU A  69     111.079 -26.475  -7.716  1.00  0.00           C  
ATOM   1098  C   LEU A  69     111.567 -27.147  -6.433  1.00  0.00           C  
ATOM   1099  O   LEU A  69     112.766 -27.180  -6.156  1.00  0.00           O  
ATOM   1100  CB  LEU A  69     110.315 -25.187  -7.380  1.00  0.00           C  
ATOM   1101  CG  LEU A  69     111.152 -24.059  -6.764  1.00  0.00           C  
ATOM   1102  CD1 LEU A  69     110.607 -22.713  -7.222  1.00  0.00           C  
ATOM   1103  CD2 LEU A  69     111.119 -24.174  -5.247  1.00  0.00           C  
ATOM   1104  H   LEU A  69     109.280 -27.129  -8.682  1.00  0.00           H  
ATOM   1105  HA  LEU A  69     111.943 -26.238  -8.337  1.00  0.00           H  
ATOM   1106 1HB  LEU A  69     109.864 -24.803  -8.294  1.00  0.00           H  
ATOM   1107 2HB  LEU A  69     109.516 -25.429  -6.679  1.00  0.00           H  
ATOM   1108  HG  LEU A  69     112.183 -24.137  -7.112  1.00  0.00           H  
ATOM   1109 1HD1 LEU A  69     111.202 -21.911  -6.784  1.00  0.00           H  
ATOM   1110 2HD1 LEU A  69     110.661 -22.650  -8.310  1.00  0.00           H  
ATOM   1111 3HD1 LEU A  69     109.570 -22.612  -6.903  1.00  0.00           H  
ATOM   1112 1HD2 LEU A  69     111.714 -23.372  -4.808  1.00  0.00           H  
ATOM   1113 2HD2 LEU A  69     110.089 -24.093  -4.897  1.00  0.00           H  
ATOM   1114 3HD2 LEU A  69     111.530 -25.137  -4.946  1.00  0.00           H  
ATOM   1115  N   ARG A  70     110.640 -27.684  -5.648  1.00  0.00           N  
ATOM   1116  CA  ARG A  70     110.983 -28.274  -4.352  1.00  0.00           C  
ATOM   1117  C   ARG A  70     111.881 -29.482  -4.515  1.00  0.00           C  
ATOM   1118  O   ARG A  70     112.773 -29.730  -3.702  1.00  0.00           O  
ATOM   1119  CB  ARG A  70     109.730 -28.684  -3.594  1.00  0.00           C  
ATOM   1120  CG  ARG A  70     108.891 -27.529  -3.070  1.00  0.00           C  
ATOM   1121  CD  ARG A  70     107.641 -28.005  -2.426  1.00  0.00           C  
ATOM   1122  NE  ARG A  70     106.857 -26.906  -1.885  1.00  0.00           N  
ATOM   1123  CZ  ARG A  70     105.653 -27.044  -1.297  1.00  0.00           C  
ATOM   1124  NH1 ARG A  70     105.109 -28.235  -1.178  1.00  0.00           N1+
ATOM   1125  NH2 ARG A  70     105.017 -25.979  -0.837  1.00  0.00           N  
ATOM   1126  H   ARG A  70     109.676 -27.685  -5.950  1.00  0.00           H  
ATOM   1127  HA  ARG A  70     111.532 -27.531  -3.769  1.00  0.00           H  
ATOM   1128 1HB  ARG A  70     109.093 -29.285  -4.244  1.00  0.00           H  
ATOM   1129 2HB  ARG A  70     110.006 -29.305  -2.743  1.00  0.00           H  
ATOM   1130 1HG  ARG A  70     109.466 -26.968  -2.332  1.00  0.00           H  
ATOM   1131 2HG  ARG A  70     108.622 -26.871  -3.896  1.00  0.00           H  
ATOM   1132 1HD  ARG A  70     107.031 -28.532  -3.159  1.00  0.00           H  
ATOM   1133 2HD  ARG A  70     107.888 -28.682  -1.607  1.00  0.00           H  
ATOM   1134  HE  ARG A  70     107.241 -25.974  -1.958  1.00  0.00           H  
ATOM   1135 1HH1 ARG A  70     105.595 -29.048  -1.530  1.00  0.00           H  
ATOM   1136 2HH1 ARG A  70     104.207 -28.337  -0.737  1.00  0.00           H  
ATOM   1137 1HH2 ARG A  70     105.435 -25.063  -0.928  1.00  0.00           H  
ATOM   1138 2HH2 ARG A  70     104.115 -26.082  -0.395  1.00  0.00           H  
ATOM   1139  N   ASN A  71     111.631 -30.230  -5.577  1.00  0.00           N  
ATOM   1140  CA  ASN A  71     112.376 -31.444  -5.878  1.00  0.00           C  
ATOM   1141  C   ASN A  71     113.692 -31.219  -6.599  1.00  0.00           C  
ATOM   1142  O   ASN A  71     114.412 -32.168  -6.893  1.00  0.00           O  
ATOM   1143  CB  ASN A  71     111.506 -32.385  -6.690  1.00  0.00           C  
ATOM   1144  CG  ASN A  71     111.996 -33.807  -6.646  1.00  0.00           C  
ATOM   1145  ND2 ASN A  71     111.980 -34.465  -7.777  1.00  0.00           N  
ATOM   1146  OD1 ASN A  71     112.388 -34.308  -5.586  1.00  0.00           O  
ATOM   1147  H   ASN A  71     110.891 -29.939  -6.200  1.00  0.00           H  
ATOM   1148  HA  ASN A  71     112.645 -31.927  -4.938  1.00  0.00           H  
ATOM   1149 1HB  ASN A  71     110.483 -32.354  -6.312  1.00  0.00           H  
ATOM   1150 2HB  ASN A  71     111.480 -32.054  -7.728  1.00  0.00           H  
ATOM   1151 1HD2 ASN A  71     112.294 -35.415  -7.807  1.00  0.00           H  
ATOM   1152 2HD2 ASN A  71     111.652 -34.019  -8.609  1.00  0.00           H  
ATOM   1153  N   GLY A  72     113.971 -29.975  -6.937  1.00  0.00           N  
ATOM   1154  CA  GLY A  72     115.197 -29.628  -7.636  1.00  0.00           C  
ATOM   1155  C   GLY A  72     115.246 -30.266  -9.019  1.00  0.00           C  
ATOM   1156  O   GLY A  72     116.319 -30.559  -9.537  1.00  0.00           O  
ATOM   1157  H   GLY A  72     113.315 -29.244  -6.706  1.00  0.00           H  
ATOM   1158 1HA  GLY A  72     115.268 -28.545  -7.729  1.00  0.00           H  
ATOM   1159 2HA  GLY A  72     116.054 -29.957  -7.049  1.00  0.00           H  
ATOM   1160  N   ASP A  73     114.079 -30.466  -9.630  1.00  0.00           N  
ATOM   1161  CA  ASP A  73     113.997 -31.198 -10.899  1.00  0.00           C  
ATOM   1162  C   ASP A  73     113.992 -30.230 -12.065  1.00  0.00           C  
ATOM   1163  O   ASP A  73     112.956 -29.661 -12.407  1.00  0.00           O  
ATOM   1164  CB  ASP A  73     112.742 -32.073 -10.949  1.00  0.00           C  
ATOM   1165  CG  ASP A  73     112.706 -32.988 -12.166  1.00  0.00           C  
ATOM   1166  OD1 ASP A  73     113.225 -32.606 -13.188  1.00  0.00           O  
ATOM   1167  OD2 ASP A  73     112.159 -34.060 -12.062  1.00  0.00           O1-
ATOM   1168  H   ASP A  73     113.232 -30.107  -9.215  1.00  0.00           H  
ATOM   1169  HA  ASP A  73     114.872 -31.845 -10.982  1.00  0.00           H  
ATOM   1170 1HB  ASP A  73     112.690 -32.686 -10.050  1.00  0.00           H  
ATOM   1171 2HB  ASP A  73     111.857 -31.438 -10.965  1.00  0.00           H  
ATOM   1172  N   LYS A  74     115.145 -30.034 -12.688  1.00  0.00           N  
ATOM   1173  CA  LYS A  74     115.266 -29.007 -13.730  1.00  0.00           C  
ATOM   1174  C   LYS A  74     114.445 -29.375 -14.958  1.00  0.00           C  
ATOM   1175  O   LYS A  74     113.834 -28.514 -15.589  1.00  0.00           O  
ATOM   1176  CB  LYS A  74     116.731 -28.803 -14.123  1.00  0.00           C  
ATOM   1177  CG  LYS A  74     117.580 -28.129 -13.054  1.00  0.00           C  
ATOM   1178  CD  LYS A  74     119.027 -27.991 -13.504  1.00  0.00           C  
ATOM   1179  CE  LYS A  74     119.878 -27.314 -12.438  1.00  0.00           C  
ATOM   1180  NZ  LYS A  74     121.304 -27.208 -12.848  1.00  0.00           N1+
ATOM   1181  H   LYS A  74     115.868 -30.472 -12.531  1.00  0.00           H  
ATOM   1182  HA  LYS A  74     114.881 -28.066 -13.336  1.00  0.00           H  
ATOM   1183 1HB  LYS A  74     117.184 -29.767 -14.352  1.00  0.00           H  
ATOM   1184 2HB  LYS A  74     116.784 -28.194 -15.025  1.00  0.00           H  
ATOM   1185 1HG  LYS A  74     117.180 -27.138 -12.841  1.00  0.00           H  
ATOM   1186 2HG  LYS A  74     117.548 -28.719 -12.138  1.00  0.00           H  
ATOM   1187 1HD  LYS A  74     119.440 -28.979 -13.711  1.00  0.00           H  
ATOM   1188 2HD  LYS A  74     119.069 -27.399 -14.419  1.00  0.00           H  
ATOM   1189 1HE  LYS A  74     119.492 -26.314 -12.246  1.00  0.00           H  
ATOM   1190 2HE  LYS A  74     119.822 -27.886 -11.512  1.00  0.00           H  
ATOM   1191 1HZ  LYS A  74     121.832 -26.755 -12.117  1.00  0.00           H  
ATOM   1192 2HZ  LYS A  74     121.679 -28.132 -13.012  1.00  0.00           H  
ATOM   1193 3HZ  LYS A  74     121.371 -26.664 -13.697  1.00  0.00           H  
ATOM   1194  N   GLU A  75     114.433 -30.657 -15.295  1.00  0.00           N  
ATOM   1195  CA  GLU A  75     113.742 -31.120 -16.491  1.00  0.00           C  
ATOM   1196  C   GLU A  75     112.214 -30.918 -16.412  1.00  0.00           C  
ATOM   1197  O   GLU A  75     111.595 -30.422 -17.354  1.00  0.00           O  
ATOM   1198  CB  GLU A  75     114.058 -32.598 -16.729  1.00  0.00           C  
ATOM   1199  CG  GLU A  75     113.428 -33.182 -17.986  1.00  0.00           C  
ATOM   1200  CD  GLU A  75     113.822 -34.613 -18.228  1.00  0.00           C  
ATOM   1201  OE1 GLU A  75     114.574 -35.142 -17.445  1.00  0.00           O  
ATOM   1202  OE2 GLU A  75     113.372 -35.175 -19.197  1.00  0.00           O1-
ATOM   1203  H   GLU A  75     114.819 -31.284 -14.848  1.00  0.00           H  
ATOM   1204  HA  GLU A  75     114.091 -30.531 -17.342  1.00  0.00           H  
ATOM   1205 1HB  GLU A  75     115.138 -32.733 -16.804  1.00  0.00           H  
ATOM   1206 2HB  GLU A  75     113.714 -33.185 -15.879  1.00  0.00           H  
ATOM   1207 1HG  GLU A  75     112.343 -33.126 -17.895  1.00  0.00           H  
ATOM   1208 2HG  GLU A  75     113.725 -32.578 -18.842  1.00  0.00           H  
ATOM   1209  N   VAL A  76     111.621 -31.304 -15.287  1.00  0.00           N  
ATOM   1210  CA  VAL A  76     110.183 -31.136 -15.105  1.00  0.00           C  
ATOM   1211  C   VAL A  76     109.869 -29.654 -14.908  1.00  0.00           C  
ATOM   1212  O   VAL A  76     108.865 -29.150 -15.414  1.00  0.00           O  
ATOM   1213  CB  VAL A  76     109.687 -31.941 -13.889  1.00  0.00           C  
ATOM   1214  CG1 VAL A  76     108.226 -31.627 -13.602  1.00  0.00           C  
ATOM   1215  CG2 VAL A  76     109.879 -33.428 -14.141  1.00  0.00           C  
ATOM   1216  H   VAL A  76     112.164 -31.721 -14.545  1.00  0.00           H  
ATOM   1217  HA  VAL A  76     109.676 -31.505 -15.996  1.00  0.00           H  
ATOM   1218  HB  VAL A  76     110.258 -31.643 -13.010  1.00  0.00           H  
ATOM   1219 1HG1 VAL A  76     107.893 -32.204 -12.741  1.00  0.00           H  
ATOM   1220 2HG1 VAL A  76     108.117 -30.564 -13.390  1.00  0.00           H  
ATOM   1221 3HG1 VAL A  76     107.621 -31.889 -14.469  1.00  0.00           H  
ATOM   1222 1HG2 VAL A  76     109.527 -33.992 -13.276  1.00  0.00           H  
ATOM   1223 2HG2 VAL A  76     109.313 -33.725 -15.023  1.00  0.00           H  
ATOM   1224 3HG2 VAL A  76     110.938 -33.637 -14.303  1.00  0.00           H  
ATOM   1225  N   PHE A  77     110.713 -28.936 -14.176  1.00  0.00           N  
ATOM   1226  CA  PHE A  77     110.438 -27.505 -13.956  1.00  0.00           C  
ATOM   1227  C   PHE A  77     110.277 -26.784 -15.302  1.00  0.00           C  
ATOM   1228  O   PHE A  77     109.336 -26.013 -15.495  1.00  0.00           O  
ATOM   1229  CB  PHE A  77     111.565 -26.854 -13.150  1.00  0.00           C  
ATOM   1230  CG  PHE A  77     111.291 -25.426 -12.772  1.00  0.00           C  
ATOM   1231  CD1 PHE A  77     110.548 -25.123 -11.641  1.00  0.00           C  
ATOM   1232  CD2 PHE A  77     111.777 -24.384 -13.546  1.00  0.00           C  
ATOM   1233  CE1 PHE A  77     110.296 -23.810 -11.293  1.00  0.00           C  
ATOM   1234  CE2 PHE A  77     111.527 -23.070 -13.199  1.00  0.00           C  
ATOM   1235  CZ  PHE A  77     110.786 -22.783 -12.071  1.00  0.00           C  
ATOM   1236  H   PHE A  77     111.539 -29.348 -13.766  1.00  0.00           H  
ATOM   1237  HA  PHE A  77     109.508 -27.413 -13.394  1.00  0.00           H  
ATOM   1238 1HB  PHE A  77     111.732 -27.422 -12.236  1.00  0.00           H  
ATOM   1239 2HB  PHE A  77     112.489 -26.883 -13.725  1.00  0.00           H  
ATOM   1240  HD1 PHE A  77     110.161 -25.935 -11.025  1.00  0.00           H  
ATOM   1241  HD2 PHE A  77     112.364 -24.610 -14.437  1.00  0.00           H  
ATOM   1242  HE1 PHE A  77     109.709 -23.586 -10.402  1.00  0.00           H  
ATOM   1243  HE2 PHE A  77     111.916 -22.258 -13.815  1.00  0.00           H  
ATOM   1244  HZ  PHE A  77     110.586 -21.748 -11.798  1.00  0.00           H  
ATOM   1245  N   LYS A  78     111.195 -27.037 -16.222  1.00  0.00           N  
ATOM   1246  CA  LYS A  78     111.098 -26.409 -17.542  1.00  0.00           C  
ATOM   1247  C   LYS A  78     109.831 -26.813 -18.289  1.00  0.00           C  
ATOM   1248  O   LYS A  78     109.143 -25.969 -18.865  1.00  0.00           O  
ATOM   1249  CB  LYS A  78     112.327 -26.758 -18.383  1.00  0.00           C  
ATOM   1250  CG  LYS A  78     113.603 -26.047 -17.957  1.00  0.00           C  
ATOM   1251  CD  LYS A  78     114.763 -26.390 -18.882  1.00  0.00           C  
ATOM   1252  CE  LYS A  78     116.048 -25.710 -18.435  1.00  0.00           C  
ATOM   1253  NZ  LYS A  78     115.964 -24.229 -18.545  1.00  0.00           N1+
ATOM   1254  H   LYS A  78     111.966 -27.660 -16.030  1.00  0.00           H  
ATOM   1255  HA  LYS A  78     111.060 -25.327 -17.409  1.00  0.00           H  
ATOM   1256 1HB  LYS A  78     112.508 -27.833 -18.334  1.00  0.00           H  
ATOM   1257 2HB  LYS A  78     112.136 -26.507 -19.427  1.00  0.00           H  
ATOM   1258 1HG  LYS A  78     113.443 -24.968 -17.975  1.00  0.00           H  
ATOM   1259 2HG  LYS A  78     113.862 -26.341 -16.941  1.00  0.00           H  
ATOM   1260 1HD  LYS A  78     114.914 -27.469 -18.891  1.00  0.00           H  
ATOM   1261 2HD  LYS A  78     114.525 -26.066 -19.896  1.00  0.00           H  
ATOM   1262 1HE  LYS A  78     116.257 -25.974 -17.400  1.00  0.00           H  
ATOM   1263 2HE  LYS A  78     116.878 -26.061 -19.050  1.00  0.00           H  
ATOM   1264 1HZ  LYS A  78     116.833 -23.817 -18.241  1.00  0.00           H  
ATOM   1265 2HZ  LYS A  78     115.787 -23.972 -19.506  1.00  0.00           H  
ATOM   1266 3HZ  LYS A  78     115.209 -23.890 -17.964  1.00  0.00           H  
ATOM   1267  N   LYS A  79     109.513 -28.108 -18.287  1.00  0.00           N  
ATOM   1268  CA  LYS A  79     108.313 -28.597 -18.964  1.00  0.00           C  
ATOM   1269  C   LYS A  79     106.997 -28.087 -18.378  1.00  0.00           C  
ATOM   1270  O   LYS A  79     106.079 -27.724 -19.113  1.00  0.00           O  
ATOM   1271  CB  LYS A  79     108.312 -30.126 -18.955  1.00  0.00           C  
ATOM   1272  CG  LYS A  79     109.364 -30.762 -19.854  1.00  0.00           C  
ATOM   1273  CD  LYS A  79     109.317 -32.281 -19.769  1.00  0.00           C  
ATOM   1274  CE  LYS A  79     110.449 -32.914 -20.564  1.00  0.00           C  
ATOM   1275  NZ  LYS A  79     110.423 -34.401 -20.482  1.00  0.00           N1+
ATOM   1276  H   LYS A  79     110.112 -28.766 -17.808  1.00  0.00           H  
ATOM   1277  HA  LYS A  79     108.332 -28.247 -19.996  1.00  0.00           H  
ATOM   1278 1HB  LYS A  79     108.478 -30.484 -17.940  1.00  0.00           H  
ATOM   1279 2HB  LYS A  79     107.334 -30.490 -19.274  1.00  0.00           H  
ATOM   1280 1HG  LYS A  79     109.192 -30.459 -20.886  1.00  0.00           H  
ATOM   1281 2HG  LYS A  79     110.353 -30.421 -19.553  1.00  0.00           H  
ATOM   1282 1HD  LYS A  79     109.398 -32.590 -18.726  1.00  0.00           H  
ATOM   1283 2HD  LYS A  79     108.365 -32.638 -20.163  1.00  0.00           H  
ATOM   1284 1HE  LYS A  79     110.371 -32.619 -21.609  1.00  0.00           H  
ATOM   1285 2HE  LYS A  79     111.405 -32.560 -20.180  1.00  0.00           H  
ATOM   1286 1HZ  LYS A  79     111.188 -34.781 -21.021  1.00  0.00           H  
ATOM   1287 2HZ  LYS A  79     110.515 -34.687 -19.517  1.00  0.00           H  
ATOM   1288 3HZ  LYS A  79     109.548 -34.742 -20.852  1.00  0.00           H  
ATOM   1289  N   ALA A  80     106.928 -28.068 -17.049  1.00  0.00           N  
ATOM   1290  CA  ALA A  80     105.726 -27.632 -16.360  1.00  0.00           C  
ATOM   1291  C   ALA A  80     105.594 -26.106 -16.542  1.00  0.00           C  
ATOM   1292  O   ALA A  80     104.492 -25.585 -16.720  1.00  0.00           O  
ATOM   1293  CB  ALA A  80     105.796 -28.015 -14.893  1.00  0.00           C  
ATOM   1294  H   ALA A  80     107.726 -28.364 -16.508  1.00  0.00           H  
ATOM   1295  HA  ALA A  80     104.872 -28.133 -16.817  1.00  0.00           H  
ATOM   1296 1HB  ALA A  80     104.890 -27.683 -14.388  1.00  0.00           H  
ATOM   1297 2HB  ALA A  80     105.884 -29.097 -14.804  1.00  0.00           H  
ATOM   1298 3HB  ALA A  80     106.661 -27.541 -14.435  1.00  0.00           H  
ATOM   1299  N   ALA A  81     106.716 -25.390 -16.495  1.00  0.00           N  
ATOM   1300  CA  ALA A  81     106.676 -23.922 -16.655  1.00  0.00           C  
ATOM   1301  C   ALA A  81     106.179 -23.539 -18.040  1.00  0.00           C  
ATOM   1302  O   ALA A  81     105.317 -22.671 -18.182  1.00  0.00           O  
ATOM   1303  CB  ALA A  81     108.041 -23.344 -16.419  1.00  0.00           C  
ATOM   1304  H   ALA A  81     107.607 -25.845 -16.351  1.00  0.00           H  
ATOM   1305  HA  ALA A  81     105.985 -23.520 -15.915  1.00  0.00           H  
ATOM   1306 1HB  ALA A  81     108.004 -22.262 -16.538  1.00  0.00           H  
ATOM   1307 2HB  ALA A  81     108.369 -23.588 -15.408  1.00  0.00           H  
ATOM   1308 3HB  ALA A  81     108.744 -23.765 -17.137  1.00  0.00           H  
ATOM   1309  N   GLU A  82     106.726 -24.190 -19.054  1.00  0.00           N  
ATOM   1310  CA  GLU A  82     106.338 -23.929 -20.441  1.00  0.00           C  
ATOM   1311  C   GLU A  82     104.903 -24.356 -20.649  1.00  0.00           C  
ATOM   1312  O   GLU A  82     104.154 -23.711 -21.382  1.00  0.00           O  
ATOM   1313  CB  GLU A  82     107.253 -24.670 -21.418  1.00  0.00           C  
ATOM   1314  CG  GLU A  82     108.650 -24.079 -21.542  1.00  0.00           C  
ATOM   1315  CD  GLU A  82     109.487 -24.768 -22.586  1.00  0.00           C  
ATOM   1316  OE1 GLU A  82     109.155 -25.870 -22.951  1.00  0.00           O  
ATOM   1317  OE2 GLU A  82     110.456 -24.191 -23.016  1.00  0.00           O1-
ATOM   1318  H   GLU A  82     107.433 -24.885 -18.863  1.00  0.00           H  
ATOM   1319  HA  GLU A  82     106.428 -22.859 -20.630  1.00  0.00           H  
ATOM   1320 1HB  GLU A  82     107.355 -25.709 -21.106  1.00  0.00           H  
ATOM   1321 2HB  GLU A  82     106.801 -24.670 -22.410  1.00  0.00           H  
ATOM   1322 1HG  GLU A  82     108.567 -23.024 -21.799  1.00  0.00           H  
ATOM   1323 2HG  GLU A  82     109.150 -24.152 -20.577  1.00  0.00           H  
ATOM   1324  N   SER A  83     104.485 -25.454 -20.009  1.00  0.00           N  
ATOM   1325  CA  SER A  83     103.097 -25.887 -20.087  1.00  0.00           C  
ATOM   1326  C   SER A  83     102.164 -24.859 -19.476  1.00  0.00           C  
ATOM   1327  O   SER A  83     101.141 -24.506 -20.063  1.00  0.00           O  
ATOM   1328  CB  SER A  83     102.924 -27.220 -19.383  1.00  0.00           C  
ATOM   1329  OG  SER A  83     101.582 -27.623 -19.395  1.00  0.00           O  
ATOM   1330  H   SER A  83     105.140 -25.993 -19.460  1.00  0.00           H  
ATOM   1331  HA  SER A  83     102.832 -26.011 -21.138  1.00  0.00           H  
ATOM   1332 1HB  SER A  83     103.536 -27.974 -19.874  1.00  0.00           H  
ATOM   1333 2HB  SER A  83     103.270 -27.134 -18.354  1.00  0.00           H  
ATOM   1334  HG  SER A  83     101.594 -28.582 -19.438  1.00  0.00           H  
ATOM   1335  N   ALA A  84     102.503 -24.362 -18.289  1.00  0.00           N  
ATOM   1336  CA  ALA A  84     101.665 -23.355 -17.650  1.00  0.00           C  
ATOM   1337  C   ALA A  84     101.539 -22.110 -18.515  1.00  0.00           C  
ATOM   1338  O   ALA A  84     100.470 -21.505 -18.597  1.00  0.00           O  
ATOM   1339  CB  ALA A  84     102.230 -23.015 -16.277  1.00  0.00           C  
ATOM   1340  H   ALA A  84     103.340 -24.675 -17.821  1.00  0.00           H  
ATOM   1341  HA  ALA A  84     100.666 -23.773 -17.533  1.00  0.00           H  
ATOM   1342 1HB  ALA A  84     101.601 -22.262 -15.803  1.00  0.00           H  
ATOM   1343 2HB  ALA A  84     102.252 -23.913 -15.660  1.00  0.00           H  
ATOM   1344 3HB  ALA A  84     103.240 -22.625 -16.388  1.00  0.00           H  
ATOM   1345  N   LEU A  85     102.638 -21.721 -19.162  1.00  0.00           N  
ATOM   1346  CA  LEU A  85     102.608 -20.531 -20.004  1.00  0.00           C  
ATOM   1347  C   LEU A  85     101.825 -20.794 -21.281  1.00  0.00           C  
ATOM   1348  O   LEU A  85     101.072 -19.939 -21.746  1.00  0.00           O  
ATOM   1349  CB  LEU A  85     104.033 -20.083 -20.353  1.00  0.00           C  
ATOM   1350  CG  LEU A  85     104.897 -19.636 -19.167  1.00  0.00           C  
ATOM   1351  CD1 LEU A  85     106.325 -19.399 -19.640  1.00  0.00           C  
ATOM   1352  CD2 LEU A  85     104.307 -18.374 -18.557  1.00  0.00           C  
ATOM   1353  H   LEU A  85     103.500 -22.243 -19.080  1.00  0.00           H  
ATOM   1354  HA  LEU A  85     102.120 -19.729 -19.452  1.00  0.00           H  
ATOM   1355 1HB  LEU A  85     104.546 -20.909 -20.844  1.00  0.00           H  
ATOM   1356 2HB  LEU A  85     103.975 -19.251 -21.054  1.00  0.00           H  
ATOM   1357  HG  LEU A  85     104.922 -20.425 -18.416  1.00  0.00           H  
ATOM   1358 1HD1 LEU A  85     106.939 -19.082 -18.798  1.00  0.00           H  
ATOM   1359 2HD1 LEU A  85     106.729 -20.323 -20.055  1.00  0.00           H  
ATOM   1360 3HD1 LEU A  85     106.332 -18.625 -20.407  1.00  0.00           H  
ATOM   1361 1HD2 LEU A  85     104.922 -18.054 -17.714  1.00  0.00           H  
ATOM   1362 2HD2 LEU A  85     104.285 -17.582 -19.307  1.00  0.00           H  
ATOM   1363 3HD2 LEU A  85     103.293 -18.575 -18.212  1.00  0.00           H  
ATOM   1364  N   GLU A  86     102.005 -21.980 -21.851  1.00  0.00           N  
ATOM   1365  CA  GLU A  86     101.272 -22.342 -23.069  1.00  0.00           C  
ATOM   1366  C   GLU A  86      99.761 -22.317 -22.802  1.00  0.00           C  
ATOM   1367  O   GLU A  86      98.985 -21.814 -23.615  1.00  0.00           O  
ATOM   1368  CB  GLU A  86     101.700 -23.725 -23.563  1.00  0.00           C  
ATOM   1369  CG  GLU A  86     101.001 -24.179 -24.837  1.00  0.00           C  
ATOM   1370  CD  GLU A  86     101.532 -25.484 -25.362  1.00  0.00           C  
ATOM   1371  OE1 GLU A  86     102.519 -25.952 -24.846  1.00  0.00           O  
ATOM   1372  OE2 GLU A  86     100.950 -26.014 -26.279  1.00  0.00           O1-
ATOM   1373  H   GLU A  86     102.648 -22.645 -21.450  1.00  0.00           H  
ATOM   1374  HA  GLU A  86     101.503 -21.608 -23.842  1.00  0.00           H  
ATOM   1375 1HB  GLU A  86     102.772 -23.729 -23.751  1.00  0.00           H  
ATOM   1376 2HB  GLU A  86     101.499 -24.465 -22.789  1.00  0.00           H  
ATOM   1377 1HG  GLU A  86      99.935 -24.290 -24.635  1.00  0.00           H  
ATOM   1378 2HG  GLU A  86     101.119 -23.411 -25.599  1.00  0.00           H  
ATOM   1379  N   VAL A  87      99.342 -22.861 -21.660  1.00  0.00           N  
ATOM   1380  CA  VAL A  87      97.924 -22.871 -21.283  1.00  0.00           C  
ATOM   1381  C   VAL A  87      97.420 -21.445 -20.978  1.00  0.00           C  
ATOM   1382  O   VAL A  87      96.308 -21.075 -21.352  1.00  0.00           O  
ATOM   1383  CB  VAL A  87      97.708 -23.768 -20.050  1.00  0.00           C  
ATOM   1384  CG1 VAL A  87      96.272 -23.664 -19.559  1.00  0.00           C  
ATOM   1385  CG2 VAL A  87      98.060 -25.208 -20.389  1.00  0.00           C  
ATOM   1386  H   VAL A  87     100.018 -23.278 -21.037  1.00  0.00           H  
ATOM   1387  HA  VAL A  87      97.346 -23.276 -22.115  1.00  0.00           H  
ATOM   1388  HB  VAL A  87      98.350 -23.418 -19.241  1.00  0.00           H  
ATOM   1389 1HG1 VAL A  87      96.137 -24.304 -18.687  1.00  0.00           H  
ATOM   1390 2HG1 VAL A  87      96.053 -22.631 -19.289  1.00  0.00           H  
ATOM   1391 3HG1 VAL A  87      95.594 -23.983 -20.351  1.00  0.00           H  
ATOM   1392 1HG2 VAL A  87      97.906 -25.837 -19.512  1.00  0.00           H  
ATOM   1393 2HG2 VAL A  87      97.422 -25.557 -21.202  1.00  0.00           H  
ATOM   1394 3HG2 VAL A  87      99.103 -25.265 -20.697  1.00  0.00           H  
ATOM   1395  N   ALA A  88      98.241 -20.651 -20.300  1.00  0.00           N  
ATOM   1396  CA  ALA A  88      97.845 -19.270 -20.007  1.00  0.00           C  
ATOM   1397  C   ALA A  88      97.511 -18.534 -21.315  1.00  0.00           C  
ATOM   1398  O   ALA A  88      96.536 -17.785 -21.387  1.00  0.00           O  
ATOM   1399  CB  ALA A  88      98.916 -18.563 -19.248  1.00  0.00           C  
ATOM   1400  H   ALA A  88      99.140 -20.983 -19.983  1.00  0.00           H  
ATOM   1401  HA  ALA A  88      96.943 -19.300 -19.393  1.00  0.00           H  
ATOM   1402 1HB  ALA A  88      98.601 -17.540 -19.040  1.00  0.00           H  
ATOM   1403 2HB  ALA A  88      99.102 -19.083 -18.308  1.00  0.00           H  
ATOM   1404 3HB  ALA A  88      99.829 -18.546 -19.839  1.00  0.00           H  
ATOM   1405  N   LYS A  89      98.327 -18.753 -22.344  1.00  0.00           N  
ATOM   1406  CA  LYS A  89      98.049 -18.168 -23.659  1.00  0.00           C  
ATOM   1407  C   LYS A  89      96.772 -18.740 -24.277  1.00  0.00           C  
ATOM   1408  O   LYS A  89      95.992 -18.015 -24.894  1.00  0.00           O  
ATOM   1409  CB  LYS A  89      99.231 -18.396 -24.603  1.00  0.00           C  
ATOM   1410  CG  LYS A  89     100.463 -17.565 -24.280  1.00  0.00           C  
ATOM   1411  CD  LYS A  89     101.578 -17.815 -25.283  1.00  0.00           C  
ATOM   1412  CE  LYS A  89     102.799 -16.957 -24.982  1.00  0.00           C  
ATOM   1413  NZ  LYS A  89     103.875 -17.147 -25.992  1.00  0.00           N1+
ATOM   1414  H   LYS A  89      99.148 -19.327 -22.224  1.00  0.00           H  
ATOM   1415  HA  LYS A  89      97.884 -17.098 -23.535  1.00  0.00           H  
ATOM   1416 1HB  LYS A  89      99.520 -19.447 -24.578  1.00  0.00           H  
ATOM   1417 2HB  LYS A  89      98.930 -18.165 -25.625  1.00  0.00           H  
ATOM   1418 1HG  LYS A  89     100.203 -16.506 -24.296  1.00  0.00           H  
ATOM   1419 2HG  LYS A  89     100.820 -17.816 -23.281  1.00  0.00           H  
ATOM   1420 1HD  LYS A  89     101.868 -18.867 -25.250  1.00  0.00           H  
ATOM   1421 2HD  LYS A  89     101.223 -17.586 -26.288  1.00  0.00           H  
ATOM   1422 1HE  LYS A  89     102.509 -15.907 -24.971  1.00  0.00           H  
ATOM   1423 2HE  LYS A  89     103.191 -17.213 -23.999  1.00  0.00           H  
ATOM   1424 1HZ  LYS A  89     104.665 -16.560 -25.757  1.00  0.00           H  
ATOM   1425 2HZ  LYS A  89     104.165 -18.114 -25.999  1.00  0.00           H  
ATOM   1426 3HZ  LYS A  89     103.529 -16.893 -26.907  1.00  0.00           H  
ATOM   1427  N   ARG A  90      96.539 -20.038 -24.122  1.00  0.00           N  
ATOM   1428  CA  ARG A  90      95.291 -20.635 -24.623  1.00  0.00           C  
ATOM   1429  C   ARG A  90      94.080 -20.058 -23.880  1.00  0.00           C  
ATOM   1430  O   ARG A  90      93.016 -19.858 -24.467  1.00  0.00           O  
ATOM   1431  CB  ARG A  90      95.310 -22.148 -24.463  1.00  0.00           C  
ATOM   1432  CG  ARG A  90      96.332 -22.870 -25.326  1.00  0.00           C  
ATOM   1433  CD  ARG A  90      95.920 -22.902 -26.753  1.00  0.00           C  
ATOM   1434  NE  ARG A  90      94.701 -23.670 -26.948  1.00  0.00           N  
ATOM   1435  CZ  ARG A  90      94.660 -25.000 -27.162  1.00  0.00           C  
ATOM   1436  NH1 ARG A  90      95.775 -25.693 -27.204  1.00  0.00           N1+
ATOM   1437  NH2 ARG A  90      93.496 -25.606 -27.329  1.00  0.00           N  
ATOM   1438  H   ARG A  90      97.217 -20.629 -23.659  1.00  0.00           H  
ATOM   1439  HA  ARG A  90      95.193 -20.395 -25.683  1.00  0.00           H  
ATOM   1440 1HB  ARG A  90      95.519 -22.399 -23.423  1.00  0.00           H  
ATOM   1441 2HB  ARG A  90      94.327 -22.553 -24.704  1.00  0.00           H  
ATOM   1442 1HG  ARG A  90      97.292 -22.361 -25.257  1.00  0.00           H  
ATOM   1443 2HG  ARG A  90      96.441 -23.899 -24.976  1.00  0.00           H  
ATOM   1444 1HD  ARG A  90      95.745 -21.887 -27.103  1.00  0.00           H  
ATOM   1445 2HD  ARG A  90      96.710 -23.360 -27.348  1.00  0.00           H  
ATOM   1446  HE  ARG A  90      93.823 -23.170 -26.923  1.00  0.00           H  
ATOM   1447 1HH1 ARG A  90      96.664 -25.230 -27.076  1.00  0.00           H  
ATOM   1448 2HH1 ARG A  90      95.743 -26.690 -27.364  1.00  0.00           H  
ATOM   1449 1HH2 ARG A  90      92.640 -25.072 -27.296  1.00  0.00           H  
ATOM   1450 2HH2 ARG A  90      93.465 -26.601 -27.488  1.00  0.00           H  
ATOM   1451  N   LEU A  91      94.247 -19.794 -22.591  1.00  0.00           N  
ATOM   1452  CA  LEU A  91      93.191 -19.157 -21.808  1.00  0.00           C  
ATOM   1453  C   LEU A  91      92.852 -17.757 -22.341  1.00  0.00           C  
ATOM   1454  O   LEU A  91      91.685 -17.372 -22.410  1.00  0.00           O  
ATOM   1455  CB  LEU A  91      93.614 -19.063 -20.337  1.00  0.00           C  
ATOM   1456  CG  LEU A  91      92.608 -18.385 -19.398  1.00  0.00           C  
ATOM   1457  CD1 LEU A  91      91.287 -19.142 -19.434  1.00  0.00           C  
ATOM   1458  CD2 LEU A  91      93.176 -18.347 -17.987  1.00  0.00           C  
ATOM   1459  H   LEU A  91      95.117 -20.034 -22.138  1.00  0.00           H  
ATOM   1460  HA  LEU A  91      92.288 -19.765 -21.888  1.00  0.00           H  
ATOM   1461 1HB  LEU A  91      93.791 -20.071 -19.962  1.00  0.00           H  
ATOM   1462 2HB  LEU A  91      94.549 -18.507 -20.280  1.00  0.00           H  
ATOM   1463  HG  LEU A  91      92.419 -17.368 -19.740  1.00  0.00           H  
ATOM   1464 1HD1 LEU A  91      90.572 -18.660 -18.768  1.00  0.00           H  
ATOM   1465 2HD1 LEU A  91      90.893 -19.138 -20.451  1.00  0.00           H  
ATOM   1466 3HD1 LEU A  91      91.448 -20.170 -19.112  1.00  0.00           H  
ATOM   1467 1HD2 LEU A  91      92.463 -17.865 -17.320  1.00  0.00           H  
ATOM   1468 2HD2 LEU A  91      93.365 -19.364 -17.643  1.00  0.00           H  
ATOM   1469 3HD2 LEU A  91      94.112 -17.786 -17.987  1.00  0.00           H  
ATOM   1470  N   VAL A  92      93.872 -16.997 -22.717  1.00  0.00           N  
ATOM   1471  CA  VAL A  92      93.596 -15.668 -23.288  1.00  0.00           C  
ATOM   1472  C   VAL A  92      92.845 -15.812 -24.611  1.00  0.00           C  
ATOM   1473  O   VAL A  92      91.875 -15.100 -24.867  1.00  0.00           O  
ATOM   1474  CB  VAL A  92      94.906 -14.891 -23.519  1.00  0.00           C  
ATOM   1475  CG1 VAL A  92      94.628 -13.580 -24.240  1.00  0.00           C  
ATOM   1476  CG2 VAL A  92      95.601 -14.638 -22.190  1.00  0.00           C  
ATOM   1477  H   VAL A  92      94.831 -17.303 -22.625  1.00  0.00           H  
ATOM   1478  HA  VAL A  92      92.957 -15.120 -22.593  1.00  0.00           H  
ATOM   1479  HB  VAL A  92      95.558 -15.480 -24.165  1.00  0.00           H  
ATOM   1480 1HG1 VAL A  92      95.563 -13.044 -24.396  1.00  0.00           H  
ATOM   1481 2HG1 VAL A  92      94.162 -13.786 -25.204  1.00  0.00           H  
ATOM   1482 3HG1 VAL A  92      93.957 -12.968 -23.636  1.00  0.00           H  
ATOM   1483 1HG2 VAL A  92      96.526 -14.090 -22.362  1.00  0.00           H  
ATOM   1484 2HG2 VAL A  92      94.948 -14.055 -21.543  1.00  0.00           H  
ATOM   1485 3HG2 VAL A  92      95.828 -15.591 -21.712  1.00  0.00           H  
ATOM   1486  N   GLU A  93      93.286 -16.731 -25.461  1.00  0.00           N  
ATOM   1487  CA  GLU A  93      92.615 -16.885 -26.756  1.00  0.00           C  
ATOM   1488  C   GLU A  93      91.129 -17.189 -26.605  1.00  0.00           C  
ATOM   1489  O   GLU A  93      90.291 -16.596 -27.286  1.00  0.00           O  
ATOM   1490  CB  GLU A  93      93.284 -17.998 -27.567  1.00  0.00           C  
ATOM   1491  CG  GLU A  93      94.661 -17.642 -28.108  1.00  0.00           C  
ATOM   1492  CD  GLU A  93      95.299 -18.767 -28.873  1.00  0.00           C  
ATOM   1493  OE1 GLU A  93      94.766 -19.853 -28.850  1.00  0.00           O  
ATOM   1494  OE2 GLU A  93      96.321 -18.545 -29.479  1.00  0.00           O1-
ATOM   1495  H   GLU A  93      94.071 -17.328 -25.240  1.00  0.00           H  
ATOM   1496  HA  GLU A  93      92.688 -15.942 -27.298  1.00  0.00           H  
ATOM   1497 1HB  GLU A  93      93.386 -18.889 -26.947  1.00  0.00           H  
ATOM   1498 2HB  GLU A  93      92.650 -18.260 -28.415  1.00  0.00           H  
ATOM   1499 1HG  GLU A  93      94.571 -16.777 -28.764  1.00  0.00           H  
ATOM   1500 2HG  GLU A  93      95.305 -17.364 -27.274  1.00  0.00           H  
ATOM   1501  N   VAL A  94      90.792 -18.109 -25.713  1.00  0.00           N  
ATOM   1502  CA  VAL A  94      89.402 -18.483 -25.484  1.00  0.00           C  
ATOM   1503  C   VAL A  94      88.638 -17.398 -24.727  1.00  0.00           C  
ATOM   1504  O   VAL A  94      87.534 -17.017 -25.114  1.00  0.00           O  
ATOM   1505  CB  VAL A  94      89.334 -19.801 -24.690  1.00  0.00           C  
ATOM   1506  CG1 VAL A  94      87.891 -20.145 -24.352  1.00  0.00           C  
ATOM   1507  CG2 VAL A  94      89.982 -20.922 -25.491  1.00  0.00           C  
ATOM   1508  H   VAL A  94      91.518 -18.564 -25.178  1.00  0.00           H  
ATOM   1509  HA  VAL A  94      88.921 -18.630 -26.451  1.00  0.00           H  
ATOM   1510  HB  VAL A  94      89.864 -19.675 -23.746  1.00  0.00           H  
ATOM   1511 1HG1 VAL A  94      87.862 -21.079 -23.791  1.00  0.00           H  
ATOM   1512 2HG1 VAL A  94      87.459 -19.347 -23.749  1.00  0.00           H  
ATOM   1513 3HG1 VAL A  94      87.319 -20.258 -25.273  1.00  0.00           H  
ATOM   1514 1HG2 VAL A  94      89.931 -21.851 -24.923  1.00  0.00           H  
ATOM   1515 2HG2 VAL A  94      89.456 -21.045 -26.437  1.00  0.00           H  
ATOM   1516 3HG2 VAL A  94      91.025 -20.674 -25.686  1.00  0.00           H  
ATOM   1517  N   ALA A  95      89.235 -16.901 -23.645  1.00  0.00           N  
ATOM   1518  CA  ALA A  95      88.603 -15.876 -22.834  1.00  0.00           C  
ATOM   1519  C   ALA A  95      88.383 -14.600 -23.634  1.00  0.00           C  
ATOM   1520  O   ALA A  95      87.381 -13.908 -23.454  1.00  0.00           O  
ATOM   1521  CB  ALA A  95      89.447 -15.578 -21.593  1.00  0.00           C  
ATOM   1522  H   ALA A  95      90.147 -17.245 -23.379  1.00  0.00           H  
ATOM   1523  HA  ALA A  95      87.629 -16.245 -22.515  1.00  0.00           H  
ATOM   1524 1HB  ALA A  95      88.959 -14.807 -20.997  1.00  0.00           H  
ATOM   1525 2HB  ALA A  95      89.551 -16.485 -20.998  1.00  0.00           H  
ATOM   1526 3HB  ALA A  95      90.433 -15.231 -21.898  1.00  0.00           H  
ATOM   1527  N   SER A  96      89.315 -14.278 -24.527  1.00  0.00           N  
ATOM   1528  CA  SER A  96      89.183 -13.069 -25.338  1.00  0.00           C  
ATOM   1529  C   SER A  96      87.970 -13.161 -26.243  1.00  0.00           C  
ATOM   1530  O   SER A  96      87.140 -12.252 -26.282  1.00  0.00           O  
ATOM   1531  CB  SER A  96      90.433 -12.854 -26.170  1.00  0.00           C  
ATOM   1532  OG  SER A  96      90.296 -11.729 -26.996  1.00  0.00           O  
ATOM   1533  H   SER A  96      90.126 -14.868 -24.651  1.00  0.00           H  
ATOM   1534  HA  SER A  96      89.058 -12.216 -24.669  1.00  0.00           H  
ATOM   1535 1HB  SER A  96      91.291 -12.722 -25.512  1.00  0.00           H  
ATOM   1536 2HB  SER A  96      90.619 -13.735 -26.781  1.00  0.00           H  
ATOM   1537  HG  SER A  96      91.124 -11.653 -27.478  1.00  0.00           H  
ATOM   1538  N   LYS A  97      87.881 -14.272 -26.970  1.00  0.00           N  
ATOM   1539  CA  LYS A  97      86.784 -14.501 -27.900  1.00  0.00           C  
ATOM   1540  C   LYS A  97      85.431 -14.553 -27.209  1.00  0.00           C  
ATOM   1541  O   LYS A  97      84.419 -14.169 -27.794  1.00  0.00           O  
ATOM   1542  CB  LYS A  97      87.016 -15.797 -28.677  1.00  0.00           C  
ATOM   1543  CG  LYS A  97      88.122 -15.715 -29.722  1.00  0.00           C  
ATOM   1544  CD  LYS A  97      88.263 -17.025 -30.481  1.00  0.00           C  
ATOM   1545  CE  LYS A  97      89.329 -16.928 -31.562  1.00  0.00           C  
ATOM   1546  NZ  LYS A  97      89.447 -18.188 -32.343  1.00  0.00           N1+
ATOM   1547  H   LYS A  97      88.598 -14.977 -26.871  1.00  0.00           H  
ATOM   1548  HA  LYS A  97      86.749 -13.670 -28.604  1.00  0.00           H  
ATOM   1549 1HB  LYS A  97      87.272 -16.598 -27.983  1.00  0.00           H  
ATOM   1550 2HB  LYS A  97      86.096 -16.086 -29.185  1.00  0.00           H  
ATOM   1551 1HG  LYS A  97      87.895 -14.917 -30.430  1.00  0.00           H  
ATOM   1552 2HG  LYS A  97      89.067 -15.485 -29.233  1.00  0.00           H  
ATOM   1553 1HD  LYS A  97      88.532 -17.823 -29.788  1.00  0.00           H  
ATOM   1554 2HD  LYS A  97      87.310 -17.280 -30.947  1.00  0.00           H  
ATOM   1555 1HE  LYS A  97      89.084 -16.113 -32.244  1.00  0.00           H  
ATOM   1556 2HE  LYS A  97      90.294 -16.709 -31.103  1.00  0.00           H  
ATOM   1557 1HZ  LYS A  97      90.164 -18.083 -33.049  1.00  0.00           H  
ATOM   1558 2HZ  LYS A  97      89.693 -18.948 -31.725  1.00  0.00           H  
ATOM   1559 3HZ  LYS A  97      88.565 -18.392 -32.791  1.00  0.00           H  
ATOM   1560  N   GLU A  98      85.402 -15.036 -25.975  1.00  0.00           N  
ATOM   1561  CA  GLU A  98      84.150 -15.095 -25.232  1.00  0.00           C  
ATOM   1562  C   GLU A  98      83.794 -13.779 -24.543  1.00  0.00           C  
ATOM   1563  O   GLU A  98      82.755 -13.679 -23.893  1.00  0.00           O  
ATOM   1564  CB  GLU A  98      84.221 -16.213 -24.190  1.00  0.00           C  
ATOM   1565  CG  GLU A  98      84.339 -17.614 -24.777  1.00  0.00           C  
ATOM   1566  CD  GLU A  98      83.121 -18.023 -25.558  1.00  0.00           C  
ATOM   1567  OE1 GLU A  98      82.047 -17.591 -25.218  1.00  0.00           O  
ATOM   1568  OE2 GLU A  98      83.266 -18.772 -26.495  1.00  0.00           O1-
ATOM   1569  H   GLU A  98      86.251 -15.366 -25.536  1.00  0.00           H  
ATOM   1570  HA  GLU A  98      83.343 -15.312 -25.932  1.00  0.00           H  
ATOM   1571 1HB  GLU A  98      85.079 -16.050 -23.539  1.00  0.00           H  
ATOM   1572 2HB  GLU A  98      83.327 -16.186 -23.566  1.00  0.00           H  
ATOM   1573 1HG  GLU A  98      85.206 -17.648 -25.434  1.00  0.00           H  
ATOM   1574 2HG  GLU A  98      84.501 -18.322 -23.966  1.00  0.00           H  
ATOM   1575  N   GLY A  99      84.652 -12.771 -24.683  1.00  0.00           N  
ATOM   1576  CA  GLY A  99      84.398 -11.476 -24.071  1.00  0.00           C  
ATOM   1577  C   GLY A  99      84.553 -11.551 -22.564  1.00  0.00           C  
ATOM   1578  O   GLY A  99      83.777 -10.953 -21.813  1.00  0.00           O  
ATOM   1579  H   GLY A  99      85.497 -12.903 -25.222  1.00  0.00           H  
ATOM   1580 1HA  GLY A  99      85.089 -10.740 -24.479  1.00  0.00           H  
ATOM   1581 2HA  GLY A  99      83.390 -11.147 -24.324  1.00  0.00           H  
ATOM   1582  N   ASP A 100      85.555 -12.309 -22.125  1.00  0.00           N  
ATOM   1583  CA  ASP A 100      85.799 -12.521 -20.703  1.00  0.00           C  
ATOM   1584  C   ASP A 100      87.197 -12.020 -20.338  1.00  0.00           C  
ATOM   1585  O   ASP A 100      88.129 -12.811 -20.186  1.00  0.00           O  
ATOM   1586  CB  ASP A 100      85.659 -14.001 -20.339  1.00  0.00           C  
ATOM   1587  CG  ASP A 100      85.758 -14.255 -18.841  1.00  0.00           C  
ATOM   1588  OD1 ASP A 100      86.449 -13.519 -18.178  1.00  0.00           O  
ATOM   1589  OD2 ASP A 100      85.143 -15.184 -18.374  1.00  0.00           O1-
ATOM   1590  H   ASP A 100      86.164 -12.751 -22.799  1.00  0.00           H  
ATOM   1591  HA  ASP A 100      85.060 -11.954 -20.135  1.00  0.00           H  
ATOM   1592 1HB  ASP A 100      84.695 -14.372 -20.691  1.00  0.00           H  
ATOM   1593 2HB  ASP A 100      86.435 -14.575 -20.843  1.00  0.00           H  
ATOM   1594  N   PRO A 101      87.353 -10.695 -20.198  1.00  0.00           N  
ATOM   1595  CA  PRO A 101      88.669 -10.146 -19.858  1.00  0.00           C  
ATOM   1596  C   PRO A 101      89.126 -10.495 -18.436  1.00  0.00           C  
ATOM   1597  O   PRO A 101      90.315 -10.425 -18.121  1.00  0.00           O  
ATOM   1598  CB  PRO A 101      88.445  -8.638 -20.015  1.00  0.00           C  
ATOM   1599  CG  PRO A 101      86.983  -8.459 -19.788  1.00  0.00           C  
ATOM   1600  CD  PRO A 101      86.353  -9.668 -20.426  1.00  0.00           C  
ATOM   1601  HA  PRO A 101      89.414 -10.523 -20.574  1.00  0.00           H  
ATOM   1602 1HB  PRO A 101      89.062  -8.088 -19.289  1.00  0.00           H  
ATOM   1603 2HB  PRO A 101      88.765  -8.313 -21.017  1.00  0.00           H  
ATOM   1604 1HG  PRO A 101      86.773  -8.390 -18.709  1.00  0.00           H  
ATOM   1605 2HG  PRO A 101      86.641  -7.515 -20.239  1.00  0.00           H  
ATOM   1606 1HD  PRO A 101      85.405  -9.898 -19.919  1.00  0.00           H  
ATOM   1607 2HD  PRO A 101      86.185  -9.474 -21.495  1.00  0.00           H  
ATOM   1608  N   GLU A 102      88.204 -10.870 -17.559  1.00  0.00           N  
ATOM   1609  CA  GLU A 102      88.593 -11.224 -16.192  1.00  0.00           C  
ATOM   1610  C   GLU A 102      89.475 -12.466 -16.218  1.00  0.00           C  
ATOM   1611  O   GLU A 102      90.473 -12.546 -15.502  1.00  0.00           O  
ATOM   1612  CB  GLU A 102      87.362 -11.469 -15.319  1.00  0.00           C  
ATOM   1613  CG  GLU A 102      87.674 -11.769 -13.859  1.00  0.00           C  
ATOM   1614  CD  GLU A 102      86.440 -11.899 -13.011  1.00  0.00           C  
ATOM   1615  OE1 GLU A 102      85.364 -11.737 -13.534  1.00  0.00           O  
ATOM   1616  OE2 GLU A 102      86.574 -12.161 -11.839  1.00  0.00           O1-
ATOM   1617  H   GLU A 102      87.230 -10.918 -17.820  1.00  0.00           H  
ATOM   1618  HA  GLU A 102      89.166 -10.396 -15.771  1.00  0.00           H  
ATOM   1619 1HB  GLU A 102      86.714 -10.593 -15.348  1.00  0.00           H  
ATOM   1620 2HB  GLU A 102      86.794 -12.309 -15.719  1.00  0.00           H  
ATOM   1621 1HG  GLU A 102      88.239 -12.699 -13.804  1.00  0.00           H  
ATOM   1622 2HG  GLU A 102      88.301 -10.972 -13.463  1.00  0.00           H  
ATOM   1623  N   MET A 103      89.107 -13.437 -17.047  1.00  0.00           N  
ATOM   1624  CA  MET A 103      89.921 -14.658 -17.173  1.00  0.00           C  
ATOM   1625  C   MET A 103      91.220 -14.394 -17.911  1.00  0.00           C  
ATOM   1626  O   MET A 103      92.209 -15.099 -17.716  1.00  0.00           O  
ATOM   1627  CB  MET A 103      89.129 -15.752 -17.886  1.00  0.00           C  
ATOM   1628  CG  MET A 103      87.947 -16.294 -17.093  1.00  0.00           C  
ATOM   1629  SD  MET A 103      88.430 -16.934 -15.477  1.00  0.00           S  
ATOM   1630  CE  MET A 103      89.327 -18.408 -15.950  1.00  0.00           C  
ATOM   1631  H   MET A 103      88.265 -13.348 -17.600  1.00  0.00           H  
ATOM   1632  HA  MET A 103      90.164 -15.017 -16.174  1.00  0.00           H  
ATOM   1633 1HB  MET A 103      88.749 -15.370 -18.831  1.00  0.00           H  
ATOM   1634 2HB  MET A 103      89.791 -16.590 -18.114  1.00  0.00           H  
ATOM   1635 1HG  MET A 103      87.216 -15.501 -16.946  1.00  0.00           H  
ATOM   1636 2HG  MET A 103      87.471 -17.098 -17.654  1.00  0.00           H  
ATOM   1637 1HE  MET A 103      89.690 -18.916 -15.057  1.00  0.00           H  
ATOM   1638 2HE  MET A 103      88.666 -19.075 -16.505  1.00  0.00           H  
ATOM   1639 3HE  MET A 103      90.174 -18.133 -16.580  1.00  0.00           H  
ATOM   1640  N   VAL A 104      91.244 -13.371 -18.773  1.00  0.00           N  
ATOM   1641  CA  VAL A 104      92.487 -12.984 -19.440  1.00  0.00           C  
ATOM   1642  C   VAL A 104      93.463 -12.512 -18.367  1.00  0.00           C  
ATOM   1643  O   VAL A 104      94.647 -12.849 -18.400  1.00  0.00           O  
ATOM   1644  CB  VAL A 104      92.242 -11.863 -20.469  1.00  0.00           C  
ATOM   1645  CG1 VAL A 104      93.564 -11.345 -21.015  1.00  0.00           C  
ATOM   1646  CG2 VAL A 104      91.357 -12.375 -21.593  1.00  0.00           C  
ATOM   1647  H   VAL A 104      90.398 -12.856 -18.971  1.00  0.00           H  
ATOM   1648  HA  VAL A 104      92.889 -13.858 -19.955  1.00  0.00           H  
ATOM   1649  HB  VAL A 104      91.752 -11.027 -19.969  1.00  0.00           H  
ATOM   1650 1HG1 VAL A 104      93.373 -10.554 -21.739  1.00  0.00           H  
ATOM   1651 2HG1 VAL A 104      94.167 -10.951 -20.197  1.00  0.00           H  
ATOM   1652 3HG1 VAL A 104      94.101 -12.160 -21.502  1.00  0.00           H  
ATOM   1653 1HG2 VAL A 104      91.188 -11.578 -22.316  1.00  0.00           H  
ATOM   1654 2HG2 VAL A 104      91.845 -13.216 -22.087  1.00  0.00           H  
ATOM   1655 3HG2 VAL A 104      90.400 -12.702 -21.184  1.00  0.00           H  
ATOM   1656  N   LEU A 105      92.961 -11.727 -17.413  1.00  0.00           N  
ATOM   1657  CA  LEU A 105      93.784 -11.275 -16.297  1.00  0.00           C  
ATOM   1658  C   LEU A 105      94.366 -12.472 -15.521  1.00  0.00           C  
ATOM   1659  O   LEU A 105      95.542 -12.477 -15.159  1.00  0.00           O  
ATOM   1660  CB  LEU A 105      92.954 -10.392 -15.357  1.00  0.00           C  
ATOM   1661  CG  LEU A 105      93.648  -9.968 -14.057  1.00  0.00           C  
ATOM   1662  CD1 LEU A 105      94.905  -9.175 -14.387  1.00  0.00           C  
ATOM   1663  CD2 LEU A 105      92.687  -9.143 -13.213  1.00  0.00           C  
ATOM   1664  H   LEU A 105      91.994 -11.440 -17.460  1.00  0.00           H  
ATOM   1665  HA  LEU A 105      94.609 -10.685 -16.694  1.00  0.00           H  
ATOM   1666 1HB  LEU A 105      92.668  -9.487 -15.891  1.00  0.00           H  
ATOM   1667 2HB  LEU A 105      92.044 -10.930 -15.087  1.00  0.00           H  
ATOM   1668  HG  LEU A 105      93.950 -10.856 -13.499  1.00  0.00           H  
ATOM   1669 1HD1 LEU A 105      95.400  -8.874 -13.463  1.00  0.00           H  
ATOM   1670 2HD1 LEU A 105      95.582  -9.795 -14.974  1.00  0.00           H  
ATOM   1671 3HD1 LEU A 105      94.636  -8.289 -14.960  1.00  0.00           H  
ATOM   1672 1HD2 LEU A 105      93.181  -8.843 -12.288  1.00  0.00           H  
ATOM   1673 2HD2 LEU A 105      92.386  -8.255 -13.769  1.00  0.00           H  
ATOM   1674 3HD2 LEU A 105      91.806  -9.740 -12.977  1.00  0.00           H  
ATOM   1675  N   LEU A 106      93.554 -13.484 -15.265  1.00  0.00           N  
ATOM   1676  CA  LEU A 106      94.071 -14.658 -14.564  1.00  0.00           C  
ATOM   1677  C   LEU A 106      95.205 -15.333 -15.335  1.00  0.00           C  
ATOM   1678  O   LEU A 106      96.118 -15.905 -14.743  1.00  0.00           O  
ATOM   1679  CB  LEU A 106      92.941 -15.667 -14.328  1.00  0.00           C  
ATOM   1680  CG  LEU A 106      92.209 -15.545 -12.986  1.00  0.00           C  
ATOM   1681  CD1 LEU A 106      91.515 -14.192 -12.907  1.00  0.00           C  
ATOM   1682  CD2 LEU A 106      91.209 -16.682 -12.847  1.00  0.00           C  
ATOM   1683  H   LEU A 106      92.582 -13.465 -15.542  1.00  0.00           H  
ATOM   1684  HA  LEU A 106      94.481 -14.337 -13.606  1.00  0.00           H  
ATOM   1685 1HB  LEU A 106      92.202 -15.554 -15.119  1.00  0.00           H  
ATOM   1686 2HB  LEU A 106      93.356 -16.674 -14.389  1.00  0.00           H  
ATOM   1687  HG  LEU A 106      92.932 -15.596 -12.170  1.00  0.00           H  
ATOM   1688 1HD1 LEU A 106      90.994 -14.105 -11.953  1.00  0.00           H  
ATOM   1689 2HD1 LEU A 106      92.255 -13.398 -12.990  1.00  0.00           H  
ATOM   1690 3HD1 LEU A 106      90.796 -14.106 -13.721  1.00  0.00           H  
ATOM   1691 1HD2 LEU A 106      90.690 -16.596 -11.891  1.00  0.00           H  
ATOM   1692 2HD2 LEU A 106      90.485 -16.631 -13.660  1.00  0.00           H  
ATOM   1693 3HD2 LEU A 106      91.734 -17.637 -12.888  1.00  0.00           H  
ATOM   1694  N   ALA A 107      95.160 -15.274 -16.669  1.00  0.00           N  
ATOM   1695  CA  ALA A 107      96.230 -15.823 -17.486  1.00  0.00           C  
ATOM   1696  C   ALA A 107      97.509 -15.073 -17.149  1.00  0.00           C  
ATOM   1697  O   ALA A 107      98.593 -15.658 -17.122  1.00  0.00           O  
ATOM   1698  CB  ALA A 107      95.927 -15.701 -18.956  1.00  0.00           C  
ATOM   1699  H   ALA A 107      94.367 -14.842 -17.121  1.00  0.00           H  
ATOM   1700  HA  ALA A 107      96.332 -16.881 -17.247  1.00  0.00           H  
ATOM   1701 1HB  ALA A 107      96.752 -16.121 -19.533  1.00  0.00           H  
ATOM   1702 2HB  ALA A 107      95.009 -16.243 -19.185  1.00  0.00           H  
ATOM   1703 3HB  ALA A 107      95.802 -14.651 -19.215  1.00  0.00           H  
ATOM   1704  N   ALA A 108      97.374 -13.787 -16.895  1.00  0.00           N  
ATOM   1705  CA  ALA A 108      98.550 -13.002 -16.533  1.00  0.00           C  
ATOM   1706  C   ALA A 108      99.124 -13.458 -15.199  1.00  0.00           C  
ATOM   1707  O   ALA A 108     100.340 -13.478 -15.008  1.00  0.00           O  
ATOM   1708  CB  ALA A 108      98.197 -11.502 -16.496  1.00  0.00           C  
ATOM   1709  H   ALA A 108      96.474 -13.330 -16.943  1.00  0.00           H  
ATOM   1710  HA  ALA A 108      99.314 -13.168 -17.294  1.00  0.00           H  
ATOM   1711 1HB  ALA A 108      99.082 -10.926 -16.226  1.00  0.00           H  
ATOM   1712 2HB  ALA A 108      97.845 -11.187 -17.478  1.00  0.00           H  
ATOM   1713 3HB  ALA A 108      97.416 -11.331 -15.758  1.00  0.00           H  
ATOM   1714  N   TRP A 109      98.244 -13.821 -14.281  1.00  0.00           N  
ATOM   1715  CA  TRP A 109      98.661 -14.332 -12.988  1.00  0.00           C  
ATOM   1716  C   TRP A 109      99.411 -15.668 -13.115  1.00  0.00           C  
ATOM   1717  O   TRP A 109     100.291 -15.977 -12.312  1.00  0.00           O  
ATOM   1718  CB  TRP A 109      97.442 -14.506 -12.079  1.00  0.00           C  
ATOM   1719  CG  TRP A 109      96.763 -13.215 -11.734  1.00  0.00           C  
ATOM   1720  CD1 TRP A 109      97.236 -11.958 -11.968  1.00  0.00           C  
ATOM   1721  CD2 TRP A 109      95.477 -13.048 -11.092  1.00  0.00           C  
ATOM   1722  CE2 TRP A 109      95.254 -11.673 -10.977  1.00  0.00           C  
ATOM   1723  CE3 TRP A 109      94.511 -13.941 -10.612  1.00  0.00           C  
ATOM   1724  NE1 TRP A 109      96.338 -11.024 -11.515  1.00  0.00           N  
ATOM   1725  CZ2 TRP A 109      94.103 -11.162 -10.399  1.00  0.00           C  
ATOM   1726  CZ3 TRP A 109      93.357 -13.428 -10.032  1.00  0.00           C  
ATOM   1727  CH2 TRP A 109      93.159 -12.075  -9.930  1.00  0.00           C  
ATOM   1728  H   TRP A 109      97.259 -13.742 -14.484  1.00  0.00           H  
ATOM   1729  HA  TRP A 109      99.349 -13.616 -12.539  1.00  0.00           H  
ATOM   1730 1HB  TRP A 109      96.717 -15.157 -12.566  1.00  0.00           H  
ATOM   1731 2HB  TRP A 109      97.746 -14.992 -11.153  1.00  0.00           H  
ATOM   1732  HD1 TRP A 109      98.187 -11.729 -12.444  1.00  0.00           H  
ATOM   1733  HE1 TRP A 109      96.453 -10.023 -11.567  1.00  0.00           H  
ATOM   1734  HE3 TRP A 109      94.661 -15.016 -10.694  1.00  0.00           H  
ATOM   1735  HZ2 TRP A 109      93.929 -10.090 -10.307  1.00  0.00           H  
ATOM   1736  HZ3 TRP A 109      92.609 -14.130  -9.661  1.00  0.00           H  
ATOM   1737  HH2 TRP A 109      92.240 -11.707  -9.470  1.00  0.00           H  
ATOM   1738  N   VAL A 110      99.061 -16.464 -14.123  1.00  0.00           N  
ATOM   1739  CA  VAL A 110      99.791 -17.712 -14.366  1.00  0.00           C  
ATOM   1740  C   VAL A 110     101.202 -17.390 -14.782  1.00  0.00           C  
ATOM   1741  O   VAL A 110     102.158 -17.971 -14.268  1.00  0.00           O  
ATOM   1742  CB  VAL A 110      99.111 -18.551 -15.466  1.00  0.00           C  
ATOM   1743  CG1 VAL A 110      99.966 -19.759 -15.818  1.00  0.00           C  
ATOM   1744  CG2 VAL A 110      97.728 -18.983 -15.005  1.00  0.00           C  
ATOM   1745  H   VAL A 110      98.292 -16.219 -14.728  1.00  0.00           H  
ATOM   1746  HA  VAL A 110      99.798 -18.295 -13.444  1.00  0.00           H  
ATOM   1747  HB  VAL A 110      99.022 -17.946 -16.368  1.00  0.00           H  
ATOM   1748 1HG1 VAL A 110      99.469 -20.340 -16.597  1.00  0.00           H  
ATOM   1749 2HG1 VAL A 110     100.937 -19.425 -16.179  1.00  0.00           H  
ATOM   1750 3HG1 VAL A 110     100.100 -20.381 -14.933  1.00  0.00           H  
ATOM   1751 1HG2 VAL A 110      97.253 -19.573 -15.788  1.00  0.00           H  
ATOM   1752 2HG2 VAL A 110      97.817 -19.583 -14.100  1.00  0.00           H  
ATOM   1753 3HG2 VAL A 110      97.121 -18.101 -14.798  1.00  0.00           H  
ATOM   1754  N   ALA A 111     101.331 -16.457 -15.718  1.00  0.00           N  
ATOM   1755  CA  ALA A 111     102.655 -16.079 -16.218  1.00  0.00           C  
ATOM   1756  C   ALA A 111     103.511 -15.487 -15.104  1.00  0.00           C  
ATOM   1757  O   ALA A 111     104.705 -15.772 -15.006  1.00  0.00           O  
ATOM   1758  CB  ALA A 111     102.519 -15.094 -17.376  1.00  0.00           C  
ATOM   1759  H   ALA A 111     100.514 -16.000 -16.095  1.00  0.00           H  
ATOM   1760  HA  ALA A 111     103.151 -16.982 -16.577  1.00  0.00           H  
ATOM   1761 1HB  ALA A 111     103.509 -14.820 -17.739  1.00  0.00           H  
ATOM   1762 2HB  ALA A 111     101.951 -15.556 -18.183  1.00  0.00           H  
ATOM   1763 3HB  ALA A 111     101.999 -14.201 -17.034  1.00  0.00           H  
ATOM   1764  N   LEU A 112     102.898 -14.655 -14.262  1.00  0.00           N  
ATOM   1765  CA  LEU A 112     103.590 -14.048 -13.132  1.00  0.00           C  
ATOM   1766  C   LEU A 112     104.033 -15.087 -12.106  1.00  0.00           C  
ATOM   1767  O   LEU A 112     105.127 -14.996 -11.550  1.00  0.00           O  
ATOM   1768  CB  LEU A 112     102.683 -13.014 -12.457  1.00  0.00           C  
ATOM   1769  CG  LEU A 112     102.417 -11.735 -13.262  1.00  0.00           C  
ATOM   1770  CD1 LEU A 112     101.300 -10.940 -12.600  1.00  0.00           C  
ATOM   1771  CD2 LEU A 112     103.696 -10.914 -13.347  1.00  0.00           C  
ATOM   1772  H   LEU A 112     101.924 -14.440 -14.414  1.00  0.00           H  
ATOM   1773  HA  LEU A 112     104.483 -13.547 -13.503  1.00  0.00           H  
ATOM   1774 1HB  LEU A 112     101.720 -13.479 -12.247  1.00  0.00           H  
ATOM   1775 2HB  LEU A 112     103.134 -12.721 -11.508  1.00  0.00           H  
ATOM   1776  HG  LEU A 112     102.088 -11.999 -14.266  1.00  0.00           H  
ATOM   1777 1HD1 LEU A 112     101.111 -10.032 -13.172  1.00  0.00           H  
ATOM   1778 2HD1 LEU A 112     100.394 -11.544 -12.569  1.00  0.00           H  
ATOM   1779 3HD1 LEU A 112     101.595 -10.675 -11.585  1.00  0.00           H  
ATOM   1780 1HD2 LEU A 112     103.508 -10.006 -13.920  1.00  0.00           H  
ATOM   1781 2HD2 LEU A 112     104.025 -10.649 -12.342  1.00  0.00           H  
ATOM   1782 3HD2 LEU A 112     104.472 -11.500 -13.839  1.00  0.00           H  
ATOM   1783  N   PHE A 113     103.203 -16.089 -11.829  1.00  0.00           N  
ATOM   1784  CA  PHE A 113     103.621 -17.137 -10.905  1.00  0.00           C  
ATOM   1785  C   PHE A 113     104.819 -17.920 -11.424  1.00  0.00           C  
ATOM   1786  O   PHE A 113     105.740 -18.237 -10.671  1.00  0.00           O  
ATOM   1787  CB  PHE A 113     102.460 -18.099 -10.639  1.00  0.00           C  
ATOM   1788  CG  PHE A 113     102.654 -18.960  -9.424  1.00  0.00           C  
ATOM   1789  CD1 PHE A 113     102.371 -18.472  -8.157  1.00  0.00           C  
ATOM   1790  CD2 PHE A 113     103.121 -20.260  -9.545  1.00  0.00           C  
ATOM   1791  CE1 PHE A 113     102.549 -19.265  -7.039  1.00  0.00           C  
ATOM   1792  CE2 PHE A 113     103.299 -21.054  -8.429  1.00  0.00           C  
ATOM   1793  CZ  PHE A 113     103.013 -20.556  -7.174  1.00  0.00           C  
ATOM   1794  H   PHE A 113     102.286 -16.140 -12.248  1.00  0.00           H  
ATOM   1795  HA  PHE A 113     103.919 -16.669  -9.965  1.00  0.00           H  
ATOM   1796 1HB  PHE A 113     101.539 -17.530 -10.509  1.00  0.00           H  
ATOM   1797 2HB  PHE A 113     102.325 -18.750 -11.499  1.00  0.00           H  
ATOM   1798  HD1 PHE A 113     102.003 -17.452  -8.049  1.00  0.00           H  
ATOM   1799  HD2 PHE A 113     103.346 -20.655 -10.536  1.00  0.00           H  
ATOM   1800  HE1 PHE A 113     102.322 -18.868  -6.049  1.00  0.00           H  
ATOM   1801  HE2 PHE A 113     103.665 -22.076  -8.538  1.00  0.00           H  
ATOM   1802  HZ  PHE A 113     103.154 -21.180  -6.294  1.00  0.00           H  
ATOM   1803  N   VAL A 114     104.829 -18.248 -12.715  1.00  0.00           N  
ATOM   1804  CA  VAL A 114     105.942 -19.003 -13.271  1.00  0.00           C  
ATOM   1805  C   VAL A 114     107.219 -18.179 -13.149  1.00  0.00           C  
ATOM   1806  O   VAL A 114     108.270 -18.698 -12.773  1.00  0.00           O  
ATOM   1807  CB  VAL A 114     105.682 -19.352 -14.748  1.00  0.00           C  
ATOM   1808  CG1 VAL A 114     106.923 -19.971 -15.375  1.00  0.00           C  
ATOM   1809  CG2 VAL A 114     104.496 -20.297 -14.856  1.00  0.00           C  
ATOM   1810  H   VAL A 114     104.068 -17.977 -13.321  1.00  0.00           H  
ATOM   1811  HA  VAL A 114     106.046 -19.930 -12.707  1.00  0.00           H  
ATOM   1812  HB  VAL A 114     105.469 -18.434 -15.297  1.00  0.00           H  
ATOM   1813 1HG1 VAL A 114     106.721 -20.211 -16.420  1.00  0.00           H  
ATOM   1814 2HG1 VAL A 114     107.751 -19.263 -15.319  1.00  0.00           H  
ATOM   1815 3HG1 VAL A 114     107.187 -20.881 -14.838  1.00  0.00           H  
ATOM   1816 1HG2 VAL A 114     104.318 -20.540 -15.903  1.00  0.00           H  
ATOM   1817 2HG2 VAL A 114     104.707 -21.212 -14.302  1.00  0.00           H  
ATOM   1818 3HG2 VAL A 114     103.609 -19.817 -14.439  1.00  0.00           H  
ATOM   1819  N   ALA A 115     107.110 -16.896 -13.472  1.00  0.00           N  
ATOM   1820  CA  ALA A 115     108.289 -16.030 -13.352  1.00  0.00           C  
ATOM   1821  C   ALA A 115     108.789 -15.954 -11.907  1.00  0.00           C  
ATOM   1822  O   ALA A 115     109.994 -15.969 -11.655  1.00  0.00           O  
ATOM   1823  CB  ALA A 115     107.997 -14.637 -13.881  1.00  0.00           C  
ATOM   1824  H   ALA A 115     106.240 -16.499 -13.796  1.00  0.00           H  
ATOM   1825  HA  ALA A 115     109.091 -16.467 -13.947  1.00  0.00           H  
ATOM   1826 1HB  ALA A 115     108.888 -14.018 -13.781  1.00  0.00           H  
ATOM   1827 2HB  ALA A 115     107.714 -14.699 -14.933  1.00  0.00           H  
ATOM   1828 3HB  ALA A 115     107.181 -14.196 -13.311  1.00  0.00           H  
ATOM   1829  N   TRP A 116     107.869 -15.872 -10.949  1.00  0.00           N  
ATOM   1830  CA  TRP A 116     108.249 -15.875  -9.539  1.00  0.00           C  
ATOM   1831  C   TRP A 116     108.978 -17.143  -9.161  1.00  0.00           C  
ATOM   1832  O   TRP A 116     110.009 -17.101  -8.493  1.00  0.00           O  
ATOM   1833  CB  TRP A 116     107.012 -15.719  -8.652  1.00  0.00           C  
ATOM   1834  CG  TRP A 116     107.298 -15.902  -7.192  1.00  0.00           C  
ATOM   1835  CD1 TRP A 116     106.725 -16.814  -6.357  1.00  0.00           C  
ATOM   1836  CD2 TRP A 116     108.232 -15.149  -6.381  1.00  0.00           C  
ATOM   1837  CE2 TRP A 116     108.161 -15.670  -5.087  1.00  0.00           C  
ATOM   1838  CE3 TRP A 116     109.114 -14.093  -6.649  1.00  0.00           C  
ATOM   1839  NE1 TRP A 116     107.234 -16.683  -5.090  1.00  0.00           N  
ATOM   1840  CZ2 TRP A 116     108.935 -15.169  -4.051  1.00  0.00           C  
ATOM   1841  CZ3 TRP A 116     109.890 -13.594  -5.611  1.00  0.00           C  
ATOM   1842  CH2 TRP A 116     109.803 -14.118  -4.346  1.00  0.00           C  
ATOM   1843  H   TRP A 116     106.891 -15.807 -11.196  1.00  0.00           H  
ATOM   1844  HA  TRP A 116     108.935 -15.046  -9.364  1.00  0.00           H  
ATOM   1845 1HB  TRP A 116     106.583 -14.727  -8.796  1.00  0.00           H  
ATOM   1846 2HB  TRP A 116     106.258 -16.449  -8.948  1.00  0.00           H  
ATOM   1847  HD1 TRP A 116     105.970 -17.542  -6.652  1.00  0.00           H  
ATOM   1848  HE1 TRP A 116     106.972 -17.238  -4.288  1.00  0.00           H  
ATOM   1849  HE3 TRP A 116     109.188 -13.675  -7.652  1.00  0.00           H  
ATOM   1850  HZ2 TRP A 116     108.879 -15.572  -3.040  1.00  0.00           H  
ATOM   1851  HZ3 TRP A 116     110.572 -12.770  -5.827  1.00  0.00           H  
ATOM   1852  HH2 TRP A 116     110.428 -13.702  -3.555  1.00  0.00           H  
ATOM   1853  N   LEU A 117     108.454 -18.296  -9.584  1.00  0.00           N  
ATOM   1854  CA  LEU A 117     109.124 -19.562  -9.317  1.00  0.00           C  
ATOM   1855  C   LEU A 117     110.463 -19.640 -10.002  1.00  0.00           C  
ATOM   1856  O   LEU A 117     111.428 -20.160  -9.441  1.00  0.00           O  
ATOM   1857  CB  LEU A 117     108.249 -20.735  -9.777  1.00  0.00           C  
ATOM   1858  CG  LEU A 117     107.322 -21.331  -8.709  1.00  0.00           C  
ATOM   1859  CD1 LEU A 117     106.415 -20.240  -8.158  1.00  0.00           C  
ATOM   1860  CD2 LEU A 117     106.509 -22.463  -9.319  1.00  0.00           C  
ATOM   1861  H   LEU A 117     107.582 -18.301 -10.096  1.00  0.00           H  
ATOM   1862  HA  LEU A 117     109.289 -19.647  -8.244  1.00  0.00           H  
ATOM   1863 1HB  LEU A 117     107.629 -20.401 -10.606  1.00  0.00           H  
ATOM   1864 2HB  LEU A 117     108.900 -21.534 -10.134  1.00  0.00           H  
ATOM   1865  HG  LEU A 117     107.919 -21.716  -7.883  1.00  0.00           H  
ATOM   1866 1HD1 LEU A 117     105.755 -20.663  -7.399  1.00  0.00           H  
ATOM   1867 2HD1 LEU A 117     107.022 -19.452  -7.710  1.00  0.00           H  
ATOM   1868 3HD1 LEU A 117     105.816 -19.822  -8.967  1.00  0.00           H  
ATOM   1869 1HD2 LEU A 117     105.851 -22.887  -8.561  1.00  0.00           H  
ATOM   1870 2HD2 LEU A 117     105.911 -22.078 -10.145  1.00  0.00           H  
ATOM   1871 3HD2 LEU A 117     107.181 -23.237  -9.689  1.00  0.00           H  
ATOM   1872  N   ALA A 118     110.541 -19.124 -11.228  1.00  0.00           N  
ATOM   1873  CA  ALA A 118     111.801 -19.158 -11.958  1.00  0.00           C  
ATOM   1874  C   ALA A 118     112.895 -18.373 -11.184  1.00  0.00           C  
ATOM   1875  O   ALA A 118     114.058 -18.777 -11.156  1.00  0.00           O  
ATOM   1876  CB  ALA A 118     111.629 -18.595 -13.337  1.00  0.00           C  
ATOM   1877  H   ALA A 118     109.730 -18.706 -11.663  1.00  0.00           H  
ATOM   1878  HA  ALA A 118     112.117 -20.198 -12.041  1.00  0.00           H  
ATOM   1879 1HB  ALA A 118     112.581 -18.629 -13.866  1.00  0.00           H  
ATOM   1880 2HB  ALA A 118     110.890 -19.185 -13.880  1.00  0.00           H  
ATOM   1881 3HB  ALA A 118     111.289 -17.564 -13.268  1.00  0.00           H  
ATOM   1882  N   TRP A 119     112.499 -17.264 -10.570  1.00  0.00           N  
ATOM   1883  CA  TRP A 119     113.454 -16.503  -9.756  1.00  0.00           C  
ATOM   1884  C   TRP A 119     113.954 -17.308  -8.557  1.00  0.00           C  
ATOM   1885  O   TRP A 119     115.155 -17.357  -8.288  1.00  0.00           O  
ATOM   1886  CB  TRP A 119     112.810 -15.205  -9.262  1.00  0.00           C  
ATOM   1887  CG  TRP A 119     113.730 -14.363  -8.430  1.00  0.00           C  
ATOM   1888  CD1 TRP A 119     114.732 -13.559  -8.883  1.00  0.00           C  
ATOM   1889  CD2 TRP A 119     113.733 -14.234  -6.988  1.00  0.00           C  
ATOM   1890  CE2 TRP A 119     114.758 -13.343  -6.660  1.00  0.00           C  
ATOM   1891  CE3 TRP A 119     112.959 -14.794  -5.964  1.00  0.00           C  
ATOM   1892  NE1 TRP A 119     115.359 -12.943  -7.827  1.00  0.00           N  
ATOM   1893  CZ2 TRP A 119     115.039 -12.997  -5.347  1.00  0.00           C  
ATOM   1894  CZ3 TRP A 119     113.239 -14.445  -4.647  1.00  0.00           C  
ATOM   1895  CH2 TRP A 119     114.251 -13.569  -4.349  1.00  0.00           C  
ATOM   1896  H   TRP A 119     111.548 -16.931 -10.653  1.00  0.00           H  
ATOM   1897  HA  TRP A 119     114.322 -16.277 -10.374  1.00  0.00           H  
ATOM   1898 1HB  TRP A 119     112.482 -14.615 -10.117  1.00  0.00           H  
ATOM   1899 2HB  TRP A 119     111.928 -15.441  -8.667  1.00  0.00           H  
ATOM   1900  HD1 TRP A 119     114.997 -13.426  -9.930  1.00  0.00           H  
ATOM   1901  HE1 TRP A 119     116.134 -12.300  -7.897  1.00  0.00           H  
ATOM   1902  HE3 TRP A 119     112.152 -15.488  -6.196  1.00  0.00           H  
ATOM   1903  HZ2 TRP A 119     115.839 -12.302  -5.090  1.00  0.00           H  
ATOM   1904  HZ3 TRP A 119     112.633 -14.887  -3.856  1.00  0.00           H  
ATOM   1905  HH2 TRP A 119     114.442 -13.316  -3.306  1.00  0.00           H  
ATOM   1906  N   LEU A 120     113.046 -17.948  -7.826  1.00  0.00           N  
ATOM   1907  CA  LEU A 120     113.416 -18.775  -6.674  1.00  0.00           C  
ATOM   1908  C   LEU A 120     114.249 -19.984  -7.071  1.00  0.00           C  
ATOM   1909  O   LEU A 120     115.187 -20.361  -6.369  1.00  0.00           O  
ATOM   1910  CB  LEU A 120     112.155 -19.249  -5.939  1.00  0.00           C  
ATOM   1911  CG  LEU A 120     111.371 -18.160  -5.196  1.00  0.00           C  
ATOM   1912  CD1 LEU A 120     110.027 -18.719  -4.747  1.00  0.00           C  
ATOM   1913  CD2 LEU A 120     112.183 -17.672  -4.006  1.00  0.00           C  
ATOM   1914  H   LEU A 120     112.072 -17.860  -8.076  1.00  0.00           H  
ATOM   1915  HA  LEU A 120     113.997 -18.164  -5.983  1.00  0.00           H  
ATOM   1916 1HB  LEU A 120     111.482 -19.705  -6.663  1.00  0.00           H  
ATOM   1917 2HB  LEU A 120     112.442 -20.007  -5.211  1.00  0.00           H  
ATOM   1918  HG  LEU A 120     111.176 -17.327  -5.869  1.00  0.00           H  
ATOM   1919 1HD1 LEU A 120     109.468 -17.948  -4.219  1.00  0.00           H  
ATOM   1920 2HD1 LEU A 120     109.459 -19.045  -5.619  1.00  0.00           H  
ATOM   1921 3HD1 LEU A 120     110.188 -19.568  -4.083  1.00  0.00           H  
ATOM   1922 1HD2 LEU A 120     111.626 -16.898  -3.478  1.00  0.00           H  
ATOM   1923 2HD2 LEU A 120     112.376 -18.505  -3.329  1.00  0.00           H  
ATOM   1924 3HD2 LEU A 120     113.129 -17.261  -4.356  1.00  0.00           H  
ATOM   1925  N   PHE A 121     113.881 -20.589  -8.202  1.00  0.00           N  
ATOM   1926  CA  PHE A 121     114.532 -21.783  -8.739  1.00  0.00           C  
ATOM   1927  C   PHE A 121     115.899 -21.471  -9.346  1.00  0.00           C  
ATOM   1928  O   PHE A 121     116.846 -22.237  -9.192  1.00  0.00           O  
ATOM   1929  CB  PHE A 121     113.643 -22.437  -9.798  1.00  0.00           C  
ATOM   1930  CG  PHE A 121     114.096 -23.810 -10.206  1.00  0.00           C  
ATOM   1931  CD1 PHE A 121     114.089 -24.856  -9.295  1.00  0.00           C  
ATOM   1932  CD2 PHE A 121     114.530 -24.058 -11.499  1.00  0.00           C  
ATOM   1933  CE1 PHE A 121     114.506 -26.120  -9.668  1.00  0.00           C  
ATOM   1934  CE2 PHE A 121     114.945 -25.321 -11.875  1.00  0.00           C  
ATOM   1935  CZ  PHE A 121     114.933 -26.352 -10.958  1.00  0.00           C  
ATOM   1936  H   PHE A 121     113.103 -20.185  -8.704  1.00  0.00           H  
ATOM   1937  HA  PHE A 121     114.687 -22.489  -7.922  1.00  0.00           H  
ATOM   1938 1HB  PHE A 121     112.624 -22.513  -9.420  1.00  0.00           H  
ATOM   1939 2HB  PHE A 121     113.615 -21.810 -10.687  1.00  0.00           H  
ATOM   1940  HD1 PHE A 121     113.749 -24.674  -8.276  1.00  0.00           H  
ATOM   1941  HD2 PHE A 121     114.539 -23.242 -12.223  1.00  0.00           H  
ATOM   1942  HE1 PHE A 121     114.496 -26.934  -8.944  1.00  0.00           H  
ATOM   1943  HE2 PHE A 121     115.284 -25.501 -12.895  1.00  0.00           H  
ATOM   1944  HZ  PHE A 121     115.263 -27.348 -11.253  1.00  0.00           H  
ATOM   1945  N   GLY A 122     115.996 -20.346 -10.045  1.00  0.00           N  
ATOM   1946  CA  GLY A 122     117.250 -19.968 -10.674  1.00  0.00           C  
ATOM   1947  C   GLY A 122     117.322 -20.242 -12.160  1.00  0.00           C  
ATOM   1948  O   GLY A 122     118.409 -20.311 -12.730  1.00  0.00           O  
ATOM   1949  H   GLY A 122     115.193 -19.743 -10.147  1.00  0.00           H  
ATOM   1950 1HA  GLY A 122     117.426 -18.902 -10.521  1.00  0.00           H  
ATOM   1951 2HA  GLY A 122     118.072 -20.501 -10.195  1.00  0.00           H  
ATOM   1952  N   ASP A 123     116.168 -20.391 -12.808  1.00  0.00           N  
ATOM   1953  CA  ASP A 123     116.152 -20.681 -14.238  1.00  0.00           C  
ATOM   1954  C   ASP A 123     115.860 -19.399 -14.998  1.00  0.00           C  
ATOM   1955  O   ASP A 123     114.718 -18.939 -15.043  1.00  0.00           O  
ATOM   1956  CB  ASP A 123     115.105 -21.746 -14.574  1.00  0.00           C  
ATOM   1957  CG  ASP A 123     115.103 -22.129 -16.049  1.00  0.00           C  
ATOM   1958  OD1 ASP A 123     115.461 -21.306 -16.856  1.00  0.00           O  
ATOM   1959  OD2 ASP A 123     114.742 -23.241 -16.351  1.00  0.00           O1-
ATOM   1960  H   ASP A 123     115.291 -20.304 -12.315  1.00  0.00           H  
ATOM   1961  HA  ASP A 123     117.131 -21.060 -14.524  1.00  0.00           H  
ATOM   1962 1HB  ASP A 123     115.294 -22.641 -13.982  1.00  0.00           H  
ATOM   1963 2HB  ASP A 123     114.114 -21.379 -14.308  1.00  0.00           H  
ATOM   1964  N   LYS A 124     116.903 -18.839 -15.591  1.00  0.00           N  
ATOM   1965  CA  LYS A 124     116.773 -17.545 -16.260  1.00  0.00           C  
ATOM   1966  C   LYS A 124     115.909 -17.675 -17.519  1.00  0.00           C  
ATOM   1967  O   LYS A 124     115.145 -16.772 -17.856  1.00  0.00           O  
ATOM   1968  CB  LYS A 124     118.148 -16.980 -16.616  1.00  0.00           C  
ATOM   1969  CG  LYS A 124     118.969 -16.524 -15.417  1.00  0.00           C  
ATOM   1970  CD  LYS A 124     120.330 -15.996 -15.848  1.00  0.00           C  
ATOM   1971  CE  LYS A 124     121.155 -15.547 -14.652  1.00  0.00           C  
ATOM   1972  NZ  LYS A 124     122.509 -15.078 -15.053  1.00  0.00           N1+
ATOM   1973  H   LYS A 124     117.693 -19.179 -15.623  1.00  0.00           H  
ATOM   1974  HA  LYS A 124     116.284 -16.850 -15.577  1.00  0.00           H  
ATOM   1975 1HB  LYS A 124     118.725 -17.735 -17.148  1.00  0.00           H  
ATOM   1976 2HB  LYS A 124     118.030 -16.127 -17.285  1.00  0.00           H  
ATOM   1977 1HG  LYS A 124     118.434 -15.733 -14.889  1.00  0.00           H  
ATOM   1978 2HG  LYS A 124     119.114 -17.360 -14.735  1.00  0.00           H  
ATOM   1979 1HD  LYS A 124     120.873 -16.779 -16.380  1.00  0.00           H  
ATOM   1980 2HD  LYS A 124     120.196 -15.150 -16.522  1.00  0.00           H  
ATOM   1981 1HE  LYS A 124     120.641 -14.735 -14.139  1.00  0.00           H  
ATOM   1982 2HE  LYS A 124     121.264 -16.377 -13.954  1.00  0.00           H  
ATOM   1983 1HZ  LYS A 124     123.023 -14.791 -14.233  1.00  0.00           H  
ATOM   1984 2HZ  LYS A 124     123.003 -15.829 -15.514  1.00  0.00           H  
ATOM   1985 3HZ  LYS A 124     122.422 -14.297 -15.686  1.00  0.00           H  
ATOM   1986  N   GLU A 125     116.041 -18.798 -18.199  1.00  0.00           N  
ATOM   1987  CA  GLU A 125     115.325 -19.026 -19.447  1.00  0.00           C  
ATOM   1988  C   GLU A 125     113.815 -18.996 -19.205  1.00  0.00           C  
ATOM   1989  O   GLU A 125     113.072 -18.338 -19.935  1.00  0.00           O  
ATOM   1990  CB  GLU A 125     115.732 -20.366 -20.063  1.00  0.00           C  
ATOM   1991  CG  GLU A 125     115.058 -20.679 -21.392  1.00  0.00           C  
ATOM   1992  CD  GLU A 125     115.461 -22.014 -21.953  1.00  0.00           C  
ATOM   1993  OE1 GLU A 125     115.812 -22.878 -21.186  1.00  0.00           O  
ATOM   1994  OE2 GLU A 125     115.419 -22.169 -23.150  1.00  0.00           O1-
ATOM   1995  H   GLU A 125     116.544 -19.454 -17.960  1.00  0.00           H  
ATOM   1996  HA  GLU A 125     115.596 -18.239 -20.151  1.00  0.00           H  
ATOM   1997 1HB  GLU A 125     116.811 -20.380 -20.225  1.00  0.00           H  
ATOM   1998 2HB  GLU A 125     115.496 -21.173 -19.370  1.00  0.00           H  
ATOM   1999 1HG  GLU A 125     113.978 -20.669 -21.250  1.00  0.00           H  
ATOM   2000 2HG  GLU A 125     115.308 -19.898 -22.107  1.00  0.00           H  
ATOM   2001  N   VAL A 126     113.384 -19.715 -18.175  1.00  0.00           N  
ATOM   2002  CA  VAL A 126     111.956 -19.749 -17.842  1.00  0.00           C  
ATOM   2003  C   VAL A 126     111.530 -18.369 -17.355  1.00  0.00           C  
ATOM   2004  O   VAL A 126     110.461 -17.875 -17.713  1.00  0.00           O  
ATOM   2005  CB  VAL A 126     111.664 -20.799 -16.753  1.00  0.00           C  
ATOM   2006  CG1 VAL A 126     110.237 -20.657 -16.246  1.00  0.00           C  
ATOM   2007  CG2 VAL A 126     111.907 -22.195 -17.304  1.00  0.00           C  
ATOM   2008  H   VAL A 126     114.034 -20.245 -17.610  1.00  0.00           H  
ATOM   2009  HA  VAL A 126     111.395 -19.984 -18.748  1.00  0.00           H  
ATOM   2010  HB  VAL A 126     112.325 -20.622 -15.905  1.00  0.00           H  
ATOM   2011 1HG1 VAL A 126     110.048 -21.407 -15.478  1.00  0.00           H  
ATOM   2012 2HG1 VAL A 126     110.096 -19.663 -15.823  1.00  0.00           H  
ATOM   2013 3HG1 VAL A 126     109.541 -20.804 -17.073  1.00  0.00           H  
ATOM   2014 1HG2 VAL A 126     111.699 -22.933 -16.529  1.00  0.00           H  
ATOM   2015 2HG2 VAL A 126     111.249 -22.369 -18.156  1.00  0.00           H  
ATOM   2016 3HG2 VAL A 126     112.945 -22.287 -17.622  1.00  0.00           H  
ATOM   2017  N   PHE A 127     112.362 -17.725 -16.531  1.00  0.00           N  
ATOM   2018  CA  PHE A 127     111.959 -16.417 -16.033  1.00  0.00           C  
ATOM   2019  C   PHE A 127     111.636 -15.465 -17.197  1.00  0.00           C  
ATOM   2020  O   PHE A 127     110.574 -14.840 -17.226  1.00  0.00           O  
ATOM   2021  CB  PHE A 127     113.062 -15.818 -15.157  1.00  0.00           C  
ATOM   2022  CG  PHE A 127     112.747 -14.444 -14.642  1.00  0.00           C  
ATOM   2023  CD1 PHE A 127     112.150 -14.273 -13.400  1.00  0.00           C  
ATOM   2024  CD2 PHE A 127     113.046 -13.318 -15.394  1.00  0.00           C  
ATOM   2025  CE1 PHE A 127     111.860 -13.009 -12.924  1.00  0.00           C  
ATOM   2026  CE2 PHE A 127     112.758 -12.054 -14.920  1.00  0.00           C  
ATOM   2027  CZ  PHE A 127     112.164 -11.899 -13.684  1.00  0.00           C  
ATOM   2028  H   PHE A 127     113.251 -18.108 -16.244  1.00  0.00           H  
ATOM   2029  HA  PHE A 127     111.049 -16.537 -15.442  1.00  0.00           H  
ATOM   2030 1HB  PHE A 127     113.242 -16.470 -14.303  1.00  0.00           H  
ATOM   2031 2HB  PHE A 127     113.989 -15.763 -15.727  1.00  0.00           H  
ATOM   2032  HD1 PHE A 127     111.911 -15.152 -12.799  1.00  0.00           H  
ATOM   2033  HD2 PHE A 127     113.515 -13.441 -16.371  1.00  0.00           H  
ATOM   2034  HE1 PHE A 127     111.390 -12.889 -11.949  1.00  0.00           H  
ATOM   2035  HE2 PHE A 127     112.999 -11.176 -15.521  1.00  0.00           H  
ATOM   2036  HZ  PHE A 127     111.933 -10.901 -13.310  1.00  0.00           H  
ATOM   2037  N   LYS A 128     112.549 -15.356 -18.153  1.00  0.00           N  
ATOM   2038  CA  LYS A 128     112.369 -14.411 -19.245  1.00  0.00           C  
ATOM   2039  C   LYS A 128     111.108 -14.711 -20.039  1.00  0.00           C  
ATOM   2040  O   LYS A 128     110.350 -13.805 -20.385  1.00  0.00           O  
ATOM   2041  CB  LYS A 128     113.586 -14.424 -20.171  1.00  0.00           C  
ATOM   2042  CG  LYS A 128     113.518 -13.417 -21.313  1.00  0.00           C  
ATOM   2043  CD  LYS A 128     114.836 -13.351 -22.069  1.00  0.00           C  
ATOM   2044  CE  LYS A 128     114.766 -12.357 -23.220  1.00  0.00           C  
ATOM   2045  NZ  LYS A 128     116.082 -12.196 -23.897  1.00  0.00           N1+
ATOM   2046  H   LYS A 128     113.381 -15.929 -18.132  1.00  0.00           H  
ATOM   2047  HA  LYS A 128     112.275 -13.408 -18.824  1.00  0.00           H  
ATOM   2048 1HB  LYS A 128     114.485 -14.213 -19.594  1.00  0.00           H  
ATOM   2049 2HB  LYS A 128     113.700 -15.416 -20.608  1.00  0.00           H  
ATOM   2050 1HG  LYS A 128     112.725 -13.703 -22.004  1.00  0.00           H  
ATOM   2051 2HG  LYS A 128     113.289 -12.430 -20.913  1.00  0.00           H  
ATOM   2052 1HD  LYS A 128     115.634 -13.051 -21.388  1.00  0.00           H  
ATOM   2053 2HD  LYS A 128     115.077 -14.337 -22.468  1.00  0.00           H  
ATOM   2054 1HE  LYS A 128     114.036 -12.697 -23.950  1.00  0.00           H  
ATOM   2055 2HE  LYS A 128     114.445 -11.387 -22.843  1.00  0.00           H  
ATOM   2056 1HZ  LYS A 128     115.993 -11.530 -24.651  1.00  0.00           H  
ATOM   2057 2HZ  LYS A 128     116.766 -11.862 -23.232  1.00  0.00           H  
ATOM   2058 3HZ  LYS A 128     116.381 -13.086 -24.268  1.00  0.00           H  
ATOM   2059  N   LYS A 129     110.872 -15.985 -20.335  1.00  0.00           N  
ATOM   2060  CA  LYS A 129     109.673 -16.360 -21.077  1.00  0.00           C  
ATOM   2061  C   LYS A 129     108.395 -16.042 -20.328  1.00  0.00           C  
ATOM   2062  O   LYS A 129     107.442 -15.516 -20.905  1.00  0.00           O  
ATOM   2063  CB  LYS A 129     109.711 -17.852 -21.417  1.00  0.00           C  
ATOM   2064  CG  LYS A 129     110.756 -18.234 -22.455  1.00  0.00           C  
ATOM   2065  CD  LYS A 129     110.765 -19.735 -22.704  1.00  0.00           C  
ATOM   2066  CE  LYS A 129     111.874 -20.130 -23.667  1.00  0.00           C  
ATOM   2067  NZ  LYS A 129     111.917 -21.601 -23.893  1.00  0.00           N1+
ATOM   2068  H   LYS A 129     111.520 -16.706 -20.049  1.00  0.00           H  
ATOM   2069  HA  LYS A 129     109.666 -15.813 -22.019  1.00  0.00           H  
ATOM   2070 1HB  LYS A 129     109.912 -18.426 -20.512  1.00  0.00           H  
ATOM   2071 2HB  LYS A 129     108.735 -18.162 -21.792  1.00  0.00           H  
ATOM   2072 1HG  LYS A 129     110.541 -17.720 -23.393  1.00  0.00           H  
ATOM   2073 2HG  LYS A 129     111.742 -17.925 -22.110  1.00  0.00           H  
ATOM   2074 1HD  LYS A 129     110.912 -20.258 -21.758  1.00  0.00           H  
ATOM   2075 2HD  LYS A 129     109.806 -20.041 -23.123  1.00  0.00           H  
ATOM   2076 1HE  LYS A 129     111.718 -19.633 -24.623  1.00  0.00           H  
ATOM   2077 2HE  LYS A 129     112.836 -19.810 -23.267  1.00  0.00           H  
ATOM   2078 1HZ  LYS A 129     112.664 -21.822 -24.535  1.00  0.00           H  
ATOM   2079 2HZ  LYS A 129     112.079 -22.073 -23.012  1.00  0.00           H  
ATOM   2080 3HZ  LYS A 129     111.037 -21.909 -24.281  1.00  0.00           H  
ATOM   2081  N   ALA A 130     108.386 -16.366 -19.045  1.00  0.00           N  
ATOM   2082  CA  ALA A 130     107.207 -16.156 -18.216  1.00  0.00           C  
ATOM   2083  C   ALA A 130     106.968 -14.658 -18.021  1.00  0.00           C  
ATOM   2084  O   ALA A 130     105.832 -14.189 -18.080  1.00  0.00           O  
ATOM   2085  CB  ALA A 130     107.360 -16.820 -16.887  1.00  0.00           C  
ATOM   2086  H   ALA A 130     109.214 -16.766 -18.628  1.00  0.00           H  
ATOM   2087  HA  ALA A 130     106.351 -16.598 -18.727  1.00  0.00           H  
ATOM   2088 1HB  ALA A 130     106.465 -16.648 -16.289  1.00  0.00           H  
ATOM   2089 2HB  ALA A 130     107.501 -17.891 -17.029  1.00  0.00           H  
ATOM   2090 3HB  ALA A 130     108.226 -16.406 -16.372  1.00  0.00           H  
ATOM   2091  N   ALA A 131     108.032 -13.913 -17.791  1.00  0.00           N  
ATOM   2092  CA  ALA A 131     107.905 -12.482 -17.543  1.00  0.00           C  
ATOM   2093  C   ALA A 131     107.400 -11.770 -18.793  1.00  0.00           C  
ATOM   2094  O   ALA A 131     106.524 -10.908 -18.717  1.00  0.00           O  
ATOM   2095  CB  ALA A 131     109.256 -11.889 -17.098  1.00  0.00           C  
ATOM   2096  H   ALA A 131     108.952 -14.333 -17.786  1.00  0.00           H  
ATOM   2097  HA  ALA A 131     107.176 -12.341 -16.745  1.00  0.00           H  
ATOM   2098 1HB  ALA A 131     109.141 -10.819 -16.916  1.00  0.00           H  
ATOM   2099 2HB  ALA A 131     109.584 -12.378 -16.180  1.00  0.00           H  
ATOM   2100 3HB  ALA A 131     109.997 -12.046 -17.879  1.00  0.00           H  
ATOM   2101  N   GLU A 132     107.942 -12.119 -19.952  1.00  0.00           N  
ATOM   2102  CA  GLU A 132     107.459 -11.494 -21.178  1.00  0.00           C  
ATOM   2103  C   GLU A 132     106.014 -11.897 -21.460  1.00  0.00           C  
ATOM   2104  O   GLU A 132     105.215 -11.092 -21.940  1.00  0.00           O  
ATOM   2105  CB  GLU A 132     108.348 -11.879 -22.362  1.00  0.00           C  
ATOM   2106  CG  GLU A 132     109.739 -11.258 -22.331  1.00  0.00           C  
ATOM   2107  CD  GLU A 132     110.595 -11.683 -23.492  1.00  0.00           C  
ATOM   2108  OE1 GLU A 132     110.157 -12.508 -24.257  1.00  0.00           O  
ATOM   2109  OE2 GLU A 132     111.688 -11.180 -23.613  1.00  0.00           O1-
ATOM   2110  H   GLU A 132     108.680 -12.805 -20.008  1.00  0.00           H  
ATOM   2111  HA  GLU A 132     107.468 -10.412 -21.042  1.00  0.00           H  
ATOM   2112 1HB  GLU A 132     108.468 -12.962 -22.391  1.00  0.00           H  
ATOM   2113 2HB  GLU A 132     107.867 -11.577 -23.293  1.00  0.00           H  
ATOM   2114 1HG  GLU A 132     109.640 -10.173 -22.346  1.00  0.00           H  
ATOM   2115 2HG  GLU A 132     110.230 -11.539 -21.400  1.00  0.00           H  
ATOM   2116  N   SER A 133     105.655 -13.150 -21.164  1.00  0.00           N  
ATOM   2117  CA  SER A 133     104.297 -13.611 -21.356  1.00  0.00           C  
ATOM   2118  C   SER A 133     103.333 -12.789 -20.525  1.00  0.00           C  
ATOM   2119  O   SER A 133     102.256 -12.417 -20.991  1.00  0.00           O  
ATOM   2120  CB  SER A 133     104.182 -15.077 -20.988  1.00  0.00           C  
ATOM   2121  OG  SER A 133     102.867 -15.533 -21.142  1.00  0.00           O  
ATOM   2122  H   SER A 133     106.345 -13.790 -20.800  1.00  0.00           H  
ATOM   2123  HA  SER A 133     104.037 -13.494 -22.410  1.00  0.00           H  
ATOM   2124 1HB  SER A 133     104.850 -15.664 -21.618  1.00  0.00           H  
ATOM   2125 2HB  SER A 133     104.500 -15.218 -19.956  1.00  0.00           H  
ATOM   2126  HG  SER A 133     102.930 -16.477 -21.301  1.00  0.00           H  
ATOM   2127  N   ALA A 134     103.701 -12.494 -19.281  1.00  0.00           N  
ATOM   2128  CA  ALA A 134     102.842 -11.714 -18.413  1.00  0.00           C  
ATOM   2129  C   ALA A 134     102.529 -10.341 -19.045  1.00  0.00           C  
ATOM   2130  O   ALA A 134     101.411  -9.840 -18.939  1.00  0.00           O  
ATOM   2131  CB  ALA A 134     103.466 -11.546 -17.079  1.00  0.00           C  
ATOM   2132  H   ALA A 134     104.593 -12.816 -18.931  1.00  0.00           H  
ATOM   2133  HA  ALA A 134     101.901 -12.251 -18.297  1.00  0.00           H  
ATOM   2134 1HB  ALA A 134     102.808 -10.958 -16.440  1.00  0.00           H  
ATOM   2135 2HB  ALA A 134     103.629 -12.526 -16.629  1.00  0.00           H  
ATOM   2136 3HB  ALA A 134     104.421 -11.032 -17.186  1.00  0.00           H  
ATOM   2137  N   LEU A 135     103.533  -9.759 -19.696  1.00  0.00           N  
ATOM   2138  CA  LEU A 135     103.397  -8.446 -20.325  1.00  0.00           C  
ATOM   2139  C   LEU A 135     102.507  -8.569 -21.542  1.00  0.00           C  
ATOM   2140  O   LEU A 135     101.663  -7.711 -21.795  1.00  0.00           O  
ATOM   2141  CB  LEU A 135     104.766  -7.886 -20.730  1.00  0.00           C  
ATOM   2142  CG  LEU A 135     105.733  -7.595 -19.577  1.00  0.00           C  
ATOM   2143  CD1 LEU A 135     107.082  -7.164 -20.139  1.00  0.00           C  
ATOM   2144  CD2 LEU A 135     105.145  -6.515 -18.680  1.00  0.00           C  
ATOM   2145  H   LEU A 135     104.417 -10.243 -19.755  1.00  0.00           H  
ATOM   2146  HA  LEU A 135     102.920  -7.770 -19.617  1.00  0.00           H  
ATOM   2147 1HB  LEU A 135     105.250  -8.601 -21.396  1.00  0.00           H  
ATOM   2148 2HB  LEU A 135     104.614  -6.956 -21.278  1.00  0.00           H  
ATOM   2149  HG  LEU A 135     105.891  -8.504 -18.996  1.00  0.00           H  
ATOM   2150 1HD1 LEU A 135     107.768  -6.957 -19.319  1.00  0.00           H  
ATOM   2151 2HD1 LEU A 135     107.489  -7.961 -20.760  1.00  0.00           H  
ATOM   2152 3HD1 LEU A 135     106.954  -6.265 -20.741  1.00  0.00           H  
ATOM   2153 1HD2 LEU A 135     105.832  -6.308 -17.861  1.00  0.00           H  
ATOM   2154 2HD2 LEU A 135     104.989  -5.606 -19.262  1.00  0.00           H  
ATOM   2155 3HD2 LEU A 135     104.191  -6.857 -18.278  1.00  0.00           H  
ATOM   2156  N   GLU A 136     102.691  -9.645 -22.310  1.00  0.00           N  
ATOM   2157  CA  GLU A 136     101.890  -9.869 -23.503  1.00  0.00           C  
ATOM   2158  C   GLU A 136     100.425 -10.044 -23.139  1.00  0.00           C  
ATOM   2159  O   GLU A 136      99.541  -9.521 -23.815  1.00  0.00           O  
ATOM   2160  CB  GLU A 136     102.390 -11.097 -24.266  1.00  0.00           C  
ATOM   2161  CG  GLU A 136     103.729 -10.903 -24.962  1.00  0.00           C  
ATOM   2162  CD  GLU A 136     104.255 -12.167 -25.582  1.00  0.00           C  
ATOM   2163  OE1 GLU A 136     103.695 -13.207 -25.330  1.00  0.00           O  
ATOM   2164  OE2 GLU A 136     105.219 -12.093 -26.308  1.00  0.00           O1-
ATOM   2165  H   GLU A 136     103.400 -10.320 -22.060  1.00  0.00           H  
ATOM   2166  HA  GLU A 136     101.970  -8.989 -24.143  1.00  0.00           H  
ATOM   2167 1HB  GLU A 136     102.489 -11.937 -23.578  1.00  0.00           H  
ATOM   2168 2HB  GLU A 136     101.657 -11.379 -25.023  1.00  0.00           H  
ATOM   2169 1HG  GLU A 136     103.616 -10.149 -25.741  1.00  0.00           H  
ATOM   2170 2HG  GLU A 136     104.452 -10.531 -24.237  1.00  0.00           H  
ATOM   2171  N   VAL A 137     100.146 -10.783 -22.069  1.00  0.00           N  
ATOM   2172  CA  VAL A 137      98.778 -10.966 -21.646  1.00  0.00           C  
ATOM   2173  C   VAL A 137      98.187  -9.645 -21.135  1.00  0.00           C  
ATOM   2174  O   VAL A 137      97.029  -9.327 -21.406  1.00  0.00           O  
ATOM   2175  CB  VAL A 137      98.707 -12.033 -20.539  1.00  0.00           C  
ATOM   2176  CG1 VAL A 137      97.295 -12.131 -19.983  1.00  0.00           C  
ATOM   2177  CG2 VAL A 137      99.167 -13.376 -21.084  1.00  0.00           C  
ATOM   2178  H   VAL A 137     100.886 -11.224 -21.543  1.00  0.00           H  
ATOM   2179  HA  VAL A 137      98.189 -11.280 -22.508  1.00  0.00           H  
ATOM   2180  HB  VAL A 137      99.356 -11.733 -19.715  1.00  0.00           H  
ATOM   2181 1HG1 VAL A 137      97.263 -12.890 -19.201  1.00  0.00           H  
ATOM   2182 2HG1 VAL A 137      97.000 -11.166 -19.566  1.00  0.00           H  
ATOM   2183 3HG1 VAL A 137      96.608 -12.404 -20.783  1.00  0.00           H  
ATOM   2184 1HG2 VAL A 137      99.114 -14.126 -20.296  1.00  0.00           H  
ATOM   2185 2HG2 VAL A 137      98.521 -13.673 -21.911  1.00  0.00           H  
ATOM   2186 3HG2 VAL A 137     100.193 -13.294 -21.438  1.00  0.00           H  
ATOM   2187  N   ALA A 138      98.978  -8.868 -20.394  1.00  0.00           N  
ATOM   2188  CA  ALA A 138      98.494  -7.593 -19.887  1.00  0.00           C  
ATOM   2189  C   ALA A 138      97.986  -6.740 -21.057  1.00  0.00           C  
ATOM   2190  O   ALA A 138      96.946  -6.091 -20.959  1.00  0.00           O  
ATOM   2191  CB  ALA A 138      99.580  -6.884 -19.123  1.00  0.00           C  
ATOM   2192  H   ALA A 138      99.920  -9.158 -20.178  1.00  0.00           H  
ATOM   2193  HA  ALA A 138      97.662  -7.792 -19.213  1.00  0.00           H  
ATOM   2194 1HB  ALA A 138      99.199  -5.933 -18.750  1.00  0.00           H  
ATOM   2195 2HB  ALA A 138      99.897  -7.503 -18.282  1.00  0.00           H  
ATOM   2196 3HB  ALA A 138     100.429  -6.703 -19.779  1.00  0.00           H  
ATOM   2197  N   LYS A 139      98.718  -6.742 -22.162  1.00  0.00           N  
ATOM   2198  CA  LYS A 139      98.274  -6.003 -23.348  1.00  0.00           C  
ATOM   2199  C   LYS A 139      96.984  -6.564 -23.937  1.00  0.00           C  
ATOM   2200  O   LYS A 139      96.105  -5.812 -24.359  1.00  0.00           O  
ATOM   2201  CB  LYS A 139      99.371  -6.007 -24.415  1.00  0.00           C  
ATOM   2202  CG  LYS A 139     100.583  -5.150 -24.075  1.00  0.00           C  
ATOM   2203  CD  LYS A 139     101.615  -5.184 -25.194  1.00  0.00           C  
ATOM   2204  CE  LYS A 139     102.857  -4.385 -24.826  1.00  0.00           C  
ATOM   2205  NZ  LYS A 139     103.867  -4.396 -25.917  1.00  0.00           N1+
ATOM   2206  H   LYS A 139      99.589  -7.251 -22.199  1.00  0.00           H  
ATOM   2207  HA  LYS A 139      98.072  -4.972 -23.059  1.00  0.00           H  
ATOM   2208 1HB  LYS A 139      99.717  -7.028 -24.578  1.00  0.00           H  
ATOM   2209 2HB  LYS A 139      98.960  -5.647 -25.359  1.00  0.00           H  
ATOM   2210 1HG  LYS A 139     100.267  -4.120 -23.914  1.00  0.00           H  
ATOM   2211 2HG  LYS A 139     101.042  -5.519 -23.158  1.00  0.00           H  
ATOM   2212 1HD  LYS A 139     101.901  -6.217 -25.393  1.00  0.00           H  
ATOM   2213 2HD  LYS A 139     101.180  -4.764 -26.100  1.00  0.00           H  
ATOM   2214 1HE  LYS A 139     102.576  -3.354 -24.615  1.00  0.00           H  
ATOM   2215 2HE  LYS A 139     103.306  -4.807 -23.926  1.00  0.00           H  
ATOM   2216 1HZ  LYS A 139     104.674  -3.857 -25.633  1.00  0.00           H  
ATOM   2217 2HZ  LYS A 139     104.148  -5.347 -26.107  1.00  0.00           H  
ATOM   2218 3HZ  LYS A 139     103.469  -3.989 -26.751  1.00  0.00           H  
ATOM   2219  N   ARG A 140      96.868  -7.886 -23.966  1.00  0.00           N  
ATOM   2220  CA  ARG A 140      95.657  -8.513 -24.467  1.00  0.00           C  
ATOM   2221  C   ARG A 140      94.484  -8.207 -23.551  1.00  0.00           C  
ATOM   2222  O   ARG A 140      93.349  -8.071 -24.006  1.00  0.00           O  
ATOM   2223  CB  ARG A 140      95.835 -10.020 -24.579  1.00  0.00           C  
ATOM   2224  CG  ARG A 140      96.854 -10.468 -25.614  1.00  0.00           C  
ATOM   2225  CD  ARG A 140      96.433 -10.109 -26.992  1.00  0.00           C  
ATOM   2226  NE  ARG A 140      97.256 -10.760 -27.999  1.00  0.00           N  
ATOM   2227  CZ  ARG A 140      97.263 -10.436 -29.306  1.00  0.00           C  
ATOM   2228  NH1 ARG A 140      96.490  -9.470 -29.750  1.00  0.00           N1+
ATOM   2229  NH2 ARG A 140      98.050 -11.089 -30.144  1.00  0.00           N  
ATOM   2230  H   ARG A 140      97.624  -8.469 -23.639  1.00  0.00           H  
ATOM   2231  HA  ARG A 140      95.437  -8.104 -25.453  1.00  0.00           H  
ATOM   2232 1HB  ARG A 140      96.144 -10.422 -23.616  1.00  0.00           H  
ATOM   2233 2HB  ARG A 140      94.880 -10.481 -24.835  1.00  0.00           H  
ATOM   2234 1HG  ARG A 140      97.812  -9.989 -25.413  1.00  0.00           H  
ATOM   2235 2HG  ARG A 140      96.973 -11.551 -25.564  1.00  0.00           H  
ATOM   2236 1HD  ARG A 140      95.398 -10.415 -27.148  1.00  0.00           H  
ATOM   2237 2HD  ARG A 140      96.516  -9.032 -27.128  1.00  0.00           H  
ATOM   2238  HE  ARG A 140      97.865 -11.508 -27.695  1.00  0.00           H  
ATOM   2239 1HH1 ARG A 140      95.890  -8.970 -29.110  1.00  0.00           H  
ATOM   2240 2HH1 ARG A 140      96.496  -9.227 -30.730  1.00  0.00           H  
ATOM   2241 1HH2 ARG A 140      98.646 -11.833 -29.804  1.00  0.00           H  
ATOM   2242 2HH2 ARG A 140      98.057 -10.847 -31.124  1.00  0.00           H  
ATOM   2243  N   LEU A 141      94.758  -8.096 -22.253  1.00  0.00           N  
ATOM   2244  CA  LEU A 141      93.721  -7.775 -21.293  1.00  0.00           C  
ATOM   2245  C   LEU A 141      93.126  -6.392 -21.638  1.00  0.00           C  
ATOM   2246  O   LEU A 141      91.915  -6.189 -21.559  1.00  0.00           O  
ATOM   2247  CB  LEU A 141      94.292  -7.780 -19.869  1.00  0.00           C  
ATOM   2248  CG  LEU A 141      93.314  -7.372 -18.760  1.00  0.00           C  
ATOM   2249  CD1 LEU A 141      92.113  -8.308 -18.772  1.00  0.00           C  
ATOM   2250  CD2 LEU A 141      94.025  -7.412 -17.416  1.00  0.00           C  
ATOM   2251  H   LEU A 141      95.703  -8.238 -21.928  1.00  0.00           H  
ATOM   2252  HA  LEU A 141      92.937  -8.529 -21.366  1.00  0.00           H  
ATOM   2253 1HB  LEU A 141      94.650  -8.783 -19.642  1.00  0.00           H  
ATOM   2254 2HB  LEU A 141      95.140  -7.096 -19.832  1.00  0.00           H  
ATOM   2255  HG  LEU A 141      92.951  -6.361 -18.948  1.00  0.00           H  
ATOM   2256 1HD1 LEU A 141      91.418  -8.018 -17.983  1.00  0.00           H  
ATOM   2257 2HD1 LEU A 141      91.612  -8.245 -19.737  1.00  0.00           H  
ATOM   2258 3HD1 LEU A 141      92.446  -9.330 -18.601  1.00  0.00           H  
ATOM   2259 1HD2 LEU A 141      93.332  -7.122 -16.628  1.00  0.00           H  
ATOM   2260 2HD2 LEU A 141      94.387  -8.423 -17.225  1.00  0.00           H  
ATOM   2261 3HD2 LEU A 141      94.870  -6.722 -17.429  1.00  0.00           H  
ATOM   2262  N   VAL A 142      93.979  -5.449 -22.017  1.00  0.00           N  
ATOM   2263  CA  VAL A 142      93.488  -4.087 -22.331  1.00  0.00           C  
ATOM   2264  C   VAL A 142      92.649  -4.143 -23.599  1.00  0.00           C  
ATOM   2265  O   VAL A 142      91.588  -3.526 -23.678  1.00  0.00           O  
ATOM   2266  CB  VAL A 142      94.656  -3.104 -22.530  1.00  0.00           C  
ATOM   2267  CG1 VAL A 142      94.135  -1.736 -22.946  1.00  0.00           C  
ATOM   2268  CG2 VAL A 142      95.472  -3.003 -21.250  1.00  0.00           C  
ATOM   2269  H   VAL A 142      94.966  -5.646 -22.096  1.00  0.00           H  
ATOM   2270  HA  VAL A 142      92.864  -3.745 -21.504  1.00  0.00           H  
ATOM   2271  HB  VAL A 142      95.291  -3.466 -23.338  1.00  0.00           H  
ATOM   2272 1HG1 VAL A 142      94.976  -1.054 -23.082  1.00  0.00           H  
ATOM   2273 2HG1 VAL A 142      93.587  -1.825 -23.883  1.00  0.00           H  
ATOM   2274 3HG1 VAL A 142      93.475  -1.347 -22.172  1.00  0.00           H  
ATOM   2275 1HG2 VAL A 142      96.296  -2.308 -21.398  1.00  0.00           H  
ATOM   2276 2HG2 VAL A 142      94.836  -2.647 -20.439  1.00  0.00           H  
ATOM   2277 3HG2 VAL A 142      95.868  -3.986 -20.993  1.00  0.00           H  
ATOM   2278  N   GLU A 143      93.135  -4.889 -24.591  1.00  0.00           N  
ATOM   2279  CA  GLU A 143      92.439  -4.994 -25.873  1.00  0.00           C  
ATOM   2280  C   GLU A 143      91.013  -5.517 -25.724  1.00  0.00           C  
ATOM   2281  O   GLU A 143      90.096  -5.044 -26.394  1.00  0.00           O  
ATOM   2282  CB  GLU A 143      93.221  -5.907 -26.821  1.00  0.00           C  
ATOM   2283  CG  GLU A 143      94.516  -5.305 -27.347  1.00  0.00           C  
ATOM   2284  CD  GLU A 143      95.313  -6.270 -28.179  1.00  0.00           C  
ATOM   2285  OE1 GLU A 143      94.959  -7.424 -28.220  1.00  0.00           O  
ATOM   2286  OE2 GLU A 143      96.279  -5.853 -28.778  1.00  0.00           O1-
ATOM   2287  H   GLU A 143      94.001  -5.393 -24.457  1.00  0.00           H  
ATOM   2288  HA  GLU A 143      92.383  -4.000 -26.319  1.00  0.00           H  
ATOM   2289 1HB  GLU A 143      93.468  -6.837 -26.309  1.00  0.00           H  
ATOM   2290 2HB  GLU A 143      92.599  -6.160 -27.679  1.00  0.00           H  
ATOM   2291 1HG  GLU A 143      94.280  -4.430 -27.952  1.00  0.00           H  
ATOM   2292 2HG  GLU A 143      95.121  -4.976 -26.502  1.00  0.00           H  
ATOM   2293  N   VAL A 144      90.838  -6.494 -24.844  1.00  0.00           N  
ATOM   2294  CA  VAL A 144      89.513  -7.025 -24.560  1.00  0.00           C  
ATOM   2295  C   VAL A 144      88.740  -6.164 -23.553  1.00  0.00           C  
ATOM   2296  O   VAL A 144      87.567  -5.856 -23.757  1.00  0.00           O  
ATOM   2297  CB  VAL A 144      89.633  -8.461 -24.013  1.00  0.00           C  
ATOM   2298  CG1 VAL A 144      88.258  -9.017 -23.673  1.00  0.00           C  
ATOM   2299  CG2 VAL A 144      90.338  -9.344 -25.029  1.00  0.00           C  
ATOM   2300  H   VAL A 144      91.636  -6.879 -24.361  1.00  0.00           H  
ATOM   2301  HA  VAL A 144      88.940  -7.047 -25.489  1.00  0.00           H  
ATOM   2302  HB  VAL A 144      90.209  -8.439 -23.086  1.00  0.00           H  
ATOM   2303 1HG1 VAL A 144      88.362 -10.032 -23.287  1.00  0.00           H  
ATOM   2304 2HG1 VAL A 144      87.787  -8.389 -22.917  1.00  0.00           H  
ATOM   2305 3HG1 VAL A 144      87.640  -9.032 -24.571  1.00  0.00           H  
ATOM   2306 1HG2 VAL A 144      90.419 -10.357 -24.636  1.00  0.00           H  
ATOM   2307 2HG2 VAL A 144      89.765  -9.361 -25.956  1.00  0.00           H  
ATOM   2308 3HG2 VAL A 144      91.334  -8.951 -25.226  1.00  0.00           H  
ATOM   2309  N   ALA A 145      89.397  -5.772 -22.467  1.00  0.00           N  
ATOM   2310  CA  ALA A 145      88.747  -4.980 -21.419  1.00  0.00           C  
ATOM   2311  C   ALA A 145      88.232  -3.630 -21.942  1.00  0.00           C  
ATOM   2312  O   ALA A 145      87.188  -3.143 -21.507  1.00  0.00           O  
ATOM   2313  CB  ALA A 145      89.707  -4.752 -20.250  1.00  0.00           C  
ATOM   2314  H   ALA A 145      90.367  -6.029 -22.359  1.00  0.00           H  
ATOM   2315  HA  ALA A 145      87.879  -5.536 -21.061  1.00  0.00           H  
ATOM   2316 1HB  ALA A 145      89.211  -4.162 -19.480  1.00  0.00           H  
ATOM   2317 2HB  ALA A 145      90.006  -5.713 -19.833  1.00  0.00           H  
ATOM   2318 3HB  ALA A 145      90.589  -4.220 -20.603  1.00  0.00           H  
ATOM   2319  N   SER A 146      88.959  -3.025 -22.871  1.00  0.00           N  
ATOM   2320  CA  SER A 146      88.565  -1.723 -23.397  1.00  0.00           C  
ATOM   2321  C   SER A 146      87.336  -1.829 -24.297  1.00  0.00           C  
ATOM   2322  O   SER A 146      86.742  -0.816 -24.668  1.00  0.00           O  
ATOM   2323  CB  SER A 146      89.714  -1.107 -24.169  1.00  0.00           C  
ATOM   2324  OG  SER A 146      89.942  -1.797 -25.368  1.00  0.00           O  
ATOM   2325  H   SER A 146      89.798  -3.465 -23.224  1.00  0.00           H  
ATOM   2326  HA  SER A 146      88.312  -1.074 -22.559  1.00  0.00           H  
ATOM   2327 1HB  SER A 146      89.489  -0.063 -24.385  1.00  0.00           H  
ATOM   2328 2HB  SER A 146      90.615  -1.128 -23.559  1.00  0.00           H  
ATOM   2329  HG  SER A 146      90.879  -1.706 -25.551  1.00  0.00           H  
ATOM   2330  N   LYS A 147      86.954  -3.055 -24.646  1.00  0.00           N  
ATOM   2331  CA  LYS A 147      85.786  -3.268 -25.489  1.00  0.00           C  
ATOM   2332  C   LYS A 147      84.560  -3.638 -24.666  1.00  0.00           C  
ATOM   2333  O   LYS A 147      83.449  -3.208 -24.974  1.00  0.00           O  
ATOM   2334  CB  LYS A 147      86.067  -4.358 -26.524  1.00  0.00           C  
ATOM   2335  CG  LYS A 147      87.100  -3.975 -27.578  1.00  0.00           C  
ATOM   2336  CD  LYS A 147      87.360  -5.124 -28.541  1.00  0.00           C  
ATOM   2337  CE  LYS A 147      88.419  -4.755 -29.568  1.00  0.00           C  
ATOM   2338  NZ  LYS A 147      88.732  -5.892 -30.477  1.00  0.00           N1+
ATOM   2339  H   LYS A 147      87.482  -3.853 -24.323  1.00  0.00           H  
ATOM   2340  HA  LYS A 147      85.563  -2.339 -26.015  1.00  0.00           H  
ATOM   2341 1HB  LYS A 147      86.423  -5.257 -26.020  1.00  0.00           H  
ATOM   2342 2HB  LYS A 147      85.143  -4.618 -27.042  1.00  0.00           H  
ATOM   2343 1HG  LYS A 147      86.740  -3.113 -28.141  1.00  0.00           H  
ATOM   2344 2HG  LYS A 147      88.034  -3.704 -27.088  1.00  0.00           H  
ATOM   2345 1HD  LYS A 147      87.695  -5.999 -27.982  1.00  0.00           H  
ATOM   2346 2HD  LYS A 147      86.437  -5.378 -29.061  1.00  0.00           H  
ATOM   2347 1HE  LYS A 147      88.072  -3.915 -30.165  1.00  0.00           H  
ATOM   2348 2HE  LYS A 147      89.334  -4.456 -29.055  1.00  0.00           H  
ATOM   2349 1HZ  LYS A 147      89.438  -5.609 -31.141  1.00  0.00           H  
ATOM   2350 2HZ  LYS A 147      89.074  -6.673 -29.934  1.00  0.00           H  
ATOM   2351 3HZ  LYS A 147      87.897  -6.168 -30.972  1.00  0.00           H  
ATOM   2352  N   GLU A 148      84.765  -4.431 -23.620  1.00  0.00           N  
ATOM   2353  CA  GLU A 148      83.676  -4.810 -22.726  1.00  0.00           C  
ATOM   2354  C   GLU A 148      83.318  -3.706 -21.732  1.00  0.00           C  
ATOM   2355  O   GLU A 148      82.160  -3.568 -21.344  1.00  0.00           O  
ATOM   2356  CB  GLU A 148      84.044  -6.085 -21.966  1.00  0.00           C  
ATOM   2357  CG  GLU A 148      84.218  -7.316 -22.845  1.00  0.00           C  
ATOM   2358  CD  GLU A 148      82.964  -7.679 -23.592  1.00  0.00           C  
ATOM   2359  OE1 GLU A 148      81.898  -7.472 -23.065  1.00  0.00           O  
ATOM   2360  OE2 GLU A 148      83.075  -8.167 -24.693  1.00  0.00           O1-
ATOM   2361  H   GLU A 148      85.695  -4.779 -23.436  1.00  0.00           H  
ATOM   2362  HA  GLU A 148      82.787  -5.004 -23.328  1.00  0.00           H  
ATOM   2363 1HB  GLU A 148      84.978  -5.929 -21.424  1.00  0.00           H  
ATOM   2364 2HB  GLU A 148      83.273  -6.306 -21.229  1.00  0.00           H  
ATOM   2365 1HG  GLU A 148      85.013  -7.126 -23.564  1.00  0.00           H  
ATOM   2366 2HG  GLU A 148      84.520  -8.155 -22.221  1.00  0.00           H  
ATOM   2367  N   GLY A 149      84.310  -2.917 -21.337  1.00  0.00           N  
ATOM   2368  CA  GLY A 149      84.105  -1.822 -20.401  1.00  0.00           C  
ATOM   2369  C   GLY A 149      85.291  -0.890 -20.563  1.00  0.00           C  
ATOM   2370  O   GLY A 149      85.284  -0.119 -21.530  1.00  0.00           O  
ATOM   2371  H   GLY A 149      85.124  -2.998 -21.601  1.00  0.00           H  
ATOM   2372 1HA  GLY A 149      83.159  -1.326 -20.624  1.00  0.00           H  
ATOM   2373 2HA  GLY A 149      84.029  -2.218 -19.388  1.00  0.00           H  
ATOM   2374  N   ASP A 150      86.308  -0.921 -19.687  1.00  0.00           N  
ATOM   2375  CA  ASP A 150      86.357  -1.600 -18.375  1.00  0.00           C  
ATOM   2376  C   ASP A 150      87.596  -1.024 -17.683  1.00  0.00           C  
ATOM   2377  O   ASP A 150      88.657  -1.647 -17.669  1.00  0.00           O  
ATOM   2378  CB  ASP A 150      86.456  -3.122 -18.506  1.00  0.00           C  
ATOM   2379  CG  ASP A 150      86.383  -3.839 -17.165  1.00  0.00           C  
ATOM   2380  OD1 ASP A 150      87.039  -3.408 -16.245  1.00  0.00           O  
ATOM   2381  OD2 ASP A 150      85.671  -4.811 -17.072  1.00  0.00           O1-
ATOM   2382  H   ASP A 150      87.115  -0.404 -20.004  1.00  0.00           H  
ATOM   2383  HA  ASP A 150      85.433  -1.384 -17.838  1.00  0.00           H  
ATOM   2384 1HB  ASP A 150      85.650  -3.485 -19.142  1.00  0.00           H  
ATOM   2385 2HB  ASP A 150      87.398  -3.385 -18.990  1.00  0.00           H  
ATOM   2386  N   PRO A 151      87.473   0.174 -17.101  1.00  0.00           N  
ATOM   2387  CA  PRO A 151      88.641   0.824 -16.499  1.00  0.00           C  
ATOM   2388  C   PRO A 151      89.376  -0.034 -15.463  1.00  0.00           C  
ATOM   2389  O   PRO A 151      90.598   0.040 -15.335  1.00  0.00           O  
ATOM   2390  CB  PRO A 151      88.022   2.063 -15.845  1.00  0.00           C  
ATOM   2391  CG  PRO A 151      86.855   2.390 -16.715  1.00  0.00           C  
ATOM   2392  CD  PRO A 151      86.287   1.051 -17.099  1.00  0.00           C  
ATOM   2393  HA  PRO A 151      89.350   1.102 -17.293  1.00  0.00           H  
ATOM   2394 1HB  PRO A 151      87.730   1.836 -14.809  1.00  0.00           H  
ATOM   2395 2HB  PRO A 151      88.761   2.875 -15.800  1.00  0.00           H  
ATOM   2396 1HG  PRO A 151      86.136   3.016 -16.167  1.00  0.00           H  
ATOM   2397 2HG  PRO A 151      87.185   2.977 -17.587  1.00  0.00           H  
ATOM   2398 1HD  PRO A 151      85.553   0.733 -16.342  1.00  0.00           H  
ATOM   2399 2HD  PRO A 151      85.815   1.122 -18.090  1.00  0.00           H  
ATOM   2400  N   GLU A 152      88.654  -0.861 -14.711  1.00  0.00           N  
ATOM   2401  CA  GLU A 152      89.261  -1.616 -13.617  1.00  0.00           C  
ATOM   2402  C   GLU A 152      90.223  -2.676 -14.148  1.00  0.00           C  
ATOM   2403  O   GLU A 152      91.349  -2.803 -13.669  1.00  0.00           O  
ATOM   2404  CB  GLU A 152      88.181  -2.279 -12.760  1.00  0.00           C  
ATOM   2405  CG  GLU A 152      87.346  -1.306 -11.937  1.00  0.00           C  
ATOM   2406  CD  GLU A 152      86.329  -0.566 -12.760  1.00  0.00           C  
ATOM   2407  OE1 GLU A 152      86.138  -0.927 -13.896  1.00  0.00           O  
ATOM   2408  OE2 GLU A 152      85.746   0.361 -12.253  1.00  0.00           O1-
ATOM   2409  H   GLU A 152      87.666  -0.969 -14.895  1.00  0.00           H  
ATOM   2410  HA  GLU A 152      89.839  -0.929 -12.998  1.00  0.00           H  
ATOM   2411 1HB  GLU A 152      87.501  -2.842 -13.400  1.00  0.00           H  
ATOM   2412 2HB  GLU A 152      88.643  -2.987 -12.073  1.00  0.00           H  
ATOM   2413 1HG  GLU A 152      86.829  -1.860 -11.153  1.00  0.00           H  
ATOM   2414 2HG  GLU A 152      88.011  -0.590 -11.458  1.00  0.00           H  
ATOM   2415  N   LEU A 153      89.786  -3.445 -15.145  1.00  0.00           N  
ATOM   2416  CA  LEU A 153      90.638  -4.513 -15.664  1.00  0.00           C  
ATOM   2417  C   LEU A 153      91.747  -3.923 -16.543  1.00  0.00           C  
ATOM   2418  O   LEU A 153      92.826  -4.500 -16.667  1.00  0.00           O  
ATOM   2419  CB  LEU A 153      89.808  -5.518 -16.471  1.00  0.00           C  
ATOM   2420  CG  LEU A 153      88.838  -6.385 -15.657  1.00  0.00           C  
ATOM   2421  CD1 LEU A 153      87.968  -7.200 -16.605  1.00  0.00           C  
ATOM   2422  CD2 LEU A 153      89.628  -7.290 -14.724  1.00  0.00           C  
ATOM   2423  H   LEU A 153      88.872  -3.304 -15.550  1.00  0.00           H  
ATOM   2424  HA  LEU A 153      91.093  -5.034 -14.822  1.00  0.00           H  
ATOM   2425 1HB  LEU A 153      89.223  -4.972 -17.210  1.00  0.00           H  
ATOM   2426 2HB  LEU A 153      90.487  -6.188 -16.999  1.00  0.00           H  
ATOM   2427  HG  LEU A 153      88.181  -5.742 -15.070  1.00  0.00           H  
ATOM   2428 1HD1 LEU A 153      87.279  -7.816 -16.027  1.00  0.00           H  
ATOM   2429 2HD1 LEU A 153      87.400  -6.527 -17.246  1.00  0.00           H  
ATOM   2430 3HD1 LEU A 153      88.600  -7.841 -17.217  1.00  0.00           H  
ATOM   2431 1HD2 LEU A 153      88.938  -7.905 -14.145  1.00  0.00           H  
ATOM   2432 2HD2 LEU A 153      90.284  -7.933 -15.310  1.00  0.00           H  
ATOM   2433 3HD2 LEU A 153      90.226  -6.680 -14.047  1.00  0.00           H  
ATOM   2434  N   VAL A 154      91.518  -2.770 -17.171  1.00  0.00           N  
ATOM   2435  CA  VAL A 154      92.603  -2.151 -17.923  1.00  0.00           C  
ATOM   2436  C   VAL A 154      93.675  -1.698 -16.940  1.00  0.00           C  
ATOM   2437  O   VAL A 154      94.871  -1.857 -17.193  1.00  0.00           O  
ATOM   2438  CB  VAL A 154      92.095  -0.948 -18.740  1.00  0.00           C  
ATOM   2439  CG1 VAL A 154      93.261  -0.193 -19.359  1.00  0.00           C  
ATOM   2440  CG2 VAL A 154      91.129  -1.423 -19.815  1.00  0.00           C  
ATOM   2441  H   VAL A 154      90.619  -2.313 -17.140  1.00  0.00           H  
ATOM   2442  HA  VAL A 154      93.009  -2.889 -18.616  1.00  0.00           H  
ATOM   2443  HB  VAL A 154      91.583  -0.256 -18.070  1.00  0.00           H  
ATOM   2444 1HG1 VAL A 154      92.884   0.654 -19.932  1.00  0.00           H  
ATOM   2445 2HG1 VAL A 154      93.921   0.169 -18.569  1.00  0.00           H  
ATOM   2446 3HG1 VAL A 154      93.817  -0.858 -20.020  1.00  0.00           H  
ATOM   2447 1HG2 VAL A 154      90.773  -0.568 -20.387  1.00  0.00           H  
ATOM   2448 2HG2 VAL A 154      91.640  -2.118 -20.481  1.00  0.00           H  
ATOM   2449 3HG2 VAL A 154      90.282  -1.924 -19.346  1.00  0.00           H  
ATOM   2450  N   GLU A 155      93.259  -1.131 -15.809  1.00  0.00           N  
ATOM   2451  CA  GLU A 155      94.225  -0.772 -14.779  1.00  0.00           C  
ATOM   2452  C   GLU A 155      94.963  -2.021 -14.280  1.00  0.00           C  
ATOM   2453  O   GLU A 155      96.160  -1.978 -13.998  1.00  0.00           O  
ATOM   2454  CB  GLU A 155      93.525  -0.067 -13.614  1.00  0.00           C  
ATOM   2455  CG  GLU A 155      94.469   0.460 -12.541  1.00  0.00           C  
ATOM   2456  CD  GLU A 155      93.754   1.217 -11.457  1.00  0.00           C  
ATOM   2457  OE1 GLU A 155      92.564   1.387 -11.561  1.00  0.00           O  
ATOM   2458  OE2 GLU A 155      94.402   1.625 -10.520  1.00  0.00           O1-
ATOM   2459  H   GLU A 155      92.279  -0.944 -15.652  1.00  0.00           H  
ATOM   2460  HA  GLU A 155      94.956  -0.089 -15.213  1.00  0.00           H  
ATOM   2461 1HB  GLU A 155      92.945   0.773 -13.992  1.00  0.00           H  
ATOM   2462 2HB  GLU A 155      92.830  -0.757 -13.137  1.00  0.00           H  
ATOM   2463 1HG  GLU A 155      95.000  -0.379 -12.095  1.00  0.00           H  
ATOM   2464 2HG  GLU A 155      95.205   1.113 -13.009  1.00  0.00           H  
ATOM   2465  N   GLU A 156      94.268  -3.151 -14.160  1.00  0.00           N  
ATOM   2466  CA  GLU A 156      94.955  -4.367 -13.679  1.00  0.00           C  
ATOM   2467  C   GLU A 156      96.086  -4.749 -14.631  1.00  0.00           C  
ATOM   2468  O   GLU A 156      97.121  -5.263 -14.206  1.00  0.00           O  
ATOM   2469  CB  GLU A 156      93.970  -5.531 -13.547  1.00  0.00           C  
ATOM   2470  CG  GLU A 156      92.976  -5.387 -12.403  1.00  0.00           C  
ATOM   2471  CD  GLU A 156      93.629  -5.432 -11.050  1.00  0.00           C  
ATOM   2472  OE1 GLU A 156      94.538  -6.208 -10.876  1.00  0.00           O  
ATOM   2473  OE2 GLU A 156      93.220  -4.688 -10.189  1.00  0.00           O1-
ATOM   2474  H   GLU A 156      93.286  -3.198 -14.389  1.00  0.00           H  
ATOM   2475  HA  GLU A 156      95.392  -4.153 -12.703  1.00  0.00           H  
ATOM   2476 1HB  GLU A 156      93.403  -5.635 -14.472  1.00  0.00           H  
ATOM   2477 2HB  GLU A 156      94.522  -6.459 -13.395  1.00  0.00           H  
ATOM   2478 1HG  GLU A 156      92.451  -4.437 -12.509  1.00  0.00           H  
ATOM   2479 2HG  GLU A 156      92.240  -6.187 -12.472  1.00  0.00           H  
ATOM   2480  N   ALA A 157      95.888  -4.497 -15.928  1.00  0.00           N  
ATOM   2481  CA  ALA A 157      96.913  -4.760 -16.924  1.00  0.00           C  
ATOM   2482  C   ALA A 157      98.177  -3.983 -16.593  1.00  0.00           C  
ATOM   2483  O   ALA A 157      99.288  -4.492 -16.745  1.00  0.00           O  
ATOM   2484  CB  ALA A 157      96.415  -4.409 -18.316  1.00  0.00           C  
ATOM   2485  H   ALA A 157      95.002  -4.114 -16.223  1.00  0.00           H  
ATOM   2486  HA  ALA A 157      97.147  -5.824 -16.894  1.00  0.00           H  
ATOM   2487 1HB  ALA A 157      97.200  -4.614 -19.043  1.00  0.00           H  
ATOM   2488 2HB  ALA A 157      95.536  -5.010 -18.550  1.00  0.00           H  
ATOM   2489 3HB  ALA A 157      96.154  -3.352 -18.353  1.00  0.00           H  
ATOM   2490  N   ALA A 158      98.004  -2.740 -16.136  1.00  0.00           N  
ATOM   2491  CA  ALA A 158      99.145  -1.945 -15.702  1.00  0.00           C  
ATOM   2492  C   ALA A 158      99.811  -2.536 -14.463  1.00  0.00           C  
ATOM   2493  O   ALA A 158     101.034  -2.510 -14.333  1.00  0.00           O  
ATOM   2494  CB  ALA A 158      98.693  -0.490 -15.434  1.00  0.00           C  
ATOM   2495  H   ALA A 158      97.078  -2.340 -16.086  1.00  0.00           H  
ATOM   2496  HA  ALA A 158      99.883  -1.949 -16.502  1.00  0.00           H  
ATOM   2497 1HB  ALA A 158      99.550   0.101 -15.111  1.00  0.00           H  
ATOM   2498 2HB  ALA A 158      98.282  -0.063 -16.348  1.00  0.00           H  
ATOM   2499 3HB  ALA A 158      97.932  -0.484 -14.655  1.00  0.00           H  
ATOM   2500  N   LYS A 159      99.010  -3.072 -13.541  1.00  0.00           N  
ATOM   2501  CA  LYS A 159      99.558  -3.696 -12.338  1.00  0.00           C  
ATOM   2502  C   LYS A 159     100.420  -4.915 -12.696  1.00  0.00           C  
ATOM   2503  O   LYS A 159     101.427  -5.188 -12.041  1.00  0.00           O  
ATOM   2504  CB  LYS A 159      98.434  -4.105 -11.386  1.00  0.00           C  
ATOM   2505  CG  LYS A 159      97.692  -2.937 -10.749  1.00  0.00           C  
ATOM   2506  CD  LYS A 159      96.597  -3.423  -9.812  1.00  0.00           C  
ATOM   2507  CE  LYS A 159      95.720  -2.271  -9.340  1.00  0.00           C  
ATOM   2508  NZ  LYS A 159      94.587  -2.742  -8.501  1.00  0.00           N1+
ATOM   2509  H   LYS A 159      98.008  -3.052 -13.671  1.00  0.00           H  
ATOM   2510  HA  LYS A 159     100.194  -2.971 -11.831  1.00  0.00           H  
ATOM   2511 1HB  LYS A 159      97.703  -4.711 -11.924  1.00  0.00           H  
ATOM   2512 2HB  LYS A 159      98.842  -4.721 -10.583  1.00  0.00           H  
ATOM   2513 1HG  LYS A 159      98.396  -2.323 -10.186  1.00  0.00           H  
ATOM   2514 2HG  LYS A 159      97.246  -2.322 -11.530  1.00  0.00           H  
ATOM   2515 1HD  LYS A 159      95.973  -4.155 -10.328  1.00  0.00           H  
ATOM   2516 2HD  LYS A 159      97.048  -3.903  -8.944  1.00  0.00           H  
ATOM   2517 1HE  LYS A 159      96.322  -1.572  -8.759  1.00  0.00           H  
ATOM   2518 2HE  LYS A 159      95.321  -1.741 -10.204  1.00  0.00           H  
ATOM   2519 1HZ  LYS A 159      94.030  -1.952  -8.209  1.00  0.00           H  
ATOM   2520 2HZ  LYS A 159      94.011  -3.378  -9.036  1.00  0.00           H  
ATOM   2521 3HZ  LYS A 159      94.945  -3.220  -7.687  1.00  0.00           H  
ATOM   2522  N   VAL A 160     100.024  -5.645 -13.734  1.00  0.00           N  
ATOM   2523  CA  VAL A 160     100.830  -6.800 -14.187  1.00  0.00           C  
ATOM   2524  C   VAL A 160     102.207  -6.351 -14.652  1.00  0.00           C  
ATOM   2525  O   VAL A 160     103.217  -6.971 -14.320  1.00  0.00           O  
ATOM   2526  CB  VAL A 160     100.124  -7.537 -15.340  1.00  0.00           C  
ATOM   2527  CG1 VAL A 160     101.052  -8.575 -15.954  1.00  0.00           C  
ATOM   2528  CG2 VAL A 160      98.846  -8.187 -14.834  1.00  0.00           C  
ATOM   2529  H   VAL A 160      99.170  -5.419 -14.223  1.00  0.00           H  
ATOM   2530  HA  VAL A 160     100.943  -7.491 -13.351  1.00  0.00           H  
ATOM   2531  HB  VAL A 160      99.883  -6.820 -16.124  1.00  0.00           H  
ATOM   2532 1HG1 VAL A 160     100.537  -9.088 -16.767  1.00  0.00           H  
ATOM   2533 2HG1 VAL A 160     101.943  -8.084 -16.342  1.00  0.00           H  
ATOM   2534 3HG1 VAL A 160     101.338  -9.303 -15.193  1.00  0.00           H  
ATOM   2535 1HG2 VAL A 160      98.352  -8.707 -15.655  1.00  0.00           H  
ATOM   2536 2HG2 VAL A 160      99.088  -8.900 -14.046  1.00  0.00           H  
ATOM   2537 3HG2 VAL A 160      98.180  -7.420 -14.437  1.00  0.00           H  
ATOM   2538  N   ALA A 161     102.246  -5.271 -15.422  1.00  0.00           N  
ATOM   2539  CA  ALA A 161     103.522  -4.701 -15.846  1.00  0.00           C  
ATOM   2540  C   ALA A 161     104.358  -4.284 -14.636  1.00  0.00           C  
ATOM   2541  O   ALA A 161     105.581  -4.430 -14.634  1.00  0.00           O  
ATOM   2542  CB  ALA A 161     103.269  -3.504 -16.789  1.00  0.00           C  
ATOM   2543  H   ALA A 161     101.387  -4.830 -15.722  1.00  0.00           H  
ATOM   2544  HA  ALA A 161     104.075  -5.473 -16.384  1.00  0.00           H  
ATOM   2545 1HB  ALA A 161     104.221  -3.081 -17.105  1.00  0.00           H  
ATOM   2546 2HB  ALA A 161     102.713  -3.841 -17.664  1.00  0.00           H  
ATOM   2547 3HB  ALA A 161     102.690  -2.745 -16.265  1.00  0.00           H  
ATOM   2548  N   GLU A 162     103.711  -3.763 -13.605  1.00  0.00           N  
ATOM   2549  CA  GLU A 162     104.446  -3.357 -12.395  1.00  0.00           C  
ATOM   2550  C   GLU A 162     105.036  -4.582 -11.724  1.00  0.00           C  
ATOM   2551  O   GLU A 162     106.160  -4.547 -11.222  1.00  0.00           O  
ATOM   2552  CB  GLU A 162     103.536  -2.613 -11.416  1.00  0.00           C  
ATOM   2553  CG  GLU A 162     103.046  -1.260 -11.915  1.00  0.00           C  
ATOM   2554  CD  GLU A 162     102.048  -0.622 -10.991  1.00  0.00           C  
ATOM   2555  OE1 GLU A 162     101.759  -1.199  -9.970  1.00  0.00           O  
ATOM   2556  OE2 GLU A 162     101.572   0.443 -11.306  1.00  0.00           O1-
ATOM   2557  H   GLU A 162     102.709  -3.640 -13.635  1.00  0.00           H  
ATOM   2558  HA  GLU A 162     105.259  -2.693 -12.691  1.00  0.00           H  
ATOM   2559 1HB  GLU A 162     102.661  -3.225 -11.198  1.00  0.00           H  
ATOM   2560 2HB  GLU A 162     104.066  -2.451 -10.477  1.00  0.00           H  
ATOM   2561 1HG  GLU A 162     103.903  -0.594 -12.024  1.00  0.00           H  
ATOM   2562 2HG  GLU A 162     102.595  -1.390 -12.898  1.00  0.00           H  
ATOM   2563  N   GLU A 163     104.280  -5.670 -11.715  1.00  0.00           N  
ATOM   2564  CA  GLU A 163     104.783  -6.887 -11.085  1.00  0.00           C  
ATOM   2565  C   GLU A 163     105.981  -7.443 -11.847  1.00  0.00           C  
ATOM   2566  O   GLU A 163     106.942  -7.924 -11.247  1.00  0.00           O  
ATOM   2567  CB  GLU A 163     103.679  -7.944 -11.005  1.00  0.00           C  
ATOM   2568  CG  GLU A 163     102.578  -7.630 -10.002  1.00  0.00           C  
ATOM   2569  CD  GLU A 163     103.078  -7.571  -8.586  1.00  0.00           C  
ATOM   2570  OE1 GLU A 163     103.854  -8.418  -8.213  1.00  0.00           O  
ATOM   2571  OE2 GLU A 163     102.684  -6.677  -7.874  1.00  0.00           O1-
ATOM   2572  H   GLU A 163     103.363  -5.677 -12.136  1.00  0.00           H  
ATOM   2573  HA  GLU A 163     105.130  -6.639 -10.081  1.00  0.00           H  
ATOM   2574 1HB  GLU A 163     103.214  -8.059 -11.986  1.00  0.00           H  
ATOM   2575 2HB  GLU A 163     104.115  -8.906 -10.734  1.00  0.00           H  
ATOM   2576 1HG  GLU A 163     102.131  -6.670 -10.257  1.00  0.00           H  
ATOM   2577 2HG  GLU A 163     101.805  -8.392 -10.077  1.00  0.00           H  
ATOM   2578  N   VAL A 164     105.935  -7.383 -13.177  1.00  0.00           N  
ATOM   2579  CA  VAL A 164     107.029  -7.874 -13.972  1.00  0.00           C  
ATOM   2580  C   VAL A 164     108.277  -6.996 -13.689  1.00  0.00           C  
ATOM   2581  O   VAL A 164     109.390  -7.506 -13.557  1.00  0.00           O  
ATOM   2582  CB  VAL A 164     106.666  -7.836 -15.469  1.00  0.00           C  
ATOM   2583  CG1 VAL A 164     107.886  -8.149 -16.321  1.00  0.00           C  
ATOM   2584  CG2 VAL A 164     105.542  -8.820 -15.753  1.00  0.00           C  
ATOM   2585  H   VAL A 164     105.127  -6.991 -13.640  1.00  0.00           H  
ATOM   2586  HA  VAL A 164     107.228  -8.908 -13.686  1.00  0.00           H  
ATOM   2587  HB  VAL A 164     106.343  -6.828 -15.729  1.00  0.00           H  
ATOM   2588 1HG1 VAL A 164     107.612  -8.117 -17.375  1.00  0.00           H  
ATOM   2589 2HG1 VAL A 164     108.664  -7.412 -16.127  1.00  0.00           H  
ATOM   2590 3HG1 VAL A 164     108.258  -9.144 -16.073  1.00  0.00           H  
ATOM   2591 1HG2 VAL A 164     105.290  -8.788 -16.813  1.00  0.00           H  
ATOM   2592 2HG2 VAL A 164     105.864  -9.827 -15.487  1.00  0.00           H  
ATOM   2593 3HG2 VAL A 164     104.666  -8.552 -15.164  1.00  0.00           H  
ATOM   2594  N   GLU A 165     108.074  -5.690 -13.602  1.00  0.00           N  
ATOM   2595  CA  GLU A 165     109.190  -4.784 -13.298  1.00  0.00           C  
ATOM   2596  C   GLU A 165     109.867  -5.159 -11.987  1.00  0.00           C  
ATOM   2597  O   GLU A 165     111.093  -5.229 -11.906  1.00  0.00           O  
ATOM   2598  CB  GLU A 165     108.702  -3.334 -13.231  1.00  0.00           C  
ATOM   2599  CG  GLU A 165     109.791  -2.318 -12.919  1.00  0.00           C  
ATOM   2600  CD  GLU A 165     109.275  -0.907 -12.855  1.00  0.00           C  
ATOM   2601  OE1 GLU A 165     108.110  -0.710 -13.103  1.00  0.00           O  
ATOM   2602  OE2 GLU A 165     110.048  -0.027 -12.558  1.00  0.00           O1-
ATOM   2603  H   GLU A 165     107.152  -5.304 -13.741  1.00  0.00           H  
ATOM   2604  HA  GLU A 165     109.937  -4.878 -14.089  1.00  0.00           H  
ATOM   2605 1HB  GLU A 165     108.251  -3.058 -14.184  1.00  0.00           H  
ATOM   2606 2HB  GLU A 165     107.933  -3.246 -12.465  1.00  0.00           H  
ATOM   2607 1HG  GLU A 165     110.246  -2.571 -11.960  1.00  0.00           H  
ATOM   2608 2HG  GLU A 165     110.565  -2.384 -13.682  1.00  0.00           H  
ATOM   2609  N   LYS A 166     109.060  -5.398 -10.961  1.00  0.00           N  
ATOM   2610  CA  LYS A 166     109.584  -5.777  -9.656  1.00  0.00           C  
ATOM   2611  C   LYS A 166     110.346  -7.088  -9.732  1.00  0.00           C  
ATOM   2612  O   LYS A 166     111.423  -7.226  -9.150  1.00  0.00           O  
ATOM   2613  CB  LYS A 166     108.450  -5.886  -8.636  1.00  0.00           C  
ATOM   2614  CG  LYS A 166     107.869  -4.550  -8.195  1.00  0.00           C  
ATOM   2615  CD  LYS A 166     106.930  -4.719  -7.010  1.00  0.00           C  
ATOM   2616  CE  LYS A 166     105.612  -5.349  -7.433  1.00  0.00           C  
ATOM   2617  NZ  LYS A 166     104.628  -5.385  -6.318  1.00  0.00           N1+
ATOM   2618  H   LYS A 166     108.062  -5.317 -11.085  1.00  0.00           H  
ATOM   2619  HA  LYS A 166     110.273  -5.002  -9.322  1.00  0.00           H  
ATOM   2620 1HB  LYS A 166     107.638  -6.482  -9.055  1.00  0.00           H  
ATOM   2621 2HB  LYS A 166     108.810  -6.405  -7.747  1.00  0.00           H  
ATOM   2622 1HG  LYS A 166     108.680  -3.876  -7.912  1.00  0.00           H  
ATOM   2623 2HG  LYS A 166     107.320  -4.102  -9.022  1.00  0.00           H  
ATOM   2624 1HD  LYS A 166     107.402  -5.352  -6.258  1.00  0.00           H  
ATOM   2625 2HD  LYS A 166     106.728  -3.745  -6.564  1.00  0.00           H  
ATOM   2626 1HE  LYS A 166     105.186  -4.782  -8.259  1.00  0.00           H  
ATOM   2627 2HE  LYS A 166     105.790  -6.369  -7.776  1.00  0.00           H  
ATOM   2628 1HZ  LYS A 166     103.770  -5.809  -6.638  1.00  0.00           H  
ATOM   2629 2HZ  LYS A 166     105.005  -5.925  -5.552  1.00  0.00           H  
ATOM   2630 3HZ  LYS A 166     104.439  -4.443  -6.004  1.00  0.00           H  
ATOM   2631  N   LEU A 167     109.796  -8.068 -10.451  1.00  0.00           N  
ATOM   2632  CA  LEU A 167     110.457  -9.350 -10.638  1.00  0.00           C  
ATOM   2633  C   LEU A 167     111.742  -9.215 -11.425  1.00  0.00           C  
ATOM   2634  O   LEU A 167     112.744  -9.857 -11.109  1.00  0.00           O  
ATOM   2635  CB  LEU A 167     109.518 -10.327 -11.356  1.00  0.00           C  
ATOM   2636  CG  LEU A 167     108.320 -10.821 -10.537  1.00  0.00           C  
ATOM   2637  CD1 LEU A 167     107.329 -11.521 -11.457  1.00  0.00           C  
ATOM   2638  CD2 LEU A 167     108.806 -11.760  -9.442  1.00  0.00           C  
ATOM   2639  H   LEU A 167     108.895  -7.914 -10.875  1.00  0.00           H  
ATOM   2640  HA  LEU A 167     110.706  -9.758  -9.658  1.00  0.00           H  
ATOM   2641 1HB  LEU A 167     109.131  -9.840 -12.250  1.00  0.00           H  
ATOM   2642 2HB  LEU A 167     110.095 -11.199 -11.663  1.00  0.00           H  
ATOM   2643  HG  LEU A 167     107.812  -9.970 -10.085  1.00  0.00           H  
ATOM   2644 1HD1 LEU A 167     106.478 -11.874 -10.875  1.00  0.00           H  
ATOM   2645 2HD1 LEU A 167     106.983 -10.822 -12.218  1.00  0.00           H  
ATOM   2646 3HD1 LEU A 167     107.817 -12.369 -11.938  1.00  0.00           H  
ATOM   2647 1HD2 LEU A 167     107.954 -12.111  -8.859  1.00  0.00           H  
ATOM   2648 2HD2 LEU A 167     109.315 -12.613  -9.893  1.00  0.00           H  
ATOM   2649 3HD2 LEU A 167     109.499 -11.228  -8.790  1.00  0.00           H  
ATOM   2650  N   ALA A 168     111.709  -8.376 -12.456  1.00  0.00           N  
ATOM   2651  CA  ALA A 168     112.895  -8.179 -13.284  1.00  0.00           C  
ATOM   2652  C   ALA A 168     114.039  -7.572 -12.448  1.00  0.00           C  
ATOM   2653  O   ALA A 168     115.206  -7.915 -12.632  1.00  0.00           O  
ATOM   2654  CB  ALA A 168     112.579  -7.290 -14.478  1.00  0.00           C  
ATOM   2655  H   ALA A 168     110.864  -7.867 -12.676  1.00  0.00           H  
ATOM   2656  HA  ALA A 168     113.218  -9.153 -13.651  1.00  0.00           H  
ATOM   2657 1HB  ALA A 168     113.478  -7.156 -15.080  1.00  0.00           H  
ATOM   2658 2HB  ALA A 168     111.801  -7.756 -15.083  1.00  0.00           H  
ATOM   2659 3HB  ALA A 168     112.232  -6.319 -14.127  1.00  0.00           H  
ATOM   2660  N   GLU A 169     113.706  -6.668 -11.528  1.00  0.00           N  
ATOM   2661  CA  GLU A 169     114.737  -6.031 -10.681  1.00  0.00           C  
ATOM   2662  C   GLU A 169     115.340  -7.038  -9.709  1.00  0.00           C  
ATOM   2663  O   GLU A 169     116.566  -7.069  -9.503  1.00  0.00           O  
ATOM   2664  CB  GLU A 169     114.148  -4.853  -9.903  1.00  0.00           C  
ATOM   2665  CG  GLU A 169     115.181  -3.991  -9.191  1.00  0.00           C  
ATOM   2666  CD  GLU A 169     116.093  -3.266 -10.141  1.00  0.00           C  
ATOM   2667  OE1 GLU A 169     115.739  -3.133 -11.287  1.00  0.00           O  
ATOM   2668  OE2 GLU A 169     117.142  -2.843  -9.719  1.00  0.00           O1-
ATOM   2669  H   GLU A 169     112.737  -6.408 -11.401  1.00  0.00           H  
ATOM   2670  HA  GLU A 169     115.543  -5.677 -11.325  1.00  0.00           H  
ATOM   2671 1HB  GLU A 169     113.588  -4.211 -10.583  1.00  0.00           H  
ATOM   2672 2HB  GLU A 169     113.449  -5.225  -9.154  1.00  0.00           H  
ATOM   2673 1HG  GLU A 169     114.662  -3.258  -8.572  1.00  0.00           H  
ATOM   2674 2HG  GLU A 169     115.777  -4.624  -8.534  1.00  0.00           H  
ATOM   2675  N   LYS A 170     114.506  -7.899  -9.135  1.00  0.00           N  
ATOM   2676  CA  LYS A 170     115.013  -8.927  -8.223  1.00  0.00           C  
ATOM   2677  C   LYS A 170     115.884  -9.932  -8.945  1.00  0.00           C  
ATOM   2678  O   LYS A 170     116.875 -10.416  -8.395  1.00  0.00           O  
ATOM   2679  CB  LYS A 170     113.858  -9.650  -7.528  1.00  0.00           C  
ATOM   2680  CG  LYS A 170     113.105  -8.800  -6.513  1.00  0.00           C  
ATOM   2681  CD  LYS A 170     111.985  -9.591  -5.853  1.00  0.00           C  
ATOM   2682  CE  LYS A 170     111.188  -8.725  -4.890  1.00  0.00           C  
ATOM   2683  NZ  LYS A 170     110.100  -9.491  -4.222  1.00  0.00           N1+
ATOM   2684  H   LYS A 170     113.515  -7.854  -9.322  1.00  0.00           H  
ATOM   2685  HA  LYS A 170     115.623  -8.442  -7.458  1.00  0.00           H  
ATOM   2686 1HB  LYS A 170     113.143  -9.993  -8.275  1.00  0.00           H  
ATOM   2687 2HB  LYS A 170     114.239 -10.530  -7.010  1.00  0.00           H  
ATOM   2688 1HG  LYS A 170     113.794  -8.452  -5.744  1.00  0.00           H  
ATOM   2689 2HG  LYS A 170     112.678  -7.931  -7.013  1.00  0.00           H  
ATOM   2690 1HD  LYS A 170     111.313  -9.982  -6.619  1.00  0.00           H  
ATOM   2691 2HD  LYS A 170     112.409 -10.432  -5.305  1.00  0.00           H  
ATOM   2692 1HE  LYS A 170     111.853  -8.324  -4.127  1.00  0.00           H  
ATOM   2693 2HE  LYS A 170     110.746  -7.889  -5.432  1.00  0.00           H  
ATOM   2694 1HZ  LYS A 170     109.596  -8.882  -3.592  1.00  0.00           H  
ATOM   2695 2HZ  LYS A 170     109.466  -9.855  -4.919  1.00  0.00           H  
ATOM   2696 3HZ  LYS A 170     110.501 -10.258  -3.699  1.00  0.00           H  
ATOM   2697  N   GLN A 171     115.492 -10.245 -10.174  1.00  0.00           N  
ATOM   2698  CA  GLN A 171     116.239 -11.139 -11.045  1.00  0.00           C  
ATOM   2699  C   GLN A 171     117.495 -10.446 -11.585  1.00  0.00           C  
ATOM   2700  O   GLN A 171     118.540 -11.072 -11.755  1.00  0.00           O  
ATOM   2701  CB  GLN A 171     115.360 -11.620 -12.202  1.00  0.00           C  
ATOM   2702  CG  GLN A 171     116.041 -12.603 -13.137  1.00  0.00           C  
ATOM   2703  CD  GLN A 171     116.402 -13.904 -12.446  1.00  0.00           C  
ATOM   2704  NE2 GLN A 171     117.690 -14.229 -12.431  1.00  0.00           N  
ATOM   2705  OE1 GLN A 171     115.531 -14.611 -11.930  1.00  0.00           O  
ATOM   2706  H   GLN A 171     114.633  -9.835 -10.511  1.00  0.00           H  
ATOM   2707  HA  GLN A 171     116.558 -12.003 -10.461  1.00  0.00           H  
ATOM   2708 1HB  GLN A 171     114.466 -12.100 -11.803  1.00  0.00           H  
ATOM   2709 2HB  GLN A 171     115.034 -10.764 -12.791  1.00  0.00           H  
ATOM   2710 1HG  GLN A 171     115.368 -12.830 -13.963  1.00  0.00           H  
ATOM   2711 2HG  GLN A 171     116.960 -12.152 -13.515  1.00  0.00           H  
ATOM   2712 1HE2 GLN A 171     117.988 -15.076 -11.990  1.00  0.00           H  
ATOM   2713 2HE2 GLN A 171     118.363 -13.626 -12.861  1.00  0.00           H  
ATOM   2714  N   GLY A 172     117.378  -9.149 -11.846  1.00  0.00           N  
ATOM   2715  CA  GLY A 172     118.426  -8.379 -12.496  1.00  0.00           C  
ATOM   2716  C   GLY A 172     118.370  -8.455 -14.015  1.00  0.00           C  
ATOM   2717  O   GLY A 172     119.371  -8.244 -14.702  1.00  0.00           O  
ATOM   2718  H   GLY A 172     116.521  -8.685 -11.576  1.00  0.00           H  
ATOM   2719 1HA  GLY A 172     118.349  -7.333 -12.197  1.00  0.00           H  
ATOM   2720 2HA  GLY A 172     119.398  -8.736 -12.165  1.00  0.00           H  
ATOM   2721  N   ASP A 173     117.189  -8.732 -14.554  1.00  0.00           N  
ATOM   2722  CA  ASP A 173     117.031  -8.895 -15.997  1.00  0.00           C  
ATOM   2723  C   ASP A 173     116.648  -7.581 -16.674  1.00  0.00           C  
ATOM   2724  O   ASP A 173     115.484  -7.179 -16.657  1.00  0.00           O  
ATOM   2725  CB  ASP A 173     115.972  -9.959 -16.302  1.00  0.00           C  
ATOM   2726  CG  ASP A 173     115.850 -10.265 -17.788  1.00  0.00           C  
ATOM   2727  OD1 ASP A 173     116.030  -9.365 -18.576  1.00  0.00           O  
ATOM   2728  OD2 ASP A 173     115.578 -11.392 -18.122  1.00  0.00           O1-
ATOM   2729  H   ASP A 173     116.381  -8.832 -13.956  1.00  0.00           H  
ATOM   2730  HA  ASP A 173     117.984  -9.224 -16.414  1.00  0.00           H  
ATOM   2731 1HB  ASP A 173     116.221 -10.881 -15.775  1.00  0.00           H  
ATOM   2732 2HB  ASP A 173     115.004  -9.622 -15.933  1.00  0.00           H  
ATOM   2733  N   GLU A 174     117.634  -6.917 -17.267  1.00  0.00           N  
ATOM   2734  CA  GLU A 174     117.443  -5.563 -17.761  1.00  0.00           C  
ATOM   2735  C   GLU A 174     116.478  -5.522 -18.929  1.00  0.00           C  
ATOM   2736  O   GLU A 174     115.700  -4.580 -19.071  1.00  0.00           O  
ATOM   2737  CB  GLU A 174     118.784  -4.955 -18.180  1.00  0.00           C  
ATOM   2738  CG  GLU A 174     119.735  -4.675 -17.027  1.00  0.00           C  
ATOM   2739  CD  GLU A 174     121.024  -4.044 -17.471  1.00  0.00           C  
ATOM   2740  OE1 GLU A 174     121.290  -4.046 -18.649  1.00  0.00           O  
ATOM   2741  OE2 GLU A 174     121.748  -3.562 -16.631  1.00  0.00           O1-
ATOM   2742  H   GLU A 174     118.426  -7.231 -17.395  1.00  0.00           H  
ATOM   2743  HA  GLU A 174     117.017  -4.959 -16.960  1.00  0.00           H  
ATOM   2744 1HB  GLU A 174     119.287  -5.628 -18.874  1.00  0.00           H  
ATOM   2745 2HB  GLU A 174     118.609  -4.016 -18.706  1.00  0.00           H  
ATOM   2746 1HG  GLU A 174     119.243  -4.009 -16.318  1.00  0.00           H  
ATOM   2747 2HG  GLU A 174     119.951  -5.611 -16.514  1.00  0.00           H  
ATOM   2748  N   GLU A 175     116.520  -6.546 -19.778  1.00  0.00           N  
ATOM   2749  CA  GLU A 175     115.663  -6.584 -20.957  1.00  0.00           C  
ATOM   2750  C   GLU A 175     114.190  -6.697 -20.579  1.00  0.00           C  
ATOM   2751  O   GLU A 175     113.339  -6.009 -21.143  1.00  0.00           O  
ATOM   2752  CB  GLU A 175     116.058  -7.756 -21.860  1.00  0.00           C  
ATOM   2753  CG  GLU A 175     115.319  -7.800 -23.190  1.00  0.00           C  
ATOM   2754  CD  GLU A 175     115.783  -8.920 -24.079  1.00  0.00           C  
ATOM   2755  OE1 GLU A 175     116.558  -9.728 -23.629  1.00  0.00           O  
ATOM   2756  OE2 GLU A 175     115.360  -8.967 -25.211  1.00  0.00           O1-
ATOM   2757  H   GLU A 175     117.035  -7.230 -19.694  1.00  0.00           H  
ATOM   2758  HA  GLU A 175     115.795  -5.655 -21.511  1.00  0.00           H  
ATOM   2759 1HB  GLU A 175     117.125  -7.709 -22.072  1.00  0.00           H  
ATOM   2760 2HB  GLU A 175     115.867  -8.696 -21.341  1.00  0.00           H  
ATOM   2761 1HG  GLU A 175     114.253  -7.923 -22.997  1.00  0.00           H  
ATOM   2762 2HG  GLU A 175     115.461  -6.851 -23.704  1.00  0.00           H  
ATOM   2763  N   VAL A 176     113.895  -7.567 -19.621  1.00  0.00           N  
ATOM   2764  CA  VAL A 176     112.527  -7.709 -19.156  1.00  0.00           C  
ATOM   2765  C   VAL A 176     112.079  -6.435 -18.470  1.00  0.00           C  
ATOM   2766  O   VAL A 176     110.943  -5.991 -18.645  1.00  0.00           O  
ATOM   2767  CB  VAL A 176     112.407  -8.893 -18.177  1.00  0.00           C  
ATOM   2768  CG1 VAL A 176     111.036  -8.902 -17.518  1.00  0.00           C  
ATOM   2769  CG2 VAL A 176     112.659 -10.200 -18.913  1.00  0.00           C  
ATOM   2770  H   VAL A 176     114.617  -8.139 -19.208  1.00  0.00           H  
ATOM   2771  HA  VAL A 176     111.886  -7.903 -20.017  1.00  0.00           H  
ATOM   2772  HB  VAL A 176     113.143  -8.772 -17.384  1.00  0.00           H  
ATOM   2773 1HG1 VAL A 176     110.968  -9.744 -16.830  1.00  0.00           H  
ATOM   2774 2HG1 VAL A 176     110.890  -7.971 -16.968  1.00  0.00           H  
ATOM   2775 3HG1 VAL A 176     110.265  -8.997 -18.283  1.00  0.00           H  
ATOM   2776 1HG2 VAL A 176     112.574 -11.032 -18.214  1.00  0.00           H  
ATOM   2777 2HG2 VAL A 176     111.926 -10.317 -19.710  1.00  0.00           H  
ATOM   2778 3HG2 VAL A 176     113.662 -10.189 -19.341  1.00  0.00           H  
ATOM   2779  N   ARG A 177     112.966  -5.830 -17.682  1.00  0.00           N  
ATOM   2780  CA  ARG A 177     112.640  -4.602 -16.978  1.00  0.00           C  
ATOM   2781  C   ARG A 177     112.299  -3.510 -18.008  1.00  0.00           C  
ATOM   2782  O   ARG A 177     111.319  -2.782 -17.854  1.00  0.00           O  
ATOM   2783  CB  ARG A 177     113.801  -4.154 -16.103  1.00  0.00           C  
ATOM   2784  CG  ARG A 177     113.523  -2.924 -15.253  1.00  0.00           C  
ATOM   2785  CD  ARG A 177     114.706  -2.540 -14.441  1.00  0.00           C  
ATOM   2786  NE  ARG A 177     115.819  -2.111 -15.272  1.00  0.00           N  
ATOM   2787  CZ  ARG A 177     117.075  -1.919 -14.827  1.00  0.00           C  
ATOM   2788  NH1 ARG A 177     117.364  -2.119 -13.560  1.00  0.00           N1+
ATOM   2789  NH2 ARG A 177     118.020  -1.528 -15.665  1.00  0.00           N  
ATOM   2790  H   ARG A 177     113.884  -6.234 -17.569  1.00  0.00           H  
ATOM   2791  HA  ARG A 177     111.758  -4.779 -16.362  1.00  0.00           H  
ATOM   2792 1HB  ARG A 177     114.082  -4.963 -15.431  1.00  0.00           H  
ATOM   2793 2HB  ARG A 177     114.666  -3.933 -16.730  1.00  0.00           H  
ATOM   2794 1HG  ARG A 177     113.263  -2.086 -15.899  1.00  0.00           H  
ATOM   2795 2HG  ARG A 177     112.693  -3.130 -14.575  1.00  0.00           H  
ATOM   2796 1HD  ARG A 177     114.440  -1.716 -13.777  1.00  0.00           H  
ATOM   2797 2HD  ARG A 177     115.032  -3.392 -13.846  1.00  0.00           H  
ATOM   2798  HE  ARG A 177     115.637  -1.947 -16.253  1.00  0.00           H  
ATOM   2799 1HH1 ARG A 177     116.641  -2.418 -12.919  1.00  0.00           H  
ATOM   2800 2HH1 ARG A 177     118.305  -1.975 -13.226  1.00  0.00           H  
ATOM   2801 1HH2 ARG A 177     117.800  -1.373 -16.639  1.00  0.00           H  
ATOM   2802 2HH2 ARG A 177     118.961  -1.383 -15.332  1.00  0.00           H  
ATOM   2803  N   GLU A 178     113.093  -3.373 -19.069  1.00  0.00           N  
ATOM   2804  CA  GLU A 178     112.770  -2.341 -20.065  1.00  0.00           C  
ATOM   2805  C   GLU A 178     111.433  -2.638 -20.759  1.00  0.00           C  
ATOM   2806  O   GLU A 178     110.645  -1.730 -21.024  1.00  0.00           O  
ATOM   2807  CB  GLU A 178     113.884  -2.238 -21.108  1.00  0.00           C  
ATOM   2808  CG  GLU A 178     115.173  -1.616 -20.590  1.00  0.00           C  
ATOM   2809  CD  GLU A 178     116.277  -1.621 -21.612  1.00  0.00           C  
ATOM   2810  OE1 GLU A 178     116.094  -2.203 -22.653  1.00  0.00           O  
ATOM   2811  OE2 GLU A 178     117.305  -1.040 -21.350  1.00  0.00           O1-
ATOM   2812  H   GLU A 178     113.907  -3.955 -19.210  1.00  0.00           H  
ATOM   2813  HA  GLU A 178     112.638  -1.390 -19.548  1.00  0.00           H  
ATOM   2814 1HB  GLU A 178     114.122  -3.232 -21.487  1.00  0.00           H  
ATOM   2815 2HB  GLU A 178     113.539  -1.639 -21.951  1.00  0.00           H  
ATOM   2816 1HG  GLU A 178     114.975  -0.586 -20.293  1.00  0.00           H  
ATOM   2817 2HG  GLU A 178     115.500  -2.163 -19.707  1.00  0.00           H  
ATOM   2818  N   LYS A 179     111.148  -3.909 -21.069  1.00  0.00           N  
ATOM   2819  CA  LYS A 179     109.867  -4.250 -21.670  1.00  0.00           C  
ATOM   2820  C   LYS A 179     108.704  -3.981 -20.696  1.00  0.00           C  
ATOM   2821  O   LYS A 179     107.624  -3.560 -21.106  1.00  0.00           O  
ATOM   2822  CB  LYS A 179     109.865  -5.716 -22.112  1.00  0.00           C  
ATOM   2823  CG  LYS A 179     110.730  -6.007 -23.331  1.00  0.00           C  
ATOM   2824  CD  LYS A 179     110.721  -7.488 -23.675  1.00  0.00           C  
ATOM   2825  CE  LYS A 179     111.523  -7.770 -24.936  1.00  0.00           C  
ATOM   2826  NZ  LYS A 179     111.598  -9.227 -25.235  1.00  0.00           N1+
ATOM   2827  H   LYS A 179     111.819  -4.643 -20.889  1.00  0.00           H  
ATOM   2828  HA  LYS A 179     109.706  -3.600 -22.531  1.00  0.00           H  
ATOM   2829 1HB  LYS A 179     110.218  -6.342 -21.293  1.00  0.00           H  
ATOM   2830 2HB  LYS A 179     108.846  -6.024 -22.344  1.00  0.00           H  
ATOM   2831 1HG  LYS A 179     110.357  -5.441 -24.186  1.00  0.00           H  
ATOM   2832 2HG  LYS A 179     111.756  -5.694 -23.133  1.00  0.00           H  
ATOM   2833 1HD  LYS A 179     111.148  -8.057 -22.847  1.00  0.00           H  
ATOM   2834 2HD  LYS A 179     109.693  -7.819 -23.827  1.00  0.00           H  
ATOM   2835 1HE  LYS A 179     111.060  -7.262 -25.782  1.00  0.00           H  
ATOM   2836 2HE  LYS A 179     112.534  -7.384 -24.818  1.00  0.00           H  
ATOM   2837 1HZ  LYS A 179     112.136  -9.371 -26.076  1.00  0.00           H  
ATOM   2838 2HZ  LYS A 179     112.041  -9.706 -24.464  1.00  0.00           H  
ATOM   2839 3HZ  LYS A 179     110.666  -9.592 -25.365  1.00  0.00           H  
ATOM   2840  N   ALA A 180     108.912  -4.219 -19.403  1.00  0.00           N  
ATOM   2841  CA  ALA A 180     107.872  -3.902 -18.424  1.00  0.00           C  
ATOM   2842  C   ALA A 180     107.600  -2.394 -18.404  1.00  0.00           C  
ATOM   2843  O   ALA A 180     106.454  -1.963 -18.281  1.00  0.00           O  
ATOM   2844  CB  ALA A 180     108.289  -4.394 -17.026  1.00  0.00           C  
ATOM   2845  H   ALA A 180     109.784  -4.617 -19.083  1.00  0.00           H  
ATOM   2846  HA  ALA A 180     106.957  -4.417 -18.724  1.00  0.00           H  
ATOM   2847 1HB  ALA A 180     107.508  -4.152 -16.306  1.00  0.00           H  
ATOM   2848 2HB  ALA A 180     108.440  -5.473 -17.049  1.00  0.00           H  
ATOM   2849 3HB  ALA A 180     109.216  -3.904 -16.731  1.00  0.00           H  
ATOM   2850  N   TRP A 181     108.669  -1.606 -18.526  1.00  0.00           N  
ATOM   2851  CA  TRP A 181     108.508  -0.163 -18.569  1.00  0.00           C  
ATOM   2852  C   TRP A 181     107.678   0.258 -19.767  1.00  0.00           C  
ATOM   2853  O   TRP A 181     106.761   1.072 -19.645  1.00  0.00           O  
ATOM   2854  CB  TRP A 181     109.874   0.524 -18.622  1.00  0.00           C  
ATOM   2855  CG  TRP A 181     110.565   0.587 -17.293  1.00  0.00           C  
ATOM   2856  CD1 TRP A 181     109.973   0.557 -16.065  1.00  0.00           C  
ATOM   2857  CD2 TRP A 181     111.989   0.693 -17.049  1.00  0.00           C  
ATOM   2858  CE2 TRP A 181     112.164   0.720 -15.664  1.00  0.00           C  
ATOM   2859  CE3 TRP A 181     113.110   0.767 -17.885  1.00  0.00           C  
ATOM   2860  NE1 TRP A 181     110.926   0.637 -15.079  1.00  0.00           N  
ATOM   2861  CZ2 TRP A 181     113.421   0.818 -15.086  1.00  0.00           C  
ATOM   2862  CZ3 TRP A 181     114.369   0.863 -17.306  1.00  0.00           C  
ATOM   2863  CH2 TRP A 181     114.520   0.888 -15.941  1.00  0.00           C  
ATOM   2864  H   TRP A 181     109.598  -1.999 -18.589  1.00  0.00           H  
ATOM   2865  HA  TRP A 181     107.970   0.152 -17.675  1.00  0.00           H  
ATOM   2866 1HB  TRP A 181     110.523  -0.007 -19.319  1.00  0.00           H  
ATOM   2867 2HB  TRP A 181     109.756   1.540 -18.995  1.00  0.00           H  
ATOM   2868  HD1 TRP A 181     108.902   0.479 -15.891  1.00  0.00           H  
ATOM   2869  HE1 TRP A 181     110.746   0.636 -14.085  1.00  0.00           H  
ATOM   2870  HE3 TRP A 181     112.997   0.744 -18.969  1.00  0.00           H  
ATOM   2871  HZ2 TRP A 181     113.560   0.840 -14.005  1.00  0.00           H  
ATOM   2872  HZ3 TRP A 181     115.237   0.920 -17.963  1.00  0.00           H  
ATOM   2873  HH2 TRP A 181     115.523   0.964 -15.520  1.00  0.00           H  
ATOM   2874  N   GLU A 182     107.992  -0.296 -20.936  1.00  0.00           N  
ATOM   2875  CA  GLU A 182     107.288   0.060 -22.152  1.00  0.00           C  
ATOM   2876  C   GLU A 182     105.813  -0.375 -22.053  1.00  0.00           C  
ATOM   2877  O   GLU A 182     104.915   0.345 -22.489  1.00  0.00           O  
ATOM   2878  CB  GLU A 182     107.959  -0.588 -23.365  1.00  0.00           C  
ATOM   2879  CG  GLU A 182     109.322  -0.006 -23.715  1.00  0.00           C  
ATOM   2880  CD  GLU A 182     109.254   1.443 -24.110  1.00  0.00           C  
ATOM   2881  OE1 GLU A 182     108.171   1.931 -24.325  1.00  0.00           O  
ATOM   2882  OE2 GLU A 182     110.287   2.063 -24.196  1.00  0.00           O1-
ATOM   2883  H   GLU A 182     108.735  -0.977 -20.981  1.00  0.00           H  
ATOM   2884  HA  GLU A 182     107.307   1.145 -22.257  1.00  0.00           H  
ATOM   2885 1HB  GLU A 182     108.089  -1.656 -23.182  1.00  0.00           H  
ATOM   2886 2HB  GLU A 182     107.316  -0.482 -24.237  1.00  0.00           H  
ATOM   2887 1HG  GLU A 182     109.980  -0.106 -22.854  1.00  0.00           H  
ATOM   2888 2HG  GLU A 182     109.751  -0.581 -24.535  1.00  0.00           H  
ATOM   2889  N   THR A 183     105.558  -1.550 -21.483  1.00  0.00           N  
ATOM   2890  CA  THR A 183     104.193  -2.020 -21.344  1.00  0.00           C  
ATOM   2891  C   THR A 183     103.385  -1.120 -20.426  1.00  0.00           C  
ATOM   2892  O   THR A 183     102.243  -0.772 -20.726  1.00  0.00           O  
ATOM   2893  CB  THR A 183     104.159  -3.465 -20.812  1.00  0.00           C  
ATOM   2894  CG2 THR A 183     102.723  -3.951 -20.680  1.00  0.00           C  
ATOM   2895  OG1 THR A 183     104.870  -4.325 -21.711  1.00  0.00           O  
ATOM   2896  H   THR A 183     106.314  -2.126 -21.142  1.00  0.00           H  
ATOM   2897  HA  THR A 183     103.720  -2.008 -22.327  1.00  0.00           H  
ATOM   2898  HB  THR A 183     104.641  -3.504 -19.836  1.00  0.00           H  
ATOM   2899  HG1 THR A 183     105.812  -4.243 -21.554  1.00  0.00           H  
ATOM   2900 1HG2 THR A 183     102.719  -4.973 -20.302  1.00  0.00           H  
ATOM   2901 2HG2 THR A 183     102.183  -3.305 -19.986  1.00  0.00           H  
ATOM   2902 3HG2 THR A 183     102.239  -3.924 -21.655  1.00  0.00           H  
ATOM   2903  N   TRP A 184     103.965  -0.732 -19.300  1.00  0.00           N  
ATOM   2904  CA  TRP A 184     103.223   0.113 -18.377  1.00  0.00           C  
ATOM   2905  C   TRP A 184     102.828   1.431 -19.055  1.00  0.00           C  
ATOM   2906  O   TRP A 184     101.681   1.868 -18.964  1.00  0.00           O  
ATOM   2907  CB  TRP A 184     104.055   0.397 -17.125  1.00  0.00           C  
ATOM   2908  CG  TRP A 184     103.286   1.078 -16.036  1.00  0.00           C  
ATOM   2909  CD1 TRP A 184     102.631   0.477 -15.002  1.00  0.00           C  
ATOM   2910  CD2 TRP A 184     103.086   2.501 -15.863  1.00  0.00           C  
ATOM   2911  CE2 TRP A 184     102.309   2.670 -14.715  1.00  0.00           C  
ATOM   2912  CE3 TRP A 184     103.501   3.630 -16.580  1.00  0.00           C  
ATOM   2913  NE1 TRP A 184     102.038   1.424 -14.204  1.00  0.00           N  
ATOM   2914  CZ2 TRP A 184     101.928   3.922 -14.261  1.00  0.00           C  
ATOM   2915  CZ3 TRP A 184     103.121   4.888 -16.125  1.00  0.00           C  
ATOM   2916  CH2 TRP A 184     102.357   5.029 -14.994  1.00  0.00           C  
ATOM   2917  H   TRP A 184     104.908  -1.007 -19.064  1.00  0.00           H  
ATOM   2918  HA  TRP A 184     102.311  -0.413 -18.095  1.00  0.00           H  
ATOM   2919 1HB  TRP A 184     104.451  -0.539 -16.731  1.00  0.00           H  
ATOM   2920 2HB  TRP A 184     104.905   1.027 -17.390  1.00  0.00           H  
ATOM   2921  HD1 TRP A 184     102.582  -0.597 -14.836  1.00  0.00           H  
ATOM   2922  HE1 TRP A 184     101.492   1.237 -13.375  1.00  0.00           H  
ATOM   2923  HE3 TRP A 184     104.110   3.525 -17.477  1.00  0.00           H  
ATOM   2924  HZ2 TRP A 184     101.322   4.055 -13.365  1.00  0.00           H  
ATOM   2925  HZ3 TRP A 184     103.446   5.762 -16.690  1.00  0.00           H  
ATOM   2926  HH2 TRP A 184     102.076   6.029 -14.664  1.00  0.00           H  
ATOM   2927  N   MET A 185     103.796   2.039 -19.727  1.00  0.00           N  
ATOM   2928  CA  MET A 185     103.597   3.368 -20.305  1.00  0.00           C  
ATOM   2929  C   MET A 185     102.447   3.292 -21.281  1.00  0.00           C  
ATOM   2930  O   MET A 185     101.559   4.145 -21.278  1.00  0.00           O  
ATOM   2931  CB  MET A 185     104.865   3.869 -20.993  1.00  0.00           C  
ATOM   2932  CG  MET A 185     105.983   4.269 -20.040  1.00  0.00           C  
ATOM   2933  SD  MET A 185     107.360   5.073 -20.883  1.00  0.00           S  
ATOM   2934  CE  MET A 185     108.145   3.668 -21.667  1.00  0.00           C  
ATOM   2935  H   MET A 185     104.688   1.581 -19.843  1.00  0.00           H  
ATOM   2936  HA  MET A 185     103.366   4.066 -19.498  1.00  0.00           H  
ATOM   2937 1HB  MET A 185     105.252   3.092 -21.652  1.00  0.00           H  
ATOM   2938 2HB  MET A 185     104.627   4.733 -21.611  1.00  0.00           H  
ATOM   2939 1HG  MET A 185     105.591   4.954 -19.288  1.00  0.00           H  
ATOM   2940 2HG  MET A 185     106.362   3.384 -19.531  1.00  0.00           H  
ATOM   2941 1HE  MET A 185     109.016   4.005 -22.228  1.00  0.00           H  
ATOM   2942 2HE  MET A 185     108.457   2.953 -20.904  1.00  0.00           H  
ATOM   2943 3HE  MET A 185     107.440   3.188 -22.346  1.00  0.00           H  
ATOM   2944  N   GLU A 186     102.473   2.253 -22.124  1.00  0.00           N  
ATOM   2945  CA  GLU A 186     101.434   2.026 -23.114  1.00  0.00           C  
ATOM   2946  C   GLU A 186     100.065   1.782 -22.487  1.00  0.00           C  
ATOM   2947  O   GLU A 186      99.069   2.377 -22.898  1.00  0.00           O  
ATOM   2948  CB  GLU A 186     101.812   0.835 -23.999  1.00  0.00           C  
ATOM   2949  CG  GLU A 186     100.812   0.531 -25.105  1.00  0.00           C  
ATOM   2950  CD  GLU A 186     101.246  -0.603 -25.992  1.00  0.00           C  
ATOM   2951  OE1 GLU A 186     102.428  -0.796 -26.141  1.00  0.00           O  
ATOM   2952  OE2 GLU A 186     100.394  -1.278 -26.519  1.00  0.00           O1-
ATOM   2953  H   GLU A 186     103.246   1.606 -22.061  1.00  0.00           H  
ATOM   2954  HA  GLU A 186     101.348   2.916 -23.737  1.00  0.00           H  
ATOM   2955 1HB  GLU A 186     102.779   1.020 -24.465  1.00  0.00           H  
ATOM   2956 2HB  GLU A 186     101.911  -0.059 -23.382  1.00  0.00           H  
ATOM   2957 1HG  GLU A 186      99.852   0.279 -24.654  1.00  0.00           H  
ATOM   2958 2HG  GLU A 186     100.672   1.426 -25.710  1.00  0.00           H  
ATOM   2959  N   VAL A 187      99.994   0.909 -21.485  1.00  0.00           N  
ATOM   2960  CA  VAL A 187      98.717   0.616 -20.852  1.00  0.00           C  
ATOM   2961  C   VAL A 187      98.138   1.822 -20.093  1.00  0.00           C  
ATOM   2962  O   VAL A 187      96.937   2.084 -20.147  1.00  0.00           O  
ATOM   2963  CB  VAL A 187      98.883  -0.565 -19.877  1.00  0.00           C  
ATOM   2964  CG1 VAL A 187      97.616  -0.759 -19.055  1.00  0.00           C  
ATOM   2965  CG2 VAL A 187      99.224  -1.830 -20.650  1.00  0.00           C  
ATOM   2966  H   VAL A 187     100.825   0.439 -21.156  1.00  0.00           H  
ATOM   2967  HA  VAL A 187      98.001   0.339 -21.627  1.00  0.00           H  
ATOM   2968  HB  VAL A 187      99.687  -0.337 -19.179  1.00  0.00           H  
ATOM   2969 1HG1 VAL A 187      97.751  -1.598 -18.372  1.00  0.00           H  
ATOM   2970 2HG1 VAL A 187      97.412   0.144 -18.484  1.00  0.00           H  
ATOM   2971 3HG1 VAL A 187      96.779  -0.967 -19.721  1.00  0.00           H  
ATOM   2972 1HG2 VAL A 187      99.340  -2.661 -19.954  1.00  0.00           H  
ATOM   2973 2HG2 VAL A 187      98.421  -2.054 -21.353  1.00  0.00           H  
ATOM   2974 3HG2 VAL A 187     100.155  -1.682 -21.197  1.00  0.00           H  
ATOM   2975  N   TRP A 188      98.995   2.546 -19.389  1.00  0.00           N  
ATOM   2976  CA  TRP A 188      98.510   3.699 -18.634  1.00  0.00           C  
ATOM   2977  C   TRP A 188      97.791   4.677 -19.561  1.00  0.00           C  
ATOM   2978  O   TRP A 188      96.688   5.136 -19.259  1.00  0.00           O  
ATOM   2979  CB  TRP A 188      99.668   4.408 -17.930  1.00  0.00           C  
ATOM   2980  CG  TRP A 188      99.257   5.656 -17.208  1.00  0.00           C  
ATOM   2981  CD1 TRP A 188      99.408   6.937 -17.646  1.00  0.00           C  
ATOM   2982  CD2 TRP A 188      98.620   5.747 -15.910  1.00  0.00           C  
ATOM   2983  CE2 TRP A 188      98.425   7.104 -15.646  1.00  0.00           C  
ATOM   2984  CE3 TRP A 188      98.207   4.799 -14.967  1.00  0.00           C  
ATOM   2985  NE1 TRP A 188      98.913   7.816 -16.714  1.00  0.00           N  
ATOM   2986  CZ2 TRP A 188      97.835   7.548 -14.475  1.00  0.00           C  
ATOM   2987  CZ3 TRP A 188      97.613   5.242 -13.791  1.00  0.00           C  
ATOM   2988  CH2 TRP A 188      97.430   6.581 -13.553  1.00  0.00           C  
ATOM   2989  H   TRP A 188      99.980   2.321 -19.361  1.00  0.00           H  
ATOM   2990  HA  TRP A 188      97.782   3.350 -17.901  1.00  0.00           H  
ATOM   2991 1HB  TRP A 188     100.125   3.729 -17.209  1.00  0.00           H  
ATOM   2992 2HB  TRP A 188     100.432   4.670 -18.661  1.00  0.00           H  
ATOM   2993  HD1 TRP A 188      99.856   7.222 -18.596  1.00  0.00           H  
ATOM   2994  HE1 TRP A 188      98.907   8.822 -16.800  1.00  0.00           H  
ATOM   2995  HE3 TRP A 188      98.346   3.733 -15.153  1.00  0.00           H  
ATOM   2996  HZ2 TRP A 188      97.682   8.607 -14.265  1.00  0.00           H  
ATOM   2997  HZ3 TRP A 188      97.293   4.498 -13.060  1.00  0.00           H  
ATOM   2998  HH2 TRP A 188      96.960   6.894 -12.619  1.00  0.00           H  
ATOM   2999  N   LEU A 189      98.398   5.009 -20.699  1.00  0.00           N  
ATOM   3000  CA  LEU A 189      97.764   5.977 -21.608  1.00  0.00           C  
ATOM   3001  C   LEU A 189      96.447   5.414 -22.127  1.00  0.00           C  
ATOM   3002  O   LEU A 189      95.463   6.140 -22.272  1.00  0.00           O  
ATOM   3003  CB  LEU A 189      98.689   6.307 -22.785  1.00  0.00           C  
ATOM   3004  CG  LEU A 189      99.954   7.100 -22.436  1.00  0.00           C  
ATOM   3005  CD1 LEU A 189     100.845   7.206 -23.667  1.00  0.00           C  
ATOM   3006  CD2 LEU A 189      99.565   8.478 -21.921  1.00  0.00           C  
ATOM   3007  H   LEU A 189      99.290   4.608 -20.954  1.00  0.00           H  
ATOM   3008  HA  LEU A 189      97.550   6.888 -21.047  1.00  0.00           H  
ATOM   3009 1HB  LEU A 189      99.001   5.375 -23.255  1.00  0.00           H  
ATOM   3010 2HB  LEU A 189      98.126   6.887 -23.517  1.00  0.00           H  
ATOM   3011  HG  LEU A 189     100.514   6.570 -21.665  1.00  0.00           H  
ATOM   3012 1HD1 LEU A 189     101.745   7.769 -23.418  1.00  0.00           H  
ATOM   3013 2HD1 LEU A 189     101.123   6.207 -24.002  1.00  0.00           H  
ATOM   3014 3HD1 LEU A 189     100.305   7.719 -24.462  1.00  0.00           H  
ATOM   3015 1HD2 LEU A 189     100.465   9.040 -21.670  1.00  0.00           H  
ATOM   3016 2HD2 LEU A 189      99.008   9.009 -22.692  1.00  0.00           H  
ATOM   3017 3HD2 LEU A 189      98.946   8.372 -21.030  1.00  0.00           H  
ATOM   3018  N   LEU A 190      96.408   4.107 -22.412  1.00  0.00           N  
ATOM   3019  CA  LEU A 190      95.193   3.464 -22.830  1.00  0.00           C  
ATOM   3020  C   LEU A 190      94.169   3.449 -21.698  1.00  0.00           C  
ATOM   3021  O   LEU A 190      92.964   3.530 -21.935  1.00  0.00           O  
ATOM   3022  CB  LEU A 190      95.489   2.032 -23.294  1.00  0.00           C  
ATOM   3023  CG  LEU A 190      96.322   1.907 -24.574  1.00  0.00           C  
ATOM   3024  CD1 LEU A 190      96.772   0.462 -24.750  1.00  0.00           C  
ATOM   3025  CD2 LEU A 190      95.497   2.371 -25.766  1.00  0.00           C  
ATOM   3026  H   LEU A 190      97.253   3.558 -22.333  1.00  0.00           H  
ATOM   3027  HA  LEU A 190      94.771   4.028 -23.662  1.00  0.00           H  
ATOM   3028 1HB  LEU A 190      96.022   1.514 -22.499  1.00  0.00           H  
ATOM   3029 2HB  LEU A 190      94.542   1.519 -23.462  1.00  0.00           H  
ATOM   3030  HG  LEU A 190      97.217   2.525 -24.490  1.00  0.00           H  
ATOM   3031 1HD1 LEU A 190      97.365   0.373 -25.661  1.00  0.00           H  
ATOM   3032 2HD1 LEU A 190      97.376   0.163 -23.895  1.00  0.00           H  
ATOM   3033 3HD1 LEU A 190      95.897  -0.183 -24.822  1.00  0.00           H  
ATOM   3034 1HD2 LEU A 190      96.091   2.283 -26.677  1.00  0.00           H  
ATOM   3035 2HD2 LEU A 190      94.604   1.752 -25.853  1.00  0.00           H  
ATOM   3036 3HD2 LEU A 190      95.205   3.412 -25.622  1.00  0.00           H  
ATOM   3037  N   TRP A 191      94.635   3.346 -20.458  1.00  0.00           N  
ATOM   3038  CA  TRP A 191      93.731   3.390 -19.323  1.00  0.00           C  
ATOM   3039  C   TRP A 191      93.036   4.759 -19.295  1.00  0.00           C  
ATOM   3040  O   TRP A 191      91.825   4.848 -19.092  1.00  0.00           O  
ATOM   3041  CB  TRP A 191      94.485   3.146 -18.016  1.00  0.00           C  
ATOM   3042  CG  TRP A 191      93.649   3.366 -16.791  1.00  0.00           C  
ATOM   3043  CD1 TRP A 191      92.696   2.530 -16.294  1.00  0.00           C  
ATOM   3044  CD2 TRP A 191      93.688   4.506 -15.898  1.00  0.00           C  
ATOM   3045  CE2 TRP A 191      92.737   4.275 -14.901  1.00  0.00           C  
ATOM   3046  CE3 TRP A 191      94.444   5.684 -15.864  1.00  0.00           C  
ATOM   3047  NE1 TRP A 191      92.141   3.066 -15.159  1.00  0.00           N  
ATOM   3048  CZ2 TRP A 191      92.514   5.181 -13.876  1.00  0.00           C  
ATOM   3049  CZ3 TRP A 191      94.221   6.592 -14.836  1.00  0.00           C  
ATOM   3050  CH2 TRP A 191      93.281   6.345 -13.867  1.00  0.00           C  
ATOM   3051  H   TRP A 191      95.625   3.235 -20.294  1.00  0.00           H  
ATOM   3052  HA  TRP A 191      92.987   2.602 -19.442  1.00  0.00           H  
ATOM   3053 1HB  TRP A 191      94.859   2.122 -17.995  1.00  0.00           H  
ATOM   3054 2HB  TRP A 191      95.348   3.810 -17.964  1.00  0.00           H  
ATOM   3055  HD1 TRP A 191      92.416   1.574 -16.734  1.00  0.00           H  
ATOM   3056  HE1 TRP A 191      91.411   2.643 -14.605  1.00  0.00           H  
ATOM   3057  HE3 TRP A 191      95.194   5.884 -16.630  1.00  0.00           H  
ATOM   3058  HZ2 TRP A 191      91.772   5.004 -13.097  1.00  0.00           H  
ATOM   3059  HZ3 TRP A 191      94.813   7.508 -14.818  1.00  0.00           H  
ATOM   3060  HH2 TRP A 191      93.133   7.079 -13.074  1.00  0.00           H  
ATOM   3061  N   LEU A 192      93.817   5.794 -19.501  1.00  0.00           N  
ATOM   3062  CA  LEU A 192      93.259   7.150 -19.484  1.00  0.00           C  
ATOM   3063  C   LEU A 192      92.219   7.280 -20.585  1.00  0.00           C  
ATOM   3064  O   LEU A 192      91.148   7.851 -20.375  1.00  0.00           O  
ATOM   3065  CB  LEU A 192      94.363   8.197 -19.679  1.00  0.00           C  
ATOM   3066  CG  LEU A 192      95.326   8.375 -18.499  1.00  0.00           C  
ATOM   3067  CD1 LEU A 192      96.509   9.231 -18.933  1.00  0.00           C  
ATOM   3068  CD2 LEU A 192      94.588   9.013 -17.331  1.00  0.00           C  
ATOM   3069  H   LEU A 192      94.804   5.668 -19.670  1.00  0.00           H  
ATOM   3070  HA  LEU A 192      92.781   7.316 -18.518  1.00  0.00           H  
ATOM   3071 1HB  LEU A 192      94.954   7.921 -20.551  1.00  0.00           H  
ATOM   3072 2HB  LEU A 192      93.896   9.162 -19.873  1.00  0.00           H  
ATOM   3073  HG  LEU A 192      95.713   7.402 -18.195  1.00  0.00           H  
ATOM   3074 1HD1 LEU A 192      97.193   9.358 -18.094  1.00  0.00           H  
ATOM   3075 2HD1 LEU A 192      97.029   8.743 -19.756  1.00  0.00           H  
ATOM   3076 3HD1 LEU A 192      96.151  10.208 -19.258  1.00  0.00           H  
ATOM   3077 1HD2 LEU A 192      95.273   9.139 -16.493  1.00  0.00           H  
ATOM   3078 2HD2 LEU A 192      94.202   9.987 -17.633  1.00  0.00           H  
ATOM   3079 3HD2 LEU A 192      93.760   8.371 -17.031  1.00  0.00           H  
ATOM   3080  N   GLU A 193      92.538   6.751 -21.754  1.00  0.00           N  
ATOM   3081  CA  GLU A 193      91.603   6.830 -22.859  1.00  0.00           C  
ATOM   3082  C   GLU A 193      90.258   6.154 -22.535  1.00  0.00           C  
ATOM   3083  O   GLU A 193      89.193   6.694 -22.838  1.00  0.00           O  
ATOM   3084  CB  GLU A 193      92.222   6.189 -24.102  1.00  0.00           C  
ATOM   3085  CG  GLU A 193      93.347   6.998 -24.733  1.00  0.00           C  
ATOM   3086  CD  GLU A 193      93.866   6.387 -26.006  1.00  0.00           C  
ATOM   3087  OE1 GLU A 193      93.455   5.300 -26.331  1.00  0.00           O  
ATOM   3088  OE2 GLU A 193      94.676   7.009 -26.651  1.00  0.00           O1-
ATOM   3089  H   GLU A 193      93.426   6.291 -21.893  1.00  0.00           H  
ATOM   3090  HA  GLU A 193      91.387   7.879 -23.055  1.00  0.00           H  
ATOM   3091 1HB  GLU A 193      92.621   5.207 -23.848  1.00  0.00           H  
ATOM   3092 2HB  GLU A 193      91.451   6.043 -24.860  1.00  0.00           H  
ATOM   3093 1HG  GLU A 193      92.982   8.001 -24.949  1.00  0.00           H  
ATOM   3094 2HG  GLU A 193      94.163   7.085 -24.018  1.00  0.00           H  
ATOM   3095  N   VAL A 194      90.291   4.975 -21.918  1.00  0.00           N  
ATOM   3096  CA  VAL A 194      89.049   4.302 -21.539  1.00  0.00           C  
ATOM   3097  C   VAL A 194      88.353   5.099 -20.451  1.00  0.00           C  
ATOM   3098  O   VAL A 194      87.129   5.244 -20.461  1.00  0.00           O  
ATOM   3099  CB  VAL A 194      89.331   2.874 -21.037  1.00  0.00           C  
ATOM   3100  CG1 VAL A 194      88.060   2.243 -20.488  1.00  0.00           C  
ATOM   3101  CG2 VAL A 194      89.907   2.033 -22.166  1.00  0.00           C  
ATOM   3102  H   VAL A 194      91.173   4.533 -21.707  1.00  0.00           H  
ATOM   3103  HA  VAL A 194      88.407   4.240 -22.419  1.00  0.00           H  
ATOM   3104  HB  VAL A 194      90.046   2.922 -20.217  1.00  0.00           H  
ATOM   3105 1HG1 VAL A 194      88.277   1.234 -20.137  1.00  0.00           H  
ATOM   3106 2HG1 VAL A 194      87.685   2.843 -19.657  1.00  0.00           H  
ATOM   3107 3HG1 VAL A 194      87.306   2.198 -21.273  1.00  0.00           H  
ATOM   3108 1HG2 VAL A 194      90.103   1.023 -21.804  1.00  0.00           H  
ATOM   3109 2HG2 VAL A 194      89.192   1.990 -22.989  1.00  0.00           H  
ATOM   3110 3HG2 VAL A 194      90.836   2.480 -22.516  1.00  0.00           H  
ATOM   3111  N   ARG A 195      89.133   5.614 -19.512  1.00  0.00           N  
ATOM   3112  CA  ARG A 195      88.565   6.419 -18.438  1.00  0.00           C  
ATOM   3113  C   ARG A 195      87.864   7.664 -19.000  1.00  0.00           C  
ATOM   3114  O   ARG A 195      86.775   8.030 -18.558  1.00  0.00           O  
ATOM   3115  CB  ARG A 195      89.650   6.842 -17.459  1.00  0.00           C  
ATOM   3116  CG  ARG A 195      89.141   7.517 -16.194  1.00  0.00           C  
ATOM   3117  CD  ARG A 195      90.254   8.088 -15.391  1.00  0.00           C  
ATOM   3118  NE  ARG A 195      89.806   8.528 -14.080  1.00  0.00           N  
ATOM   3119  CZ  ARG A 195      89.131   9.671 -13.845  1.00  0.00           C  
ATOM   3120  NH1 ARG A 195      88.836  10.475 -14.841  1.00  0.00           N1+
ATOM   3121  NH2 ARG A 195      88.768   9.982 -12.613  1.00  0.00           N  
ATOM   3122  H   ARG A 195      90.129   5.454 -19.531  1.00  0.00           H  
ATOM   3123  HA  ARG A 195      87.812   5.824 -17.921  1.00  0.00           H  
ATOM   3124 1HB  ARG A 195      90.228   5.970 -17.157  1.00  0.00           H  
ATOM   3125 2HB  ARG A 195      90.334   7.535 -17.949  1.00  0.00           H  
ATOM   3126 1HG  ARG A 195      88.461   8.325 -16.460  1.00  0.00           H  
ATOM   3127 2HG  ARG A 195      88.614   6.787 -15.578  1.00  0.00           H  
ATOM   3128 1HD  ARG A 195      91.027   7.334 -15.251  1.00  0.00           H  
ATOM   3129 2HD  ARG A 195      90.674   8.947 -15.914  1.00  0.00           H  
ATOM   3130  HE  ARG A 195      90.015   7.935 -13.288  1.00  0.00           H  
ATOM   3131 1HH1 ARG A 195      89.114  10.238 -15.783  1.00  0.00           H  
ATOM   3132 2HH1 ARG A 195      88.331  11.332 -14.666  1.00  0.00           H  
ATOM   3133 1HH2 ARG A 195      88.994   9.365 -11.847  1.00  0.00           H  
ATOM   3134 2HH2 ARG A 195      88.263  10.838 -12.438  1.00  0.00           H  
ATOM   3135  N   LEU A 196      88.476   8.327 -19.977  1.00  0.00           N  
ATOM   3136  CA  LEU A 196      87.862   9.542 -20.542  1.00  0.00           C  
ATOM   3137  C   LEU A 196      86.527   9.233 -21.210  1.00  0.00           C  
ATOM   3138  O   LEU A 196      85.565   9.988 -21.073  1.00  0.00           O  
ATOM   3139  CB  LEU A 196      88.806  10.191 -21.565  1.00  0.00           C  
ATOM   3140  CG  LEU A 196      89.692  11.323 -21.028  1.00  0.00           C  
ATOM   3141  CD1 LEU A 196      90.824  10.731 -20.198  1.00  0.00           C  
ATOM   3142  CD2 LEU A 196      90.235  12.138 -22.191  1.00  0.00           C  
ATOM   3143  H   LEU A 196      89.364   8.008 -20.343  1.00  0.00           H  
ATOM   3144  HA  LEU A 196      87.662  10.239 -19.728  1.00  0.00           H  
ATOM   3145 1HB  LEU A 196      89.459   9.422 -21.970  1.00  0.00           H  
ATOM   3146 2HB  LEU A 196      88.206  10.598 -22.379  1.00  0.00           H  
ATOM   3147  HG  LEU A 196      89.103  11.968 -20.375  1.00  0.00           H  
ATOM   3148 1HD1 LEU A 196      91.454  11.534 -19.817  1.00  0.00           H  
ATOM   3149 2HD1 LEU A 196      90.407  10.169 -19.362  1.00  0.00           H  
ATOM   3150 3HD1 LEU A 196      91.422  10.066 -20.820  1.00  0.00           H  
ATOM   3151 1HD2 LEU A 196      90.864  12.942 -21.809  1.00  0.00           H  
ATOM   3152 2HD2 LEU A 196      90.825  11.493 -22.843  1.00  0.00           H  
ATOM   3153 3HD2 LEU A 196      89.405  12.562 -22.756  1.00  0.00           H  
ATOM   3154  N   ARG A 197      86.475   8.116 -21.928  1.00  0.00           N  
ATOM   3155  CA  ARG A 197      85.270   7.690 -22.615  1.00  0.00           C  
ATOM   3156  C   ARG A 197      84.122   7.464 -21.625  1.00  0.00           C  
ATOM   3157  O   ARG A 197      82.999   7.913 -21.851  1.00  0.00           O  
ATOM   3158  CB  ARG A 197      85.529   6.409 -23.396  1.00  0.00           C  
ATOM   3159  CG  ARG A 197      84.350   5.913 -24.219  1.00  0.00           C  
ATOM   3160  CD  ARG A 197      84.693   4.688 -24.988  1.00  0.00           C  
ATOM   3161  NE  ARG A 197      84.938   3.552 -24.115  1.00  0.00           N  
ATOM   3162  CZ  ARG A 197      85.570   2.422 -24.489  1.00  0.00           C  
ATOM   3163  NH1 ARG A 197      86.015   2.296 -25.720  1.00  0.00           N1+
ATOM   3164  NH2 ARG A 197      85.744   1.444 -23.618  1.00  0.00           N  
ATOM   3165  H   ARG A 197      87.308   7.548 -21.998  1.00  0.00           H  
ATOM   3166  HA  ARG A 197      84.964   8.479 -23.302  1.00  0.00           H  
ATOM   3167 1HB  ARG A 197      86.365   6.561 -24.075  1.00  0.00           H  
ATOM   3168 2HB  ARG A 197      85.806   5.613 -22.706  1.00  0.00           H  
ATOM   3169 1HG  ARG A 197      83.515   5.680 -23.558  1.00  0.00           H  
ATOM   3170 2HG  ARG A 197      84.048   6.688 -24.926  1.00  0.00           H  
ATOM   3171 1HD  ARG A 197      83.871   4.436 -25.656  1.00  0.00           H  
ATOM   3172 2HD  ARG A 197      85.595   4.868 -25.574  1.00  0.00           H  
ATOM   3173  HE  ARG A 197      84.610   3.614 -23.160  1.00  0.00           H  
ATOM   3174 1HH1 ARG A 197      85.881   3.044 -26.386  1.00  0.00           H  
ATOM   3175 2HH1 ARG A 197      86.489   1.449 -26.000  1.00  0.00           H  
ATOM   3176 1HH2 ARG A 197      85.402   1.542 -22.673  1.00  0.00           H  
ATOM   3177 2HH2 ARG A 197      86.216   0.597 -23.900  1.00  0.00           H  
ATOM   3178  N   LYS A 198      84.402   6.769 -20.525  1.00  0.00           N  
ATOM   3179  CA  LYS A 198      83.365   6.509 -19.538  1.00  0.00           C  
ATOM   3180  C   LYS A 198      82.955   7.799 -18.846  1.00  0.00           C  
ATOM   3181  O   LYS A 198      81.774   8.025 -18.578  1.00  0.00           O  
ATOM   3182  CB  LYS A 198      83.845   5.483 -18.507  1.00  0.00           C  
ATOM   3183  CG  LYS A 198      82.797   5.095 -17.472  1.00  0.00           C  
ATOM   3184  CD  LYS A 198      83.320   4.018 -16.533  1.00  0.00           C  
ATOM   3185  CE  LYS A 198      82.294   3.665 -15.469  1.00  0.00           C  
ATOM   3186  NZ  LYS A 198      82.791   2.613 -14.542  1.00  0.00           N1+
ATOM   3187  H   LYS A 198      85.334   6.415 -20.365  1.00  0.00           H  
ATOM   3188  HA  LYS A 198      82.496   6.091 -20.048  1.00  0.00           H  
ATOM   3189 1HB  LYS A 198      84.162   4.575 -19.020  1.00  0.00           H  
ATOM   3190 2HB  LYS A 198      84.709   5.879 -17.977  1.00  0.00           H  
ATOM   3191 1HG  LYS A 198      82.521   5.974 -16.886  1.00  0.00           H  
ATOM   3192 2HG  LYS A 198      81.906   4.723 -17.977  1.00  0.00           H  
ATOM   3193 1HD  LYS A 198      83.562   3.123 -17.106  1.00  0.00           H  
ATOM   3194 2HD  LYS A 198      84.228   4.371 -16.045  1.00  0.00           H  
ATOM   3195 1HE  LYS A 198      82.048   4.554 -14.889  1.00  0.00           H  
ATOM   3196 2HE  LYS A 198      81.381   3.307 -15.946  1.00  0.00           H  
ATOM   3197 1HZ  LYS A 198      82.082   2.406 -13.852  1.00  0.00           H  
ATOM   3198 2HZ  LYS A 198      83.005   1.775 -15.067  1.00  0.00           H  
ATOM   3199 3HZ  LYS A 198      83.626   2.939 -14.078  1.00  0.00           H  
ATOM   3200  N   GLY A 199      83.952   8.623 -18.541  1.00  0.00           N  
ATOM   3201  CA  GLY A 199      83.732   9.864 -17.828  1.00  0.00           C  
ATOM   3202  C   GLY A 199      82.951  10.812 -18.702  1.00  0.00           C  
ATOM   3203  O   GLY A 199      82.083  11.543 -18.224  1.00  0.00           O  
ATOM   3204  H   GLY A 199      84.891   8.374 -18.817  1.00  0.00           H  
ATOM   3205 1HA  GLY A 199      83.191   9.661 -16.904  1.00  0.00           H  
ATOM   3206 2HA  GLY A 199      84.692  10.298 -17.550  1.00  0.00           H  
ATOM   3207  N   GLY A 200      83.263  10.801 -19.993  1.00  0.00           N  
ATOM   3208  CA  GLY A 200      82.637  11.716 -20.925  1.00  0.00           C  
ATOM   3209  C   GLY A 200      81.170  11.358 -21.015  1.00  0.00           C  
ATOM   3210  O   GLY A 200      80.294  12.192 -20.767  1.00  0.00           O  
ATOM   3211  H   GLY A 200      83.949  10.143 -20.336  1.00  0.00           H  
ATOM   3212 1HA  GLY A 200      82.773  12.740 -20.577  1.00  0.00           H  
ATOM   3213 2HA  GLY A 200      83.124  11.639 -21.897  1.00  0.00           H  
ATOM   3214  N   GLY A 201      80.909  10.102 -21.361  1.00  0.00           N  
ATOM   3215  CA  GLY A 201      79.554   9.646 -21.628  1.00  0.00           C  
ATOM   3216  C   GLY A 201      79.052   8.768 -20.491  1.00  0.00           C  
ATOM   3217  O   GLY A 201      78.641   9.269 -19.480  1.00  0.00           O  
ATOM   3218  OXT GLY A 201      79.069   7.572 -20.604  1.00  0.00           O1-
ATOM   3219  H   GLY A 201      81.673   9.447 -21.439  1.00  0.00           H  
ATOM   3220 1HA  GLY A 201      78.898  10.509 -21.751  1.00  0.00           H  
ATOM   3221 2HA  GLY A 201      79.534   9.092 -22.564  1.00  0.00           H  
TER   
ATOM   3222  N   PRO B   1      85.067  19.540 -32.636  1.00  0.00           N  
ATOM   3223  CA  PRO B   1      86.317  19.140 -31.962  1.00  0.00           C  
ATOM   3224  C   PRO B   1      86.622  17.673 -32.184  1.00  0.00           C  
ATOM   3225  O   PRO B   1      87.786  17.272 -32.235  1.00  0.00           O  
ATOM   3226  CB  PRO B   1      86.029  19.431 -30.486  1.00  0.00           C  
ATOM   3227  CG  PRO B   1      84.541  19.450 -30.400  1.00  0.00           C  
ATOM   3228  CD  PRO B   1      84.097  20.033 -31.716  1.00  0.00           C  
ATOM   3229 1H   PRO B   1      84.730  18.692 -33.117  1.00  0.00           H  
ATOM   3230 2H   PRO B   1      85.317  20.199 -33.343  1.00  0.00           H  
ATOM   3231  HA  PRO B   1      87.145  19.758 -32.340  1.00  0.00           H  
ATOM   3232 1HB  PRO B   1      86.481  18.653 -29.854  1.00  0.00           H  
ATOM   3233 2HB  PRO B   1      86.486  20.388 -30.196  1.00  0.00           H  
ATOM   3234 1HG  PRO B   1      84.157  18.432 -30.238  1.00  0.00           H  
ATOM   3235 2HG  PRO B   1      84.218  20.054 -29.539  1.00  0.00           H  
ATOM   3236 1HD  PRO B   1      83.084  19.678 -31.953  1.00  0.00           H  
ATOM   3237 2HD  PRO B   1      84.122  21.131 -31.657  1.00  0.00           H  
ATOM   3238  N   GLU B   2      85.593  16.843 -32.321  1.00  0.00           N  
ATOM   3239  CA  GLU B   2      85.839  15.414 -32.429  1.00  0.00           C  
ATOM   3240  C   GLU B   2      86.622  15.149 -33.717  1.00  0.00           C  
ATOM   3241  O   GLU B   2      87.496  14.283 -33.757  1.00  0.00           O  
ATOM   3242  CB  GLU B   2      84.525  14.630 -32.425  1.00  0.00           C  
ATOM   3243  CG  GLU B   2      83.792  14.636 -31.091  1.00  0.00           C  
ATOM   3244  CD  GLU B   2      82.478  13.908 -31.142  1.00  0.00           C  
ATOM   3245  OE1 GLU B   2      82.083  13.508 -32.210  1.00  0.00           O  
ATOM   3246  OE2 GLU B   2      81.869  13.750 -30.110  1.00  0.00           O1-
ATOM   3247  H   GLU B   2      84.768  17.077 -32.355  1.00  0.00           H  
ATOM   3248  HA  GLU B   2      86.470  15.107 -31.594  1.00  0.00           H  
ATOM   3249 1HB  GLU B   2      83.853  15.042 -33.178  1.00  0.00           H  
ATOM   3250 2HB  GLU B   2      84.720  13.591 -32.695  1.00  0.00           H  
ATOM   3251 1HG  GLU B   2      84.426  14.168 -30.338  1.00  0.00           H  
ATOM   3252 2HG  GLU B   2      83.619  15.668 -30.789  1.00  0.00           H  
ATOM   3253  N   GLU B   3      86.305  15.896 -34.770  1.00  0.00           N  
ATOM   3254  CA  GLU B   3      87.029  15.727 -36.025  1.00  0.00           C  
ATOM   3255  C   GLU B   3      88.522  16.003 -35.869  1.00  0.00           C  
ATOM   3256  O   GLU B   3      89.355  15.319 -36.465  1.00  0.00           O  
ATOM   3257  CB  GLU B   3      86.444  16.647 -37.098  1.00  0.00           C  
ATOM   3258  CG  GLU B   3      84.998  16.346 -37.465  1.00  0.00           C  
ATOM   3259  CD  GLU B   3      84.015  16.891 -36.465  1.00  0.00           C  
ATOM   3260  OE1 GLU B   3      84.437  17.539 -35.538  1.00  0.00           O  
ATOM   3261  OE2 GLU B   3      82.841  16.659 -36.630  1.00  0.00           O1-
ATOM   3262  H   GLU B   3      85.688  16.498 -34.785  1.00  0.00           H  
ATOM   3263  HA  GLU B   3      86.911  14.694 -36.356  1.00  0.00           H  
ATOM   3264 1HB  GLU B   3      86.494  17.682 -36.757  1.00  0.00           H  
ATOM   3265 2HB  GLU B   3      87.042  16.573 -38.006  1.00  0.00           H  
ATOM   3266 1HG  GLU B   3      84.784  16.780 -38.441  1.00  0.00           H  
ATOM   3267 2HG  GLU B   3      84.871  15.267 -37.541  1.00  0.00           H  
ATOM   3268  N   ILE B   4      88.864  17.006 -35.071  1.00  0.00           N  
ATOM   3269  CA  ILE B   4      90.272  17.399 -34.953  1.00  0.00           C  
ATOM   3270  C   ILE B   4      90.990  16.276 -34.250  1.00  0.00           C  
ATOM   3271  O   ILE B   4      92.096  15.899 -34.635  1.00  0.00           O  
ATOM   3272  CB  ILE B   4      90.449  18.714 -34.171  1.00  0.00           C  
ATOM   3273  CG1 ILE B   4      89.838  19.883 -34.947  1.00  0.00           C  
ATOM   3274  CG2 ILE B   4      91.921  18.970 -33.888  1.00  0.00           C  
ATOM   3275  CD1 ILE B   4      89.689  21.147 -34.130  1.00  0.00           C  
ATOM   3276  H   ILE B   4      88.166  17.506 -34.539  1.00  0.00           H  
ATOM   3277  HA  ILE B   4      90.673  17.550 -35.954  1.00  0.00           H  
ATOM   3278  HB  ILE B   4      89.913  18.649 -33.224  1.00  0.00           H  
ATOM   3279 1HG1 ILE B   4      90.458  20.108 -35.814  1.00  0.00           H  
ATOM   3280 2HG1 ILE B   4      88.852  19.599 -35.316  1.00  0.00           H  
ATOM   3281 1HG2 ILE B   4      92.029  19.903 -33.335  1.00  0.00           H  
ATOM   3282 2HG2 ILE B   4      92.326  18.150 -33.296  1.00  0.00           H  
ATOM   3283 3HG2 ILE B   4      92.466  19.041 -34.830  1.00  0.00           H  
ATOM   3284 1HD1 ILE B   4      89.249  21.930 -34.748  1.00  0.00           H  
ATOM   3285 2HD1 ILE B   4      89.042  20.953 -33.274  1.00  0.00           H  
ATOM   3286 3HD1 ILE B   4      90.669  21.470 -33.779  1.00  0.00           H  
ATOM   3287  N   LEU B   5      90.341  15.746 -33.206  1.00  0.00           N  
ATOM   3288  CA  LEU B   5      90.916  14.650 -32.410  1.00  0.00           C  
ATOM   3289  C   LEU B   5      91.157  13.460 -33.319  1.00  0.00           C  
ATOM   3290  O   LEU B   5      92.221  12.842 -33.279  1.00  0.00           O  
ATOM   3291  CB  LEU B   5      89.980  14.250 -31.262  1.00  0.00           C  
ATOM   3292  CG  LEU B   5      90.430  13.045 -30.426  1.00  0.00           C  
ATOM   3293  CD1 LEU B   5      91.811  13.316 -29.845  1.00  0.00           C  
ATOM   3294  CD2 LEU B   5      89.414  12.784 -29.324  1.00  0.00           C  
ATOM   3295  H   LEU B   5      89.431  16.109 -32.960  1.00  0.00           H  
ATOM   3296  HA  LEU B   5      91.858  14.990 -31.983  1.00  0.00           H  
ATOM   3297 1HB  LEU B   5      89.875  15.100 -30.588  1.00  0.00           H  
ATOM   3298 2HB  LEU B   5      88.999  14.019 -31.676  1.00  0.00           H  
ATOM   3299  HG  LEU B   5      90.505  12.166 -31.066  1.00  0.00           H  
ATOM   3300 1HD1 LEU B   5      92.131  12.459 -29.252  1.00  0.00           H  
ATOM   3301 2HD1 LEU B   5      92.521  13.481 -30.655  1.00  0.00           H  
ATOM   3302 3HD1 LEU B   5      91.771  14.201 -29.212  1.00  0.00           H  
ATOM   3303 1HD2 LEU B   5      89.733  11.926 -28.730  1.00  0.00           H  
ATOM   3304 2HD2 LEU B   5      89.339  13.662 -28.681  1.00  0.00           H  
ATOM   3305 3HD2 LEU B   5      88.441  12.575 -29.768  1.00  0.00           H  
ATOM   3306  N   GLU B   6      90.171  13.132 -34.148  1.00  0.00           N  
ATOM   3307  CA  GLU B   6      90.338  12.014 -35.057  1.00  0.00           C  
ATOM   3308  C   GLU B   6      91.516  12.225 -36.021  1.00  0.00           C  
ATOM   3309  O   GLU B   6      92.300  11.308 -36.266  1.00  0.00           O  
ATOM   3310  CB  GLU B   6      89.048  11.791 -35.849  1.00  0.00           C  
ATOM   3311  CG  GLU B   6      89.010  10.488 -36.636  1.00  0.00           C  
ATOM   3312  CD  GLU B   6      87.706  10.276 -37.354  1.00  0.00           C  
ATOM   3313  OE1 GLU B   6      87.342  11.113 -38.144  1.00  0.00           O  
ATOM   3314  OE2 GLU B   6      87.073   9.276 -37.111  1.00  0.00           O1-
ATOM   3315  H   GLU B   6      89.305  13.649 -34.157  1.00  0.00           H  
ATOM   3316  HA  GLU B   6      90.560  11.121 -34.472  1.00  0.00           H  
ATOM   3317 1HB  GLU B   6      88.197  11.796 -35.168  1.00  0.00           H  
ATOM   3318 2HB  GLU B   6      88.908  12.611 -36.554  1.00  0.00           H  
ATOM   3319 1HG  GLU B   6      89.817  10.494 -37.367  1.00  0.00           H  
ATOM   3320 2HG  GLU B   6      89.181   9.658 -35.952  1.00  0.00           H  
ATOM   3321  N   ILE B   7      91.652  13.425 -36.571  1.00  0.00           N  
ATOM   3322  CA  ILE B   7      92.773  13.735 -37.434  1.00  0.00           C  
ATOM   3323  C   ILE B   7      94.114  13.697 -36.694  1.00  0.00           C  
ATOM   3324  O   ILE B   7      95.121  13.246 -37.238  1.00  0.00           O  
ATOM   3325  CB  ILE B   7      92.581  15.120 -38.078  1.00  0.00           C  
ATOM   3326  CG1 ILE B   7      91.357  15.117 -38.997  1.00  0.00           C  
ATOM   3327  CG2 ILE B   7      93.828  15.525 -38.849  1.00  0.00           C  
ATOM   3328  CD1 ILE B   7      90.892  16.498 -39.399  1.00  0.00           C  
ATOM   3329  H   ILE B   7      90.961  14.140 -36.388  1.00  0.00           H  
ATOM   3330  HA  ILE B   7      92.816  12.987 -38.227  1.00  0.00           H  
ATOM   3331  HB  ILE B   7      92.390  15.859 -37.301  1.00  0.00           H  
ATOM   3332 1HG1 ILE B   7      91.583  14.555 -39.903  1.00  0.00           H  
ATOM   3333 2HG1 ILE B   7      90.529  14.611 -38.498  1.00  0.00           H  
ATOM   3334 1HG2 ILE B   7      93.676  16.506 -39.298  1.00  0.00           H  
ATOM   3335 2HG2 ILE B   7      94.679  15.566 -38.170  1.00  0.00           H  
ATOM   3336 3HG2 ILE B   7      94.025  14.793 -39.633  1.00  0.00           H  
ATOM   3337 1HD1 ILE B   7      90.021  16.413 -40.049  1.00  0.00           H  
ATOM   3338 2HD1 ILE B   7      90.626  17.066 -38.508  1.00  0.00           H  
ATOM   3339 3HD1 ILE B   7      91.692  17.010 -39.932  1.00  0.00           H  
ATOM   3340  N   ALA B   8      94.114  14.173 -35.461  1.00  0.00           N  
ATOM   3341  CA  ALA B   8      95.357  14.155 -34.670  1.00  0.00           C  
ATOM   3342  C   ALA B   8      95.755  12.709 -34.448  1.00  0.00           C  
ATOM   3343  O   ALA B   8      96.936  12.365 -34.501  1.00  0.00           O  
ATOM   3344  CB  ALA B   8      95.182  14.855 -33.335  1.00  0.00           C  
ATOM   3345  H   ALA B   8      93.273  14.552 -35.048  1.00  0.00           H  
ATOM   3346  HA  ALA B   8      96.125  14.682 -35.236  1.00  0.00           H  
ATOM   3347 1HB  ALA B   8      96.121  14.820 -32.780  1.00  0.00           H  
ATOM   3348 2HB  ALA B   8      94.898  15.894 -33.503  1.00  0.00           H  
ATOM   3349 3HB  ALA B   8      94.404  14.355 -32.761  1.00  0.00           H  
ATOM   3350  N   ARG B   9      94.761  11.855 -34.201  1.00  0.00           N  
ATOM   3351  CA  ARG B   9      95.042  10.444 -33.942  1.00  0.00           C  
ATOM   3352  C   ARG B   9      95.467   9.703 -35.231  1.00  0.00           C  
ATOM   3353  O   ARG B   9      96.272   8.774 -35.189  1.00  0.00           O  
ATOM   3354  CB  ARG B   9      93.819   9.764 -33.344  1.00  0.00           C  
ATOM   3355  CG  ARG B   9      93.500  10.165 -31.913  1.00  0.00           C  
ATOM   3356  CD  ARG B   9      92.267   9.499 -31.419  1.00  0.00           C  
ATOM   3357  NE  ARG B   9      92.461   8.070 -31.235  1.00  0.00           N  
ATOM   3358  CZ  ARG B   9      92.996   7.505 -30.134  1.00  0.00           C  
ATOM   3359  NH1 ARG B   9      93.384   8.259 -29.132  1.00  0.00           N1+
ATOM   3360  NH2 ARG B   9      93.128   6.192 -30.064  1.00  0.00           N  
ATOM   3361  H   ARG B   9      93.804  12.177 -34.188  1.00  0.00           H  
ATOM   3362  HA  ARG B   9      95.881  10.379 -33.247  1.00  0.00           H  
ATOM   3363 1HB  ARG B   9      92.944   9.990 -33.953  1.00  0.00           H  
ATOM   3364 2HB  ARG B   9      93.958   8.684 -33.361  1.00  0.00           H  
ATOM   3365 1HG  ARG B   9      94.327   9.883 -31.262  1.00  0.00           H  
ATOM   3366 2HG  ARG B   9      93.351  11.244 -31.861  1.00  0.00           H  
ATOM   3367 1HD  ARG B   9      91.983   9.930 -30.459  1.00  0.00           H  
ATOM   3368 2HD  ARG B   9      91.462   9.645 -32.136  1.00  0.00           H  
ATOM   3369  HE  ARG B   9      92.173   7.457 -31.985  1.00  0.00           H  
ATOM   3370 1HH1 ARG B   9      93.284   9.262 -29.185  1.00  0.00           H  
ATOM   3371 2HH1 ARG B   9      93.786   7.835 -28.306  1.00  0.00           H  
ATOM   3372 1HH2 ARG B   9      92.829   5.612 -30.836  1.00  0.00           H  
ATOM   3373 2HH2 ARG B   9      93.529   5.768 -29.241  1.00  0.00           H  
ATOM   3374  N   TRP B  10      94.929  10.111 -36.377  1.00  0.00           N  
ATOM   3375  CA  TRP B  10      95.377   9.542 -37.646  1.00  0.00           C  
ATOM   3376  C   TRP B  10      96.844   9.906 -37.903  1.00  0.00           C  
ATOM   3377  O   TRP B  10      97.631   9.071 -38.349  1.00  0.00           O  
ATOM   3378  CB  TRP B  10      94.506  10.046 -38.799  1.00  0.00           C  
ATOM   3379  CG  TRP B  10      94.927   9.525 -40.139  1.00  0.00           C  
ATOM   3380  CD1 TRP B  10      94.532   8.358 -40.720  1.00  0.00           C  
ATOM   3381  CD2 TRP B  10      95.830  10.156 -41.079  1.00  0.00           C  
ATOM   3382  CE2 TRP B  10      95.922   9.309 -42.187  1.00  0.00           C  
ATOM   3383  CE3 TRP B  10      96.556  11.353 -41.069  1.00  0.00           C  
ATOM   3384  NE1 TRP B  10      95.126   8.217 -41.950  1.00  0.00           N  
ATOM   3385  CZ2 TRP B  10      96.715   9.617 -43.281  1.00  0.00           C  
ATOM   3386  CZ3 TRP B  10      97.350  11.662 -42.167  1.00  0.00           C  
ATOM   3387  CH2 TRP B  10      97.426  10.816 -43.245  1.00  0.00           C  
ATOM   3388  H   TRP B  10      94.205  10.815 -36.381  1.00  0.00           H  
ATOM   3389  HA  TRP B  10      95.328   8.455 -37.575  1.00  0.00           H  
ATOM   3390 1HB  TRP B  10      93.470   9.753 -38.627  1.00  0.00           H  
ATOM   3391 2HB  TRP B  10      94.537  11.135 -38.829  1.00  0.00           H  
ATOM   3392  HD1 TRP B  10      93.846   7.640 -40.274  1.00  0.00           H  
ATOM   3393  HE1 TRP B  10      94.999   7.437 -42.579  1.00  0.00           H  
ATOM   3394  HE3 TRP B  10      96.497  12.030 -40.218  1.00  0.00           H  
ATOM   3395  HZ2 TRP B  10      96.789   8.957 -44.147  1.00  0.00           H  
ATOM   3396  HZ3 TRP B  10      97.913  12.596 -42.151  1.00  0.00           H  
ATOM   3397  HH2 TRP B  10      98.059  11.089 -44.090  1.00  0.00           H  
ATOM   3398  N   PHE B  11      97.232  11.144 -37.628  1.00  0.00           N  
ATOM   3399  CA  PHE B  11      98.635  11.541 -37.737  1.00  0.00           C  
ATOM   3400  C   PHE B  11      99.519  10.842 -36.707  1.00  0.00           C  
ATOM   3401  O   PHE B  11     100.677  10.525 -36.979  1.00  0.00           O  
ATOM   3402  CB  PHE B  11      98.768  13.056 -37.574  1.00  0.00           C  
ATOM   3403  CG  PHE B  11      98.582  13.822 -38.853  1.00  0.00           C  
ATOM   3404  CD1 PHE B  11      97.412  14.528 -39.092  1.00  0.00           C  
ATOM   3405  CD2 PHE B  11      99.575  13.837 -39.821  1.00  0.00           C  
ATOM   3406  CE1 PHE B  11      97.239  15.232 -40.268  1.00  0.00           C  
ATOM   3407  CE2 PHE B  11      99.406  14.541 -40.997  1.00  0.00           C  
ATOM   3408  CZ  PHE B  11      98.236  15.240 -41.221  1.00  0.00           C  
ATOM   3409  H   PHE B  11      96.549  11.829 -37.336  1.00  0.00           H  
ATOM   3410  HA  PHE B  11      98.997  11.260 -38.728  1.00  0.00           H  
ATOM   3411 1HB  PHE B  11      98.030  13.411 -36.855  1.00  0.00           H  
ATOM   3412 2HB  PHE B  11      99.753  13.294 -37.176  1.00  0.00           H  
ATOM   3413  HD1 PHE B  11      96.624  14.523 -38.338  1.00  0.00           H  
ATOM   3414  HD2 PHE B  11     100.499  13.285 -39.644  1.00  0.00           H  
ATOM   3415  HE1 PHE B  11      96.315  15.782 -40.443  1.00  0.00           H  
ATOM   3416  HE2 PHE B  11     100.195  14.546 -41.749  1.00  0.00           H  
ATOM   3417  HZ  PHE B  11      98.101  15.794 -42.148  1.00  0.00           H  
ATOM   3418  N   LEU B  12      98.971  10.601 -35.525  1.00  0.00           N  
ATOM   3419  CA  LEU B  12      99.679   9.816 -34.530  1.00  0.00           C  
ATOM   3420  C   LEU B  12      99.953   8.376 -35.033  1.00  0.00           C  
ATOM   3421  O   LEU B  12     101.060   7.857 -34.885  1.00  0.00           O  
ATOM   3422  CB  LEU B  12      98.863   9.778 -33.231  1.00  0.00           C  
ATOM   3423  CG  LEU B  12      99.411   8.859 -32.131  1.00  0.00           C  
ATOM   3424  CD1 LEU B  12     100.781   9.357 -31.688  1.00  0.00           C  
ATOM   3425  CD2 LEU B  12      98.435   8.830 -30.963  1.00  0.00           C  
ATOM   3426  H   LEU B  12      98.054  10.964 -35.304  1.00  0.00           H  
ATOM   3427  HA  LEU B  12     100.639  10.293 -34.333  1.00  0.00           H  
ATOM   3428 1HB  LEU B  12      98.809  10.785 -32.825  1.00  0.00           H  
ATOM   3429 2HB  LEU B  12      97.853   9.447 -33.466  1.00  0.00           H  
ATOM   3430  HG  LEU B  12      99.535   7.851 -32.525  1.00  0.00           H  
ATOM   3431 1HD1 LEU B  12     101.169   8.704 -30.906  1.00  0.00           H  
ATOM   3432 2HD1 LEU B  12     101.463   9.349 -32.538  1.00  0.00           H  
ATOM   3433 3HD1 LEU B  12     100.690  10.372 -31.302  1.00  0.00           H  
ATOM   3434 1HD2 LEU B  12      98.825   8.176 -30.181  1.00  0.00           H  
ATOM   3435 2HD2 LEU B  12      98.312   9.837 -30.566  1.00  0.00           H  
ATOM   3436 3HD2 LEU B  12      97.471   8.453 -31.305  1.00  0.00           H  
ATOM   3437  N   GLU B  13      98.957   7.712 -35.631  1.00  0.00           N  
ATOM   3438  CA  GLU B  13      99.181   6.367 -36.122  1.00  0.00           C  
ATOM   3439  C   GLU B  13     100.244   6.393 -37.233  1.00  0.00           C  
ATOM   3440  O   GLU B  13     101.052   5.473 -37.351  1.00  0.00           O  
ATOM   3441  CB  GLU B  13      97.874   5.761 -36.640  1.00  0.00           C  
ATOM   3442  CG  GLU B  13      96.891   5.360 -35.550  1.00  0.00           C  
ATOM   3443  CD  GLU B  13      97.404   4.245 -34.680  1.00  0.00           C  
ATOM   3444  OE1 GLU B  13      97.939   3.301 -35.212  1.00  0.00           O  
ATOM   3445  OE2 GLU B  13      97.261   4.338 -33.485  1.00  0.00           O1-
ATOM   3446  H   GLU B  13      98.047   8.133 -35.748  1.00  0.00           H  
ATOM   3447  HA  GLU B  13      99.576   5.762 -35.305  1.00  0.00           H  
ATOM   3448 1HB  GLU B  13      97.376   6.477 -37.294  1.00  0.00           H  
ATOM   3449 2HB  GLU B  13      98.095   4.875 -37.234  1.00  0.00           H  
ATOM   3450 1HG  GLU B  13      96.685   6.227 -34.923  1.00  0.00           H  
ATOM   3451 2HG  GLU B  13      95.957   5.050 -36.014  1.00  0.00           H  
ATOM   3452  N   LEU B  14     100.230   7.440 -38.031  1.00  0.00           N  
ATOM   3453  CA  LEU B  14     101.220   7.583 -39.099  1.00  0.00           C  
ATOM   3454  C   LEU B  14     102.608   7.701 -38.503  1.00  0.00           C  
ATOM   3455  O   LEU B  14     103.558   7.094 -38.995  1.00  0.00           O  
ATOM   3456  CB  LEU B  14     100.917   8.816 -39.959  1.00  0.00           C  
ATOM   3457  CG  LEU B  14     101.912   9.097 -41.093  1.00  0.00           C  
ATOM   3458  CD1 LEU B  14     101.916   7.927 -42.067  1.00  0.00           C  
ATOM   3459  CD2 LEU B  14     101.529  10.392 -41.794  1.00  0.00           C  
ATOM   3460  H   LEU B  14      99.529   8.158 -37.909  1.00  0.00           H  
ATOM   3461  HA  LEU B  14     101.179   6.694 -39.729  1.00  0.00           H  
ATOM   3462 1HB  LEU B  14      99.931   8.694 -40.406  1.00  0.00           H  
ATOM   3463 2HB  LEU B  14     100.893   9.694 -39.314  1.00  0.00           H  
ATOM   3464  HG  LEU B  14     102.916   9.191 -40.680  1.00  0.00           H  
ATOM   3465 1HD1 LEU B  14     102.623   8.127 -42.873  1.00  0.00           H  
ATOM   3466 2HD1 LEU B  14     102.211   7.018 -41.543  1.00  0.00           H  
ATOM   3467 3HD1 LEU B  14     100.918   7.798 -42.485  1.00  0.00           H  
ATOM   3468 1HD2 LEU B  14     102.237  10.592 -42.600  1.00  0.00           H  
ATOM   3469 2HD2 LEU B  14     100.525  10.299 -42.209  1.00  0.00           H  
ATOM   3470 3HD2 LEU B  14     101.552  11.214 -41.079  1.00  0.00           H  
ATOM   3471  N   ALA B  15     102.733   8.489 -37.433  1.00  0.00           N  
ATOM   3472  CA  ALA B  15     103.996   8.619 -36.759  1.00  0.00           C  
ATOM   3473  C   ALA B  15     104.445   7.254 -36.204  1.00  0.00           C  
ATOM   3474  O   ALA B  15     105.627   6.911 -36.256  1.00  0.00           O  
ATOM   3475  CB  ALA B  15     103.911   9.662 -35.660  1.00  0.00           C  
ATOM   3476  H   ALA B  15     101.936   9.001 -37.086  1.00  0.00           H  
ATOM   3477  HA  ALA B  15     104.740   8.939 -37.491  1.00  0.00           H  
ATOM   3478 1HB  ALA B  15     104.878   9.746 -35.163  1.00  0.00           H  
ATOM   3479 2HB  ALA B  15     103.641  10.625 -36.094  1.00  0.00           H  
ATOM   3480 3HB  ALA B  15     103.154   9.366 -34.935  1.00  0.00           H  
ATOM   3481  N   ARG B  16     103.502   6.482 -35.676  1.00  0.00           N  
ATOM   3482  CA  ARG B  16     103.834   5.181 -35.105  1.00  0.00           C  
ATOM   3483  C   ARG B  16     104.436   4.259 -36.149  1.00  0.00           C  
ATOM   3484  O   ARG B  16     105.454   3.612 -35.905  1.00  0.00           O  
ATOM   3485  CB  ARG B  16     102.599   4.523 -34.508  1.00  0.00           C  
ATOM   3486  CG  ARG B  16     102.851   3.183 -33.833  1.00  0.00           C  
ATOM   3487  CD  ARG B  16     101.621   2.654 -33.189  1.00  0.00           C  
ATOM   3488  NE  ARG B  16     100.611   2.288 -34.168  1.00  0.00           N  
ATOM   3489  CZ  ARG B  16     100.639   1.165 -34.913  1.00  0.00           C  
ATOM   3490  NH1 ARG B  16     101.630   0.312 -34.780  1.00  0.00           N1+
ATOM   3491  NH2 ARG B  16      99.670   0.922 -35.777  1.00  0.00           N  
ATOM   3492  H   ARG B  16     102.540   6.791 -35.667  1.00  0.00           H  
ATOM   3493  HA  ARG B  16     104.560   5.329 -34.305  1.00  0.00           H  
ATOM   3494 1HB  ARG B  16     102.155   5.187 -33.769  1.00  0.00           H  
ATOM   3495 2HB  ARG B  16     101.858   4.364 -35.292  1.00  0.00           H  
ATOM   3496 1HG  ARG B  16     103.187   2.460 -34.576  1.00  0.00           H  
ATOM   3497 2HG  ARG B  16     103.616   3.300 -33.066  1.00  0.00           H  
ATOM   3498 1HD  ARG B  16     101.870   1.767 -32.607  1.00  0.00           H  
ATOM   3499 2HD  ARG B  16     101.200   3.413 -32.532  1.00  0.00           H  
ATOM   3500  HE  ARG B  16      99.832   2.919 -34.299  1.00  0.00           H  
ATOM   3501 1HH1 ARG B  16     102.371   0.498 -34.118  1.00  0.00           H  
ATOM   3502 2HH1 ARG B  16     101.651  -0.529 -35.339  1.00  0.00           H  
ATOM   3503 1HH2 ARG B  16      98.906   1.578 -35.881  1.00  0.00           H  
ATOM   3504 2HH2 ARG B  16      99.689   0.081 -36.336  1.00  0.00           H  
ATOM   3505  N   GLU B  17     103.780   4.229 -37.290  1.00  0.00           N  
ATOM   3506  CA  GLU B  17     104.201   3.413 -38.439  1.00  0.00           C  
ATOM   3507  C   GLU B  17     105.570   3.876 -38.939  1.00  0.00           C  
ATOM   3508  O   GLU B  17     106.429   3.058 -39.274  1.00  0.00           O  
ATOM   3509  CB  GLU B  17     103.174   3.496 -39.572  1.00  0.00           C  
ATOM   3510  CG  GLU B  17     103.472   2.590 -40.758  1.00  0.00           C  
ATOM   3511  CD  GLU B  17     102.380   2.602 -41.790  1.00  0.00           C  
ATOM   3512  OE1 GLU B  17     101.503   3.426 -41.691  1.00  0.00           O  
ATOM   3513  OE2 GLU B  17     102.421   1.783 -42.678  1.00  0.00           O1-
ATOM   3514  H   GLU B  17     102.950   4.798 -37.369  1.00  0.00           H  
ATOM   3515  HA  GLU B  17     104.293   2.376 -38.111  1.00  0.00           H  
ATOM   3516 1HB  GLU B  17     102.188   3.234 -39.188  1.00  0.00           H  
ATOM   3517 2HB  GLU B  17     103.121   4.522 -39.938  1.00  0.00           H  
ATOM   3518 1HG  GLU B  17     104.402   2.914 -41.225  1.00  0.00           H  
ATOM   3519 2HG  GLU B  17     103.615   1.573 -40.397  1.00  0.00           H  
ATOM   3520  N   ALA B  18     105.757   5.188 -38.983  1.00  0.00           N  
ATOM   3521  CA  ALA B  18     107.041   5.770 -39.408  1.00  0.00           C  
ATOM   3522  C   ALA B  18     108.199   5.327 -38.510  1.00  0.00           C  
ATOM   3523  O   ALA B  18     109.315   5.105 -38.983  1.00  0.00           O  
ATOM   3524  CB  ALA B  18     106.943   7.294 -39.421  1.00  0.00           C  
ATOM   3525  H   ALA B  18     105.002   5.803 -38.718  1.00  0.00           H  
ATOM   3526  HA  ALA B  18     107.254   5.417 -40.418  1.00  0.00           H  
ATOM   3527 1HB  ALA B  18     107.897   7.717 -39.737  1.00  0.00           H  
ATOM   3528 2HB  ALA B  18     106.161   7.602 -40.116  1.00  0.00           H  
ATOM   3529 3HB  ALA B  18     106.700   7.652 -38.421  1.00  0.00           H  
ATOM   3530  N   SER B  19     107.924   5.200 -37.214  1.00  0.00           N  
ATOM   3531  CA  SER B  19     108.912   4.747 -36.238  1.00  0.00           C  
ATOM   3532  C   SER B  19     109.367   3.321 -36.516  1.00  0.00           C  
ATOM   3533  O   SER B  19     110.565   3.034 -36.541  1.00  0.00           O  
ATOM   3534  CB  SER B  19     108.338   4.835 -34.838  1.00  0.00           C  
ATOM   3535  OG  SER B  19     109.270   4.405 -33.884  1.00  0.00           O  
ATOM   3536  H   SER B  19     106.992   5.429 -36.900  1.00  0.00           H  
ATOM   3537  HA  SER B  19     109.786   5.398 -36.302  1.00  0.00           H  
ATOM   3538 1HB  SER B  19     108.046   5.864 -34.628  1.00  0.00           H  
ATOM   3539 2HB  SER B  19     107.440   4.221 -34.775  1.00  0.00           H  
ATOM   3540  HG  SER B  19     108.825   4.462 -33.036  1.00  0.00           H  
ATOM   3541  N   GLU B  20     108.369   2.479 -36.718  1.00  0.00           N  
ATOM   3542  CA  GLU B  20     108.537   1.071 -37.026  1.00  0.00           C  
ATOM   3543  C   GLU B  20     109.362   0.850 -38.302  1.00  0.00           C  
ATOM   3544  O   GLU B  20     110.166  -0.080 -38.374  1.00  0.00           O  
ATOM   3545  CB  GLU B  20     107.168   0.402 -37.171  1.00  0.00           C  
ATOM   3546  CG  GLU B  20     107.224  -1.098 -37.419  1.00  0.00           C  
ATOM   3547  CD  GLU B  20     105.864  -1.739 -37.444  1.00  0.00           C  
ATOM   3548  OE1 GLU B  20     104.897  -1.043 -37.235  1.00  0.00           O  
ATOM   3549  OE2 GLU B  20     105.791  -2.922 -37.671  1.00  0.00           O1-
ATOM   3550  H   GLU B  20     107.435   2.859 -36.648  1.00  0.00           H  
ATOM   3551  HA  GLU B  20     109.089   0.602 -36.212  1.00  0.00           H  
ATOM   3552 1HB  GLU B  20     106.584   0.571 -36.266  1.00  0.00           H  
ATOM   3553 2HB  GLU B  20     106.627   0.860 -37.999  1.00  0.00           H  
ATOM   3554 1HG  GLU B  20     107.716  -1.280 -38.375  1.00  0.00           H  
ATOM   3555 2HG  GLU B  20     107.824  -1.562 -36.639  1.00  0.00           H  
ATOM   3556  N   ARG B  21     109.159   1.705 -39.297  1.00  0.00           N  
ATOM   3557  CA  ARG B  21     109.905   1.628 -40.561  1.00  0.00           C  
ATOM   3558  C   ARG B  21     111.346   2.090 -40.369  1.00  0.00           C  
ATOM   3559  O   ARG B  21     112.218   1.838 -41.219  1.00  0.00           O  
ATOM   3560  CB  ARG B  21     109.244   2.480 -41.635  1.00  0.00           C  
ATOM   3561  CG  ARG B  21     107.891   1.973 -42.110  1.00  0.00           C  
ATOM   3562  CD  ARG B  21     107.313   2.851 -43.158  1.00  0.00           C  
ATOM   3563  NE  ARG B  21     105.959   2.458 -43.511  1.00  0.00           N  
ATOM   3564  CZ  ARG B  21     105.240   3.003 -44.511  1.00  0.00           C  
ATOM   3565  NH1 ARG B  21     105.757   3.961 -45.247  1.00  0.00           N1+
ATOM   3566  NH2 ARG B  21     104.014   2.573 -44.752  1.00  0.00           N  
ATOM   3567  H   ARG B  21     108.470   2.433 -39.177  1.00  0.00           H  
ATOM   3568  HA  ARG B  21     109.900   0.593 -40.903  1.00  0.00           H  
ATOM   3569 1HB  ARG B  21     109.103   3.492 -41.259  1.00  0.00           H  
ATOM   3570 2HB  ARG B  21     109.898   2.542 -42.504  1.00  0.00           H  
ATOM   3571 1HG  ARG B  21     108.004   0.972 -42.525  1.00  0.00           H  
ATOM   3572 2HG  ARG B  21     107.199   1.942 -41.268  1.00  0.00           H  
ATOM   3573 1HD  ARG B  21     107.286   3.880 -42.798  1.00  0.00           H  
ATOM   3574 2HD  ARG B  21     107.928   2.799 -44.057  1.00  0.00           H  
ATOM   3575  HE  ARG B  21     105.528   1.722 -42.967  1.00  0.00           H  
ATOM   3576 1HH1 ARG B  21     106.694   4.290 -45.062  1.00  0.00           H  
ATOM   3577 2HH1 ARG B  21     105.218   4.370 -45.996  1.00  0.00           H  
ATOM   3578 1HH2 ARG B  21     103.615   1.836 -44.187  1.00  0.00           H  
ATOM   3579 2HH2 ARG B  21     103.474   2.981 -45.501  1.00  0.00           H  
ATOM   3580  N   GLY B  22     111.596   2.789 -39.270  1.00  0.00           N  
ATOM   3581  CA  GLY B  22     112.862   3.475 -39.064  1.00  0.00           C  
ATOM   3582  C   GLY B  22     113.006   4.709 -39.938  1.00  0.00           C  
ATOM   3583  O   GLY B  22     114.128   5.045 -40.353  1.00  0.00           O  
ATOM   3584  H   GLY B  22     110.886   2.846 -38.554  1.00  0.00           H  
ATOM   3585 1HA  GLY B  22     112.952   3.769 -38.019  1.00  0.00           H  
ATOM   3586 2HA  GLY B  22     113.683   2.793 -39.277  1.00  0.00           H  
ATOM   3587  N   ASP B  23     111.886   5.362 -40.254  1.00  0.00           N  
ATOM   3588  CA  ASP B  23     111.900   6.509 -41.159  1.00  0.00           C  
ATOM   3589  C   ASP B  23     111.881   7.814 -40.362  1.00  0.00           C  
ATOM   3590  O   ASP B  23     110.822   8.283 -39.947  1.00  0.00           O  
ATOM   3591  CB  ASP B  23     110.704   6.462 -42.113  1.00  0.00           C  
ATOM   3592  CG  ASP B  23     110.750   7.550 -43.177  1.00  0.00           C  
ATOM   3593  OD1 ASP B  23     111.287   8.598 -42.904  1.00  0.00           O  
ATOM   3594  OD2 ASP B  23     110.249   7.324 -44.252  1.00  0.00           O1-
ATOM   3595  H   ASP B  23     111.008   5.060 -39.858  1.00  0.00           H  
ATOM   3596  HA  ASP B  23     112.824   6.481 -41.740  1.00  0.00           H  
ATOM   3597 1HB  ASP B  23     110.672   5.491 -42.608  1.00  0.00           H  
ATOM   3598 2HB  ASP B  23     109.780   6.569 -41.544  1.00  0.00           H  
ATOM   3599  N   GLU B  24     113.053   8.410 -40.139  1.00  0.00           N  
ATOM   3600  CA  GLU B  24     113.174   9.593 -39.266  1.00  0.00           C  
ATOM   3601  C   GLU B  24     112.483  10.828 -39.834  1.00  0.00           C  
ATOM   3602  O   GLU B  24     111.897  11.617 -39.094  1.00  0.00           O  
ATOM   3603  CB  GLU B  24     114.650   9.916 -39.015  1.00  0.00           C  
ATOM   3604  CG  GLU B  24     115.382   8.889 -38.165  1.00  0.00           C  
ATOM   3605  CD  GLU B  24     116.830   9.232 -37.953  1.00  0.00           C  
ATOM   3606  OE1 GLU B  24     117.298  10.159 -38.569  1.00  0.00           O  
ATOM   3607  OE2 GLU B  24     117.469   8.565 -37.173  1.00  0.00           O1-
ATOM   3608  H   GLU B  24     113.801   8.150 -40.479  1.00  0.00           H  
ATOM   3609  HA  GLU B  24     112.692   9.371 -38.313  1.00  0.00           H  
ATOM   3610 1HB  GLU B  24     115.171   9.995 -39.970  1.00  0.00           H  
ATOM   3611 2HB  GLU B  24     114.730  10.882 -38.517  1.00  0.00           H  
ATOM   3612 1HG  GLU B  24     114.891   8.817 -37.195  1.00  0.00           H  
ATOM   3613 2HG  GLU B  24     115.313   7.916 -38.650  1.00  0.00           H  
ATOM   3614  N   GLU B  25     112.548  10.999 -41.145  1.00  0.00           N  
ATOM   3615  CA  GLU B  25     111.947  12.175 -41.775  1.00  0.00           C  
ATOM   3616  C   GLU B  25     110.424  12.153 -41.671  1.00  0.00           C  
ATOM   3617  O   GLU B  25     109.801  13.159 -41.328  1.00  0.00           O  
ATOM   3618  CB  GLU B  25     112.362  12.259 -43.246  1.00  0.00           C  
ATOM   3619  CG  GLU B  25     111.824  13.477 -43.983  1.00  0.00           C  
ATOM   3620  CD  GLU B  25     112.317  13.570 -45.400  1.00  0.00           C  
ATOM   3621  OE1 GLU B  25     113.105  12.741 -45.789  1.00  0.00           O  
ATOM   3622  OE2 GLU B  25     111.905  14.469 -46.094  1.00  0.00           O1-
ATOM   3623  H   GLU B  25     112.931  10.459 -41.694  1.00  0.00           H  
ATOM   3624  HA  GLU B  25     112.306  13.066 -41.259  1.00  0.00           H  
ATOM   3625 1HB  GLU B  25     113.450  12.280 -43.316  1.00  0.00           H  
ATOM   3626 2HB  GLU B  25     112.018  11.370 -43.773  1.00  0.00           H  
ATOM   3627 1HG  GLU B  25     110.735  13.431 -43.991  1.00  0.00           H  
ATOM   3628 2HG  GLU B  25     112.117  14.376 -43.441  1.00  0.00           H  
ATOM   3629  N   GLU B  26     109.850  10.993 -41.973  1.00  0.00           N  
ATOM   3630  CA  GLU B  26     108.411  10.806 -41.923  1.00  0.00           C  
ATOM   3631  C   GLU B  26     107.905  10.846 -40.485  1.00  0.00           C  
ATOM   3632  O   GLU B  26     106.819  11.361 -40.214  1.00  0.00           O  
ATOM   3633  CB  GLU B  26     108.023   9.479 -42.579  1.00  0.00           C  
ATOM   3634  CG  GLU B  26     106.523   9.257 -42.710  1.00  0.00           C  
ATOM   3635  CD  GLU B  26     105.870  10.222 -43.661  1.00  0.00           C  
ATOM   3636  OE1 GLU B  26     106.560  10.771 -44.486  1.00  0.00           O  
ATOM   3637  OE2 GLU B  26     104.681  10.410 -43.562  1.00  0.00           O1-
ATOM   3638  H   GLU B  26     110.437  10.218 -42.247  1.00  0.00           H  
ATOM   3639  HA  GLU B  26     107.937  11.618 -42.476  1.00  0.00           H  
ATOM   3640 1HB  GLU B  26     108.458   9.425 -43.577  1.00  0.00           H  
ATOM   3641 2HB  GLU B  26     108.434   8.653 -41.998  1.00  0.00           H  
ATOM   3642 1HG  GLU B  26     106.346   8.242 -43.063  1.00  0.00           H  
ATOM   3643 2HG  GLU B  26     106.064   9.357 -41.727  1.00  0.00           H  
ATOM   3644  N   PHE B  27     108.690  10.304 -39.563  1.00  0.00           N  
ATOM   3645  CA  PHE B  27     108.294  10.296 -38.137  1.00  0.00           C  
ATOM   3646  C   PHE B  27     108.134  11.730 -37.637  1.00  0.00           C  
ATOM   3647  O   PHE B  27     107.120  12.078 -37.033  1.00  0.00           O  
ATOM   3648  CB  PHE B  27     109.331   9.563 -37.284  1.00  0.00           C  
ATOM   3649  CG  PHE B  27     109.003   9.542 -35.817  1.00  0.00           C  
ATOM   3650  CD1 PHE B  27     108.063   8.654 -35.316  1.00  0.00           C  
ATOM   3651  CD2 PHE B  27     109.633  10.409 -34.938  1.00  0.00           C  
ATOM   3652  CE1 PHE B  27     107.759   8.633 -33.967  1.00  0.00           C  
ATOM   3653  CE2 PHE B  27     109.332  10.389 -33.589  1.00  0.00           C  
ATOM   3654  CZ  PHE B  27     108.395   9.500 -33.104  1.00  0.00           C  
ATOM   3655  H   PHE B  27     109.570   9.890 -39.832  1.00  0.00           H  
ATOM   3656  HA  PHE B  27     107.343   9.772 -38.045  1.00  0.00           H  
ATOM   3657 1HB  PHE B  27     109.423   8.533 -37.627  1.00  0.00           H  
ATOM   3658 2HB  PHE B  27     110.305  10.035 -37.406  1.00  0.00           H  
ATOM   3659  HD1 PHE B  27     107.560   7.968 -35.999  1.00  0.00           H  
ATOM   3660  HD2 PHE B  27     110.374  11.111 -35.322  1.00  0.00           H  
ATOM   3661  HE1 PHE B  27     107.018   7.931 -33.587  1.00  0.00           H  
ATOM   3662  HE2 PHE B  27     109.836  11.077 -32.909  1.00  0.00           H  
ATOM   3663  HZ  PHE B  27     108.155   9.486 -32.043  1.00  0.00           H  
ATOM   3664  N   ARG B  28     109.150  12.548 -37.899  1.00  0.00           N  
ATOM   3665  CA  ARG B  28     109.119  13.938 -37.441  1.00  0.00           C  
ATOM   3666  C   ARG B  28     107.966  14.713 -38.051  1.00  0.00           C  
ATOM   3667  O   ARG B  28     107.286  15.476 -37.364  1.00  0.00           O  
ATOM   3668  CB  ARG B  28     110.423  14.641 -37.784  1.00  0.00           C  
ATOM   3669  CG  ARG B  28     111.619  14.211 -36.951  1.00  0.00           C  
ATOM   3670  CD  ARG B  28     112.744  15.173 -37.068  1.00  0.00           C  
ATOM   3671  NE  ARG B  28     113.218  15.293 -38.438  1.00  0.00           N  
ATOM   3672  CZ  ARG B  28     114.176  14.522 -38.987  1.00  0.00           C  
ATOM   3673  NH1 ARG B  28     114.754  13.583 -38.271  1.00  0.00           N1+
ATOM   3674  NH2 ARG B  28     114.536  14.709 -40.244  1.00  0.00           N  
ATOM   3675  H   ARG B  28     109.952  12.218 -38.417  1.00  0.00           H  
ATOM   3676  HA  ARG B  28     108.975  13.943 -36.360  1.00  0.00           H  
ATOM   3677 1HB  ARG B  28     110.669  14.462 -38.830  1.00  0.00           H  
ATOM   3678 2HB  ARG B  28     110.301  15.717 -37.656  1.00  0.00           H  
ATOM   3679 1HG  ARG B  28     111.329  14.148 -35.902  1.00  0.00           H  
ATOM   3680 2HG  ARG B  28     111.968  13.234 -37.291  1.00  0.00           H  
ATOM   3681 1HD  ARG B  28     112.417  16.158 -36.734  1.00  0.00           H  
ATOM   3682 2HD  ARG B  28     113.577  14.838 -36.449  1.00  0.00           H  
ATOM   3683  HE  ARG B  28     112.796  16.004 -39.020  1.00  0.00           H  
ATOM   3684 1HH1 ARG B  28     114.480  13.440 -37.309  1.00  0.00           H  
ATOM   3685 2HH1 ARG B  28     115.472  13.005 -38.682  1.00  0.00           H  
ATOM   3686 1HH2 ARG B  28     114.091  15.431 -40.795  1.00  0.00           H  
ATOM   3687 2HH2 ARG B  28     115.254  14.132 -40.655  1.00  0.00           H  
ATOM   3688  N   GLU B  29     107.697  14.556 -39.352  1.00  0.00           N  
ATOM   3689  CA  GLU B  29     106.604  15.295 -39.969  1.00  0.00           C  
ATOM   3690  C   GLU B  29     105.234  14.856 -39.413  1.00  0.00           C  
ATOM   3691  O   GLU B  29     104.380  15.690 -39.110  1.00  0.00           O  
ATOM   3692  CB  GLU B  29     106.638  15.107 -41.488  1.00  0.00           C  
ATOM   3693  CG  GLU B  29     105.556  15.869 -42.240  1.00  0.00           C  
ATOM   3694  CD  GLU B  29     105.730  17.360 -42.164  1.00  0.00           C  
ATOM   3695  OE1 GLU B  29     106.846  17.803 -42.037  1.00  0.00           O  
ATOM   3696  OE2 GLU B  29     104.745  18.057 -42.235  1.00  0.00           O1-
ATOM   3697  H   GLU B  29     108.247  13.924 -39.917  1.00  0.00           H  
ATOM   3698  HA  GLU B  29     106.715  16.349 -39.718  1.00  0.00           H  
ATOM   3699 1HB  GLU B  29     107.605  15.432 -41.873  1.00  0.00           H  
ATOM   3700 2HB  GLU B  29     106.530  14.049 -41.726  1.00  0.00           H  
ATOM   3701 1HG  GLU B  29     105.573  15.565 -43.286  1.00  0.00           H  
ATOM   3702 2HG  GLU B  29     104.584  15.600 -41.828  1.00  0.00           H  
ATOM   3703  N   ALA B  30     105.038  13.545 -39.287  1.00  0.00           N  
ATOM   3704  CA  ALA B  30     103.781  13.019 -38.777  1.00  0.00           C  
ATOM   3705  C   ALA B  30     103.636  13.364 -37.300  1.00  0.00           C  
ATOM   3706  O   ALA B  30     102.540  13.669 -36.830  1.00  0.00           O  
ATOM   3707  CB  ALA B  30     103.720  11.508 -38.986  1.00  0.00           C  
ATOM   3708  H   ALA B  30     105.772  12.901 -39.547  1.00  0.00           H  
ATOM   3709  HA  ALA B  30     102.969  13.488 -39.331  1.00  0.00           H  
ATOM   3710 1HB  ALA B  30     102.776  11.125 -38.600  1.00  0.00           H  
ATOM   3711 2HB  ALA B  30     103.796  11.285 -40.051  1.00  0.00           H  
ATOM   3712 3HB  ALA B  30     104.547  11.034 -38.458  1.00  0.00           H  
ATOM   3713  N   ALA B  31     104.732  13.320 -36.560  1.00  0.00           N  
ATOM   3714  CA  ALA B  31     104.661  13.602 -35.105  1.00  0.00           C  
ATOM   3715  C   ALA B  31     104.245  15.050 -34.851  1.00  0.00           C  
ATOM   3716  O   ALA B  31     103.384  15.322 -34.015  1.00  0.00           O  
ATOM   3717  CB  ALA B  31     106.011  13.295 -34.468  1.00  0.00           C  
ATOM   3718  H   ALA B  31     105.625  13.096 -36.975  1.00  0.00           H  
ATOM   3719  HA  ALA B  31     103.899  12.952 -34.672  1.00  0.00           H  
ATOM   3720 1HB  ALA B  31     105.964  13.500 -33.398  1.00  0.00           H  
ATOM   3721 2HB  ALA B  31     106.259  12.245 -34.624  1.00  0.00           H  
ATOM   3722 3HB  ALA B  31     106.779  13.919 -34.923  1.00  0.00           H  
ATOM   3723  N   GLU B  32     104.878  15.956 -35.596  1.00  0.00           N  
ATOM   3724  CA  GLU B  32     104.622  17.386 -35.452  1.00  0.00           C  
ATOM   3725  C   GLU B  32     103.199  17.733 -35.852  1.00  0.00           C  
ATOM   3726  O   GLU B  32     102.552  18.570 -35.224  1.00  0.00           O  
ATOM   3727  CB  GLU B  32     105.609  18.195 -36.296  1.00  0.00           C  
ATOM   3728  CG  GLU B  32     107.024  18.241 -35.737  1.00  0.00           C  
ATOM   3729  CD  GLU B  32     107.959  19.063 -36.579  1.00  0.00           C  
ATOM   3730  OE1 GLU B  32     107.593  19.409 -37.677  1.00  0.00           O  
ATOM   3731  OE2 GLU B  32     109.042  19.347 -36.124  1.00  0.00           O1-
ATOM   3732  H   GLU B  32     105.555  15.644 -36.278  1.00  0.00           H  
ATOM   3733  HA  GLU B  32     104.755  17.657 -34.403  1.00  0.00           H  
ATOM   3734 1HB  GLU B  32     105.660  17.774 -37.301  1.00  0.00           H  
ATOM   3735 2HB  GLU B  32     105.253  19.221 -36.388  1.00  0.00           H  
ATOM   3736 1HG  GLU B  32     106.995  18.660 -34.732  1.00  0.00           H  
ATOM   3737 2HG  GLU B  32     107.407  17.223 -35.665  1.00  0.00           H  
ATOM   3738  N   ALA B  33     102.703  17.089 -36.903  1.00  0.00           N  
ATOM   3739  CA  ALA B  33     101.341  17.283 -37.350  1.00  0.00           C  
ATOM   3740  C   ALA B  33     100.361  16.833 -36.289  1.00  0.00           C  
ATOM   3741  O   ALA B  33      99.376  17.518 -36.010  1.00  0.00           O  
ATOM   3742  CB  ALA B  33     101.096  16.536 -38.653  1.00  0.00           C  
ATOM   3743  H   ALA B  33     103.299  16.445 -37.403  1.00  0.00           H  
ATOM   3744  HA  ALA B  33     101.184  18.348 -37.529  1.00  0.00           H  
ATOM   3745 1HB  ALA B  33     100.066  16.690 -38.973  1.00  0.00           H  
ATOM   3746 2HB  ALA B  33     101.774  16.911 -39.420  1.00  0.00           H  
ATOM   3747 3HB  ALA B  33     101.274  15.473 -38.501  1.00  0.00           H  
ATOM   3748  N   ALA B  34     100.631  15.673 -35.691  1.00  0.00           N  
ATOM   3749  CA  ALA B  34      99.754  15.216 -34.625  1.00  0.00           C  
ATOM   3750  C   ALA B  34      99.740  16.204 -33.447  1.00  0.00           C  
ATOM   3751  O   ALA B  34      98.701  16.431 -32.828  1.00  0.00           O  
ATOM   3752  CB  ALA B  34     100.161  13.842 -34.156  1.00  0.00           C  
ATOM   3753  H   ALA B  34     101.424  15.105 -35.955  1.00  0.00           H  
ATOM   3754  HA  ALA B  34      98.740  15.165 -35.019  1.00  0.00           H  
ATOM   3755 1HB  ALA B  34      99.493  13.517 -33.358  1.00  0.00           H  
ATOM   3756 2HB  ALA B  34     100.101  13.140 -34.988  1.00  0.00           H  
ATOM   3757 3HB  ALA B  34     101.184  13.873 -33.782  1.00  0.00           H  
ATOM   3758  N   LEU B  35     100.893  16.792 -33.133  1.00  0.00           N  
ATOM   3759  CA  LEU B  35     100.980  17.732 -32.022  1.00  0.00           C  
ATOM   3760  C   LEU B  35     100.262  19.028 -32.353  1.00  0.00           C  
ATOM   3761  O   LEU B  35      99.569  19.598 -31.510  1.00  0.00           O  
ATOM   3762  CB  LEU B  35     102.447  18.025 -31.685  1.00  0.00           C  
ATOM   3763  CG  LEU B  35     103.256  16.838 -31.146  1.00  0.00           C  
ATOM   3764  CD1 LEU B  35     104.724  17.230 -31.036  1.00  0.00           C  
ATOM   3765  CD2 LEU B  35     102.700  16.418 -29.794  1.00  0.00           C  
ATOM   3766  H   LEU B  35     101.723  16.587 -33.671  1.00  0.00           H  
ATOM   3767  HA  LEU B  35     100.473  17.297 -31.161  1.00  0.00           H  
ATOM   3768 1HB  LEU B  35     102.946  18.383 -32.585  1.00  0.00           H  
ATOM   3769 2HB  LEU B  35     102.482  18.816 -30.937  1.00  0.00           H  
ATOM   3770  HG  LEU B  35     103.186  16.002 -31.843  1.00  0.00           H  
ATOM   3771 1HD1 LEU B  35     105.299  16.387 -30.654  1.00  0.00           H  
ATOM   3772 2HD1 LEU B  35     105.101  17.509 -32.021  1.00  0.00           H  
ATOM   3773 3HD1 LEU B  35     104.824  18.076 -30.357  1.00  0.00           H  
ATOM   3774 1HD2 LEU B  35     103.275  15.572 -29.411  1.00  0.00           H  
ATOM   3775 2HD2 LEU B  35     102.772  17.250 -29.095  1.00  0.00           H  
ATOM   3776 3HD2 LEU B  35     101.655  16.124 -29.905  1.00  0.00           H  
ATOM   3777  N   GLU B  36     100.416  19.517 -33.593  1.00  0.00           N  
ATOM   3778  CA  GLU B  36      99.696  20.723 -34.020  1.00  0.00           C  
ATOM   3779  C   GLU B  36      98.190  20.543 -33.960  1.00  0.00           C  
ATOM   3780  O   GLU B  36      97.468  21.414 -33.474  1.00  0.00           O  
ATOM   3781  CB  GLU B  36     100.104  21.112 -35.443  1.00  0.00           C  
ATOM   3782  CG  GLU B  36      99.387  22.336 -35.990  1.00  0.00           C  
ATOM   3783  CD  GLU B  36      99.753  22.642 -37.416  1.00  0.00           C  
ATOM   3784  OE1 GLU B  36     100.799  22.214 -37.845  1.00  0.00           O  
ATOM   3785  OE2 GLU B  36      98.988  23.304 -38.078  1.00  0.00           O1-
ATOM   3786  H   GLU B  36     101.032  19.054 -34.245  1.00  0.00           H  
ATOM   3787  HA  GLU B  36      99.939  21.535 -33.333  1.00  0.00           H  
ATOM   3788 1HB  GLU B  36     101.175  21.311 -35.472  1.00  0.00           H  
ATOM   3789 2HB  GLU B  36      99.906  20.279 -36.117  1.00  0.00           H  
ATOM   3790 1HG  GLU B  36      98.309  22.172 -35.932  1.00  0.00           H  
ATOM   3791 2HG  GLU B  36      99.628  23.196 -35.366  1.00  0.00           H  
ATOM   3792  N   PHE B  37      97.712  19.415 -34.454  1.00  0.00           N  
ATOM   3793  CA  PHE B  37      96.292  19.126 -34.393  1.00  0.00           C  
ATOM   3794  C   PHE B  37      95.769  18.963 -32.958  1.00  0.00           C  
ATOM   3795  O   PHE B  37      94.649  19.366 -32.645  1.00  0.00           O  
ATOM   3796  CB  PHE B  37      95.993  17.856 -35.193  1.00  0.00           C  
ATOM   3797  CG  PHE B  37      95.755  18.103 -36.655  1.00  0.00           C  
ATOM   3798  CD1 PHE B  37      96.738  17.816 -37.591  1.00  0.00           C  
ATOM   3799  CD2 PHE B  37      94.548  18.624 -37.099  1.00  0.00           C  
ATOM   3800  CE1 PHE B  37      96.519  18.043 -38.937  1.00  0.00           C  
ATOM   3801  CE2 PHE B  37      94.327  18.850 -38.443  1.00  0.00           C  
ATOM   3802  CZ  PHE B  37      95.314  18.560 -39.363  1.00  0.00           C  
ATOM   3803  H   PHE B  37      98.333  18.743 -34.880  1.00  0.00           H  
ATOM   3804  HA  PHE B  37      95.750  19.962 -34.835  1.00  0.00           H  
ATOM   3805 1HB  PHE B  37      96.826  17.162 -35.097  1.00  0.00           H  
ATOM   3806 2HB  PHE B  37      95.111  17.367 -34.782  1.00  0.00           H  
ATOM   3807  HD1 PHE B  37      97.690  17.407 -37.254  1.00  0.00           H  
ATOM   3808  HD2 PHE B  37      93.768  18.853 -36.372  1.00  0.00           H  
ATOM   3809  HE1 PHE B  37      97.300  17.813 -39.661  1.00  0.00           H  
ATOM   3810  HE2 PHE B  37      93.374  19.259 -38.778  1.00  0.00           H  
ATOM   3811  HZ  PHE B  37      95.142  18.740 -40.423  1.00  0.00           H  
ATOM   3812  N   ALA B  38      96.581  18.370 -32.090  1.00  0.00           N  
ATOM   3813  CA  ALA B  38      96.183  18.276 -30.691  1.00  0.00           C  
ATOM   3814  C   ALA B  38      96.002  19.682 -30.094  1.00  0.00           C  
ATOM   3815  O   ALA B  38      95.051  19.933 -29.352  1.00  0.00           O  
ATOM   3816  CB  ALA B  38      97.210  17.477 -29.866  1.00  0.00           C  
ATOM   3817  H   ALA B  38      97.468  17.983 -32.376  1.00  0.00           H  
ATOM   3818  HA  ALA B  38      95.226  17.758 -30.645  1.00  0.00           H  
ATOM   3819 1HB  ALA B  38      96.882  17.426 -28.828  1.00  0.00           H  
ATOM   3820 2HB  ALA B  38      97.295  16.468 -30.270  1.00  0.00           H  
ATOM   3821 3HB  ALA B  38      98.179  17.969 -29.917  1.00  0.00           H  
ATOM   3822  N   LYS B  39      96.904  20.596 -30.412  1.00  0.00           N  
ATOM   3823  CA  LYS B  39      96.808  21.971 -29.894  1.00  0.00           C  
ATOM   3824  C   LYS B  39      95.591  22.702 -30.475  1.00  0.00           C  
ATOM   3825  O   LYS B  39      94.937  23.485 -29.787  1.00  0.00           O  
ATOM   3826  CB  LYS B  39      98.085  22.752 -30.206  1.00  0.00           C  
ATOM   3827  CG  LYS B  39      99.286  22.364 -29.354  1.00  0.00           C  
ATOM   3828  CD  LYS B  39     100.480  23.260 -29.638  1.00  0.00           C  
ATOM   3829  CE  LYS B  39     101.615  23.001 -28.658  1.00  0.00           C  
ATOM   3830  NZ  LYS B  39     102.757  23.930 -28.871  1.00  0.00           N1+
ATOM   3831  H   LYS B  39      97.672  20.353 -31.020  1.00  0.00           H  
ATOM   3832  HA  LYS B  39      96.684  21.926 -28.812  1.00  0.00           H  
ATOM   3833 1HB  LYS B  39      98.356  22.606 -31.253  1.00  0.00           H  
ATOM   3834 2HB  LYS B  39      97.904  23.818 -30.063  1.00  0.00           H  
ATOM   3835 1HG  LYS B  39      99.024  22.445 -28.298  1.00  0.00           H  
ATOM   3836 2HG  LYS B  39      99.559  21.330 -29.562  1.00  0.00           H  
ATOM   3837 1HD  LYS B  39     100.838  23.078 -30.652  1.00  0.00           H  
ATOM   3838 2HD  LYS B  39     100.179  24.305 -29.561  1.00  0.00           H  
ATOM   3839 1HE  LYS B  39     101.249  23.121 -27.640  1.00  0.00           H  
ATOM   3840 2HE  LYS B  39     101.970  21.976 -28.775  1.00  0.00           H  
ATOM   3841 1HZ  LYS B  39     103.488  23.724 -28.204  1.00  0.00           H  
ATOM   3842 2HZ  LYS B  39     103.118  23.813 -29.809  1.00  0.00           H  
ATOM   3843 3HZ  LYS B  39     102.447  24.882 -28.747  1.00  0.00           H  
ATOM   3844  N   ARG B  40      95.287  22.442 -31.743  1.00  0.00           N  
ATOM   3845  CA  ARG B  40      94.088  22.988 -32.373  1.00  0.00           C  
ATOM   3846  C   ARG B  40      92.805  22.470 -31.714  1.00  0.00           C  
ATOM   3847  O   ARG B  40      91.806  23.185 -31.630  1.00  0.00           O  
ATOM   3848  CB  ARG B  40      94.064  22.641 -33.855  1.00  0.00           C  
ATOM   3849  CG  ARG B  40      95.062  23.410 -34.706  1.00  0.00           C  
ATOM   3850  CD  ARG B  40      95.015  22.982 -36.128  1.00  0.00           C  
ATOM   3851  NE  ARG B  40      95.993  23.688 -36.940  1.00  0.00           N  
ATOM   3852  CZ  ARG B  40      95.790  24.893 -37.510  1.00  0.00           C  
ATOM   3853  NH1 ARG B  40      94.640  25.510 -37.346  1.00  0.00           N1+
ATOM   3854  NH2 ARG B  40      96.745  25.452 -38.231  1.00  0.00           N  
ATOM   3855  H   ARG B  40      95.904  21.853 -32.286  1.00  0.00           H  
ATOM   3856  HA  ARG B  40      94.097  24.072 -32.256  1.00  0.00           H  
ATOM   3857 1HB  ARG B  40      94.272  21.580 -33.983  1.00  0.00           H  
ATOM   3858 2HB  ARG B  40      93.069  22.832 -34.258  1.00  0.00           H  
ATOM   3859 1HG  ARG B  40      94.834  24.475 -34.661  1.00  0.00           H  
ATOM   3860 2HG  ARG B  40      96.071  23.239 -34.330  1.00  0.00           H  
ATOM   3861 1HD  ARG B  40      95.224  21.916 -36.194  1.00  0.00           H  
ATOM   3862 2HD  ARG B  40      94.025  23.183 -36.536  1.00  0.00           H  
ATOM   3863  HE  ARG B  40      96.889  23.244 -37.088  1.00  0.00           H  
ATOM   3864 1HH1 ARG B  40      93.911  25.083 -36.794  1.00  0.00           H  
ATOM   3865 2HH1 ARG B  40      94.489  26.413 -37.772  1.00  0.00           H  
ATOM   3866 1HH2 ARG B  40      97.627  24.977 -38.356  1.00  0.00           H  
ATOM   3867 2HH2 ARG B  40      96.591  26.354 -38.656  1.00  0.00           H  
ATOM   3868  N   LEU B  41      92.832  21.223 -31.246  1.00  0.00           N  
ATOM   3869  CA  LEU B  41      91.720  20.662 -30.521  1.00  0.00           C  
ATOM   3870  C   LEU B  41      91.483  21.438 -29.224  1.00  0.00           C  
ATOM   3871  O   LEU B  41      90.341  21.693 -28.842  1.00  0.00           O  
ATOM   3872  CB  LEU B  41      91.985  19.182 -30.214  1.00  0.00           C  
ATOM   3873  CG  LEU B  41      90.886  18.460 -29.424  1.00  0.00           C  
ATOM   3874  CD1 LEU B  41      89.582  18.505 -30.211  1.00  0.00           C  
ATOM   3875  CD2 LEU B  41      91.313  17.024 -29.156  1.00  0.00           C  
ATOM   3876  H   LEU B  41      93.653  20.655 -31.403  1.00  0.00           H  
ATOM   3877  HA  LEU B  41      90.824  20.756 -31.134  1.00  0.00           H  
ATOM   3878 1HB  LEU B  41      92.120  18.651 -31.155  1.00  0.00           H  
ATOM   3879 2HB  LEU B  41      92.909  19.106 -29.642  1.00  0.00           H  
ATOM   3880  HG  LEU B  41      90.723  18.973 -28.476  1.00  0.00           H  
ATOM   3881 1HD1 LEU B  41      88.802  17.992 -29.648  1.00  0.00           H  
ATOM   3882 2HD1 LEU B  41      89.291  19.542 -30.371  1.00  0.00           H  
ATOM   3883 3HD1 LEU B  41      89.722  18.013 -31.172  1.00  0.00           H  
ATOM   3884 1HD2 LEU B  41      90.534  16.512 -28.594  1.00  0.00           H  
ATOM   3885 2HD2 LEU B  41      91.478  16.511 -30.103  1.00  0.00           H  
ATOM   3886 3HD2 LEU B  41      92.237  17.023 -28.578  1.00  0.00           H  
ATOM   3887  N   VAL B  42      92.563  21.820 -28.537  1.00  0.00           N  
ATOM   3888  CA  VAL B  42      92.438  22.533 -27.274  1.00  0.00           C  
ATOM   3889  C   VAL B  42      91.770  23.888 -27.552  1.00  0.00           C  
ATOM   3890  O   VAL B  42      90.900  24.328 -26.800  1.00  0.00           O  
ATOM   3891  CB  VAL B  42      93.819  22.741 -26.621  1.00  0.00           C  
ATOM   3892  CG1 VAL B  42      93.696  23.620 -25.385  1.00  0.00           C  
ATOM   3893  CG2 VAL B  42      94.431  21.395 -26.267  1.00  0.00           C  
ATOM   3894  H   VAL B  42      93.484  21.613 -28.896  1.00  0.00           H  
ATOM   3895  HA  VAL B  42      91.825  21.935 -26.599  1.00  0.00           H  
ATOM   3896  HB  VAL B  42      94.468  23.262 -27.324  1.00  0.00           H  
ATOM   3897 1HG1 VAL B  42      94.680  23.757 -24.938  1.00  0.00           H  
ATOM   3898 2HG1 VAL B  42      93.288  24.592 -25.669  1.00  0.00           H  
ATOM   3899 3HG1 VAL B  42      93.033  23.144 -24.664  1.00  0.00           H  
ATOM   3900 1HG2 VAL B  42      95.407  21.549 -25.806  1.00  0.00           H  
ATOM   3901 2HG2 VAL B  42      93.779  20.871 -25.568  1.00  0.00           H  
ATOM   3902 3HG2 VAL B  42      94.549  20.798 -27.171  1.00  0.00           H  
ATOM   3903  N   GLU B  43      92.175  24.539 -28.625  1.00  0.00           N  
ATOM   3904  CA  GLU B  43      91.555  25.844 -28.910  1.00  0.00           C  
ATOM   3905  C   GLU B  43      90.049  25.725 -29.103  1.00  0.00           C  
ATOM   3906  O   GLU B  43      89.282  26.537 -28.587  1.00  0.00           O  
ATOM   3907  CB  GLU B  43      92.179  26.472 -30.158  1.00  0.00           C  
ATOM   3908  CG  GLU B  43      93.608  26.960 -29.969  1.00  0.00           C  
ATOM   3909  CD  GLU B  43      93.698  28.197 -29.120  1.00  0.00           C  
ATOM   3910  OE1 GLU B  43      93.022  29.150 -29.421  1.00  0.00           O  
ATOM   3911  OE2 GLU B  43      94.443  28.189 -28.169  1.00  0.00           O1-
ATOM   3912  H   GLU B  43      92.885  24.184 -29.250  1.00  0.00           H  
ATOM   3913  HA  GLU B  43      91.700  26.492 -28.046  1.00  0.00           H  
ATOM   3914 1HB  GLU B  43      92.178  25.746 -30.971  1.00  0.00           H  
ATOM   3915 2HB  GLU B  43      91.576  27.323 -30.478  1.00  0.00           H  
ATOM   3916 1HG  GLU B  43      94.192  26.168 -29.498  1.00  0.00           H  
ATOM   3917 2HG  GLU B  43      94.044  27.162 -30.946  1.00  0.00           H  
ATOM   3918  N   GLN B  44      89.595  24.722 -29.837  1.00  0.00           N  
ATOM   3919  CA  GLN B  44      88.152  24.525 -30.015  1.00  0.00           C  
ATOM   3920  C   GLN B  44      87.490  24.018 -28.738  1.00  0.00           C  
ATOM   3921  O   GLN B  44      86.374  24.417 -28.405  1.00  0.00           O  
ATOM   3922  CB  GLN B  44      87.881  23.543 -31.159  1.00  0.00           C  
ATOM   3923  CG  GLN B  44      86.414  23.400 -31.523  1.00  0.00           C  
ATOM   3924  CD  GLN B  44      85.809  24.701 -32.012  1.00  0.00           C  
ATOM   3925  NE2 GLN B  44      84.507  24.865 -31.798  1.00  0.00           N  
ATOM   3926  OE1 GLN B  44      86.502  25.552 -32.577  1.00  0.00           O  
ATOM   3927  H   GLN B  44      90.237  24.083 -30.283  1.00  0.00           H  
ATOM   3928  HA  GLN B  44      87.699  25.485 -30.261  1.00  0.00           H  
ATOM   3929 1HB  GLN B  44      88.419  23.868 -32.050  1.00  0.00           H  
ATOM   3930 2HB  GLN B  44      88.259  22.557 -30.890  1.00  0.00           H  
ATOM   3931 1HG  GLN B  44      86.317  22.659 -32.316  1.00  0.00           H  
ATOM   3932 2HG  GLN B  44      85.862  23.076 -30.640  1.00  0.00           H  
ATOM   3933 1HE2 GLN B  44      84.052  25.704 -32.099  1.00  0.00           H  
ATOM   3934 2HE2 GLN B  44      83.982  24.151 -31.336  1.00  0.00           H  
ATOM   3935  N   ALA B  45      88.178  23.138 -28.014  1.00  0.00           N  
ATOM   3936  CA  ALA B  45      87.631  22.553 -26.812  1.00  0.00           C  
ATOM   3937  C   ALA B  45      87.383  23.633 -25.763  1.00  0.00           C  
ATOM   3938  O   ALA B  45      86.390  23.589 -25.038  1.00  0.00           O  
ATOM   3939  CB  ALA B  45      88.582  21.470 -26.270  1.00  0.00           C  
ATOM   3940  H   ALA B  45      89.105  22.870 -28.314  1.00  0.00           H  
ATOM   3941  HA  ALA B  45      86.676  22.093 -27.063  1.00  0.00           H  
ATOM   3942 1HB  ALA B  45      88.162  21.036 -25.364  1.00  0.00           H  
ATOM   3943 2HB  ALA B  45      88.709  20.691 -27.022  1.00  0.00           H  
ATOM   3944 3HB  ALA B  45      89.549  21.916 -26.044  1.00  0.00           H  
ATOM   3945  N   LYS B  46      88.298  24.600 -25.694  1.00  0.00           N  
ATOM   3946  CA  LYS B  46      88.131  25.757 -24.802  1.00  0.00           C  
ATOM   3947  C   LYS B  46      86.976  26.670 -25.226  1.00  0.00           C  
ATOM   3948  O   LYS B  46      86.176  27.111 -24.393  1.00  0.00           O  
ATOM   3949  CB  LYS B  46      89.428  26.567 -24.739  1.00  0.00           C  
ATOM   3950  CG  LYS B  46      89.350  27.812 -23.866  1.00  0.00           C  
ATOM   3951  CD  LYS B  46      90.725  28.431 -23.663  1.00  0.00           C  
ATOM   3952  CE  LYS B  46      90.640  29.713 -22.847  1.00  0.00           C  
ATOM   3953  NZ  LYS B  46      91.985  30.289 -22.576  1.00  0.00           N1+
ATOM   3954  H   LYS B  46      89.126  24.536 -26.270  1.00  0.00           H  
ATOM   3955  HA  LYS B  46      87.893  25.393 -23.803  1.00  0.00           H  
ATOM   3956 1HB  LYS B  46      90.230  25.937 -24.353  1.00  0.00           H  
ATOM   3957 2HB  LYS B  46      89.711  26.879 -25.744  1.00  0.00           H  
ATOM   3958 1HG  LYS B  46      88.695  28.547 -24.338  1.00  0.00           H  
ATOM   3959 2HG  LYS B  46      88.931  27.550 -22.895  1.00  0.00           H  
ATOM   3960 1HD  LYS B  46      91.371  27.722 -23.145  1.00  0.00           H  
ATOM   3961 2HD  LYS B  46      91.167  28.658 -24.633  1.00  0.00           H  
ATOM   3962 1HE  LYS B  46      90.046  30.448 -23.385  1.00  0.00           H  
ATOM   3963 2HE  LYS B  46      90.150  29.506 -21.895  1.00  0.00           H  
ATOM   3964 1HZ  LYS B  46      91.886  31.134 -22.032  1.00  0.00           H  
ATOM   3965 2HZ  LYS B  46      92.541  29.620 -22.059  1.00  0.00           H  
ATOM   3966 3HZ  LYS B  46      92.443  30.502 -23.450  1.00  0.00           H  
ATOM   3967  N   LYS B  47      86.883  26.973 -26.508  1.00  0.00           N  
ATOM   3968  CA  LYS B  47      85.808  27.845 -26.986  1.00  0.00           C  
ATOM   3969  C   LYS B  47      84.449  27.260 -26.574  1.00  0.00           C  
ATOM   3970  O   LYS B  47      83.546  28.003 -26.156  1.00  0.00           O  
ATOM   3971  CB  LYS B  47      85.879  28.021 -28.503  1.00  0.00           C  
ATOM   3972  CG  LYS B  47      87.034  28.888 -28.982  1.00  0.00           C  
ATOM   3973  CD  LYS B  47      87.133  28.891 -30.500  1.00  0.00           C  
ATOM   3974  CE  LYS B  47      88.334  29.693 -30.977  1.00  0.00           C  
ATOM   3975  NZ  LYS B  47      88.513  29.603 -32.453  1.00  0.00           N1+
ATOM   3976  H   LYS B  47      87.551  26.608 -27.173  1.00  0.00           H  
ATOM   3977  HA  LYS B  47      85.914  28.820 -26.508  1.00  0.00           H  
ATOM   3978 1HB  LYS B  47      85.973  27.044 -28.978  1.00  0.00           H  
ATOM   3979 2HB  LYS B  47      84.952  28.470 -28.861  1.00  0.00           H  
ATOM   3980 1HG  LYS B  47      86.890  29.912 -28.634  1.00  0.00           H  
ATOM   3981 2HG  LYS B  47      87.968  28.512 -28.566  1.00  0.00           H  
ATOM   3982 1HD  LYS B  47      87.223  27.865 -30.861  1.00  0.00           H  
ATOM   3983 2HD  LYS B  47      86.226  29.327 -30.922  1.00  0.00           H  
ATOM   3984 1HE  LYS B  47      88.206  30.739 -30.702  1.00  0.00           H  
ATOM   3985 2HE  LYS B  47      89.237  29.320 -30.492  1.00  0.00           H  
ATOM   3986 1HZ  LYS B  47      89.319  30.146 -32.727  1.00  0.00           H  
ATOM   3987 2HZ  LYS B  47      88.650  28.637 -32.717  1.00  0.00           H  
ATOM   3988 3HZ  LYS B  47      87.690  29.964 -32.913  1.00  0.00           H  
ATOM   3989  N   GLU B  48      84.324  25.935 -26.639  1.00  0.00           N  
ATOM   3990  CA  GLU B  48      83.066  25.257 -26.273  1.00  0.00           C  
ATOM   3991  C   GLU B  48      82.881  24.940 -24.784  1.00  0.00           C  
ATOM   3992  O   GLU B  48      81.812  24.461 -24.370  1.00  0.00           O  
ATOM   3993  CB  GLU B  48      82.950  23.953 -27.065  1.00  0.00           C  
ATOM   3994  CG  GLU B  48      82.839  24.143 -28.572  1.00  0.00           C  
ATOM   3995  CD  GLU B  48      82.541  22.862 -29.301  1.00  0.00           C  
ATOM   3996  OE1 GLU B  48      82.176  21.905 -28.660  1.00  0.00           O  
ATOM   3997  OE2 GLU B  48      82.679  22.840 -30.502  1.00  0.00           O1-
ATOM   3998  H   GLU B  48      85.110  25.380 -26.946  1.00  0.00           H  
ATOM   3999  HA  GLU B  48      82.234  25.916 -26.520  1.00  0.00           H  
ATOM   4000 1HB  GLU B  48      83.822  23.330 -26.871  1.00  0.00           H  
ATOM   4001 2HB  GLU B  48      82.072  23.401 -26.731  1.00  0.00           H  
ATOM   4002 1HG  GLU B  48      82.044  24.859 -28.780  1.00  0.00           H  
ATOM   4003 2HG  GLU B  48      83.773  24.559 -28.947  1.00  0.00           H  
ATOM   4004  N   GLY B  49      83.902  25.217 -23.982  1.00  0.00           N  
ATOM   4005  CA  GLY B  49      83.872  24.951 -22.549  1.00  0.00           C  
ATOM   4006  C   GLY B  49      83.817  23.479 -22.166  1.00  0.00           C  
ATOM   4007  O   GLY B  49      83.141  23.105 -21.207  1.00  0.00           O  
ATOM   4008  H   GLY B  49      84.732  25.628 -24.389  1.00  0.00           H  
ATOM   4009 1HA  GLY B  49      84.756  25.384 -22.080  1.00  0.00           H  
ATOM   4010 2HA  GLY B  49      83.003  25.440 -22.108  1.00  0.00           H  
ATOM   4011  N   ASP B  50      84.551  22.648 -22.905  1.00  0.00           N  
ATOM   4012  CA  ASP B  50      84.553  21.193 -22.699  1.00  0.00           C  
ATOM   4013  C   ASP B  50      85.938  20.662 -22.288  1.00  0.00           C  
ATOM   4014  O   ASP B  50      86.784  20.384 -23.138  1.00  0.00           O  
ATOM   4015  CB  ASP B  50      84.091  20.480 -23.973  1.00  0.00           C  
ATOM   4016  CG  ASP B  50      83.970  18.974 -23.797  1.00  0.00           C  
ATOM   4017  OD1 ASP B  50      84.464  18.468 -22.819  1.00  0.00           O  
ATOM   4018  OD2 ASP B  50      83.383  18.342 -24.644  1.00  0.00           O1-
ATOM   4019  H   ASP B  50      85.129  23.043 -23.634  1.00  0.00           H  
ATOM   4020  HA  ASP B  50      83.860  20.958 -21.891  1.00  0.00           H  
ATOM   4021 1HB  ASP B  50      83.121  20.876 -24.279  1.00  0.00           H  
ATOM   4022 2HB  ASP B  50      84.796  20.683 -24.779  1.00  0.00           H  
ATOM   4023  N   PRO B  51      86.167  20.495 -20.977  1.00  0.00           N  
ATOM   4024  CA  PRO B  51      87.452  19.988 -20.464  1.00  0.00           C  
ATOM   4025  C   PRO B  51      87.864  18.612 -21.006  1.00  0.00           C  
ATOM   4026  O   PRO B  51      89.046  18.272 -21.032  1.00  0.00           O  
ATOM   4027  CB  PRO B  51      87.195  19.923 -18.955  1.00  0.00           C  
ATOM   4028  CG  PRO B  51      86.166  20.975 -18.715  1.00  0.00           C  
ATOM   4029  CD  PRO B  51      85.249  20.881 -19.907  1.00  0.00           C  
ATOM   4030  HA  PRO B  51      88.249  20.708 -20.704  1.00  0.00           H  
ATOM   4031 1HB  PRO B  51      86.850  18.917 -18.674  1.00  0.00           H  
ATOM   4032 2HB  PRO B  51      88.129  20.108 -18.405  1.00  0.00           H  
ATOM   4033 1HG  PRO B  51      85.643  20.787 -17.765  1.00  0.00           H  
ATOM   4034 2HG  PRO B  51      86.643  21.961 -18.625  1.00  0.00           H  
ATOM   4035 1HD  PRO B  51      84.485  20.114 -19.722  1.00  0.00           H  
ATOM   4036 2HD  PRO B  51      84.782  21.860 -20.089  1.00  0.00           H  
ATOM   4037  N   TRP B  52      86.916  17.791 -21.452  1.00  0.00           N  
ATOM   4038  CA  TRP B  52      87.253  16.424 -21.866  1.00  0.00           C  
ATOM   4039  C   TRP B  52      88.060  16.362 -23.162  1.00  0.00           C  
ATOM   4040  O   TRP B  52      88.886  15.468 -23.349  1.00  0.00           O  
ATOM   4041  CB  TRP B  52      85.971  15.604 -22.037  1.00  0.00           C  
ATOM   4042  CG  TRP B  52      85.308  15.253 -20.740  1.00  0.00           C  
ATOM   4043  CD1 TRP B  52      84.126  15.746 -20.271  1.00  0.00           C  
ATOM   4044  CD2 TRP B  52      85.784  14.328 -19.735  1.00  0.00           C  
ATOM   4045  CE2 TRP B  52      84.841  14.322 -18.705  1.00  0.00           C  
ATOM   4046  CE3 TRP B  52      86.919  13.514 -19.630  1.00  0.00           C  
ATOM   4047  NE1 TRP B  52      83.836  15.193 -19.048  1.00  0.00           N  
ATOM   4048  CZ2 TRP B  52      84.992  13.536 -17.575  1.00  0.00           C  
ATOM   4049  CZ3 TRP B  52      87.072  12.724 -18.495  1.00  0.00           C  
ATOM   4050  CH2 TRP B  52      86.133  12.734 -17.495  1.00  0.00           C  
ATOM   4051  H   TRP B  52      85.956  18.100 -21.508  1.00  0.00           H  
ATOM   4052  HA  TRP B  52      87.862  15.966 -21.086  1.00  0.00           H  
ATOM   4053 1HB  TRP B  52      85.261  16.164 -22.647  1.00  0.00           H  
ATOM   4054 2HB  TRP B  52      86.200  14.679 -22.567  1.00  0.00           H  
ATOM   4055  HD1 TRP B  52      83.503  16.470 -20.791  1.00  0.00           H  
ATOM   4056  HE1 TRP B  52      83.020  15.394 -18.490  1.00  0.00           H  
ATOM   4057  HE3 TRP B  52      87.667  13.500 -20.421  1.00  0.00           H  
ATOM   4058  HZ2 TRP B  52      84.258  13.530 -16.769  1.00  0.00           H  
ATOM   4059  HZ3 TRP B  52      87.959  12.095 -18.420  1.00  0.00           H  
ATOM   4060  HH2 TRP B  52      86.282  12.103 -16.620  1.00  0.00           H  
ATOM   4061  N   MET B  53      87.832  17.308 -24.069  1.00  0.00           N  
ATOM   4062  CA  MET B  53      88.520  17.284 -25.354  1.00  0.00           C  
ATOM   4063  C   MET B  53      89.900  17.898 -25.223  1.00  0.00           C  
ATOM   4064  O   MET B  53      90.792  17.617 -26.024  1.00  0.00           O  
ATOM   4065  CB  MET B  53      87.702  18.022 -26.414  1.00  0.00           C  
ATOM   4066  CG  MET B  53      86.348  17.394 -26.715  1.00  0.00           C  
ATOM   4067  SD  MET B  53      86.471  15.647 -27.143  1.00  0.00           S  
ATOM   4068  CE  MET B  53      87.218  15.748 -28.766  1.00  0.00           C  
ATOM   4069  H   MET B  53      87.181  18.054 -23.874  1.00  0.00           H  
ATOM   4070  HA  MET B  53      88.638  16.245 -25.663  1.00  0.00           H  
ATOM   4071 1HB  MET B  53      87.530  19.047 -26.092  1.00  0.00           H  
ATOM   4072 2HB  MET B  53      88.266  18.060 -27.346  1.00  0.00           H  
ATOM   4073 1HG  MET B  53      85.702  17.491 -25.843  1.00  0.00           H  
ATOM   4074 2HG  MET B  53      85.879  17.920 -27.545  1.00  0.00           H  
ATOM   4075 1HE  MET B  53      87.358  14.744 -29.166  1.00  0.00           H  
ATOM   4076 2HE  MET B  53      86.567  16.317 -29.432  1.00  0.00           H  
ATOM   4077 3HE  MET B  53      88.185  16.247 -28.692  1.00  0.00           H  
ATOM   4078  N   VAL B  54      90.107  18.745 -24.217  1.00  0.00           N  
ATOM   4079  CA  VAL B  54      91.443  19.296 -23.980  1.00  0.00           C  
ATOM   4080  C   VAL B  54      92.327  18.164 -23.476  1.00  0.00           C  
ATOM   4081  O   VAL B  54      93.470  18.015 -23.912  1.00  0.00           O  
ATOM   4082  CB  VAL B  54      91.404  20.437 -22.945  1.00  0.00           C  
ATOM   4083  CG1 VAL B  54      92.813  20.910 -22.620  1.00  0.00           C  
ATOM   4084  CG2 VAL B  54      90.560  21.585 -23.474  1.00  0.00           C  
ATOM   4085  H   VAL B  54      89.348  19.015 -23.609  1.00  0.00           H  
ATOM   4086  HA  VAL B  54      91.824  19.700 -24.919  1.00  0.00           H  
ATOM   4087  HB  VAL B  54      90.970  20.061 -22.019  1.00  0.00           H  
ATOM   4088 1HG1 VAL B  54      92.766  21.716 -21.887  1.00  0.00           H  
ATOM   4089 2HG1 VAL B  54      93.390  20.080 -22.209  1.00  0.00           H  
ATOM   4090 3HG1 VAL B  54      93.294  21.272 -23.527  1.00  0.00           H  
ATOM   4091 1HG2 VAL B  54      90.536  22.389 -22.738  1.00  0.00           H  
ATOM   4092 2HG2 VAL B  54      90.992  21.958 -24.402  1.00  0.00           H  
ATOM   4093 3HG2 VAL B  54      89.544  21.235 -23.660  1.00  0.00           H  
ATOM   4094  N   MET B  55      91.799  17.357 -22.552  1.00  0.00           N  
ATOM   4095  CA  MET B  55      92.562  16.198 -22.033  1.00  0.00           C  
ATOM   4096  C   MET B  55      92.845  15.235 -23.196  1.00  0.00           C  
ATOM   4097  O   MET B  55      93.937  14.675 -23.297  1.00  0.00           O  
ATOM   4098  CB  MET B  55      91.799  15.493 -20.915  1.00  0.00           C  
ATOM   4099  CG  MET B  55      92.512  14.280 -20.333  1.00  0.00           C  
ATOM   4100  SD  MET B  55      94.020  14.721 -19.446  1.00  0.00           S  
ATOM   4101  CE  MET B  55      94.667  13.099 -19.052  1.00  0.00           C  
ATOM   4102  H   MET B  55      90.869  17.532 -22.197  1.00  0.00           H  
ATOM   4103  HA  MET B  55      93.500  16.562 -21.614  1.00  0.00           H  
ATOM   4104 1HB  MET B  55      91.614  16.192 -20.102  1.00  0.00           H  
ATOM   4105 2HB  MET B  55      90.829  15.161 -21.289  1.00  0.00           H  
ATOM   4106 1HG  MET B  55      91.845  13.761 -19.646  1.00  0.00           H  
ATOM   4107 2HG  MET B  55      92.775  13.592 -21.136  1.00  0.00           H  
ATOM   4108 1HE  MET B  55      95.601  13.203 -18.500  1.00  0.00           H  
ATOM   4109 2HE  MET B  55      93.944  12.555 -18.443  1.00  0.00           H  
ATOM   4110 3HE  MET B  55      94.851  12.547 -19.976  1.00  0.00           H  
ATOM   4111  N   TRP B  56      91.880  15.024 -24.087  1.00  0.00           N  
ATOM   4112  CA  TRP B  56      92.161  14.196 -25.266  1.00  0.00           C  
ATOM   4113  C   TRP B  56      93.356  14.714 -26.069  1.00  0.00           C  
ATOM   4114  O   TRP B  56      94.175  13.935 -26.553  1.00  0.00           O  
ATOM   4115  CB  TRP B  56      90.930  14.137 -26.172  1.00  0.00           C  
ATOM   4116  CG  TRP B  56      89.971  13.042 -25.809  1.00  0.00           C  
ATOM   4117  CD1 TRP B  56      88.713  13.193 -25.311  1.00  0.00           C  
ATOM   4118  CD2 TRP B  56      90.192  11.614 -25.915  1.00  0.00           C  
ATOM   4119  CE2 TRP B  56      89.027  10.988 -25.464  1.00  0.00           C  
ATOM   4120  CE3 TRP B  56      91.270  10.831 -26.349  1.00  0.00           C  
ATOM   4121  NE1 TRP B  56      88.136  11.965 -25.100  1.00  0.00           N  
ATOM   4122  CZ2 TRP B  56      88.904   9.607 -25.432  1.00  0.00           C  
ATOM   4123  CZ3 TRP B  56      91.143   9.447 -26.318  1.00  0.00           C  
ATOM   4124  CH2 TRP B  56      89.990   8.851 -25.872  1.00  0.00           C  
ATOM   4125  H   TRP B  56      90.959  15.420 -23.973  1.00  0.00           H  
ATOM   4126  HA  TRP B  56      92.418  13.191 -24.929  1.00  0.00           H  
ATOM   4127 1HB  TRP B  56      90.398  15.086 -26.126  1.00  0.00           H  
ATOM   4128 2HB  TRP B  56      91.244  13.987 -27.205  1.00  0.00           H  
ATOM   4129  HD1 TRP B  56      88.232  14.150 -25.111  1.00  0.00           H  
ATOM   4130  HE1 TRP B  56      87.209  11.804 -24.734  1.00  0.00           H  
ATOM   4131  HE3 TRP B  56      92.186  11.299 -26.707  1.00  0.00           H  
ATOM   4132  HZ2 TRP B  56      87.996   9.116 -25.081  1.00  0.00           H  
ATOM   4133  HZ3 TRP B  56      91.987   8.845 -26.657  1.00  0.00           H  
ATOM   4134  HH2 TRP B  56      89.926   7.763 -25.861  1.00  0.00           H  
ATOM   4135  N   ALA B  57      93.490  16.034 -26.233  1.00  0.00           N  
ATOM   4136  CA  ALA B  57      94.682  16.581 -26.892  1.00  0.00           C  
ATOM   4137  C   ALA B  57      95.972  16.213 -26.121  1.00  0.00           C  
ATOM   4138  O   ALA B  57      97.003  15.914 -26.725  1.00  0.00           O  
ATOM   4139  CB  ALA B  57      94.562  18.080 -27.018  1.00  0.00           C  
ATOM   4140  H   ALA B  57      92.773  16.668 -25.907  1.00  0.00           H  
ATOM   4141  HA  ALA B  57      94.748  16.144 -27.889  1.00  0.00           H  
ATOM   4142 1HB  ALA B  57      95.453  18.477 -27.509  1.00  0.00           H  
ATOM   4143 2HB  ALA B  57      93.681  18.327 -27.612  1.00  0.00           H  
ATOM   4144 3HB  ALA B  57      94.468  18.522 -26.028  1.00  0.00           H  
ATOM   4145  N   ALA B  58      95.888  16.243 -24.806  1.00  0.00           N  
ATOM   4146  CA  ALA B  58      97.059  15.921 -23.979  1.00  0.00           C  
ATOM   4147  C   ALA B  58      97.470  14.484 -24.224  1.00  0.00           C  
ATOM   4148  O   ALA B  58      98.658  14.172 -24.290  1.00  0.00           O  
ATOM   4149  CB  ALA B  58      96.749  16.132 -22.520  1.00  0.00           C  
ATOM   4150  H   ALA B  58      95.017  16.487 -24.353  1.00  0.00           H  
ATOM   4151  HA  ALA B  58      97.871  16.590 -24.266  1.00  0.00           H  
ATOM   4152 1HB  ALA B  58      97.626  15.890 -21.923  1.00  0.00           H  
ATOM   4153 2HB  ALA B  58      96.473  17.174 -22.354  1.00  0.00           H  
ATOM   4154 3HB  ALA B  58      95.921  15.487 -22.228  1.00  0.00           H  
ATOM   4155  N   LEU B  59      96.483  13.602 -24.359  1.00  0.00           N  
ATOM   4156  CA  LEU B  59      96.788  12.192 -24.562  1.00  0.00           C  
ATOM   4157  C   LEU B  59      97.521  11.965 -25.894  1.00  0.00           C  
ATOM   4158  O   LEU B  59      98.429  11.138 -25.983  1.00  0.00           O  
ATOM   4159  CB  LEU B  59      95.495  11.367 -24.530  1.00  0.00           C  
ATOM   4160  CG  LEU B  59      94.792  11.281 -23.168  1.00  0.00           C  
ATOM   4161  CD1 LEU B  59      93.424  10.635 -23.342  1.00  0.00           C  
ATOM   4162  CD2 LEU B  59      95.655  10.486 -22.201  1.00  0.00           C  
ATOM   4163  H   LEU B  59      95.517  13.899 -24.325  1.00  0.00           H  
ATOM   4164  HA  LEU B  59      97.481  11.872 -23.784  1.00  0.00           H  
ATOM   4165 1HB  LEU B  59      94.790  11.798 -25.239  1.00  0.00           H  
ATOM   4166 2HB  LEU B  59      95.723  10.349 -24.849  1.00  0.00           H  
ATOM   4167  HG  LEU B  59      94.639  12.286 -22.775  1.00  0.00           H  
ATOM   4168 1HD1 LEU B  59      92.926  10.575 -22.374  1.00  0.00           H  
ATOM   4169 2HD1 LEU B  59      92.821  11.235 -24.022  1.00  0.00           H  
ATOM   4170 3HD1 LEU B  59      93.546   9.631 -23.750  1.00  0.00           H  
ATOM   4171 1HD2 LEU B  59      95.158  10.425 -21.233  1.00  0.00           H  
ATOM   4172 2HD2 LEU B  59      95.809   9.480 -22.594  1.00  0.00           H  
ATOM   4173 3HD2 LEU B  59      96.621  10.979 -22.082  1.00  0.00           H  
ATOM   4174  N   VAL B  60      97.154  12.690 -26.966  1.00  0.00           N  
ATOM   4175  CA  VAL B  60      97.868  12.577 -28.220  1.00  0.00           C  
ATOM   4176  C   VAL B  60      99.301  13.035 -28.032  1.00  0.00           C  
ATOM   4177  O   VAL B  60     100.235  12.393 -28.513  1.00  0.00           O  
ATOM   4178  CB  VAL B  60      97.186  13.424 -29.310  1.00  0.00           C  
ATOM   4179  CG1 VAL B  60      98.047  13.470 -30.564  1.00  0.00           C  
ATOM   4180  CG2 VAL B  60      95.809  12.856 -29.623  1.00  0.00           C  
ATOM   4181  H   VAL B  60      96.370  13.324 -26.902  1.00  0.00           H  
ATOM   4182  HA  VAL B  60      97.853  11.532 -28.532  1.00  0.00           H  
ATOM   4183  HB  VAL B  60      97.085  14.448 -28.952  1.00  0.00           H  
ATOM   4184 1HG1 VAL B  60      97.550  14.073 -31.323  1.00  0.00           H  
ATOM   4185 2HG1 VAL B  60      99.013  13.914 -30.324  1.00  0.00           H  
ATOM   4186 3HG1 VAL B  60      98.193  12.458 -30.942  1.00  0.00           H  
ATOM   4187 1HG2 VAL B  60      95.334  13.459 -30.394  1.00  0.00           H  
ATOM   4188 2HG2 VAL B  60      95.911  11.829 -29.976  1.00  0.00           H  
ATOM   4189 3HG2 VAL B  60      95.196  12.870 -28.721  1.00  0.00           H  
ATOM   4190  N   ALA B  61      99.507  14.149 -27.334  1.00  0.00           N  
ATOM   4191  CA  ALA B  61     100.871  14.663 -27.140  1.00  0.00           C  
ATOM   4192  C   ALA B  61     101.687  13.636 -26.371  1.00  0.00           C  
ATOM   4193  O   ALA B  61     102.864  13.419 -26.663  1.00  0.00           O  
ATOM   4194  CB  ALA B  61     100.863  15.997 -26.405  1.00  0.00           C  
ATOM   4195  H   ALA B  61      98.731  14.654 -26.932  1.00  0.00           H  
ATOM   4196  HA  ALA B  61     101.319  14.814 -28.122  1.00  0.00           H  
ATOM   4197 1HB  ALA B  61     101.885  16.348 -26.277  1.00  0.00           H  
ATOM   4198 2HB  ALA B  61     100.296  16.727 -26.984  1.00  0.00           H  
ATOM   4199 3HB  ALA B  61     100.397  15.869 -25.428  1.00  0.00           H  
ATOM   4200  N   LEU B  62     101.057  13.012 -25.394  1.00  0.00           N  
ATOM   4201  CA  LEU B  62     101.723  12.004 -24.592  1.00  0.00           C  
ATOM   4202  C   LEU B  62     102.124  10.758 -25.385  1.00  0.00           C  
ATOM   4203  O   LEU B  62     103.201  10.199 -25.181  1.00  0.00           O  
ATOM   4204  CB  LEU B  62     100.810  11.596 -23.430  1.00  0.00           C  
ATOM   4205  CG  LEU B  62     100.585  12.667 -22.353  1.00  0.00           C  
ATOM   4206  CD1 LEU B  62      99.513  12.192 -21.381  1.00  0.00           C  
ATOM   4207  CD2 LEU B  62     101.895  12.942 -21.629  1.00  0.00           C  
ATOM   4208  H   LEU B  62     100.092  13.237 -25.199  1.00  0.00           H  
ATOM   4209  HA  LEU B  62     102.644  12.432 -24.193  1.00  0.00           H  
ATOM   4210 1HB  LEU B  62      99.837  11.323 -23.832  1.00  0.00           H  
ATOM   4211 2HB  LEU B  62     101.238  10.721 -22.942  1.00  0.00           H  
ATOM   4212  HG  LEU B  62     100.230  13.585 -22.820  1.00  0.00           H  
ATOM   4213 1HD1 LEU B  62      99.353  12.953 -20.617  1.00  0.00           H  
ATOM   4214 2HD1 LEU B  62      98.582  12.022 -21.923  1.00  0.00           H  
ATOM   4215 3HD1 LEU B  62      99.833  11.264 -20.909  1.00  0.00           H  
ATOM   4216 1HD2 LEU B  62     101.736  13.703 -20.865  1.00  0.00           H  
ATOM   4217 2HD2 LEU B  62     102.252  12.025 -21.160  1.00  0.00           H  
ATOM   4218 3HD2 LEU B  62     102.638  13.296 -22.345  1.00  0.00           H  
ATOM   4219  N   TRP B  63     101.228  10.344 -26.287  1.00  0.00           N  
ATOM   4220  CA  TRP B  63     101.484   9.233 -27.189  1.00  0.00           C  
ATOM   4221  C   TRP B  63     102.693   9.549 -28.083  1.00  0.00           C  
ATOM   4222  O   TRP B  63     103.555   8.698 -28.302  1.00  0.00           O  
ATOM   4223  CB  TRP B  63     100.254   8.946 -28.050  1.00  0.00           C  
ATOM   4224  CG  TRP B  63      99.253   8.052 -27.384  1.00  0.00           C  
ATOM   4225  CD1 TRP B  63      97.968   8.366 -27.056  1.00  0.00           C  
ATOM   4226  CD2 TRP B  63      99.449   6.682 -26.957  1.00  0.00           C  
ATOM   4227  CE2 TRP B  63      98.246   6.253 -26.390  1.00  0.00           C  
ATOM   4228  CE3 TRP B  63     100.536   5.798 -27.012  1.00  0.00           C  
ATOM   4229  NE1 TRP B  63      97.355   7.293 -26.458  1.00  0.00           N  
ATOM   4230  CZ2 TRP B  63      98.093   4.976 -25.876  1.00  0.00           C  
ATOM   4231  CZ3 TRP B  63     100.379   4.516 -26.496  1.00  0.00           C  
ATOM   4232  CH2 TRP B  63      99.190   4.116 -25.943  1.00  0.00           C  
ATOM   4233  H   TRP B  63     100.343  10.827 -26.341  1.00  0.00           H  
ATOM   4234  HA  TRP B  63     101.732   8.353 -26.592  1.00  0.00           H  
ATOM   4235 1HB  TRP B  63      99.760   9.885 -28.302  1.00  0.00           H  
ATOM   4236 2HB  TRP B  63     100.562   8.478 -28.984  1.00  0.00           H  
ATOM   4237  HD1 TRP B  63      97.496   9.330 -27.242  1.00  0.00           H  
ATOM   4238  HE1 TRP B  63      96.403   7.271 -26.121  1.00  0.00           H  
ATOM   4239  HE3 TRP B  63     101.482   6.109 -27.452  1.00  0.00           H  
ATOM   4240  HZ2 TRP B  63      97.154   4.639 -25.432  1.00  0.00           H  
ATOM   4241  HZ3 TRP B  63     101.230   3.835 -26.542  1.00  0.00           H  
ATOM   4242  HH2 TRP B  63      99.102   3.104 -25.549  1.00  0.00           H  
ATOM   4243  N   VAL B  64     102.778  10.768 -28.609  1.00  0.00           N  
ATOM   4244  CA  VAL B  64     103.892  11.134 -29.475  1.00  0.00           C  
ATOM   4245  C   VAL B  64     105.195  11.121 -28.674  1.00  0.00           C  
ATOM   4246  O   VAL B  64     106.225  10.643 -29.152  1.00  0.00           O  
ATOM   4247  CB  VAL B  64     103.671  12.531 -30.085  1.00  0.00           C  
ATOM   4248  CG1 VAL B  64     104.903  12.977 -30.858  1.00  0.00           C  
ATOM   4249  CG2 VAL B  64     102.444  12.514 -30.986  1.00  0.00           C  
ATOM   4250  H   VAL B  64     102.062  11.452 -28.410  1.00  0.00           H  
ATOM   4251  HA  VAL B  64     103.956  10.407 -30.286  1.00  0.00           H  
ATOM   4252  HB  VAL B  64     103.520  13.249 -29.279  1.00  0.00           H  
ATOM   4253 1HG1 VAL B  64     104.727  13.967 -31.282  1.00  0.00           H  
ATOM   4254 2HG1 VAL B  64     105.759  13.017 -30.186  1.00  0.00           H  
ATOM   4255 3HG1 VAL B  64     105.102  12.269 -31.662  1.00  0.00           H  
ATOM   4256 1HG2 VAL B  64     102.292  13.504 -31.413  1.00  0.00           H  
ATOM   4257 2HG2 VAL B  64     102.594  11.791 -31.788  1.00  0.00           H  
ATOM   4258 3HG2 VAL B  64     101.569  12.232 -30.402  1.00  0.00           H  
ATOM   4259  N   ALA B  65     105.149  11.644 -27.463  1.00  0.00           N  
ATOM   4260  CA  ALA B  65     106.334  11.623 -26.624  1.00  0.00           C  
ATOM   4261  C   ALA B  65     106.770  10.186 -26.354  1.00  0.00           C  
ATOM   4262  O   ALA B  65     107.961   9.881 -26.334  1.00  0.00           O  
ATOM   4263  CB  ALA B  65     106.097  12.361 -25.322  1.00  0.00           C  
ATOM   4264  H   ALA B  65     104.301  12.062 -27.107  1.00  0.00           H  
ATOM   4265  HA  ALA B  65     107.140  12.123 -27.164  1.00  0.00           H  
ATOM   4266 1HB  ALA B  65     107.003  12.327 -24.714  1.00  0.00           H  
ATOM   4267 2HB  ALA B  65     105.840  13.400 -25.532  1.00  0.00           H  
ATOM   4268 3HB  ALA B  65     105.280  11.888 -24.779  1.00  0.00           H  
ATOM   4269  N   LEU B  66     105.805   9.296 -26.143  1.00  0.00           N  
ATOM   4270  CA  LEU B  66     106.147   7.902 -25.917  1.00  0.00           C  
ATOM   4271  C   LEU B  66     106.766   7.235 -27.148  1.00  0.00           C  
ATOM   4272  O   LEU B  66     107.716   6.460 -27.035  1.00  0.00           O  
ATOM   4273  CB  LEU B  66     104.891   7.130 -25.491  1.00  0.00           C  
ATOM   4274  CG  LEU B  66     105.099   5.638 -25.194  1.00  0.00           C  
ATOM   4275  CD1 LEU B  66     106.147   5.478 -24.103  1.00  0.00           C  
ATOM   4276  CD2 LEU B  66     103.774   5.016 -24.775  1.00  0.00           C  
ATOM   4277  H   LEU B  66     104.833   9.571 -26.139  1.00  0.00           H  
ATOM   4278  HA  LEU B  66     106.886   7.853 -25.117  1.00  0.00           H  
ATOM   4279 1HB  LEU B  66     104.487   7.593 -24.593  1.00  0.00           H  
ATOM   4280 2HB  LEU B  66     104.148   7.209 -26.284  1.00  0.00           H  
ATOM   4281  HG  LEU B  66     105.468   5.136 -26.088  1.00  0.00           H  
ATOM   4282 1HD1 LEU B  66     106.294   4.419 -23.892  1.00  0.00           H  
ATOM   4283 2HD1 LEU B  66     107.089   5.914 -24.437  1.00  0.00           H  
ATOM   4284 3HD1 LEU B  66     105.812   5.986 -23.198  1.00  0.00           H  
ATOM   4285 1HD2 LEU B  66     103.921   3.957 -24.564  1.00  0.00           H  
ATOM   4286 2HD2 LEU B  66     103.404   5.516 -23.880  1.00  0.00           H  
ATOM   4287 3HD2 LEU B  66     103.049   5.129 -25.580  1.00  0.00           H  
ATOM   4288  N   LEU B  67     106.226   7.533 -28.331  1.00  0.00           N  
ATOM   4289  CA  LEU B  67     106.780   7.039 -29.599  1.00  0.00           C  
ATOM   4290  C   LEU B  67     108.173   7.579 -29.822  1.00  0.00           C  
ATOM   4291  O   LEU B  67     109.062   6.860 -30.281  1.00  0.00           O  
ATOM   4292  CB  LEU B  67     105.882   7.442 -30.774  1.00  0.00           C  
ATOM   4293  CG  LEU B  67     104.511   6.755 -30.831  1.00  0.00           C  
ATOM   4294  CD1 LEU B  67     103.655   7.414 -31.904  1.00  0.00           C  
ATOM   4295  CD2 LEU B  67     104.699   5.272 -31.115  1.00  0.00           C  
ATOM   4296  H   LEU B  67     105.406   8.123 -28.348  1.00  0.00           H  
ATOM   4297  HA  LEU B  67     106.827   5.952 -29.555  1.00  0.00           H  
ATOM   4298 1HB  LEU B  67     105.712   8.517 -30.730  1.00  0.00           H  
ATOM   4299 2HB  LEU B  67     106.404   7.217 -31.704  1.00  0.00           H  
ATOM   4300  HG  LEU B  67     104.003   6.880 -29.876  1.00  0.00           H  
ATOM   4301 1HD1 LEU B  67     102.681   6.927 -31.944  1.00  0.00           H  
ATOM   4302 2HD1 LEU B  67     103.522   8.469 -31.665  1.00  0.00           H  
ATOM   4303 3HD1 LEU B  67     104.148   7.320 -32.871  1.00  0.00           H  
ATOM   4304 1HD2 LEU B  67     103.725   4.782 -31.155  1.00  0.00           H  
ATOM   4305 2HD2 LEU B  67     105.206   5.146 -32.072  1.00  0.00           H  
ATOM   4306 3HD2 LEU B  67     105.299   4.822 -30.324  1.00  0.00           H  
ATOM   4307  N   ALA B  68     108.357   8.850 -29.494  1.00  0.00           N  
ATOM   4308  CA  ALA B  68     109.681   9.470 -29.567  1.00  0.00           C  
ATOM   4309  C   ALA B  68     110.678   8.839 -28.597  1.00  0.00           C  
ATOM   4310  O   ALA B  68     111.857   8.688 -28.916  1.00  0.00           O  
ATOM   4311  CB  ALA B  68     109.569  10.996 -29.330  1.00  0.00           C  
ATOM   4312  H   ALA B  68     107.570   9.404 -29.188  1.00  0.00           H  
ATOM   4313  HA  ALA B  68     110.084   9.295 -30.563  1.00  0.00           H  
ATOM   4314 1HB  ALA B  68     110.560  11.447 -29.385  1.00  0.00           H  
ATOM   4315 2HB  ALA B  68     108.926  11.437 -30.092  1.00  0.00           H  
ATOM   4316 3HB  ALA B  68     109.141  11.181 -28.346  1.00  0.00           H  
ATOM   4317  N   LEU B  69     110.225   8.459 -27.403  1.00  0.00           N  
ATOM   4318  CA  LEU B  69     111.079   7.716 -26.475  1.00  0.00           C  
ATOM   4319  C   LEU B  69     111.567   6.433 -27.147  1.00  0.00           C  
ATOM   4320  O   LEU B  69     112.766   6.156 -27.180  1.00  0.00           O  
ATOM   4321  CB  LEU B  69     110.315   7.380 -25.187  1.00  0.00           C  
ATOM   4322  CG  LEU B  69     111.152   6.764 -24.059  1.00  0.00           C  
ATOM   4323  CD1 LEU B  69     110.607   7.222 -22.713  1.00  0.00           C  
ATOM   4324  CD2 LEU B  69     111.119   5.247 -24.174  1.00  0.00           C  
ATOM   4325  H   LEU B  69     109.280   8.682 -27.129  1.00  0.00           H  
ATOM   4326  HA  LEU B  69     111.943   8.337 -26.238  1.00  0.00           H  
ATOM   4327 1HB  LEU B  69     109.864   8.294 -24.803  1.00  0.00           H  
ATOM   4328 2HB  LEU B  69     109.516   6.679 -25.429  1.00  0.00           H  
ATOM   4329  HG  LEU B  69     112.183   7.112 -24.137  1.00  0.00           H  
ATOM   4330 1HD1 LEU B  69     111.202   6.784 -21.911  1.00  0.00           H  
ATOM   4331 2HD1 LEU B  69     110.661   8.310 -22.650  1.00  0.00           H  
ATOM   4332 3HD1 LEU B  69     109.570   6.903 -22.612  1.00  0.00           H  
ATOM   4333 1HD2 LEU B  69     111.714   4.808 -23.372  1.00  0.00           H  
ATOM   4334 2HD2 LEU B  69     110.089   4.897 -24.093  1.00  0.00           H  
ATOM   4335 3HD2 LEU B  69     111.530   4.946 -25.137  1.00  0.00           H  
ATOM   4336  N   ARG B  70     110.640   5.648 -27.684  1.00  0.00           N  
ATOM   4337  CA  ARG B  70     110.983   4.352 -28.274  1.00  0.00           C  
ATOM   4338  C   ARG B  70     111.881   4.515 -29.482  1.00  0.00           C  
ATOM   4339  O   ARG B  70     112.773   3.702 -29.730  1.00  0.00           O  
ATOM   4340  CB  ARG B  70     109.730   3.594 -28.684  1.00  0.00           C  
ATOM   4341  CG  ARG B  70     108.891   3.070 -27.529  1.00  0.00           C  
ATOM   4342  CD  ARG B  70     107.641   2.426 -28.005  1.00  0.00           C  
ATOM   4343  NE  ARG B  70     106.857   1.885 -26.906  1.00  0.00           N  
ATOM   4344  CZ  ARG B  70     105.653   1.297 -27.044  1.00  0.00           C  
ATOM   4345  NH1 ARG B  70     105.109   1.178 -28.235  1.00  0.00           N1+
ATOM   4346  NH2 ARG B  70     105.017   0.837 -25.979  1.00  0.00           N  
ATOM   4347  H   ARG B  70     109.676   5.950 -27.685  1.00  0.00           H  
ATOM   4348  HA  ARG B  70     111.532   3.769 -27.531  1.00  0.00           H  
ATOM   4349 1HB  ARG B  70     109.093   4.244 -29.285  1.00  0.00           H  
ATOM   4350 2HB  ARG B  70     110.006   2.743 -29.305  1.00  0.00           H  
ATOM   4351 1HG  ARG B  70     109.466   2.332 -26.968  1.00  0.00           H  
ATOM   4352 2HG  ARG B  70     108.622   3.896 -26.871  1.00  0.00           H  
ATOM   4353 1HD  ARG B  70     107.031   3.159 -28.532  1.00  0.00           H  
ATOM   4354 2HD  ARG B  70     107.888   1.607 -28.682  1.00  0.00           H  
ATOM   4355  HE  ARG B  70     107.241   1.958 -25.974  1.00  0.00           H  
ATOM   4356 1HH1 ARG B  70     105.595   1.530 -29.048  1.00  0.00           H  
ATOM   4357 2HH1 ARG B  70     104.207   0.737 -28.337  1.00  0.00           H  
ATOM   4358 1HH2 ARG B  70     105.435   0.928 -25.063  1.00  0.00           H  
ATOM   4359 2HH2 ARG B  70     104.115   0.395 -26.082  1.00  0.00           H  
ATOM   4360  N   ASN B  71     111.631   5.577 -30.230  1.00  0.00           N  
ATOM   4361  CA  ASN B  71     112.376   5.878 -31.444  1.00  0.00           C  
ATOM   4362  C   ASN B  71     113.692   6.599 -31.219  1.00  0.00           C  
ATOM   4363  O   ASN B  71     114.412   6.893 -32.168  1.00  0.00           O  
ATOM   4364  CB  ASN B  71     111.506   6.690 -32.385  1.00  0.00           C  
ATOM   4365  CG  ASN B  71     111.996   6.646 -33.807  1.00  0.00           C  
ATOM   4366  ND2 ASN B  71     111.980   7.777 -34.465  1.00  0.00           N  
ATOM   4367  OD1 ASN B  71     112.388   5.586 -34.308  1.00  0.00           O  
ATOM   4368  H   ASN B  71     110.891   6.200 -29.939  1.00  0.00           H  
ATOM   4369  HA  ASN B  71     112.645   4.938 -31.927  1.00  0.00           H  
ATOM   4370 1HB  ASN B  71     110.483   6.312 -32.354  1.00  0.00           H  
ATOM   4371 2HB  ASN B  71     111.480   7.728 -32.054  1.00  0.00           H  
ATOM   4372 1HD2 ASN B  71     112.294   7.807 -35.415  1.00  0.00           H  
ATOM   4373 2HD2 ASN B  71     111.652   8.609 -34.019  1.00  0.00           H  
ATOM   4374  N   GLY B  72     113.971   6.937 -29.975  1.00  0.00           N  
ATOM   4375  CA  GLY B  72     115.197   7.636 -29.628  1.00  0.00           C  
ATOM   4376  C   GLY B  72     115.246   9.019 -30.266  1.00  0.00           C  
ATOM   4377  O   GLY B  72     116.319   9.537 -30.559  1.00  0.00           O  
ATOM   4378  H   GLY B  72     113.315   6.706 -29.244  1.00  0.00           H  
ATOM   4379 1HA  GLY B  72     115.268   7.729 -28.545  1.00  0.00           H  
ATOM   4380 2HA  GLY B  72     116.054   7.049 -29.957  1.00  0.00           H  
ATOM   4381  N   ASP B  73     114.079   9.630 -30.466  1.00  0.00           N  
ATOM   4382  CA  ASP B  73     113.997  10.899 -31.198  1.00  0.00           C  
ATOM   4383  C   ASP B  73     113.992  12.065 -30.230  1.00  0.00           C  
ATOM   4384  O   ASP B  73     112.956  12.407 -29.661  1.00  0.00           O  
ATOM   4385  CB  ASP B  73     112.742  10.949 -32.073  1.00  0.00           C  
ATOM   4386  CG  ASP B  73     112.706  12.166 -32.988  1.00  0.00           C  
ATOM   4387  OD1 ASP B  73     113.225  13.188 -32.606  1.00  0.00           O  
ATOM   4388  OD2 ASP B  73     112.159  12.062 -34.060  1.00  0.00           O1-
ATOM   4389  H   ASP B  73     113.232   9.215 -30.107  1.00  0.00           H  
ATOM   4390  HA  ASP B  73     114.872  10.982 -31.845  1.00  0.00           H  
ATOM   4391 1HB  ASP B  73     112.690  10.050 -32.686  1.00  0.00           H  
ATOM   4392 2HB  ASP B  73     111.857  10.965 -31.438  1.00  0.00           H  
ATOM   4393  N   LYS B  74     115.145  12.688 -30.034  1.00  0.00           N  
ATOM   4394  CA  LYS B  74     115.266  13.730 -29.007  1.00  0.00           C  
ATOM   4395  C   LYS B  74     114.445  14.958 -29.375  1.00  0.00           C  
ATOM   4396  O   LYS B  74     113.834  15.589 -28.514  1.00  0.00           O  
ATOM   4397  CB  LYS B  74     116.731  14.123 -28.803  1.00  0.00           C  
ATOM   4398  CG  LYS B  74     117.580  13.054 -28.129  1.00  0.00           C  
ATOM   4399  CD  LYS B  74     119.027  13.504 -27.991  1.00  0.00           C  
ATOM   4400  CE  LYS B  74     119.878  12.438 -27.314  1.00  0.00           C  
ATOM   4401  NZ  LYS B  74     121.304  12.848 -27.208  1.00  0.00           N1+
ATOM   4402  H   LYS B  74     115.868  12.531 -30.472  1.00  0.00           H  
ATOM   4403  HA  LYS B  74     114.881  13.336 -28.066  1.00  0.00           H  
ATOM   4404 1HB  LYS B  74     117.184  14.352 -29.767  1.00  0.00           H  
ATOM   4405 2HB  LYS B  74     116.784  15.025 -28.194  1.00  0.00           H  
ATOM   4406 1HG  LYS B  74     117.180  12.841 -27.138  1.00  0.00           H  
ATOM   4407 2HG  LYS B  74     117.548  12.138 -28.719  1.00  0.00           H  
ATOM   4408 1HD  LYS B  74     119.440  13.711 -28.979  1.00  0.00           H  
ATOM   4409 2HD  LYS B  74     119.069  14.419 -27.399  1.00  0.00           H  
ATOM   4410 1HE  LYS B  74     119.492  12.246 -26.314  1.00  0.00           H  
ATOM   4411 2HE  LYS B  74     119.822  11.512 -27.886  1.00  0.00           H  
ATOM   4412 1HZ  LYS B  74     121.832  12.117 -26.755  1.00  0.00           H  
ATOM   4413 2HZ  LYS B  74     121.679  13.012 -28.132  1.00  0.00           H  
ATOM   4414 3HZ  LYS B  74     121.371  13.697 -26.664  1.00  0.00           H  
ATOM   4415  N   GLU B  75     114.433  15.295 -30.657  1.00  0.00           N  
ATOM   4416  CA  GLU B  75     113.742  16.491 -31.120  1.00  0.00           C  
ATOM   4417  C   GLU B  75     112.214  16.412 -30.918  1.00  0.00           C  
ATOM   4418  O   GLU B  75     111.595  17.354 -30.422  1.00  0.00           O  
ATOM   4419  CB  GLU B  75     114.058  16.729 -32.598  1.00  0.00           C  
ATOM   4420  CG  GLU B  75     113.428  17.986 -33.182  1.00  0.00           C  
ATOM   4421  CD  GLU B  75     113.822  18.228 -34.613  1.00  0.00           C  
ATOM   4422  OE1 GLU B  75     114.574  17.445 -35.142  1.00  0.00           O  
ATOM   4423  OE2 GLU B  75     113.372  19.197 -35.175  1.00  0.00           O1-
ATOM   4424  H   GLU B  75     114.819  14.848 -31.284  1.00  0.00           H  
ATOM   4425  HA  GLU B  75     114.091  17.342 -30.531  1.00  0.00           H  
ATOM   4426 1HB  GLU B  75     115.138  16.804 -32.733  1.00  0.00           H  
ATOM   4427 2HB  GLU B  75     113.714  15.879 -33.185  1.00  0.00           H  
ATOM   4428 1HG  GLU B  75     112.343  17.895 -33.126  1.00  0.00           H  
ATOM   4429 2HG  GLU B  75     113.725  18.842 -32.578  1.00  0.00           H  
ATOM   4430  N   VAL B  76     111.621  15.287 -31.304  1.00  0.00           N  
ATOM   4431  CA  VAL B  76     110.183  15.105 -31.136  1.00  0.00           C  
ATOM   4432  C   VAL B  76     109.869  14.908 -29.654  1.00  0.00           C  
ATOM   4433  O   VAL B  76     108.865  15.414 -29.150  1.00  0.00           O  
ATOM   4434  CB  VAL B  76     109.687  13.889 -31.941  1.00  0.00           C  
ATOM   4435  CG1 VAL B  76     108.226  13.602 -31.627  1.00  0.00           C  
ATOM   4436  CG2 VAL B  76     109.879  14.141 -33.428  1.00  0.00           C  
ATOM   4437  H   VAL B  76     112.164  14.545 -31.721  1.00  0.00           H  
ATOM   4438  HA  VAL B  76     109.676  15.996 -31.505  1.00  0.00           H  
ATOM   4439  HB  VAL B  76     110.258  13.010 -31.643  1.00  0.00           H  
ATOM   4440 1HG1 VAL B  76     107.893  12.741 -32.204  1.00  0.00           H  
ATOM   4441 2HG1 VAL B  76     108.117  13.390 -30.564  1.00  0.00           H  
ATOM   4442 3HG1 VAL B  76     107.621  14.469 -31.889  1.00  0.00           H  
ATOM   4443 1HG2 VAL B  76     109.527  13.276 -33.992  1.00  0.00           H  
ATOM   4444 2HG2 VAL B  76     109.313  15.023 -33.725  1.00  0.00           H  
ATOM   4445 3HG2 VAL B  76     110.938  14.303 -33.637  1.00  0.00           H  
ATOM   4446  N   PHE B  77     110.713  14.176 -28.936  1.00  0.00           N  
ATOM   4447  CA  PHE B  77     110.438  13.956 -27.505  1.00  0.00           C  
ATOM   4448  C   PHE B  77     110.277  15.302 -26.784  1.00  0.00           C  
ATOM   4449  O   PHE B  77     109.336  15.495 -26.013  1.00  0.00           O  
ATOM   4450  CB  PHE B  77     111.565  13.150 -26.854  1.00  0.00           C  
ATOM   4451  CG  PHE B  77     111.291  12.772 -25.426  1.00  0.00           C  
ATOM   4452  CD1 PHE B  77     110.548  11.641 -25.123  1.00  0.00           C  
ATOM   4453  CD2 PHE B  77     111.777  13.546 -24.384  1.00  0.00           C  
ATOM   4454  CE1 PHE B  77     110.296  11.293 -23.810  1.00  0.00           C  
ATOM   4455  CE2 PHE B  77     111.527  13.199 -23.070  1.00  0.00           C  
ATOM   4456  CZ  PHE B  77     110.786  12.071 -22.783  1.00  0.00           C  
ATOM   4457  H   PHE B  77     111.539  13.766 -29.348  1.00  0.00           H  
ATOM   4458  HA  PHE B  77     109.508  13.394 -27.413  1.00  0.00           H  
ATOM   4459 1HB  PHE B  77     111.732  12.236 -27.422  1.00  0.00           H  
ATOM   4460 2HB  PHE B  77     112.489  13.725 -26.883  1.00  0.00           H  
ATOM   4461  HD1 PHE B  77     110.161  11.025 -25.935  1.00  0.00           H  
ATOM   4462  HD2 PHE B  77     112.364  14.437 -24.610  1.00  0.00           H  
ATOM   4463  HE1 PHE B  77     109.709  10.402 -23.586  1.00  0.00           H  
ATOM   4464  HE2 PHE B  77     111.916  13.815 -22.258  1.00  0.00           H  
ATOM   4465  HZ  PHE B  77     110.586  11.798 -21.748  1.00  0.00           H  
ATOM   4466  N   LYS B  78     111.195  16.222 -27.037  1.00  0.00           N  
ATOM   4467  CA  LYS B  78     111.098  17.542 -26.409  1.00  0.00           C  
ATOM   4468  C   LYS B  78     109.831  18.289 -26.813  1.00  0.00           C  
ATOM   4469  O   LYS B  78     109.143  18.865 -25.969  1.00  0.00           O  
ATOM   4470  CB  LYS B  78     112.327  18.383 -26.758  1.00  0.00           C  
ATOM   4471  CG  LYS B  78     113.603  17.957 -26.047  1.00  0.00           C  
ATOM   4472  CD  LYS B  78     114.763  18.882 -26.390  1.00  0.00           C  
ATOM   4473  CE  LYS B  78     116.048  18.435 -25.710  1.00  0.00           C  
ATOM   4474  NZ  LYS B  78     115.964  18.545 -24.229  1.00  0.00           N1+
ATOM   4475  H   LYS B  78     111.966  16.030 -27.660  1.00  0.00           H  
ATOM   4476  HA  LYS B  78     111.060  17.409 -25.327  1.00  0.00           H  
ATOM   4477 1HB  LYS B  78     112.508  18.334 -27.833  1.00  0.00           H  
ATOM   4478 2HB  LYS B  78     112.136  19.427 -26.507  1.00  0.00           H  
ATOM   4479 1HG  LYS B  78     113.443  17.975 -24.968  1.00  0.00           H  
ATOM   4480 2HG  LYS B  78     113.862  16.941 -26.341  1.00  0.00           H  
ATOM   4481 1HD  LYS B  78     114.914  18.891 -27.469  1.00  0.00           H  
ATOM   4482 2HD  LYS B  78     114.525  19.896 -26.066  1.00  0.00           H  
ATOM   4483 1HE  LYS B  78     116.257  17.400 -25.974  1.00  0.00           H  
ATOM   4484 2HE  LYS B  78     116.878  19.050 -26.061  1.00  0.00           H  
ATOM   4485 1HZ  LYS B  78     116.833  18.241 -23.817  1.00  0.00           H  
ATOM   4486 2HZ  LYS B  78     115.787  19.506 -23.972  1.00  0.00           H  
ATOM   4487 3HZ  LYS B  78     115.209  17.964 -23.890  1.00  0.00           H  
ATOM   4488  N   LYS B  79     109.513  18.287 -28.108  1.00  0.00           N  
ATOM   4489  CA  LYS B  79     108.313  18.964 -28.597  1.00  0.00           C  
ATOM   4490  C   LYS B  79     106.997  18.378 -28.087  1.00  0.00           C  
ATOM   4491  O   LYS B  79     106.079  19.113 -27.724  1.00  0.00           O  
ATOM   4492  CB  LYS B  79     108.312  18.955 -30.126  1.00  0.00           C  
ATOM   4493  CG  LYS B  79     109.364  19.854 -30.762  1.00  0.00           C  
ATOM   4494  CD  LYS B  79     109.317  19.769 -32.281  1.00  0.00           C  
ATOM   4495  CE  LYS B  79     110.449  20.564 -32.914  1.00  0.00           C  
ATOM   4496  NZ  LYS B  79     110.423  20.482 -34.401  1.00  0.00           N1+
ATOM   4497  H   LYS B  79     110.112  17.808 -28.766  1.00  0.00           H  
ATOM   4498  HA  LYS B  79     108.332  19.996 -28.247  1.00  0.00           H  
ATOM   4499 1HB  LYS B  79     108.478  17.940 -30.484  1.00  0.00           H  
ATOM   4500 2HB  LYS B  79     107.334  19.274 -30.490  1.00  0.00           H  
ATOM   4501 1HG  LYS B  79     109.192  20.886 -30.459  1.00  0.00           H  
ATOM   4502 2HG  LYS B  79     110.353  19.553 -30.421  1.00  0.00           H  
ATOM   4503 1HD  LYS B  79     109.398  18.726 -32.590  1.00  0.00           H  
ATOM   4504 2HD  LYS B  79     108.365  20.163 -32.638  1.00  0.00           H  
ATOM   4505 1HE  LYS B  79     110.371  21.609 -32.619  1.00  0.00           H  
ATOM   4506 2HE  LYS B  79     111.405  20.180 -32.560  1.00  0.00           H  
ATOM   4507 1HZ  LYS B  79     111.188  21.021 -34.781  1.00  0.00           H  
ATOM   4508 2HZ  LYS B  79     110.515  19.517 -34.687  1.00  0.00           H  
ATOM   4509 3HZ  LYS B  79     109.548  20.852 -34.742  1.00  0.00           H  
ATOM   4510  N   ALA B  80     106.928  17.049 -28.068  1.00  0.00           N  
ATOM   4511  CA  ALA B  80     105.726  16.360 -27.632  1.00  0.00           C  
ATOM   4512  C   ALA B  80     105.594  16.542 -26.106  1.00  0.00           C  
ATOM   4513  O   ALA B  80     104.492  16.720 -25.585  1.00  0.00           O  
ATOM   4514  CB  ALA B  80     105.796  14.893 -28.015  1.00  0.00           C  
ATOM   4515  H   ALA B  80     107.726  16.508 -28.364  1.00  0.00           H  
ATOM   4516  HA  ALA B  80     104.872  16.817 -28.133  1.00  0.00           H  
ATOM   4517 1HB  ALA B  80     104.890  14.388 -27.683  1.00  0.00           H  
ATOM   4518 2HB  ALA B  80     105.884  14.804 -29.097  1.00  0.00           H  
ATOM   4519 3HB  ALA B  80     106.661  14.435 -27.541  1.00  0.00           H  
ATOM   4520  N   ALA B  81     106.716  16.495 -25.390  1.00  0.00           N  
ATOM   4521  CA  ALA B  81     106.676  16.655 -23.922  1.00  0.00           C  
ATOM   4522  C   ALA B  81     106.179  18.040 -23.539  1.00  0.00           C  
ATOM   4523  O   ALA B  81     105.317  18.182 -22.671  1.00  0.00           O  
ATOM   4524  CB  ALA B  81     108.041  16.419 -23.344  1.00  0.00           C  
ATOM   4525  H   ALA B  81     107.607  16.351 -25.845  1.00  0.00           H  
ATOM   4526  HA  ALA B  81     105.985  15.915 -23.520  1.00  0.00           H  
ATOM   4527 1HB  ALA B  81     108.004  16.538 -22.262  1.00  0.00           H  
ATOM   4528 2HB  ALA B  81     108.369  15.408 -23.588  1.00  0.00           H  
ATOM   4529 3HB  ALA B  81     108.744  17.137 -23.765  1.00  0.00           H  
ATOM   4530  N   GLU B  82     106.726  19.054 -24.190  1.00  0.00           N  
ATOM   4531  CA  GLU B  82     106.338  20.441 -23.929  1.00  0.00           C  
ATOM   4532  C   GLU B  82     104.903  20.649 -24.356  1.00  0.00           C  
ATOM   4533  O   GLU B  82     104.154  21.382 -23.711  1.00  0.00           O  
ATOM   4534  CB  GLU B  82     107.253  21.418 -24.670  1.00  0.00           C  
ATOM   4535  CG  GLU B  82     108.650  21.542 -24.079  1.00  0.00           C  
ATOM   4536  CD  GLU B  82     109.487  22.586 -24.768  1.00  0.00           C  
ATOM   4537  OE1 GLU B  82     109.155  22.951 -25.870  1.00  0.00           O  
ATOM   4538  OE2 GLU B  82     110.456  23.016 -24.191  1.00  0.00           O1-
ATOM   4539  H   GLU B  82     107.433  18.863 -24.885  1.00  0.00           H  
ATOM   4540  HA  GLU B  82     106.428  20.630 -22.859  1.00  0.00           H  
ATOM   4541 1HB  GLU B  82     107.355  21.106 -25.709  1.00  0.00           H  
ATOM   4542 2HB  GLU B  82     106.801  22.410 -24.670  1.00  0.00           H  
ATOM   4543 1HG  GLU B  82     108.567  21.799 -23.024  1.00  0.00           H  
ATOM   4544 2HG  GLU B  82     109.150  20.577 -24.152  1.00  0.00           H  
ATOM   4545  N   SER B  83     104.485  20.009 -25.454  1.00  0.00           N  
ATOM   4546  CA  SER B  83     103.097  20.087 -25.887  1.00  0.00           C  
ATOM   4547  C   SER B  83     102.164  19.476 -24.859  1.00  0.00           C  
ATOM   4548  O   SER B  83     101.141  20.063 -24.506  1.00  0.00           O  
ATOM   4549  CB  SER B  83     102.924  19.383 -27.220  1.00  0.00           C  
ATOM   4550  OG  SER B  83     101.582  19.395 -27.623  1.00  0.00           O  
ATOM   4551  H   SER B  83     105.140  19.460 -25.993  1.00  0.00           H  
ATOM   4552  HA  SER B  83     102.832  21.138 -26.011  1.00  0.00           H  
ATOM   4553 1HB  SER B  83     103.536  19.874 -27.974  1.00  0.00           H  
ATOM   4554 2HB  SER B  83     103.270  18.354 -27.134  1.00  0.00           H  
ATOM   4555  HG  SER B  83     101.594  19.438 -28.582  1.00  0.00           H  
ATOM   4556  N   ALA B  84     102.503  18.289 -24.362  1.00  0.00           N  
ATOM   4557  CA  ALA B  84     101.665  17.650 -23.355  1.00  0.00           C  
ATOM   4558  C   ALA B  84     101.539  18.515 -22.110  1.00  0.00           C  
ATOM   4559  O   ALA B  84     100.470  18.597 -21.505  1.00  0.00           O  
ATOM   4560  CB  ALA B  84     102.230  16.277 -23.015  1.00  0.00           C  
ATOM   4561  H   ALA B  84     103.340  17.821 -24.675  1.00  0.00           H  
ATOM   4562  HA  ALA B  84     100.666  17.533 -23.773  1.00  0.00           H  
ATOM   4563 1HB  ALA B  84     101.601  15.803 -22.262  1.00  0.00           H  
ATOM   4564 2HB  ALA B  84     102.252  15.660 -23.913  1.00  0.00           H  
ATOM   4565 3HB  ALA B  84     103.240  16.388 -22.625  1.00  0.00           H  
ATOM   4566  N   LEU B  85     102.638  19.162 -21.721  1.00  0.00           N  
ATOM   4567  CA  LEU B  85     102.608  20.004 -20.531  1.00  0.00           C  
ATOM   4568  C   LEU B  85     101.825  21.281 -20.794  1.00  0.00           C  
ATOM   4569  O   LEU B  85     101.072  21.746 -19.939  1.00  0.00           O  
ATOM   4570  CB  LEU B  85     104.033  20.353 -20.083  1.00  0.00           C  
ATOM   4571  CG  LEU B  85     104.897  19.167 -19.636  1.00  0.00           C  
ATOM   4572  CD1 LEU B  85     106.325  19.640 -19.399  1.00  0.00           C  
ATOM   4573  CD2 LEU B  85     104.307  18.557 -18.374  1.00  0.00           C  
ATOM   4574  H   LEU B  85     103.500  19.080 -22.243  1.00  0.00           H  
ATOM   4575  HA  LEU B  85     102.120  19.452 -19.729  1.00  0.00           H  
ATOM   4576 1HB  LEU B  85     104.546  20.844 -20.909  1.00  0.00           H  
ATOM   4577 2HB  LEU B  85     103.975  21.054 -19.251  1.00  0.00           H  
ATOM   4578  HG  LEU B  85     104.922  18.416 -20.425  1.00  0.00           H  
ATOM   4579 1HD1 LEU B  85     106.939  18.798 -19.082  1.00  0.00           H  
ATOM   4580 2HD1 LEU B  85     106.729  20.055 -20.323  1.00  0.00           H  
ATOM   4581 3HD1 LEU B  85     106.332  20.407 -18.625  1.00  0.00           H  
ATOM   4582 1HD2 LEU B  85     104.922  17.714 -18.054  1.00  0.00           H  
ATOM   4583 2HD2 LEU B  85     104.285  19.307 -17.582  1.00  0.00           H  
ATOM   4584 3HD2 LEU B  85     103.293  18.212 -18.575  1.00  0.00           H  
ATOM   4585  N   GLU B  86     102.005  21.851 -21.980  1.00  0.00           N  
ATOM   4586  CA  GLU B  86     101.272  23.069 -22.342  1.00  0.00           C  
ATOM   4587  C   GLU B  86      99.761  22.802 -22.317  1.00  0.00           C  
ATOM   4588  O   GLU B  86      98.985  23.615 -21.814  1.00  0.00           O  
ATOM   4589  CB  GLU B  86     101.700  23.563 -23.725  1.00  0.00           C  
ATOM   4590  CG  GLU B  86     101.001  24.837 -24.179  1.00  0.00           C  
ATOM   4591  CD  GLU B  86     101.532  25.362 -25.484  1.00  0.00           C  
ATOM   4592  OE1 GLU B  86     102.519  24.846 -25.952  1.00  0.00           O  
ATOM   4593  OE2 GLU B  86     100.950  26.279 -26.014  1.00  0.00           O1-
ATOM   4594  H   GLU B  86     102.648  21.450 -22.645  1.00  0.00           H  
ATOM   4595  HA  GLU B  86     101.503  23.842 -21.608  1.00  0.00           H  
ATOM   4596 1HB  GLU B  86     102.772  23.751 -23.729  1.00  0.00           H  
ATOM   4597 2HB  GLU B  86     101.499  22.789 -24.465  1.00  0.00           H  
ATOM   4598 1HG  GLU B  86      99.935  24.635 -24.290  1.00  0.00           H  
ATOM   4599 2HG  GLU B  86     101.119  25.599 -23.411  1.00  0.00           H  
ATOM   4600  N   VAL B  87      99.342  21.660 -22.861  1.00  0.00           N  
ATOM   4601  CA  VAL B  87      97.924  21.283 -22.871  1.00  0.00           C  
ATOM   4602  C   VAL B  87      97.420  20.978 -21.445  1.00  0.00           C  
ATOM   4603  O   VAL B  87      96.308  21.352 -21.075  1.00  0.00           O  
ATOM   4604  CB  VAL B  87      97.708  20.050 -23.768  1.00  0.00           C  
ATOM   4605  CG1 VAL B  87      96.272  19.559 -23.664  1.00  0.00           C  
ATOM   4606  CG2 VAL B  87      98.060  20.389 -25.208  1.00  0.00           C  
ATOM   4607  H   VAL B  87     100.018  21.037 -23.278  1.00  0.00           H  
ATOM   4608  HA  VAL B  87      97.346  22.115 -23.276  1.00  0.00           H  
ATOM   4609  HB  VAL B  87      98.350  19.241 -23.418  1.00  0.00           H  
ATOM   4610 1HG1 VAL B  87      96.137  18.687 -24.304  1.00  0.00           H  
ATOM   4611 2HG1 VAL B  87      96.053  19.289 -22.631  1.00  0.00           H  
ATOM   4612 3HG1 VAL B  87      95.594  20.351 -23.983  1.00  0.00           H  
ATOM   4613 1HG2 VAL B  87      97.906  19.512 -25.837  1.00  0.00           H  
ATOM   4614 2HG2 VAL B  87      97.422  21.202 -25.557  1.00  0.00           H  
ATOM   4615 3HG2 VAL B  87      99.103  20.697 -25.265  1.00  0.00           H  
ATOM   4616  N   ALA B  88      98.241  20.300 -20.651  1.00  0.00           N  
ATOM   4617  CA  ALA B  88      97.845  20.007 -19.270  1.00  0.00           C  
ATOM   4618  C   ALA B  88      97.511  21.315 -18.534  1.00  0.00           C  
ATOM   4619  O   ALA B  88      96.536  21.387 -17.785  1.00  0.00           O  
ATOM   4620  CB  ALA B  88      98.916  19.248 -18.563  1.00  0.00           C  
ATOM   4621  H   ALA B  88      99.140  19.983 -20.983  1.00  0.00           H  
ATOM   4622  HA  ALA B  88      96.943  19.393 -19.300  1.00  0.00           H  
ATOM   4623 1HB  ALA B  88      98.601  19.040 -17.540  1.00  0.00           H  
ATOM   4624 2HB  ALA B  88      99.102  18.308 -19.083  1.00  0.00           H  
ATOM   4625 3HB  ALA B  88      99.829  19.839 -18.546  1.00  0.00           H  
ATOM   4626  N   LYS B  89      98.327  22.344 -18.753  1.00  0.00           N  
ATOM   4627  CA  LYS B  89      98.049  23.659 -18.168  1.00  0.00           C  
ATOM   4628  C   LYS B  89      96.772  24.277 -18.740  1.00  0.00           C  
ATOM   4629  O   LYS B  89      95.992  24.894 -18.015  1.00  0.00           O  
ATOM   4630  CB  LYS B  89      99.231  24.603 -18.396  1.00  0.00           C  
ATOM   4631  CG  LYS B  89     100.463  24.280 -17.565  1.00  0.00           C  
ATOM   4632  CD  LYS B  89     101.578  25.283 -17.815  1.00  0.00           C  
ATOM   4633  CE  LYS B  89     102.799  24.982 -16.957  1.00  0.00           C  
ATOM   4634  NZ  LYS B  89     103.875  25.992 -17.147  1.00  0.00           N1+
ATOM   4635  H   LYS B  89      99.148  22.224 -19.327  1.00  0.00           H  
ATOM   4636  HA  LYS B  89      97.884  23.535 -17.098  1.00  0.00           H  
ATOM   4637 1HB  LYS B  89      99.520  24.578 -19.447  1.00  0.00           H  
ATOM   4638 2HB  LYS B  89      98.930  25.625 -18.165  1.00  0.00           H  
ATOM   4639 1HG  LYS B  89     100.203  24.296 -16.506  1.00  0.00           H  
ATOM   4640 2HG  LYS B  89     100.820  23.281 -17.816  1.00  0.00           H  
ATOM   4641 1HD  LYS B  89     101.868  25.250 -18.867  1.00  0.00           H  
ATOM   4642 2HD  LYS B  89     101.223  26.288 -17.586  1.00  0.00           H  
ATOM   4643 1HE  LYS B  89     102.509  24.971 -15.907  1.00  0.00           H  
ATOM   4644 2HE  LYS B  89     103.191  23.999 -17.213  1.00  0.00           H  
ATOM   4645 1HZ  LYS B  89     104.665  25.757 -16.560  1.00  0.00           H  
ATOM   4646 2HZ  LYS B  89     104.165  25.999 -18.114  1.00  0.00           H  
ATOM   4647 3HZ  LYS B  89     103.529  26.907 -16.893  1.00  0.00           H  
ATOM   4648  N   ARG B  90      96.539  24.122 -20.038  1.00  0.00           N  
ATOM   4649  CA  ARG B  90      95.291  24.623 -20.635  1.00  0.00           C  
ATOM   4650  C   ARG B  90      94.080  23.880 -20.058  1.00  0.00           C  
ATOM   4651  O   ARG B  90      93.016  24.467 -19.858  1.00  0.00           O  
ATOM   4652  CB  ARG B  90      95.310  24.463 -22.148  1.00  0.00           C  
ATOM   4653  CG  ARG B  90      96.332  25.326 -22.870  1.00  0.00           C  
ATOM   4654  CD  ARG B  90      95.920  26.753 -22.902  1.00  0.00           C  
ATOM   4655  NE  ARG B  90      94.701  26.948 -23.670  1.00  0.00           N  
ATOM   4656  CZ  ARG B  90      94.660  27.162 -25.000  1.00  0.00           C  
ATOM   4657  NH1 ARG B  90      95.775  27.204 -25.693  1.00  0.00           N1+
ATOM   4658  NH2 ARG B  90      93.496  27.329 -25.606  1.00  0.00           N  
ATOM   4659  H   ARG B  90      97.217  23.659 -20.629  1.00  0.00           H  
ATOM   4660  HA  ARG B  90      95.193  25.683 -20.395  1.00  0.00           H  
ATOM   4661 1HB  ARG B  90      95.519  23.423 -22.399  1.00  0.00           H  
ATOM   4662 2HB  ARG B  90      94.327  24.704 -22.553  1.00  0.00           H  
ATOM   4663 1HG  ARG B  90      97.292  25.257 -22.361  1.00  0.00           H  
ATOM   4664 2HG  ARG B  90      96.441  24.976 -23.899  1.00  0.00           H  
ATOM   4665 1HD  ARG B  90      95.745  27.103 -21.887  1.00  0.00           H  
ATOM   4666 2HD  ARG B  90      96.710  27.348 -23.360  1.00  0.00           H  
ATOM   4667  HE  ARG B  90      93.823  26.923 -23.170  1.00  0.00           H  
ATOM   4668 1HH1 ARG B  90      96.664  27.076 -25.230  1.00  0.00           H  
ATOM   4669 2HH1 ARG B  90      95.743  27.364 -26.690  1.00  0.00           H  
ATOM   4670 1HH2 ARG B  90      92.640  27.296 -25.072  1.00  0.00           H  
ATOM   4671 2HH2 ARG B  90      93.465  27.488 -26.601  1.00  0.00           H  
ATOM   4672  N   LEU B  91      94.247  22.591 -19.794  1.00  0.00           N  
ATOM   4673  CA  LEU B  91      93.191  21.808 -19.157  1.00  0.00           C  
ATOM   4674  C   LEU B  91      92.852  22.341 -17.757  1.00  0.00           C  
ATOM   4675  O   LEU B  91      91.685  22.410 -17.372  1.00  0.00           O  
ATOM   4676  CB  LEU B  91      93.614  20.337 -19.063  1.00  0.00           C  
ATOM   4677  CG  LEU B  91      92.608  19.398 -18.385  1.00  0.00           C  
ATOM   4678  CD1 LEU B  91      91.287  19.434 -19.142  1.00  0.00           C  
ATOM   4679  CD2 LEU B  91      93.176  17.987 -18.347  1.00  0.00           C  
ATOM   4680  H   LEU B  91      95.117  22.138 -20.034  1.00  0.00           H  
ATOM   4681  HA  LEU B  91      92.288  21.888 -19.765  1.00  0.00           H  
ATOM   4682 1HB  LEU B  91      93.791  19.962 -20.071  1.00  0.00           H  
ATOM   4683 2HB  LEU B  91      94.549  20.280 -18.507  1.00  0.00           H  
ATOM   4684  HG  LEU B  91      92.419  19.740 -17.368  1.00  0.00           H  
ATOM   4685 1HD1 LEU B  91      90.572  18.768 -18.660  1.00  0.00           H  
ATOM   4686 2HD1 LEU B  91      90.893  20.451 -19.138  1.00  0.00           H  
ATOM   4687 3HD1 LEU B  91      91.448  19.112 -20.170  1.00  0.00           H  
ATOM   4688 1HD2 LEU B  91      92.463  17.320 -17.865  1.00  0.00           H  
ATOM   4689 2HD2 LEU B  91      93.365  17.643 -19.364  1.00  0.00           H  
ATOM   4690 3HD2 LEU B  91      94.112  17.987 -17.786  1.00  0.00           H  
ATOM   4691  N   VAL B  92      93.872  22.717 -16.997  1.00  0.00           N  
ATOM   4692  CA  VAL B  92      93.596  23.288 -15.668  1.00  0.00           C  
ATOM   4693  C   VAL B  92      92.845  24.611 -15.812  1.00  0.00           C  
ATOM   4694  O   VAL B  92      91.875  24.867 -15.100  1.00  0.00           O  
ATOM   4695  CB  VAL B  92      94.906  23.519 -14.891  1.00  0.00           C  
ATOM   4696  CG1 VAL B  92      94.628  24.240 -13.580  1.00  0.00           C  
ATOM   4697  CG2 VAL B  92      95.601  22.190 -14.638  1.00  0.00           C  
ATOM   4698  H   VAL B  92      94.831  22.625 -17.303  1.00  0.00           H  
ATOM   4699  HA  VAL B  92      92.957  22.593 -15.120  1.00  0.00           H  
ATOM   4700  HB  VAL B  92      95.558  24.165 -15.480  1.00  0.00           H  
ATOM   4701 1HG1 VAL B  92      95.563  24.396 -13.044  1.00  0.00           H  
ATOM   4702 2HG1 VAL B  92      94.162  25.204 -13.786  1.00  0.00           H  
ATOM   4703 3HG1 VAL B  92      93.957  23.636 -12.968  1.00  0.00           H  
ATOM   4704 1HG2 VAL B  92      96.526  22.362 -14.090  1.00  0.00           H  
ATOM   4705 2HG2 VAL B  92      94.948  21.543 -14.055  1.00  0.00           H  
ATOM   4706 3HG2 VAL B  92      95.828  21.712 -15.591  1.00  0.00           H  
ATOM   4707  N   GLU B  93      93.286  25.461 -16.731  1.00  0.00           N  
ATOM   4708  CA  GLU B  93      92.615  26.756 -16.885  1.00  0.00           C  
ATOM   4709  C   GLU B  93      91.129  26.605 -17.189  1.00  0.00           C  
ATOM   4710  O   GLU B  93      90.291  27.286 -16.596  1.00  0.00           O  
ATOM   4711  CB  GLU B  93      93.284  27.567 -17.998  1.00  0.00           C  
ATOM   4712  CG  GLU B  93      94.661  28.108 -17.642  1.00  0.00           C  
ATOM   4713  CD  GLU B  93      95.299  28.873 -18.767  1.00  0.00           C  
ATOM   4714  OE1 GLU B  93      94.766  28.850 -19.853  1.00  0.00           O  
ATOM   4715  OE2 GLU B  93      96.321  29.479 -18.545  1.00  0.00           O1-
ATOM   4716  H   GLU B  93      94.071  25.240 -17.328  1.00  0.00           H  
ATOM   4717  HA  GLU B  93      92.688  27.298 -15.942  1.00  0.00           H  
ATOM   4718 1HB  GLU B  93      93.386  26.947 -18.889  1.00  0.00           H  
ATOM   4719 2HB  GLU B  93      92.650  28.415 -18.260  1.00  0.00           H  
ATOM   4720 1HG  GLU B  93      94.571  28.764 -16.777  1.00  0.00           H  
ATOM   4721 2HG  GLU B  93      95.305  27.274 -17.364  1.00  0.00           H  
ATOM   4722  N   VAL B  94      90.792  25.713 -18.109  1.00  0.00           N  
ATOM   4723  CA  VAL B  94      89.402  25.484 -18.483  1.00  0.00           C  
ATOM   4724  C   VAL B  94      88.638  24.727 -17.398  1.00  0.00           C  
ATOM   4725  O   VAL B  94      87.534  25.114 -17.017  1.00  0.00           O  
ATOM   4726  CB  VAL B  94      89.334  24.690 -19.801  1.00  0.00           C  
ATOM   4727  CG1 VAL B  94      87.891  24.352 -20.145  1.00  0.00           C  
ATOM   4728  CG2 VAL B  94      89.982  25.491 -20.922  1.00  0.00           C  
ATOM   4729  H   VAL B  94      91.518  25.178 -18.564  1.00  0.00           H  
ATOM   4730  HA  VAL B  94      88.921  26.451 -18.630  1.00  0.00           H  
ATOM   4731  HB  VAL B  94      89.864  23.746 -19.675  1.00  0.00           H  
ATOM   4732 1HG1 VAL B  94      87.862  23.791 -21.079  1.00  0.00           H  
ATOM   4733 2HG1 VAL B  94      87.459  23.749 -19.347  1.00  0.00           H  
ATOM   4734 3HG1 VAL B  94      87.319  25.273 -20.258  1.00  0.00           H  
ATOM   4735 1HG2 VAL B  94      89.931  24.923 -21.851  1.00  0.00           H  
ATOM   4736 2HG2 VAL B  94      89.456  26.437 -21.045  1.00  0.00           H  
ATOM   4737 3HG2 VAL B  94      91.025  25.686 -20.674  1.00  0.00           H  
ATOM   4738  N   ALA B  95      89.235  23.645 -16.901  1.00  0.00           N  
ATOM   4739  CA  ALA B  95      88.603  22.834 -15.876  1.00  0.00           C  
ATOM   4740  C   ALA B  95      88.383  23.634 -14.600  1.00  0.00           C  
ATOM   4741  O   ALA B  95      87.381  23.454 -13.908  1.00  0.00           O  
ATOM   4742  CB  ALA B  95      89.447  21.593 -15.578  1.00  0.00           C  
ATOM   4743  H   ALA B  95      90.147  23.379 -17.245  1.00  0.00           H  
ATOM   4744  HA  ALA B  95      87.629  22.515 -16.245  1.00  0.00           H  
ATOM   4745 1HB  ALA B  95      88.959  20.997 -14.807  1.00  0.00           H  
ATOM   4746 2HB  ALA B  95      89.551  20.998 -16.485  1.00  0.00           H  
ATOM   4747 3HB  ALA B  95      90.433  21.898 -15.231  1.00  0.00           H  
ATOM   4748  N   SER B  96      89.315  24.527 -14.278  1.00  0.00           N  
ATOM   4749  CA  SER B  96      89.183  25.338 -13.069  1.00  0.00           C  
ATOM   4750  C   SER B  96      87.970  26.243 -13.161  1.00  0.00           C  
ATOM   4751  O   SER B  96      87.140  26.282 -12.252  1.00  0.00           O  
ATOM   4752  CB  SER B  96      90.433  26.170 -12.854  1.00  0.00           C  
ATOM   4753  OG  SER B  96      90.296  26.996 -11.729  1.00  0.00           O  
ATOM   4754  H   SER B  96      90.126  24.651 -14.868  1.00  0.00           H  
ATOM   4755  HA  SER B  96      89.058  24.669 -12.216  1.00  0.00           H  
ATOM   4756 1HB  SER B  96      91.291  25.512 -12.722  1.00  0.00           H  
ATOM   4757 2HB  SER B  96      90.619  26.781 -13.735  1.00  0.00           H  
ATOM   4758  HG  SER B  96      91.124  27.478 -11.653  1.00  0.00           H  
ATOM   4759  N   LYS B  97      87.881  26.970 -14.272  1.00  0.00           N  
ATOM   4760  CA  LYS B  97      86.784  27.900 -14.501  1.00  0.00           C  
ATOM   4761  C   LYS B  97      85.431  27.209 -14.553  1.00  0.00           C  
ATOM   4762  O   LYS B  97      84.419  27.794 -14.169  1.00  0.00           O  
ATOM   4763  CB  LYS B  97      87.016  28.677 -15.797  1.00  0.00           C  
ATOM   4764  CG  LYS B  97      88.122  29.722 -15.715  1.00  0.00           C  
ATOM   4765  CD  LYS B  97      88.263  30.481 -17.025  1.00  0.00           C  
ATOM   4766  CE  LYS B  97      89.329  31.562 -16.928  1.00  0.00           C  
ATOM   4767  NZ  LYS B  97      89.447  32.343 -18.188  1.00  0.00           N1+
ATOM   4768  H   LYS B  97      88.598  26.871 -14.977  1.00  0.00           H  
ATOM   4769  HA  LYS B  97      86.749  28.604 -13.670  1.00  0.00           H  
ATOM   4770 1HB  LYS B  97      87.272  27.983 -16.598  1.00  0.00           H  
ATOM   4771 2HB  LYS B  97      86.096  29.185 -16.086  1.00  0.00           H  
ATOM   4772 1HG  LYS B  97      87.895  30.430 -14.917  1.00  0.00           H  
ATOM   4773 2HG  LYS B  97      89.067  29.233 -15.485  1.00  0.00           H  
ATOM   4774 1HD  LYS B  97      88.532  29.788 -17.823  1.00  0.00           H  
ATOM   4775 2HD  LYS B  97      87.310  30.947 -17.280  1.00  0.00           H  
ATOM   4776 1HE  LYS B  97      89.084  32.244 -16.113  1.00  0.00           H  
ATOM   4777 2HE  LYS B  97      90.294  31.103 -16.709  1.00  0.00           H  
ATOM   4778 1HZ  LYS B  97      90.164  33.049 -18.083  1.00  0.00           H  
ATOM   4779 2HZ  LYS B  97      89.693  31.725 -18.948  1.00  0.00           H  
ATOM   4780 3HZ  LYS B  97      88.565  32.791 -18.392  1.00  0.00           H  
ATOM   4781  N   GLU B  98      85.402  25.975 -15.036  1.00  0.00           N  
ATOM   4782  CA  GLU B  98      84.150  25.232 -15.095  1.00  0.00           C  
ATOM   4783  C   GLU B  98      83.794  24.543 -13.779  1.00  0.00           C  
ATOM   4784  O   GLU B  98      82.755  23.893 -13.679  1.00  0.00           O  
ATOM   4785  CB  GLU B  98      84.221  24.190 -16.213  1.00  0.00           C  
ATOM   4786  CG  GLU B  98      84.339  24.777 -17.614  1.00  0.00           C  
ATOM   4787  CD  GLU B  98      83.121  25.558 -18.023  1.00  0.00           C  
ATOM   4788  OE1 GLU B  98      82.047  25.218 -17.591  1.00  0.00           O  
ATOM   4789  OE2 GLU B  98      83.266  26.495 -18.772  1.00  0.00           O1-
ATOM   4790  H   GLU B  98      86.251  25.536 -15.366  1.00  0.00           H  
ATOM   4791  HA  GLU B  98      83.343  25.932 -15.312  1.00  0.00           H  
ATOM   4792 1HB  GLU B  98      85.079  23.539 -16.050  1.00  0.00           H  
ATOM   4793 2HB  GLU B  98      83.327  23.566 -16.186  1.00  0.00           H  
ATOM   4794 1HG  GLU B  98      85.206  25.434 -17.648  1.00  0.00           H  
ATOM   4795 2HG  GLU B  98      84.501  23.966 -18.322  1.00  0.00           H  
ATOM   4796  N   GLY B  99      84.652  24.683 -12.771  1.00  0.00           N  
ATOM   4797  CA  GLY B  99      84.398  24.071 -11.476  1.00  0.00           C  
ATOM   4798  C   GLY B  99      84.553  22.564 -11.551  1.00  0.00           C  
ATOM   4799  O   GLY B  99      83.777  21.813 -10.953  1.00  0.00           O  
ATOM   4800  H   GLY B  99      85.497  25.222 -12.903  1.00  0.00           H  
ATOM   4801 1HA  GLY B  99      85.089  24.479 -10.740  1.00  0.00           H  
ATOM   4802 2HA  GLY B  99      83.390  24.324 -11.147  1.00  0.00           H  
ATOM   4803  N   ASP B 100      85.555  22.125 -12.309  1.00  0.00           N  
ATOM   4804  CA  ASP B 100      85.799  20.703 -12.521  1.00  0.00           C  
ATOM   4805  C   ASP B 100      87.197  20.338 -12.020  1.00  0.00           C  
ATOM   4806  O   ASP B 100      88.129  20.186 -12.811  1.00  0.00           O  
ATOM   4807  CB  ASP B 100      85.659  20.339 -14.001  1.00  0.00           C  
ATOM   4808  CG  ASP B 100      85.758  18.841 -14.255  1.00  0.00           C  
ATOM   4809  OD1 ASP B 100      86.449  18.178 -13.519  1.00  0.00           O  
ATOM   4810  OD2 ASP B 100      85.143  18.374 -15.184  1.00  0.00           O1-
ATOM   4811  H   ASP B 100      86.164  22.799 -12.751  1.00  0.00           H  
ATOM   4812  HA  ASP B 100      85.060  20.135 -11.954  1.00  0.00           H  
ATOM   4813 1HB  ASP B 100      84.695  20.691 -14.372  1.00  0.00           H  
ATOM   4814 2HB  ASP B 100      86.435  20.843 -14.575  1.00  0.00           H  
ATOM   4815  N   PRO B 101      87.353  20.198 -10.695  1.00  0.00           N  
ATOM   4816  CA  PRO B 101      88.669  19.858 -10.146  1.00  0.00           C  
ATOM   4817  C   PRO B 101      89.126  18.436 -10.495  1.00  0.00           C  
ATOM   4818  O   PRO B 101      90.315  18.121 -10.425  1.00  0.00           O  
ATOM   4819  CB  PRO B 101      88.445  20.015  -8.638  1.00  0.00           C  
ATOM   4820  CG  PRO B 101      86.983  19.788  -8.459  1.00  0.00           C  
ATOM   4821  CD  PRO B 101      86.353  20.426  -9.668  1.00  0.00           C  
ATOM   4822  HA  PRO B 101      89.414  20.574 -10.523  1.00  0.00           H  
ATOM   4823 1HB  PRO B 101      89.062  19.289  -8.088  1.00  0.00           H  
ATOM   4824 2HB  PRO B 101      88.765  21.017  -8.313  1.00  0.00           H  
ATOM   4825 1HG  PRO B 101      86.773  18.709  -8.390  1.00  0.00           H  
ATOM   4826 2HG  PRO B 101      86.641  20.239  -7.515  1.00  0.00           H  
ATOM   4827 1HD  PRO B 101      85.405  19.919  -9.898  1.00  0.00           H  
ATOM   4828 2HD  PRO B 101      86.185  21.495  -9.474  1.00  0.00           H  
ATOM   4829  N   GLU B 102      88.204  17.559 -10.870  1.00  0.00           N  
ATOM   4830  CA  GLU B 102      88.593  16.192 -11.224  1.00  0.00           C  
ATOM   4831  C   GLU B 102      89.475  16.218 -12.466  1.00  0.00           C  
ATOM   4832  O   GLU B 102      90.473  15.502 -12.546  1.00  0.00           O  
ATOM   4833  CB  GLU B 102      87.362  15.319 -11.469  1.00  0.00           C  
ATOM   4834  CG  GLU B 102      87.674  13.859 -11.769  1.00  0.00           C  
ATOM   4835  CD  GLU B 102      86.440  13.011 -11.899  1.00  0.00           C  
ATOM   4836  OE1 GLU B 102      85.364  13.534 -11.737  1.00  0.00           O  
ATOM   4837  OE2 GLU B 102      86.574  11.839 -12.161  1.00  0.00           O1-
ATOM   4838  H   GLU B 102      87.230  17.820 -10.918  1.00  0.00           H  
ATOM   4839  HA  GLU B 102      89.166  15.771 -10.396  1.00  0.00           H  
ATOM   4840 1HB  GLU B 102      86.714  15.348 -10.593  1.00  0.00           H  
ATOM   4841 2HB  GLU B 102      86.794  15.719 -12.309  1.00  0.00           H  
ATOM   4842 1HG  GLU B 102      88.239  13.804 -12.699  1.00  0.00           H  
ATOM   4843 2HG  GLU B 102      88.301  13.463 -10.972  1.00  0.00           H  
ATOM   4844  N   MET B 103      89.107  17.047 -13.437  1.00  0.00           N  
ATOM   4845  CA  MET B 103      89.921  17.173 -14.658  1.00  0.00           C  
ATOM   4846  C   MET B 103      91.220  17.911 -14.394  1.00  0.00           C  
ATOM   4847  O   MET B 103      92.209  17.716 -15.099  1.00  0.00           O  
ATOM   4848  CB  MET B 103      89.129  17.886 -15.752  1.00  0.00           C  
ATOM   4849  CG  MET B 103      87.947  17.093 -16.294  1.00  0.00           C  
ATOM   4850  SD  MET B 103      88.430  15.477 -16.934  1.00  0.00           S  
ATOM   4851  CE  MET B 103      89.327  15.950 -18.408  1.00  0.00           C  
ATOM   4852  H   MET B 103      88.265  17.600 -13.348  1.00  0.00           H  
ATOM   4853  HA  MET B 103      90.164  16.174 -15.017  1.00  0.00           H  
ATOM   4854 1HB  MET B 103      88.749  18.831 -15.370  1.00  0.00           H  
ATOM   4855 2HB  MET B 103      89.791  18.114 -16.590  1.00  0.00           H  
ATOM   4856 1HG  MET B 103      87.216  16.946 -15.501  1.00  0.00           H  
ATOM   4857 2HG  MET B 103      87.471  17.654 -17.098  1.00  0.00           H  
ATOM   4858 1HE  MET B 103      89.690  15.057 -18.916  1.00  0.00           H  
ATOM   4859 2HE  MET B 103      88.666  16.505 -19.075  1.00  0.00           H  
ATOM   4860 3HE  MET B 103      90.174  16.580 -18.133  1.00  0.00           H  
ATOM   4861  N   VAL B 104      91.244  18.773 -13.371  1.00  0.00           N  
ATOM   4862  CA  VAL B 104      92.487  19.440 -12.984  1.00  0.00           C  
ATOM   4863  C   VAL B 104      93.463  18.367 -12.512  1.00  0.00           C  
ATOM   4864  O   VAL B 104      94.647  18.400 -12.849  1.00  0.00           O  
ATOM   4865  CB  VAL B 104      92.242  20.469 -11.863  1.00  0.00           C  
ATOM   4866  CG1 VAL B 104      93.564  21.015 -11.345  1.00  0.00           C  
ATOM   4867  CG2 VAL B 104      91.357  21.593 -12.375  1.00  0.00           C  
ATOM   4868  H   VAL B 104      90.398  18.971 -12.856  1.00  0.00           H  
ATOM   4869  HA  VAL B 104      92.889  19.955 -13.858  1.00  0.00           H  
ATOM   4870  HB  VAL B 104      91.752  19.969 -11.027  1.00  0.00           H  
ATOM   4871 1HG1 VAL B 104      93.373  21.739 -10.554  1.00  0.00           H  
ATOM   4872 2HG1 VAL B 104      94.167  20.197 -10.951  1.00  0.00           H  
ATOM   4873 3HG1 VAL B 104      94.101  21.502 -12.160  1.00  0.00           H  
ATOM   4874 1HG2 VAL B 104      91.188  22.316 -11.578  1.00  0.00           H  
ATOM   4875 2HG2 VAL B 104      91.845  22.087 -13.216  1.00  0.00           H  
ATOM   4876 3HG2 VAL B 104      90.400  21.184 -12.702  1.00  0.00           H  
ATOM   4877  N   LEU B 105      92.961  17.413 -11.727  1.00  0.00           N  
ATOM   4878  CA  LEU B 105      93.784  16.297 -11.275  1.00  0.00           C  
ATOM   4879  C   LEU B 105      94.366  15.521 -12.472  1.00  0.00           C  
ATOM   4880  O   LEU B 105      95.542  15.159 -12.477  1.00  0.00           O  
ATOM   4881  CB  LEU B 105      92.954  15.357 -10.392  1.00  0.00           C  
ATOM   4882  CG  LEU B 105      93.648  14.057  -9.968  1.00  0.00           C  
ATOM   4883  CD1 LEU B 105      94.905  14.387  -9.175  1.00  0.00           C  
ATOM   4884  CD2 LEU B 105      92.687  13.213  -9.143  1.00  0.00           C  
ATOM   4885  H   LEU B 105      91.994  17.460 -11.440  1.00  0.00           H  
ATOM   4886  HA  LEU B 105      94.609  16.694 -10.685  1.00  0.00           H  
ATOM   4887 1HB  LEU B 105      92.668  15.891  -9.487  1.00  0.00           H  
ATOM   4888 2HB  LEU B 105      92.044  15.087 -10.930  1.00  0.00           H  
ATOM   4889  HG  LEU B 105      93.950  13.499 -10.856  1.00  0.00           H  
ATOM   4890 1HD1 LEU B 105      95.400  13.463  -8.874  1.00  0.00           H  
ATOM   4891 2HD1 LEU B 105      95.582  14.974  -9.795  1.00  0.00           H  
ATOM   4892 3HD1 LEU B 105      94.636  14.960  -8.289  1.00  0.00           H  
ATOM   4893 1HD2 LEU B 105      93.181  12.288  -8.843  1.00  0.00           H  
ATOM   4894 2HD2 LEU B 105      92.386  13.769  -8.255  1.00  0.00           H  
ATOM   4895 3HD2 LEU B 105      91.806  12.977  -9.740  1.00  0.00           H  
ATOM   4896  N   LEU B 106      93.554  15.265 -13.484  1.00  0.00           N  
ATOM   4897  CA  LEU B 106      94.071  14.564 -14.658  1.00  0.00           C  
ATOM   4898  C   LEU B 106      95.205  15.335 -15.333  1.00  0.00           C  
ATOM   4899  O   LEU B 106      96.118  14.743 -15.905  1.00  0.00           O  
ATOM   4900  CB  LEU B 106      92.941  14.328 -15.667  1.00  0.00           C  
ATOM   4901  CG  LEU B 106      92.209  12.986 -15.545  1.00  0.00           C  
ATOM   4902  CD1 LEU B 106      91.515  12.907 -14.192  1.00  0.00           C  
ATOM   4903  CD2 LEU B 106      91.209  12.847 -16.682  1.00  0.00           C  
ATOM   4904  H   LEU B 106      92.582  15.542 -13.465  1.00  0.00           H  
ATOM   4905  HA  LEU B 106      94.481  13.606 -14.337  1.00  0.00           H  
ATOM   4906 1HB  LEU B 106      92.202  15.119 -15.554  1.00  0.00           H  
ATOM   4907 2HB  LEU B 106      93.356  14.389 -16.674  1.00  0.00           H  
ATOM   4908  HG  LEU B 106      92.932  12.170 -15.596  1.00  0.00           H  
ATOM   4909 1HD1 LEU B 106      90.994  11.953 -14.105  1.00  0.00           H  
ATOM   4910 2HD1 LEU B 106      92.255  12.990 -13.398  1.00  0.00           H  
ATOM   4911 3HD1 LEU B 106      90.796  13.721 -14.106  1.00  0.00           H  
ATOM   4912 1HD2 LEU B 106      90.690  11.891 -16.596  1.00  0.00           H  
ATOM   4913 2HD2 LEU B 106      90.485  13.660 -16.631  1.00  0.00           H  
ATOM   4914 3HD2 LEU B 106      91.734  12.888 -17.637  1.00  0.00           H  
ATOM   4915  N   ALA B 107      95.160  16.669 -15.274  1.00  0.00           N  
ATOM   4916  CA  ALA B 107      96.230  17.486 -15.823  1.00  0.00           C  
ATOM   4917  C   ALA B 107      97.509  17.149 -15.073  1.00  0.00           C  
ATOM   4918  O   ALA B 107      98.593  17.122 -15.658  1.00  0.00           O  
ATOM   4919  CB  ALA B 107      95.927  18.956 -15.701  1.00  0.00           C  
ATOM   4920  H   ALA B 107      94.367  17.121 -14.842  1.00  0.00           H  
ATOM   4921  HA  ALA B 107      96.332  17.247 -16.881  1.00  0.00           H  
ATOM   4922 1HB  ALA B 107      96.752  19.533 -16.121  1.00  0.00           H  
ATOM   4923 2HB  ALA B 107      95.009  19.185 -16.243  1.00  0.00           H  
ATOM   4924 3HB  ALA B 107      95.802  19.215 -14.651  1.00  0.00           H  
ATOM   4925  N   ALA B 108      97.374  16.895 -13.787  1.00  0.00           N  
ATOM   4926  CA  ALA B 108      98.550  16.533 -13.002  1.00  0.00           C  
ATOM   4927  C   ALA B 108      99.124  15.199 -13.458  1.00  0.00           C  
ATOM   4928  O   ALA B 108     100.340  15.008 -13.478  1.00  0.00           O  
ATOM   4929  CB  ALA B 108      98.197  16.496 -11.502  1.00  0.00           C  
ATOM   4930  H   ALA B 108      96.474  16.943 -13.330  1.00  0.00           H  
ATOM   4931  HA  ALA B 108      99.314  17.294 -13.168  1.00  0.00           H  
ATOM   4932 1HB  ALA B 108      99.082  16.226 -10.926  1.00  0.00           H  
ATOM   4933 2HB  ALA B 108      97.845  17.478 -11.187  1.00  0.00           H  
ATOM   4934 3HB  ALA B 108      97.416  15.758 -11.331  1.00  0.00           H  
ATOM   4935  N   TRP B 109      98.244  14.281 -13.821  1.00  0.00           N  
ATOM   4936  CA  TRP B 109      98.661  12.988 -14.332  1.00  0.00           C  
ATOM   4937  C   TRP B 109      99.411  13.115 -15.668  1.00  0.00           C  
ATOM   4938  O   TRP B 109     100.291  12.312 -15.977  1.00  0.00           O
[truncated: 5,861,812 more chars]
