# Supplementary material for: Blueprinting extendable nanomaterials with standardized protein blocks
Source: Nature. 2024 Mar 13;627(8005):898–904. doi: 10.1038/s41586-024-07188-4 (PMC10972742; doi:10.1038/s41586-024-07188-4)
Supplement: Supplementary file 4 — Design models with ideal backbones as well as experimentally determined structures for comparison. For reference to design names, see Supplementary Fig. 1. [file 41586_2024_7188_MOESM4_ESM.zip › cage_O43_59_design_Bcomp.pdb]

ATOM      1  N   SER A 202      24.657 111.469  48.373  1.00  0.00           N  
ATOM      2  CA  SER A 202      25.610 111.081  49.406  1.00  0.00           C  
ATOM      3  C   SER A 202      25.343 109.658  49.859  1.00  0.00           C  
ATOM      4  O   SER A 202      24.381 109.027  49.419  1.00  0.00           O  
ATOM      5  CB  SER A 202      25.524 112.024  50.591  1.00  0.00           C  
ATOM      6  OG  SER A 202      24.416 111.724  51.394  1.00  0.00           O  
ATOM      7 1H   SER A 202      24.843 112.408  48.083  1.00  0.00           H  
ATOM      8 2H   SER A 202      24.745 110.855  47.589  1.00  0.00           H  
ATOM      9 3H   SER A 202      23.727 111.410  48.737  1.00  0.00           H  
ATOM     10  HA  SER A 202      26.617 111.145  48.992  1.00  0.00           H  
ATOM     11 1HB  SER A 202      26.436 111.951  51.181  1.00  0.00           H  
ATOM     12 2HB  SER A 202      25.448 113.051  50.232  1.00  0.00           H  
ATOM     13  HG  SER A 202      24.594 112.122  52.250  1.00  0.00           H  
ATOM     14  N   PRO A 203      26.202 109.158  50.739  1.00  0.00           N  
ATOM     15  CA  PRO A 203      26.149 107.764  51.135  1.00  0.00           C  
ATOM     16  C   PRO A 203      24.898 107.464  51.942  1.00  0.00           C  
ATOM     17  O   PRO A 203      24.332 106.376  51.844  1.00  0.00           O  
ATOM     18  CB  PRO A 203      27.418 107.599  51.975  1.00  0.00           C  
ATOM     19  CG  PRO A 203      28.336 108.657  51.465  1.00  0.00           C  
ATOM     20  CD  PRO A 203      27.438 109.835  51.198  1.00  0.00           C  
ATOM     21  HA  PRO A 203      26.111 107.157  50.230  1.00  0.00           H  
ATOM     22 1HB  PRO A 203      27.181 107.719  53.044  1.00  0.00           H  
ATOM     23 2HB  PRO A 203      27.824 106.584  51.849  1.00  0.00           H  
ATOM     24 1HG  PRO A 203      29.115 108.877  52.209  1.00  0.00           H  
ATOM     25 2HG  PRO A 203      28.853 108.306  50.559  1.00  0.00           H  
ATOM     26 1HD  PRO A 203      27.290 110.402  52.130  1.00  0.00           H  
ATOM     27 2HD  PRO A 203      27.888 110.474  50.423  1.00  0.00           H  
ATOM     28  N   GLU A 204      24.432 108.410  52.765  1.00  0.00           N  
ATOM     29  CA  GLU A 204      23.228 108.123  53.533  1.00  0.00           C  
ATOM     30  C   GLU A 204      22.018 107.959  52.622  1.00  0.00           C  
ATOM     31  O   GLU A 204      21.186 107.076  52.831  1.00  0.00           O  
ATOM     32  CB  GLU A 204      22.967 109.237  54.549  1.00  0.00           C  
ATOM     33  CG  GLU A 204      24.006 109.334  55.657  1.00  0.00           C  
ATOM     34  CD  GLU A 204      25.249 110.065  55.230  1.00  0.00           C  
ATOM     35  OE1 GLU A 204      25.298 110.510  54.109  1.00  0.00           O  
ATOM     36  OE2 GLU A 204      26.150 110.179  56.028  1.00  0.00           O1-
ATOM     37  H   GLU A 204      24.922 109.291  52.828  1.00  0.00           H  
ATOM     38  HA  GLU A 204      23.378 107.181  54.060  1.00  0.00           H  
ATOM     39 1HB  GLU A 204      22.934 110.198  54.036  1.00  0.00           H  
ATOM     40 2HB  GLU A 204      21.994 109.083  55.016  1.00  0.00           H  
ATOM     41 1HG  GLU A 204      23.567 109.854  56.508  1.00  0.00           H  
ATOM     42 2HG  GLU A 204      24.274 108.329  55.979  1.00  0.00           H  
ATOM     43  N   GLU A 205      21.927 108.813  51.610  1.00  0.00           N  
ATOM     44  CA  GLU A 205      20.817 108.765  50.663  1.00  0.00           C  
ATOM     45  C   GLU A 205      20.835 107.469  49.863  1.00  0.00           C  
ATOM     46  O   GLU A 205      19.790 106.865  49.620  1.00  0.00           O  
ATOM     47  CB  GLU A 205      20.872 109.963  49.712  1.00  0.00           C  
ATOM     48  CG  GLU A 205      19.710 110.043  48.733  1.00  0.00           C  
ATOM     49  CD  GLU A 205      19.750 111.278  47.876  1.00  0.00           C  
ATOM     50  OE1 GLU A 205      20.646 112.069  48.050  1.00  0.00           O  
ATOM     51  OE2 GLU A 205      18.884 111.430  47.047  1.00  0.00           O1-
ATOM     52  H   GLU A 205      22.642 109.517  51.492  1.00  0.00           H  
ATOM     53  HA  GLU A 205      19.888 108.795  51.229  1.00  0.00           H  
ATOM     54 1HB  GLU A 205      20.886 110.887  50.291  1.00  0.00           H  
ATOM     55 2HB  GLU A 205      21.795 109.926  49.134  1.00  0.00           H  
ATOM     56 1HG  GLU A 205      19.732 109.166  48.086  1.00  0.00           H  
ATOM     57 2HG  GLU A 205      18.775 110.024  49.292  1.00  0.00           H  
ATOM     58  N   GLU A 206      22.026 107.047  49.455  1.00  0.00           N  
ATOM     59  CA  GLU A 206      22.179 105.822  48.680  1.00  0.00           C  
ATOM     60  C   GLU A 206      21.775 104.600  49.496  1.00  0.00           C  
ATOM     61  O   GLU A 206      21.128 103.686  48.983  1.00  0.00           O  
ATOM     62  CB  GLU A 206      23.625 105.672  48.201  1.00  0.00           C  
ATOM     63  CG  GLU A 206      23.990 106.557  47.018  1.00  0.00           C  
ATOM     64  CD  GLU A 206      23.216 106.220  45.774  1.00  0.00           C  
ATOM     65  OE1 GLU A 206      23.380 105.135  45.271  1.00  0.00           O  
ATOM     66  OE2 GLU A 206      22.459 107.050  45.327  1.00  0.00           O1-
ATOM     67  H   GLU A 206      22.847 107.589  49.686  1.00  0.00           H  
ATOM     68  HA  GLU A 206      21.518 105.880  47.815  1.00  0.00           H  
ATOM     69 1HB  GLU A 206      24.306 105.909  49.019  1.00  0.00           H  
ATOM     70 2HB  GLU A 206      23.807 104.637  47.912  1.00  0.00           H  
ATOM     71 1HG  GLU A 206      23.796 107.597  47.282  1.00  0.00           H  
ATOM     72 2HG  GLU A 206      25.055 106.455  46.816  1.00  0.00           H  
ATOM     73  N   LYS A 207      22.160 104.590  50.767  1.00  0.00           N  
ATOM     74  CA  LYS A 207      21.838 103.480  51.657  1.00  0.00           C  
ATOM     75  C   LYS A 207      20.335 103.368  51.875  1.00  0.00           C  
ATOM     76  O   LYS A 207      19.781 102.268  51.895  1.00  0.00           O  
ATOM     77  CB  LYS A 207      22.554 103.643  52.998  1.00  0.00           C  
ATOM     78  CG  LYS A 207      22.461 102.428  53.912  1.00  0.00           C  
ATOM     79  CD  LYS A 207      21.222 102.492  54.792  1.00  0.00           C  
ATOM     80  CE  LYS A 207      21.197 101.351  55.798  1.00  0.00           C  
ATOM     81  NZ  LYS A 207      19.959 101.365  56.625  1.00  0.00           N1+
ATOM     82  H   LYS A 207      22.689 105.370  51.127  1.00  0.00           H  
ATOM     83  HA  LYS A 207      22.177 102.559  51.184  1.00  0.00           H  
ATOM     84 1HB  LYS A 207      23.610 103.851  52.824  1.00  0.00           H  
ATOM     85 2HB  LYS A 207      22.136 104.496  53.533  1.00  0.00           H  
ATOM     86 1HG  LYS A 207      22.422 101.521  53.309  1.00  0.00           H  
ATOM     87 2HG  LYS A 207      23.345 102.383  54.548  1.00  0.00           H  
ATOM     88 1HD  LYS A 207      21.206 103.441  55.331  1.00  0.00           H  
ATOM     89 2HD  LYS A 207      20.329 102.434  54.169  1.00  0.00           H  
ATOM     90 1HE  LYS A 207      21.256 100.400  55.271  1.00  0.00           H  
ATOM     91 2HE  LYS A 207      22.060 101.430  56.459  1.00  0.00           H  
ATOM     92 1HZ  LYS A 207      19.981 100.595  57.278  1.00  0.00           H  
ATOM     93 2HZ  LYS A 207      19.903 102.236  57.134  1.00  0.00           H  
ATOM     94 3HZ  LYS A 207      19.152 101.273  56.025  1.00  0.00           H  
ATOM     95  N   GLU A 208      19.678 104.511  52.036  1.00  0.00           N  
ATOM     96  CA  GLU A 208      18.236 104.543  52.253  1.00  0.00           C  
ATOM     97  C   GLU A 208      17.484 104.021  51.035  1.00  0.00           C  
ATOM     98  O   GLU A 208      16.505 103.289  51.167  1.00  0.00           O  
ATOM     99  CB  GLU A 208      17.776 105.966  52.578  1.00  0.00           C  
ATOM    100  CG  GLU A 208      16.292 106.091  52.895  1.00  0.00           C  
ATOM    101  CD  GLU A 208      15.895 107.484  53.295  1.00  0.00           C  
ATOM    102  OE1 GLU A 208      16.712 108.180  53.845  1.00  0.00           O  
ATOM    103  OE2 GLU A 208      14.769 107.852  53.049  1.00  0.00           O1-
ATOM    104  H   GLU A 208      20.191 105.381  52.008  1.00  0.00           H  
ATOM    105  HA  GLU A 208      18.006 103.888  53.094  1.00  0.00           H  
ATOM    106 1HB  GLU A 208      18.335 106.343  53.435  1.00  0.00           H  
ATOM    107 2HB  GLU A 208      17.992 106.620  51.732  1.00  0.00           H  
ATOM    108 1HG  GLU A 208      15.717 105.798  52.016  1.00  0.00           H  
ATOM    109 2HG  GLU A 208      16.046 105.402  53.702  1.00  0.00           H  
ATOM    110  N   ARG A 209      17.948 104.406  49.851  1.00  0.00           N  
ATOM    111  CA  ARG A 209      17.319 103.979  48.606  1.00  0.00           C  
ATOM    112  C   ARG A 209      17.440 102.472  48.417  1.00  0.00           C  
ATOM    113  O   ARG A 209      16.496 101.815  47.982  1.00  0.00           O  
ATOM    114  CB  ARG A 209      17.951 104.688  47.417  1.00  0.00           C  
ATOM    115  CG  ARG A 209      17.588 106.159  47.283  1.00  0.00           C  
ATOM    116  CD  ARG A 209      18.169 106.757  46.054  1.00  0.00           C  
ATOM    117  NE  ARG A 209      17.982 108.200  46.013  1.00  0.00           N  
ATOM    118  CZ  ARG A 209      16.827 108.812  45.694  1.00  0.00           C  
ATOM    119  NH1 ARG A 209      15.766 108.099  45.389  1.00  0.00           N1+
ATOM    120  NH2 ARG A 209      16.759 110.133  45.684  1.00  0.00           N  
ATOM    121  H   ARG A 209      18.757 105.010  49.811  1.00  0.00           H  
ATOM    122  HA  ARG A 209      16.259 104.225  48.662  1.00  0.00           H  
ATOM    123 1HB  ARG A 209      19.035 104.621  47.486  1.00  0.00           H  
ATOM    124 2HB  ARG A 209      17.650 104.189  46.495  1.00  0.00           H  
ATOM    125 1HG  ARG A 209      16.503 106.264  47.237  1.00  0.00           H  
ATOM    126 2HG  ARG A 209      17.969 106.708  48.145  1.00  0.00           H  
ATOM    127 1HD  ARG A 209      19.238 106.551  46.017  1.00  0.00           H  
ATOM    128 2HD  ARG A 209      17.685 106.328  45.176  1.00  0.00           H  
ATOM    129  HE  ARG A 209      18.776 108.782  46.241  1.00  0.00           H  
ATOM    130 1HH1 ARG A 209      15.817 107.090  45.395  1.00  0.00           H  
ATOM    131 2HH1 ARG A 209      14.899 108.558  45.150  1.00  0.00           H  
ATOM    132 1HH2 ARG A 209      17.575 110.682  45.919  1.00  0.00           H  
ATOM    133 2HH2 ARG A 209      15.893 110.593  45.445  1.00  0.00           H  
ATOM    134  N   LEU A 210      18.609 101.931  48.748  1.00  0.00           N  
ATOM    135  CA  LEU A 210      18.854 100.500  48.616  1.00  0.00           C  
ATOM    136  C   LEU A 210      17.962  99.698  49.554  1.00  0.00           C  
ATOM    137  O   LEU A 210      17.434  98.652  49.179  1.00  0.00           O  
ATOM    138  CB  LEU A 210      20.328 100.187  48.909  1.00  0.00           C  
ATOM    139  CG  LEU A 210      21.351 100.903  48.017  1.00  0.00           C  
ATOM    140  CD1 LEU A 210      22.711 100.897  48.698  1.00  0.00           C  
ATOM    141  CD2 LEU A 210      21.414 100.211  46.663  1.00  0.00           C  
ATOM    142  H   LEU A 210      19.345 102.527  49.100  1.00  0.00           H  
ATOM    143  HA  LEU A 210      18.613 100.209  47.594  1.00  0.00           H  
ATOM    144 1HB  LEU A 210      20.542 100.459  49.941  1.00  0.00           H  
ATOM    145 2HB  LEU A 210      20.483  99.114  48.796  1.00  0.00           H  
ATOM    146  HG  LEU A 210      21.049 101.943  47.879  1.00  0.00           H  
ATOM    147 1HD1 LEU A 210      23.438 101.406  48.064  1.00  0.00           H  
ATOM    148 2HD1 LEU A 210      22.641 101.416  49.656  1.00  0.00           H  
ATOM    149 3HD1 LEU A 210      23.031  99.869  48.864  1.00  0.00           H  
ATOM    150 1HD2 LEU A 210      22.142 100.720  46.028  1.00  0.00           H  
ATOM    151 2HD2 LEU A 210      21.716  99.172  46.798  1.00  0.00           H  
ATOM    152 3HD2 LEU A 210      20.433 100.246  46.190  1.00  0.00           H  
ATOM    153  N   GLU A 211      17.797 100.196  50.775  1.00  0.00           N  
ATOM    154  CA  GLU A 211      16.967  99.527  51.769  1.00  0.00           C  
ATOM    155  C   GLU A 211      15.505  99.499  51.337  1.00  0.00           C  
ATOM    156  O   GLU A 211      14.817  98.494  51.511  1.00  0.00           O  
ATOM    157  CB  GLU A 211      17.096 100.222  53.127  1.00  0.00           C  
ATOM    158  CG  GLU A 211      16.323  99.549  54.253  1.00  0.00           C  
ATOM    159  CD  GLU A 211      16.543 100.207  55.587  1.00  0.00           C  
ATOM    160  OE1 GLU A 211      17.295 101.149  55.647  1.00  0.00           O  
ATOM    161  OE2 GLU A 211      15.958  99.765  56.548  1.00  0.00           O1-
ATOM    162  H   GLU A 211      18.260 101.059  51.021  1.00  0.00           H  
ATOM    163  HA  GLU A 211      17.309  98.495  51.857  1.00  0.00           H  
ATOM    164 1HB  GLU A 211      18.145 100.260  53.418  1.00  0.00           H  
ATOM    165 2HB  GLU A 211      16.741 101.249  53.045  1.00  0.00           H  
ATOM    166 1HG  GLU A 211      15.259  99.579  54.017  1.00  0.00           H  
ATOM    167 2HG  GLU A 211      16.625  98.505  54.313  1.00  0.00           H  
ATOM    168  N   ARG A 212      15.040 100.608  50.777  1.00  0.00           N  
ATOM    169  CA  ARG A 212      13.658 100.714  50.320  1.00  0.00           C  
ATOM    170  C   ARG A 212      13.382  99.748  49.175  1.00  0.00           C  
ATOM    171  O   ARG A 212      12.326  99.118  49.122  1.00  0.00           O  
ATOM    172  CB  ARG A 212      13.350 102.133  49.868  1.00  0.00           C  
ATOM    173  CG  ARG A 212      13.220 103.149  50.992  1.00  0.00           C  
ATOM    174  CD  ARG A 212      12.942 104.512  50.471  1.00  0.00           C  
ATOM    175  NE  ARG A 212      12.903 105.501  51.536  1.00  0.00           N  
ATOM    176  CZ  ARG A 212      11.834 105.741  52.320  1.00  0.00           C  
ATOM    177  NH1 ARG A 212      10.725 105.057  52.146  1.00  0.00           N1+
ATOM    178  NH2 ARG A 212      11.899 106.665  53.262  1.00  0.00           N  
ATOM    179  H   ARG A 212      15.656 101.400  50.663  1.00  0.00           H  
ATOM    180  HA  ARG A 212      13.005 100.442  51.151  1.00  0.00           H  
ATOM    181 1HB  ARG A 212      14.136 102.480  49.200  1.00  0.00           H  
ATOM    182 2HB  ARG A 212      12.416 102.141  49.307  1.00  0.00           H  
ATOM    183 1HG  ARG A 212      12.399 102.859  51.649  1.00  0.00           H  
ATOM    184 2HG  ARG A 212      14.147 103.182  51.562  1.00  0.00           H  
ATOM    185 1HD  ARG A 212      13.723 104.797  49.768  1.00  0.00           H  
ATOM    186 2HD  ARG A 212      11.977 104.518  49.965  1.00  0.00           H  
ATOM    187  HE  ARG A 212      13.738 106.047  51.700  1.00  0.00           H  
ATOM    188 1HH1 ARG A 212      10.675 104.351  51.424  1.00  0.00           H  
ATOM    189 2HH1 ARG A 212       9.923 105.237  52.732  1.00  0.00           H  
ATOM    190 1HH2 ARG A 212      12.751 107.192  53.396  1.00  0.00           H  
ATOM    191 2HH2 ARG A 212      11.098 106.844  53.848  1.00  0.00           H  
ATOM    192  N   LYS A 213      14.339  99.634  48.259  1.00  0.00           N  
ATOM    193  CA  LYS A 213      14.199  98.744  47.112  1.00  0.00           C  
ATOM    194  C   LYS A 213      14.135  97.287  47.550  1.00  0.00           C  
ATOM    195  O   LYS A 213      13.348  96.503  47.017  1.00  0.00           O  
ATOM    196  CB  LYS A 213      15.356  98.949  46.133  1.00  0.00           C  
ATOM    197  CG  LYS A 213      15.303 100.262  45.362  1.00  0.00           C  
ATOM    198  CD  LYS A 213      16.559 100.461  44.525  1.00  0.00           C  
ATOM    199  CE  LYS A 213      16.548 101.811  43.825  1.00  0.00           C  
ATOM    200  NZ  LYS A 213      17.837 102.090  43.133  1.00  0.00           N1+
ATOM    201  H   LYS A 213      15.183 100.178  48.360  1.00  0.00           H  
ATOM    202  HA  LYS A 213      13.262  98.985  46.609  1.00  0.00           H  
ATOM    203 1HB  LYS A 213      16.302  98.916  46.674  1.00  0.00           H  
ATOM    204 2HB  LYS A 213      15.366  98.135  45.406  1.00  0.00           H  
ATOM    205 1HG  LYS A 213      14.435 100.263  44.705  1.00  0.00           H  
ATOM    206 2HG  LYS A 213      15.208 101.090  46.063  1.00  0.00           H  
ATOM    207 1HD  LYS A 213      17.438 100.402  45.169  1.00  0.00           H  
ATOM    208 2HD  LYS A 213      16.625  99.674  43.775  1.00  0.00           H  
ATOM    209 1HE  LYS A 213      15.745 101.833  43.090  1.00  0.00           H  
ATOM    210 2HE  LYS A 213      16.364 102.600  44.554  1.00  0.00           H  
ATOM    211 1HZ  LYS A 213      17.789 102.992  42.683  1.00  0.00           H  
ATOM    212 2HZ  LYS A 213      18.589 102.091  43.809  1.00  0.00           H  
ATOM    213 3HZ  LYS A 213      18.009 101.376  42.440  1.00  0.00           H  
ATOM    214  N   MET A 214      14.965  96.930  48.524  1.00  0.00           N  
ATOM    215  CA  MET A 214      15.003  95.566  49.036  1.00  0.00           C  
ATOM    216  C   MET A 214      13.689  95.194  49.711  1.00  0.00           C  
ATOM    217  O   MET A 214      13.190  94.080  49.550  1.00  0.00           O  
ATOM    218  CB  MET A 214      16.168  95.397  50.009  1.00  0.00           C  
ATOM    219  CG  MET A 214      17.544  95.485  49.364  1.00  0.00           C  
ATOM    220  SD  MET A 214      18.881  95.157  50.531  1.00  0.00           S  
ATOM    221  CE  MET A 214      20.312  95.442  49.493  1.00  0.00           C  
ATOM    222  H   MET A 214      15.586  97.621  48.921  1.00  0.00           H  
ATOM    223  HA  MET A 214      15.147  94.891  48.191  1.00  0.00           H  
ATOM    224 1HB  MET A 214      16.113  96.168  50.780  1.00  0.00           H  
ATOM    225 2HB  MET A 214      16.093  94.431  50.506  1.00  0.00           H  
ATOM    226 1HG  MET A 214      17.611  94.762  48.550  1.00  0.00           H  
ATOM    227 2HG  MET A 214      17.688  96.481  48.947  1.00  0.00           H  
ATOM    228 1HE  MET A 214      21.221  95.277  50.074  1.00  0.00           H  
ATOM    229 2HE  MET A 214      20.292  94.753  48.647  1.00  0.00           H  
ATOM    230 3HE  MET A 214      20.298  96.467  49.125  1.00  0.00           H  
ATOM    231  N   GLU A 215      13.135  96.133  50.470  1.00  0.00           N  
ATOM    232  CA  GLU A 215      11.878  95.904  51.174  1.00  0.00           C  
ATOM    233  C   GLU A 215      10.728  95.698  50.195  1.00  0.00           C  
ATOM    234  O   GLU A 215       9.872  94.838  50.401  1.00  0.00           O  
ATOM    235  CB  GLU A 215      11.565  97.079  52.103  1.00  0.00           C  
ATOM    236  CG  GLU A 215      10.295  96.911  52.924  1.00  0.00           C  
ATOM    237  CD  GLU A 215      10.376  95.771  53.901  1.00  0.00           C  
ATOM    238  OE1 GLU A 215      11.467  95.367  54.225  1.00  0.00           O  
ATOM    239  OE2 GLU A 215       9.345  95.302  54.323  1.00  0.00           O1-
ATOM    240  H   GLU A 215      13.596  97.026  50.564  1.00  0.00           H  
ATOM    241  HA  GLU A 215      11.981  94.995  51.766  1.00  0.00           H  
ATOM    242 1HB  GLU A 215      12.394  97.226  52.796  1.00  0.00           H  
ATOM    243 2HB  GLU A 215      11.465  97.992  51.515  1.00  0.00           H  
ATOM    244 1HG  GLU A 215      10.105  97.832  53.474  1.00  0.00           H  
ATOM    245 2HG  GLU A 215       9.457  96.745  52.248  1.00  0.00           H  
ATOM    246  N   ARG A 216      10.718  96.491  49.130  1.00  0.00           N  
ATOM    247  CA  ARG A 216       9.672  96.397  48.116  1.00  0.00           C  
ATOM    248  C   ARG A 216       9.721  95.056  47.397  1.00  0.00           C  
ATOM    249  O   ARG A 216       8.687  94.448  47.123  1.00  0.00           O  
ATOM    250  CB  ARG A 216       9.810  97.519  47.097  1.00  0.00           C  
ATOM    251  CG  ARG A 216       9.423  98.898  47.608  1.00  0.00           C  
ATOM    252  CD  ARG A 216       9.741  99.959  46.619  1.00  0.00           C  
ATOM    253  NE  ARG A 216       9.355 101.278  47.095  1.00  0.00           N  
ATOM    254  CZ  ARG A 216       9.676 102.436  46.487  1.00  0.00           C  
ATOM    255  NH1 ARG A 216      10.388 102.422  45.381  1.00  0.00           N1+
ATOM    256  NH2 ARG A 216       9.276 103.586  47.000  1.00  0.00           N  
ATOM    257  H   ARG A 216      11.448  97.178  49.019  1.00  0.00           H  
ATOM    258  HA  ARG A 216       8.706  96.472  48.617  1.00  0.00           H  
ATOM    259 1HB  ARG A 216      10.842  97.573  46.754  1.00  0.00           H  
ATOM    260 2HB  ARG A 216       9.187  97.302  46.230  1.00  0.00           H  
ATOM    261 1HG  ARG A 216       8.352  98.924  47.808  1.00  0.00           H  
ATOM    262 2HG  ARG A 216       9.969  99.112  48.528  1.00  0.00           H  
ATOM    263 1HD  ARG A 216      10.813  99.967  46.426  1.00  0.00           H  
ATOM    264 2HD  ARG A 216       9.207  99.762  45.690  1.00  0.00           H  
ATOM    265  HE  ARG A 216       8.806 101.329  47.943  1.00  0.00           H  
ATOM    266 1HH1 ARG A 216      10.694 101.542  44.989  1.00  0.00           H  
ATOM    267 2HH1 ARG A 216      10.629 103.289  44.925  1.00  0.00           H  
ATOM    268 1HH2 ARG A 216       8.729 103.597  47.850  1.00  0.00           H  
ATOM    269 2HH2 ARG A 216       9.517 104.453  46.544  1.00  0.00           H  
ATOM    270  N   ILE A 217      10.930  94.596  47.095  1.00  0.00           N  
ATOM    271  CA  ILE A 217      11.119  93.325  46.407  1.00  0.00           C  
ATOM    272  C   ILE A 217      10.644  92.159  47.266  1.00  0.00           C  
ATOM    273  O   ILE A 217      10.020  91.222  46.767  1.00  0.00           O  
ATOM    274  CB  ILE A 217      12.598  93.118  46.032  1.00  0.00           C  
ATOM    275  CG1 ILE A 217      13.031  94.145  44.982  1.00  0.00           C  
ATOM    276  CG2 ILE A 217      12.824  91.703  45.522  1.00  0.00           C  
ATOM    277  CD1 ILE A 217      12.407  93.928  43.623  1.00  0.00           C  
ATOM    278  H   ILE A 217      11.743  95.143  47.349  1.00  0.00           H  
ATOM    279  HA  ILE A 217      10.515  93.340  45.499  1.00  0.00           H  
ATOM    280  HB  ILE A 217      13.222  93.282  46.910  1.00  0.00           H  
ATOM    281 1HG1 ILE A 217      12.769  95.146  45.323  1.00  0.00           H  
ATOM    282 2HG1 ILE A 217      14.115  94.113  44.867  1.00  0.00           H  
ATOM    283 1HG2 ILE A 217      13.874  91.574  45.261  1.00  0.00           H  
ATOM    284 2HG2 ILE A 217      12.554  90.989  46.299  1.00  0.00           H  
ATOM    285 3HG2 ILE A 217      12.207  91.531  44.640  1.00  0.00           H  
ATOM    286 1HD1 ILE A 217      12.762  94.694  42.933  1.00  0.00           H  
ATOM    287 2HD1 ILE A 217      12.686  92.944  43.246  1.00  0.00           H  
ATOM    288 3HD1 ILE A 217      11.323  93.991  43.706  1.00  0.00           H  
ATOM    289  N   ALA A 218      10.943  92.222  48.559  1.00  0.00           N  
ATOM    290  CA  ALA A 218      10.546  91.172  49.489  1.00  0.00           C  
ATOM    291  C   ALA A 218       9.031  91.087  49.611  1.00  0.00           C  
ATOM    292  O   ALA A 218       8.462  89.997  49.662  1.00  0.00           O  
ATOM    293  CB  ALA A 218      11.175  91.409  50.854  1.00  0.00           C  
ATOM    294  H   ALA A 218      11.459  93.019  48.906  1.00  0.00           H  
ATOM    295  HA  ALA A 218      10.903  90.219  49.095  1.00  0.00           H  
ATOM    296 1HB  ALA A 218      10.870  90.617  51.538  1.00  0.00           H  
ATOM    297 2HB  ALA A 218      12.261  91.409  50.760  1.00  0.00           H  
ATOM    298 3HB  ALA A 218      10.845  92.371  51.244  1.00  0.00           H  
ATOM    299  N   GLN A 219       8.382  92.246  49.661  1.00  0.00           N  
ATOM    300  CA  GLN A 219       6.931  92.307  49.779  1.00  0.00           C  
ATOM    301  C   GLN A 219       6.253  91.722  48.548  1.00  0.00           C  
ATOM    302  O   GLN A 219       5.256  91.008  48.656  1.00  0.00           O  
ATOM    303  CB  GLN A 219       6.470  93.751  49.992  1.00  0.00           C  
ATOM    304  CG  GLN A 219       6.844  94.330  51.346  1.00  0.00           C  
ATOM    305  CD  GLN A 219       6.441  95.786  51.484  1.00  0.00           C  
ATOM    306  NE2 GLN A 219       6.760  96.382  52.627  1.00  0.00           N  
ATOM    307  OE1 GLN A 219       5.848  96.370  50.572  1.00  0.00           O  
ATOM    308  H   GLN A 219       8.908  93.108  49.617  1.00  0.00           H  
ATOM    309  HA  GLN A 219       6.634  91.707  50.640  1.00  0.00           H  
ATOM    310 1HB  GLN A 219       6.904  94.389  49.222  1.00  0.00           H  
ATOM    311 2HB  GLN A 219       5.386  93.806  49.890  1.00  0.00           H  
ATOM    312 1HG  GLN A 219       6.338  93.760  52.126  1.00  0.00           H  
ATOM    313 2HG  GLN A 219       7.924  94.261  51.474  1.00  0.00           H  
ATOM    314 1HE2 GLN A 219       6.520  97.342  52.775  1.00  0.00           H  
ATOM    315 2HE2 GLN A 219       7.241  95.872  53.340  1.00  0.00           H  
ATOM    316  N   THR A 220       6.799  92.028  47.376  1.00  0.00           N  
ATOM    317  CA  THR A 220       6.248  91.534  46.121  1.00  0.00           C  
ATOM    318  C   THR A 220       6.359  90.016  46.030  1.00  0.00           C  
ATOM    319  O   THR A 220       5.572  89.366  45.341  1.00  0.00           O  
ATOM    320  CB  THR A 220       6.955  92.179  44.914  1.00  0.00           C  
ATOM    321  CG2 THR A 220       6.404  91.619  43.612  1.00  0.00           C  
ATOM    322  OG1 THR A 220       6.756  93.598  44.943  1.00  0.00           O  
ATOM    323  H   THR A 220       7.618  92.620  47.356  1.00  0.00           H  
ATOM    324  HA  THR A 220       5.191  91.793  46.090  1.00  0.00           H  
ATOM    325  HB  THR A 220       8.024  91.974  44.968  1.00  0.00           H  
ATOM    326  HG1 THR A 220       7.355  93.992  45.581  1.00  0.00           H  
ATOM    327 1HG2 THR A 220       6.916  92.085  42.770  1.00  0.00           H  
ATOM    328 2HG2 THR A 220       6.565  90.541  43.582  1.00  0.00           H  
ATOM    329 3HG2 THR A 220       5.337  91.828  43.549  1.00  0.00           H  
ATOM    330  N   GLY A 221       7.306  89.427  46.699  1.00  0.00           N  
ATOM    331  CA  GLY A 221       7.236  87.979  46.771  1.00  0.00           C  
ATOM    332  C   GLY A 221       7.828  87.402  45.505  1.00  0.00           C  
ATOM    333  O   GLY A 221       7.402  86.345  45.036  1.00  0.00           O  
ATOM    334  H   GLY A 221       8.028  89.989  47.129  1.00  0.00           H  
ATOM    335 1HA  GLY A 221       7.779  87.632  47.650  1.00  0.00           H  
ATOM    336 2HA  GLY A 221       6.197  87.669  46.892  1.00  0.00           H  
ATOM    337  N   ALA A 222       8.810  88.118  44.976  1.00  0.00           N  
ATOM    338  CA  ALA A 222       9.506  87.728  43.767  1.00  0.00           C  
ATOM    339  C   ALA A 222      10.298  86.442  43.978  1.00  0.00           C  
ATOM    340  O   ALA A 222      10.783  86.176  45.077  1.00  0.00           O  
ATOM    341  CB  ALA A 222      10.423  88.848  43.301  1.00  0.00           C  
ATOM    342  H   ALA A 222       9.094  88.975  45.431  1.00  0.00           H  
ATOM    343  HA  ALA A 222       8.768  87.559  42.982  1.00  0.00           H  
ATOM    344 1HB  ALA A 222      10.937  88.543  42.389  1.00  0.00           H  
ATOM    345 2HB  ALA A 222       9.834  89.743  43.104  1.00  0.00           H  
ATOM    346 3HB  ALA A 222      11.157  89.062  44.077  1.00  0.00           H  
ATOM    347  N   PRO A 223      10.419  85.655  42.917  1.00  0.00           N  
ATOM    348  CA  PRO A 223      11.072  84.359  42.996  1.00  0.00           C  
ATOM    349  C   PRO A 223      12.509  84.487  43.489  1.00  0.00           C  
ATOM    350  O   PRO A 223      13.188  85.476  43.209  1.00  0.00           O  
ATOM    351  CB  PRO A 223      11.016  83.860  41.549  1.00  0.00           C  
ATOM    352  CG  PRO A 223       9.789  84.498  40.990  1.00  0.00           C  
ATOM    353  CD  PRO A 223       9.786  85.882  41.584  1.00  0.00           C  
ATOM    354  HA  PRO A 223      10.521  83.734  43.698  1.00  0.00           H  
ATOM    355 1HB  PRO A 223      11.932  84.152  41.014  1.00  0.00           H  
ATOM    356 2HB  PRO A 223      10.970  82.761  41.532  1.00  0.00           H  
ATOM    357 1HG  PRO A 223       9.834  84.509  39.891  1.00  0.00           H  
ATOM    358 2HG  PRO A 223       8.899  83.918  41.267  1.00  0.00           H  
ATOM    359 1HD  PRO A 223      10.391  86.553  40.957  1.00  0.00           H  
ATOM    360 2HD  PRO A 223       8.750  86.248  41.655  1.00  0.00           H  
ATOM    361  N   PRO A 224      12.965  83.479  44.227  1.00  0.00           N  
ATOM    362  CA  PRO A 224      14.192  83.584  45.008  1.00  0.00           C  
ATOM    363  C   PRO A 224      15.386  83.980  44.155  1.00  0.00           C  
ATOM    364  O   PRO A 224      16.271  84.706  44.609  1.00  0.00           O  
ATOM    365  CB  PRO A 224      14.354  82.169  45.574  1.00  0.00           C  
ATOM    366  CG  PRO A 224      12.956  81.703  45.799  1.00  0.00           C  
ATOM    367  CD  PRO A 224      12.185  82.255  44.630  1.00  0.00           C  
ATOM    368  HA  PRO A 224      14.052  84.352  45.769  1.00  0.00           H  
ATOM    369 1HB  PRO A 224      14.905  81.539  44.860  1.00  0.00           H  
ATOM    370 2HB  PRO A 224      14.947  82.202  46.500  1.00  0.00           H  
ATOM    371 1HG  PRO A 224      12.926  80.603  45.846  1.00  0.00           H  
ATOM    372 2HG  PRO A 224      12.583  82.075  46.766  1.00  0.00           H  
ATOM    373 1HD  PRO A 224      12.172  81.514  43.817  1.00  0.00           H  
ATOM    374 2HD  PRO A 224      11.161  82.499  44.949  1.00  0.00           H  
ATOM    375  N   ARG A 225      15.424  83.508  42.914  1.00  0.00           N  
ATOM    376  CA  ARG A 225      16.524  83.851  42.032  1.00  0.00           C  
ATOM    377  C   ARG A 225      16.483  85.335  41.678  1.00  0.00           C  
ATOM    378  O   ARG A 225      17.521  85.993  41.606  1.00  0.00           O  
ATOM    379  CB  ARG A 225      16.470  83.020  40.760  1.00  0.00           C  
ATOM    380  CG  ARG A 225      16.713  81.532  40.957  1.00  0.00           C  
ATOM    381  CD  ARG A 225      16.973  80.842  39.668  1.00  0.00           C  
ATOM    382  NE  ARG A 225      15.870  81.003  38.734  1.00  0.00           N  
ATOM    383  CZ  ARG A 225      14.765  80.233  38.714  1.00  0.00           C  
ATOM    384  NH1 ARG A 225      14.631  79.254  39.581  1.00  0.00           N1+
ATOM    385  NH2 ARG A 225      13.816  80.461  37.823  1.00  0.00           N  
ATOM    386  H   ARG A 225      14.679  82.907  42.593  1.00  0.00           H  
ATOM    387  HA  ARG A 225      17.456  83.654  42.560  1.00  0.00           H  
ATOM    388 1HB  ARG A 225      15.493  83.135  40.291  1.00  0.00           H  
ATOM    389 2HB  ARG A 225      17.216  83.385  40.054  1.00  0.00           H  
ATOM    390 1HG  ARG A 225      17.578  81.387  41.604  1.00  0.00           H  
ATOM    391 2HG  ARG A 225      15.835  81.078  41.418  1.00  0.00           H  
ATOM    392 1HD  ARG A 225      17.871  81.254  39.209  1.00  0.00           H  
ATOM    393 2HD  ARG A 225      17.114  79.776  39.847  1.00  0.00           H  
ATOM    394  HE  ARG A 225      15.937  81.747  38.052  1.00  0.00           H  
ATOM    395 1HH1 ARG A 225      15.356  79.079  40.262  1.00  0.00           H  
ATOM    396 2HH1 ARG A 225      13.803  78.676  39.566  1.00  0.00           H  
ATOM    397 1HH2 ARG A 225      13.919  81.214  37.157  1.00  0.00           H  
ATOM    398 2HH2 ARG A 225      12.988  79.884  37.809  1.00  0.00           H  
ATOM    399  N   SER A 226      15.280  85.865  41.456  1.00  0.00           N  
ATOM    400  CA  SER A 226      15.142  87.281  41.143  1.00  0.00           C  
ATOM    401  C   SER A 226      15.515  88.149  42.337  1.00  0.00           C  
ATOM    402  O   SER A 226      16.171  89.180  42.187  1.00  0.00           O  
ATOM    403  CB  SER A 226      13.721  87.584  40.711  1.00  0.00           C  
ATOM    404  OG  SER A 226      13.428  86.976  39.483  1.00  0.00           O  
ATOM    405  H   SER A 226      14.464  85.271  41.509  1.00  0.00           H  
ATOM    406  HA  SER A 226      15.830  87.517  40.331  1.00  0.00           H  
ATOM    407 1HB  SER A 226      13.026  87.228  41.471  1.00  0.00           H  
ATOM    408 2HB  SER A 226      13.588  88.662  40.627  1.00  0.00           H  
ATOM    409  HG  SER A 226      12.523  87.220  39.276  1.00  0.00           H  
ATOM    410  N   LEU A 227      15.092  87.729  43.523  1.00  0.00           N  
ATOM    411  CA  LEU A 227      15.382  88.466  44.747  1.00  0.00           C  
ATOM    412  C   LEU A 227      16.877  88.489  45.035  1.00  0.00           C  
ATOM    413  O   LEU A 227      17.423  89.514  45.447  1.00  0.00           O  
ATOM    414  CB  LEU A 227      14.635  87.842  45.932  1.00  0.00           C  
ATOM    415  CG  LEU A 227      14.690  88.634  47.245  1.00  0.00           C  
ATOM    416  CD1 LEU A 227      13.298  88.696  47.859  1.00  0.00           C  
ATOM    417  CD2 LEU A 227      15.679  87.977  48.194  1.00  0.00           C  
ATOM    418  H   LEU A 227      14.557  86.873  43.581  1.00  0.00           H  
ATOM    419  HA  LEU A 227      15.052  89.496  44.607  1.00  0.00           H  
ATOM    420 1HB  LEU A 227      13.588  87.724  45.661  1.00  0.00           H  
ATOM    421 2HB  LEU A 227      15.052  86.854  46.124  1.00  0.00           H  
ATOM    422  HG  LEU A 227      15.008  89.657  47.038  1.00  0.00           H  
ATOM    423 1HD1 LEU A 227      13.336  89.259  48.791  1.00  0.00           H  
ATOM    424 2HD1 LEU A 227      12.615  89.188  47.167  1.00  0.00           H  
ATOM    425 3HD1 LEU A 227      12.945  87.684  48.061  1.00  0.00           H  
ATOM    426 1HD2 LEU A 227      15.718  88.541  49.127  1.00  0.00           H  
ATOM    427 2HD2 LEU A 227      15.361  86.955  48.402  1.00  0.00           H  
ATOM    428 3HD2 LEU A 227      16.667  87.963  47.736  1.00  0.00           H  
ATOM    429  N   ILE A 228      17.534  87.356  44.818  1.00  0.00           N  
ATOM    430  CA  ILE A 228      18.969  87.244  45.055  1.00  0.00           C  
ATOM    431  C   ILE A 228      19.754  88.145  44.109  1.00  0.00           C  
ATOM    432  O   ILE A 228      20.725  88.785  44.512  1.00  0.00           O  
ATOM    433  CB  ILE A 228      19.440  85.788  44.890  1.00  0.00           C  
ATOM    434  CG1 ILE A 228      19.006  84.946  46.091  1.00  0.00           C  
ATOM    435  CG2 ILE A 228      20.951  85.736  44.718  1.00  0.00           C  
ATOM    436  CD1 ILE A 228      19.192  83.459  45.895  1.00  0.00           C  
ATOM    437  H   ILE A 228      17.028  86.551  44.480  1.00  0.00           H  
ATOM    438  HA  ILE A 228      19.170  87.573  46.073  1.00  0.00           H  
ATOM    439  HB  ILE A 228      18.969  85.350  44.010  1.00  0.00           H  
ATOM    440 1HG1 ILE A 228      19.574  85.247  46.972  1.00  0.00           H  
ATOM    441 2HG1 ILE A 228      17.953  85.132  46.303  1.00  0.00           H  
ATOM    442 1HG2 ILE A 228      21.269  84.701  44.603  1.00  0.00           H  
ATOM    443 2HG2 ILE A 228      21.237  86.303  43.832  1.00  0.00           H  
ATOM    444 3HG2 ILE A 228      21.434  86.168  45.595  1.00  0.00           H  
ATOM    445 1HD1 ILE A 228      18.861  82.930  46.788  1.00  0.00           H  
ATOM    446 2HD1 ILE A 228      18.603  83.130  45.038  1.00  0.00           H  
ATOM    447 3HD1 ILE A 228      20.246  83.244  45.717  1.00  0.00           H  
ATOM    448  N   ILE A 229      19.328  88.189  42.852  1.00  0.00           N  
ATOM    449  CA  ILE A 229      19.992  89.012  41.847  1.00  0.00           C  
ATOM    450  C   ILE A 229      19.868  90.494  42.181  1.00  0.00           C  
ATOM    451  O   ILE A 229      20.821  91.256  42.023  1.00  0.00           O  
ATOM    452  CB  ILE A 229      19.407  88.749  40.447  1.00  0.00           C  
ATOM    453  CG1 ILE A 229      19.779  87.344  39.969  1.00  0.00           C  
ATOM    454  CG2 ILE A 229      19.897  89.798  39.461  1.00  0.00           C  
ATOM    455  CD1 ILE A 229      21.257  87.158  39.710  1.00  0.00           C  
ATOM    456  H   ILE A 229      18.525  87.640  42.585  1.00  0.00           H  
ATOM    457  HA  ILE A 229      21.051  88.758  41.847  1.00  0.00           H  
ATOM    458  HB  ILE A 229      18.319  88.788  40.495  1.00  0.00           H  
ATOM    459 1HG1 ILE A 229      19.468  86.611  40.713  1.00  0.00           H  
ATOM    460 2HG1 ILE A 229      19.242  87.119  39.047  1.00  0.00           H  
ATOM    461 1HG2 ILE A 229      19.474  89.597  38.477  1.00  0.00           H  
ATOM    462 2HG2 ILE A 229      19.583  90.786  39.795  1.00  0.00           H  
ATOM    463 3HG2 ILE A 229      20.985  89.763  39.403  1.00  0.00           H  
ATOM    464 1HD1 ILE A 229      21.442  86.137  39.374  1.00  0.00           H  
ATOM    465 2HD1 ILE A 229      21.583  87.858  38.941  1.00  0.00           H  
ATOM    466 3HD1 ILE A 229      21.813  87.342  40.628  1.00  0.00           H  
ATOM    467  N   LEU A 230      18.689  90.895  42.640  1.00  0.00           N  
ATOM    468  CA  LEU A 230      18.438  92.287  42.996  1.00  0.00           C  
ATOM    469  C   LEU A 230      19.299  92.718  44.176  1.00  0.00           C  
ATOM    470  O   LEU A 230      19.834  93.826  44.198  1.00  0.00           O  
ATOM    471  CB  LEU A 230      16.957  92.492  43.335  1.00  0.00           C  
ATOM    472  CG  LEU A 230      16.505  93.947  43.502  1.00  0.00           C  
ATOM    473  CD1 LEU A 230      16.711  94.381  44.946  1.00  0.00           C  
ATOM    474  CD2 LEU A 230      17.290  94.834  42.547  1.00  0.00           C  
ATOM    475  H   LEU A 230      17.945  90.221  42.746  1.00  0.00           H  
ATOM    476  HA  LEU A 230      18.710  92.909  42.142  1.00  0.00           H  
ATOM    477 1HB  LEU A 230      16.355  92.047  42.544  1.00  0.00           H  
ATOM    478 2HB  LEU A 230      16.738  91.969  44.266  1.00  0.00           H  
ATOM    479  HG  LEU A 230      15.442  94.026  43.278  1.00  0.00           H  
ATOM    480 1HD1 LEU A 230      16.391  95.415  45.065  1.00  0.00           H  
ATOM    481 2HD1 LEU A 230      16.124  93.742  45.605  1.00  0.00           H  
ATOM    482 3HD1 LEU A 230      17.766  94.296  45.205  1.00  0.00           H  
ATOM    483 1HD2 LEU A 230      16.969  95.870  42.665  1.00  0.00           H  
ATOM    484 2HD2 LEU A 230      18.356  94.757  42.772  1.00  0.00           H  
ATOM    485 3HD2 LEU A 230      17.112  94.513  41.521  1.00  0.00           H  
ATOM    486  N   LEU A 231      19.429  91.833  45.160  1.00  0.00           N  
ATOM    487  CA  LEU A 231      20.225  92.119  46.348  1.00  0.00           C  
ATOM    488  C   LEU A 231      21.699  92.284  45.997  1.00  0.00           C  
ATOM    489  O   LEU A 231      22.376  93.166  46.523  1.00  0.00           O  
ATOM    490  CB  LEU A 231      20.063  90.995  47.380  1.00  0.00           C  
ATOM    491  CG  LEU A 231      18.640  90.784  47.912  1.00  0.00           C  
ATOM    492  CD1 LEU A 231      18.577  89.476  48.690  1.00  0.00           C  
ATOM    493  CD2 LEU A 231      18.245  91.962  48.791  1.00  0.00           C  
ATOM    494  H   LEU A 231      18.965  90.938  45.083  1.00  0.00           H  
ATOM    495  HA  LEU A 231      19.874  93.062  46.770  1.00  0.00           H  
ATOM    496 1HB  LEU A 231      20.389  90.060  46.927  1.00  0.00           H  
ATOM    497 2HB  LEU A 231      20.707  91.211  48.231  1.00  0.00           H  
ATOM    498  HG  LEU A 231      17.945  90.706  47.076  1.00  0.00           H  
ATOM    499 1HD1 LEU A 231      17.566  89.325  49.069  1.00  0.00           H  
ATOM    500 2HD1 LEU A 231      18.845  88.649  48.033  1.00  0.00           H  
ATOM    501 3HD1 LEU A 231      19.274  89.517  49.526  1.00  0.00           H  
ATOM    502 1HD2 LEU A 231      17.233  91.812  49.167  1.00  0.00           H  
ATOM    503 2HD2 LEU A 231      18.939  92.038  49.629  1.00  0.00           H  
ATOM    504 3HD2 LEU A 231      18.280  92.881  48.204  1.00  0.00           H  
ATOM    505  N   GLU A 232      22.188  91.429  45.104  1.00  0.00           N  
ATOM    506  CA  GLU A 232      23.582  91.480  44.682  1.00  0.00           C  
ATOM    507  C   GLU A 232      23.888  92.777  43.943  1.00  0.00           C  
ATOM    508  O   GLU A 232      24.942  93.379  44.140  1.00  0.00           O  
ATOM    509  CB  GLU A 232      23.912  90.282  43.789  1.00  0.00           C  
ATOM    510  CG  GLU A 232      23.933  88.944  44.514  1.00  0.00           C  
ATOM    511  CD  GLU A 232      24.189  87.783  43.593  1.00  0.00           C  
ATOM    512  OE1 GLU A 232      24.236  87.992  42.405  1.00  0.00           O  
ATOM    513  OE2 GLU A 232      24.338  86.687  44.079  1.00  0.00           O1-
ATOM    514  H   GLU A 232      21.580  90.727  44.710  1.00  0.00           H  
ATOM    515  HA  GLU A 232      24.208  91.448  45.574  1.00  0.00           H  
ATOM    516 1HB  GLU A 232      23.180  90.215  42.984  1.00  0.00           H  
ATOM    517 2HB  GLU A 232      24.890  90.429  43.330  1.00  0.00           H  
ATOM    518 1HG  GLU A 232      24.711  88.967  45.276  1.00  0.00           H  
ATOM    519 2HG  GLU A 232      22.977  88.800  45.015  1.00  0.00           H  
ATOM    520  N   VAL A 233      22.960  93.200  43.092  1.00  0.00           N  
ATOM    521  CA  VAL A 233      23.128  94.427  42.322  1.00  0.00           C  
ATOM    522  C   VAL A 233      23.173  95.646  43.233  1.00  0.00           C  
ATOM    523  O   VAL A 233      23.970  96.560  43.022  1.00  0.00           O  
ATOM    524  CB  VAL A 233      21.976  94.586  41.312  1.00  0.00           C  
ATOM    525  CG1 VAL A 233      21.976  95.989  40.721  1.00  0.00           C  
ATOM    526  CG2 VAL A 233      22.099  93.539  40.216  1.00  0.00           C  
ATOM    527  H   VAL A 233      22.116  92.658  42.975  1.00  0.00           H  
ATOM    528  HA  VAL A 233      24.082  94.365  41.796  1.00  0.00           H  
ATOM    529  HB  VAL A 233      21.027  94.458  41.833  1.00  0.00           H  
ATOM    530 1HG1 VAL A 233      21.156  96.084  40.010  1.00  0.00           H  
ATOM    531 2HG1 VAL A 233      21.851  96.720  41.519  1.00  0.00           H  
ATOM    532 3HG1 VAL A 233      22.922  96.167  40.209  1.00  0.00           H  
ATOM    533 1HG2 VAL A 233      21.281  93.658  39.506  1.00  0.00           H  
ATOM    534 2HG2 VAL A 233      23.051  93.664  39.698  1.00  0.00           H  
ATOM    535 3HG2 VAL A 233      22.055  92.543  40.657  1.00  0.00           H  
ATOM    536  N   LEU A 234      22.312  95.655  44.244  1.00  0.00           N  
ATOM    537  CA  LEU A 234      22.250  96.764  45.188  1.00  0.00           C  
ATOM    538  C   LEU A 234      23.541  96.876  45.990  1.00  0.00           C  
ATOM    539  O   LEU A 234      24.039  97.975  46.233  1.00  0.00           O  
ATOM    540  CB  LEU A 234      21.062  96.584  46.140  1.00  0.00           C  
ATOM    541  CG  LEU A 234      19.672  96.688  45.500  1.00  0.00           C  
ATOM    542  CD1 LEU A 234      18.625  96.897  46.587  1.00  0.00           C  
ATOM    543  CD2 LEU A 234      19.659  97.835  44.500  1.00  0.00           C  
ATOM    544  H   LEU A 234      21.683  94.873  44.362  1.00  0.00           H  
ATOM    545  HA  LEU A 234      22.129  97.686  44.620  1.00  0.00           H  
ATOM    546 1HB  LEU A 234      21.137  95.603  46.609  1.00  0.00           H  
ATOM    547 2HB  LEU A 234      21.125  97.341  46.923  1.00  0.00           H  
ATOM    548  HG  LEU A 234      19.438  95.756  44.987  1.00  0.00           H  
ATOM    549 1HD1 LEU A 234      17.638  96.972  46.131  1.00  0.00           H  
ATOM    550 2HD1 LEU A 234      18.644  96.054  47.276  1.00  0.00           H  
ATOM    551 3HD1 LEU A 234      18.845  97.816  47.131  1.00  0.00           H  
ATOM    552 1HD2 LEU A 234      18.671  97.909  44.045  1.00  0.00           H  
ATOM    553 2HD2 LEU A 234      19.891  98.768  45.013  1.00  0.00           H  
ATOM    554 3HD2 LEU A 234      20.403  97.650  43.726  1.00  0.00           H  
ATOM    555  N   LEU A 235      24.076  95.731  46.401  1.00  0.00           N  
ATOM    556  CA  LEU A 235      25.310  95.700  47.176  1.00  0.00           C  
ATOM    557  C   LEU A 235      26.487  96.221  46.363  1.00  0.00           C  
ATOM    558  O   LEU A 235      27.334  96.955  46.875  1.00  0.00           O  
ATOM    559  CB  LEU A 235      25.600  94.270  47.650  1.00  0.00           C  
ATOM    560  CG  LEU A 235      26.647  94.138  48.765  1.00  0.00           C  
ATOM    561  CD1 LEU A 235      26.111  94.771  50.042  1.00  0.00           C  
ATOM    562  CD2 LEU A 235      26.979  92.670  48.981  1.00  0.00           C  
ATOM    563  H   LEU A 235      23.618  94.862  46.169  1.00  0.00           H  
ATOM    564  HA  LEU A 235      25.184  96.354  48.040  1.00  0.00           H  
ATOM    565 1HB  LEU A 235      24.674  93.828  48.012  1.00  0.00           H  
ATOM    566 2HB  LEU A 235      25.949  93.685  46.800  1.00  0.00           H  
ATOM    567  HG  LEU A 235      27.552  94.677  48.480  1.00  0.00           H  
ATOM    568 1HD1 LEU A 235      26.855  94.678  50.834  1.00  0.00           H  
ATOM    569 2HD1 LEU A 235      25.902  95.826  49.866  1.00  0.00           H  
ATOM    570 3HD1 LEU A 235      25.196  94.264  50.342  1.00  0.00           H  
ATOM    571 1HD2 LEU A 235      27.722  92.577  49.772  1.00  0.00           H  
ATOM    572 2HD2 LEU A 235      26.075  92.130  49.267  1.00  0.00           H  
ATOM    573 3HD2 LEU A 235      27.375  92.247  48.057  1.00  0.00           H  
ATOM    574  N   GLU A 236      26.536  95.839  45.091  1.00  0.00           N  
ATOM    575  CA  GLU A 236      27.610  96.266  44.202  1.00  0.00           C  
ATOM    576  C   GLU A 236      27.576  97.773  43.984  1.00  0.00           C  
ATOM    577  O   GLU A 236      28.615  98.432  43.963  1.00  0.00           O  
ATOM    578  CB  GLU A 236      27.511  95.543  42.858  1.00  0.00           C  
ATOM    579  CG  GLU A 236      27.918  94.077  42.900  1.00  0.00           C  
ATOM    580  CD  GLU A 236      27.665  93.363  41.603  1.00  0.00           C  
ATOM    581  OE1 GLU A 236      27.084  93.954  40.723  1.00  0.00           O  
ATOM    582  OE2 GLU A 236      28.052  92.223  41.489  1.00  0.00           O1-
ATOM    583  H   GLU A 236      25.812  95.235  44.731  1.00  0.00           H  
ATOM    584  HA  GLU A 236      28.562  96.020  44.677  1.00  0.00           H  
ATOM    585 1HB  GLU A 236      26.486  95.595  42.492  1.00  0.00           H  
ATOM    586 2HB  GLU A 236      28.146  96.046  42.126  1.00  0.00           H  
ATOM    587 1HG  GLU A 236      28.980  94.012  43.137  1.00  0.00           H  
ATOM    588 2HG  GLU A 236      27.364  93.581  43.697  1.00  0.00           H  
ATOM    589  N   LYS A 237      26.373  98.313  43.820  1.00  0.00           N  
ATOM    590  CA  LYS A 237      26.199  99.745  43.600  1.00  0.00           C  
ATOM    591  C   LYS A 237      26.643 100.546  44.818  1.00  0.00           C  
ATOM    592  O   LYS A 237      27.277 101.593  44.686  1.00  0.00           O  
ATOM    593  CB  LYS A 237      24.741 100.063  43.264  1.00  0.00           C  
ATOM    594  CG  LYS A 237      24.316  99.654  41.860  1.00  0.00           C  
ATOM    595  CD  LYS A 237      22.817  99.830  41.664  1.00  0.00           C  
ATOM    596  CE  LYS A 237      22.442 101.300  41.547  1.00  0.00           C  
ATOM    597  NZ  LYS A 237      23.013 101.924  40.322  1.00  0.00           N1+
ATOM    598  H   LYS A 237      25.557  97.718  43.845  1.00  0.00           H  
ATOM    599  HA  LYS A 237      26.831 100.039  42.760  1.00  0.00           H  
ATOM    600 1HB  LYS A 237      24.086  99.558  43.973  1.00  0.00           H  
ATOM    601 2HB  LYS A 237      24.570 101.135  43.366  1.00  0.00           H  
ATOM    602 1HG  LYS A 237      24.844 100.264  41.127  1.00  0.00           H  
ATOM    603 2HG  LYS A 237      24.576  98.609  41.691  1.00  0.00           H  
ATOM    604 1HD  LYS A 237      22.506  99.310  40.756  1.00  0.00           H  
ATOM    605 2HD  LYS A 237      22.286  99.396  42.510  1.00  0.00           H  
ATOM    606 1HE  LYS A 237      21.358 101.397  41.518  1.00  0.00           H  
ATOM    607 2HE  LYS A 237      22.810 101.840  42.419  1.00  0.00           H  
ATOM    608 1HZ  LYS A 237      22.742 102.896  40.282  1.00  0.00           H  
ATOM    609 2HZ  LYS A 237      24.021 101.856  40.347  1.00  0.00           H  
ATOM    610 3HZ  LYS A 237      22.663 101.444  39.505  1.00  0.00           H  
ATOM    611  N   ALA A 238      26.305 100.048  46.002  1.00  0.00           N  
ATOM    612  CA  ALA A 238      26.667 100.717  47.246  1.00  0.00           C  
ATOM    613  C   ALA A 238      28.178 100.745  47.437  1.00  0.00           C  
ATOM    614  O   ALA A 238      28.740 101.750  47.872  1.00  0.00           O  
ATOM    615  CB  ALA A 238      25.997 100.033  48.429  1.00  0.00           C  
ATOM    616  H   ALA A 238      25.783  99.184  46.042  1.00  0.00           H  
ATOM    617  HA  ALA A 238      26.317 101.748  47.189  1.00  0.00           H  
ATOM    618 1HB  ALA A 238      26.277 100.544  49.351  1.00  0.00           H  
ATOM    619 2HB  ALA A 238      24.914 100.073  48.306  1.00  0.00           H  
ATOM    620 3HB  ALA A 238      26.319  98.995  48.479  1.00  0.00           H  
ATOM    621  N   LYS A 239      28.832  99.636  47.108  1.00  0.00           N  
ATOM    622  CA  LYS A 239      30.279  99.532  47.242  1.00  0.00           C  
ATOM    623  C   LYS A 239      30.991 100.497  46.305  1.00  0.00           C  
ATOM    624  O   LYS A 239      31.981 101.126  46.681  1.00  0.00           O  
ATOM    625  CB  LYS A 239      30.740  98.099  46.971  1.00  0.00           C  
ATOM    626  CG  LYS A 239      32.240  97.882  47.121  1.00  0.00           C  
ATOM    627  CD  LYS A 239      32.600  96.409  46.994  1.00  0.00           C  
ATOM    628  CE  LYS A 239      32.439  95.922  45.561  1.00  0.00           C  
ATOM    629  NZ  LYS A 239      32.892  94.513  45.399  1.00  0.00           N1+
ATOM    630  H   LYS A 239      28.311  98.843  46.756  1.00  0.00           H  
ATOM    631  HA  LYS A 239      30.544  99.801  48.264  1.00  0.00           H  
ATOM    632 1HB  LYS A 239      30.232  97.418  47.654  1.00  0.00           H  
ATOM    633 2HB  LYS A 239      30.461  97.813  45.956  1.00  0.00           H  
ATOM    634 1HG  LYS A 239      32.768  98.445  46.351  1.00  0.00           H  
ATOM    635 2HG  LYS A 239      32.563  98.243  48.097  1.00  0.00           H  
ATOM    636 1HD  LYS A 239      33.634  96.259  47.306  1.00  0.00           H  
ATOM    637 2HD  LYS A 239      31.954  95.819  47.643  1.00  0.00           H  
ATOM    638 1HE  LYS A 239      31.392  95.989  45.270  1.00  0.00           H  
ATOM    639 2HE  LYS A 239      33.021  96.556  44.893  1.00  0.00           H  
ATOM    640 1HZ  LYS A 239      32.770  94.229  44.437  1.00  0.00           H  
ATOM    641 2HZ  LYS A 239      33.869  94.442  45.649  1.00  0.00           H  
ATOM    642 3HZ  LYS A 239      32.346  93.912  45.999  1.00  0.00           H  
ATOM    643  N   LYS A 240      30.482 100.612  45.082  1.00  0.00           N  
ATOM    644  CA  LYS A 240      31.067 101.502  44.088  1.00  0.00           C  
ATOM    645  C   LYS A 240      30.952 102.958  44.516  1.00  0.00           C  
ATOM    646  O   LYS A 240      31.879 103.747  44.328  1.00  0.00           O  
ATOM    647  CB  LYS A 240      30.396 101.299  42.728  1.00  0.00           C  
ATOM    648  CG  LYS A 240      30.993 102.133  41.602  1.00  0.00           C  
ATOM    649  CD  LYS A 240      30.340 101.806  40.267  1.00  0.00           C  
ATOM    650  CE  LYS A 240      30.926 102.648  39.143  1.00  0.00           C  
ATOM    651  NZ  LYS A 240      30.296 102.339  37.831  1.00  0.00           N1+
ATOM    652  H   LYS A 240      29.668 100.066  44.837  1.00  0.00           H  
ATOM    653  HA  LYS A 240      32.127 101.263  44.001  1.00  0.00           H  
ATOM    654 1HB  LYS A 240      30.467 100.249  42.441  1.00  0.00           H  
ATOM    655 2HB  LYS A 240      29.337 101.547  42.804  1.00  0.00           H  
ATOM    656 1HG  LYS A 240      30.849 103.192  41.818  1.00  0.00           H  
ATOM    657 2HG  LYS A 240      32.062 101.937  41.532  1.00  0.00           H  
ATOM    658 1HD  LYS A 240      30.491 100.751  40.036  1.00  0.00           H  
ATOM    659 2HD  LYS A 240      29.269 101.996  40.330  1.00  0.00           H  
ATOM    660 1HE  LYS A 240      30.777 103.704  39.364  1.00  0.00           H  
ATOM    661 2HE  LYS A 240      31.997 102.463  39.070  1.00  0.00           H  
ATOM    662 1HZ  LYS A 240      30.712 102.917  37.113  1.00  0.00           H  
ATOM    663 2HZ  LYS A 240      30.445 101.365  37.606  1.00  0.00           H  
ATOM    664 3HZ  LYS A 240      29.305 102.526  37.880  1.00  0.00           H  
ATOM    665  N   ALA A 241      29.778 103.267  45.097  1.00  0.00           N  
ATOM    666  CA  ALA A 241      29.358 104.615  45.474  1.00  0.00           C  
ATOM    667  C   ALA A 241      30.218 105.218  46.574  1.00  0.00           C  
ATOM    668  O   ALA A 241      30.314 106.438  46.703  1.00  0.00           O  
ATOM    669  CB  ALA A 241      27.900 104.602  45.907  1.00  0.00           C  
ATOM    670  H   ALA A 241      29.122 102.528  45.301  1.00  0.00           H  
ATOM    671  HA  ALA A 241      29.464 105.260  44.601  1.00  0.00           H  
ATOM    672 1HB  ALA A 241      27.590 105.615  46.175  1.00  0.00           H  
ATOM    673 2HB  ALA A 241      27.279 104.238  45.088  1.00  0.00           H  
ATOM    674 3HB  ALA A 241      27.781 103.949  46.769  1.00  0.00           H  
ATOM    675  N   GLY A 242      30.843 104.357  47.367  1.00  0.00           N  
ATOM    676  CA  GLY A 242      31.611 104.800  48.523  1.00  0.00           C  
ATOM    677  C   GLY A 242      30.731 104.946  49.761  1.00  0.00           C  
ATOM    678  O   GLY A 242      30.869 105.901  50.523  1.00  0.00           O  
ATOM    679  H   GLY A 242      30.787 103.369  47.162  1.00  0.00           H  
ATOM    680 1HA  GLY A 242      32.409 104.086  48.726  1.00  0.00           H  
ATOM    681 2HA  GLY A 242      32.084 105.757  48.301  1.00  0.00           H  
ATOM    682  N   LEU A 243      29.832 103.990  49.953  1.00  0.00           N  
ATOM    683  CA  LEU A 243      29.121 103.837  51.219  1.00  0.00           C  
ATOM    684  C   LEU A 243      30.036 103.211  52.267  1.00  0.00           C  
ATOM    685  O   LEU A 243      30.760 102.256  51.980  1.00  0.00           O  
ATOM    686  CB  LEU A 243      27.869 102.970  51.031  1.00  0.00           C  
ATOM    687  CG  LEU A 243      26.593 103.720  50.631  1.00  0.00           C  
ATOM    688  CD1 LEU A 243      26.685 104.138  49.170  1.00  0.00           C  
ATOM    689  CD2 LEU A 243      25.383 102.829  50.870  1.00  0.00           C  
ATOM    690  H   LEU A 243      29.629 103.347  49.202  1.00  0.00           H  
ATOM    691  HA  LEU A 243      28.805 104.825  51.561  1.00  0.00           H  
ATOM    692 1HB  LEU A 243      28.074 102.228  50.263  1.00  0.00           H  
ATOM    693 2HB  LEU A 243      27.668 102.445  51.965  1.00  0.00           H  
ATOM    694  HG  LEU A 243      26.499 104.626  51.232  1.00  0.00           H  
ATOM    695 1HD1 LEU A 243      25.779 104.670  48.886  1.00  0.00           H  
ATOM    696 2HD1 LEU A 243      27.548 104.791  49.032  1.00  0.00           H  
ATOM    697 3HD1 LEU A 243      26.795 103.251  48.545  1.00  0.00           H  
ATOM    698 1HD2 LEU A 243      24.476 103.363  50.587  1.00  0.00           H  
ATOM    699 2HD2 LEU A 243      25.475 101.923  50.270  1.00  0.00           H  
ATOM    700 3HD2 LEU A 243      25.332 102.561  51.927  1.00  0.00           H  
ATOM    701  N   SER A 244      30.006 103.746  53.479  1.00  0.00           N  
ATOM    702  CA  SER A 244      30.958 103.358  54.514  1.00  0.00           C  
ATOM    703  C   SER A 244      30.691 101.934  54.965  1.00  0.00           C  
ATOM    704  O   SER A 244      29.729 101.304  54.526  1.00  0.00           O  
ATOM    705  CB  SER A 244      30.872 104.302  55.698  1.00  0.00           C  
ATOM    706  OG  SER A 244      29.765 104.001  56.501  1.00  0.00           O  
ATOM    707  H   SER A 244      29.304 104.441  53.690  1.00  0.00           H  
ATOM    708  HA  SER A 244      31.963 103.423  54.098  1.00  0.00           H  
ATOM    709 1HB  SER A 244      31.785 104.228  56.287  1.00  0.00           H  
ATOM    710 2HB  SER A 244      30.797 105.328  55.339  1.00  0.00           H  
ATOM    711  HG  SER A 244      29.786 104.629  57.226  1.00  0.00           H  
ATOM    712  N   PRO A 245      31.549 101.436  55.845  1.00  0.00           N  
ATOM    713  CA  PRO A 245      31.497 100.042  56.240  1.00  0.00           C  
ATOM    714  C   PRO A 245      30.248  99.741  57.049  1.00  0.00           C  
ATOM    715  O   PRO A 245      29.680  98.653  56.950  1.00  0.00           O  
ATOM    716  CB  PRO A 245      32.767  99.877  57.081  1.00  0.00           C  
ATOM    717  CG  PRO A 245      33.684 100.934  56.572  1.00  0.00           C  
ATOM    718  CD  PRO A 245      32.785 102.113  56.305  1.00  0.00           C  
ATOM    719  HA  PRO A 245      31.460  99.434  55.335  1.00  0.00           H  
ATOM    720 1HB  PRO A 245      32.530  99.996  58.149  1.00  0.00           H  
ATOM    721 2HB  PRO A 245      33.174  98.862  56.954  1.00  0.00           H  
ATOM    722 1HG  PRO A 245      34.461 101.156  57.316  1.00  0.00           H  
ATOM    723 2HG  PRO A 245      34.200 100.585  55.665  1.00  0.00           H  
ATOM    724 1HD  PRO A 245      32.636 102.679  57.237  1.00  0.00           H  
ATOM    725 2HD  PRO A 245      33.235 102.752  55.532  1.00  0.00           H  
ATOM    726  N   GLU A 246      29.781 100.687  57.871  1.00  0.00           N  
ATOM    727  CA  GLU A 246      28.576 100.400  58.639  1.00  0.00           C  
ATOM    728  C   GLU A 246      27.367 100.236  57.728  1.00  0.00           C  
ATOM    729  O   GLU A 246      26.534  99.353  57.937  1.00  0.00           O  
ATOM    730  CB  GLU A 246      28.313 101.513  59.656  1.00  0.00           C  
ATOM    731  CG  GLU A 246      29.367 101.633  60.745  1.00  0.00           C  
ATOM    732  CD  GLU A 246      30.604 102.356  60.286  1.00  0.00           C  
ATOM    733  OE1 GLU A 246      30.635 102.780  59.155  1.00  0.00           O  
ATOM    734  OE2 GLU A 246      31.518 102.485  61.067  1.00  0.00           O1-
ATOM    735  H   GLU A 246      30.271 101.568  57.935  1.00  0.00           H  
ATOM    736  HA  GLU A 246      28.727  99.458  59.167  1.00  0.00           H  
ATOM    737 1HB  GLU A 246      28.256 102.473  59.139  1.00  0.00           H  
ATOM    738 2HB  GLU A 246      27.350 101.344  60.139  1.00  0.00           H  
ATOM    739 1HG  GLU A 246      28.942 102.168  61.594  1.00  0.00           H  
ATOM    740 2HG  GLU A 246      29.642 100.634  61.082  1.00  0.00           H  
ATOM    741  N   GLN A 247      27.274 101.091  56.716  1.00  0.00           N  
ATOM    742  CA  GLN A 247      26.166 101.042  55.769  1.00  0.00           C  
ATOM    743  C   GLN A 247      26.183  99.746  54.969  1.00  0.00           C  
ATOM    744  O   GLN A 247      25.139  99.142  54.727  1.00  0.00           O  
ATOM    745  CB  GLN A 247      26.217 102.243  54.821  1.00  0.00           C  
ATOM    746  CG  GLN A 247      25.947 103.579  55.493  1.00  0.00           C  
ATOM    747  CD  GLN A 247      26.357 104.754  54.627  1.00  0.00           C  
ATOM    748  NE2 GLN A 247      25.625 105.857  54.744  1.00  0.00           N  
ATOM    749  OE1 GLN A 247      27.320 104.674  53.859  1.00  0.00           O  
ATOM    750  H   GLN A 247      27.990 101.793  56.598  1.00  0.00           H  
ATOM    751  HA  GLN A 247      25.235 101.073  56.335  1.00  0.00           H  
ATOM    752 1HB  GLN A 247      27.198 102.294  54.351  1.00  0.00           H  
ATOM    753 2HB  GLN A 247      25.482 102.111  54.028  1.00  0.00           H  
ATOM    754 1HG  GLN A 247      24.881 103.660  55.700  1.00  0.00           H  
ATOM    755 2HG  GLN A 247      26.512 103.626  56.423  1.00  0.00           H  
ATOM    756 1HE2 GLN A 247      25.848 106.666  54.198  1.00  0.00           H  
ATOM    757 2HE2 GLN A 247      24.851 105.880  55.377  1.00  0.00           H  
ATOM    758  N   ILE A 248      27.374  99.324  54.561  1.00  0.00           N  
ATOM    759  CA  ILE A 248      27.528  98.098  53.786  1.00  0.00           C  
ATOM    760  C   ILE A 248      27.124  96.877  54.602  1.00  0.00           C  
ATOM    761  O   ILE A 248      26.478  95.963  54.090  1.00  0.00           O  
ATOM    762  CB  ILE A 248      28.978  97.934  53.299  1.00  0.00           C  
ATOM    763  CG1 ILE A 248      29.292  98.953  52.201  1.00  0.00           C  
ATOM    764  CG2 ILE A 248      29.216  96.516  52.799  1.00  0.00           C  
ATOM    765  CD1 ILE A 248      28.476  98.765  50.942  1.00  0.00           C  
ATOM    766  H   ILE A 248      28.194  99.866  54.792  1.00  0.00           H  
ATOM    767  HA  ILE A 248      26.866  98.156  52.923  1.00  0.00           H  
ATOM    768  HB  ILE A 248      29.664  98.137  54.121  1.00  0.00           H  
ATOM    769 1HG1 ILE A 248      29.114  99.960  52.577  1.00  0.00           H  
ATOM    770 2HG1 ILE A 248      30.347  98.888  51.934  1.00  0.00           H  
ATOM    771 1HG2 ILE A 248      30.246  96.420  52.459  1.00  0.00           H  
ATOM    772 2HG2 ILE A 248      29.032  95.811  53.607  1.00  0.00           H  
ATOM    773 3HG2 ILE A 248      28.539  96.306  51.971  1.00  0.00           H  
ATOM    774 1HD1 ILE A 248      28.755  99.525  50.211  1.00  0.00           H  
ATOM    775 2HD1 ILE A 248      28.667  97.775  50.529  1.00  0.00           H  
ATOM    776 3HD1 ILE A 248      27.417  98.862  51.179  1.00  0.00           H  
ATOM    777  N   HIS A 249      27.508  96.867  55.873  1.00  0.00           N  
ATOM    778  CA  HIS A 249      27.186  95.757  56.762  1.00  0.00           C  
ATOM    779  C   HIS A 249      25.683  95.645  56.981  1.00  0.00           C  
ATOM    780  O   HIS A 249      25.129  94.546  57.002  1.00  0.00           O  
ATOM    781  CB  HIS A 249      27.893  95.921  58.110  1.00  0.00           C  
ATOM    782  CG  HIS A 249      27.574  94.837  59.094  1.00  0.00           C  
ATOM    783  CD2 HIS A 249      26.866  94.859  60.247  1.00  0.00           C  
ATOM    784  ND1 HIS A 249      28.005  93.536  58.934  1.00  0.00           N  
ATOM    785  CE1 HIS A 249      27.575  92.806  59.948  1.00  0.00           C  
ATOM    786  NE2 HIS A 249      26.880  93.586  60.756  1.00  0.00           N  
ATOM    787  H   HIS A 249      28.036  97.648  56.234  1.00  0.00           H  
ATOM    788  HA  HIS A 249      27.525  94.836  56.289  1.00  0.00           H  
ATOM    789 1HB  HIS A 249      28.973  95.934  57.957  1.00  0.00           H  
ATOM    790 2HB  HIS A 249      27.614  96.875  58.554  1.00  0.00           H  
ATOM    791  HD1 HIS A 249      28.615  93.201  58.216  1.00  0.00           H  
ATOM    792  HD2 HIS A 249      26.339  95.654  60.776  1.00  0.00           H  
ATOM    793  HE1 HIS A 249      27.811  91.744  60.007  1.00  0.00           H  
ATOM    794  N   GLU A 250      25.025  96.788  57.142  1.00  0.00           N  
ATOM    795  CA  GLU A 250      23.584  96.819  57.360  1.00  0.00           C  
ATOM    796  C   GLU A 250      22.832  96.298  56.141  1.00  0.00           C  
ATOM    797  O   GLU A 250      21.853  95.566  56.273  1.00  0.00           O  
ATOM    798  CB  GLU A 250      23.124  98.244  57.683  1.00  0.00           C  
ATOM    799  CG  GLU A 250      21.639  98.369  57.994  1.00  0.00           C  
ATOM    800  CD  GLU A 250      21.243  97.647  59.251  1.00  0.00           C  
ATOM    801  OE1 GLU A 250      22.099  97.393  60.064  1.00  0.00           O  
ATOM    802  OE2 GLU A 250      20.081  97.348  59.398  1.00  0.00           O1-
ATOM    803  H   GLU A 250      25.538  97.658  57.114  1.00  0.00           H  
ATOM    804  HA  GLU A 250      23.354  96.165  58.200  1.00  0.00           H  
ATOM    805 1HB  GLU A 250      23.680  98.618  58.543  1.00  0.00           H  
ATOM    806 2HB  GLU A 250      23.347  98.898  56.840  1.00  0.00           H  
ATOM    807 1HG  GLU A 250      21.390  99.425  58.102  1.00  0.00           H  
ATOM    808 2HG  GLU A 250      21.069  97.973  57.157  1.00  0.00           H  
ATOM    809  N   LEU A 251      23.297  96.684  54.958  1.00  0.00           N  
ATOM    810  CA  LEU A 251      22.668  96.256  53.713  1.00  0.00           C  
ATOM    811  C   LEU A 251      22.788  94.750  53.524  1.00  0.00           C  
ATOM    812  O   LEU A 251      21.844  94.091  53.088  1.00  0.00           O  
ATOM    813  CB  LEU A 251      23.307  96.981  52.520  1.00  0.00           C  
ATOM    814  CG  LEU A 251      23.023  98.483  52.425  1.00  0.00           C  
ATOM    815  CD1 LEU A 251      24.027  99.133  51.482  1.00  0.00           C  
ATOM    816  CD2 LEU A 251      21.597  98.702  51.938  1.00  0.00           C  
ATOM    817  H   LEU A 251      24.106  97.287  54.918  1.00  0.00           H  
ATOM    818  HA  LEU A 251      21.608  96.501  53.767  1.00  0.00           H  
ATOM    819 1HB  LEU A 251      24.388  96.850  52.574  1.00  0.00           H  
ATOM    820 2HB  LEU A 251      22.951  96.516  51.601  1.00  0.00           H  
ATOM    821  HG  LEU A 251      23.144  98.941  53.407  1.00  0.00           H  
ATOM    822 1HD1 LEU A 251      23.825 100.202  51.414  1.00  0.00           H  
ATOM    823 2HD1 LEU A 251      25.037  98.979  51.864  1.00  0.00           H  
ATOM    824 3HD1 LEU A 251      23.939  98.684  50.492  1.00  0.00           H  
ATOM    825 1HD2 LEU A 251      21.393  99.770  51.873  1.00  0.00           H  
ATOM    826 2HD2 LEU A 251      21.473  98.247  50.955  1.00  0.00           H  
ATOM    827 3HD2 LEU A 251      20.899  98.243  52.641  1.00  0.00           H  
ATOM    828  N   LEU A 252      23.956  94.209  53.854  1.00  0.00           N  
ATOM    829  CA  LEU A 252      24.203  92.777  53.722  1.00  0.00           C  
ATOM    830  C   LEU A 252      23.309  91.975  54.659  1.00  0.00           C  
ATOM    831  O   LEU A 252      22.782  90.929  54.285  1.00  0.00           O  
ATOM    832  CB  LEU A 252      25.675  92.465  54.014  1.00  0.00           C  
ATOM    833  CG  LEU A 252      26.696  93.122  53.076  1.00  0.00           C  
ATOM    834  CD1 LEU A 252      27.931  93.523  53.869  1.00  0.00           C  
ATOM    835  CD2 LEU A 252      27.053  92.153  51.957  1.00  0.00           C  
ATOM    836  H   LEU A 252      24.693  94.804  54.206  1.00  0.00           H  
ATOM    837  HA  LEU A 252      23.961  92.487  52.699  1.00  0.00           H  
ATOM    838 1HB  LEU A 252      25.905  92.786  55.028  1.00  0.00           H  
ATOM    839 2HB  LEU A 252      25.819  91.385  53.957  1.00  0.00           H  
ATOM    840  HG  LEU A 252      26.263  94.028  52.646  1.00  0.00           H  
ATOM    841 1HD1 LEU A 252      28.656  93.989  53.200  1.00  0.00           H  
ATOM    842 2HD1 LEU A 252      27.649  94.231  54.648  1.00  0.00           H  
ATOM    843 3HD1 LEU A 252      28.375  92.637  54.323  1.00  0.00           H  
ATOM    844 1HD2 LEU A 252      27.777  92.620  51.290  1.00  0.00           H  
ATOM    845 2HD2 LEU A 252      27.485  91.248  52.384  1.00  0.00           H  
ATOM    846 3HD2 LEU A 252      26.155  91.896  51.397  1.00  0.00           H  
ATOM    847  N   LYS A 253      23.146  92.473  55.881  1.00  0.00           N  
ATOM    848  CA  LYS A 253      22.315  91.804  56.875  1.00  0.00           C  
ATOM    849  C   LYS A 253      20.855  91.776  56.444  1.00  0.00           C  
ATOM    850  O   LYS A 253      20.167  90.770  56.618  1.00  0.00           O  
ATOM    851  CB  LYS A 253      22.449  92.490  58.235  1.00  0.00           C  
ATOM    852  CG  LYS A 253      21.665  91.821  59.357  1.00  0.00           C  
ATOM    853  CD  LYS A 253      21.974  92.460  60.704  1.00  0.00           C  
ATOM    854  CE  LYS A 253      21.268  91.732  61.838  1.00  0.00           C  
ATOM    855  NZ  LYS A 253      19.792  91.912  61.779  1.00  0.00           N1+
ATOM    856  H   LYS A 253      23.607  93.336  56.128  1.00  0.00           H  
ATOM    857  HA  LYS A 253      22.657  90.772  56.962  1.00  0.00           H  
ATOM    858 1HB  LYS A 253      23.499  92.516  58.529  1.00  0.00           H  
ATOM    859 2HB  LYS A 253      22.106  93.521  58.157  1.00  0.00           H  
ATOM    860 1HG  LYS A 253      20.597  91.910  59.159  1.00  0.00           H  
ATOM    861 2HG  LYS A 253      21.922  90.764  59.399  1.00  0.00           H  
ATOM    862 1HD  LYS A 253      23.050  92.434  60.881  1.00  0.00           H  
ATOM    863 2HD  LYS A 253      21.649  93.501  60.695  1.00  0.00           H  
ATOM    864 1HE  LYS A 253      21.496  90.669  61.785  1.00  0.00           H  
ATOM    865 2HE  LYS A 253      21.629  92.112  62.794  1.00  0.00           H  
ATOM    866 1HZ  LYS A 253      19.361  91.415  62.547  1.00  0.00           H  
ATOM    867 2HZ  LYS A 253      19.567  92.893  61.846  1.00  0.00           H  
ATOM    868 3HZ  LYS A 253      19.442  91.544  60.904  1.00  0.00           H  
ATOM    869  N   LYS A 254      20.387  92.885  55.883  1.00  0.00           N  
ATOM    870  CA  LYS A 254      19.006  92.990  55.426  1.00  0.00           C  
ATOM    871  C   LYS A 254      18.730  92.025  54.282  1.00  0.00           C  
ATOM    872  O   LYS A 254      17.674  91.395  54.229  1.00  0.00           O  
ATOM    873  CB  LYS A 254      18.691  94.424  54.993  1.00  0.00           C  
ATOM    874  CG  LYS A 254      17.247  94.648  54.565  1.00  0.00           C  
ATOM    875  CD  LYS A 254      16.294  94.502  55.742  1.00  0.00           C  
ATOM    876  CE  LYS A 254      14.872  94.882  55.352  1.00  0.00           C  
ATOM    877  NZ  LYS A 254      13.920  94.711  56.484  1.00  0.00           N1+
ATOM    878  H   LYS A 254      21.005  93.677  55.770  1.00  0.00           H  
ATOM    879  HA  LYS A 254      18.354  92.720  56.256  1.00  0.00           H  
ATOM    880 1HB  LYS A 254      18.909  95.107  55.814  1.00  0.00           H  
ATOM    881 2HB  LYS A 254      19.335  94.701  54.158  1.00  0.00           H  
ATOM    882 1HG  LYS A 254      17.144  95.650  54.146  1.00  0.00           H  
ATOM    883 2HG  LYS A 254      16.979  93.923  53.798  1.00  0.00           H  
ATOM    884 1HD  LYS A 254      16.303  93.470  56.091  1.00  0.00           H  
ATOM    885 2HD  LYS A 254      16.620  95.147  56.557  1.00  0.00           H  
ATOM    886 1HE  LYS A 254      14.849  95.921  55.028  1.00  0.00           H  
ATOM    887 2HE  LYS A 254      14.544  94.256  54.523  1.00  0.00           H  
ATOM    888 1HZ  LYS A 254      12.993  94.972  56.186  1.00  0.00           H  
ATOM    889 2HZ  LYS A 254      13.921  93.745  56.782  1.00  0.00           H  
ATOM    890 3HZ  LYS A 254      14.205  95.300  57.254  1.00  0.00           H  
ATOM    891  N   ALA A 255      19.686  91.911  53.365  1.00  0.00           N  
ATOM    892  CA  ALA A 255      19.547  91.022  52.218  1.00  0.00           C  
ATOM    893  C   ALA A 255      19.482  89.564  52.656  1.00  0.00           C  
ATOM    894  O   ALA A 255      18.697  88.780  52.124  1.00  0.00           O  
ATOM    895  CB  ALA A 255      20.697  91.231  51.245  1.00  0.00           C  
ATOM    896  H   ALA A 255      20.530  92.456  53.466  1.00  0.00           H  
ATOM    897  HA  ALA A 255      18.610  91.262  51.715  1.00  0.00           H  
ATOM    898 1HB  ALA A 255      20.578  90.561  50.394  1.00  0.00           H  
ATOM    899 2HB  ALA A 255      20.694  92.265  50.895  1.00  0.00           H  
ATOM    900 3HB  ALA A 255      21.641  91.020  51.744  1.00  0.00           H  
ATOM    901  N   LEU A 256      20.314  89.208  53.630  1.00  0.00           N  
ATOM    902  CA  LEU A 256      20.351  87.842  54.141  1.00  0.00           C  
ATOM    903  C   LEU A 256      19.038  87.471  54.817  1.00  0.00           C  
ATOM    904  O   LEU A 256      18.537  86.358  54.655  1.00  0.00           O  
ATOM    905  CB  LEU A 256      21.508  87.681  55.137  1.00  0.00           C  
ATOM    906  CG  LEU A 256      21.679  86.280  55.737  1.00  0.00           C  
ATOM    907  CD1 LEU A 256      22.031  85.293  54.630  1.00  0.00           C  
ATOM    908  CD2 LEU A 256      22.762  86.313  56.804  1.00  0.00           C  
ATOM    909  H   LEU A 256      20.934  89.899  54.027  1.00  0.00           H  
ATOM    910  HA  LEU A 256      20.494  87.168  53.296  1.00  0.00           H  
ATOM    911 1HB  LEU A 256      22.438  87.942  54.633  1.00  0.00           H  
ATOM    912 2HB  LEU A 256      21.357  88.378  55.959  1.00  0.00           H  
ATOM    913  HG  LEU A 256      20.739  85.959  56.184  1.00  0.00           H  
ATOM    914 1HD1 LEU A 256      22.153  84.298  55.056  1.00  0.00           H  
ATOM    915 2HD1 LEU A 256      21.230  85.275  53.891  1.00  0.00           H  
ATOM    916 3HD1 LEU A 256      22.961  85.600  54.153  1.00  0.00           H  
ATOM    917 1HD2 LEU A 256      22.885  85.318  57.231  1.00  0.00           H  
ATOM    918 2HD2 LEU A 256      23.704  86.634  56.356  1.00  0.00           H  
ATOM    919 3HD2 LEU A 256      22.477  87.013  57.590  1.00  0.00           H  
ATOM    920  N   GLU A 257      18.484  88.410  55.577  1.00  0.00           N  
ATOM    921  CA  GLU A 257      17.226  88.181  56.280  1.00  0.00           C  
ATOM    922  C   GLU A 257      16.076  87.975  55.301  1.00  0.00           C  
ATOM    923  O   GLU A 257      15.220  87.115  55.508  1.00  0.00           O  
ATOM    924  CB  GLU A 257      16.912  89.357  57.209  1.00  0.00           C  
ATOM    925  CG  GLU A 257      17.782  89.420  58.457  1.00  0.00           C  
ATOM    926  CD  GLU A 257      17.505  90.634  59.301  1.00  0.00           C  
ATOM    927  OE1 GLU A 257      16.744  91.469  58.876  1.00  0.00           O  
ATOM    928  OE2 GLU A 257      18.056  90.726  60.373  1.00  0.00           O1-
ATOM    929  H   GLU A 257      18.944  89.303  55.670  1.00  0.00           H  
ATOM    930  HA  GLU A 257      17.328  87.272  56.872  1.00  0.00           H  
ATOM    931 1HB  GLU A 257      17.041  90.293  56.666  1.00  0.00           H  
ATOM    932 2HB  GLU A 257      15.873  89.302  57.528  1.00  0.00           H  
ATOM    933 1HG  GLU A 257      17.605  88.527  59.057  1.00  0.00           H  
ATOM    934 2HG  GLU A 257      18.829  89.423  58.159  1.00  0.00           H  
ATOM    935  N   ILE A 258      16.066  88.769  54.236  1.00  0.00           N  
ATOM    936  CA  ILE A 258      15.021  88.675  53.223  1.00  0.00           C  
ATOM    937  C   ILE A 258      15.070  87.332  52.503  1.00  0.00           C  
ATOM    938  O   ILE A 258      14.036  86.726  52.229  1.00  0.00           O  
ATOM    939  CB  ILE A 258      15.147  89.813  52.196  1.00  0.00           C  
ATOM    940  CG1 ILE A 258      14.888  91.167  52.863  1.00  0.00           C  
ATOM    941  CG2 ILE A 258      14.186  89.595  51.037  1.00  0.00           C  
ATOM    942  CD1 ILE A 258      15.339  92.352  52.039  1.00  0.00           C  
ATOM    943  H   ILE A 258      16.797  89.455  54.125  1.00  0.00           H  
ATOM    944  HA  ILE A 258      14.055  88.750  53.723  1.00  0.00           H  
ATOM    945  HB  ILE A 258      16.166  89.843  51.810  1.00  0.00           H  
ATOM    946 1HG1 ILE A 258      13.823  91.276  53.062  1.00  0.00           H  
ATOM    947 2HG1 ILE A 258      15.405  91.203  53.822  1.00  0.00           H  
ATOM    948 1HG2 ILE A 258      14.287  90.410  50.320  1.00  0.00           H  
ATOM    949 2HG2 ILE A 258      14.416  88.650  50.548  1.00  0.00           H  
ATOM    950 3HG2 ILE A 258      13.163  89.570  51.413  1.00  0.00           H  
ATOM    951 1HD1 ILE A 258      15.123  93.274  52.578  1.00  0.00           H  
ATOM    952 2HD1 ILE A 258      16.413  92.281  51.858  1.00  0.00           H  
ATOM    953 3HD1 ILE A 258      14.810  92.356  51.088  1.00  0.00           H  
ATOM    954  N   VAL A 259      16.280  86.873  52.202  1.00  0.00           N  
ATOM    955  CA  VAL A 259      16.467  85.603  51.514  1.00  0.00           C  
ATOM    956  C   VAL A 259      15.992  84.436  52.371  1.00  0.00           C  
ATOM    957  O   VAL A 259      15.368  83.499  51.872  1.00  0.00           O  
ATOM    958  CB  VAL A 259      17.954  85.401  51.157  1.00  0.00           C  
ATOM    959  CG1 VAL A 259      18.376  83.967  51.432  1.00  0.00           C  
ATOM    960  CG2 VAL A 259      18.186  85.763  49.698  1.00  0.00           C  
ATOM    961  H   VAL A 259      17.092  87.420  52.455  1.00  0.00           H  
ATOM    962  HA  VAL A 259      15.864  85.616  50.605  1.00  0.00           H  
ATOM    963  HB  VAL A 259      18.559  86.044  51.794  1.00  0.00           H  
ATOM    964 1HG1 VAL A 259      19.429  83.844  51.175  1.00  0.00           H  
ATOM    965 2HG1 VAL A 259      18.233  83.743  52.489  1.00  0.00           H  
ATOM    966 3HG1 VAL A 259      17.775  83.286  50.831  1.00  0.00           H  
ATOM    967 1HG2 VAL A 259      19.239  85.621  49.454  1.00  0.00           H  
ATOM    968 2HG2 VAL A 259      17.575  85.124  49.060  1.00  0.00           H  
ATOM    969 3HG2 VAL A 259      17.915  86.805  49.534  1.00  0.00           H  
ATOM    970  N   GLU A 260      16.291  84.499  53.664  1.00  0.00           N  
ATOM    971  CA  GLU A 260      15.896  83.449  54.594  1.00  0.00           C  
ATOM    972  C   GLU A 260      14.381  83.364  54.718  1.00  0.00           C  
ATOM    973  O   GLU A 260      13.810  82.274  54.767  1.00  0.00           O  
ATOM    974  CB  GLU A 260      16.516  83.694  55.971  1.00  0.00           C  
ATOM    975  CG  GLU A 260      16.044  82.734  57.054  1.00  0.00           C  
ATOM    976  CD  GLU A 260      14.780  83.187  57.728  1.00  0.00           C  
ATOM    977  OE1 GLU A 260      14.556  84.372  57.792  1.00  0.00           O  
ATOM    978  OE2 GLU A 260      14.035  82.347  58.177  1.00  0.00           O1-
ATOM    979  H   GLU A 260      16.807  85.295  54.011  1.00  0.00           H  
ATOM    980  HA  GLU A 260      16.251  82.496  54.203  1.00  0.00           H  
ATOM    981 1HB  GLU A 260      17.601  83.613  55.902  1.00  0.00           H  
ATOM    982 2HB  GLU A 260      16.284  84.708  56.299  1.00  0.00           H  
ATOM    983 1HG  GLU A 260      15.874  81.755  56.609  1.00  0.00           H  
ATOM    984 2HG  GLU A 260      16.830  82.630  57.801  1.00  0.00           H  
ATOM    985  N   GLU A 261      13.729  84.523  54.768  1.00  0.00           N  
ATOM    986  CA  GLU A 261      12.278  84.585  54.886  1.00  0.00           C  
ATOM    987  C   GLU A 261      11.601  83.999  53.654  1.00  0.00           C  
ATOM    988  O   GLU A 261      10.603  83.285  53.762  1.00  0.00           O  
ATOM    989  CB  GLU A 261      11.820  86.030  55.095  1.00  0.00           C  
ATOM    990  CG  GLU A 261      10.316  86.195  55.259  1.00  0.00           C  
ATOM    991  CD  GLU A 261       9.793  85.564  56.518  1.00  0.00           C  
ATOM    992  OE1 GLU A 261      10.567  85.360  57.424  1.00  0.00           O  
ATOM    993  OE2 GLU A 261       8.619  85.284  56.577  1.00  0.00           O1-
ATOM    994  H   GLU A 261      14.256  85.385  54.723  1.00  0.00           H  
ATOM    995  HA  GLU A 261      11.984  83.984  55.747  1.00  0.00           H  
ATOM    996 1HB  GLU A 261      12.302  86.439  55.982  1.00  0.00           H  
ATOM    997 2HB  GLU A 261      12.133  86.637  54.244  1.00  0.00           H  
ATOM    998 1HG  GLU A 261      10.077  87.258  55.273  1.00  0.00           H  
ATOM    999 2HG  GLU A 261       9.816  85.748  54.400  1.00  0.00           H  
ATOM   1000  N   ARG A 262      12.147  84.305  52.483  1.00  0.00           N  
ATOM   1001  CA  ARG A 262      11.596  83.810  51.227  1.00  0.00           C  
ATOM   1002  C   ARG A 262      11.707  82.294  51.137  1.00  0.00           C  
ATOM   1003  O   ARG A 262      10.920  81.644  50.448  1.00  0.00           O  
ATOM   1004  CB  ARG A 262      12.315  84.440  50.042  1.00  0.00           C  
ATOM   1005  CG  ARG A 262      11.719  84.110  48.685  1.00  0.00           C  
ATOM   1006  CD  ARG A 262      10.391  84.752  48.496  1.00  0.00           C  
ATOM   1007  NE  ARG A 262       9.809  84.428  47.204  1.00  0.00           N  
ATOM   1008  CZ  ARG A 262       9.098  83.314  46.943  1.00  0.00           C  
ATOM   1009  NH1 ARG A 262       8.891  82.428  47.894  1.00  0.00           N1+
ATOM   1010  NH2 ARG A 262       8.609  83.110  45.732  1.00  0.00           N  
ATOM   1011  H   ARG A 262      12.965  84.897  52.463  1.00  0.00           H  
ATOM   1012  HA  ARG A 262      10.538  84.070  51.196  1.00  0.00           H  
ATOM   1013 1HB  ARG A 262      12.312  85.523  50.151  1.00  0.00           H  
ATOM   1014 2HB  ARG A 262      13.355  84.115  50.033  1.00  0.00           H  
ATOM   1015 1HG  ARG A 262      12.385  84.466  47.898  1.00  0.00           H  
ATOM   1016 2HG  ARG A 262      11.593  83.031  48.593  1.00  0.00           H  
ATOM   1017 1HD  ARG A 262       9.709  84.410  49.274  1.00  0.00           H  
ATOM   1018 2HD  ARG A 262      10.499  85.835  48.559  1.00  0.00           H  
ATOM   1019  HE  ARG A 262       9.947  85.085  46.447  1.00  0.00           H  
ATOM   1020 1HH1 ARG A 262       9.263  82.585  48.819  1.00  0.00           H  
ATOM   1021 2HH1 ARG A 262       8.358  81.594  47.699  1.00  0.00           H  
ATOM   1022 1HH2 ARG A 262       8.770  83.789  45.001  1.00  0.00           H  
ATOM   1023 2HH2 ARG A 262       8.079  82.275  45.538  1.00  0.00           H  
ATOM   1024  N   GLY A 263      12.653  81.705  51.805  1.00  0.00           N  
ATOM   1025  CA  GLY A 263      12.585  80.256  51.876  1.00  0.00           C  
ATOM   1026  C   GLY A 263      13.176  79.678  50.611  1.00  0.00           C  
ATOM   1027  O   GLY A 263      12.750  78.622  50.142  1.00  0.00           O  
ATOM   1028  H   GLY A 263      13.376  82.265  52.234  1.00  0.00           H  
ATOM   1029 1HA  GLY A 263      13.128  79.909  52.755  1.00  0.00           H  
ATOM   1030 2HA  GLY A 263      11.546  79.947  51.998  1.00  0.00           H  
ATOM   1031  N   VAL A 264      14.159  80.395  50.083  1.00  0.00           N  
ATOM   1032  CA  VAL A 264      14.854  80.005  48.873  1.00  0.00           C  
ATOM   1033  C   VAL A 264      15.644  78.720  49.084  1.00  0.00           C  
ATOM   1034  O   VAL A 264      16.131  78.454  50.183  1.00  0.00           O  
ATOM   1035  CB  VAL A 264      15.807  81.127  48.420  1.00  0.00           C  
ATOM   1036  CG1 VAL A 264      16.803  81.456  49.523  1.00  0.00           C  
ATOM   1037  CG2 VAL A 264      16.527  80.713  47.148  1.00  0.00           C  
ATOM   1038  H   VAL A 264      14.441  81.253  50.537  1.00  0.00           H  
ATOM   1039  HA  VAL A 264      14.116  79.836  48.089  1.00  0.00           H  
ATOM   1040  HB  VAL A 264      15.226  82.029  48.233  1.00  0.00           H  
ATOM   1041 1HG1 VAL A 264      17.467  82.252  49.187  1.00  0.00           H  
ATOM   1042 2HG1 VAL A 264      16.265  81.785  50.412  1.00  0.00           H  
ATOM   1043 3HG1 VAL A 264      17.390  80.568  49.759  1.00  0.00           H  
ATOM   1044 1HG2 VAL A 264      17.200  81.512  46.834  1.00  0.00           H  
ATOM   1045 2HG2 VAL A 264      17.105  79.807  47.334  1.00  0.00           H  
ATOM   1046 3HG2 VAL A 264      15.798  80.523  46.362  1.00  0.00           H  
ATOM   1047  N   PRO A 265      15.767  77.932  48.023  1.00  0.00           N  
ATOM   1048  CA  PRO A 265      16.422  76.636  48.102  1.00  0.00           C  
ATOM   1049  C   PRO A 265      17.858  76.764  48.594  1.00  0.00           C  
ATOM   1050  O   PRO A 265      18.535  77.753  48.314  1.00  0.00           O  
ATOM   1051  CB  PRO A 265      16.364  76.137  46.655  1.00  0.00           C  
ATOM   1052  CG  PRO A 265      15.076  76.677  46.133  1.00  0.00           C  
ATOM   1053  CD  PRO A 265      15.020  78.087  46.659  1.00  0.00           C  
ATOM   1054  HA  PRO A 265      15.870  76.011  48.804  1.00  0.00           H  
ATOM   1055 1HB  PRO A 265      17.238  76.503  46.095  1.00  0.00           H  
ATOM   1056 2HB  PRO A 265      16.406  75.038  46.635  1.00  0.00           H  
ATOM   1057 1HG  PRO A 265      15.064  76.634  45.033  1.00  0.00           H  
ATOM   1058 2HG  PRO A 265      14.236  76.061  46.484  1.00  0.00           H  
ATOM   1059 1HD  PRO A 265      15.535  78.761  45.959  1.00  0.00           H  
ATOM   1060 2HD  PRO A 265      13.970  78.389  46.787  1.00  0.00           H  
ATOM   1061  N   PRO A 266      18.314  75.755  49.333  1.00  0.00           N  
ATOM   1062  CA  PRO A 266      19.540  75.862  50.114  1.00  0.00           C  
ATOM   1063  C   PRO A 266      20.735  76.258  49.262  1.00  0.00           C  
ATOM   1064  O   PRO A 266      21.620  76.982  49.715  1.00  0.00           O  
ATOM   1065  CB  PRO A 266      19.702  74.447  50.681  1.00  0.00           C  
ATOM   1066  CG  PRO A 266      18.306  73.999  50.952  1.00  0.00           C  
ATOM   1067  CD  PRO A 266      17.512  74.527  49.788  1.00  0.00           C  
ATOM   1068  HA  PRO A 266      19.400  76.629  50.875  1.00  0.00           H  
ATOM   1069 1HB  PRO A 266      20.221  73.807  49.952  1.00  0.00           H  
ATOM   1070 2HB  PRO A 266      20.325  74.474  51.587  1.00  0.00           H  
ATOM   1071 1HG  PRO A 266      18.268  72.902  51.030  1.00  0.00           H  
ATOM   1072 2HG  PRO A 266      17.960  74.399  51.918  1.00  0.00           H  
ATOM   1073 1HD  PRO A 266      17.476  73.767  48.994  1.00  0.00           H  
ATOM   1074 2HD  PRO A 266      16.496  74.783  50.124  1.00  0.00           H  
ATOM   1075  N   GLU A 267      20.772  75.785  48.020  1.00  0.00           N  
ATOM   1076  CA  GLU A 267      21.871  76.129  47.138  1.00  0.00           C  
ATOM   1077  C   GLU A 267      21.831  77.612  46.784  1.00  0.00           C  
ATOM   1078  O   GLU A 267      22.869  78.270  46.712  1.00  0.00           O  
ATOM   1079  CB  GLU A 267      21.820  75.280  45.866  1.00  0.00           C  
ATOM   1080  CG  GLU A 267      21.975  73.785  46.099  1.00  0.00           C  
ATOM   1081  CD  GLU A 267      20.705  73.131  46.570  1.00  0.00           C  
ATOM   1082  OE1 GLU A 267      19.716  73.815  46.688  1.00  0.00           O  
ATOM   1083  OE2 GLU A 267      20.723  71.947  46.811  1.00  0.00           O1-
ATOM   1084  H   GLU A 267      20.027  75.184  47.699  1.00  0.00           H  
ATOM   1085  HA  GLU A 267      22.806  75.931  47.666  1.00  0.00           H  
ATOM   1086 1HB  GLU A 267      20.869  75.442  45.359  1.00  0.00           H  
ATOM   1087 2HB  GLU A 267      22.611  75.597  45.185  1.00  0.00           H  
ATOM   1088 1HG  GLU A 267      22.291  73.312  45.170  1.00  0.00           H  
ATOM   1089 2HG  GLU A 267      22.758  73.622  46.842  1.00  0.00           H  
ATOM   1090  N   LYS A 268      20.627  78.142  46.563  1.00  0.00           N  
ATOM   1091  CA  LYS A 268      20.489  79.559  46.247  1.00  0.00           C  
ATOM   1092  C   LYS A 268      20.862  80.427  47.442  1.00  0.00           C  
ATOM   1093  O   LYS A 268      21.520  81.457  47.293  1.00  0.00           O  
ATOM   1094  CB  LYS A 268      19.064  79.872  45.796  1.00  0.00           C  
ATOM   1095  CG  LYS A 268      18.882  79.931  44.285  1.00  0.00           C  
ATOM   1096  CD  LYS A 268      19.101  78.567  43.647  1.00  0.00           C  
ATOM   1097  CE  LYS A 268      18.896  78.621  42.140  1.00  0.00           C  
ATOM   1098  NZ  LYS A 268      19.169  77.308  41.497  1.00  0.00           N1+
ATOM   1099  H   LYS A 268      19.812  77.549  46.616  1.00  0.00           H  
ATOM   1100  HA  LYS A 268      21.178  79.794  45.437  1.00  0.00           H  
ATOM   1101 1HB  LYS A 268      18.383  79.114  46.185  1.00  0.00           H  
ATOM   1102 2HB  LYS A 268      18.753  80.831  46.208  1.00  0.00           H  
ATOM   1103 1HG  LYS A 268      17.870  80.272  44.054  1.00  0.00           H  
ATOM   1104 2HG  LYS A 268      19.591  80.641  43.861  1.00  0.00           H  
ATOM   1105 1HD  LYS A 268      20.116  78.229  43.856  1.00  0.00           H  
ATOM   1106 2HD  LYS A 268      18.402  77.849  44.074  1.00  0.00           H  
ATOM   1107 1HE  LYS A 268      17.869  78.913  41.924  1.00  0.00           H  
ATOM   1108 2HE  LYS A 268      19.560  79.369  41.709  1.00  0.00           H  
ATOM   1109 1HZ  LYS A 268      19.020  77.385  40.500  1.00  0.00           H  
ATOM   1110 2HZ  LYS A 268      20.125  77.036  41.674  1.00  0.00           H  
ATOM   1111 3HZ  LYS A 268      18.545  76.610  41.875  1.00  0.00           H  
ATOM   1112  N   LEU A 269      20.440  80.006  48.629  1.00  0.00           N  
ATOM   1113  CA  LEU A 269      20.730  80.744  49.853  1.00  0.00           C  
ATOM   1114  C   LEU A 269      22.225  80.767  50.142  1.00  0.00           C  
ATOM   1115  O   LEU A 269      22.771  81.790  50.552  1.00  0.00           O  
ATOM   1116  CB  LEU A 269      19.983  80.119  51.038  1.00  0.00           C  
ATOM   1117  CG  LEU A 269      20.646  80.299  52.409  1.00  0.00           C  
ATOM   1118  CD1 LEU A 269      20.561  81.761  52.827  1.00  0.00           C  
ATOM   1119  CD2 LEU A 269      19.958  79.399  53.427  1.00  0.00           C  
ATOM   1120  H   LEU A 269      19.905  79.150  48.686  1.00  0.00           H  
ATOM   1121  HA  LEU A 269      20.400  81.774  49.713  1.00  0.00           H  
ATOM   1122 1HB  LEU A 269      18.988  80.556  51.091  1.00  0.00           H  
ATOM   1123 2HB  LEU A 269      19.879  79.049  50.859  1.00  0.00           H  
ATOM   1124  HG  LEU A 269      21.701  80.032  52.343  1.00  0.00           H  
ATOM   1125 1HD1 LEU A 269      21.032  81.887  53.803  1.00  0.00           H  
ATOM   1126 2HD1 LEU A 269      21.078  82.379  52.093  1.00  0.00           H  
ATOM   1127 3HD1 LEU A 269      19.517  82.062  52.887  1.00  0.00           H  
ATOM   1128 1HD2 LEU A 269      20.429  79.527  54.402  1.00  0.00           H  
ATOM   1129 2HD2 LEU A 269      18.903  79.668  53.495  1.00  0.00           H  
ATOM   1130 3HD2 LEU A 269      20.049  78.359  53.113  1.00  0.00           H  
ATOM   1131  N   ALA A 270      22.882  79.633  49.923  1.00  0.00           N  
ATOM   1132  CA  ALA A 270      24.316  79.521  50.161  1.00  0.00           C  
ATOM   1133  C   ALA A 270      25.102  80.422  49.216  1.00  0.00           C  
ATOM   1134  O   ALA A 270      26.073  81.063  49.619  1.00  0.00           O  
ATOM   1135  CB  ALA A 270      24.768  78.076  50.012  1.00  0.00           C  
ATOM   1136  H   ALA A 270      22.376  78.828  49.586  1.00  0.00           H  
ATOM   1137  HA  ALA A 270      24.519  79.851  51.180  1.00  0.00           H  
ATOM   1138 1HB  ALA A 270      25.841  78.010  50.190  1.00  0.00           H  
ATOM   1139 2HB  ALA A 270      24.240  77.455  50.734  1.00  0.00           H  
ATOM   1140 3HB  ALA A 270      24.547  77.729  49.004  1.00  0.00           H  
ATOM   1141  N   GLU A 271      24.676  80.467  47.959  1.00  0.00           N  
ATOM   1142  CA  GLU A 271      25.341  81.289  46.954  1.00  0.00           C  
ATOM   1143  C   GLU A 271      25.217  82.770  47.287  1.00  0.00           C  
ATOM   1144  O   GLU A 271      26.171  83.533  47.130  1.00  0.00           O  
ATOM   1145  CB  GLU A 271      24.753  81.016  45.568  1.00  0.00           C  
ATOM   1146  CG  GLU A 271      25.191  79.697  44.948  1.00  0.00           C  
ATOM   1147  CD  GLU A 271      24.512  79.415  43.636  1.00  0.00           C  
ATOM   1148  OE1 GLU A 271      23.643  80.165  43.264  1.00  0.00           O  
ATOM   1149  OE2 GLU A 271      24.864  78.445  43.005  1.00  0.00           O1-
ATOM   1150  H   GLU A 271      23.873  79.917  47.691  1.00  0.00           H  
ATOM   1151  HA  GLU A 271      26.400  81.034  46.953  1.00  0.00           H  
ATOM   1152 1HB  GLU A 271      23.665  81.014  45.629  1.00  0.00           H  
ATOM   1153 2HB  GLU A 271      25.041  81.818  44.887  1.00  0.00           H  
ATOM   1154 1HG  GLU A 271      26.268  79.722  44.788  1.00  0.00           H  
ATOM   1155 2HG  GLU A 271      24.971  78.889  45.646  1.00  0.00           H  
ATOM   1156  N   PHE A 272      24.038  83.172  47.745  1.00  0.00           N  
ATOM   1157  CA  PHE A 272      23.787  84.564  48.102  1.00  0.00           C  
ATOM   1158  C   PHE A 272      24.648  84.994  49.283  1.00  0.00           C  
ATOM   1159  O   PHE A 272      25.182  86.103  49.303  1.00  0.00           O  
ATOM   1160  CB  PHE A 272      22.310  84.773  48.440  1.00  0.00           C  
ATOM   1161  CG  PHE A 272      21.945  86.207  48.703  1.00  0.00           C  
ATOM   1162  CD1 PHE A 272      22.246  87.196  47.776  1.00  0.00           C  
ATOM   1163  CD2 PHE A 272      21.300  86.570  49.874  1.00  0.00           C  
ATOM   1164  CE1 PHE A 272      21.911  88.515  48.017  1.00  0.00           C  
ATOM   1165  CE2 PHE A 272      20.962  87.888  50.115  1.00  0.00           C  
ATOM   1166  CZ  PHE A 272      21.268  88.860  49.186  1.00  0.00           C  
ATOM   1167  H   PHE A 272      23.295  82.497  47.852  1.00  0.00           H  
ATOM   1168  HA  PHE A 272      24.058  85.186  47.248  1.00  0.00           H  
ATOM   1169 1HB  PHE A 272      21.695  84.411  47.617  1.00  0.00           H  
ATOM   1170 2HB  PHE A 272      22.053  84.189  49.323  1.00  0.00           H  
ATOM   1171  HD1 PHE A 272      22.754  86.921  46.851  1.00  0.00           H  
ATOM   1172  HD2 PHE A 272      21.058  85.802  50.609  1.00  0.00           H  
ATOM   1173  HE1 PHE A 272      22.154  89.281  47.281  1.00  0.00           H  
ATOM   1174  HE2 PHE A 272      20.454  88.159  51.041  1.00  0.00           H  
ATOM   1175  HZ  PHE A 272      21.005  89.901  49.377  1.00  0.00           H  
ATOM   1176  N   ALA A 273      24.777  84.110  50.265  1.00  0.00           N  
ATOM   1177  CA  ALA A 273      25.573  84.396  51.455  1.00  0.00           C  
ATOM   1178  C   ALA A 273      27.046  84.561  51.103  1.00  0.00           C  
ATOM   1179  O   ALA A 273      27.724  85.443  51.630  1.00  0.00           O  
ATOM   1180  CB  ALA A 273      25.397  83.295  52.489  1.00  0.00           C  
ATOM   1181  H   ALA A 273      24.313  83.216  50.189  1.00  0.00           H  
ATOM   1182  HA  ALA A 273      25.223  85.339  51.876  1.00  0.00           H  
ATOM   1183 1HB  ALA A 273      25.998  83.523  53.370  1.00  0.00           H  
ATOM   1184 2HB  ALA A 273      24.347  83.227  52.772  1.00  0.00           H  
ATOM   1185 3HB  ALA A 273      25.720  82.344  52.066  1.00  0.00           H  
ATOM   1186  N   GLU A 274      27.537  83.706  50.211  1.00  0.00           N  
ATOM   1187  CA  GLU A 274      28.930  83.757  49.788  1.00  0.00           C  
ATOM   1188  C   GLU A 274      29.238  85.054  49.050  1.00  0.00           C  
ATOM   1189  O   GLU A 274      30.291  85.657  49.246  1.00  0.00           O  
ATOM   1190  CB  GLU A 274      29.261  82.559  48.896  1.00  0.00           C  
ATOM   1191  CG  GLU A 274      29.328  81.227  49.629  1.00  0.00           C  
ATOM   1192  CD  GLU A 274      29.579  80.065  48.711  1.00  0.00           C  
ATOM   1193  OE1 GLU A 274      29.585  80.263  47.519  1.00  0.00           O  
ATOM   1194  OE2 GLU A 274      29.764  78.975  49.199  1.00  0.00           O1-
ATOM   1195  H   GLU A 274      26.927  83.004  49.816  1.00  0.00           H  
ATOM   1196  HA  GLU A 274      29.556  83.725  50.680  1.00  0.00           H  
ATOM   1197 1HB  GLU A 274      28.508  82.471  48.111  1.00  0.00           H  
ATOM   1198 2HB  GLU A 274      30.223  82.721  48.408  1.00  0.00           H  
ATOM   1199 1HG  GLU A 274      30.129  81.272  50.367  1.00  0.00           H  
ATOM   1200 2HG  GLU A 274      28.391  81.068  50.161  1.00  0.00           H  
ATOM   1201  N   ARG A 275      28.307  85.477  48.198  1.00  0.00           N  
ATOM   1202  CA  ARG A 275      28.476  86.703  47.428  1.00  0.00           C  
ATOM   1203  C   ARG A 275      28.521  87.924  48.338  1.00  0.00           C  
ATOM   1204  O   ARG A 275      29.318  88.837  48.127  1.00  0.00           O  
ATOM   1205  CB  ARG A 275      27.344  86.865  46.423  1.00  0.00           C  
ATOM   1206  CG  ARG A 275      27.491  88.050  45.482  1.00  0.00           C  
ATOM   1207  CD  ARG A 275      28.748  87.974  44.696  1.00  0.00           C  
ATOM   1208  NE  ARG A 275      28.881  89.094  43.776  1.00  0.00           N  
ATOM   1209  CZ  ARG A 275      30.004  89.400  43.099  1.00  0.00           C  
ATOM   1210  NH1 ARG A 275      31.082  88.663  43.250  1.00  0.00           N1+
ATOM   1211  NH2 ARG A 275      30.021  90.441  42.285  1.00  0.00           N  
ATOM   1212  H   ARG A 275      27.465  84.935  48.082  1.00  0.00           H  
ATOM   1213  HA  ARG A 275      29.430  86.643  46.903  1.00  0.00           H  
ATOM   1214 1HB  ARG A 275      27.269  85.965  45.814  1.00  0.00           H  
ATOM   1215 2HB  ARG A 275      26.400  86.979  46.955  1.00  0.00           H  
ATOM   1216 1HG  ARG A 275      26.651  88.065  44.786  1.00  0.00           H  
ATOM   1217 2HG  ARG A 275      27.500  88.976  46.059  1.00  0.00           H  
ATOM   1218 1HD  ARG A 275      29.602  87.988  45.373  1.00  0.00           H  
ATOM   1219 2HD  ARG A 275      28.760  87.053  44.116  1.00  0.00           H  
ATOM   1220  HE  ARG A 275      28.071  89.684  43.634  1.00  0.00           H  
ATOM   1221 1HH1 ARG A 275      31.069  87.867  43.872  1.00  0.00           H  
ATOM   1222 2HH1 ARG A 275      31.924  88.893  42.742  1.00  0.00           H  
ATOM   1223 1HH2 ARG A 275      29.193  91.007  42.170  1.00  0.00           H  
ATOM   1224 2HH2 ARG A 275      30.865  90.670  41.778  1.00  0.00           H  
ATOM   1225  N   LEU A 276      27.659  87.932  49.349  1.00  0.00           N  
ATOM   1226  CA  LEU A 276      27.598  89.042  50.295  1.00  0.00           C  
ATOM   1227  C   LEU A 276      28.888  89.153  51.096  1.00  0.00           C  
ATOM   1228  O   LEU A 276      29.387  90.252  51.338  1.00  0.00           O  
ATOM   1229  CB  LEU A 276      26.410  88.861  51.248  1.00  0.00           C  
ATOM   1230  CG  LEU A 276      25.026  88.831  50.588  1.00  0.00           C  
ATOM   1231  CD1 LEU A 276      23.954  88.679  51.660  1.00  0.00           C  
ATOM   1232  CD2 LEU A 276      24.818  90.108  49.785  1.00  0.00           C  
ATOM   1233  H   LEU A 276      27.031  87.150  49.467  1.00  0.00           H  
ATOM   1234  HA  LEU A 276      27.476  89.964  49.726  1.00  0.00           H  
ATOM   1235 1HB  LEU A 276      26.539  87.924  51.790  1.00  0.00           H  
ATOM   1236 2HB  LEU A 276      26.417  89.677  51.970  1.00  0.00           H  
ATOM   1237  HG  LEU A 276      24.958  87.970  49.924  1.00  0.00           H  
ATOM   1238 1HD1 LEU A 276      22.971  88.659  51.191  1.00  0.00           H  
ATOM   1239 2HD1 LEU A 276      24.117  87.749  52.205  1.00  0.00           H  
ATOM   1240 3HD1 LEU A 276      24.010  89.519  52.351  1.00  0.00           H  
ATOM   1241 1HD2 LEU A 276      23.834  90.087  49.317  1.00  0.00           H  
ATOM   1242 2HD2 LEU A 276      24.884  90.969  50.450  1.00  0.00           H  
ATOM   1243 3HD2 LEU A 276      25.586  90.182  49.017  1.00  0.00           H  
ATOM   1244  N   VAL A 277      29.425  88.008  51.507  1.00  0.00           N  
ATOM   1245  CA  VAL A 277      30.659  87.977  52.283  1.00  0.00           C  
ATOM   1246  C   VAL A 277      31.836  88.499  51.469  1.00  0.00           C  
ATOM   1247  O   VAL A 277      32.682  89.233  51.982  1.00  0.00           O  
ATOM   1248  CB  VAL A 277      30.958  86.540  52.752  1.00  0.00           C  
ATOM   1249  CG1 VAL A 277      32.288  86.487  53.488  1.00  0.00           C  
ATOM   1250  CG2 VAL A 277      29.828  86.039  53.639  1.00  0.00           C  
ATOM   1251  H   VAL A 277      28.968  87.139  51.276  1.00  0.00           H  
ATOM   1252  HA  VAL A 277      30.534  88.631  53.147  1.00  0.00           H  
ATOM   1253  HB  VAL A 277      31.049  85.894  51.877  1.00  0.00           H  
ATOM   1254 1HG1 VAL A 277      32.483  85.465  53.811  1.00  0.00           H  
ATOM   1255 2HG1 VAL A 277      33.086  86.817  52.823  1.00  0.00           H  
ATOM   1256 3HG1 VAL A 277      32.248  87.141  54.359  1.00  0.00           H  
ATOM   1257 1HG2 VAL A 277      30.047  85.022  53.965  1.00  0.00           H  
ATOM   1258 2HG2 VAL A 277      29.735  86.689  54.510  1.00  0.00           H  
ATOM   1259 3HG2 VAL A 277      28.894  86.046  53.078  1.00  0.00           H  
ATOM   1260  N   GLU A 278      31.884  88.115  50.197  1.00  0.00           N  
ATOM   1261  CA  GLU A 278      32.959  88.543  49.309  1.00  0.00           C  
ATOM   1262  C   GLU A 278      32.923  90.050  49.090  1.00  0.00           C  
ATOM   1263  O   GLU A 278      33.963  90.709  49.069  1.00  0.00           O  
ATOM   1264  CB  GLU A 278      32.858  87.821  47.964  1.00  0.00           C  
ATOM   1265  CG  GLU A 278      33.260  86.354  48.007  1.00  0.00           C  
ATOM   1266  CD  GLU A 278      32.997  85.637  46.712  1.00  0.00           C  
ATOM   1267  OE1 GLU A 278      32.414  86.228  45.836  1.00  0.00           O  
ATOM   1268  OE2 GLU A 278      33.379  84.495  46.600  1.00  0.00           O1-
ATOM   1269  H   GLU A 278      31.160  87.512  49.838  1.00  0.00           H  
ATOM   1270  HA  GLU A 278      33.908  88.298  49.784  1.00  0.00           H  
ATOM   1271 1HB  GLU A 278      31.834  87.876  47.596  1.00  0.00           H  
ATOM   1272 2HB  GLU A 278      33.496  88.321  47.233  1.00  0.00           H  
ATOM   1273 1HG  GLU A 278      34.323  86.284  48.237  1.00  0.00           H  
ATOM   1274 2HG  GLU A 278      32.711  85.861  48.808  1.00  0.00           H  
ATOM   1275  N   ILE A 279      31.720  90.591  48.924  1.00  0.00           N  
ATOM   1276  CA  ILE A 279      31.549  92.021  48.706  1.00  0.00           C  
ATOM   1277  C   ILE A 279      31.992  92.823  49.924  1.00  0.00           C  
ATOM   1278  O   ILE A 279      32.626  93.870  49.792  1.00  0.00           O  
ATOM   1279  CB  ILE A 279      30.082  92.354  48.377  1.00  0.00           C  
ATOM   1280  CG1 ILE A 279      29.686  91.747  47.029  1.00  0.00           C  
ATOM   1281  CG2 ILE A 279      29.866  93.861  48.372  1.00  0.00           C  
ATOM   1282  CD1 ILE A 279      30.513  92.248  45.867  1.00  0.00           C  
ATOM   1283  H   ILE A 279      30.905  89.995  48.951  1.00  0.00           H  
ATOM   1284  HA  ILE A 279      32.179  92.316  47.865  1.00  0.00           H  
ATOM   1285  HB  ILE A 279      29.430  91.907  49.127  1.00  0.00           H  
ATOM   1286 1HG1 ILE A 279      29.786  90.662  47.075  1.00  0.00           H  
ATOM   1287 2HG1 ILE A 279      28.639  91.969  46.823  1.00  0.00           H  
ATOM   1288 1HG2 ILE A 279      28.824  94.078  48.136  1.00  0.00           H  
ATOM   1289 2HG2 ILE A 279      30.110  94.267  49.352  1.00  0.00           H  
ATOM   1290 3HG2 ILE A 279      30.510  94.316  47.618  1.00  0.00           H  
ATOM   1291 1HD1 ILE A 279      30.171  91.774  44.946  1.00  0.00           H  
ATOM   1292 2HD1 ILE A 279      30.400  93.331  45.781  1.00  0.00           H  
ATOM   1293 3HD1 ILE A 279      31.561  92.006  46.034  1.00  0.00           H  
ATOM   1294  N   LEU A 280      31.653  92.325  51.107  1.00  0.00           N  
ATOM   1295  CA  LEU A 280      32.014  92.995  52.352  1.00  0.00           C  
ATOM   1296  C   LEU A 280      33.526  93.022  52.543  1.00  0.00           C  
ATOM   1297  O   LEU A 280      34.088  94.028  52.978  1.00  0.00           O  
ATOM   1298  CB  LEU A 280      31.355  92.289  53.544  1.00  0.00           C  
ATOM   1299  CG  LEU A 280      31.746  92.820  54.929  1.00  0.00           C  
ATOM   1300  CD1 LEU A 280      31.384  94.294  55.029  1.00  0.00           C  
ATOM   1301  CD2 LEU A 280      31.034  92.009  56.003  1.00  0.00           C  
ATOM   1302  H   LEU A 280      31.130  91.461  51.147  1.00  0.00           H  
ATOM   1303  HA  LEU A 280      31.667  94.026  52.296  1.00  0.00           H  
ATOM   1304 1HB  LEU A 280      30.275  92.380  53.447  1.00  0.00           H  
ATOM   1305 2HB  LEU A 280      31.615  91.231  53.508  1.00  0.00           H  
ATOM   1306  HG  LEU A 280      32.824  92.731  55.063  1.00  0.00           H  
ATOM   1307 1HD1 LEU A 280      31.661  94.672  56.014  1.00  0.00           H  
ATOM   1308 2HD1 LEU A 280      31.921  94.854  54.263  1.00  0.00           H  
ATOM   1309 3HD1 LEU A 280      30.311  94.418  54.884  1.00  0.00           H  
ATOM   1310 1HD2 LEU A 280      31.314  92.385  56.988  1.00  0.00           H  
ATOM   1311 2HD2 LEU A 280      29.955  92.097  55.871  1.00  0.00           H  
ATOM   1312 3HD2 LEU A 280      31.326  90.960  55.919  1.00  0.00           H  
ATOM   1313  N   ARG A 281      34.179  91.913  52.214  1.00  0.00           N  
ATOM   1314  CA  ARG A 281      35.627  91.808  52.348  1.00  0.00           C  
ATOM   1315  C   ARG A 281      36.339  92.774  51.411  1.00  0.00           C  
ATOM   1316  O   ARG A 281      37.329  93.404  51.786  1.00  0.00           O  
ATOM   1317  CB  ARG A 281      36.089  90.388  52.056  1.00  0.00           C  
ATOM   1318  CG  ARG A 281      37.577  90.145  52.262  1.00  0.00           C  
ATOM   1319  CD  ARG A 281      37.936  88.720  52.045  1.00  0.00           C  
ATOM   1320  NE  ARG A 281      37.725  88.314  50.664  1.00  0.00           N  
ATOM   1321  CZ  ARG A 281      38.592  88.545  49.659  1.00  0.00           C  
ATOM   1322  NH1 ARG A 281      39.719  89.181  49.894  1.00  0.00           N1+
ATOM   1323  NH2 ARG A 281      38.309  88.134  48.435  1.00  0.00           N  
ATOM   1324  H   ARG A 281      33.659  91.120  51.862  1.00  0.00           H  
ATOM   1325  HA  ARG A 281      35.892  92.078  53.371  1.00  0.00           H  
ATOM   1326 1HB  ARG A 281      35.551  89.691  52.695  1.00  0.00           H  
ATOM   1327 2HB  ARG A 281      35.854  90.133  51.023  1.00  0.00           H  
ATOM   1328 1HG  ARG A 281      38.146  90.754  51.558  1.00  0.00           H  
ATOM   1329 2HG  ARG A 281      37.853  90.416  53.282  1.00  0.00           H  
ATOM   1330 1HD  ARG A 281      38.987  88.568  52.289  1.00  0.00           H  
ATOM   1331 2HD  ARG A 281      37.320  88.089  52.683  1.00  0.00           H  
ATOM   1332  HE  ARG A 281      36.871  87.822  50.444  1.00  0.00           H  
ATOM   1333 1HH1 ARG A 281      39.935  89.495  50.830  1.00  0.00           H  
ATOM   1334 2HH1 ARG A 281      40.368  89.354  49.141  1.00  0.00           H  
ATOM   1335 1HH2 ARG A 281      37.443  87.646  48.253  1.00  0.00           H  
ATOM   1336 2HH2 ARG A 281      38.957  88.308  47.681  1.00  0.00           H  
ATOM   1337  N   GLU A 282      35.831  92.889  50.188  1.00  0.00           N  
ATOM   1338  CA  GLU A 282      36.416  93.778  49.195  1.00  0.00           C  
ATOM   1339  C   GLU A 282      36.301  95.235  49.622  1.00  0.00           C  
ATOM   1340  O   GLU A 282      37.226  96.024  49.434  1.00  0.00           O  
ATOM   1341  CB  GLU A 282      35.738  93.581  47.837  1.00  0.00           C  
ATOM   1342  CG  GLU A 282      36.121  92.294  47.124  1.00  0.00           C  
ATOM   1343  CD  GLU A 282      35.370  92.088  45.838  1.00  0.00           C  
ATOM   1344  OE1 GLU A 282      34.489  92.868  45.557  1.00  0.00           O  
ATOM   1345  OE2 GLU A 282      35.674  91.153  45.137  1.00  0.00           O1-
ATOM   1346  H   GLU A 282      35.016  92.343  49.943  1.00  0.00           H  
ATOM   1347  HA  GLU A 282      37.475  93.540  49.107  1.00  0.00           H  
ATOM   1348 1HB  GLU A 282      34.655  93.583  47.966  1.00  0.00           H  
ATOM   1349 2HB  GLU A 282      35.989  94.415  47.180  1.00  0.00           H  
ATOM   1350 1HG  GLU A 282      37.189  92.313  46.907  1.00  0.00           H  
ATOM   1351 2HG  GLU A 282      35.929  91.452  47.788  1.00  0.00           H  
ATOM   1352  N   ALA A 283      35.126  95.544  50.203  1.00  0.00           N  
ATOM   1353  CA  ALA A 283      34.706  96.892  50.580  1.00  0.00           C  
ATOM   1354  C   ALA A 283      35.567  97.495  51.681  1.00  0.00           C  
ATOM   1355  O   ALA A 283      35.662  98.716  51.810  1.00  0.00           O  
ATOM   1356  CB  ALA A 283      33.247  96.880  51.013  1.00  0.00           C  
ATOM   1357  H   ALA A 283      34.470  94.805  50.407  1.00  0.00           H  
ATOM   1358  HA  ALA A 283      34.812  97.537  49.707  1.00  0.00           H  
ATOM   1359 1HB  ALA A 283      32.938  97.891  51.281  1.00  0.00           H  
ATOM   1360 2HB  ALA A 283      32.627  96.516  50.195  1.00  0.00           H  
ATOM   1361 3HB  ALA A 283      33.130  96.226  51.875  1.00  0.00           H  
ATOM   1362  N   GLY A 284      36.193  96.634  52.473  1.00  0.00           N  
ATOM   1363  CA  GLY A 284      36.959  97.077  53.628  1.00  0.00           C  
ATOM   1364  C   GLY A 284      36.081  97.223  54.867  1.00  0.00           C  
ATOM   1365  O   GLY A 284      36.218  98.179  55.629  1.00  0.00           O  
ATOM   1366  H   GLY A 284      36.136  95.647  52.268  1.00  0.00           H  
ATOM   1367 1HA  GLY A 284      37.758  96.363  53.833  1.00  0.00           H  
ATOM   1368 2HA  GLY A 284      37.432  98.034  53.407  1.00  0.00           H  
ATOM   1369  N   GLY A 285      35.179  96.267  55.058  1.00  0.00           N  
ATOM   1370  CA  GLY A 285      34.468  96.114  56.325  1.00  0.00           C  
ATOM   1371  C   GLY A 285      35.385  95.488  57.373  1.00  0.00           C  
ATOM   1372  O   GLY A 285      36.109  94.533  57.087  1.00  0.00           O  
ATOM   1373  H   GLY A 285      34.978  95.624  54.308  1.00  0.00           H  
ATOM   1374 1HA  GLY A 285      34.119  97.088  56.667  1.00  0.00           H  
ATOM   1375 2HA  GLY A 285      33.588  95.491  56.176  1.00  0.00           H  
ATOM   1376  N   SER A 286      35.354  96.023  58.585  1.00  0.00           N  
ATOM   1377  CA  SER A 286      36.306  95.635  59.619  1.00  0.00           C  
ATOM   1378  C   SER A 286      36.040  94.212  60.071  1.00  0.00           C  
ATOM   1379  O   SER A 286      35.077  93.581  59.632  1.00  0.00           O  
ATOM   1380  CB  SER A 286      36.220  96.579  60.803  1.00  0.00           C  
ATOM   1381  OG  SER A 286      35.113  96.278  61.606  1.00  0.00           O  
ATOM   1382  H   SER A 286      34.651  96.719  58.796  1.00  0.00           H  
ATOM   1383  HA  SER A 286      37.313  95.700  59.205  1.00  0.00           H  
ATOM   1384 1HB  SER A 286      37.133  96.505  61.393  1.00  0.00           H  
ATOM   1385 2HB  SER A 286      36.145  97.605  60.444  1.00  0.00           H  
ATOM   1386  HG  SER A 286      35.291  96.676  62.462  1.00  0.00           H  
ATOM   1387  N   PRO A 287      36.898  93.712  60.952  1.00  0.00           N  
ATOM   1388  CA  PRO A 287      36.845  92.319  61.346  1.00  0.00           C  
ATOM   1389  C   PRO A 287      35.595  92.019  62.154  1.00  0.00           C  
ATOM   1390  O   PRO A 287      35.029  90.930  62.057  1.00  0.00           O  
ATOM   1391  CB  PRO A 287      38.115  92.153  62.187  1.00  0.00           C  
ATOM   1392  CG  PRO A 287      39.033  93.211  61.676  1.00  0.00           C  
ATOM   1393  CD  PRO A 287      38.134  94.390  61.410  1.00  0.00           C  
ATOM   1394  HA  PRO A 287      36.808  91.711  60.442  1.00  0.00           H  
ATOM   1395 1HB  PRO A 287      37.878  92.274  63.255  1.00  0.00           H  
ATOM   1396 2HB  PRO A 287      38.521  91.138  62.060  1.00  0.00           H  
ATOM   1397 1HG  PRO A 287      39.812  93.431  62.421  1.00  0.00           H  
ATOM   1398 2HG  PRO A 287      39.550  92.860  60.770  1.00  0.00           H  
ATOM   1399 1HD  PRO A 287      37.983  94.954  62.343  1.00  0.00           H  
ATOM   1400 2HD  PRO A 287      38.587  95.030  60.638  1.00  0.00           H  
ATOM   1401  N   GLU A 288      35.129  92.965  62.978  1.00  0.00           N  
ATOM   1402  CA  GLU A 288      33.925  92.677  63.746  1.00  0.00           C  
ATOM   1403  C   GLU A 288      32.715  92.512  62.833  1.00  0.00           C  
ATOM   1404  O   GLU A 288      31.884  91.630  63.043  1.00  0.00           O  
ATOM   1405  CB  GLU A 288      33.661  93.791  64.762  1.00  0.00           C  
ATOM   1406  CG  GLU A 288      34.738  93.937  65.827  1.00  0.00           C  
ATOM   1407  CD  GLU A 288      35.940  94.698  65.344  1.00  0.00           C  
ATOM   1408  OE1 GLU A 288      35.934  95.126  64.213  1.00  0.00           O  
ATOM   1409  OE2 GLU A 288      36.868  94.852  66.105  1.00  0.00           O1-
ATOM   1410  H   GLU A 288      35.619  93.845  63.041  1.00  0.00           H  
ATOM   1411  HA  GLU A 288      34.075  91.735  64.273  1.00  0.00           H  
ATOM   1412 1HB  GLU A 288      33.573  94.745  64.241  1.00  0.00           H  
ATOM   1413 2HB  GLU A 288      32.714  93.606  65.267  1.00  0.00           H  
ATOM   1414 1HG  GLU A 288      34.317  94.455  66.687  1.00  0.00           H  
ATOM   1415 2HG  GLU A 288      35.049  92.945  66.153  1.00  0.00           H  
ATOM   1416  N   LEU A 289      32.623  93.367  61.822  1.00  0.00           N  
ATOM   1417  CA  LEU A 289      31.515  93.319  60.876  1.00  0.00           C  
ATOM   1418  C   LEU A 289      31.531  92.023  60.075  1.00  0.00           C  
ATOM   1419  O   LEU A 289      30.485  91.420  59.833  1.00  0.00           O  
ATOM   1420  CB  LEU A 289      31.579  94.519  59.921  1.00  0.00           C  
ATOM   1421  CG  LEU A 289      31.514  95.899  60.583  1.00  0.00           C  
ATOM   1422  CD1 LEU A 289      31.711  96.980  59.528  1.00  0.00           C  
ATOM   1423  CD2 LEU A 289      30.175  96.062  61.288  1.00  0.00           C  
ATOM   1424  H   LEU A 289      33.338  94.071  61.704  1.00  0.00           H  
ATOM   1425  HA  LEU A 289      30.583  93.350  61.441  1.00  0.00           H  
ATOM   1426 1HB  LEU A 289      32.509  94.464  59.358  1.00  0.00           H  
ATOM   1427 2HB  LEU A 289      30.748  94.448  59.219  1.00  0.00           H  
ATOM   1428  HG  LEU A 289      32.321  95.993  61.311  1.00  0.00           H  
ATOM   1429 1HD1 LEU A 289      31.665  97.961  59.999  1.00  0.00           H  
ATOM   1430 2HD1 LEU A 289      32.684  96.850  59.054  1.00  0.00           H  
ATOM   1431 3HD1 LEU A 289      30.928  96.901  58.776  1.00  0.00           H  
ATOM   1432 1HD2 LEU A 289      30.129  97.045  61.760  1.00  0.00           H  
ATOM   1433 2HD2 LEU A 289      29.368  95.971  60.562  1.00  0.00           H  
ATOM   1434 3HD2 LEU A 289      30.067  95.289  62.049  1.00  0.00           H  
ATOM   1435  N   VAL A 290      32.721  91.601  59.666  1.00  0.00           N  
ATOM   1436  CA  VAL A 290      32.876  90.374  58.892  1.00  0.00           C  
ATOM   1437  C   VAL A 290      32.473  89.155  59.708  1.00  0.00           C  
ATOM   1438  O   VAL A 290      31.825  88.241  59.196  1.00  0.00           O  
ATOM   1439  CB  VAL A 290      34.336  90.218  58.426  1.00  0.00           C  
ATOM   1440  CG1 VAL A 290      34.550  88.848  57.800  1.00  0.00           C  
ATOM   1441  CG2 VAL A 290      34.685  91.321  57.439  1.00  0.00           C  
ATOM   1442  H   VAL A 290      33.542  92.143  59.898  1.00  0.00           H  
ATOM   1443  HA  VAL A 290      32.214  90.433  58.029  1.00  0.00           H  
ATOM   1444  HB  VAL A 290      34.993  90.282  59.292  1.00  0.00           H  
ATOM   1445 1HG1 VAL A 290      35.587  88.753  57.476  1.00  0.00           H  
ATOM   1446 2HG1 VAL A 290      34.328  88.073  58.534  1.00  0.00           H  
ATOM   1447 3HG1 VAL A 290      33.889  88.733  56.939  1.00  0.00           H  
ATOM   1448 1HG2 VAL A 290      35.721  91.204  57.115  1.00  0.00           H  
ATOM   1449 2HG2 VAL A 290      34.025  91.260  56.576  1.00  0.00           H  
ATOM   1450 3HG2 VAL A 290      34.566  92.291  57.921  1.00  0.00           H  
ATOM   1451  N   HIS A 291      32.857  89.144  60.980  1.00  0.00           N  
ATOM   1452  CA  HIS A 291      32.534  88.035  61.868  1.00  0.00           C  
ATOM   1453  C   HIS A 291      31.030  87.922  62.087  1.00  0.00           C  
ATOM   1454  O   HIS A 291      30.477  86.823  62.108  1.00  0.00           O  
ATOM   1455  CB  HIS A 291      33.241  88.197  63.216  1.00  0.00           C  
ATOM   1456  CG  HIS A 291      32.987  87.073  64.171  1.00  0.00           C  
ATOM   1457  CD2 HIS A 291      32.309  87.031  65.342  1.00  0.00           C  
ATOM   1458  ND1 HIS A 291      33.459  85.794  63.956  1.00  0.00           N  
ATOM   1459  CE1 HIS A 291      33.083  85.015  64.955  1.00  0.00           C  
ATOM   1460  NE2 HIS A 291      32.384  85.742  65.808  1.00  0.00           N  
ATOM   1461  H   HIS A 291      33.385  89.925  61.340  1.00  0.00           H  
ATOM   1462  HA  HIS A 291      32.872  87.113  61.395  1.00  0.00           H  
ATOM   1463 1HB  HIS A 291      34.317  88.272  63.057  1.00  0.00           H  
ATOM   1464 2HB  HIS A 291      32.915  89.125  63.688  1.00  0.00           H  
ATOM   1465  HD2 HIS A 291      31.799  87.866  65.825  1.00  0.00           H  
ATOM   1466  HE1 HIS A 291      33.310  83.954  65.059  1.00  0.00           H  
ATOM   1467  HE2 HIS A 291      31.970  85.410  66.668  1.00  0.00           H  
ATOM   1468  N   LYS A 292      30.375  89.065  62.249  1.00  0.00           N  
ATOM   1469  CA  LYS A 292      28.933  89.096  62.465  1.00  0.00           C  
ATOM   1470  C   LYS A 292      28.181  88.575  61.247  1.00  0.00           C  
ATOM   1471  O   LYS A 292      27.202  87.843  61.377  1.00  0.00           O  
ATOM   1472  CB  LYS A 292      28.472  90.518  62.799  1.00  0.00           C  
ATOM   1473  CG  LYS A 292      28.839  90.985  64.202  1.00  0.00           C  
ATOM   1474  CD  LYS A 292      28.392  92.418  64.442  1.00  0.00           C  
ATOM   1475  CE  LYS A 292      28.763  92.888  65.841  1.00  0.00           C  
ATOM   1476  NZ  LYS A 292      28.352  94.298  66.081  1.00  0.00           N1+
ATOM   1477  H   LYS A 292      30.887  89.935  62.219  1.00  0.00           H  
ATOM   1478  HA  LYS A 292      28.702  88.442  63.306  1.00  0.00           H  
ATOM   1479 1HB  LYS A 292      28.910  91.219  62.088  1.00  0.00           H  
ATOM   1480 2HB  LYS A 292      27.389  90.582  62.698  1.00  0.00           H  
ATOM   1481 1HG  LYS A 292      28.362  90.335  64.938  1.00  0.00           H  
ATOM   1482 2HG  LYS A 292      29.919  90.923  64.335  1.00  0.00           H  
ATOM   1483 1HD  LYS A 292      28.863  93.075  63.708  1.00  0.00           H  
ATOM   1484 2HD  LYS A 292      27.310  92.488  64.322  1.00  0.00           H  
ATOM   1485 1HE  LYS A 292      28.279  92.251  66.578  1.00  0.00           H  
ATOM   1486 2HE  LYS A 292      29.841  92.810  65.975  1.00  0.00           H  
ATOM   1487 1HZ  LYS A 292      28.616  94.572  67.018  1.00  0.00           H  
ATOM   1488 2HZ  LYS A 292      28.809  94.903  65.412  1.00  0.00           H  
ATOM   1489 3HZ  LYS A 292      27.350  94.379  65.976  1.00  0.00           H  
ATOM   1490  N   LEU A 293      28.645  88.961  60.063  1.00  0.00           N  
ATOM   1491  CA  LEU A 293      28.017  88.534  58.818  1.00  0.00           C  
ATOM   1492  C   LEU A 293      28.137  87.026  58.629  1.00  0.00           C  
ATOM   1493  O   LEU A 293      27.193  86.369  58.194  1.00  0.00           O  
ATOM   1494  CB  LEU A 293      28.656  89.257  57.626  1.00  0.00           C  
ATOM   1495  CG  LEU A 293      28.156  88.825  56.241  1.00  0.00           C  
ATOM   1496  CD1 LEU A 293      26.659  89.080  56.138  1.00  0.00           C  
ATOM   1497  CD2 LEU A 293      28.917  89.591  55.167  1.00  0.00           C  
ATOM   1498  H   LEU A 293      29.454  89.564  60.023  1.00  0.00           H  
ATOM   1499  HA  LEU A 293      26.956  88.779  58.874  1.00  0.00           H  
ATOM   1500 1HB  LEU A 293      28.469  90.325  57.729  1.00  0.00           H  
ATOM   1501 2HB  LEU A 293      29.732  89.094  57.656  1.00  0.00           H  
ATOM   1502  HG  LEU A 293      28.323  87.755  56.111  1.00  0.00           H  
ATOM   1503 1HD1 LEU A 293      26.304  88.774  55.154  1.00  0.00           H  
ATOM   1504 2HD1 LEU A 293      26.139  88.506  56.905  1.00  0.00           H  
ATOM   1505 3HD1 LEU A 293      26.460  90.142  56.282  1.00  0.00           H  
ATOM   1506 1HD2 LEU A 293      28.562  89.282  54.183  1.00  0.00           H  
ATOM   1507 2HD2 LEU A 293      28.750  90.661  55.295  1.00  0.00           H  
ATOM   1508 3HD2 LEU A 293      29.982  89.375  55.253  1.00  0.00           H  
ATOM   1509  N   LEU A 294      29.306  86.485  58.961  1.00  0.00           N  
ATOM   1510  CA  LEU A 294      29.551  85.055  58.828  1.00  0.00           C  
ATOM   1511  C   LEU A 294      28.658  84.252  59.766  1.00  0.00           C  
ATOM   1512  O   LEU A 294      28.130  83.206  59.391  1.00  0.00           O  
ATOM   1513  CB  LEU A 294      31.024  84.741  59.121  1.00  0.00           C  
ATOM   1514  CG  LEU A 294      32.047  85.462  58.234  1.00  0.00           C  
ATOM   1515  CD1 LEU A 294      33.404  85.471  58.925  1.00  0.00           C  
ATOM   1516  CD2 LEU A 294      32.127  84.767  56.882  1.00  0.00           C  
ATOM   1517  H   LEU A 294      30.041  87.081  59.312  1.00  0.00           H  
ATOM   1518  HA  LEU A 294      29.311  84.764  57.806  1.00  0.00           H  
ATOM   1519 1HB  LEU A 294      31.236  85.007  60.154  1.00  0.00           H  
ATOM   1520 2HB  LEU A 294      31.181  83.669  59.003  1.00  0.00           H  
ATOM   1521  HG  LEU A 294      31.739  86.500  58.091  1.00  0.00           H  
ATOM   1522 1HD1 LEU A 294      34.130  85.984  58.294  1.00  0.00           H  
ATOM   1523 2HD1 LEU A 294      33.320  85.993  59.880  1.00  0.00           H  
ATOM   1524 3HD1 LEU A 294      33.730  84.446  59.098  1.00  0.00           H  
ATOM   1525 1HD2 LEU A 294      32.854  85.280  56.252  1.00  0.00           H  
ATOM   1526 2HD2 LEU A 294      32.437  83.731  57.023  1.00  0.00           H  
ATOM   1527 3HD2 LEU A 294      31.149  84.791  56.402  1.00  0.00           H  
ATOM   1528  N   GLU A 295      28.494  84.750  60.988  1.00  0.00           N  
ATOM   1529  CA  GLU A 295      27.663  84.081  61.981  1.00  0.00           C  
ATOM   1530  C   GLU A 295      26.202  84.053  61.550  1.00  0.00           C  
ATOM   1531  O   GLU A 295      25.515  83.047  61.724  1.00  0.00           O  
ATOM   1532  CB  GLU A 295      27.790  84.776  63.339  1.00  0.00           C  
ATOM   1533  CG  GLU A 295      29.138  84.582  64.020  1.00  0.00           C  
ATOM   1534  CD  GLU A 295      29.264  85.358  65.302  1.00  0.00           C  
ATOM   1535  OE1 GLU A 295      28.727  86.440  65.374  1.00  0.00           O  
ATOM   1536  OE2 GLU A 295      29.897  84.872  66.210  1.00  0.00           O1-
ATOM   1537  H   GLU A 295      28.955  85.614  61.234  1.00  0.00           H  
ATOM   1538  HA  GLU A 295      28.005  83.050  62.068  1.00  0.00           H  
ATOM   1539 1HB  GLU A 295      27.630  85.847  63.216  1.00  0.00           H  
ATOM   1540 2HB  GLU A 295      27.018  84.403  64.012  1.00  0.00           H  
ATOM   1541 1HG  GLU A 295      29.274  83.523  64.237  1.00  0.00           H  
ATOM   1542 2HG  GLU A 295      29.927  84.888  63.335  1.00  0.00           H  
ATOM   1543  N   GLN A 296      25.736  85.163  60.989  1.00  0.00           N  
ATOM   1544  CA  GLN A 296      24.354  85.268  60.532  1.00  0.00           C  
ATOM   1545  C   GLN A 296      24.078  84.302  59.387  1.00  0.00           C  
ATOM   1546  O   GLN A 296      23.022  83.672  59.333  1.00  0.00           O  
ATOM   1547  CB  GLN A 296      24.042  86.701  60.095  1.00  0.00           C  
ATOM   1548  CG  GLN A 296      23.945  87.695  61.239  1.00  0.00           C  
ATOM   1549  CD  GLN A 296      22.769  87.409  62.156  1.00  0.00           C  
ATOM   1550  NE2 GLN A 296      23.040  87.327  63.453  1.00  0.00           N  
ATOM   1551  OE1 GLN A 296      21.632  87.262  61.704  1.00  0.00           O  
ATOM   1552  H   GLN A 296      26.352  85.954  60.875  1.00  0.00           H  
ATOM   1553  HA  GLN A 296      23.702  84.996  61.362  1.00  0.00           H  
ATOM   1554 1HB  GLN A 296      24.816  87.049  59.411  1.00  0.00           H  
ATOM   1555 2HB  GLN A 296      23.097  86.718  59.554  1.00  0.00           H  
ATOM   1556 1HG  GLN A 296      24.859  87.645  61.829  1.00  0.00           H  
ATOM   1557 2HG  GLN A 296      23.821  88.696  60.828  1.00  0.00           H  
ATOM   1558 1HE2 GLN A 296      22.304  87.141  64.107  1.00  0.00           H  
ATOM   1559 2HE2 GLN A 296      23.977  87.451  63.779  1.00  0.00           H  
ATOM   1560  N   ILE A 297      25.035  84.188  58.471  1.00  0.00           N  
ATOM   1561  CA  ILE A 297      24.894  83.299  57.325  1.00  0.00           C  
ATOM   1562  C   ILE A 297      24.831  81.841  57.763  1.00  0.00           C  
ATOM   1563  O   ILE A 297      24.045  81.057  57.230  1.00  0.00           O  
ATOM   1564  CB  ILE A 297      26.063  83.488  56.339  1.00  0.00           C  
ATOM   1565  CG1 ILE A 297      25.918  84.815  55.589  1.00  0.00           C  
ATOM   1566  CG2 ILE A 297      26.126  82.326  55.360  1.00  0.00           C  
ATOM   1567  CD1 ILE A 297      27.200  85.298  54.949  1.00  0.00           C  
ATOM   1568  H   ILE A 297      25.879  84.733  58.571  1.00  0.00           H  
ATOM   1569  HA  ILE A 297      23.959  83.539  56.821  1.00  0.00           H  
ATOM   1570  HB  ILE A 297      27.000  83.539  56.891  1.00  0.00           H  
ATOM   1571 1HG1 ILE A 297      25.164  84.714  54.809  1.00  0.00           H  
ATOM   1572 2HG1 ILE A 297      25.573  85.587  56.277  1.00  0.00           H  
ATOM   1573 1HG2 ILE A 297      26.956  82.476  54.669  1.00  0.00           H  
ATOM   1574 2HG2 ILE A 297      26.274  81.397  55.910  1.00  0.00           H  
ATOM   1575 3HG2 ILE A 297      25.194  82.271  54.799  1.00  0.00           H  
ATOM   1576 1HD1 ILE A 297      27.019  86.244  54.437  1.00  0.00           H  
ATOM   1577 2HD1 ILE A 297      27.961  85.442  55.719  1.00  0.00           H  
ATOM   1578 3HD1 ILE A 297      27.547  84.557  54.230  1.00  0.00           H  
ATOM   1579  N   MET A 298      25.661  81.485  58.736  1.00  0.00           N  
ATOM   1580  CA  MET A 298      25.699  80.120  59.248  1.00  0.00           C  
ATOM   1581  C   MET A 298      24.386  79.748  59.923  1.00  0.00           C  
ATOM   1582  O   MET A 298      23.887  78.635  59.762  1.00  0.00           O  
ATOM   1583  CB  MET A 298      26.865  79.953  60.221  1.00  0.00           C  
ATOM   1584  CG  MET A 298      28.240  79.985  59.569  1.00  0.00           C  
ATOM   1585  SD  MET A 298      29.553  79.453  60.685  1.00  0.00           S  
ATOM   1586  CE  MET A 298      29.617  80.838  61.817  1.00  0.00           C  
ATOM   1587  H   MET A 298      26.282  82.176  59.133  1.00  0.00           H  
ATOM   1588  HA  MET A 298      25.843  79.446  58.403  1.00  0.00           H  
ATOM   1589 1HB  MET A 298      26.833  80.746  60.967  1.00  0.00           H  
ATOM   1590 2HB  MET A 298      26.767  79.003  60.748  1.00  0.00           H  
ATOM   1591 1HG  MET A 298      28.244  79.331  58.697  1.00  0.00           H  
ATOM   1592 2HG  MET A 298      28.461  80.998  59.234  1.00  0.00           H  
ATOM   1593 1HE  MET A 298      30.383  80.659  62.570  1.00  0.00           H  
ATOM   1594 2HE  MET A 298      29.854  81.749  61.264  1.00  0.00           H  
ATOM   1595 3HE  MET A 298      28.648  80.955  62.306  1.00  0.00           H  
ATOM   1596  N   GLU A 299      23.832  80.688  60.683  1.00  0.00           N  
ATOM   1597  CA  GLU A 299      22.575  80.459  61.386  1.00  0.00           C  
ATOM   1598  C   GLU A 299      21.426  80.253  60.409  1.00  0.00           C  
ATOM   1599  O   GLU A 299      20.569  79.392  60.614  1.00  0.00           O  
ATOM   1600  CB  GLU A 299      22.262  81.634  62.315  1.00  0.00           C  
ATOM   1601  CG  GLU A 299      20.954  81.501  63.080  1.00  0.00           C  
ATOM   1602  CD  GLU A 299      20.966  80.366  64.067  1.00  0.00           C  
ATOM   1603  OE1 GLU A 299      22.033  79.952  64.452  1.00  0.00           O  
ATOM   1604  OE2 GLU A 299      19.908  79.915  64.437  1.00  0.00           O1-
ATOM   1605  H   GLU A 299      24.292  81.581  60.777  1.00  0.00           H  
ATOM   1606  HA  GLU A 299      22.677  79.549  61.979  1.00  0.00           H  
ATOM   1607 1HB  GLU A 299      23.066  81.747  63.044  1.00  0.00           H  
ATOM   1608 2HB  GLU A 299      22.217  82.554  61.734  1.00  0.00           H  
ATOM   1609 1HG  GLU A 299      20.761  82.431  63.615  1.00  0.00           H  
ATOM   1610 2HG  GLU A 299      20.144  81.348  62.369  1.00  0.00           H  
ATOM   1611  N   ILE A 300      21.414  81.046  59.343  1.00  0.00           N  
ATOM   1612  CA  ILE A 300      20.368  80.952  58.328  1.00  0.00           C  
ATOM   1613  C   ILE A 300      20.418  79.610  57.609  1.00  0.00           C  
ATOM   1614  O   ILE A 300      19.384  79.003  57.334  1.00  0.00           O  
ATOM   1615  CB  ILE A 300      20.495  82.090  57.302  1.00  0.00           C  
ATOM   1616  CG1 ILE A 300      20.387  83.451  57.996  1.00  0.00           C  
ATOM   1617  CG2 ILE A 300      19.432  81.954  56.222  1.00  0.00           C  
ATOM   1618  CD1 ILE A 300      18.992  83.784  58.472  1.00  0.00           C  
ATOM   1619  H   ILE A 300      22.145  81.733  59.231  1.00  0.00           H  
ATOM   1620  HA  ILE A 300      19.403  81.026  58.829  1.00  0.00           H  
ATOM   1621  HB  ILE A 300      21.479  82.053  56.835  1.00  0.00           H  
ATOM   1622 1HG1 ILE A 300      21.056  83.474  58.855  1.00  0.00           H  
ATOM   1623 2HG1 ILE A 300      20.709  84.236  57.311  1.00  0.00           H  
ATOM   1624 1HG2 ILE A 300      19.537  82.768  55.504  1.00  0.00           H  
ATOM   1625 2HG2 ILE A 300      19.555  81.002  55.710  1.00  0.00           H  
ATOM   1626 3HG2 ILE A 300      18.443  81.996  56.679  1.00  0.00           H  
ATOM   1627 1HD1 ILE A 300      18.995  84.763  58.953  1.00  0.00           H  
ATOM   1628 2HD1 ILE A 300      18.311  83.801  57.620  1.00  0.00           H  
ATOM   1629 3HD1 ILE A 300      18.662  83.030  59.186  1.00  0.00           H  
ATOM   1630  N   ILE A 301      21.627  79.150  57.308  1.00  0.00           N  
ATOM   1631  CA  ILE A 301      21.815  77.880  56.620  1.00  0.00           C  
ATOM   1632  C   ILE A 301      21.340  76.713  57.477  1.00  0.00           C  
ATOM   1633  O   ILE A 301      20.717  75.777  56.979  1.00  0.00           O  
ATOM   1634  CB  ILE A 301      23.293  77.672  56.243  1.00  0.00           C  
ATOM   1635  CG1 ILE A 301      23.721  78.687  55.180  1.00  0.00           C  
ATOM   1636  CG2 ILE A 301      23.524  76.251  55.751  1.00  0.00           C  
ATOM   1637  CD1 ILE A 301      23.372  78.275  53.767  1.00  0.00           C  
ATOM   1638  H   ILE A 301      22.439  79.698  57.562  1.00  0.00           H  
ATOM   1639  HA  ILE A 301      21.212  77.894  55.712  1.00  0.00           H  
ATOM   1640  HB  ILE A 301      23.920  77.849  57.117  1.00  0.00           H  
ATOM   1641 1HG1 ILE A 301      23.248  79.647  55.382  1.00  0.00           H  
ATOM   1642 2HG1 ILE A 301      24.800  78.837  55.233  1.00  0.00           H  
ATOM   1643 1HG2 ILE A 301      24.572  76.121  55.488  1.00  0.00           H  
ATOM   1644 2HG2 ILE A 301      23.256  75.546  56.537  1.00  0.00           H  
ATOM   1645 3HG2 ILE A 301      22.904  76.065  54.873  1.00  0.00           H  
ATOM   1646 1HD1 ILE A 301      23.707  79.043  53.071  1.00  0.00           H  
ATOM   1647 2HD1 ILE A 301      23.864  77.331  53.531  1.00  0.00           H  
ATOM   1648 3HD1 ILE A 301      22.293  78.152  53.682  1.00  0.00           H  
ATOM   1649  N   GLU A 302      21.639  76.777  58.771  1.00  0.00           N  
ATOM   1650  CA  GLU A 302      21.243  75.726  59.700  1.00  0.00           C  
ATOM   1651  C   GLU A 302      19.728  75.642  59.824  1.00  0.00           C  
ATOM   1652  O   GLU A 302      19.158  74.551  59.874  1.00  0.00           O  
ATOM   1653  CB  GLU A 302      21.864  75.972  61.078  1.00  0.00           C  
ATOM   1654  CG  GLU A 302      21.495  74.934  62.128  1.00  0.00           C  
ATOM   1655  CD  GLU A 302      20.177  75.218  62.793  1.00  0.00           C  
ATOM   1656  OE1 GLU A 302      19.801  76.363  62.858  1.00  0.00           O  
ATOM   1657  OE2 GLU A 302      19.546  74.287  63.236  1.00  0.00           O1-
ATOM   1658  H   GLU A 302      22.155  77.573  59.118  1.00  0.00           H  
ATOM   1659  HA  GLU A 302      21.599  74.773  59.308  1.00  0.00           H  
ATOM   1660 1HB  GLU A 302      22.951  75.987  60.990  1.00  0.00           H  
ATOM   1661 2HB  GLU A 302      21.552  76.947  61.449  1.00  0.00           H  
ATOM   1662 1HG  GLU A 302      21.447  73.954  61.654  1.00  0.00           H  
ATOM   1663 2HG  GLU A 302      22.279  74.903  62.885  1.00  0.00           H  
ATOM   1664  N   ARG A 303      19.077  76.800  59.874  1.00  0.00           N  
ATOM   1665  CA  ARG A 303      17.627  76.862  59.992  1.00  0.00           C  
ATOM   1666  C   ARG A 303      16.949  76.276  58.760  1.00  0.00           C  
ATOM   1667  O   ARG A 303      15.950  75.562  58.868  1.00  0.00           O  
ATOM   1668  CB  ARG A 303      17.166  78.298  60.187  1.00  0.00           C  
ATOM   1669  CG  ARG A 303      17.486  78.894  61.548  1.00  0.00           C  
ATOM   1670  CD  ARG A 303      17.068  80.317  61.638  1.00  0.00           C  
ATOM   1671  NE  ARG A 303      17.475  80.923  62.895  1.00  0.00           N  
ATOM   1672  CZ  ARG A 303      17.264  82.211  63.227  1.00  0.00           C  
ATOM   1673  NH1 ARG A 303      16.647  83.014  62.386  1.00  0.00           N1+
ATOM   1674  NH2 ARG A 303      17.672  82.668  64.398  1.00  0.00           N  
ATOM   1675  H   ARG A 303      19.605  77.662  59.830  1.00  0.00           H  
ATOM   1676  HA  ARG A 303      17.331  76.261  60.852  1.00  0.00           H  
ATOM   1677 1HB  ARG A 303      17.628  78.934  59.432  1.00  0.00           H  
ATOM   1678 2HB  ARG A 303      16.085  78.355  60.048  1.00  0.00           H  
ATOM   1679 1HG  ARG A 303      16.962  78.333  62.323  1.00  0.00           H  
ATOM   1680 2HG  ARG A 303      18.561  78.841  61.724  1.00  0.00           H  
ATOM   1681 1HD  ARG A 303      17.523  80.881  60.824  1.00  0.00           H  
ATOM   1682 2HD  ARG A 303      15.984  80.382  61.563  1.00  0.00           H  
ATOM   1683  HE  ARG A 303      17.950  80.337  63.568  1.00  0.00           H  
ATOM   1684 1HH1 ARG A 303      16.335  82.665  61.492  1.00  0.00           H  
ATOM   1685 2HH1 ARG A 303      16.488  83.979  62.635  1.00  0.00           H  
ATOM   1686 1HH2 ARG A 303      18.144  82.052  65.044  1.00  0.00           H  
ATOM   1687 2HH2 ARG A 303      17.512  83.633  64.646  1.00  0.00           H  
ATOM   1688  N   ARG A 304      17.496  76.582  57.588  1.00  0.00           N  
ATOM   1689  CA  ARG A 304      16.945  76.088  56.333  1.00  0.00           C  
ATOM   1690  C   ARG A 304      17.055  74.571  56.243  1.00  0.00           C  
ATOM   1691  O   ARG A 304      16.268  73.921  55.554  1.00  0.00           O  
ATOM   1692  CB  ARG A 304      17.663  76.718  55.148  1.00  0.00           C  
ATOM   1693  CG  ARG A 304      17.057  76.401  53.790  1.00  0.00           C  
ATOM   1694  CD  ARG A 304      15.738  77.062  53.611  1.00  0.00           C  
ATOM   1695  NE  ARG A 304      15.144  76.747  52.322  1.00  0.00           N  
ATOM   1696  CZ  ARG A 304      14.414  75.643  52.064  1.00  0.00           C  
ATOM   1697  NH1 ARG A 304      14.197  74.762  53.017  1.00  0.00           N1+
ATOM   1698  NH2 ARG A 304      13.917  75.447  50.857  1.00  0.00           N  
ATOM   1699  H   ARG A 304      18.314  77.174  57.568  1.00  0.00           H  
ATOM   1700  HA  ARG A 304      15.887  76.347  56.301  1.00  0.00           H  
ATOM   1701 1HB  ARG A 304      17.670  77.800  55.262  1.00  0.00           H  
ATOM   1702 2HB  ARG A 304      18.700  76.382  55.133  1.00  0.00           H  
ATOM   1703 1HG  ARG A 304      17.724  76.750  53.003  1.00  0.00           H  
ATOM   1704 2HG  ARG A 304      16.916  75.325  53.697  1.00  0.00           H  
ATOM   1705 1HD  ARG A 304      15.054  76.729  54.391  1.00  0.00           H  
ATOM   1706 2HD  ARG A 304      15.861  78.142  53.674  1.00  0.00           H  
ATOM   1707  HE  ARG A 304      15.290  77.401  51.564  1.00  0.00           H  
ATOM   1708 1HH1 ARG A 304      14.579  74.913  53.940  1.00  0.00           H  
ATOM   1709 2HH1 ARG A 304      13.651  73.936  52.824  1.00  0.00           H  
ATOM   1710 1HH2 ARG A 304      14.083  76.124  50.125  1.00  0.00           H  
ATOM   1711 2HH2 ARG A 304      13.372  74.620  50.665  1.00  0.00           H  
ATOM   1712  N   GLY A 305      18.001  73.982  56.911  1.00  0.00           N  
ATOM   1713  CA  GLY A 305      17.933  72.533  56.983  1.00  0.00           C  
ATOM   1714  C   GLY A 305      18.524  71.956  55.717  1.00  0.00           C  
ATOM   1715  O   GLY A 305      18.099  70.899  55.248  1.00  0.00           O  
ATOM   1716  H   GLY A 305      18.724  74.543  57.341  1.00  0.00           H  
ATOM   1717 1HA  GLY A 305      18.476  72.186  57.862  1.00  0.00           H  
ATOM   1718 2HA  GLY A 305      16.894  72.224  57.103  1.00  0.00           H  
ATOM   1719  N   ALA A 306      19.506  72.672  55.188  1.00  0.00           N  
ATOM   1720  CA  ALA A 306      20.202  72.282  53.979  1.00  0.00           C  
ATOM   1721  C   ALA A 306      20.993  70.997  54.191  1.00  0.00           C  
ATOM   1722  O   ALA A 306      21.479  70.730  55.290  1.00  0.00           O  
ATOM   1723  CB  ALA A 306      21.120  73.402  53.513  1.00  0.00           C  
ATOM   1724  H   ALA A 306      19.789  73.530  55.643  1.00  0.00           H  
ATOM   1725  HA  ALA A 306      19.465  72.112  53.194  1.00  0.00           H  
ATOM   1726 1HB  ALA A 306      21.634  73.098  52.602  1.00  0.00           H  
ATOM   1727 2HB  ALA A 306      20.530  74.298  53.316  1.00  0.00           H  
ATOM   1728 3HB  ALA A 306      21.855  73.616  54.288  1.00  0.00           H  
ATOM   1729  N   PRO A 307      21.115  70.209  53.130  1.00  0.00           N  
ATOM   1730  CA  PRO A 307      21.770  68.913  53.208  1.00  0.00           C  
ATOM   1731  C   PRO A 307      23.206  69.041  53.701  1.00  0.00           C  
ATOM   1732  O   PRO A 307      23.884  70.030  53.420  1.00  0.00           O  
ATOM   1733  CB  PRO A 307      21.712  68.414  51.761  1.00  0.00           C  
ATOM   1734  CG  PRO A 307      20.490  69.060  51.199  1.00  0.00           C  
ATOM   1735  CD  PRO A 307      20.489  70.440  51.803  1.00  0.00           C  
ATOM   1736  HA  PRO A 307      21.218  68.288  53.910  1.00  0.00           H  
ATOM   1737 1HB  PRO A 307      22.631  68.700  51.228  1.00  0.00           H  
ATOM   1738 2HB  PRO A 307      21.659  67.315  51.743  1.00  0.00           H  
ATOM   1739 1HG  PRO A 307      20.544  69.079  50.101  1.00  0.00           H  
ATOM   1740 2HG  PRO A 307      19.598  68.479  51.467  1.00  0.00           H  
ATOM   1741 1HD  PRO A 307      21.089  71.116  51.178  1.00  0.00           H  
ATOM   1742 2HD  PRO A 307      19.453  70.803  51.882  1.00  0.00           H  
ATOM   1743  N   PRO A 308      23.662  68.033  54.439  1.00  0.00           N  
ATOM   1744  CA  PRO A 308      24.889  68.138  55.220  1.00  0.00           C  
ATOM   1745  C   PRO A 308      26.083  68.535  54.368  1.00  0.00           C  
ATOM   1746  O   PRO A 308      26.968  69.259  54.821  1.00  0.00           O  
ATOM   1747  CB  PRO A 308      25.050  66.724  55.787  1.00  0.00           C  
ATOM   1748  CG  PRO A 308      23.651  66.252  55.998  1.00  0.00           C  
ATOM   1749  CD  PRO A 308      22.889  66.811  54.826  1.00  0.00           C  
ATOM   1750  HA  PRO A 308      24.749  68.906  55.981  1.00  0.00           H  
ATOM   1751 1HB  PRO A 308      25.611  66.097  55.078  1.00  0.00           H  
ATOM   1752 2HB  PRO A 308      25.634  66.757  56.719  1.00  0.00           H  
ATOM   1753 1HG  PRO A 308      23.624  65.152  56.038  1.00  0.00           H  
ATOM   1754 2HG  PRO A 308      23.270  66.614  56.965  1.00  0.00           H  
ATOM   1755 1HD  PRO A 308      22.887  66.078  54.007  1.00  0.00           H  
ATOM   1756 2HD  PRO A 308      21.860  67.044  55.138  1.00  0.00           H  
ATOM   1757  N   GLU A 309      26.120  68.063  53.127  1.00  0.00           N  
ATOM   1758  CA  GLU A 309      27.219  68.405  52.244  1.00  0.00           C  
ATOM   1759  C   GLU A 309      27.179  69.889  51.891  1.00  0.00           C  
ATOM   1760  O   GLU A 309      28.218  70.547  51.819  1.00  0.00           O  
ATOM   1761  CB  GLU A 309      27.167  67.558  50.972  1.00  0.00           C  
ATOM   1762  CG  GLU A 309      27.366  66.066  51.201  1.00  0.00           C  
ATOM   1763  CD  GLU A 309      26.126  65.381  51.704  1.00  0.00           C  
ATOM   1764  OE1 GLU A 309      25.124  66.039  51.846  1.00  0.00           O  
ATOM   1765  OE2 GLU A 309      26.183  64.198  51.949  1.00  0.00           O1-
ATOM   1766  H   GLU A 309      25.376  67.461  52.806  1.00  0.00           H  
ATOM   1767  HA  GLU A 309      28.153  68.208  52.772  1.00  0.00           H  
ATOM   1768 1HB  GLU A 309      26.204  67.694  50.483  1.00  0.00           H  
ATOM   1769 2HB  GLU A 309      27.938  67.895  50.278  1.00  0.00           H  
ATOM   1770 1HG  GLU A 309      27.669  65.602  50.262  1.00  0.00           H  
ATOM   1771 2HG  GLU A 309      28.172  65.924  51.921  1.00  0.00           H  
ATOM   1772  N   LEU A 310      25.976  70.419  51.669  1.00  0.00           N  
ATOM   1773  CA  LEU A 310      25.839  71.835  51.354  1.00  0.00           C  
ATOM   1774  C   LEU A 310      26.212  72.704  52.548  1.00  0.00           C  
ATOM   1775  O   LEU A 310      26.868  73.734  52.398  1.00  0.00           O  
ATOM   1776  CB  LEU A 310      24.401  72.147  50.918  1.00  0.00           C  
ATOM   1777  CG  LEU A 310      24.133  72.075  49.410  1.00  0.00           C  
ATOM   1778  CD1 LEU A 310      24.920  73.170  48.703  1.00  0.00           C  
ATOM   1779  CD2 LEU A 310      24.522  70.700  48.888  1.00  0.00           C  
ATOM   1780  H   LEU A 310      25.160  69.825  51.721  1.00  0.00           H  
ATOM   1781  HA  LEU A 310      26.527  72.071  50.543  1.00  0.00           H  
ATOM   1782 1HB  LEU A 310      23.731  71.440  51.408  1.00  0.00           H  
ATOM   1783 2HB  LEU A 310      24.146  73.151  51.254  1.00  0.00           H  
ATOM   1784  HG  LEU A 310      23.074  72.249  49.219  1.00  0.00           H  
ATOM   1785 1HD1 LEU A 310      24.729  73.120  47.630  1.00  0.00           H  
ATOM   1786 2HD1 LEU A 310      24.608  74.144  49.080  1.00  0.00           H  
ATOM   1787 3HD1 LEU A 310      25.984  73.032  48.887  1.00  0.00           H  
ATOM   1788 1HD2 LEU A 310      24.331  70.649  47.816  1.00  0.00           H  
ATOM   1789 2HD2 LEU A 310      25.581  70.525  49.076  1.00  0.00           H  
ATOM   1790 3HD2 LEU A 310      23.933  69.937  49.399  1.00  0.00           H  
ATOM   1791  N   LEU A 311      25.789  72.283  53.735  1.00  0.00           N  
ATOM   1792  CA  LEU A 311      26.078  73.021  54.959  1.00  0.00           C  
ATOM   1793  C   LEU A 311      27.573  73.044  55.247  1.00  0.00           C  
ATOM   1794  O   LEU A 311      28.119  74.068  55.658  1.00  0.00           O  
ATOM   1795  CB  LEU A 311      25.331  72.396  56.144  1.00  0.00           C  
ATOM   1796  CG  LEU A 311      25.377  73.195  57.454  1.00  0.00           C  
ATOM   1797  CD1 LEU A 311      23.985  73.238  58.070  1.00  0.00           C  
ATOM   1798  CD2 LEU A 311      26.376  72.554  58.405  1.00  0.00           C  
ATOM   1799  H   LEU A 311      25.252  71.428  53.792  1.00  0.00           H  
ATOM   1800  HA  LEU A 311      25.750  74.051  54.820  1.00  0.00           H  
ATOM   1801 1HB  LEU A 311      24.285  72.270  55.869  1.00  0.00           H  
ATOM   1802 2HB  LEU A 311      25.755  71.412  56.341  1.00  0.00           H  
ATOM   1803  HG  LEU A 311      25.681  74.220  57.244  1.00  0.00           H  
ATOM   1804 1HD1 LEU A 311      24.017  73.806  59.001  1.00  0.00           H  
ATOM   1805 2HD1 LEU A 311      23.294  73.718  57.377  1.00  0.00           H  
ATOM   1806 3HD1 LEU A 311      23.646  72.224  58.275  1.00  0.00           H  
ATOM   1807 1HD2 LEU A 311      26.409  73.123  59.335  1.00  0.00           H  
ATOM   1808 2HD2 LEU A 311      26.073  71.529  58.617  1.00  0.00           H  
ATOM   1809 3HD2 LEU A 311      27.365  72.552  57.946  1.00  0.00           H  
ATOM   1810  N   ALA A 312      28.230  71.911  55.029  1.00  0.00           N  
ATOM   1811  CA  ALA A 312      29.665  71.798  55.268  1.00  0.00           C  
ATOM   1812  C   ALA A 312      30.450  72.700  54.323  1.00  0.00           C  
ATOM   1813  O   ALA A 312      31.423  73.340  54.725  1.00  0.00           O  
ATOM   1814  CB  ALA A 312      30.116  70.353  55.118  1.00  0.00           C  
ATOM   1815  H   ALA A 312      27.724  71.105  54.692  1.00  0.00           H  
ATOM   1816  HA  ALA A 312      29.868  72.127  56.287  1.00  0.00           H  
ATOM   1817 1HB  ALA A 312      31.190  70.286  55.298  1.00  0.00           H  
ATOM   1818 2HB  ALA A 312      29.589  69.731  55.840  1.00  0.00           H  
ATOM   1819 3HB  ALA A 312      29.895  70.006  54.110  1.00  0.00           H  
ATOM   1820  N   LYS A 313      30.025  72.744  53.065  1.00  0.00           N  
ATOM   1821  CA  LYS A 313      30.689  73.566  52.060  1.00  0.00           C  
ATOM   1822  C   LYS A 313      30.565  75.048  52.393  1.00  0.00           C  
ATOM   1823  O   LYS A 313      31.518  75.810  52.235  1.00  0.00           O  
ATOM   1824  CB  LYS A 313      30.110  73.289  50.672  1.00  0.00           C  
ATOM   1825  CG  LYS A 313      30.851  73.974  49.533  1.00  0.00           C  
ATOM   1826  CD  LYS A 313      30.067  75.163  48.998  1.00  0.00           C  
ATOM   1827  CE  LYS A 313      30.743  75.768  47.776  1.00  0.00           C  
ATOM   1828  NZ  LYS A 313      30.001  76.951  47.260  1.00  0.00           N1+
ATOM   1829  H   LYS A 313      29.221  72.194  52.799  1.00  0.00           H  
ATOM   1830  HA  LYS A 313      31.748  73.312  52.060  1.00  0.00           H  
ATOM   1831 1HB  LYS A 313      30.120  72.215  50.481  1.00  0.00           H  
ATOM   1832 2HB  LYS A 313      29.070  73.615  50.639  1.00  0.00           H  
ATOM   1833 1HG  LYS A 313      31.823  74.319  49.887  1.00  0.00           H  
ATOM   1834 2HG  LYS A 313      31.011  73.262  48.724  1.00  0.00           H  
ATOM   1835 1HD  LYS A 313      29.060  74.844  48.725  1.00  0.00           H  
ATOM   1836 2HD  LYS A 313      29.988  75.925  49.774  1.00  0.00           H  
ATOM   1837 1HE  LYS A 313      31.755  76.075  48.036  1.00  0.00           H  
ATOM   1838 2HE  LYS A 313      30.804  75.020  46.986  1.00  0.00           H  
ATOM   1839 1HZ  LYS A 313      30.480  77.323  46.452  1.00  0.00           H  
ATOM   1840 2HZ  LYS A 313      29.065  76.674  46.999  1.00  0.00           H  
ATOM   1841 3HZ  LYS A 313      29.954  77.660  47.978  1.00  0.00           H  
ATOM   1842  N   LEU A 314      29.384  75.450  52.852  1.00  0.00           N  
ATOM   1843  CA  LEU A 314      29.135  76.841  53.208  1.00  0.00           C  
ATOM   1844  C   LEU A 314      29.996  77.271  54.389  1.00  0.00           C  
ATOM   1845  O   LEU A 314      30.529  78.380  54.409  1.00  0.00           O  
ATOM   1846  CB  LEU A 314      27.654  77.044  53.547  1.00  0.00           C  
ATOM   1847  CG  LEU A 314      27.232  78.487  53.855  1.00  0.00           C  
ATOM   1848  CD1 LEU A 314      27.495  78.792  55.322  1.00  0.00           C  
ATOM   1849  CD2 LEU A 314      27.999  79.443  52.951  1.00  0.00           C  
ATOM   1850  H   LEU A 314      28.642  74.775  52.958  1.00  0.00           H  
ATOM   1851  HA  LEU A 314      29.406  77.463  52.354  1.00  0.00           H  
ATOM   1852 1HB  LEU A 314      27.054  76.696  52.708  1.00  0.00           H  
ATOM   1853 2HB  LEU A 314      27.410  76.437  54.419  1.00  0.00           H  
ATOM   1854  HG  LEU A 314      26.163  78.601  53.677  1.00  0.00           H  
ATOM   1855 1HD1 LEU A 314      27.196  79.819  55.540  1.00  0.00           H  
ATOM   1856 2HD1 LEU A 314      26.921  78.106  55.945  1.00  0.00           H  
ATOM   1857 3HD1 LEU A 314      28.557  78.672  55.534  1.00  0.00           H  
ATOM   1858 1HD2 LEU A 314      27.700  80.469  53.168  1.00  0.00           H  
ATOM   1859 2HD2 LEU A 314      29.069  79.332  53.130  1.00  0.00           H  
ATOM   1860 3HD2 LEU A 314      27.779  79.214  51.908  1.00  0.00           H  
ATOM   1861  N   ALA A 315      30.126  76.387  55.372  1.00  0.00           N  
ATOM   1862  CA  ALA A 315      30.922  76.673  56.560  1.00  0.00           C  
ATOM   1863  C   ALA A 315      32.396  76.838  56.209  1.00  0.00           C  
ATOM   1864  O   ALA A 315      33.073  77.720  56.735  1.00  0.00           O  
ATOM   1865  CB  ALA A 315      30.745  75.572  57.595  1.00  0.00           C  
ATOM   1866  H   ALA A 315      29.662  75.492  55.295  1.00  0.00           H  
ATOM   1867  HA  ALA A 315      30.571  77.616  56.982  1.00  0.00           H  
ATOM   1868 1HB  ALA A 315      31.345  75.800  58.475  1.00  0.00           H  
ATOM   1869 2HB  ALA A 315      29.694  75.505  57.880  1.00  0.00           H  
ATOM   1870 3HB  ALA A 315      31.067  74.621  57.173  1.00  0.00           H  
ATOM   1871  N   ILE A 316      32.885  75.984  55.317  1.00  0.00           N  
ATOM   1872  CA  ILE A 316      34.280  76.034  54.895  1.00  0.00           C  
ATOM   1873  C   ILE A 316      34.585  77.331  54.156  1.00  0.00           C  
ATOM   1874  O   ILE A 316      35.639  77.934  54.352  1.00  0.00           O  
ATOM   1875  CB  ILE A 316      34.624  74.835  53.993  1.00  0.00           C  
ATOM   1876  CG1 ILE A 316      34.577  73.532  54.796  1.00  0.00           C  
ATOM   1877  CG2 ILE A 316      35.992  75.022  53.357  1.00  0.00           C  
ATOM   1878  CD1 ILE A 316      34.463  72.291  53.941  1.00  0.00           C  
ATOM   1879  H   ILE A 316      32.277  75.281  54.923  1.00  0.00           H  
ATOM   1880  HA  ILE A 316      34.905  76.002  55.787  1.00  0.00           H  
ATOM   1881  HB  ILE A 316      33.876  74.746  53.205  1.00  0.00           H  
ATOM   1882 1HG1 ILE A 316      35.477  73.447  55.404  1.00  0.00           H  
ATOM   1883 2HG1 ILE A 316      33.724  73.555  55.477  1.00  0.00           H  
ATOM   1884 1HG2 ILE A 316      36.219  74.165  52.723  1.00  0.00           H  
ATOM   1885 2HG2 ILE A 316      35.990  75.928  52.753  1.00  0.00           H  
ATOM   1886 3HG2 ILE A 316      36.748  75.106  54.137  1.00  0.00           H  
ATOM   1887 1HD1 ILE A 316      34.435  71.409  54.581  1.00  0.00           H  
ATOM   1888 2HD1 ILE A 316      33.548  72.339  53.349  1.00  0.00           H  
ATOM   1889 3HD1 ILE A 316      35.324  72.228  53.275  1.00  0.00           H  
ATOM   1890  N   ALA A 317      33.656  77.754  53.304  1.00  0.00           N  
ATOM   1891  CA  ALA A 317      33.826  78.980  52.534  1.00  0.00           C  
ATOM   1892  C   ALA A 317      33.870  80.201  53.444  1.00  0.00           C  
ATOM   1893  O   ALA A 317      34.667  81.115  53.234  1.00  0.00           O  
ATOM   1894  CB  ALA A 317      32.706  79.123  51.513  1.00  0.00           C  
ATOM   1895  H   ALA A 317      32.812  77.212  53.187  1.00  0.00           H  
ATOM   1896  HA  ALA A 317      34.778  78.921  52.008  1.00  0.00           H  
ATOM   1897 1HB  ALA A 317      32.846  80.043  50.947  1.00  0.00           H  
ATOM   1898 2HB  ALA A 317      32.722  78.271  50.832  1.00  0.00           H  
ATOM   1899 3HB  ALA A 317      31.747  79.156  52.028  1.00  0.00           H  
ATOM   1900  N   LEU A 318      33.008  80.209  54.456  1.00  0.00           N  
ATOM   1901  CA  LEU A 318      32.946  81.318  55.401  1.00  0.00           C  
ATOM   1902  C   LEU A 318      34.236  81.430  56.202  1.00  0.00           C  
ATOM   1903  O   LEU A 318      34.734  82.529  56.444  1.00  0.00           O  
ATOM   1904  CB  LEU A 318      31.758  81.138  56.354  1.00  0.00           C  
ATOM   1905  CG  LEU A 318      30.369  81.246  55.714  1.00  0.00           C  
ATOM   1906  CD1 LEU A 318      29.318  81.423  56.802  1.00  0.00           C  
ATOM   1907  CD2 LEU A 318      30.348  82.415  54.739  1.00  0.00           C  
ATOM   1908  H   LEU A 318      32.378  79.428  54.574  1.00  0.00           H  
ATOM   1909  HA  LEU A 318      32.826  82.240  54.833  1.00  0.00           H  
ATOM   1910 1HB  LEU A 318      31.832  80.156  56.819  1.00  0.00           H  
ATOM   1911 2HB  LEU A 318      31.822  81.895  57.137  1.00  0.00           H  
ATOM   1912  HG  LEU A 318      30.142  80.324  55.179  1.00  0.00           H  
ATOM   1913 1HD1 LEU A 318      28.331  81.501  56.348  1.00  0.00           H  
ATOM   1914 2HD1 LEU A 318      29.343  80.565  57.473  1.00  0.00           H  
ATOM   1915 3HD1 LEU A 318      29.530  82.331  57.367  1.00  0.00           H  
ATOM   1916 1HD2 LEU A 318      29.360  82.491  54.284  1.00  0.00           H  
ATOM   1917 2HD2 LEU A 318      30.573  83.338  55.275  1.00  0.00           H  
ATOM   1918 3HD2 LEU A 318      31.095  82.253  53.961  1.00  0.00           H  
ATOM   1919  N   ALA A 319      34.773  80.285  56.613  1.00  0.00           N  
ATOM   1920  CA  ALA A 319      36.007  80.254  57.388  1.00  0.00           C  
ATOM   1921  C   ALA A 319      37.184  80.776  56.574  1.00  0.00           C  
ATOM   1922  O   ALA A 319      38.030  81.509  57.087  1.00  0.00           O  
ATOM   1923  CB  ALA A 319      36.287  78.842  57.880  1.00  0.00           C  
ATOM   1924  H   ALA A 319      34.315  79.416  56.381  1.00  0.00           H  
ATOM   1925  HA  ALA A 319      35.882  80.908  58.251  1.00  0.00           H  
ATOM   1926 1HB  ALA A 319      37.213  78.833  58.459  1.00  0.00           H  
ATOM   1927 2HB  ALA A 319      35.463  78.504  58.508  1.00  0.00           H  
ATOM   1928 3HB  ALA A 319      36.389  78.174  57.026  1.00  0.00           H  
ATOM   1929  N   LYS A 320      37.233  80.392  55.304  1.00  0.00           N  
ATOM   1930  CA  LYS A 320      38.307  80.820  54.415  1.00  0.00           C  
ATOM   1931  C   LYS A 320      38.273  82.328  54.195  1.00  0.00           C  
ATOM   1932  O   LYS A 320      39.312  82.986  54.174  1.00  0.00           O  
ATOM   1933  CB  LYS A 320      38.216  80.092  53.073  1.00  0.00           C  
ATOM   1934  CG  LYS A 320      39.112  80.666  51.984  1.00  0.00           C  
ATOM   1935  CD  LYS A 320      39.097  79.791  50.740  1.00  0.00           C  
ATOM   1936  CE  LYS A 320      37.844  80.028  49.911  1.00  0.00           C  
ATOM   1937  NZ  LYS A 320      38.010  79.570  48.504  1.00  0.00           N1+
ATOM   1938  H   LYS A 320      36.508  79.788  54.944  1.00  0.00           H  
ATOM   1939  HA  LYS A 320      39.257  80.575  54.890  1.00  0.00           H  
ATOM   1940 1HB  LYS A 320      38.482  79.044  53.209  1.00  0.00           H  
ATOM   1941 2HB  LYS A 320      37.188  80.123  52.712  1.00  0.00           H  
ATOM   1942 1HG  LYS A 320      38.769  81.666  51.718  1.00  0.00           H  
ATOM   1943 2HG  LYS A 320      40.135  80.738  52.355  1.00  0.00           H  
ATOM   1944 1HD  LYS A 320      39.974  80.011  50.128  1.00  0.00           H  
ATOM   1945 2HD  LYS A 320      39.135  78.742  51.031  1.00  0.00           H  
ATOM   1946 1HE  LYS A 320      37.007  79.491  50.356  1.00  0.00           H  
ATOM   1947 2HE  LYS A 320      37.604  81.091  49.906  1.00  0.00           H  
ATOM   1948 1HZ  LYS A 320      37.160  79.746  47.988  1.00  0.00           H  
ATOM   1949 2HZ  LYS A 320      38.773  80.076  48.074  1.00  0.00           H  
ATOM   1950 3HZ  LYS A 320      38.214  78.581  48.493  1.00  0.00           H  
ATOM   1951  N   LEU A 321      37.070  82.868  54.031  1.00  0.00           N  
ATOM   1952  CA  LEU A 321      36.896  84.299  53.812  1.00  0.00           C  
ATOM   1953  C   LEU A 321      37.340  85.101  55.029  1.00  0.00           C  
ATOM   1954  O   LEU A 321      37.973  86.148  54.899  1.00  0.00           O  
ATOM   1955  CB  LEU A 321      35.430  84.613  53.492  1.00  0.00           C  
ATOM   1956  CG  LEU A 321      34.968  84.256  52.072  1.00  0.00           C  
ATOM   1957  CD1 LEU A 321      33.533  83.752  52.117  1.00  0.00           C  
ATOM   1958  CD2 LEU A 321      35.091  85.479  51.176  1.00  0.00           C  
ATOM   1959  H   LEU A 321      36.254  82.272  54.057  1.00  0.00           H  
ATOM   1960  HA  LEU A 321      37.528  84.593  52.972  1.00  0.00           H  
ATOM   1961 1HB  LEU A 321      34.797  84.071  54.191  1.00  0.00           H  
ATOM   1962 2HB  LEU A 321      35.263  85.680  53.635  1.00  0.00           H  
ATOM   1963  HG  LEU A 321      35.592  83.454  51.678  1.00  0.00           H  
ATOM   1964 1HD1 LEU A 321      33.205  83.497  51.109  1.00  0.00           H  
ATOM   1965 2HD1 LEU A 321      33.479  82.866  52.748  1.00  0.00           H  
ATOM   1966 3HD1 LEU A 321      32.886  84.528  52.522  1.00  0.00           H  
ATOM   1967 1HD2 LEU A 321      34.765  85.226  50.168  1.00  0.00           H  
ATOM   1968 2HD2 LEU A 321      34.467  86.282  51.569  1.00  0.00           H  
ATOM   1969 3HD2 LEU A 321      36.130  85.809  51.148  1.00  0.00           H  
ATOM   1970  N   ALA A 322      37.001  84.603  56.214  1.00  0.00           N  
ATOM   1971  CA  ALA A 322      37.363  85.271  57.458  1.00  0.00           C  
ATOM   1972  C   ALA A 322      38.874  85.300  57.649  1.00  0.00           C  
ATOM   1973  O   ALA A 322      39.437  86.304  58.084  1.00  0.00           O  
ATOM   1974  CB  ALA A 322      36.692  84.588  58.641  1.00  0.00           C  
ATOM   1975  H   ALA A 322      36.480  83.739  56.254  1.00  0.00           H  
ATOM   1976  HA  ALA A 322      37.015  86.303  57.402  1.00  0.00           H  
ATOM   1977 1HB  ALA A 322      36.973  85.098  59.563  1.00  0.00           H  
ATOM   1978 2HB  ALA A 322      35.611  84.628  58.519  1.00  0.00           H  
ATOM   1979 3HB  ALA A 322      37.015  83.549  58.691  1.00  0.00           H  
ATOM   1980  N   VAL A 323      39.529  84.190  57.320  1.00  0.00           N  
ATOM   1981  CA  VAL A 323      40.976  84.086  57.455  1.00  0.00           C  
ATOM   1982  C   VAL A 323      41.688  85.052  56.517  1.00  0.00           C  
ATOM   1983  O   VAL A 323      42.678  85.681  56.893  1.00  0.00           O  
ATOM   1984  CB  VAL A 323      41.436  82.647  57.153  1.00  0.00           C  
ATOM   1985  CG1 VAL A 323      42.941  82.607  56.926  1.00  0.00           C  
ATOM   1986  CG2 VAL A 323      41.038  81.724  58.295  1.00  0.00           C  
ATOM   1987  H   VAL A 323      39.008  83.398  56.967  1.00  0.00           H  
ATOM   1988  HA  VAL A 323      41.240  84.355  58.477  1.00  0.00           H  
ATOM   1989  HB  VAL A 323      40.963  82.310  56.230  1.00  0.00           H  
ATOM   1990 1HG1 VAL A 323      43.250  81.582  56.714  1.00  0.00           H  
ATOM   1991 2HG1 VAL A 323      43.199  83.245  56.082  1.00  0.00           H  
ATOM   1992 3HG1 VAL A 323      43.453  82.960  57.821  1.00  0.00           H  
ATOM   1993 1HG2 VAL A 323      41.367  80.709  58.074  1.00  0.00           H  
ATOM   1994 2HG2 VAL A 323      41.507  82.066  59.218  1.00  0.00           H  
ATOM   1995 3HG2 VAL A 323      39.954  81.737  58.411  1.00  0.00           H  
ATOM   1996  N   GLU A 324      41.179  85.166  55.294  1.00  0.00           N  
ATOM   1997  CA  GLU A 324      41.764  86.055  54.300  1.00  0.00           C  
ATOM   1998  C   GLU A 324      41.648  87.512  54.728  1.00  0.00           C  
ATOM   1999  O   GLU A 324      42.574  88.302  54.539  1.00  0.00           O  
ATOM   2000  CB  GLU A 324      41.086  85.858  52.942  1.00  0.00           C  
ATOM   2001  CG  GLU A 324      41.390  84.525  52.277  1.00  0.00           C  
ATOM   2002  CD  GLU A 324      40.652  84.336  50.978  1.00  0.00           C  
ATOM   2003  OE1 GLU A 324      39.836  85.167  50.656  1.00  0.00           O  
ATOM   2004  OE2 GLU A 324      40.906  83.362  50.310  1.00  0.00           O1-
ATOM   2005  H   GLU A 324      40.364  84.620  55.049  1.00  0.00           H  
ATOM   2006  HA  GLU A 324      42.824  85.817  54.214  1.00  0.00           H  
ATOM   2007 1HB  GLU A 324      40.004  85.934  53.061  1.00  0.00           H  
ATOM   2008 2HB  GLU A 324      41.396  86.651  52.262  1.00  0.00           H  
ATOM   2009 1HG  GLU A 324      42.460  84.462  52.083  1.00  0.00           H  
ATOM   2010 2HG  GLU A 324      41.125  83.719  52.960  1.00  0.00           H  
ATOM   2011  N   ALA A 325      40.474  87.821  55.309  1.00  0.00           N  
ATOM   2012  CA  ALA A 325      40.053  89.169  55.686  1.00  0.00           C  
ATOM   2013  C   ALA A 325      40.914  89.773  56.787  1.00  0.00           C  
ATOM   2014  O   ALA A 325      41.010  90.993  56.917  1.00  0.00           O  
ATOM   2015  CB  ALA A 325      38.595  89.157  56.119  1.00  0.00           C  
ATOM   2016  H   ALA A 325      39.818  87.082  55.513  1.00  0.00           H  
ATOM   2017  HA  ALA A 325      40.161  89.814  54.814  1.00  0.00           H  
ATOM   2018 1HB  ALA A 325      38.286  90.168  56.386  1.00  0.00           H  
ATOM   2019 2HB  ALA A 325      37.975  88.792  55.301  1.00  0.00           H  
ATOM   2020 3HB  ALA A 325      38.479  88.502  56.982  1.00  0.00           H  
ATOM   2021  N   GLY A 326      41.541  88.911  57.580  1.00  0.00           N  
ATOM   2022  CA  GLY A 326      42.307  89.355  58.735  1.00  0.00           C  
ATOM   2023  C   GLY A 326      41.428  89.500  59.973  1.00  0.00           C  
ATOM   2024  O   GLY A 326      41.566  90.456  60.735  1.00  0.00           O  
ATOM   2025  H   GLY A 326      41.484  87.923  57.374  1.00  0.00           H  
ATOM   2026 1HA  GLY A 326      43.106  88.640  58.938  1.00  0.00           H  
ATOM   2027 2HA  GLY A 326      42.780  90.311  58.513  1.00  0.00           H  
ATOM   2028  N   LEU A 327      40.528  88.544  60.165  1.00  0.00           N  
ATOM   2029  CA  LEU A 327      39.818  88.391  61.432  1.00  0.00           C  
ATOM   2030  C   LEU A 327      40.732  87.765  62.479  1.00  0.00           C  
ATOM   2031  O   LEU A 327      41.455  86.811  62.192  1.00  0.00           O  
ATOM   2032  CB  LEU A 327      38.567  87.524  61.244  1.00  0.00           C  
ATOM   2033  CG  LEU A 327      37.290  88.275  60.845  1.00  0.00           C  
ATOM   2034  CD1 LEU A 327      37.383  88.694  59.382  1.00  0.00           C  
ATOM   2035  CD2 LEU A 327      36.081  87.382  61.081  1.00  0.00           C  
ATOM   2036  H   LEU A 327      40.327  87.901  59.414  1.00  0.00           H  
ATOM   2037  HA  LEU A 327      39.501  89.379  61.773  1.00  0.00           H  
ATOM   2038 1HB  LEU A 327      38.771  86.783  60.474  1.00  0.00           H  
ATOM   2039 2HB  LEU A 327      38.364  86.999  62.178  1.00  0.00           H  
ATOM   2040  HG  LEU A 327      37.196  89.180  61.445  1.00  0.00           H  
ATOM   2041 1HD1 LEU A 327      36.476  89.227  59.098  1.00  0.00           H  
ATOM   2042 2HD1 LEU A 327      38.246  89.347  59.247  1.00  0.00           H  
ATOM   2043 3HD1 LEU A 327      37.495  87.808  58.759  1.00  0.00           H  
ATOM   2044 1HD2 LEU A 327      35.173  87.916  60.796  1.00  0.00           H  
ATOM   2045 2HD2 LEU A 327      36.171  86.478  60.479  1.00  0.00           H  
ATOM   2046 3HD2 LEU A 327      36.027  87.113  62.137  1.00  0.00           H  
ATOM   2047  N   ASP A 328      40.701  88.301  63.691  1.00  0.00           N  
ATOM   2048  CA  ASP A 328      41.654  87.912  64.725  1.00  0.00           C  
ATOM   2049  C   ASP A 328      41.387  86.489  65.177  1.00  0.00           C  
ATOM   2050  O   ASP A 328      40.426  85.858  64.738  1.00  0.00           O  
ATOM   2051  CB  ASP A 328      41.576  88.861  65.923  1.00  0.00           C  
ATOM   2052  CG  ASP A 328      42.892  88.963  66.685  1.00  0.00           C  
ATOM   2053  OD1 ASP A 328      43.659  88.030  66.635  1.00  0.00           O  
ATOM   2054  OD2 ASP A 328      43.118  89.972  67.308  1.00  0.00           O1-
ATOM   2055  H   ASP A 328      39.999  88.995  63.902  1.00  0.00           H  
ATOM   2056  HA  ASP A 328      42.660  87.978  64.310  1.00  0.00           H  
ATOM   2057 1HB  ASP A 328      41.294  89.857  65.581  1.00  0.00           H  
ATOM   2058 2HB  ASP A 328      40.802  88.518  66.610  1.00  0.00           H  
ATOM   2059  N   GLU A 329      42.247  85.989  66.057  1.00  0.00           N  
ATOM   2060  CA  GLU A 329      42.194  84.595  66.453  1.00  0.00           C  
ATOM   2061  C   GLU A 329      40.944  84.296  67.261  1.00  0.00           C  
ATOM   2062  O   GLU A 329      40.377  83.207  67.163  1.00  0.00           O  
ATOM   2063  CB  GLU A 329      43.438  84.226  67.263  1.00  0.00           C  
ATOM   2064  CG  GLU A 329      43.648  82.730  67.446  1.00  0.00           C  
ATOM   2065  CD  GLU A 329      45.020  82.390  67.961  1.00  0.00           C  
ATOM   2066  OE1 GLU A 329      45.970  82.961  67.482  1.00  0.00           O  
ATOM   2067  OE2 GLU A 329      45.116  81.560  68.833  1.00  0.00           O1-
ATOM   2068  H   GLU A 329      42.951  86.590  66.462  1.00  0.00           H  
ATOM   2069  HA  GLU A 329      42.156  83.988  65.548  1.00  0.00           H  
ATOM   2070 1HB  GLU A 329      44.323  84.632  66.775  1.00  0.00           H  
ATOM   2071 2HB  GLU A 329      43.375  84.678  68.254  1.00  0.00           H  
ATOM   2072 1HG  GLU A 329      42.906  82.352  68.147  1.00  0.00           H  
ATOM   2073 2HG  GLU A 329      43.491  82.233  66.490  1.00  0.00           H  
ATOM   2074  N   GLU A 330      40.477  85.241  68.083  1.00  0.00           N  
ATOM   2075  CA  GLU A 330      39.273  84.954  68.851  1.00  0.00           C  
ATOM   2076  C   GLU A 330      38.063  84.790  67.940  1.00  0.00           C  
ATOM   2077  O   GLU A 330      37.231  83.908  68.149  1.00  0.00           O  
ATOM   2078  CB  GLU A 330      39.009  86.068  69.867  1.00  0.00           C  
ATOM   2079  CG  GLU A 330      40.048  86.166  70.975  1.00  0.00           C  
ATOM   2080  CD  GLU A 330      41.290  86.898  70.550  1.00  0.00           C  
ATOM   2081  OE1 GLU A 330      41.339  87.343  69.428  1.00  0.00           O  
ATOM   2082  OE2 GLU A 330      42.191  87.013  71.348  1.00  0.00           O1-
ATOM   2083  H   GLU A 330      40.967  86.123  68.147  1.00  0.00           H  
ATOM   2084  HA  GLU A 330      39.423  84.013  69.379  1.00  0.00           H  
ATOM   2085 1HB  GLU A 330      38.976  87.029  69.354  1.00  0.00           H  
ATOM   2086 2HB  GLU A 330      38.037  85.913  70.334  1.00  0.00           H  
ATOM   2087 1HG  GLU A 330      39.608  86.685  71.827  1.00  0.00           H  
ATOM   2088 2HG  GLU A 330      40.317  85.161  71.297  1.00  0.00           H  
ATOM   2089  N   GLN A 331      37.972  85.644  66.928  1.00  0.00           N  
ATOM   2090  CA  GLN A 331      36.863  85.596  65.982  1.00  0.00           C  
ATOM   2091  C   GLN A 331      36.880  84.300  65.181  1.00  0.00           C  
ATOM   2092  O   GLN A 331      35.835  83.697  64.939  1.00  0.00           O  
ATOM   2093  CB  GLN A 331      36.914  86.797  65.034  1.00  0.00           C  
ATOM   2094  CG  GLN A 331      36.632  88.132  65.702  1.00  0.00           C  
ATOM   2095  CD  GLN A 331      37.061  89.309  64.849  1.00  0.00           C  
ATOM   2096  NE2 GLN A 331      36.334  90.415  64.958  1.00  0.00           N  
ATOM   2097  OE1 GLN A 331      38.038  89.226  64.097  1.00  0.00           O  
ATOM   2098  H   GLN A 331      38.687  86.347  66.810  1.00  0.00           H  
ATOM   2099  HA  GLN A 331      35.932  85.628  66.548  1.00  0.00           H  
ATOM   2100 1HB  GLN A 331      37.898  86.854  64.571  1.00  0.00           H  
ATOM   2101 2HB  GLN A 331      36.184  86.661  64.235  1.00  0.00           H  
ATOM   2102 1HG  GLN A 331      35.561  88.215  65.886  1.00  0.00           H  
ATOM   2103 2HG  GLN A 331      37.176  88.175  66.646  1.00  0.00           H  
ATOM   2104 1HE2 GLN A 331      36.570  91.226  64.420  1.00  0.00           H  
ATOM   2105 2HE2 GLN A 331      35.549  90.439  65.579  1.00  0.00           H  
ATOM   2106  N   ILE A 332      38.071  83.878  64.773  1.00  0.00           N  
ATOM   2107  CA  ILE A 332      38.225  82.651  63.998  1.00  0.00           C  
ATOM   2108  C   ILE A 332      37.820  81.432  64.813  1.00  0.00           C  
ATOM   2109  O   ILE A 332      37.173  80.517  64.302  1.00  0.00           O  
ATOM   2110  CB  ILE A 332      39.677  82.489  63.512  1.00  0.00           C  
ATOM   2111  CG1 ILE A 332      40.020  83.569  62.483  1.00  0.00           C  
ATOM   2112  CG2 ILE A 332      39.886  81.102  62.922  1.00  0.00           C  
ATOM   2113  CD1 ILE A 332      39.205  83.486  61.213  1.00  0.00           C  
ATOM   2114  H   ILE A 332      38.891  84.419  65.004  1.00  0.00           H  
ATOM   2115  HA  ILE A 332      37.563  82.711  63.135  1.00  0.00           H  
ATOM   2116  HB  ILE A 332      40.357  82.623  64.350  1.00  0.00           H  
ATOM   2117 1HG1 ILE A 332      39.865  84.553  62.925  1.00  0.00           H  
ATOM   2118 2HG1 ILE A 332      41.075  83.495  62.218  1.00  0.00           H  
ATOM   2119 1HG2 ILE A 332      40.916  81.004  62.582  1.00  0.00           H  
ATOM   2120 2HG2 ILE A 332      39.680  80.348  63.681  1.00  0.00           H  
ATOM   2121 3HG2 ILE A 332      39.212  80.960  62.078  1.00  0.00           H  
ATOM   2122 1HD1 ILE A 332      39.507  84.284  60.534  1.00  0.00           H  
ATOM   2123 2HD1 ILE A 332      39.375  82.520  60.736  1.00  0.00           H  
ATOM   2124 3HD1 ILE A 332      38.148  83.593  61.452  1.00  0.00           H  
ATOM   2125  N   GLU A 333      38.205  81.421  66.086  1.00  0.00           N  
ATOM   2126  CA  GLU A 333      37.883  80.311  66.974  1.00  0.00           C  
ATOM   2127  C   GLU A 333      36.380  80.199  67.193  1.00  0.00           C  
ATOM   2128  O   GLU A 333      35.827  79.099  67.215  1.00  0.00           O  
ATOM   2129  CB  GLU A 333      38.593  80.482  68.320  1.00  0.00           C  
ATOM   2130  CG  GLU A 333      38.324  79.363  69.318  1.00  0.00           C  
ATOM   2131  CD  GLU A 333      39.089  79.530  70.601  1.00  0.00           C  
ATOM   2132  OE1 GLU A 333      40.008  80.312  70.625  1.00  0.00           O  
ATOM   2133  OE2 GLU A 333      38.755  78.872  71.558  1.00  0.00           O1-
ATOM   2134  H   GLU A 333      38.733  82.202  66.446  1.00  0.00           H  
ATOM   2135  HA  GLU A 333      38.222  79.390  66.502  1.00  0.00           H  
ATOM   2136 1HB  GLU A 333      39.669  80.535  68.159  1.00  0.00           H  
ATOM   2137 2HB  GLU A 333      38.282  81.421  68.778  1.00  0.00           H  
ATOM   2138 1HG  GLU A 333      37.257  79.341  69.545  1.00  0.00           H  
ATOM   2139 2HG  GLU A 333      38.590  78.412  68.862  1.00  0.00           H  
ATOM   2140  N   GLU A 334      35.723  81.342  67.354  1.00  0.00           N  
ATOM   2141  CA  GLU A 334      34.280  81.374  67.571  1.00  0.00           C  
ATOM   2142  C   GLU A 334      33.529  80.853  66.353  1.00  0.00           C  
ATOM   2143  O   GLU A 334      32.550  80.120  66.484  1.00  0.00           O  
ATOM   2144  CB  GLU A 334      33.821  82.798  67.896  1.00  0.00           C  
ATOM   2145  CG  GLU A 334      32.317  82.950  68.064  1.00  0.00           C  
ATOM   2146  CD  GLU A 334      31.777  82.170  69.230  1.00  0.00           C  
ATOM   2147  OE1 GLU A 334      32.534  81.873  70.124  1.00  0.00           O  
ATOM   2148  OE2 GLU A 334      30.606  81.871  69.229  1.00  0.00           O1-
ATOM   2149  H   GLU A 334      36.235  82.213  67.326  1.00  0.00           H  
ATOM   2150  HA  GLU A 334      34.051  80.719  68.411  1.00  0.00           H  
ATOM   2151 1HB  GLU A 334      34.296  83.133  68.818  1.00  0.00           H  
ATOM   2152 2HB  GLU A 334      34.139  83.472  67.101  1.00  0.00           H  
ATOM   2153 1HG  GLU A 334      32.082  84.004  68.207  1.00  0.00           H  
ATOM   2154 2HG  GLU A 334      31.824  82.617  67.151  1.00  0.00           H  
ATOM   2155  N   LEU A 335      33.994  81.237  65.170  1.00  0.00           N  
ATOM   2156  CA  LEU A 335      33.365  80.811  63.925  1.00  0.00           C  
ATOM   2157  C   LEU A 335      33.485  79.303  63.735  1.00  0.00           C  
ATOM   2158  O   LEU A 335      32.541  78.646  63.300  1.00  0.00           O  
ATOM   2159  CB  LEU A 335      34.004  81.535  62.732  1.00  0.00           C  
ATOM   2160  CG  LEU A 335      33.507  81.101  61.347  1.00  0.00           C  
ATOM   2161  CD1 LEU A 335      33.386  82.322  60.447  1.00  0.00           C  
ATOM   2162  CD2 LEU A 335      34.469  80.080  60.759  1.00  0.00           C  
ATOM   2163  H   LEU A 335      34.802  81.841  65.130  1.00  0.00           H  
ATOM   2164  HA  LEU A 335      32.304  81.055  63.980  1.00  0.00           H  
ATOM   2165 1HB  LEU A 335      33.816  82.600  62.833  1.00  0.00           H  
ATOM   2166 2HB  LEU A 335      35.081  81.372  62.763  1.00  0.00           H  
ATOM   2167  HG  LEU A 335      32.516  80.656  61.439  1.00  0.00           H  
ATOM   2168 1HD1 LEU A 335      33.033  82.014  59.462  1.00  0.00           H  
ATOM   2169 2HD1 LEU A 335      32.678  83.028  60.882  1.00  0.00           H  
ATOM   2170 3HD1 LEU A 335      34.361  82.799  60.348  1.00  0.00           H  
ATOM   2171 1HD2 LEU A 335      34.114  79.770  59.774  1.00  0.00           H  
ATOM   2172 2HD2 LEU A 335      35.460  80.523  60.666  1.00  0.00           H  
ATOM   2173 3HD2 LEU A 335      34.521  79.211  61.413  1.00  0.00           H  
ATOM   2174  N   ALA A 336      34.653  78.763  64.066  1.00  0.00           N  
ATOM   2175  CA  ALA A 336      34.900  77.332  63.934  1.00  0.00           C  
ATOM   2176  C   ALA A 336      34.006  76.530  64.872  1.00  0.00           C  
ATOM   2177  O   ALA A 336      33.479  75.483  64.497  1.00  0.00           O  
ATOM   2178  CB  ALA A 336      36.365  77.020  64.202  1.00  0.00           C  
ATOM   2179  H   ALA A 336      35.390  79.358  64.418  1.00  0.00           H  
ATOM   2180  HA  ALA A 336      34.658  77.041  62.912  1.00  0.00           H  
ATOM   2181 1HB  ALA A 336      36.533  75.948  64.099  1.00  0.00           H  
ATOM   2182 2HB  ALA A 336      36.988  77.556  63.486  1.00  0.00           H  
ATOM   2183 3HB  ALA A 336      36.624  77.332  65.212  1.00  0.00           H  
ATOM   2184  N   ARG A 337      33.843  77.027  66.094  1.00  0.00           N  
ATOM   2185  CA  ARG A 337      33.011  76.359  67.088  1.00  0.00           C  
ATOM   2186  C   ARG A 337      31.551  76.330  66.656  1.00  0.00           C  
ATOM   2187  O   ARG A 337      30.863  75.325  66.830  1.00  0.00           O  
ATOM   2188  CB  ARG A 337      33.125  77.053  68.436  1.00  0.00           C  
ATOM   2189  CG  ARG A 337      34.435  76.815  69.170  1.00  0.00           C  
ATOM   2190  CD  ARG A 337      34.510  77.596  70.431  1.00  0.00           C  
ATOM   2191  NE  ARG A 337      35.779  77.406  71.113  1.00  0.00           N  
ATOM   2192  CZ  ARG A 337      36.063  76.370  71.927  1.00  0.00           C  
ATOM   2193  NH1 ARG A 337      35.157  75.442  72.149  1.00  0.00           N1+
ATOM   2194  NH2 ARG A 337      37.249  76.286  72.502  1.00  0.00           N  
ATOM   2195  H   ARG A 337      34.304  77.890  66.339  1.00  0.00           H  
ATOM   2196  HA  ARG A 337      33.354  75.325  67.175  1.00  0.00           H  
ATOM   2197 1HB  ARG A 337      33.014  78.128  68.302  1.00  0.00           H  
ATOM   2198 2HB  ARG A 337      32.317  76.719  69.086  1.00  0.00           H  
ATOM   2199 1HG  ARG A 337      34.527  75.756  69.418  1.00  0.00           H  
ATOM   2200 2HG  ARG A 337      35.269  77.110  68.532  1.00  0.00           H  
ATOM   2201 1HD  ARG A 337      34.399  78.658  70.207  1.00  0.00           H  
ATOM   2202 2HD  ARG A 337      33.712  77.282  71.101  1.00  0.00           H  
ATOM   2203  HE  ARG A 337      36.501  78.100  70.968  1.00  0.00           H  
ATOM   2204 1HH1 ARG A 337      34.250  75.506  71.709  1.00  0.00           H  
ATOM   2205 2HH1 ARG A 337      35.369  74.666  72.757  1.00  0.00           H  
ATOM   2206 1HH2 ARG A 337      37.945  76.999  72.332  1.00  0.00           H  
ATOM   2207 2HH2 ARG A 337      37.461  75.510  73.112  1.00  0.00           H  
ATOM   2208  N   GLN A 338      31.085  77.439  66.095  1.00  0.00           N  
ATOM   2209  CA  GLN A 338      29.702  77.544  65.639  1.00  0.00           C  
ATOM   2210  C   GLN A 338      29.427  76.579  64.494  1.00  0.00           C  
ATOM   2211  O   GLN A 338      28.371  75.950  64.440  1.00  0.00           O  
ATOM   2212  CB  GLN A 338      29.390  78.977  65.201  1.00  0.00           C  
ATOM   2213  CG  GLN A 338      29.200  79.953  66.351  1.00  0.00           C  
ATOM   2214  CD  GLN A 338      28.784  81.332  65.877  1.00  0.00           C  
ATOM   2215  NE2 GLN A 338      29.162  82.356  66.632  1.00  0.00           N  
ATOM   2216  OE1 GLN A 338      28.128  81.477  64.840  1.00  0.00           O  
ATOM   2217  H   GLN A 338      31.701  78.231  65.981  1.00  0.00           H  
ATOM   2218  HA  GLN A 338      29.051  77.273  66.468  1.00  0.00           H  
ATOM   2219 1HB  GLN A 338      30.200  79.352  64.574  1.00  0.00           H  
ATOM   2220 2HB  GLN A 338      28.481  78.984  64.600  1.00  0.00           H  
ATOM   2221 1HG  GLN A 338      28.423  79.569  67.012  1.00  0.00           H  
ATOM   2222 2HG  GLN A 338      30.142  80.047  66.893  1.00  0.00           H  
ATOM   2223 1HE2 GLN A 338      28.916  83.290  66.371  1.00  0.00           H  
ATOM   2224 2HE2 GLN A 338      29.692  82.193  67.465  1.00  0.00           H  
ATOM   2225  N   ALA A 339      30.383  76.466  63.577  1.00  0.00           N  
ATOM   2226  CA  ALA A 339      30.244  75.576  62.431  1.00  0.00           C  
ATOM   2227  C   ALA A 339      30.179  74.119  62.868  1.00  0.00           C  
ATOM   2228  O   ALA A 339      29.394  73.334  62.336  1.00  0.00           O  
ATOM   2229  CB  ALA A 339      31.393  75.785  61.456  1.00  0.00           C  
ATOM   2230  H   ALA A 339      31.228  77.010  63.677  1.00  0.00           H  
ATOM   2231  HA  ALA A 339      29.307  75.816  61.927  1.00  0.00           H  
ATOM   2232 1HB  ALA A 339      31.276  75.115  60.605  1.00  0.00           H  
ATOM   2233 2HB  ALA A 339      31.392  76.818  61.107  1.00  0.00           H  
ATOM   2234 3HB  ALA A 339      32.339  75.574  61.957  1.00  0.00           H  
ATOM   2235  N   GLU A 340      31.010  73.762  63.843  1.00  0.00           N  
ATOM   2236  CA  GLU A 340      31.047  72.396  64.354  1.00  0.00           C  
ATOM   2237  C   GLU A 340      29.735  72.025  65.030  1.00  0.00           C  
ATOM   2238  O   GLU A 340      29.235  70.912  64.869  1.00  0.00           O  
ATOM   2239  CB  GLU A 340      32.206  72.229  65.341  1.00  0.00           C  
ATOM   2240  CG  GLU A 340      32.395  70.808  65.853  1.00  0.00           C  
ATOM   2241  CD  GLU A 340      33.621  70.653  66.710  1.00  0.00           C  
ATOM   2242  OE1 GLU A 340      34.319  71.620  66.896  1.00  0.00           O  
ATOM   2243  OE2 GLU A 340      33.860  69.565  67.177  1.00  0.00           O1-
ATOM   2244  H   GLU A 340      31.629  74.453  64.239  1.00  0.00           H  
ATOM   2245  HA  GLU A 340      31.191  71.723  63.509  1.00  0.00           H  
ATOM   2246 1HB  GLU A 340      33.136  72.540  64.867  1.00  0.00           H  
ATOM   2247 2HB  GLU A 340      32.045  72.877  66.204  1.00  0.00           H  
ATOM   2248 1HG  GLU A 340      31.520  70.524  66.437  1.00  0.00           H  
ATOM   2249 2HG  GLU A 340      32.463  70.133  65.001  1.00  0.00           H  
ATOM   2250  N   GLU A 341      29.180  72.964  65.788  1.00  0.00           N  
ATOM   2251  CA  GLU A 341      27.923  72.736  66.491  1.00  0.00           C  
ATOM   2252  C   GLU A 341      26.774  72.530  65.514  1.00  0.00           C  
ATOM   2253  O   GLU A 341      25.917  71.670  65.720  1.00  0.00           O  
ATOM   2254  CB  GLU A 341      27.610  73.911  67.421  1.00  0.00           C  
ATOM   2255  CG  GLU A 341      26.344  73.741  68.248  1.00  0.00           C  
ATOM   2256  CD  GLU A 341      26.084  74.902  69.167  1.00  0.00           C  
ATOM   2257  OE1 GLU A 341      27.027  75.544  69.562  1.00  0.00           O  
ATOM   2258  OE2 GLU A 341      24.941  75.145  69.476  1.00  0.00           O1-
ATOM   2259  H   GLU A 341      29.640  73.858  65.882  1.00  0.00           H  
ATOM   2260  HA  GLU A 341      28.025  71.826  67.084  1.00  0.00           H  
ATOM   2261 1HB  GLU A 341      28.441  74.061  68.110  1.00  0.00           H  
ATOM   2262 2HB  GLU A 341      27.505  74.821  66.832  1.00  0.00           H  
ATOM   2263 1HG  GLU A 341      25.495  73.629  67.573  1.00  0.00           H  
ATOM   2264 2HG  GLU A 341      26.428  72.829  68.836  1.00  0.00           H  
ATOM   2265  N   ILE A 342      26.761  73.323  64.449  1.00  0.00           N  
ATOM   2266  CA  ILE A 342      25.716  73.229  63.435  1.00  0.00           C  
ATOM   2267  C   ILE A 342      25.767  71.887  62.716  1.00  0.00           C  
ATOM   2268  O   ILE A 342      24.732  71.280  62.440  1.00  0.00           O  
ATOM   2269  CB  ILE A 342      25.844  74.368  62.408  1.00  0.00           C  
ATOM   2270  CG1 ILE A 342      25.591  75.721  63.077  1.00  0.00           C  
ATOM   2271  CG2 ILE A 342      24.879  74.153  61.253  1.00  0.00           C  
ATOM   2272  CD1 ILE A 342      26.074  76.903  62.268  1.00  0.00           C  
ATOM   2273  H   ILE A 342      27.494  74.009  64.338  1.00  0.00           H  
ATOM   2274  HA  ILE A 342      24.751  73.304  63.936  1.00  0.00           H  
ATOM   2275  HB  ILE A 342      26.862  74.395  62.019  1.00  0.00           H  
ATOM   2276 1HG1 ILE A 342      24.523  75.844  63.256  1.00  0.00           H  
ATOM   2277 2HG1 ILE A 342      26.089  75.747  64.046  1.00  0.00           H  
ATOM   2278 1HG2 ILE A 342      24.981  74.967  60.536  1.00  0.00           H  
ATOM   2279 2HG2 ILE A 342      25.105  73.207  60.762  1.00  0.00           H  
ATOM   2280 3HG2 ILE A 342      23.857  74.129  61.632  1.00  0.00           H  
ATOM   2281 1HD1 ILE A 342      25.860  77.827  62.806  1.00  0.00           H  
ATOM   2282 2HD1 ILE A 342      27.149  76.819  62.106  1.00  0.00           H  
ATOM   2283 3HD1 ILE A 342      25.563  76.919  61.306  1.00  0.00           H  
ATOM   2284  N   ALA A 343      26.976  71.427  62.414  1.00  0.00           N  
ATOM   2285  CA  ALA A 343      27.164  70.157  61.727  1.00  0.00           C  
ATOM   2286  C   ALA A 343      26.689  68.990  62.584  1.00  0.00           C  
ATOM   2287  O   ALA A 343      26.065  68.053  62.085  1.00  0.00           O  
ATOM   2288  CB  ALA A 343      28.625  69.970  61.345  1.00  0.00           C  
ATOM   2289  H   ALA A 343      27.787  71.975  62.667  1.00  0.00           H  
ATOM   2290  HA  ALA A 343      26.560  70.171  60.817  1.00  0.00           H  
ATOM   2291 1HB  ALA A 343      28.749  69.017  60.831  1.00  0.00           H  
ATOM   2292 2HB  ALA A 343      28.933  70.781  60.684  1.00  0.00           H  
ATOM   2293 3HB  ALA A 343      29.239  69.982  62.243  1.00  0.00           H  
ATOM   2294  N   GLU A 344      26.988  69.053  63.877  1.00  0.00           N  
ATOM   2295  CA  GLU A 344      26.592  68.003  64.806  1.00  0.00           C  
ATOM   2296  C   GLU A 344      25.076  67.918  64.932  1.00  0.00           C  
ATOM   2297  O   GLU A 344      24.506  66.828  64.980  1.00  0.00           O  
ATOM   2298  CB  GLU A 344      27.212  68.249  66.185  1.00  0.00           C  
ATOM   2299  CG  GLU A 344      26.845  67.210  67.234  1.00  0.00           C  
ATOM   2300  CD  GLU A 344      27.406  65.848  66.930  1.00  0.00           C  
ATOM   2301  OE1 GLU A 344      28.557  65.767  66.574  1.00  0.00           O  
ATOM   2302  OE2 GLU A 344      26.684  64.887  67.054  1.00  0.00           O1-
ATOM   2303  H   GLU A 344      27.504  69.850  64.224  1.00  0.00           H  
ATOM   2304  HA  GLU A 344      26.947  67.051  64.415  1.00  0.00           H  
ATOM   2305 1HB  GLU A 344      28.299  68.266  66.096  1.00  0.00           H  
ATOM   2306 2HB  GLU A 344      26.898  69.224  66.556  1.00  0.00           H  
ATOM   2307 1HG  GLU A 344      27.223  67.537  68.203  1.00  0.00           H  
ATOM   2308 2HG  GLU A 344      25.760  67.143  67.301  1.00  0.00           H  
ATOM   2309  N   ARG A 345      24.426  69.078  64.980  1.00  0.00           N  
ATOM   2310  CA  ARG A 345      22.975  69.139  65.098  1.00  0.00           C  
ATOM   2311  C   ARG A 345      22.297  68.552  63.866  1.00  0.00           C  
ATOM   2312  O   ARG A 345      21.301  67.840  63.975  1.00  0.00           O  
ATOM   2313  CB  ARG A 345      22.515  70.576  65.294  1.00  0.00           C  
ATOM   2314  CG  ARG A 345      22.795  71.157  66.670  1.00  0.00           C  
ATOM   2315  CD  ARG A 345      22.351  72.570  66.772  1.00  0.00           C  
ATOM   2316  NE  ARG A 345      22.714  73.163  68.048  1.00  0.00           N  
ATOM   2317  CZ  ARG A 345      22.000  73.029  69.182  1.00  0.00           C  
ATOM   2318  NH1 ARG A 345      20.893  72.323  69.183  1.00  0.00           N1+
ATOM   2319  NH2 ARG A 345      22.415  73.609  70.295  1.00  0.00           N  
ATOM   2320  H   ARG A 345      24.953  69.939  64.935  1.00  0.00           H  
ATOM   2321  HA  ARG A 345      22.680  68.538  65.959  1.00  0.00           H  
ATOM   2322 1HB  ARG A 345      23.000  71.214  64.559  1.00  0.00           H  
ATOM   2323 2HB  ARG A 345      21.440  70.639  65.122  1.00  0.00           H  
ATOM   2324 1HG  ARG A 345      22.266  70.575  67.425  1.00  0.00           H  
ATOM   2325 2HG  ARG A 345      23.867  71.119  66.869  1.00  0.00           H  
ATOM   2326 1HD  ARG A 345      22.816  73.155  65.979  1.00  0.00           H  
ATOM   2327 2HD  ARG A 345      21.268  72.618  66.667  1.00  0.00           H  
ATOM   2328  HE  ARG A 345      23.561  73.715  68.086  1.00  0.00           H  
ATOM   2329 1HH1 ARG A 345      20.574  71.881  68.332  1.00  0.00           H  
ATOM   2330 2HH1 ARG A 345      20.356  72.224  70.034  1.00  0.00           H  
ATOM   2331 1HH2 ARG A 345      23.268  74.153  70.295  1.00  0.00           H  
ATOM   2332 2HH2 ARG A 345      21.880  73.510  71.145  1.00  0.00           H  
ATOM   2333  N   ARG A 346      22.843  68.859  62.694  1.00  0.00           N  
ATOM   2334  CA  ARG A 346      22.293  68.365  61.439  1.00  0.00           C  
ATOM   2335  C   ARG A 346      22.404  66.848  61.349  1.00  0.00           C  
ATOM   2336  O   ARG A 346      21.617  66.198  60.660  1.00  0.00           O  
ATOM   2337  CB  ARG A 346      23.011  68.994  60.254  1.00  0.00           C  
ATOM   2338  CG  ARG A 346      22.414  68.665  58.896  1.00  0.00           C  
ATOM   2339  CD  ARG A 346      21.087  69.307  58.710  1.00  0.00           C  
ATOM   2340  NE  ARG A 346      20.505  68.985  57.417  1.00  0.00           N  
ATOM   2341  CZ  ARG A 346      19.793  67.870  57.155  1.00  0.00           C  
ATOM   2342  NH1 ARG A 346      19.585  66.985  58.106  1.00  0.00           N1+
ATOM   2343  NH2 ARG A 346      19.305  67.667  55.946  1.00  0.00           N  
ATOM   2344  H   ARG A 346      23.662  69.452  62.674  1.00  0.00           H  
ATOM   2345  HA  ARG A 346      21.235  68.624  61.408  1.00  0.00           H  
ATOM   2346 1HB  ARG A 346      23.008  70.078  60.363  1.00  0.00           H  
ATOM   2347 2HB  ARG A 346      24.051  68.669  60.245  1.00  0.00           H  
ATOM   2348 1HG  ARG A 346      23.081  69.021  58.110  1.00  0.00           H  
ATOM   2349 2HG  ARG A 346      22.287  67.586  58.805  1.00  0.00           H  
ATOM   2350 1HD  ARG A 346      20.404  68.966  59.486  1.00  0.00           H  
ATOM   2351 2HD  ARG A 346      21.196  70.391  58.772  1.00  0.00           H  
ATOM   2352  HE  ARG A 346      20.645  69.642  56.660  1.00  0.00           H  
ATOM   2353 1HH1 ARG A 346      19.959  67.141  59.032  1.00  0.00           H  
ATOM   2354 2HH1 ARG A 346      19.051  66.151  57.910  1.00  0.00           H  
ATOM   2355 1HH2 ARG A 346      19.465  68.348  55.214  1.00  0.00           H  
ATOM   2356 2HH2 ARG A 346      18.773  66.833  55.750  1.00  0.00           H  
ATOM   2357  N   GLY A 347      23.350  66.259  62.018  1.00  0.00           N  
ATOM   2358  CA  GLY A 347      23.280  64.810  62.090  1.00  0.00           C  
ATOM   2359  C   GLY A 347      23.873  64.233  60.823  1.00  0.00           C  
ATOM   2360  O   GLY A 347      23.447  63.176  60.354  1.00  0.00           O  
ATOM   2361  H   GLY A 347      24.073  66.820  62.446  1.00  0.00           H  
ATOM   2362 1HA  GLY A 347      23.824  64.463  62.968  1.00  0.00           H  
ATOM   2363 2HA  GLY A 347      22.242  64.502  62.210  1.00  0.00           H  
ATOM   2364  N   VAL A 348      24.856  64.950  60.295  1.00  0.00           N  
ATOM   2365  CA  VAL A 348      25.551  64.558  59.085  1.00  0.00           C  
ATOM   2366  C   VAL A 348      26.342  63.274  59.296  1.00  0.00           C  
ATOM   2367  O   VAL A 348      26.827  63.007  60.395  1.00  0.00           O  
ATOM   2368  CB  VAL A 348      26.503  65.681  58.633  1.00  0.00           C  
ATOM   2369  CG1 VAL A 348      27.525  65.981  59.720  1.00  0.00           C  
ATOM   2370  CG2 VAL A 348      27.194  65.285  57.337  1.00  0.00           C  
ATOM   2371  H   VAL A 348      25.139  65.806  60.750  1.00  0.00           H  
ATOM   2372  HA  VAL A 348      24.812  64.389  58.300  1.00  0.00           H  
ATOM   2373  HB  VAL A 348      25.926  66.592  58.474  1.00  0.00           H  
ATOM   2374 1HG1 VAL A 348      28.191  66.778  59.384  1.00  0.00           H  
ATOM   2375 2HG1 VAL A 348      27.010  66.299  60.626  1.00  0.00           H  
ATOM   2376 3HG1 VAL A 348      28.109  65.086  59.927  1.00  0.00           H  
ATOM   2377 1HG2 VAL A 348      27.865  66.084  57.024  1.00  0.00           H  
ATOM   2378 2HG2 VAL A 348      27.766  64.371  57.496  1.00  0.00           H  
ATOM   2379 3HG2 VAL A 348      26.445  65.115  56.563  1.00  0.00           H  
ATOM   2380  N   PRO A 349      26.464  62.486  58.235  1.00  0.00           N  
ATOM   2381  CA  PRO A 349      27.118  61.190  58.315  1.00  0.00           C  
ATOM   2382  C   PRO A 349      28.554  61.318  58.807  1.00  0.00           C  
ATOM   2383  O   PRO A 349      29.232  62.308  58.526  1.00  0.00           O  
ATOM   2384  CB  PRO A 349      27.060  60.692  56.868  1.00  0.00           C  
ATOM   2385  CG  PRO A 349      25.773  61.233  56.346  1.00  0.00           C  
ATOM   2386  CD  PRO A 349      25.719  62.641  56.872  1.00  0.00           C  
ATOM   2387  HA  PRO A 349      26.566  60.565  59.016  1.00  0.00           H  
ATOM   2388 1HB  PRO A 349      27.935  61.057  56.308  1.00  0.00           H  
ATOM   2389 2HB  PRO A 349      27.101  59.591  56.847  1.00  0.00           H  
ATOM   2390 1HG  PRO A 349      25.762  61.191  55.246  1.00  0.00           H  
ATOM   2391 2HG  PRO A 349      24.933  60.616  56.694  1.00  0.00           H  
ATOM   2392 1HD  PRO A 349      26.235  63.316  56.173  1.00  0.00           H  
ATOM   2393 2HD  PRO A 349      24.669  62.945  56.999  1.00  0.00           H  
ATOM   2394  N   GLU A 350      29.010  60.310  59.545  1.00  0.00           N  
ATOM   2395  CA  GLU A 350      30.237  60.416  60.326  1.00  0.00           C  
ATOM   2396  C   GLU A 350      31.431  60.812  59.474  1.00  0.00           C  
ATOM   2397  O   GLU A 350      32.316  61.537  59.926  1.00  0.00           O  
ATOM   2398  CB  GLU A 350      30.527  59.088  61.030  1.00  0.00           C  
ATOM   2399  CG  GLU A 350      29.519  58.713  62.106  1.00  0.00           C  
ATOM   2400  CD  GLU A 350      28.289  58.050  61.550  1.00  0.00           C  
ATOM   2401  OE1 GLU A 350      28.216  57.883  60.357  1.00  0.00           O  
ATOM   2402  OE2 GLU A 350      27.422  57.712  62.320  1.00  0.00           O1-
ATOM   2403  H   GLU A 350      28.489  59.445  59.564  1.00  0.00           H  
ATOM   2404  HA  GLU A 350      30.097  61.183  61.087  1.00  0.00           H  
ATOM   2405 1HB  GLU A 350      30.548  58.283  60.297  1.00  0.00           H  
ATOM   2406 2HB  GLU A 350      31.513  59.132  61.496  1.00  0.00           H  
ATOM   2407 1HG  GLU A 350      29.993  58.034  62.814  1.00  0.00           H  
ATOM   2408 2HG  GLU A 350      29.230  59.612  62.648  1.00  0.00           H  
ATOM   2409  N   GLU A 351      31.469  60.340  58.233  1.00  0.00           N  
ATOM   2410  CA  GLU A 351      32.568  60.683  57.350  1.00  0.00           C  
ATOM   2411  C   GLU A 351      32.528  62.166  56.996  1.00  0.00           C  
ATOM   2412  O   GLU A 351      33.566  62.824  56.924  1.00  0.00           O  
ATOM   2413  CB  GLU A 351      32.517  59.835  56.079  1.00  0.00           C  
ATOM   2414  CG  GLU A 351      32.765  58.350  56.301  1.00  0.00           C  
ATOM   2415  CD  GLU A 351      31.546  57.619  56.794  1.00  0.00           C  
ATOM   2416  OE1 GLU A 351      30.520  58.243  56.933  1.00  0.00           O  
ATOM   2417  OE2 GLU A 351      31.640  56.439  57.030  1.00  0.00           O1-
ATOM   2418  H   GLU A 351      30.724  59.739  57.912  1.00  0.00           H  
ATOM   2419  HA  GLU A 351      33.502  60.485  57.879  1.00  0.00           H  
ATOM   2420 1HB  GLU A 351      31.539  59.944  55.608  1.00  0.00           H  
ATOM   2421 2HB  GLU A 351      33.262  60.196  55.370  1.00  0.00           H  
ATOM   2422 1HG  GLU A 351      33.088  57.902  55.362  1.00  0.00           H  
ATOM   2423 2HG  GLU A 351      33.570  58.232  57.025  1.00  0.00           H  
ATOM   2424  N   GLN A 352      31.324  62.696  56.775  1.00  0.00           N  
ATOM   2425  CA  GLN A 352      31.186  64.113  56.460  1.00  0.00           C  
ATOM   2426  C   GLN A 352      31.560  64.980  57.655  1.00  0.00           C  
ATOM   2427  O   GLN A 352      32.217  66.011  57.505  1.00  0.00           O  
ATOM   2428  CB  GLN A 352      29.757  64.428  56.013  1.00  0.00           C  
ATOM   2429  CG  GLN A 352      29.519  64.254  54.523  1.00  0.00           C  
ATOM   2430  CD  GLN A 352      30.577  64.945  53.683  1.00  0.00           C  
ATOM   2431  NE2 GLN A 352      31.156  64.211  52.740  1.00  0.00           N  
ATOM   2432  OE1 GLN A 352      30.871  66.128  53.881  1.00  0.00           O  
ATOM   2433  H   GLN A 352      30.510  62.102  56.828  1.00  0.00           H  
ATOM   2434  HA  GLN A 352      31.874  64.348  55.649  1.00  0.00           H  
ATOM   2435 1HB  GLN A 352      29.059  63.779  56.543  1.00  0.00           H  
ATOM   2436 2HB  GLN A 352      29.510  65.457  56.274  1.00  0.00           H  
ATOM   2437 1HG  GLN A 352      29.534  63.190  54.284  1.00  0.00           H  
ATOM   2438 2HG  GLN A 352      28.548  64.679  54.267  1.00  0.00           H  
ATOM   2439 1HE2 GLN A 352      31.861  64.613  52.155  1.00  0.00           H  
ATOM   2440 2HE2 GLN A 352      30.887  63.256  52.615  1.00  0.00           H  
ATOM   2441  N   LYS A 353      31.138  64.559  58.842  1.00  0.00           N  
ATOM   2442  CA  LYS A 353      31.427  65.298  60.066  1.00  0.00           C  
ATOM   2443  C   LYS A 353      32.923  65.320  60.354  1.00  0.00           C  
ATOM   2444  O   LYS A 353      33.469  66.345  60.765  1.00  0.00           O  
ATOM   2445  CB  LYS A 353      30.672  64.691  61.250  1.00  0.00           C  
ATOM   2446  CG  LYS A 353      30.701  65.537  62.515  1.00  0.00           C  
ATOM   2447  CD  LYS A 353      29.672  65.055  63.526  1.00  0.00           C  
ATOM   2448  CE  LYS A 353      30.116  63.764  64.197  1.00  0.00           C  
ATOM   2449  NZ  LYS A 353      29.234  63.398  65.338  1.00  0.00           N1+
ATOM   2450  H   LYS A 353      30.602  63.704  58.899  1.00  0.00           H  
ATOM   2451  HA  LYS A 353      31.097  66.328  59.926  1.00  0.00           H  
ATOM   2452 1HB  LYS A 353      29.628  64.537  60.974  1.00  0.00           H  
ATOM   2453 2HB  LYS A 353      31.094  63.715  61.488  1.00  0.00           H  
ATOM   2454 1HG  LYS A 353      31.693  65.483  62.965  1.00  0.00           H  
ATOM   2455 2HG  LYS A 353      30.493  66.576  62.262  1.00  0.00           H  
ATOM   2456 1HD  LYS A 353      29.526  65.820  64.289  1.00  0.00           H  
ATOM   2457 2HD  LYS A 353      28.720  64.884  63.023  1.00  0.00           H  
ATOM   2458 1HE  LYS A 353      30.104  62.953  63.469  1.00  0.00           H  
ATOM   2459 2HE  LYS A 353      31.135  63.876  64.564  1.00  0.00           H  
ATOM   2460 1HZ  LYS A 353      29.562  62.538  65.754  1.00  0.00           H  
ATOM   2461 2HZ  LYS A 353      29.253  64.135  66.029  1.00  0.00           H  
ATOM   2462 3HZ  LYS A 353      28.289  63.272  65.007  1.00  0.00           H  
ATOM   2463  N   ALA A 354      33.579  64.188  60.135  1.00  0.00           N  
ATOM   2464  CA  ALA A 354      35.014  64.076  60.373  1.00  0.00           C  
ATOM   2465  C   ALA A 354      35.799  64.976  59.428  1.00  0.00           C  
ATOM   2466  O   ALA A 354      36.771  65.617  59.830  1.00  0.00           O  
ATOM   2467  CB  ALA A 354      35.464  62.630  60.225  1.00  0.00           C  
ATOM   2468  H   ALA A 354      33.073  63.382  59.798  1.00  0.00           H  
ATOM   2469  HA  ALA A 354      35.215  64.404  61.392  1.00  0.00           H  
ATOM   2470 1HB  ALA A 354      36.537  62.564  60.403  1.00  0.00           H  
ATOM   2471 2HB  ALA A 354      34.936  62.008  60.947  1.00  0.00           H  
ATOM   2472 3HB  ALA A 354      35.244  62.283  59.217  1.00  0.00           H  
ATOM   2473  N   ARG A 355      35.374  65.020  58.171  1.00  0.00           N  
ATOM   2474  CA  ARG A 355      36.037  65.844  57.166  1.00  0.00           C  
ATOM   2475  C   ARG A 355      35.913  67.325  57.499  1.00  0.00           C  
ATOM   2476  O   ARG A 355      36.866  68.087  57.343  1.00  0.00           O  
ATOM   2477  CB  ARG A 355      35.446  65.585  55.787  1.00  0.00           C  
ATOM   2478  CG  ARG A 355      36.018  66.451  54.675  1.00  0.00           C  
ATOM   2479  CD  ARG A 355      35.388  66.147  53.365  1.00  0.00           C  
ATOM   2480  NE  ARG A 355      35.829  67.064  52.326  1.00  0.00           N  
ATOM   2481  CZ  ARG A 355      35.311  68.291  52.119  1.00  0.00           C  
ATOM   2482  NH1 ARG A 355      34.338  68.733  52.885  1.00  0.00           N1+
ATOM   2483  NH2 ARG A 355      35.781  69.050  51.145  1.00  0.00           N  
ATOM   2484  H   ARG A 355      34.569  64.471  57.904  1.00  0.00           H  
ATOM   2485  HA  ARG A 355      37.096  65.589  57.164  1.00  0.00           H  
ATOM   2486 1HB  ARG A 355      35.611  64.544  55.511  1.00  0.00           H  
ATOM   2487 2HB  ARG A 355      34.370  65.751  55.816  1.00  0.00           H  
ATOM   2488 1HG  ARG A 355      35.842  67.502  54.905  1.00  0.00           H  
ATOM   2489 2HG  ARG A 355      37.090  66.272  54.589  1.00  0.00           H  
ATOM   2490 1HD  ARG A 355      35.652  65.134  53.061  1.00  0.00           H  
ATOM   2491 2HD  ARG A 355      34.305  66.229  53.455  1.00  0.00           H  
ATOM   2492  HE  ARG A 355      36.574  66.759  51.715  1.00  0.00           H  
ATOM   2493 1HH1 ARG A 355      33.979  68.152  53.630  1.00  0.00           H  
ATOM   2494 2HH1 ARG A 355      33.952  69.652  52.730  1.00  0.00           H  
ATOM   2495 1HH2 ARG A 355      36.529  68.710  50.556  1.00  0.00           H  
ATOM   2496 2HH2 ARG A 355      35.395  69.970  50.990  1.00  0.00           H  
ATOM   2497  N   LEU A 356      34.733  67.726  57.959  1.00  0.00           N  
ATOM   2498  CA  LEU A 356      34.485  69.118  58.315  1.00  0.00           C  
ATOM   2499  C   LEU A 356      35.344  69.548  59.496  1.00  0.00           C  
ATOM   2500  O   LEU A 356      35.879  70.657  59.516  1.00  0.00           O  
ATOM   2501  CB  LEU A 356      33.001  69.322  58.654  1.00  0.00           C  
ATOM   2502  CG  LEU A 356      32.589  70.758  59.002  1.00  0.00           C  
ATOM   2503  CD1 LEU A 356      32.941  71.681  57.844  1.00  0.00           C  
ATOM   2504  CD2 LEU A 356      31.099  70.801  59.301  1.00  0.00           C  
ATOM   2505  H   LEU A 356      33.991  67.051  58.065  1.00  0.00           H  
ATOM   2506  HA  LEU A 356      34.755  69.740  57.460  1.00  0.00           H  
ATOM   2507 1HB  LEU A 356      32.404  69.002  57.801  1.00  0.00           H  
ATOM   2508 2HB  LEU A 356      32.750  68.690  59.504  1.00  0.00           H  
ATOM   2509  HG  LEU A 356      33.145  71.094  59.878  1.00  0.00           H  
ATOM   2510 1HD1 LEU A 356      32.648  72.702  58.092  1.00  0.00           H  
ATOM   2511 2HD1 LEU A 356      34.016  71.648  57.664  1.00  0.00           H  
ATOM   2512 3HD1 LEU A 356      32.413  71.360  56.948  1.00  0.00           H  
ATOM   2513 1HD2 LEU A 356      30.806  71.820  59.549  1.00  0.00           H  
ATOM   2514 2HD2 LEU A 356      30.542  70.465  58.424  1.00  0.00           H  
ATOM   2515 3HD2 LEU A 356      30.878  70.144  60.143  1.00  0.00           H  
ATOM   2516  N   LYS A 357      35.474  68.664  60.478  1.00  0.00           N  
ATOM   2517  CA  LYS A 357      36.270  68.950  61.667  1.00  0.00           C  
ATOM   2518  C   LYS A 357      37.744  69.115  61.315  1.00  0.00           C  
ATOM   2519  O   LYS A 357      38.429  69.978  61.864  1.00  0.00           O  
ATOM   2520  CB  LYS A 357      36.098  67.843  62.706  1.00  0.00           C  
ATOM   2521  CG  LYS A 357      34.778  67.889  63.463  1.00  0.00           C  
ATOM   2522  CD  LYS A 357      34.581  66.641  64.311  1.00  0.00           C  
ATOM   2523  CE  LYS A 357      35.442  66.684  65.566  1.00  0.00           C  
ATOM   2524  NZ  LYS A 357      35.196  65.513  66.450  1.00  0.00           N1+
ATOM   2525  H   LYS A 357      35.010  67.770  60.401  1.00  0.00           H  
ATOM   2526  HA  LYS A 357      35.923  69.890  62.098  1.00  0.00           H  
ATOM   2527 1HB  LYS A 357      36.170  66.870  62.218  1.00  0.00           H  
ATOM   2528 2HB  LYS A 357      36.905  67.902  63.437  1.00  0.00           H  
ATOM   2529 1HG  LYS A 357      34.759  68.767  64.110  1.00  0.00           H  
ATOM   2530 2HG  LYS A 357      33.955  67.967  62.753  1.00  0.00           H  
ATOM   2531 1HD  LYS A 357      33.533  66.559  64.603  1.00  0.00           H  
ATOM   2532 2HD  LYS A 357      34.849  65.761  63.730  1.00  0.00           H  
ATOM   2533 1HE  LYS A 357      36.494  66.697  65.285  1.00  0.00           H  
ATOM   2534 2HE  LYS A 357      35.228  67.596  66.123  1.00  0.00           H  
ATOM   2535 1HZ  LYS A 357      35.784  65.579  67.269  1.00  0.00           H  
ATOM   2536 2HZ  LYS A 357      34.226  65.502  66.733  1.00  0.00           H  
ATOM   2537 3HZ  LYS A 357      35.410  64.662  65.950  1.00  0.00           H  
ATOM   2538  N   ILE A 358      38.052  68.191  60.374  1.00  0.00           N  
ATOM   2539  CA  ILE A 358      39.429  68.140  59.898  1.00  0.00           C  
ATOM   2540  C   ILE A 358      39.833  69.449  59.231  1.00  0.00           C  
ATOM   2541  O   ILE A 358      40.891  70.006  59.524  1.00  0.00           O  
ATOM   2542  CB  ILE A 358      39.625  66.978  58.908  1.00  0.00           C  
ATOM   2543  CG1 ILE A 358      39.714  65.647  59.658  1.00  0.00           C  
ATOM   2544  CG2 ILE A 358      40.872  67.201  58.066  1.00  0.00           C  
ATOM   2545  CD1 ILE A 358      39.549  64.433  58.772  1.00  0.00           C  
ATOM   2546  H   ILE A 358      37.376  67.545  59.993  1.00  0.00           H  
ATOM   2547  HA  ILE A 358      40.085  67.979  60.754  1.00  0.00           H  
ATOM   2548  HB  ILE A 358      38.760  66.911  58.248  1.00  0.00           H  
ATOM   2549 1HG1 ILE A 358      40.679  65.575  60.159  1.00  0.00           H  
ATOM   2550 2HG1 ILE A 358      38.944  65.612  60.430  1.00  0.00           H  
ATOM   2551 1HG2 ILE A 358      40.996  66.370  57.372  1.00  0.00           H  
ATOM   2552 2HG2 ILE A 358      40.769  68.129  57.505  1.00  0.00           H  
ATOM   2553 3HG2 ILE A 358      41.745  67.263  58.716  1.00  0.00           H  
ATOM   2554 1HD1 ILE A 358      39.624  63.528  59.375  1.00  0.00           H  
ATOM   2555 2HD1 ILE A 358      38.573  64.467  58.287  1.00  0.00           H  
ATOM   2556 3HD1 ILE A 358      40.331  64.428  58.013  1.00  0.00           H  
ATOM   2557  N   ILE A 359      38.994  69.949  58.327  1.00  0.00           N  
ATOM   2558  CA  ILE A 359      39.321  71.188  57.635  1.00  0.00           C  
ATOM   2559  C   ILE A 359      39.318  72.386  58.582  1.00  0.00           C  
ATOM   2560  O   ILE A 359      40.131  73.299  58.445  1.00  0.00           O  
ATOM   2561  CB  ILE A 359      38.330  71.444  56.484  1.00  0.00           C  
ATOM   2562  CG1 ILE A 359      38.586  70.470  55.332  1.00  0.00           C  
ATOM   2563  CG2 ILE A 359      38.435  72.883  56.002  1.00  0.00           C  
ATOM   2564  CD1 ILE A 359      37.504  70.474  54.277  1.00  0.00           C  
ATOM   2565  H   ILE A 359      38.126  69.480  58.113  1.00  0.00           H  
ATOM   2566  HA  ILE A 359      40.323  71.095  57.214  1.00  0.00           H  
ATOM   2567  HB  ILE A 359      37.314  71.261  56.832  1.00  0.00           H  
ATOM   2568 1HG1 ILE A 359      39.533  70.716  54.851  1.00  0.00           H  
ATOM   2569 2HG1 ILE A 359      38.676  69.456  55.725  1.00  0.00           H  
ATOM   2570 1HG2 ILE A 359      37.729  73.046  55.189  1.00  0.00           H  
ATOM   2571 2HG2 ILE A 359      38.205  73.560  56.825  1.00  0.00           H  
ATOM   2572 3HG2 ILE A 359      39.448  73.075  55.647  1.00  0.00           H  
ATOM   2573 1HD1 ILE A 359      37.756  69.757  53.494  1.00  0.00           H  
ATOM   2574 2HD1 ILE A 359      36.553  70.193  54.731  1.00  0.00           H  
ATOM   2575 3HD1 ILE A 359      37.421  71.469  53.844  1.00  0.00           H  
ATOM   2576  N   LEU A 360      38.403  72.386  59.553  1.00  0.00           N  
ATOM   2577  CA  LEU A 360      38.330  73.484  60.511  1.00  0.00           C  
ATOM   2578  C   LEU A 360      39.626  73.626  61.299  1.00  0.00           C  
ATOM   2579  O   LEU A 360      40.110  74.736  61.519  1.00  0.00           O  
ATOM   2580  CB  LEU A 360      37.161  73.263  61.477  1.00  0.00           C  
ATOM   2581  CG  LEU A 360      35.765  73.547  60.909  1.00  0.00           C  
ATOM   2582  CD1 LEU A 360      34.707  73.048  61.883  1.00  0.00           C  
ATOM   2583  CD2 LEU A 360      35.613  75.040  60.656  1.00  0.00           C  
ATOM   2584  H   LEU A 360      37.749  71.619  59.632  1.00  0.00           H  
ATOM   2585  HA  LEU A 360      38.175  74.412  59.960  1.00  0.00           H  
ATOM   2586 1HB  LEU A 360      37.177  72.228  61.814  1.00  0.00           H  
ATOM   2587 2HB  LEU A 360      37.303  73.907  62.346  1.00  0.00           H  
ATOM   2588  HG  LEU A 360      35.637  73.005  59.972  1.00  0.00           H  
ATOM   2589 1HD1 LEU A 360      33.716  73.249  61.479  1.00  0.00           H  
ATOM   2590 2HD1 LEU A 360      34.827  71.974  62.031  1.00  0.00           H  
ATOM   2591 3HD1 LEU A 360      34.820  73.560  62.838  1.00  0.00           H  
ATOM   2592 1HD2 LEU A 360      34.620  75.241  60.252  1.00  0.00           H  
ATOM   2593 2HD2 LEU A 360      35.739  75.582  61.594  1.00  0.00           H  
ATOM   2594 3HD2 LEU A 360      36.369  75.367  59.942  1.00  0.00           H  
ATOM   2595  N   LEU A 361      40.196  72.500  61.729  1.00  0.00           N  
ATOM   2596  CA  LEU A 361      41.430  72.532  62.507  1.00  0.00           C  
ATOM   2597  C   LEU A 361      42.569  73.130  61.695  1.00  0.00           C  
ATOM   2598  O   LEU A 361      43.404  73.862  62.225  1.00  0.00           O  
ATOM   2599  CB  LEU A 361      41.805  71.117  62.966  1.00  0.00           C  
ATOM   2600  CG  LEU A 361      40.876  70.490  64.013  1.00  0.00           C  
ATOM   2601  CD1 LEU A 361      41.196  69.007  64.154  1.00  0.00           C  
ATOM   2602  CD2 LEU A 361      41.048  71.212  65.341  1.00  0.00           C  
ATOM   2603  H   LEU A 361      39.772  71.608  61.516  1.00  0.00           H  
ATOM   2604  HA  LEU A 361      41.268  73.153  63.386  1.00  0.00           H  
ATOM   2605 1HB  LEU A 361      41.812  70.461  62.096  1.00  0.00           H  
ATOM   2606 2HB  LEU A 361      42.810  71.143  63.385  1.00  0.00           H  
ATOM   2607  HG  LEU A 361      39.842  70.578  63.683  1.00  0.00           H  
ATOM   2608 1HD1 LEU A 361      40.536  68.562  64.898  1.00  0.00           H  
ATOM   2609 2HD1 LEU A 361      41.045  68.511  63.195  1.00  0.00           H  
ATOM   2610 3HD1 LEU A 361      42.231  68.886  64.468  1.00  0.00           H  
ATOM   2611 1HD2 LEU A 361      40.388  70.768  66.085  1.00  0.00           H  
ATOM   2612 2HD2 LEU A 361      42.083  71.124  65.673  1.00  0.00           H  
ATOM   2613 3HD2 LEU A 361      40.797  72.266  65.216  1.00  0.00           H  
ATOM   2614  N   VAL A 362      42.597  72.815  60.404  1.00  0.00           N  
ATOM   2615  CA  VAL A 362      43.634  73.343  59.534  1.00  0.00           C  
ATOM   2616  C   VAL A 362      43.544  74.860  59.455  1.00  0.00           C  
ATOM   2617  O   VAL A 362      44.554  75.557  59.546  1.00  0.00           O  
ATOM   2618  CB  VAL A 362      43.505  72.740  58.123  1.00  0.00           C  
ATOM   2619  CG1 VAL A 362      44.426  73.460  57.150  1.00  0.00           C  
ATOM   2620  CG2 VAL A 362      43.821  71.252  58.165  1.00  0.00           C  
ATOM   2621  H   VAL A 362      41.892  72.204  60.015  1.00  0.00           H  
ATOM   2622  HA  VAL A 362      44.605  73.065  59.946  1.00  0.00           H  
ATOM   2623  HB  VAL A 362      42.485  72.886  57.767  1.00  0.00           H  
ATOM   2624 1HG1 VAL A 362      44.323  73.021  56.157  1.00  0.00           H  
ATOM   2625 2HG1 VAL A 362      44.160  74.516  57.110  1.00  0.00           H  
ATOM   2626 3HG1 VAL A 362      45.459  73.358  57.485  1.00  0.00           H  
ATOM   2627 1HG2 VAL A 362      43.726  70.833  57.163  1.00  0.00           H  
ATOM   2628 2HG2 VAL A 362      44.838  71.107  58.526  1.00  0.00           H  
ATOM   2629 3HG2 VAL A 362      43.122  70.751  58.835  1.00  0.00           H  
ATOM   2630  N   TRP A 363      42.327  75.374  59.283  1.00  0.00           N  
ATOM   2631  CA  TRP A 363      42.115  76.815  59.214  1.00  0.00           C  
ATOM   2632  C   TRP A 363      42.524  77.520  60.505  1.00  0.00           C  
ATOM   2633  O   TRP A 363      43.082  78.621  60.465  1.00  0.00           O  
ATOM   2634  CB  TRP A 363      40.645  77.115  58.912  1.00  0.00           C  
ATOM   2635  CG  TRP A 363      40.244  76.786  57.507  1.00  0.00           C  
ATOM   2636  CD1 TRP A 363      39.502  75.716  57.100  1.00  0.00           C  
ATOM   2637  CD2 TRP A 363      40.560  77.532  56.308  1.00  0.00           C  
ATOM   2638  CE2 TRP A 363      39.976  76.850  55.237  1.00  0.00           C  
ATOM   2639  CE3 TRP A 363      41.280  78.708  56.061  1.00  0.00           C  
ATOM   2640  NE1 TRP A 363      39.336  75.744  55.739  1.00  0.00           N  
ATOM   2641  CZ2 TRP A 363      40.088  77.301  53.930  1.00  0.00           C  
ATOM   2642  CZ3 TRP A 363      41.391  79.160  54.751  1.00  0.00           C  
ATOM   2643  CH2 TRP A 363      40.810  78.474  53.714  1.00  0.00           C  
ATOM   2644  H   TRP A 363      41.536  74.748  59.171  1.00  0.00           H  
ATOM   2645  HA  TRP A 363      42.733  77.211  58.406  1.00  0.00           H  
ATOM   2646 1HB  TRP A 363      40.012  76.548  59.593  1.00  0.00           H  
ATOM   2647 2HB  TRP A 363      40.449  78.174  59.086  1.00  0.00           H  
ATOM   2648  HD1 TRP A 363      39.099  74.951  57.762  1.00  0.00           H  
ATOM   2649  HE1 TRP A 363      38.828  75.064  55.194  1.00  0.00           H  
ATOM   2650  HE3 TRP A 363      41.741  79.257  56.881  1.00  0.00           H  
ATOM   2651  HZ2 TRP A 363      39.634  76.770  53.093  1.00  0.00           H  
ATOM   2652  HZ3 TRP A 363      41.954  80.075  54.567  1.00  0.00           H  
ATOM   2653  HH2 TRP A 363      40.917  78.858  52.699  1.00  0.00           H  
ATOM   2654  N   GLU A 364      42.271  76.885  61.651  1.00  0.00           N  
ATOM   2655  CA  GLU A 364      42.648  77.481  62.930  1.00  0.00           C  
ATOM   2656  C   GLU A 364      44.147  77.718  63.018  1.00  0.00           C  
ATOM   2657  O   GLU A 364      44.592  78.746  63.536  1.00  0.00           O  
ATOM   2658  CB  GLU A 364      42.256  76.582  64.105  1.00  0.00           C  
ATOM   2659  CG  GLU A 364      40.786  76.497  64.449  1.00  0.00           C  
ATOM   2660  CD  GLU A 364      40.564  75.570  65.627  1.00  0.00           C  
ATOM   2661  OE1 GLU A 364      41.519  74.942  66.032  1.00  0.00           O  
ATOM   2662  OE2 GLU A 364      39.465  75.493  66.124  1.00  0.00           O1-
ATOM   2663  H   GLU A 364      41.786  75.992  61.630  1.00  0.00           H  
ATOM   2664  HA  GLU A 364      42.143  78.441  63.027  1.00  0.00           H  
ATOM   2665 1HB  GLU A 364      42.602  75.567  63.906  1.00  0.00           H  
ATOM   2666 2HB  GLU A 364      42.775  76.926  64.992  1.00  0.00           H  
ATOM   2667 1HG  GLU A 364      40.419  77.491  64.702  1.00  0.00           H  
ATOM   2668 2HG  GLU A 364      40.229  76.138  63.589  1.00  0.00           H  
ATOM   2669  N   LEU A 365      44.929  76.760  62.527  1.00  0.00           N  
ATOM   2670  CA  LEU A 365      46.371  76.848  62.665  1.00  0.00           C  
ATOM   2671  C   LEU A 365      47.000  77.709  61.583  1.00  0.00           C  
ATOM   2672  O   LEU A 365      48.067  78.289  61.791  1.00  0.00           O  
ATOM   2673  CB  LEU A 365      46.986  75.443  62.625  1.00  0.00           C  
ATOM   2674  CG  LEU A 365      48.502  75.375  62.850  1.00  0.00           C  
ATOM   2675  CD1 LEU A 365      48.870  76.176  64.092  1.00  0.00           C  
ATOM   2676  CD2 LEU A 365      48.929  73.921  62.991  1.00  0.00           C  
ATOM   2677  H   LEU A 365      44.509  75.947  62.083  1.00  0.00           H  
ATOM   2678  HA  LEU A 365      46.573  77.319  63.624  1.00  0.00           H  
ATOM   2679 1HB  LEU A 365      46.511  74.834  63.392  1.00  0.00           H  
ATOM   2680 2HB  LEU A 365      46.774  74.999  61.653  1.00  0.00           H  
ATOM   2681  HG  LEU A 365      49.017  75.822  62.001  1.00  0.00           H  
ATOM   2682 1HD1 LEU A 365      49.947  76.128  64.251  1.00  0.00           H  
ATOM   2683 2HD1 LEU A 365      48.570  77.216  63.954  1.00  0.00           H  
ATOM   2684 3HD1 LEU A 365      48.356  75.762  64.958  1.00  0.00           H  
ATOM   2685 1HD2 LEU A 365      50.006  73.872  63.150  1.00  0.00           H  
ATOM   2686 2HD2 LEU A 365      48.415  73.473  63.843  1.00  0.00           H  
ATOM   2687 3HD2 LEU A 365      48.671  73.376  62.084  1.00  0.00           H  
ATOM   2688  N   ILE A 366      46.345  77.819  60.434  1.00  0.00           N  
ATOM   2689  CA  ILE A 366      46.837  78.749  59.431  1.00  0.00           C  
ATOM   2690  C   ILE A 366      46.733  80.171  59.971  1.00  0.00           C  
ATOM   2691  O   ILE A 366      47.686  80.945  59.876  1.00  0.00           O  
ATOM   2692  CB  ILE A 366      46.046  78.623  58.115  1.00  0.00           C  
ATOM   2693  CG1 ILE A 366      46.372  77.300  57.421  1.00  0.00           C  
ATOM   2694  CG2 ILE A 366      46.348  79.799  57.199  1.00  0.00           C  
ATOM   2695  CD1 ILE A 366      45.414  76.941  56.307  1.00  0.00           C  
ATOM   2696  H   ILE A 366      45.515  77.257  60.262  1.00  0.00           H  
ATOM   2697  HA  ILE A 366      47.886  78.533  59.237  1.00  0.00           H  
ATOM   2698  HB  ILE A 366      44.978  78.610  58.333  1.00  0.00           H  
ATOM   2699 1HG1 ILE A 366      47.377  77.345  57.004  1.00  0.00           H  
ATOM   2700 2HG1 ILE A 366      46.359  76.491  58.153  1.00  0.00           H  
ATOM   2701 1HG2 ILE A 366      45.782  79.692  56.274  1.00  0.00           H  
ATOM   2702 2HG2 ILE A 366      46.068  80.727  57.693  1.00  0.00           H  
ATOM   2703 3HG2 ILE A 366      47.414  79.817  56.971  1.00  0.00           H  
ATOM   2704 1HD1 ILE A 366      45.710  75.989  55.864  1.00  0.00           H  
ATOM   2705 2HD1 ILE A 366      44.404  76.855  56.710  1.00  0.00           H  
ATOM   2706 3HD1 ILE A 366      45.436  77.718  55.545  1.00  0.00           H  
ATOM   2707  N   ALA A 367      45.584  80.507  60.562  1.00  0.00           N  
ATOM   2708  CA  ALA A 367      45.390  81.843  61.112  1.00  0.00           C  
ATOM   2709  C   ALA A 367      46.361  82.127  62.257  1.00  0.00           C  
ATOM   2710  O   ALA A 367      46.941  83.212  62.332  1.00  0.00           O  
ATOM   2711  CB  ALA A 367      43.953  82.012  61.585  1.00  0.00           C  
ATOM   2712  H   ALA A 367      44.830  79.827  60.615  1.00  0.00           H  
ATOM   2713  HA  ALA A 367      45.570  82.571  60.320  1.00  0.00           H  
ATOM   2714 1HB  ALA A 367      43.819  83.017  61.989  1.00  0.00           H  
ATOM   2715 2HB  ALA A 367      43.274  81.867  60.745  1.00  0.00           H  
ATOM   2716 3HB  ALA A 367      43.735  81.280  62.359  1.00  0.00           H  
ATOM   2717  N   ALA A 368      46.560  81.142  63.136  1.00  0.00           N  
ATOM   2718  CA  ALA A 368      47.488  81.296  64.252  1.00  0.00           C  
ATOM   2719  C   ALA A 368      48.898  81.553  63.753  1.00  0.00           C  
ATOM   2720  O   ALA A 368      49.601  82.437  64.255  1.00  0.00           O  
ATOM   2721  CB  ALA A 368      47.459  80.064  65.144  1.00  0.00           C  
ATOM   2722  H   ALA A 368      46.043  80.273  63.042  1.00  0.00           H  
ATOM   2723  HA  ALA A 368      47.188  82.149  64.861  1.00  0.00           H  
ATOM   2724 1HB  ALA A 368      48.160  80.194  65.968  1.00  0.00           H  
ATOM   2725 2HB  ALA A 368      46.454  79.927  65.542  1.00  0.00           H  
ATOM   2726 3HB  ALA A 368      47.743  79.187  64.563  1.00  0.00           H  
ATOM   2727  N   THR A 369      49.310  80.773  62.760  1.00  0.00           N  
ATOM   2728  CA  THR A 369      50.641  80.882  62.193  1.00  0.00           C  
ATOM   2729  C   THR A 369      50.864  82.267  61.600  1.00  0.00           C  
ATOM   2730  O   THR A 369      51.926  82.861  61.788  1.00  0.00           O  
ATOM   2731  CB  THR A 369      50.862  79.798  61.123  1.00  0.00           C  
ATOM   2732  CG2 THR A 369      52.239  79.926  60.527  1.00  0.00           C  
ATOM   2733  OG1 THR A 369      50.737  78.503  61.730  1.00  0.00           O  
ATOM   2734  H   THR A 369      48.686  80.060  62.404  1.00  0.00           H  
ATOM   2735  HA  THR A 369      51.368  80.735  62.989  1.00  0.00           H  
ATOM   2736  HB  THR A 369      50.113  79.899  60.337  1.00  0.00           H  
ATOM   2737  HG1 THR A 369      49.800  78.257  61.767  1.00  0.00           H  
ATOM   2738 1HG2 THR A 369      52.368  79.145  59.783  1.00  0.00           H  
ATOM   2739 2HG2 THR A 369      52.349  80.902  60.054  1.00  0.00           H  
ATOM   2740 3HG2 THR A 369      52.988  79.814  61.310  1.00  0.00           H  
ATOM   2741  N   LEU A 370      49.862  82.790  60.893  1.00  0.00           N  
ATOM   2742  CA  LEU A 370      49.973  84.118  60.305  1.00  0.00           C  
ATOM   2743  C   LEU A 370      50.193  85.194  61.368  1.00  0.00           C  
ATOM   2744  O   LEU A 370      51.017  86.091  61.183  1.00  0.00           O  
ATOM   2745  CB  LEU A 370      48.708  84.443  59.498  1.00  0.00           C  
ATOM   2746  CG  LEU A 370      48.537  83.667  58.187  1.00  0.00           C  
ATOM   2747  CD1 LEU A 370      47.123  83.862  57.660  1.00  0.00           C  
ATOM   2748  CD2 LEU A 370      49.570  84.146  57.176  1.00  0.00           C  
ATOM   2749  H   LEU A 370      49.018  82.243  60.743  1.00  0.00           H  
ATOM   2750  HA  LEU A 370      50.831  84.125  59.633  1.00  0.00           H  
ATOM   2751 1HB  LEU A 370      47.838  84.236  60.120  1.00  0.00           H  
ATOM   2752 2HB  LEU A 370      48.713  85.505  59.258  1.00  0.00           H  
ATOM   2753  HG  LEU A 370      48.681  82.602  58.373  1.00  0.00           H  
ATOM   2754 1HD1 LEU A 370      47.003  83.311  56.727  1.00  0.00           H  
ATOM   2755 2HD1 LEU A 370      46.407  83.493  58.393  1.00  0.00           H  
ATOM   2756 3HD1 LEU A 370      46.946  84.922  57.480  1.00  0.00           H  
ATOM   2757 1HD2 LEU A 370      49.450  83.595  56.244  1.00  0.00           H  
ATOM   2758 2HD2 LEU A 370      49.426  85.211  56.988  1.00  0.00           H  
ATOM   2759 3HD2 LEU A 370      50.572  83.979  57.571  1.00  0.00           H  
ATOM   2760  N   LYS A 371      49.477  85.097  62.489  1.00  0.00           N  
ATOM   2761  CA  LYS A 371      49.640  86.073  63.563  1.00  0.00           C  
ATOM   2762  C   LYS A 371      51.042  86.005  64.168  1.00  0.00           C  
ATOM   2763  O   LYS A 371      51.663  87.037  64.442  1.00  0.00           O  
ATOM   2764  CB  LYS A 371      48.589  85.851  64.652  1.00  0.00           C  
ATOM   2765  CG  LYS A 371      48.578  86.913  65.742  1.00  0.00           C  
ATOM   2766  CD  LYS A 371      47.345  86.787  66.626  1.00  0.00           C  
ATOM   2767  CE  LYS A 371      47.298  87.891  67.672  1.00  0.00           C  
ATOM   2768  NZ  LYS A 371      46.022  87.877  68.438  1.00  0.00           N1+
ATOM   2769  H   LYS A 371      48.792  84.351  62.581  1.00  0.00           H  
ATOM   2770  HA  LYS A 371      49.498  87.071  63.146  1.00  0.00           H  
ATOM   2771 1HB  LYS A 371      47.596  85.828  64.199  1.00  0.00           H  
ATOM   2772 2HB  LYS A 371      48.754  84.884  65.127  1.00  0.00           H  
ATOM   2773 1HG  LYS A 371      49.470  86.809  66.361  1.00  0.00           H  
ATOM   2774 2HG  LYS A 371      48.588  87.903  65.287  1.00  0.00           H  
ATOM   2775 1HD  LYS A 371      46.448  86.842  66.009  1.00  0.00           H  
ATOM   2776 2HD  LYS A 371      47.359  85.822  67.132  1.00  0.00           H  
ATOM   2777 1HE  LYS A 371      48.126  87.770  68.368  1.00  0.00           H  
ATOM   2778 2HE  LYS A 371      47.401  88.860  67.182  1.00  0.00           H  
ATOM   2779 1HZ  LYS A 371      46.028  88.622  69.119  1.00  0.00           H  
ATOM   2780 2HZ  LYS A 371      45.246  88.007  67.804  1.00  0.00           H  
ATOM   2781 3HZ  LYS A 371      45.922  86.991  68.911  1.00  0.00           H  
ATOM   2782  N   LEU A 372      51.557  84.788  64.337  1.00  0.00           N  
ATOM   2783  CA  LEU A 372      52.906  84.614  64.857  1.00  0.00           C  
ATOM   2784  C   LEU A 372      53.937  85.124  63.863  1.00  0.00           C  
ATOM   2785  O   LEU A 372      54.931  85.741  64.250  1.00  0.00           O  
ATOM   2786  CB  LEU A 372      53.178  83.142  65.188  1.00  0.00           C  
ATOM   2787  CG  LEU A 372      54.569  82.822  65.808  1.00  0.00           C  
ATOM   2788  CD1 LEU A 372      54.778  83.610  67.097  1.00  0.00           C  
ATOM   2789  CD2 LEU A 372      54.638  81.342  66.095  1.00  0.00           C  
ATOM   2790  H   LEU A 372      50.989  83.974  64.119  1.00  0.00           H  
ATOM   2791  HA  LEU A 372      52.991  85.198  65.772  1.00  0.00           H  
ATOM   2792 1HB  LEU A 372      52.416  82.795  65.883  1.00  0.00           H  
ATOM   2793 2HB  LEU A 372      53.086  82.563  64.268  1.00  0.00           H  
ATOM   2794  HG  LEU A 372      55.357  83.099  65.108  1.00  0.00           H  
ATOM   2795 1HD1 LEU A 372      55.754  83.365  67.512  1.00  0.00           H  
ATOM   2796 2HD1 LEU A 372      54.736  84.677  66.895  1.00  0.00           H  
ATOM   2797 3HD1 LEU A 372      54.006  83.344  67.808  1.00  0.00           H  
ATOM   2798 1HD2 LEU A 372      55.603  81.104  66.529  1.00  0.00           H  
ATOM   2799 2HD2 LEU A 372      53.851  81.067  66.800  1.00  0.00           H  
ATOM   2800 3HD2 LEU A 372      54.507  80.787  65.166  1.00  0.00           H  
ATOM   2801  N   ARG A 373      53.697  84.873  62.578  1.00  0.00           N  
ATOM   2802  CA  ARG A 373      54.612  85.317  61.538  1.00  0.00           C  
ATOM   2803  C   ARG A 373      54.748  86.832  61.536  1.00  0.00           C  
ATOM   2804  O   ARG A 373      55.856  87.354  61.408  1.00  0.00           O  
ATOM   2805  CB  ARG A 373      54.135  84.851  60.171  1.00  0.00           C  
ATOM   2806  CG  ARG A 373      55.045  85.229  59.013  1.00  0.00           C  
ATOM   2807  CD  ARG A 373      54.627  84.572  57.749  1.00  0.00           C  
ATOM   2808  NE  ARG A 373      55.420  85.020  56.616  1.00  0.00           N  
ATOM   2809  CZ  ARG A 373      55.364  84.483  55.382  1.00  0.00           C  
ATOM   2810  NH1 ARG A 373      54.548  83.481  55.137  1.00  0.00           N1+
ATOM   2811  NH2 ARG A 373      56.128  84.964  54.416  1.00  0.00           N  
ATOM   2812  H   ARG A 373      52.865  84.353  62.319  1.00  0.00           H  
ATOM   2813  HA  ARG A 373      55.592  84.887  61.737  1.00  0.00           H  
ATOM   2814 1HB  ARG A 373      54.035  83.767  60.171  1.00  0.00           H  
ATOM   2815 2HB  ARG A 373      53.150  85.269  59.966  1.00  0.00           H  
ATOM   2816 1HG  ARG A 373      55.016  86.310  58.864  1.00  0.00           H  
ATOM   2817 2HG  ARG A 373      56.067  84.921  59.238  1.00  0.00           H  
ATOM   2818 1HD  ARG A 373      54.746  83.493  57.842  1.00  0.00           H  
ATOM   2819 2HD  ARG A 373      53.582  84.805  57.546  1.00  0.00           H  
ATOM   2820  HE  ARG A 373      56.060  85.790  56.764  1.00  0.00           H  
ATOM   2821 1HH1 ARG A 373      53.964  83.114  55.875  1.00  0.00           H  
ATOM   2822 2HH1 ARG A 373      54.506  83.079  54.213  1.00  0.00           H  
ATOM   2823 1HH2 ARG A 373      56.754  85.735  54.604  1.00  0.00           H  
ATOM   2824 2HH2 ARG A 373      56.084  84.562  53.491  1.00  0.00           H  
ATOM   2825  N   GLU A 374      53.633  87.544  61.694  1.00  0.00           N  
ATOM   2826  CA  GLU A 374      53.698  89.000  61.744  1.00  0.00           C  
ATOM   2827  C   GLU A 374      54.538  89.475  62.926  1.00  0.00           C  
ATOM   2828  O   GLU A 374      55.367  90.376  62.775  1.00  0.00           O  
ATOM   2829  CB  GLU A 374      52.291  89.592  61.834  1.00  0.00           C  
ATOM   2830  CG  GLU A 374      52.246  91.113  61.830  1.00  0.00           C  
ATOM   2831  CD  GLU A 374      50.846  91.659  61.850  1.00  0.00           C  
ATOM   2832  OE1 GLU A 374      49.924  90.878  61.845  1.00  0.00           O  
ATOM   2833  OE2 GLU A 374      50.696  92.858  61.872  1.00  0.00           O1-
ATOM   2834  H   GLU A 374      52.734  87.071  61.745  1.00  0.00           H  
ATOM   2835  HA  GLU A 374      54.176  89.353  60.829  1.00  0.00           H  
ATOM   2836 1HB  GLU A 374      51.692  89.237  60.994  1.00  0.00           H  
ATOM   2837 2HB  GLU A 374      51.808  89.246  62.748  1.00  0.00           H  
ATOM   2838 1HG  GLU A 374      52.781  91.484  62.704  1.00  0.00           H  
ATOM   2839 2HG  GLU A 374      52.761  91.478  60.942  1.00  0.00           H  
ATOM   2840  N   LEU A 375      54.364  88.846  64.090  1.00  0.00           N  
ATOM   2841  CA  LEU A 375      55.179  89.207  65.245  1.00  0.00           C  
ATOM   2842  C   LEU A 375      56.649  88.940  64.978  1.00  0.00           C  
ATOM   2843  O   LEU A 375      57.505  89.776  65.274  1.00  0.00           O  
ATOM   2844  CB  LEU A 375      54.773  88.413  66.490  1.00  0.00           C  
ATOM   2845  CG  LEU A 375      55.652  88.670  67.746  1.00  0.00           C  
ATOM   2846  CD1 LEU A 375      55.545  90.132  68.171  1.00  0.00           C  
ATOM   2847  CD2 LEU A 375      55.218  87.751  68.851  1.00  0.00           C  
ATOM   2848  H   LEU A 375      53.647  88.130  64.171  1.00  0.00           H  
ATOM   2849  HA  LEU A 375      55.046  90.270  65.436  1.00  0.00           H  
ATOM   2850 1HB  LEU A 375      53.743  88.660  66.742  1.00  0.00           H  
ATOM   2851 2HB  LEU A 375      54.824  87.350  66.257  1.00  0.00           H  
ATOM   2852  HG  LEU A 375      56.689  88.466  67.505  1.00  0.00           H  
ATOM   2853 1HD1 LEU A 375      56.172  90.300  69.047  1.00  0.00           H  
ATOM   2854 2HD1 LEU A 375      55.878  90.780  67.364  1.00  0.00           H  
ATOM   2855 3HD1 LEU A 375      54.510  90.364  68.419  1.00  0.00           H  
ATOM   2856 1HD2 LEU A 375      55.841  87.922  69.730  1.00  0.00           H  
ATOM   2857 2HD2 LEU A 375      54.182  87.959  69.093  1.00  0.00           H  
ATOM   2858 3HD2 LEU A 375      55.321  86.718  68.527  1.00  0.00           H  
ATOM   2859  N   LEU A 376      56.941  87.771  64.426  1.00  0.00           N  
ATOM   2860  CA  LEU A 376      58.316  87.374  64.177  1.00  0.00           C  
ATOM   2861  C   LEU A 376      59.003  88.309  63.198  1.00  0.00           C  
ATOM   2862  O   LEU A 376      60.119  88.766  63.448  1.00  0.00           O  
ATOM   2863  CB  LEU A 376      58.359  85.940  63.638  1.00  0.00           C  
ATOM   2864  CG  LEU A 376      59.745  85.425  63.230  1.00  0.00           C  
ATOM   2865  CD1 LEU A 376      60.644  85.357  64.458  1.00  0.00           C  
ATOM   2866  CD2 LEU A 376      59.607  84.057  62.578  1.00  0.00           C  
ATOM   2867  H   LEU A 376      56.188  87.130  64.195  1.00  0.00           H  
ATOM   2868  HA  LEU A 376      58.853  87.407  65.124  1.00  0.00           H  
ATOM   2869 1HB  LEU A 376      57.968  85.269  64.401  1.00  0.00           H  
ATOM   2870 2HB  LEU A 376      57.712  85.879  62.763  1.00  0.00           H  
ATOM   2871  HG  LEU A 376      60.200  86.119  62.524  1.00  0.00           H  
ATOM   2872 1HD1 LEU A 376      61.629  84.990  64.168  1.00  0.00           H  
ATOM   2873 2HD1 LEU A 376      60.741  86.351  64.893  1.00  0.00           H  
ATOM   2874 3HD1 LEU A 376      60.207  84.680  65.191  1.00  0.00           H  
ATOM   2875 1HD2 LEU A 376      60.593  83.690  62.287  1.00  0.00           H  
ATOM   2876 2HD2 LEU A 376      59.156  83.361  63.284  1.00  0.00           H  
ATOM   2877 3HD2 LEU A 376      58.975  84.138  61.693  1.00  0.00           H  
ATOM   2878  N   GLU A 377      58.347  88.592  62.080  1.00  0.00           N  
ATOM   2879  CA  GLU A 377      58.965  89.408  61.050  1.00  0.00           C  
ATOM   2880  C   GLU A 377      59.277  90.799  61.585  1.00  0.00           C  
ATOM   2881  O   GLU A 377      60.340  91.353  61.299  1.00  0.00           O  
ATOM   2882  CB  GLU A 377      58.052  89.508  59.826  1.00  0.00           C  
ATOM   2883  CG  GLU A 377      57.980  88.239  58.989  1.00  0.00           C  
ATOM   2884  CD  GLU A 377      57.120  88.392  57.768  1.00  0.00           C  
ATOM   2885  OE1 GLU A 377      56.594  89.459  57.564  1.00  0.00           O  
ATOM   2886  OE2 GLU A 377      56.989  87.439  57.035  1.00  0.00           O1-
ATOM   2887  H   GLU A 377      57.414  88.216  61.934  1.00  0.00           H  
ATOM   2888  HA  GLU A 377      59.902  88.938  60.750  1.00  0.00           H  
ATOM   2889 1HB  GLU A 377      57.040  89.757  60.146  1.00  0.00           H  
ATOM   2890 2HB  GLU A 377      58.397  90.316  59.181  1.00  0.00           H  
ATOM   2891 1HG  GLU A 377      58.988  87.964  58.679  1.00  0.00           H  
ATOM   2892 2HG  GLU A 377      57.588  87.431  59.606  1.00  0.00           H  
ATOM   2893  N   LYS A 378      58.368  91.347  62.392  1.00  0.00           N  
ATOM   2894  CA  LYS A 378      58.590  92.644  63.017  1.00  0.00           C  
ATOM   2895  C   LYS A 378      59.772  92.612  63.984  1.00  0.00           C  
ATOM   2896  O   LYS A 378      60.592  93.532  63.999  1.00  0.00           O  
ATOM   2897  CB  LYS A 378      57.328  93.105  63.747  1.00  0.00           C  
ATOM   2898  CG  LYS A 378      56.204  93.567  62.829  1.00  0.00           C  
ATOM   2899  CD  LYS A 378      54.961  93.942  63.623  1.00  0.00           C  
ATOM   2900  CE  LYS A 378      53.841  94.415  62.709  1.00  0.00           C  
ATOM   2901  NZ  LYS A 378      52.595  94.718  63.466  1.00  0.00           N1+
ATOM   2902  H   LYS A 378      57.490  90.861  62.554  1.00  0.00           H  
ATOM   2903  HA  LYS A 378      58.822  93.366  62.234  1.00  0.00           H  
ATOM   2904 1HB  LYS A 378      56.944  92.289  64.361  1.00  0.00           H  
ATOM   2905 2HB  LYS A 378      57.574  93.929  64.415  1.00  0.00           H  
ATOM   2906 1HG  LYS A 378      56.535  94.434  62.257  1.00  0.00           H  
ATOM   2907 2HG  LYS A 378      55.951  92.769  62.132  1.00  0.00           H  
ATOM   2908 1HD  LYS A 378      54.617  93.077  64.191  1.00  0.00           H  
ATOM   2909 2HD  LYS A 378      55.206  94.740  64.325  1.00  0.00           H  
ATOM   2910 1HE  LYS A 378      54.156  95.314  62.181  1.00  0.00           H  
ATOM   2911 2HE  LYS A 378      53.624  93.644  61.970  1.00  0.00           H  
ATOM   2912 1HZ  LYS A 378      51.878  95.028  62.824  1.00  0.00           H  
ATOM   2913 2HZ  LYS A 378      52.283  93.886  63.945  1.00  0.00           H  
ATOM   2914 3HZ  LYS A 378      52.779  95.446  64.141  1.00  0.00           H  
ATOM   2915  N   LEU A 379      59.869  91.557  64.792  1.00  0.00           N  
ATOM   2916  CA  LEU A 379      60.986  91.459  65.720  1.00  0.00           C  
ATOM   2917  C   LEU A 379      62.310  91.333  64.987  1.00  0.00           C  
ATOM   2918  O   LEU A 379      63.285  91.988  65.348  1.00  0.00           O  
ATOM   2919  CB  LEU A 379      60.796  90.254  66.649  1.00  0.00           C  
ATOM   2920  CG  LEU A 379      59.681  90.388  67.694  1.00  0.00           C  
ATOM   2921  CD1 LEU A 379      59.433  89.036  68.349  1.00  0.00           C  
ATOM   2922  CD2 LEU A 379      60.075  91.433  68.726  1.00  0.00           C  
ATOM   2923  H   LEU A 379      59.149  90.841  64.780  1.00  0.00           H  
ATOM   2924  HA  LEU A 379      61.017  92.370  66.312  1.00  0.00           H  
ATOM   2925 1HB  LEU A 379      60.576  89.377  66.041  1.00  0.00           H  
ATOM   2926 2HB  LEU A 379      61.729  90.075  67.183  1.00  0.00           H  
ATOM   2927  HG  LEU A 379      58.757  90.695  67.202  1.00  0.00           H  
ATOM   2928 1HD1 LEU A 379      58.640  89.132  69.091  1.00  0.00           H  
ATOM   2929 2HD1 LEU A 379      59.132  88.314  67.590  1.00  0.00           H  
ATOM   2930 3HD1 LEU A 379      60.346  88.695  68.836  1.00  0.00           H  
ATOM   2931 1HD2 LEU A 379      59.282  91.527  69.469  1.00  0.00           H  
ATOM   2932 2HD2 LEU A 379      60.999  91.126  69.220  1.00  0.00           H  
ATOM   2933 3HD2 LEU A 379      60.229  92.393  68.234  1.00  0.00           H  
ATOM   2934  N   VAL A 380      62.362  90.519  63.940  1.00  0.00           N  
ATOM   2935  CA  VAL A 380      63.635  90.332  63.260  1.00  0.00           C  
ATOM   2936  C   VAL A 380      64.033  91.610  62.529  1.00  0.00           C  
ATOM   2937  O   VAL A 380      65.167  92.075  62.641  1.00  0.00           O  
ATOM   2938  CB  VAL A 380      63.544  89.167  62.256  1.00  0.00           C  
ATOM   2939  CG1 VAL A 380      64.809  89.090  61.414  1.00  0.00           C  
ATOM   2940  CG2 VAL A 380      63.312  87.860  63.000  1.00  0.00           C  
ATOM   2941  H   VAL A 380      61.532  90.018  63.636  1.00  0.00           H  
ATOM   2942  HA  VAL A 380      64.395  90.112  64.007  1.00  0.00           H  
ATOM   2943  HB  VAL A 380      62.714  89.350  61.574  1.00  0.00           H  
ATOM   2944 1HG1 VAL A 380      64.727  88.263  60.709  1.00  0.00           H  
ATOM   2945 2HG1 VAL A 380      64.935  90.022  60.863  1.00  0.00           H  
ATOM   2946 3HG1 VAL A 380      65.669  88.931  62.062  1.00  0.00           H  
ATOM   2947 1HG2 VAL A 380      63.249  87.040  62.284  1.00  0.00           H  
ATOM   2948 2HG2 VAL A 380      64.140  87.680  63.686  1.00  0.00           H  
ATOM   2949 3HG2 VAL A 380      62.381  87.921  63.564  1.00  0.00           H  
ATOM   2950  N   LYS A 381      63.086  92.191  61.798  1.00  0.00           N  
ATOM   2951  CA  LYS A 381      63.341  93.379  60.992  1.00  0.00           C  
ATOM   2952  C   LYS A 381      63.798  94.573  61.821  1.00  0.00           C  
ATOM   2953  O   LYS A 381      64.608  95.379  61.361  1.00  0.00           O  
ATOM   2954  CB  LYS A 381      62.086  93.752  60.200  1.00  0.00           C  
ATOM   2955  CG  LYS A 381      61.790  92.835  59.021  1.00  0.00           C  
ATOM   2956  CD  LYS A 381      60.469  93.193  58.360  1.00  0.00           C  
ATOM   2957  CE  LYS A 381      60.139  92.235  57.225  1.00  0.00           C  
ATOM   2958  NZ  LYS A 381      58.815  92.533  56.612  1.00  0.00           N1+
ATOM   2959  H   LYS A 381      62.158  91.784  61.776  1.00  0.00           H  
ATOM   2960  HA  LYS A 381      64.134  93.144  60.282  1.00  0.00           H  
ATOM   2961 1HB  LYS A 381      61.220  93.736  60.861  1.00  0.00           H  
ATOM   2962 2HB  LYS A 381      62.186  94.768  59.817  1.00  0.00           H  
ATOM   2963 1HG  LYS A 381      62.591  92.921  58.284  1.00  0.00           H  
ATOM   2964 2HG  LYS A 381      61.747  91.803  59.364  1.00  0.00           H  
ATOM   2965 1HD  LYS A 381      59.669  93.153  59.101  1.00  0.00           H  
ATOM   2966 2HD  LYS A 381      60.522  94.207  57.963  1.00  0.00           H  
ATOM   2967 1HE  LYS A 381      60.905  92.307  56.454  1.00  0.00           H  
ATOM   2968 2HE  LYS A 381      60.128  91.213  57.602  1.00  0.00           H  
ATOM   2969 1HZ  LYS A 381      58.633  91.877  55.865  1.00  0.00           H  
ATOM   2970 2HZ  LYS A 381      58.093  92.451  57.315  1.00  0.00           H  
ATOM   2971 3HZ  LYS A 381      58.817  93.471  56.242  1.00  0.00           H  
ATOM   2972  N   HIS A 382      63.273  94.697  63.037  1.00  0.00           N  
ATOM   2973  CA  HIS A 382      63.615  95.828  63.889  1.00  0.00           C  
ATOM   2974  C   HIS A 382      64.660  95.509  64.965  1.00  0.00           C  
ATOM   2975  O   HIS A 382      64.885  96.315  65.869  1.00  0.00           O  
ATOM   2976  CB  HIS A 382      62.349  96.368  64.564  1.00  0.00           C  
ATOM   2977  CG  HIS A 382      61.391  97.016  63.614  1.00  0.00           C  
ATOM   2978  CD2 HIS A 382      60.175  96.624  63.165  1.00  0.00           C  
ATOM   2979  ND1 HIS A 382      61.651  98.227  63.007  1.00  0.00           N  
ATOM   2980  CE1 HIS A 382      60.634  98.551  62.226  1.00  0.00           C  
ATOM   2981  NE2 HIS A 382      59.727  97.594  62.304  1.00  0.00           N  
ATOM   2982  H   HIS A 382      62.580  94.026  63.353  1.00  0.00           H  
ATOM   2983  HA  HIS A 382      64.034  96.617  63.267  1.00  0.00           H  
ATOM   2984 1HB  HIS A 382      61.830  95.554  65.068  1.00  0.00           H  
ATOM   2985 2HB  HIS A 382      62.624  97.101  65.322  1.00  0.00           H  
ATOM   2986  HD1 HIS A 382      62.501  98.751  63.069  1.00  0.00           H  
ATOM   2987  HD2 HIS A 382      59.562  95.745  63.363  1.00  0.00           H  
ATOM   2988  HE1 HIS A 382      60.646  99.479  61.654  1.00  0.00           H  
ATOM   2989  N   GLY A 383      65.315  94.352  64.857  1.00  0.00           N  
ATOM   2990  CA  GLY A 383      66.414  94.007  65.764  1.00  0.00           C  
ATOM   2991  C   GLY A 383      65.987  93.327  67.068  1.00  0.00           C  
ATOM   2992  O   GLY A 383      66.806  93.139  67.968  1.00  0.00           O  
ATOM   2993  H   GLY A 383      65.078  93.709  64.107  1.00  0.00           H  
ATOM   2994 1HA  GLY A 383      67.108  93.352  65.235  1.00  0.00           H  
ATOM   2995 2HA  GLY A 383      66.970  94.913  66.001  1.00  0.00           H  
ATOM   2996  N   GLY A 384      64.716  92.955  67.172  1.00  0.00           N  
ATOM   2997  CA  GLY A 384      64.194  92.302  68.369  1.00  0.00           C  
ATOM   2998  C   GLY A 384      64.366  90.784  68.313  1.00  0.00           C  
ATOM   2999  O   GLY A 384      63.998  90.077  69.251  1.00  0.00           O  
ATOM   3000  H   GLY A 384      64.088  93.126  66.402  1.00  0.00           H  
ATOM   3001 1HA  GLY A 384      64.701  92.695  69.249  1.00  0.00           H  
ATOM   3002 2HA  GLY A 384      63.136  92.543  68.474  1.00  0.00           H  
ATOM   3003  N   ALA A 385      64.898  90.283  67.201  1.00  0.00           N  
ATOM   3004  CA  ALA A 385      65.108  88.852  67.018  1.00  0.00           C  
ATOM   3005  C   ALA A 385      66.188  88.601  65.966  1.00  0.00           C  
ATOM   3006  O   ALA A 385      66.379  89.397  65.048  1.00  0.00           O  
ATOM   3007  CB  ALA A 385      63.803  88.175  66.630  1.00  0.00           C  
ATOM   3008  H   ALA A 385      65.179  90.921  66.469  1.00  0.00           H  
ATOM   3009  HA  ALA A 385      65.458  88.432  67.961  1.00  0.00           H  
ATOM   3010 1HB  ALA A 385      63.960  87.110  66.511  1.00  0.00           H  
ATOM   3011 2HB  ALA A 385      63.064  88.344  67.408  1.00  0.00           H  
ATOM   3012 3HB  ALA A 385      63.445  88.592  65.701  1.00  0.00           H  
ATOM   3013  N   SER A 386      66.880  87.475  66.094  1.00  0.00           N  
ATOM   3014  CA  SER A 386      67.902  87.070  65.133  1.00  0.00           C  
ATOM   3015  C   SER A 386      67.313  86.349  63.922  1.00  0.00           C  
ATOM   3016  O   SER A 386      66.169  85.890  63.949  1.00  0.00           O  
ATOM   3017  CB  SER A 386      68.924  86.183  65.815  1.00  0.00           C  
ATOM   3018  OG  SER A 386      68.351  84.966  66.202  1.00  0.00           O  
ATOM   3019  H   SER A 386      66.691  86.868  66.879  1.00  0.00           H  
ATOM   3020  HA  SER A 386      68.408  87.968  64.775  1.00  0.00           H  
ATOM   3021 1HB  SER A 386      69.757  85.997  65.138  1.00  0.00           H  
ATOM   3022 2HB  SER A 386      69.323  86.693  66.690  1.00  0.00           H  
ATOM   3023  HG  SER A 386      69.044  84.476  66.660  1.00  0.00           H  
ATOM   3024  N   GLU A 387      68.122  86.219  62.870  1.00  0.00           N  
ATOM   3025  CA  GLU A 387      67.744  85.490  61.657  1.00  0.00           C  
ATOM   3026  C   GLU A 387      67.485  84.013  61.936  1.00  0.00           C  
ATOM   3027  O   GLU A 387      66.788  83.337  61.176  1.00  0.00           O  
ATOM   3028  CB  GLU A 387      68.833  85.635  60.596  1.00  0.00           C  
ATOM   3029  CG  GLU A 387      69.029  87.058  60.094  1.00  0.00           C  
ATOM   3030  CD  GLU A 387      69.925  87.873  60.989  1.00  0.00           C  
ATOM   3031  OE1 GLU A 387      70.306  87.375  62.025  1.00  0.00           O  
ATOM   3032  OE2 GLU A 387      70.220  88.991  60.644  1.00  0.00           O1-
ATOM   3033  H   GLU A 387      69.036  86.657  62.900  1.00  0.00           H  
ATOM   3034  HA  GLU A 387      66.824  85.929  61.270  1.00  0.00           H  
ATOM   3035 1HB  GLU A 387      69.782  85.288  61.001  1.00  0.00           H  
ATOM   3036 2HB  GLU A 387      68.595  85.004  59.739  1.00  0.00           H  
ATOM   3037 1HG  GLU A 387      69.463  87.024  59.095  1.00  0.00           H  
ATOM   3038 2HG  GLU A 387      68.054  87.542  60.021  1.00  0.00           H  
ATOM   3039  N   GLU A 388      68.043  83.519  63.035  1.00  0.00           N  
ATOM   3040  CA  GLU A 388      67.864  82.136  63.445  1.00  0.00           C  
ATOM   3041  C   GLU A 388      66.393  81.848  63.701  1.00  0.00           C  
ATOM   3042  O   GLU A 388      65.909  80.750  63.423  1.00  0.00           O  
ATOM   3043  CB  GLU A 388      68.685  81.834  64.699  1.00  0.00           C  
ATOM   3044  CG  GLU A 388      70.192  81.845  64.484  1.00  0.00           C  
ATOM   3045  CD  GLU A 388      70.966  81.590  65.747  1.00  0.00           C  
ATOM   3046  OE1 GLU A 388      70.365  81.557  66.794  1.00  0.00           O  
ATOM   3047  OE2 GLU A 388      72.162  81.429  65.665  1.00  0.00           O1-
ATOM   3048  H   GLU A 388      68.611  84.131  63.605  1.00  0.00           H  
ATOM   3049  HA  GLU A 388      68.206  81.484  62.640  1.00  0.00           H  
ATOM   3050 1HB  GLU A 388      68.452  82.567  65.473  1.00  0.00           H  
ATOM   3051 2HB  GLU A 388      68.411  80.852  65.086  1.00  0.00           H  
ATOM   3052 1HG  GLU A 388      70.449  81.081  63.752  1.00  0.00           H  
ATOM   3053 2HG  GLU A 388      70.482  82.813  64.075  1.00  0.00           H  
ATOM   3054  N   TYR A 389      65.691  82.826  64.265  1.00  0.00           N  
ATOM   3055  CA  TYR A 389      64.283  82.660  64.571  1.00  0.00           C  
ATOM   3056  C   TYR A 389      63.441  82.774  63.306  1.00  0.00           C  
ATOM   3057  O   TYR A 389      62.406  82.116  63.182  1.00  0.00           O  
ATOM   3058  CB  TYR A 389      63.835  83.691  65.610  1.00  0.00           C  
ATOM   3059  CG  TYR A 389      64.574  83.592  66.925  1.00  0.00           C  
ATOM   3060  CD1 TYR A 389      65.666  84.412  67.170  1.00  0.00           C  
ATOM   3061  CD2 TYR A 389      64.160  82.685  67.887  1.00  0.00           C  
ATOM   3062  CE1 TYR A 389      66.342  84.322  68.372  1.00  0.00           C  
ATOM   3063  CE2 TYR A 389      64.836  82.594  69.089  1.00  0.00           C  
ATOM   3064  CZ  TYR A 389      65.922  83.410  69.332  1.00  0.00           C  
ATOM   3065  OH  TYR A 389      66.595  83.320  70.529  1.00  0.00           O  
ATOM   3066  H   TYR A 389      66.138  83.708  64.490  1.00  0.00           H  
ATOM   3067  HA  TYR A 389      64.134  81.660  64.977  1.00  0.00           H  
ATOM   3068 1HB  TYR A 389      63.982  84.696  65.211  1.00  0.00           H  
ATOM   3069 2HB  TYR A 389      62.770  83.570  65.806  1.00  0.00           H  
ATOM   3070  HD1 TYR A 389      65.993  85.127  66.414  1.00  0.00           H  
ATOM   3071  HD2 TYR A 389      63.303  82.039  67.695  1.00  0.00           H  
ATOM   3072  HE1 TYR A 389      67.200  84.965  68.564  1.00  0.00           H  
ATOM   3073  HE2 TYR A 389      64.511  81.879  69.845  1.00  0.00           H  
ATOM   3074  HH  TYR A 389      66.183  82.648  71.077  1.00  0.00           H  
ATOM   3075  N   LEU A 390      63.897  83.585  62.350  1.00  0.00           N  
ATOM   3076  CA  LEU A 390      63.187  83.701  61.082  1.00  0.00           C  
ATOM   3077  C   LEU A 390      63.219  82.363  60.384  1.00  0.00           C  
ATOM   3078  O   LEU A 390      62.208  81.893  59.865  1.00  0.00           O  
ATOM   3079  CB  LEU A 390      63.820  84.778  60.191  1.00  0.00           C  
ATOM   3080  CG  LEU A 390      63.087  85.067  58.875  1.00  0.00           C  
ATOM   3081  CD1 LEU A 390      61.632  85.404  59.168  1.00  0.00           C  
ATOM   3082  CD2 LEU A 390      63.779  86.213  58.151  1.00  0.00           C  
ATOM   3083  H   LEU A 390      64.739  84.124  62.503  1.00  0.00           H  
ATOM   3084  HA  LEU A 390      62.157  83.969  61.260  1.00  0.00           H  
ATOM   3085 1HB  LEU A 390      63.870  85.708  60.755  1.00  0.00           H  
ATOM   3086 2HB  LEU A 390      64.836  84.469  59.945  1.00  0.00           H  
ATOM   3087  HG  LEU A 390      63.104  84.177  58.245  1.00  0.00           H  
ATOM   3088 1HD1 LEU A 390      61.112  85.609  58.232  1.00  0.00           H  
ATOM   3089 2HD1 LEU A 390      61.157  84.558  59.668  1.00  0.00           H  
ATOM   3090 3HD1 LEU A 390      61.583  86.281  59.810  1.00  0.00           H  
ATOM   3091 1HD2 LEU A 390      63.258  86.419  57.215  1.00  0.00           H  
ATOM   3092 2HD2 LEU A 390      63.762  87.103  58.780  1.00  0.00           H  
ATOM   3093 3HD2 LEU A 390      64.813  85.939  57.939  1.00  0.00           H  
ATOM   3094  N   LEU A 391      64.383  81.731  60.413  1.00  0.00           N  
ATOM   3095  CA  LEU A 391      64.548  80.454  59.747  1.00  0.00           C  
ATOM   3096  C   LEU A 391      63.729  79.368  60.436  1.00  0.00           C  
ATOM   3097  O   LEU A 391      63.143  78.515  59.770  1.00  0.00           O  
ATOM   3098  CB  LEU A 391      66.030  80.057  59.728  1.00  0.00           C  
ATOM   3099  CG  LEU A 391      66.932  80.902  58.821  1.00  0.00           C  
ATOM   3100  CD1 LEU A 391      68.391  80.609  59.140  1.00  0.00           C  
ATOM   3101  CD2 LEU A 391      66.619  80.596  57.364  1.00  0.00           C  
ATOM   3102  H   LEU A 391      65.175  82.175  60.869  1.00  0.00           H  
ATOM   3103  HA  LEU A 391      64.179  80.545  58.731  1.00  0.00           H  
ATOM   3104 1HB  LEU A 391      66.421  80.126  60.742  1.00  0.00           H  
ATOM   3105 2HB  LEU A 391      66.108  79.019  59.400  1.00  0.00           H  
ATOM   3106  HG  LEU A 391      66.755  81.962  59.015  1.00  0.00           H  
ATOM   3107 1HD1 LEU A 391      69.033  81.209  58.495  1.00  0.00           H  
ATOM   3108 2HD1 LEU A 391      68.593  80.855  60.183  1.00  0.00           H  
ATOM   3109 3HD1 LEU A 391      68.596  79.552  58.970  1.00  0.00           H  
ATOM   3110 1HD2 LEU A 391      67.259  81.199  56.719  1.00  0.00           H  
ATOM   3111 2HD2 LEU A 391      66.797  79.538  57.168  1.00  0.00           H  
ATOM   3112 3HD2 LEU A 391      65.574  80.833  57.159  1.00  0.00           H  
ATOM   3113  N   GLU A 392      63.647  79.415  61.766  1.00  0.00           N  
ATOM   3114  CA  GLU A 392      62.932  78.368  62.488  1.00  0.00           C  
ATOM   3115  C   GLU A 392      61.449  78.359  62.124  1.00  0.00           C  
ATOM   3116  O   GLU A 392      60.852  77.292  61.956  1.00  0.00           O  
ATOM   3117  CB  GLU A 392      63.095  78.543  64.002  1.00  0.00           C  
ATOM   3118  CG  GLU A 392      64.455  78.133  64.554  1.00  0.00           C  
ATOM   3119  CD  GLU A 392      64.696  76.651  64.498  1.00  0.00           C  
ATOM   3120  OE1 GLU A 392      63.917  75.917  65.060  1.00  0.00           O  
ATOM   3121  OE2 GLU A 392      65.661  76.253  63.892  1.00  0.00           O1-
ATOM   3122  H   GLU A 392      64.109  80.160  62.277  1.00  0.00           H  
ATOM   3123  HA  GLU A 392      63.356  77.403  62.206  1.00  0.00           H  
ATOM   3124 1HB  GLU A 392      62.951  79.589  64.252  1.00  0.00           H  
ATOM   3125 2HB  GLU A 392      62.329  77.971  64.523  1.00  0.00           H  
ATOM   3126 1HG  GLU A 392      65.230  78.626  63.975  1.00  0.00           H  
ATOM   3127 2HG  GLU A 392      64.536  78.474  65.585  1.00  0.00           H  
ATOM   3128  N   LEU A 393      60.852  79.540  61.953  1.00  0.00           N  
ATOM   3129  CA  LEU A 393      59.457  79.569  61.532  1.00  0.00           C  
ATOM   3130  C   LEU A 393      59.298  79.043  60.118  1.00  0.00           C  
ATOM   3131  O   LEU A 393      58.369  78.288  59.839  1.00  0.00           O  
ATOM   3132  CB  LEU A 393      58.858  80.976  61.587  1.00  0.00           C  
ATOM   3133  CG  LEU A 393      57.337  81.066  61.195  1.00  0.00           C  
ATOM   3134  CD1 LEU A 393      56.482  80.222  62.156  1.00  0.00           C  
ATOM   3135  CD2 LEU A 393      56.888  82.499  61.233  1.00  0.00           C  
ATOM   3136  H   LEU A 393      61.356  80.401  62.143  1.00  0.00           H  
ATOM   3137  HA  LEU A 393      58.896  78.926  62.204  1.00  0.00           H  
ATOM   3138 1HB  LEU A 393      58.977  81.371  62.582  1.00  0.00           H  
ATOM   3139 2HB  LEU A 393      59.417  81.616  60.900  1.00  0.00           H  
ATOM   3140  HG  LEU A 393      57.201  80.675  60.189  1.00  0.00           H  
ATOM   3141 1HD1 LEU A 393      55.435  80.294  61.861  1.00  0.00           H  
ATOM   3142 2HD1 LEU A 393      56.787  79.181  62.115  1.00  0.00           H  
ATOM   3143 3HD1 LEU A 393      56.596  80.594  63.170  1.00  0.00           H  
ATOM   3144 1HD2 LEU A 393      55.840  82.547  60.951  1.00  0.00           H  
ATOM   3145 2HD2 LEU A 393      57.011  82.894  62.242  1.00  0.00           H  
ATOM   3146 3HD2 LEU A 393      57.482  83.084  60.534  1.00  0.00           H  
ATOM   3147  N   LEU A 394      60.199  79.434  59.223  1.00  0.00           N  
ATOM   3148  CA  LEU A 394      60.108  78.981  57.845  1.00  0.00           C  
ATOM   3149  C   LEU A 394      60.143  77.460  57.774  1.00  0.00           C  
ATOM   3150  O   LEU A 394      59.414  76.856  56.983  1.00  0.00           O  
ATOM   3151  CB  LEU A 394      61.251  79.582  57.022  1.00  0.00           C  
ATOM   3152  CG  LEU A 394      61.233  81.107  56.818  1.00  0.00           C  
ATOM   3153  CD1 LEU A 394      62.538  81.529  56.186  1.00  0.00           C  
ATOM   3154  CD2 LEU A 394      60.094  81.494  55.944  1.00  0.00           C  
ATOM   3155  H   LEU A 394      60.933  80.082  59.492  1.00  0.00           H  
ATOM   3156  HA  LEU A 394      59.160  79.315  57.433  1.00  0.00           H  
ATOM   3157 1HB  LEU A 394      62.172  79.356  57.535  1.00  0.00           H  
ATOM   3158 2HB  LEU A 394      61.267  79.109  56.042  1.00  0.00           H  
ATOM   3159  HG  LEU A 394      61.131  81.602  57.768  1.00  0.00           H  
ATOM   3160 1HD1 LEU A 394      62.541  82.608  56.043  1.00  0.00           H  
ATOM   3161 2HD1 LEU A 394      63.358  81.249  56.835  1.00  0.00           H  
ATOM   3162 3HD1 LEU A 394      62.647  81.035  55.225  1.00  0.00           H  
ATOM   3163 1HD2 LEU A 394      60.103  82.568  55.811  1.00  0.00           H  
ATOM   3164 2HD2 LEU A 394      60.207  81.005  54.990  1.00  0.00           H  
ATOM   3165 3HD2 LEU A 394      59.165  81.204  56.400  1.00  0.00           H  
ATOM   3166  N   GLU A 395      60.954  76.828  58.622  1.00  0.00           N  
ATOM   3167  CA  GLU A 395      60.953  75.371  58.680  1.00  0.00           C  
ATOM   3168  C   GLU A 395      59.592  74.867  59.148  1.00  0.00           C  
ATOM   3169  O   GLU A 395      59.130  73.813  58.706  1.00  0.00           O  
ATOM   3170  CB  GLU A 395      62.053  74.866  59.615  1.00  0.00           C  
ATOM   3171  CG  GLU A 395      62.141  73.351  59.723  1.00  0.00           C  
ATOM   3172  CD  GLU A 395      63.358  72.885  60.471  1.00  0.00           C  
ATOM   3173  OE1 GLU A 395      64.230  73.687  60.708  1.00  0.00           O  
ATOM   3174  OE2 GLU A 395      63.417  71.726  60.807  1.00  0.00           O1-
ATOM   3175  H   GLU A 395      61.575  77.361  59.224  1.00  0.00           H  
ATOM   3176  HA  GLU A 395      61.130  74.985  57.676  1.00  0.00           H  
ATOM   3177 1HB  GLU A 395      63.021  75.232  59.272  1.00  0.00           H  
ATOM   3178 2HB  GLU A 395      61.891  75.263  60.616  1.00  0.00           H  
ATOM   3179 1HG  GLU A 395      61.252  72.981  60.235  1.00  0.00           H  
ATOM   3180 2HG  GLU A 395      62.150  72.925  58.720  1.00  0.00           H  
ATOM   3181  N   ASN A 396      58.950  75.626  60.039  1.00  0.00           N  
ATOM   3182  CA  ASN A 396      57.635  75.249  60.542  1.00  0.00           C  
ATOM   3183  C   ASN A 396      56.552  75.469  59.489  1.00  0.00           C  
ATOM   3184  O   ASN A 396      55.547  74.760  59.479  1.00  0.00           O  
ATOM   3185  CB  ASN A 396      57.303  76.002  61.816  1.00  0.00           C  
ATOM   3186  CG  ASN A 396      58.063  75.490  63.011  1.00  0.00           C  
ATOM   3187  ND2 ASN A 396      58.173  76.317  64.022  1.00  0.00           N  
ATOM   3188  OD1 ASN A 396      58.549  74.348  63.016  1.00  0.00           O  
ATOM   3189  H   ASN A 396      59.394  76.470  60.388  1.00  0.00           H  
ATOM   3190  HA  ASN A 396      57.649  74.185  60.770  1.00  0.00           H  
ATOM   3191 1HB  ASN A 396      57.529  77.057  61.685  1.00  0.00           H  
ATOM   3192 2HB  ASN A 396      56.235  75.923  62.018  1.00  0.00           H  
ATOM   3193 1HD2 ASN A 396      58.669  76.046  64.847  1.00  0.00           H  
ATOM   3194 2HD2 ASN A 396      57.765  77.227  63.969  1.00  0.00           H  
ATOM   3195  N   LEU A 397      56.758  76.427  58.585  1.00  0.00           N  
ATOM   3196  CA  LEU A 397      55.721  76.747  57.613  1.00  0.00           C  
ATOM   3197  C   LEU A 397      55.594  75.599  56.627  1.00  0.00           C  
ATOM   3198  O   LEU A 397      54.489  75.202  56.256  1.00  0.00           O  
ATOM   3199  CB  LEU A 397      56.050  78.049  56.873  1.00  0.00           C  
ATOM   3200  CG  LEU A 397      56.063  79.319  57.731  1.00  0.00           C  
ATOM   3201  CD1 LEU A 397      56.221  80.539  56.835  1.00  0.00           C  
ATOM   3202  CD2 LEU A 397      54.778  79.399  58.542  1.00  0.00           C  
ATOM   3203  H   LEU A 397      57.629  76.947  58.594  1.00  0.00           H  
ATOM   3204  HA  LEU A 397      54.771  76.861  58.130  1.00  0.00           H  
ATOM   3205 1HB  LEU A 397      57.032  77.949  56.414  1.00  0.00           H  
ATOM   3206 2HB  LEU A 397      55.315  78.192  56.080  1.00  0.00           H  
ATOM   3207  HG  LEU A 397      56.917  79.291  58.410  1.00  0.00           H  
ATOM   3208 1HD1 LEU A 397      56.231  81.441  57.446  1.00  0.00           H  
ATOM   3209 2HD1 LEU A 397      57.158  80.466  56.283  1.00  0.00           H  
ATOM   3210 3HD1 LEU A 397      55.389  80.585  56.133  1.00  0.00           H  
ATOM   3211 1HD2 LEU A 397      54.787  80.302  59.153  1.00  0.00           H  
ATOM   3212 2HD2 LEU A 397      53.923  79.430  57.866  1.00  0.00           H  
ATOM   3213 3HD2 LEU A 397      54.699  78.524  59.187  1.00  0.00           H  
ATOM   3214  N   VAL A 398      56.733  75.038  56.232  1.00  0.00           N  
ATOM   3215  CA  VAL A 398      56.734  73.925  55.296  1.00  0.00           C  
ATOM   3216  C   VAL A 398      56.208  72.660  55.969  1.00  0.00           C  
ATOM   3217  O   VAL A 398      55.565  71.833  55.323  1.00  0.00           O  
ATOM   3218  CB  VAL A 398      58.157  73.674  54.762  1.00  0.00           C  
ATOM   3219  CG1 VAL A 398      58.599  74.817  53.863  1.00  0.00           C  
ATOM   3220  CG2 VAL A 398      59.122  73.499  55.925  1.00  0.00           C  
ATOM   3221  H   VAL A 398      57.612  75.406  56.585  1.00  0.00           H  
ATOM   3222  HA  VAL A 398      56.078  74.176  54.463  1.00  0.00           H  
ATOM   3223  HB  VAL A 398      58.153  72.770  54.154  1.00  0.00           H  
ATOM   3224 1HG1 VAL A 398      59.606  74.623  53.494  1.00  0.00           H  
ATOM   3225 2HG1 VAL A 398      57.914  74.902  53.019  1.00  0.00           H  
ATOM   3226 3HG1 VAL A 398      58.593  75.750  54.429  1.00  0.00           H  
ATOM   3227 1HG2 VAL A 398      60.126  73.321  55.540  1.00  0.00           H  
ATOM   3228 2HG2 VAL A 398      59.122  74.401  56.537  1.00  0.00           H  
ATOM   3229 3HG2 VAL A 398      58.810  72.648  56.532  1.00  0.00           H  
ATOM   3230  N   ARG A 399      56.449  72.525  57.274  1.00  0.00           N  
ATOM   3231  CA  ARG A 399      55.873  71.413  58.022  1.00  0.00           C  
ATOM   3232  C   ARG A 399      54.353  71.545  58.081  1.00  0.00           C  
ATOM   3233  O   ARG A 399      53.631  70.560  57.913  1.00  0.00           O  
ATOM   3234  CB  ARG A 399      56.437  71.363  59.434  1.00  0.00           C  
ATOM   3235  CG  ARG A 399      57.875  70.877  59.532  1.00  0.00           C  
ATOM   3236  CD  ARG A 399      58.388  70.959  60.924  1.00  0.00           C  
ATOM   3237  NE  ARG A 399      59.807  70.656  60.997  1.00  0.00           N  
ATOM   3238  CZ  ARG A 399      60.321  69.415  61.099  1.00  0.00           C  
ATOM   3239  NH1 ARG A 399      59.519  68.374  61.139  1.00  0.00           N1+
ATOM   3240  NH2 ARG A 399      61.630  69.244  61.158  1.00  0.00           N  
ATOM   3241  H   ARG A 399      57.051  73.195  57.743  1.00  0.00           H  
ATOM   3242  HA  ARG A 399      56.123  70.483  57.510  1.00  0.00           H  
ATOM   3243 1HB  ARG A 399      56.394  72.357  59.878  1.00  0.00           H  
ATOM   3244 2HB  ARG A 399      55.822  70.704  60.048  1.00  0.00           H  
ATOM   3245 1HG  ARG A 399      57.930  69.838  59.208  1.00  0.00           H  
ATOM   3246 2HG  ARG A 399      58.511  71.492  58.896  1.00  0.00           H  
ATOM   3247 1HD  ARG A 399      58.233  71.967  61.309  1.00  0.00           H  
ATOM   3248 2HD  ARG A 399      57.855  70.247  61.551  1.00  0.00           H  
ATOM   3249  HE  ARG A 399      60.456  71.432  60.970  1.00  0.00           H  
ATOM   3250 1HH1 ARG A 399      58.518  68.505  61.093  1.00  0.00           H  
ATOM   3251 2HH1 ARG A 399      59.904  67.443  61.215  1.00  0.00           H  
ATOM   3252 1HH2 ARG A 399      62.246  70.044  61.127  1.00  0.00           H  
ATOM   3253 2HH2 ARG A 399      62.013  68.313  61.235  1.00  0.00           H  
ATOM   3254  N   LEU A 400      53.869  72.772  58.279  1.00  0.00           N  
ATOM   3255  CA  LEU A 400      52.436  73.031  58.255  1.00  0.00           C  
ATOM   3256  C   LEU A 400      51.871  72.764  56.868  1.00  0.00           C  
ATOM   3257  O   LEU A 400      50.806  72.161  56.734  1.00  0.00           O  
ATOM   3258  CB  LEU A 400      52.142  74.479  58.680  1.00  0.00           C  
ATOM   3259  CG  LEU A 400      50.657  74.928  58.628  1.00  0.00           C  
ATOM   3260  CD1 LEU A 400      49.803  73.994  59.466  1.00  0.00           C  
ATOM   3261  CD2 LEU A 400      50.547  76.360  59.161  1.00  0.00           C  
ATOM   3262  H   LEU A 400      54.511  73.536  58.464  1.00  0.00           H  
ATOM   3263  HA  LEU A 400      51.959  72.354  58.959  1.00  0.00           H  
ATOM   3264 1HB  LEU A 400      52.494  74.619  59.697  1.00  0.00           H  
ATOM   3265 2HB  LEU A 400      52.708  75.145  58.034  1.00  0.00           H  
ATOM   3266  HG  LEU A 400      50.300  74.892  57.604  1.00  0.00           H  
ATOM   3267 1HD1 LEU A 400      48.763  74.319  59.427  1.00  0.00           H  
ATOM   3268 2HD1 LEU A 400      49.873  72.977  59.086  1.00  0.00           H  
ATOM   3269 3HD1 LEU A 400      50.155  74.022  60.488  1.00  0.00           H  
ATOM   3270 1HD2 LEU A 400      49.506  76.681  59.125  1.00  0.00           H  
ATOM   3271 2HD2 LEU A 400      50.899  76.394  60.193  1.00  0.00           H  
ATOM   3272 3HD2 LEU A 400      51.152  77.027  58.551  1.00  0.00           H  
ATOM   3273  N   ALA A 401      52.596  73.190  55.835  1.00  0.00           N  
ATOM   3274  CA  ALA A 401      52.164  72.974  54.460  1.00  0.00           C  
ATOM   3275  C   ALA A 401      52.026  71.485  54.169  1.00  0.00           C  
ATOM   3276  O   ALA A 401      51.113  71.072  53.453  1.00  0.00           O  
ATOM   3277  CB  ALA A 401      53.145  73.609  53.490  1.00  0.00           C  
ATOM   3278  H   ALA A 401      53.458  73.697  56.009  1.00  0.00           H  
ATOM   3279  HA  ALA A 401      51.187  73.438  54.334  1.00  0.00           H  
ATOM   3280 1HB  ALA A 401      52.795  73.458  52.473  1.00  0.00           H  
ATOM   3281 2HB  ALA A 401      53.224  74.671  53.692  1.00  0.00           H  
ATOM   3282 3HB  ALA A 401      54.121  73.149  53.608  1.00  0.00           H  
ATOM   3283  N   HIS A 402      52.915  70.674  54.737  1.00  0.00           N  
ATOM   3284  CA  HIS A 402      52.836  69.232  54.538  1.00  0.00           C  
ATOM   3285  C   HIS A 402      51.540  68.687  55.118  1.00  0.00           C  
ATOM   3286  O   HIS A 402      50.859  67.879  54.484  1.00  0.00           O  
ATOM   3287  CB  HIS A 402      54.019  68.506  55.180  1.00  0.00           C  
ATOM   3288  CG  HIS A 402      54.049  67.043  54.841  1.00  0.00           C  
ATOM   3289  CD2 HIS A 402      54.329  66.408  53.678  1.00  0.00           C  
ATOM   3290  ND1 HIS A 402      53.735  66.052  55.755  1.00  0.00           N  
ATOM   3291  CE1 HIS A 402      53.830  64.871  55.161  1.00  0.00           C  
ATOM   3292  NE2 HIS A 402      54.186  65.064  53.905  1.00  0.00           N  
ATOM   3293  H   HIS A 402      53.667  71.069  55.293  1.00  0.00           H  
ATOM   3294  HA  HIS A 402      52.840  69.008  53.475  1.00  0.00           H  
ATOM   3295 1HB  HIS A 402      54.952  68.966  54.880  1.00  0.00           H  
ATOM   3296 2HB  HIS A 402      53.951  68.599  56.264  1.00  0.00           H  
ATOM   3297  HD2 HIS A 402      54.609  66.873  52.733  1.00  0.00           H  
ATOM   3298  HE1 HIS A 402      53.641  63.905  55.626  1.00  0.00           H  
ATOM   3299  HE2 HIS A 402      54.327  64.338  53.212  1.00  0.00           H  
ATOM   3300  N   VAL A 403      51.190  69.145  56.318  1.00  0.00           N  
ATOM   3301  CA  VAL A 403      49.957  68.709  56.957  1.00  0.00           C  
ATOM   3302  C   VAL A 403      48.745  69.162  56.149  1.00  0.00           C  
ATOM   3303  O   VAL A 403      47.790  68.403  55.977  1.00  0.00           O  
ATOM   3304  CB  VAL A 403      49.863  69.242  58.399  1.00  0.00           C  
ATOM   3305  CG1 VAL A 403      48.498  68.915  58.993  1.00  0.00           C  
ATOM   3306  CG2 VAL A 403      50.960  68.619  59.236  1.00  0.00           C  
ATOM   3307  H   VAL A 403      51.811  69.790  56.799  1.00  0.00           H  
ATOM   3308  HA  VAL A 403      49.957  67.620  56.997  1.00  0.00           H  
ATOM   3309  HB  VAL A 403      49.977  70.328  58.391  1.00  0.00           H  
ATOM   3310 1HG1 VAL A 403      48.461  69.300  60.004  1.00  0.00           H  
ATOM   3311 2HG1 VAL A 403      47.708  69.376  58.400  1.00  0.00           H  
ATOM   3312 3HG1 VAL A 403      48.356  67.834  59.011  1.00  0.00           H  
ATOM   3313 1HG2 VAL A 403      50.899  68.997  60.257  1.00  0.00           H  
ATOM   3314 2HG2 VAL A 403      50.837  67.539  59.242  1.00  0.00           H  
ATOM   3315 3HG2 VAL A 403      51.929  68.873  58.812  1.00  0.00           H  
ATOM   3316  N   ILE A 404      48.790  70.395  55.646  1.00  0.00           N  
ATOM   3317  CA  ILE A 404      47.696  70.919  54.839  1.00  0.00           C  
ATOM   3318  C   ILE A 404      47.537  70.070  53.585  1.00  0.00           C  
ATOM   3319  O   ILE A 404      46.419  69.740  53.194  1.00  0.00           O  
ATOM   3320  CB  ILE A 404      47.935  72.385  54.423  1.00  0.00           C  
ATOM   3321  CG1 ILE A 404      47.922  73.298  55.645  1.00  0.00           C  
ATOM   3322  CG2 ILE A 404      46.830  72.820  53.442  1.00  0.00           C  
ATOM   3323  CD1 ILE A 404      48.494  74.680  55.389  1.00  0.00           C  
ATOM   3324  H   ILE A 404      49.597  70.979  55.836  1.00  0.00           H  
ATOM   3325  HA  ILE A 404      46.773  70.862  55.416  1.00  0.00           H  
ATOM   3326  HB  ILE A 404      48.910  72.473  53.947  1.00  0.00           H  
ATOM   3327 1HG1 ILE A 404      46.905  73.412  55.973  1.00  0.00           H  
ATOM   3328 2HG1 ILE A 404      48.491  72.831  56.445  1.00  0.00           H  
ATOM   3329 1HG2 ILE A 404      46.987  73.849  53.132  1.00  0.00           H  
ATOM   3330 2HG2 ILE A 404      46.836  72.183  52.563  1.00  0.00           H  
ATOM   3331 3HG2 ILE A 404      45.865  72.736  53.936  1.00  0.00           H  
ATOM   3332 1HD1 ILE A 404      48.441  75.266  56.303  1.00  0.00           H  
ATOM   3333 2HD1 ILE A 404      49.531  74.593  55.075  1.00  0.00           H  
ATOM   3334 3HD1 ILE A 404      47.925  75.181  54.612  1.00  0.00           H  
ATOM   3335  N   ALA A 405      48.661  69.731  52.952  1.00  0.00           N  
ATOM   3336  CA  ALA A 405      48.653  68.919  51.740  1.00  0.00           C  
ATOM   3337  C   ALA A 405      48.022  67.552  51.983  1.00  0.00           C  
ATOM   3338  O   ALA A 405      47.291  67.043  51.128  1.00  0.00           O  
ATOM   3339  CB  ALA A 405      50.070  68.734  51.233  1.00  0.00           C  
ATOM   3340  H   ALA A 405      49.550  70.059  53.314  1.00  0.00           H  
ATOM   3341  HA  ALA A 405      48.062  69.439  50.987  1.00  0.00           H  
ATOM   3342 1HB  ALA A 405      50.054  68.145  50.318  1.00  0.00           H  
ATOM   3343 2HB  ALA A 405      50.517  69.705  51.038  1.00  0.00           H  
ATOM   3344 3HB  ALA A 405      50.660  68.212  51.985  1.00  0.00           H  
ATOM   3345  N   GLU A 406      48.294  66.955  53.147  1.00  0.00           N  
ATOM   3346  CA  GLU A 406      47.738  65.640  53.455  1.00  0.00           C  
ATOM   3347  C   GLU A 406      46.228  65.727  53.614  1.00  0.00           C  
ATOM   3348  O   GLU A 406      45.489  64.876  53.112  1.00  0.00           O  
ATOM   3349  CB  GLU A 406      48.365  65.071  54.730  1.00  0.00           C  
ATOM   3350  CG  GLU A 406      49.784  64.547  54.552  1.00  0.00           C  
ATOM   3351  CD  GLU A 406      49.854  63.344  53.653  1.00  0.00           C  
ATOM   3352  OE1 GLU A 406      49.298  62.331  54.004  1.00  0.00           O  
ATOM   3353  OE2 GLU A 406      50.464  63.439  52.613  1.00  0.00           O1-
ATOM   3354  H   GLU A 406      48.917  67.408  53.808  1.00  0.00           H  
ATOM   3355  HA  GLU A 406      47.956  64.966  52.625  1.00  0.00           H  
ATOM   3356 1HB  GLU A 406      48.389  65.845  55.499  1.00  0.00           H  
ATOM   3357 2HB  GLU A 406      47.751  64.254  55.105  1.00  0.00           H  
ATOM   3358 1HG  GLU A 406      50.404  65.338  54.130  1.00  0.00           H  
ATOM   3359 2HG  GLU A 406      50.188  64.289  55.529  1.00  0.00           H  
ATOM   3360  N   VAL A 407      45.765  66.788  54.266  1.00  0.00           N  
ATOM   3361  CA  VAL A 407      44.336  67.011  54.409  1.00  0.00           C  
ATOM   3362  C   VAL A 407      43.699  67.298  53.072  1.00  0.00           C  
ATOM   3363  O   VAL A 407      42.637  66.772  52.749  1.00  0.00           O  
ATOM   3364  CB  VAL A 407      44.065  68.191  55.365  1.00  0.00           C  
ATOM   3365  CG1 VAL A 407      42.604  68.608  55.294  1.00  0.00           C  
ATOM   3366  CG2 VAL A 407      44.448  67.803  56.784  1.00  0.00           C  
ATOM   3367  H   VAL A 407      46.423  67.440  54.683  1.00  0.00           H  
ATOM   3368  HA  VAL A 407      43.883  66.115  54.832  1.00  0.00           H  
ATOM   3369  HB  VAL A 407      44.660  69.045  55.047  1.00  0.00           H  
ATOM   3370 1HG1 VAL A 407      42.432  69.442  55.975  1.00  0.00           H  
ATOM   3371 2HG1 VAL A 407      42.362  68.915  54.278  1.00  0.00           H  
ATOM   3372 3HG1 VAL A 407      41.972  67.769  55.582  1.00  0.00           H  
ATOM   3373 1HG2 VAL A 407      44.256  68.641  57.455  1.00  0.00           H  
ATOM   3374 2HG2 VAL A 407      43.858  66.943  57.100  1.00  0.00           H  
ATOM   3375 3HG2 VAL A 407      45.507  67.548  56.819  1.00  0.00           H  
ATOM   3376  N   ALA A 408      44.336  68.168  52.311  1.00  0.00           N  
ATOM   3377  CA  ALA A 408      43.785  68.623  51.058  1.00  0.00           C  
ATOM   3378  C   ALA A 408      43.590  67.475  50.079  1.00  0.00           C  
ATOM   3379  O   ALA A 408      42.560  67.396  49.404  1.00  0.00           O  
ATOM   3380  CB  ALA A 408      44.707  69.664  50.474  1.00  0.00           C  
ATOM   3381  H   ALA A 408      45.216  68.554  52.631  1.00  0.00           H  
ATOM   3382  HA  ALA A 408      42.814  69.071  51.260  1.00  0.00           H  
ATOM   3383 1HB  ALA A 408      44.281  70.041  49.567  1.00  0.00           H  
ATOM   3384 2HB  ALA A 408      44.828  70.466  51.179  1.00  0.00           H  
ATOM   3385 3HB  ALA A 408      45.673  69.217  50.280  1.00  0.00           H  
ATOM   3386  N   ARG A 409      44.560  66.563  50.023  1.00  0.00           N  
ATOM   3387  CA  ARG A 409      44.455  65.412  49.141  1.00  0.00           C  
ATOM   3388  C   ARG A 409      43.343  64.473  49.574  1.00  0.00           C  
ATOM   3389  O   ARG A 409      42.519  64.059  48.758  1.00  0.00           O  
ATOM   3390  CB  ARG A 409      45.759  64.636  49.106  1.00  0.00           C  
ATOM   3391  CG  ARG A 409      45.757  63.407  48.184  1.00  0.00           C  
ATOM   3392  CD  ARG A 409      46.949  62.565  48.416  1.00  0.00           C  
ATOM   3393  NE  ARG A 409      46.919  61.964  49.740  1.00  0.00           N  
ATOM   3394  CZ  ARG A 409      47.950  61.922  50.602  1.00  0.00           C  
ATOM   3395  NH1 ARG A 409      49.126  62.438  50.285  1.00  0.00           N1+
ATOM   3396  NH2 ARG A 409      47.761  61.361  51.779  1.00  0.00           N  
ATOM   3397  H   ARG A 409      45.400  66.688  50.580  1.00  0.00           H  
ATOM   3398  HA  ARG A 409      44.235  65.769  48.134  1.00  0.00           H  
ATOM   3399 1HB  ARG A 409      46.562  65.293  48.777  1.00  0.00           H  
ATOM   3400 2HB  ARG A 409      46.007  64.300  50.114  1.00  0.00           H  
ATOM   3401 1HG  ARG A 409      44.875  62.798  48.378  1.00  0.00           H  
ATOM   3402 2HG  ARG A 409      45.757  63.729  47.143  1.00  0.00           H  
ATOM   3403 1HD  ARG A 409      46.990  61.766  47.677  1.00  0.00           H  
ATOM   3404 2HD  ARG A 409      47.836  63.184  48.336  1.00  0.00           H  
ATOM   3405  HE  ARG A 409      46.047  61.544  50.056  1.00  0.00           H  
ATOM   3406 1HH1 ARG A 409      49.272  62.853  49.368  1.00  0.00           H  
ATOM   3407 2HH1 ARG A 409      49.888  62.420  50.956  1.00  0.00           H  
ATOM   3408 1HH2 ARG A 409      46.847  60.971  51.995  1.00  0.00           H  
ATOM   3409 2HH2 ARG A 409      48.514  61.325  52.460  1.00  0.00           H  
ATOM   3410  N   GLU A 410      43.329  64.128  50.857  1.00  0.00           N  
ATOM   3411  CA  GLU A 410      42.375  63.157  51.369  1.00  0.00           C  
ATOM   3412  C   GLU A 410      40.946  63.688  51.363  1.00  0.00           C  
ATOM   3413  O   GLU A 410      39.997  62.928  51.176  1.00  0.00           O  
ATOM   3414  CB  GLU A 410      42.762  62.733  52.781  1.00  0.00           C  
ATOM   3415  CG  GLU A 410      44.036  61.894  52.861  1.00  0.00           C  
ATOM   3416  CD  GLU A 410      43.951  60.616  52.079  1.00  0.00           C  
ATOM   3417  OE1 GLU A 410      42.966  59.928  52.208  1.00  0.00           O  
ATOM   3418  OE2 GLU A 410      44.874  60.323  51.352  1.00  0.00           O1-
ATOM   3419  H   GLU A 410      44.014  64.524  51.494  1.00  0.00           H  
ATOM   3420  HA  GLU A 410      42.407  62.278  50.725  1.00  0.00           H  
ATOM   3421 1HB  GLU A 410      42.908  63.622  53.398  1.00  0.00           H  
ATOM   3422 2HB  GLU A 410      41.952  62.168  53.216  1.00  0.00           H  
ATOM   3423 1HG  GLU A 410      44.869  62.485  52.478  1.00  0.00           H  
ATOM   3424 2HG  GLU A 410      44.242  61.664  53.905  1.00  0.00           H  
ATOM   3425  N   ALA A 411      40.792  64.994  51.572  1.00  0.00           N  
ATOM   3426  CA  ALA A 411      39.466  65.598  51.588  1.00  0.00           C  
ATOM   3427  C   ALA A 411      38.990  66.015  50.193  1.00  0.00           C  
ATOM   3428  O   ALA A 411      37.807  66.305  50.004  1.00  0.00           O  
ATOM   3429  CB  ALA A 411      39.457  66.798  52.525  1.00  0.00           C  
ATOM   3430  H   ALA A 411      41.603  65.574  51.756  1.00  0.00           H  
ATOM   3431  HA  ALA A 411      38.764  64.854  51.964  1.00  0.00           H  
ATOM   3432 1HB  ALA A 411      38.458  67.235  52.544  1.00  0.00           H  
ATOM   3433 2HB  ALA A 411      39.733  66.477  53.529  1.00  0.00           H  
ATOM   3434 3HB  ALA A 411      40.170  67.540  52.170  1.00  0.00           H  
ATOM   3435  N   GLY A 412      39.898  66.022  49.213  1.00  0.00           N  
ATOM   3436  CA  GLY A 412      39.566  66.480  47.866  1.00  0.00           C  
ATOM   3437  C   GLY A 412      39.389  67.993  47.802  1.00  0.00           C  
ATOM   3438  O   GLY A 412      38.556  68.501  47.049  1.00  0.00           O  
ATOM   3439  H   GLY A 412      40.850  65.726  49.400  1.00  0.00           H  
ATOM   3440 1HA  GLY A 412      40.359  66.178  47.180  1.00  0.00           H  
ATOM   3441 2HA  GLY A 412      38.652  65.989  47.532  1.00  0.00           H  
ATOM   3442  N   ASP A 413      40.151  68.704  48.623  1.00  0.00           N  
ATOM   3443  CA  ASP A 413      40.015  70.149  48.746  1.00  0.00           C  
ATOM   3444  C   ASP A 413      41.069  70.879  47.910  1.00  0.00           C  
ATOM   3445  O   ASP A 413      42.240  70.948  48.288  1.00  0.00           O  
ATOM   3446  CB  ASP A 413      40.129  70.572  50.212  1.00  0.00           C  
ATOM   3447  CG  ASP A 413      39.866  72.057  50.422  1.00  0.00           C  
ATOM   3448  OD1 ASP A 413      40.301  72.839  49.610  1.00  0.00           O  
ATOM   3449  OD2 ASP A 413      39.232  72.397  51.393  1.00  0.00           O1-
ATOM   3450  H   ASP A 413      40.861  68.221  49.162  1.00  0.00           H  
ATOM   3451  HA  ASP A 413      39.038  70.437  48.355  1.00  0.00           H  
ATOM   3452 1HB  ASP A 413      39.418  70.006  50.812  1.00  0.00           H  
ATOM   3453 2HB  ASP A 413      41.128  70.340  50.582  1.00  0.00           H  
ATOM   3454  N   GLU A 414      40.643  71.421  46.771  1.00  0.00           N  
ATOM   3455  CA  GLU A 414      41.568  72.020  45.812  1.00  0.00           C  
ATOM   3456  C   GLU A 414      42.217  73.282  46.372  1.00  0.00           C  
ATOM   3457  O   GLU A 414      43.395  73.547  46.129  1.00  0.00           O  
ATOM   3458  CB  GLU A 414      40.842  72.348  44.506  1.00  0.00           C  
ATOM   3459  CG  GLU A 414      41.747  72.820  43.369  1.00  0.00           C  
ATOM   3460  CD  GLU A 414      42.680  71.745  42.872  1.00  0.00           C  
ATOM   3461  OE1 GLU A 414      42.404  70.593  43.105  1.00  0.00           O  
ATOM   3462  OE2 GLU A 414      43.671  72.079  42.263  1.00  0.00           O1-
ATOM   3463  H   GLU A 414      39.658  71.378  46.547  1.00  0.00           H  
ATOM   3464  HA  GLU A 414      42.358  71.299  45.600  1.00  0.00           H  
ATOM   3465 1HB  GLU A 414      40.303  71.467  44.159  1.00  0.00           H  
ATOM   3466 2HB  GLU A 414      40.104  73.130  44.690  1.00  0.00           H  
ATOM   3467 1HG  GLU A 414      41.123  73.152  42.539  1.00  0.00           H  
ATOM   3468 2HG  GLU A 414      42.332  73.674  43.709  1.00  0.00           H  
ATOM   3469  N   ASP A 415      41.440  74.067  47.112  1.00  0.00           N  
ATOM   3470  CA  ASP A 415      41.944  75.320  47.660  1.00  0.00           C  
ATOM   3471  C   ASP A 415      43.064  75.067  48.658  1.00  0.00           C  
ATOM   3472  O   ASP A 415      44.049  75.807  48.693  1.00  0.00           O  
ATOM   3473  CB  ASP A 415      40.816  76.103  48.337  1.00  0.00           C  
ATOM   3474  CG  ASP A 415      39.824  76.694  47.342  1.00  0.00           C  
ATOM   3475  OD1 ASP A 415      40.146  76.758  46.179  1.00  0.00           O  
ATOM   3476  OD2 ASP A 415      38.755  77.074  47.755  1.00  0.00           O1-
ATOM   3477  H   ASP A 415      40.484  73.791  47.287  1.00  0.00           H  
ATOM   3478  HA  ASP A 415      42.347  75.916  46.843  1.00  0.00           H  
ATOM   3479 1HB  ASP A 415      40.276  75.447  49.020  1.00  0.00           H  
ATOM   3480 2HB  ASP A 415      41.241  76.915  48.928  1.00  0.00           H  
ATOM   3481  N   LEU A 416      42.921  74.016  49.461  1.00  0.00           N  
ATOM   3482  CA  LEU A 416      43.951  73.674  50.429  1.00  0.00           C  
ATOM   3483  C   LEU A 416      45.197  73.098  49.752  1.00  0.00           C  
ATOM   3484  O   LEU A 416      46.309  73.303  50.240  1.00  0.00           O  
ATOM   3485  CB  LEU A 416      43.408  72.706  51.490  1.00  0.00           C  
ATOM   3486  CG  LEU A 416      42.382  73.277  52.510  1.00  0.00           C  
ATOM   3487  CD1 LEU A 416      41.810  72.118  53.334  1.00  0.00           C  
ATOM   3488  CD2 LEU A 416      43.059  74.300  53.431  1.00  0.00           C  
ATOM   3489  H   LEU A 416      42.076  73.459  49.404  1.00  0.00           H  
ATOM   3490  HA  LEU A 416      44.253  74.588  50.932  1.00  0.00           H  
ATOM   3491 1HB  LEU A 416      42.921  71.882  50.976  1.00  0.00           H  
ATOM   3492 2HB  LEU A 416      44.244  72.314  52.059  1.00  0.00           H  
ATOM   3493  HG  LEU A 416      41.565  73.757  51.978  1.00  0.00           H  
ATOM   3494 1HD1 LEU A 416      41.079  72.504  54.048  1.00  0.00           H  
ATOM   3495 2HD1 LEU A 416      41.325  71.403  52.675  1.00  0.00           H  
ATOM   3496 3HD1 LEU A 416      42.617  71.623  53.874  1.00  0.00           H  
ATOM   3497 1HD2 LEU A 416      42.327  74.684  54.143  1.00  0.00           H  
ATOM   3498 2HD2 LEU A 416      43.873  73.823  53.972  1.00  0.00           H  
ATOM   3499 3HD2 LEU A 416      43.453  75.128  52.848  1.00  0.00           H  
ATOM   3500  N   LEU A 417      45.035  72.411  48.617  1.00  0.00           N  
ATOM   3501  CA  LEU A 417      46.222  71.946  47.894  1.00  0.00           C  
ATOM   3502  C   LEU A 417      47.026  73.149  47.424  1.00  0.00           C  
ATOM   3503  O   LEU A 417      48.256  73.162  47.516  1.00  0.00           O  
ATOM   3504  CB  LEU A 417      45.858  71.095  46.660  1.00  0.00           C  
ATOM   3505  CG  LEU A 417      45.316  69.673  46.898  1.00  0.00           C  
ATOM   3506  CD1 LEU A 417      44.804  69.113  45.590  1.00  0.00           C  
ATOM   3507  CD2 LEU A 417      46.433  68.777  47.453  1.00  0.00           C  
ATOM   3508  H   LEU A 417      44.102  72.223  48.261  1.00  0.00           H  
ATOM   3509  HA  LEU A 417      46.842  71.362  48.571  1.00  0.00           H  
ATOM   3510 1HB  LEU A 417      45.106  71.634  46.085  1.00  0.00           H  
ATOM   3511 2HB  LEU A 417      46.748  71.003  46.043  1.00  0.00           H  
ATOM   3512  HG  LEU A 417      44.488  69.712  47.582  1.00  0.00           H  
ATOM   3513 1HD1 LEU A 417      44.408  68.111  45.752  1.00  0.00           H  
ATOM   3514 2HD1 LEU A 417      44.012  69.754  45.200  1.00  0.00           H  
ATOM   3515 3HD1 LEU A 417      45.618  69.069  44.876  1.00  0.00           H  
ATOM   3516 1HD2 LEU A 417      46.044  67.772  47.612  1.00  0.00           H  
ATOM   3517 2HD2 LEU A 417      47.253  68.737  46.738  1.00  0.00           H  
ATOM   3518 3HD2 LEU A 417      46.800  69.171  48.392  1.00  0.00           H  
ATOM   3519  N   GLU A 418      46.319  74.176  46.957  1.00  0.00           N  
ATOM   3520  CA  GLU A 418      46.963  75.402  46.508  1.00  0.00           C  
ATOM   3521  C   GLU A 418      47.592  76.143  47.681  1.00  0.00           C  
ATOM   3522  O   GLU A 418      48.703  76.660  47.567  1.00  0.00           O  
ATOM   3523  CB  GLU A 418      45.955  76.307  45.792  1.00  0.00           C  
ATOM   3524  CG  GLU A 418      46.544  77.596  45.220  1.00  0.00           C  
ATOM   3525  CD  GLU A 418      47.538  77.370  44.097  1.00  0.00           C  
ATOM   3526  OE1 GLU A 418      47.434  76.373  43.418  1.00  0.00           O  
ATOM   3527  OE2 GLU A 418      48.403  78.203  43.922  1.00  0.00           O1-
ATOM   3528  H   GLU A 418      45.310  74.086  46.886  1.00  0.00           H  
ATOM   3529  HA  GLU A 418      47.754  75.141  45.807  1.00  0.00           H  
ATOM   3530 1HB  GLU A 418      45.488  75.756  44.977  1.00  0.00           H  
ATOM   3531 2HB  GLU A 418      45.165  76.587  46.488  1.00  0.00           H  
ATOM   3532 1HG  GLU A 418      45.732  78.217  44.845  1.00  0.00           H  
ATOM   3533 2HG  GLU A 418      47.033  78.139  46.024  1.00  0.00           H  
ATOM   3534  N   ILE A 419      46.900  76.171  48.818  1.00  0.00           N  
ATOM   3535  CA  ILE A 419      47.422  76.861  49.991  1.00  0.00           C  
ATOM   3536  C   ILE A 419      48.700  76.194  50.481  1.00  0.00           C  
ATOM   3537  O   ILE A 419      49.670  76.876  50.820  1.00  0.00           O  
ATOM   3538  CB  ILE A 419      46.383  76.884  51.128  1.00  0.00           C  
ATOM   3539  CG1 ILE A 419      45.254  77.861  50.798  1.00  0.00           C  
ATOM   3540  CG2 ILE A 419      47.045  77.256  52.446  1.00  0.00           C  
ATOM   3541  CD1 ILE A 419      43.988  77.625  51.593  1.00  0.00           C  
ATOM   3542  H   ILE A 419      45.983  75.736  48.857  1.00  0.00           H  
ATOM   3543  HA  ILE A 419      47.653  77.889  49.716  1.00  0.00           H  
ATOM   3544  HB  ILE A 419      45.929  75.898  51.226  1.00  0.00           H  
ATOM   3545 1HG1 ILE A 419      45.589  78.882  50.986  1.00  0.00           H  
ATOM   3546 2HG1 ILE A 419      45.008  77.790  49.739  1.00  0.00           H  
ATOM   3547 1HG2 ILE A 419      46.297  77.269  53.238  1.00  0.00           H  
ATOM   3548 2HG2 ILE A 419      47.815  76.523  52.684  1.00  0.00           H  
ATOM   3549 3HG2 ILE A 419      47.498  78.244  52.360  1.00  0.00           H  
ATOM   3550 1HD1 ILE A 419      43.235  78.356  51.304  1.00  0.00           H  
ATOM   3551 2HD1 ILE A 419      43.616  76.620  51.392  1.00  0.00           H  
ATOM   3552 3HD1 ILE A 419      44.203  77.728  52.655  1.00  0.00           H  
ATOM   3553  N   ALA A 420      48.717  74.864  50.496  1.00  0.00           N  
ATOM   3554  CA  ALA A 420      49.898  74.138  50.939  1.00  0.00           C  
ATOM   3555  C   ALA A 420      51.078  74.425  50.024  1.00  0.00           C  
ATOM   3556  O   ALA A 420      52.202  74.628  50.489  1.00  0.00           O  
ATOM   3557  CB  ALA A 420      49.620  72.648  50.968  1.00  0.00           C  
ATOM   3558  H   ALA A 420      47.890  74.349  50.213  1.00  0.00           H  
ATOM   3559  HA  ALA A 420      50.150  74.478  51.944  1.00  0.00           H  
ATOM   3560 1HB  ALA A 420      50.501  72.126  51.323  1.00  0.00           H  
ATOM   3561 2HB  ALA A 420      48.798  72.446  51.627  1.00  0.00           H  
ATOM   3562 3HB  ALA A 420      49.370  72.306  49.965  1.00  0.00           H  
ATOM   3563  N   ALA A 421      50.821  74.451  48.716  1.00  0.00           N  
ATOM   3564  CA  ALA A 421      51.873  74.725  47.749  1.00  0.00           C  
ATOM   3565  C   ALA A 421      52.400  76.143  47.914  1.00  0.00           C  
ATOM   3566  O   ALA A 421      53.611  76.366  47.894  1.00  0.00           O  
ATOM   3567  CB  ALA A 421      51.355  74.521  46.335  1.00  0.00           C  
ATOM   3568  H   ALA A 421      49.882  74.247  48.386  1.00  0.00           H  
ATOM   3569  HA  ALA A 421      52.693  74.035  47.935  1.00  0.00           H  
ATOM   3570 1HB  ALA A 421      52.158  74.708  45.624  1.00  0.00           H  
ATOM   3571 2HB  ALA A 421      51.001  73.499  46.223  1.00  0.00           H  
ATOM   3572 3HB  ALA A 421      50.534  75.213  46.146  1.00  0.00           H  
ATOM   3573  N   ARG A 422      51.491  77.099  48.100  1.00  0.00           N  
ATOM   3574  CA  ARG A 422      51.887  78.491  48.237  1.00  0.00           C  
ATOM   3575  C   ARG A 422      52.658  78.716  49.524  1.00  0.00           C  
ATOM   3576  O   ARG A 422      53.650  79.444  49.541  1.00  0.00           O  
ATOM   3577  CB  ARG A 422      50.676  79.411  48.219  1.00  0.00           C  
ATOM   3578  CG  ARG A 422      50.004  79.580  46.867  1.00  0.00           C  
ATOM   3579  CD  ARG A 422      48.853  80.515  46.951  1.00  0.00           C  
ATOM   3580  NE  ARG A 422      48.165  80.651  45.675  1.00  0.00           N  
ATOM   3581  CZ  ARG A 422      47.200  81.560  45.418  1.00  0.00           C  
ATOM   3582  NH1 ARG A 422      46.822  82.409  46.352  1.00  0.00           N1+
ATOM   3583  NH2 ARG A 422      46.631  81.595  44.224  1.00  0.00           N  
ATOM   3584  H   ARG A 422      50.505  76.857  48.115  1.00  0.00           H  
ATOM   3585  HA  ARG A 422      52.531  78.750  47.397  1.00  0.00           H  
ATOM   3586 1HB  ARG A 422      49.924  79.027  48.909  1.00  0.00           H  
ATOM   3587 2HB  ARG A 422      50.966  80.400  48.571  1.00  0.00           H  
ATOM   3588 1HG  ARG A 422      50.722  79.989  46.155  1.00  0.00           H  
ATOM   3589 2HG  ARG A 422      49.645  78.620  46.504  1.00  0.00           H  
ATOM   3590 1HD  ARG A 422      48.139  80.138  47.686  1.00  0.00           H  
ATOM   3591 2HD  ARG A 422      49.207  81.497  47.256  1.00  0.00           H  
ATOM   3592  HE  ARG A 422      48.418  80.003  44.932  1.00  0.00           H  
ATOM   3593 1HH1 ARG A 422      47.253  82.383  47.265  1.00  0.00           H  
ATOM   3594 2HH1 ARG A 422      46.099  83.088  46.153  1.00  0.00           H  
ATOM   3595 1HH2 ARG A 422      46.918  80.948  43.502  1.00  0.00           H  
ATOM   3596 2HH2 ARG A 422      45.908  82.273  44.028  1.00  0.00           H  
ATOM   3597  N   LEU A 423      52.202  78.095  50.606  1.00  0.00           N  
ATOM   3598  CA  LEU A 423      52.841  78.283  51.896  1.00  0.00           C  
ATOM   3599  C   LEU A 423      54.267  77.747  51.886  1.00  0.00           C  
ATOM   3600  O   LEU A 423      55.190  78.425  52.341  1.00  0.00           O  
ATOM   3601  CB  LEU A 423      52.027  77.583  52.993  1.00  0.00           C  
ATOM   3602  CG  LEU A 423      52.601  77.685  54.411  1.00  0.00           C  
ATOM   3603  CD1 LEU A 423      52.692  79.150  54.819  1.00  0.00           C  
ATOM   3604  CD2 LEU A 423      51.717  76.905  55.374  1.00  0.00           C  
ATOM   3605  H   LEU A 423      51.375  77.510  50.539  1.00  0.00           H  
ATOM   3606  HA  LEU A 423      52.877  79.351  52.097  1.00  0.00           H  
ATOM   3607 1HB  LEU A 423      51.025  78.011  53.008  1.00  0.00           H  
ATOM   3608 2HB  LEU A 423      51.945  76.526  52.742  1.00  0.00           H  
ATOM   3609  HG  LEU A 423      53.608  77.270  54.428  1.00  0.00           H  
ATOM   3610 1HD1 LEU A 423      53.100  79.221  55.827  1.00  0.00           H  
ATOM   3611 2HD1 LEU A 423      53.345  79.679  54.126  1.00  0.00           H  
ATOM   3612 3HD1 LEU A 423      51.699  79.597  54.797  1.00  0.00           H  
ATOM   3613 1HD2 LEU A 423      52.124  76.977  56.382  1.00  0.00           H  
ATOM   3614 2HD2 LEU A 423      50.708  77.321  55.359  1.00  0.00           H  
ATOM   3615 3HD2 LEU A 423      51.683  75.859  55.068  1.00  0.00           H  
ATOM   3616  N   ALA A 424      54.460  76.536  51.357  1.00  0.00           N  
ATOM   3617  CA  ALA A 424      55.791  75.943  51.336  1.00  0.00           C  
ATOM   3618  C   ALA A 424      56.706  76.716  50.388  1.00  0.00           C  
ATOM   3619  O   ALA A 424      57.872  76.961  50.704  1.00  0.00           O  
ATOM   3620  CB  ALA A 424      55.715  74.479  50.921  1.00  0.00           C  
ATOM   3621  H   ALA A 424      53.673  76.020  50.972  1.00  0.00           H  
ATOM   3622  HA  ALA A 424      56.210  76.007  52.338  1.00  0.00           H  
ATOM   3623 1HB  ALA A 424      56.713  74.043  50.927  1.00  0.00           H  
ATOM   3624 2HB  ALA A 424      55.078  73.940  51.616  1.00  0.00           H  
ATOM   3625 3HB  ALA A 424      55.294  74.411  49.920  1.00  0.00           H  
ATOM   3626  N   GLU A 425      56.173  77.114  49.230  1.00  0.00           N  
ATOM   3627  CA  GLU A 425      56.962  77.824  48.230  1.00  0.00           C  
ATOM   3628  C   GLU A 425      57.379  79.206  48.720  1.00  0.00           C  
ATOM   3629  O   GLU A 425      58.525  79.615  48.528  1.00  0.00           O  
ATOM   3630  CB  GLU A 425      56.170  77.955  46.927  1.00  0.00           C  
ATOM   3631  CG  GLU A 425      56.943  78.595  45.784  1.00  0.00           C  
ATOM   3632  CD  GLU A 425      56.188  78.579  44.485  1.00  0.00           C  
ATOM   3633  OE1 GLU A 425      55.082  78.091  44.469  1.00  0.00           O  
ATOM   3634  OE2 GLU A 425      56.714  79.056  43.507  1.00  0.00           O1-
ATOM   3635  H   GLU A 425      55.204  76.896  49.022  1.00  0.00           H  
ATOM   3636  HA  GLU A 425      57.865  77.248  48.038  1.00  0.00           H  
ATOM   3637 1HB  GLU A 425      55.844  76.969  46.599  1.00  0.00           H  
ATOM   3638 2HB  GLU A 425      55.275  78.553  47.103  1.00  0.00           H  
ATOM   3639 1HG  GLU A 425      57.170  79.628  46.045  1.00  0.00           H  
ATOM   3640 2HG  GLU A 425      57.886  78.067  45.655  1.00  0.00           H  
ATOM   3641  N   GLU A 426      56.458  79.918  49.366  1.00  0.00           N  
ATOM   3642  CA  GLU A 426      56.751  81.247  49.885  1.00  0.00           C  
ATOM   3643  C   GLU A 426      57.769  81.178  51.014  1.00  0.00           C  
ATOM   3644  O   GLU A 426      58.636  82.046  51.130  1.00  0.00           O  
ATOM   3645  CB  GLU A 426      55.471  81.923  50.381  1.00  0.00           C  
ATOM   3646  CG  GLU A 426      54.553  82.419  49.272  1.00  0.00           C  
ATOM   3647  CD  GLU A 426      55.151  83.550  48.478  1.00  0.00           C  
ATOM   3648  OE1 GLU A 426      55.550  84.522  49.074  1.00  0.00           O  
ATOM   3649  OE2 GLU A 426      55.210  83.439  47.277  1.00  0.00           O1-
ATOM   3650  H   GLU A 426      55.525  79.540  49.488  1.00  0.00           H  
ATOM   3651  HA  GLU A 426      57.177  81.843  49.079  1.00  0.00           H  
ATOM   3652 1HB  GLU A 426      54.905  81.225  50.995  1.00  0.00           H  
ATOM   3653 2HB  GLU A 426      55.730  82.777  51.007  1.00  0.00           H  
ATOM   3654 1HG  GLU A 426      54.336  81.593  48.596  1.00  0.00           H  
ATOM   3655 2HG  GLU A 426      53.612  82.749  49.711  1.00  0.00           H  
ATOM   3656  N   ALA A 427      57.678  80.138  51.841  1.00  0.00           N  
ATOM   3657  CA  ALA A 427      58.677  79.939  52.873  1.00  0.00           C  
ATOM   3658  C   ALA A 427      60.040  79.708  52.231  1.00  0.00           C  
ATOM   3659  O   ALA A 427      61.058  80.225  52.698  1.00  0.00           O  
ATOM   3660  CB  ALA A 427      58.298  78.767  53.761  1.00  0.00           C  
ATOM   3661  H   ALA A 427      56.905  79.484  51.759  1.00  0.00           H  
ATOM   3662  HA  ALA A 427      58.727  80.843  53.474  1.00  0.00           H  
ATOM   3663 1HB  ALA A 427      59.049  78.642  54.542  1.00  0.00           H  
ATOM   3664 2HB  ALA A 427      57.329  78.957  54.215  1.00  0.00           H  
ATOM   3665 3HB  ALA A 427      58.244  77.861  53.159  1.00  0.00           H  
ATOM   3666  N   ALA A 428      60.051  78.948  51.135  1.00  0.00           N  
ATOM   3667  CA  ALA A 428      61.281  78.695  50.400  1.00  0.00           C  
ATOM   3668  C   ALA A 428      61.846  79.980  49.812  1.00  0.00           C  
ATOM   3669  O   ALA A 428      63.054  80.204  49.849  1.00  0.00           O  
ATOM   3670  CB  ALA A 428      61.033  77.704  49.284  1.00  0.00           C  
ATOM   3671  H   ALA A 428      59.188  78.518  50.817  1.00  0.00           H  
ATOM   3672  HA  ALA A 428      62.011  78.285  51.095  1.00  0.00           H  
ATOM   3673 1HB  ALA A 428      61.964  77.506  48.760  1.00  0.00           H  
ATOM   3674 2HB  ALA A 428      60.653  76.791  49.698  1.00  0.00           H  
ATOM   3675 3HB  ALA A 428      60.305  78.113  48.587  1.00  0.00           H  
ATOM   3676  N   ARG A 429      60.973  80.833  49.280  1.00  0.00           N  
ATOM   3677  CA  ARG A 429      61.429  82.073  48.673  1.00  0.00           C  
ATOM   3678  C   ARG A 429      62.177  82.929  49.684  1.00  0.00           C  
ATOM   3679  O   ARG A 429      63.219  83.508  49.369  1.00  0.00           O  
ATOM   3680  CB  ARG A 429      60.254  82.862  48.116  1.00  0.00           C  
ATOM   3681  CG  ARG A 429      59.650  82.293  46.841  1.00  0.00           C  
ATOM   3682  CD  ARG A 429      58.513  83.117  46.358  1.00  0.00           C  
ATOM   3683  NE  ARG A 429      58.957  84.390  45.813  1.00  0.00           N  
ATOM   3684  CZ  ARG A 429      58.154  85.449  45.591  1.00  0.00           C  
ATOM   3685  NH1 ARG A 429      56.872  85.373  45.872  1.00  0.00           N1+
ATOM   3686  NH2 ARG A 429      58.656  86.564  45.090  1.00  0.00           N  
ATOM   3687  H   ARG A 429      59.987  80.593  49.257  1.00  0.00           H  
ATOM   3688  HA  ARG A 429      62.107  81.830  47.856  1.00  0.00           H  
ATOM   3689 1HB  ARG A 429      59.462  82.910  48.862  1.00  0.00           H  
ATOM   3690 2HB  ARG A 429      60.568  83.883  47.905  1.00  0.00           H  
ATOM   3691 1HG  ARG A 429      60.410  82.267  46.059  1.00  0.00           H  
ATOM   3692 2HG  ARG A 429      59.287  81.283  47.029  1.00  0.00           H  
ATOM   3693 1HD  ARG A 429      57.980  82.578  45.574  1.00  0.00           H  
ATOM   3694 2HD  ARG A 429      57.833  83.319  47.184  1.00  0.00           H  
ATOM   3695  HE  ARG A 429      59.937  84.486  45.583  1.00  0.00           H  
ATOM   3696 1HH1 ARG A 429      56.488  84.521  46.253  1.00  0.00           H  
ATOM   3697 2HH1 ARG A 429      56.271  86.168  45.707  1.00  0.00           H  
ATOM   3698 1HH2 ARG A 429      59.642  86.623  44.874  1.00  0.00           H  
ATOM   3699 2HH2 ARG A 429      58.056  87.357  44.925  1.00  0.00           H  
ATOM   3700  N   GLN A 430      61.653  83.003  50.903  1.00  0.00           N  
ATOM   3701  CA  GLN A 430      62.340  83.736  51.955  1.00  0.00           C  
ATOM   3702  C   GLN A 430      63.662  83.067  52.312  1.00  0.00           C  
ATOM   3703  O   GLN A 430      64.675  83.743  52.504  1.00  0.00           O  
ATOM   3704  CB  GLN A 430      61.453  83.847  53.198  1.00  0.00           C  
ATOM   3705  CG  GLN A 430      62.026  84.729  54.294  1.00  0.00           C  
ATOM   3706  CD  GLN A 430      62.123  86.184  53.876  1.00  0.00           C  
ATOM   3707  NE2 GLN A 430      63.298  86.774  54.063  1.00  0.00           N  
ATOM   3708  OE1 GLN A 430      61.152  86.770  53.389  1.00  0.00           O  
ATOM   3709  H   GLN A 430      60.759  82.556  51.094  1.00  0.00           H  
ATOM   3710  HA  GLN A 430      62.560  84.739  51.588  1.00  0.00           H  
ATOM   3711 1HB  GLN A 430      60.480  84.250  52.916  1.00  0.00           H  
ATOM   3712 2HB  GLN A 430      61.289  82.855  53.616  1.00  0.00           H  
ATOM   3713 1HG  GLN A 430      61.380  84.669  55.171  1.00  0.00           H  
ATOM   3714 2HG  GLN A 430      63.028  84.378  54.544  1.00  0.00           H  
ATOM   3715 1HE2 GLN A 430      63.422  87.734  53.805  1.00  0.00           H  
ATOM   3716 2HE2 GLN A 430      64.058  86.263  54.460  1.00  0.00           H  
ATOM   3717  N   ALA A 431      63.665  81.735  52.376  1.00  0.00           N  
ATOM   3718  CA  ALA A 431      64.881  81.003  52.705  1.00  0.00           C  
ATOM   3719  C   ALA A 431      65.943  81.222  51.633  1.00  0.00           C  
ATOM   3720  O   ALA A 431      67.127  81.336  51.948  1.00  0.00           O  
ATOM   3721  CB  ALA A 431      64.587  79.519  52.860  1.00  0.00           C  
ATOM   3722  H   ALA A 431      62.805  81.220  52.210  1.00  0.00           H  
ATOM   3723  HA  ALA A 431      65.265  81.387  53.648  1.00  0.00           H  
ATOM   3724 1HB  ALA A 431      65.500  78.992  53.127  1.00  0.00           H  
ATOM   3725 2HB  ALA A 431      63.844  79.382  53.641  1.00  0.00           H  
ATOM   3726 3HB  ALA A 431      64.202  79.129  51.926  1.00  0.00           H  
ATOM   3727  N   GLU A 432      65.523  81.311  50.371  1.00  0.00           N  
ATOM   3728  CA  GLU A 432      66.468  81.502  49.276  1.00  0.00           C  
ATOM   3729  C   GLU A 432      67.209  82.820  49.431  1.00  0.00           C  
ATOM   3730  O   GLU A 432      68.431  82.874  49.283  1.00  0.00           O  
ATOM   3731  CB  GLU A 432      65.746  81.465  47.927  1.00  0.00           C  
ATOM   3732  CG  GLU A 432      66.667  81.573  46.719  1.00  0.00           C  
ATOM   3733  CD  GLU A 432      65.935  81.439  45.413  1.00  0.00           C  
ATOM   3734  OE1 GLU A 432      64.750  81.213  45.439  1.00  0.00           O  
ATOM   3735  OE2 GLU A 432      66.563  81.564  44.388  1.00  0.00           O1-
ATOM   3736  H   GLU A 432      64.532  81.213  50.167  1.00  0.00           H  
ATOM   3737  HA  GLU A 432      67.198  80.693  49.302  1.00  0.00           H  
ATOM   3738 1HB  GLU A 432      65.188  80.533  47.840  1.00  0.00           H  
ATOM   3739 2HB  GLU A 432      65.030  82.282  47.875  1.00  0.00           H  
ATOM   3740 1HG  GLU A 432      67.171  82.537  46.743  1.00  0.00           H  
ATOM   3741 2HG  GLU A 432      67.428  80.795  46.784  1.00  0.00           H  
ATOM   3742  N   GLU A 433      66.479  83.884  49.759  1.00  0.00           N  
ATOM   3743  CA  GLU A 433      67.117  85.178  49.949  1.00  0.00           C  
ATOM   3744  C   GLU A 433      68.038  85.148  51.161  1.00  0.00           C  
ATOM   3745  O   GLU A 433      69.130  85.721  51.137  1.00  0.00           O  
ATOM   3746  CB  GLU A 433      66.064  86.276  50.116  1.00  0.00           C  
ATOM   3747  CG  GLU A 433      65.322  86.638  48.835  1.00  0.00           C  
ATOM   3748  CD  GLU A 433      66.219  87.250  47.796  1.00  0.00           C  
ATOM   3749  OE1 GLU A 433      66.939  88.163  48.122  1.00  0.00           O  
ATOM   3750  OE2 GLU A 433      66.181  86.806  46.672  1.00  0.00           O1-
ATOM   3751  H   GLU A 433      65.469  83.790  49.847  1.00  0.00           H  
ATOM   3752  HA  GLU A 433      67.718  85.400  49.068  1.00  0.00           H  
ATOM   3753 1HB  GLU A 433      65.324  85.960  50.852  1.00  0.00           H  
ATOM   3754 2HB  GLU A 433      66.538  87.180  50.494  1.00  0.00           H  
ATOM   3755 1HG  GLU A 433      64.870  85.737  48.424  1.00  0.00           H  
ATOM   3756 2HG  GLU A 433      64.523  87.336  49.077  1.00  0.00           H  
ATOM   3757  N   LEU A 434      67.609  84.448  52.210  1.00  0.00           N  
ATOM   3758  CA  LEU A 434      68.411  84.336  53.419  1.00  0.00           C  
ATOM   3759  C   LEU A 434      69.683  83.538  53.167  1.00  0.00           C  
ATOM   3760  O   LEU A 434      70.748  83.895  53.672  1.00  0.00           O  
ATOM   3761  CB  LEU A 434      67.587  83.692  54.541  1.00  0.00           C  
ATOM   3762  CG  LEU A 434      66.423  84.556  55.097  1.00  0.00           C  
ATOM   3763  CD1 LEU A 434      65.541  83.702  55.989  1.00  0.00           C  
ATOM   3764  CD2 LEU A 434      66.986  85.740  55.885  1.00  0.00           C  
ATOM   3765  H   LEU A 434      66.695  84.006  52.171  1.00  0.00           H  
ATOM   3766  HA  LEU A 434      68.704  85.336  53.726  1.00  0.00           H  
ATOM   3767 1HB  LEU A 434      67.160  82.763  54.165  1.00  0.00           H  
ATOM   3768 2HB  LEU A 434      68.252  83.452  55.369  1.00  0.00           H  
ATOM   3769  HG  LEU A 434      65.816  84.923  54.267  1.00  0.00           H  
ATOM   3770 1HD1 LEU A 434      64.717  84.304  56.368  1.00  0.00           H  
ATOM   3771 2HD1 LEU A 434      65.146  82.870  55.412  1.00  0.00           H  
ATOM   3772 3HD1 LEU A 434      66.125  83.323  56.825  1.00  0.00           H  
ATOM   3773 1HD2 LEU A 434      66.162  86.338  56.267  1.00  0.00           H  
ATOM   3774 2HD2 LEU A 434      67.585  85.370  56.718  1.00  0.00           H  
ATOM   3775 3HD2 LEU A 434      67.604  86.358  55.242  1.00  0.00           H  
ATOM   3776  N   ALA A 435      69.588  82.470  52.374  1.00  0.00           N  
ATOM   3777  CA  ALA A 435      70.764  81.670  52.059  1.00  0.00           C  
ATOM   3778  C   ALA A 435      71.777  82.499  51.286  1.00  0.00           C  
ATOM   3779  O   ALA A 435      72.978  82.438  51.553  1.00  0.00           O  
ATOM   3780  CB  ALA A 435      70.379  80.442  51.241  1.00  0.00           C  
ATOM   3781  H   ALA A 435      68.685  82.202  52.001  1.00  0.00           H  
ATOM   3782  HA  ALA A 435      71.221  81.351  52.995  1.00  0.00           H  
ATOM   3783 1HB  ALA A 435      71.270  79.849  51.029  1.00  0.00           H  
ATOM   3784 2HB  ALA A 435      69.667  79.837  51.788  1.00  0.00           H  
ATOM   3785 3HB  ALA A 435      69.927  80.761  50.303  1.00  0.00           H  
ATOM   3786  N   ARG A 436      71.292  83.293  50.333  1.00  0.00           N  
ATOM   3787  CA  ARG A 436      72.178  84.104  49.509  1.00  0.00           C  
ATOM   3788  C   ARG A 436      72.891  85.167  50.333  1.00  0.00           C  
ATOM   3789  O   ARG A 436      74.103  85.355  50.201  1.00  0.00           O  
ATOM   3790  CB  ARG A 436      71.397  84.777  48.389  1.00  0.00           C  
ATOM   3791  CG  ARG A 436      72.238  85.607  47.430  1.00  0.00           C  
ATOM   3792  CD  ARG A 436      71.435  86.100  46.283  1.00  0.00           C  
ATOM   3793  NE  ARG A 436      70.392  87.021  46.706  1.00  0.00           N  
ATOM   3794  CZ  ARG A 436      70.588  88.323  46.989  1.00  0.00           C  
ATOM   3795  NH1 ARG A 436      71.793  88.843  46.889  1.00  0.00           N1+
ATOM   3796  NH2 ARG A 436      69.571  89.077  47.368  1.00  0.00           N  
ATOM   3797  H   ARG A 436      70.292  83.299  50.151  1.00  0.00           H  
ATOM   3798  HA  ARG A 436      72.929  83.449  49.066  1.00  0.00           H  
ATOM   3799 1HB  ARG A 436      70.879  84.020  47.801  1.00  0.00           H  
ATOM   3800 2HB  ARG A 436      70.640  85.433  48.816  1.00  0.00           H  
ATOM   3801 1HG  ARG A 436      72.648  86.468  47.959  1.00  0.00           H  
ATOM   3802 2HG  ARG A 436      73.054  84.998  47.043  1.00  0.00           H  
ATOM   3803 1HD  ARG A 436      72.086  86.623  45.582  1.00  0.00           H  
ATOM   3804 2HD  ARG A 436      70.964  85.258  45.780  1.00  0.00           H  
ATOM   3805  HE  ARG A 436      69.452  86.656  46.796  1.00  0.00           H  
ATOM   3806 1HH1 ARG A 436      72.567  88.265  46.600  1.00  0.00           H  
ATOM   3807 2HH1 ARG A 436      71.940  89.818  47.101  1.00  0.00           H  
ATOM   3808 1HH2 ARG A 436      68.646  88.678  47.444  1.00  0.00           H  
ATOM   3809 2HH2 ARG A 436      69.719  90.053  47.578  1.00  0.00           H  
ATOM   3810  N   GLU A 437      72.145  85.850  51.198  1.00  0.00           N  
ATOM   3811  CA  GLU A 437      72.716  86.914  52.011  1.00  0.00           C  
ATOM   3812  C   GLU A 437      73.631  86.355  53.088  1.00  0.00           C  
ATOM   3813  O   GLU A 437      74.705  86.901  53.351  1.00  0.00           O  
ATOM   3814  CB  GLU A 437      71.604  87.753  52.642  1.00  0.00           C  
ATOM   3815  CG  GLU A 437      70.928  88.705  51.669  1.00  0.00           C  
ATOM   3816  CD  GLU A 437      71.848  89.810  51.234  1.00  0.00           C  
ATOM   3817  OE1 GLU A 437      72.227  90.592  52.071  1.00  0.00           O  
ATOM   3818  OE2 GLU A 437      72.198  89.860  50.079  1.00  0.00           O1-
ATOM   3819  H   GLU A 437      71.155  85.640  51.279  1.00  0.00           H  
ATOM   3820  HA  GLU A 437      73.311  87.560  51.364  1.00  0.00           H  
ATOM   3821 1HB  GLU A 437      70.838  87.091  53.050  1.00  0.00           H  
ATOM   3822 2HB  GLU A 437      72.008  88.338  53.466  1.00  0.00           H  
ATOM   3823 1HG  GLU A 437      70.604  88.146  50.791  1.00  0.00           H  
ATOM   3824 2HG  GLU A 437      70.045  89.132  52.142  1.00  0.00           H  
ATOM   3825  N   ALA A 438      73.217  85.255  53.707  1.00  0.00           N  
ATOM   3826  CA  ALA A 438      74.015  84.626  54.743  1.00  0.00           C  
ATOM   3827  C   ALA A 438      75.337  84.126  54.168  1.00  0.00           C  
ATOM   3828  O   ALA A 438      76.391  84.281  54.788  1.00  0.00           O  
ATOM   3829  CB  ALA A 438      73.233  83.486  55.367  1.00  0.00           C  
ATOM   3830  H   ALA A 438      72.316  84.855  53.467  1.00  0.00           H  
ATOM   3831  HA  ALA A 438      74.238  85.371  55.507  1.00  0.00           H  
ATOM   3832 1HB  ALA A 438      73.819  83.034  56.147  1.00  0.00           H  
ATOM   3833 2HB  ALA A 438      72.304  83.869  55.786  1.00  0.00           H  
ATOM   3834 3HB  ALA A 438      73.007  82.746  54.605  1.00  0.00           H  
ATOM   3835  N   ARG A 439      75.290  83.563  52.960  1.00  0.00           N  
ATOM   3836  CA  ARG A 439      76.502  83.090  52.305  1.00  0.00           C  
ATOM   3837  C   ARG A 439      77.396  84.250  51.887  1.00  0.00           C  
ATOM   3838  O   ARG A 439      78.619  84.177  52.020  1.00  0.00           O  
ATOM   3839  CB  ARG A 439      76.157  82.252  51.083  1.00  0.00           C  
ATOM   3840  CG  ARG A 439      77.349  81.606  50.394  1.00  0.00           C  
ATOM   3841  CD  ARG A 439      76.921  80.605  49.382  1.00  0.00           C  
ATOM   3842  NE  ARG A 439      76.281  81.233  48.236  1.00  0.00           N  
ATOM   3843  CZ  ARG A 439      74.978  81.103  47.921  1.00  0.00           C  
ATOM   3844  NH1 ARG A 439      74.190  80.364  48.672  1.00  0.00           N1+
ATOM   3845  NH2 ARG A 439      74.491  81.715  46.857  1.00  0.00           N  
ATOM   3846  H   ARG A 439      74.393  83.437  52.500  1.00  0.00           H  
ATOM   3847  HA  ARG A 439      77.052  82.466  53.012  1.00  0.00           H  
ATOM   3848 1HB  ARG A 439      75.470  81.457  51.368  1.00  0.00           H  
ATOM   3849 2HB  ARG A 439      75.649  82.875  50.347  1.00  0.00           H  
ATOM   3850 1HG  ARG A 439      77.938  82.371  49.892  1.00  0.00           H  
ATOM   3851 2HG  ARG A 439      77.967  81.099  51.136  1.00  0.00           H  
ATOM   3852 1HD  ARG A 439      77.792  80.053  49.026  1.00  0.00           H  
ATOM   3853 2HD  ARG A 439      76.211  79.913  49.833  1.00  0.00           H  
ATOM   3854  HE  ARG A 439      76.855  81.810  47.635  1.00  0.00           H  
ATOM   3855 1HH1 ARG A 439      74.563  79.897  49.486  1.00  0.00           H  
ATOM   3856 2HH1 ARG A 439      73.214  80.266  48.436  1.00  0.00           H  
ATOM   3857 1HH2 ARG A 439      75.095  82.282  46.279  1.00  0.00           H  
ATOM   3858 2HH2 ARG A 439      73.514  81.617  46.621  1.00  0.00           H  
ATOM   3859  N   ARG A 440      76.784  85.327  51.390  1.00  0.00           N  
ATOM   3860  CA  ARG A 440      77.536  86.506  50.975  1.00  0.00           C  
ATOM   3861  C   ARG A 440      78.295  87.118  52.146  1.00  0.00           C  
ATOM   3862  O   ARG A 440      79.477  87.442  52.025  1.00  0.00           O  
ATOM   3863  CB  ARG A 440      76.612  87.555  50.364  1.00  0.00           C  
ATOM   3864  CG  ARG A 440      77.324  88.806  49.855  1.00  0.00           C  
ATOM   3865  CD  ARG A 440      76.386  89.788  49.211  1.00  0.00           C  
ATOM   3866  NE  ARG A 440      75.438  90.381  50.160  1.00  0.00           N  
ATOM   3867  CZ  ARG A 440      75.736  91.367  51.040  1.00  0.00           C  
ATOM   3868  NH1 ARG A 440      76.956  91.858  51.106  1.00  0.00           N1+
ATOM   3869  NH2 ARG A 440      74.796  91.840  51.839  1.00  0.00           N  
ATOM   3870  H   ARG A 440      75.777  85.319  51.272  1.00  0.00           H  
ATOM   3871  HA  ARG A 440      78.257  86.203  50.216  1.00  0.00           H  
ATOM   3872 1HB  ARG A 440      76.065  87.118  49.531  1.00  0.00           H  
ATOM   3873 2HB  ARG A 440      75.880  87.869  51.107  1.00  0.00           H  
ATOM   3874 1HG  ARG A 440      77.820  89.296  50.690  1.00  0.00           H  
ATOM   3875 2HG  ARG A 440      78.068  88.514  49.115  1.00  0.00           H  
ATOM   3876 1HD  ARG A 440      76.962  90.591  48.754  1.00  0.00           H  
ATOM   3877 2HD  ARG A 440      75.812  89.276  48.438  1.00  0.00           H  
ATOM   3878  HE  ARG A 440      74.470  90.047  50.137  1.00  0.00           H  
ATOM   3879 1HH1 ARG A 440      77.680  91.501  50.500  1.00  0.00           H  
ATOM   3880 2HH1 ARG A 440      77.171  92.592  51.766  1.00  0.00           H  
ATOM   3881 1HH2 ARG A 440      73.851  91.465  51.792  1.00  0.00           H  
ATOM   3882 2HH2 ARG A 440      75.011  92.571  52.499  1.00  0.00           H  
ATOM   3883  N   GLU A 441      77.615  87.265  53.283  1.00  0.00           N  
ATOM   3884  CA  GLU A 441      78.240  87.807  54.486  1.00  0.00           C  
ATOM   3885  C   GLU A 441      79.259  86.837  55.073  1.00  0.00           C  
ATOM   3886  O   GLU A 441      80.271  87.254  55.640  1.00  0.00           O  
ATOM   3887  CB  GLU A 441      77.185  88.155  55.538  1.00  0.00           C  
ATOM   3888  CG  GLU A 441      76.332  89.370  55.199  1.00  0.00           C  
ATOM   3889  CD  GLU A 441      75.377  89.742  56.304  1.00  0.00           C  
ATOM   3890  OE1 GLU A 441      75.099  88.903  57.128  1.00  0.00           O  
ATOM   3891  OE2 GLU A 441      74.937  90.870  56.330  1.00  0.00           O1-
ATOM   3892  H   GLU A 441      76.635  86.997  53.314  1.00  0.00           H  
ATOM   3893  HA  GLU A 441      78.766  88.723  54.214  1.00  0.00           H  
ATOM   3894 1HB  GLU A 441      76.513  87.304  55.671  1.00  0.00           H  
ATOM   3895 2HB  GLU A 441      77.671  88.340  56.495  1.00  0.00           H  
ATOM   3896 1HG  GLU A 441      76.987  90.219  54.999  1.00  0.00           H  
ATOM   3897 2HG  GLU A 441      75.766  89.164  54.290  1.00  0.00           H  
ATOM   3898  N   GLY A 442      78.994  85.539  54.933  1.00  0.00           N  
ATOM   3899  CA  GLY A 442      79.899  84.510  55.430  1.00  0.00           C  
ATOM   3900  C   GLY A 442      79.297  83.751  56.605  1.00  0.00           C  
ATOM   3901  O   GLY A 442      79.962  82.924  57.234  1.00  0.00           O  
ATOM   3902  H   GLY A 442      78.128  85.250  54.494  1.00  0.00           H  
ATOM   3903 1HA  GLY A 442      80.124  83.812  54.622  1.00  0.00           H  
ATOM   3904 2HA  GLY A 442      80.840  84.967  55.730  1.00  0.00           H  
ATOM   3905  N   ASN A 443      78.031  84.020  56.905  1.00  0.00           N  
ATOM   3906  CA  ASN A 443      77.373  83.323  57.993  1.00  0.00           C  
ATOM   3907  C   ASN A 443      76.829  82.013  57.461  1.00  0.00           C  
ATOM   3908  O   ASN A 443      75.667  81.910  57.068  1.00  0.00           O  
ATOM   3909  CB  ASN A 443      76.283  84.176  58.611  1.00  0.00           C  
ATOM   3910  CG  ASN A 443      75.756  83.594  59.893  1.00  0.00           C  
ATOM   3911  ND2 ASN A 443      75.504  84.445  60.859  1.00  0.00           N  
ATOM   3912  OD1 ASN A 443      75.582  82.373  60.016  1.00  0.00           O  
ATOM   3913  H   ASN A 443      77.510  84.689  56.354  1.00  0.00           H  
ATOM   3914  HA  ASN A 443      78.110  83.086  58.762  1.00  0.00           H  
ATOM   3915 1HB  ASN A 443      76.672  85.178  58.808  1.00  0.00           H  
ATOM   3916 2HB  ASN A 443      75.459  84.279  57.904  1.00  0.00           H  
ATOM   3917 1HD2 ASN A 443      75.153  84.118  61.737  1.00  0.00           H  
ATOM   3918 2HD2 ASN A 443      75.661  85.424  60.717  1.00  0.00           H  
ATOM   3919  N   LEU A 444      77.693  81.013  57.421  1.00  0.00           N  
ATOM   3920  CA  LEU A 444      77.360  79.777  56.742  1.00  0.00           C  
ATOM   3921  C   LEU A 444      76.485  78.882  57.609  1.00  0.00           C  
ATOM   3922  O   LEU A 444      75.838  77.964  57.106  1.00  0.00           O  
ATOM   3923  CB  LEU A 444      78.645  79.072  56.301  1.00  0.00           C  
ATOM   3924  CG  LEU A 444      79.522  79.882  55.289  1.00  0.00           C  
ATOM   3925  CD1 LEU A 444      80.818  79.139  55.039  1.00  0.00           C  
ATOM   3926  CD2 LEU A 444      78.755  80.102  53.975  1.00  0.00           C  
ATOM   3927  H   LEU A 444      78.619  81.148  57.815  1.00  0.00           H  
ATOM   3928  HA  LEU A 444      76.789  80.025  55.856  1.00  0.00           H  
ATOM   3929 1HB  LEU A 444      79.253  78.878  57.179  1.00  0.00           H  
ATOM   3930 2HB  LEU A 444      78.384  78.118  55.838  1.00  0.00           H  
ATOM   3931  HG  LEU A 444      79.772  80.852  55.721  1.00  0.00           H  
ATOM   3932 1HD1 LEU A 444      81.436  79.708  54.351  1.00  0.00           H  
ATOM   3933 2HD1 LEU A 444      81.351  79.013  55.981  1.00  0.00           H  
ATOM   3934 3HD1 LEU A 444      80.605  78.165  54.610  1.00  0.00           H  
ATOM   3935 1HD2 LEU A 444      79.382  80.667  53.284  1.00  0.00           H  
ATOM   3936 2HD2 LEU A 444      78.508  79.143  53.534  1.00  0.00           H  
ATOM   3937 3HD2 LEU A 444      77.843  80.658  54.159  1.00  0.00           H  
ATOM   3938  N   GLU A 445      76.416  79.174  58.907  1.00  0.00           N  
ATOM   3939  CA  GLU A 445      75.493  78.445  59.769  1.00  0.00           C  
ATOM   3940  C   GLU A 445      74.063  78.768  59.337  1.00  0.00           C  
ATOM   3941  O   GLU A 445      73.242  77.866  59.149  1.00  0.00           O  
ATOM   3942  CB  GLU A 445      75.689  78.830  61.241  1.00  0.00           C  
ATOM   3943  CG  GLU A 445      74.702  78.165  62.219  1.00  0.00           C  
ATOM   3944  CD  GLU A 445      74.912  76.670  62.378  1.00  0.00           C  
ATOM   3945  OE1 GLU A 445      76.043  76.262  62.466  1.00  0.00           O  
ATOM   3946  OE2 GLU A 445      73.945  75.940  62.413  1.00  0.00           O1-
ATOM   3947  H   GLU A 445      76.995  79.911  59.287  1.00  0.00           H  
ATOM   3948  HA  GLU A 445      75.660  77.375  59.649  1.00  0.00           H  
ATOM   3949 1HB  GLU A 445      76.699  78.566  61.552  1.00  0.00           H  
ATOM   3950 2HB  GLU A 445      75.588  79.909  61.349  1.00  0.00           H  
ATOM   3951 1HG  GLU A 445      74.810  78.639  63.195  1.00  0.00           H  
ATOM   3952 2HG  GLU A 445      73.687  78.348  61.875  1.00  0.00           H  
ATOM   3953  N   LEU A 446      73.781  80.062  59.145  1.00  0.00           N  
ATOM   3954  CA  LEU A 446      72.463  80.491  58.691  1.00  0.00           C  
ATOM   3955  C   LEU A 446      72.212  80.059  57.257  1.00  0.00           C  
ATOM   3956  O   LEU A 446      71.095  79.679  56.906  1.00  0.00           O  
ATOM   3957  CB  LEU A 446      72.311  82.021  58.764  1.00  0.00           C  
ATOM   3958  CG  LEU A 446      72.255  82.682  60.159  1.00  0.00           C  
ATOM   3959  CD1 LEU A 446      72.280  84.197  59.984  1.00  0.00           C  
ATOM   3960  CD2 LEU A 446      70.991  82.274  60.884  1.00  0.00           C  
ATOM   3961  H   LEU A 446      74.496  80.759  59.326  1.00  0.00           H  
ATOM   3962  HA  LEU A 446      71.712  80.023  59.322  1.00  0.00           H  
ATOM   3963 1HB  LEU A 446      73.156  82.463  58.243  1.00  0.00           H  
ATOM   3964 2HB  LEU A 446      71.404  82.302  58.231  1.00  0.00           H  
ATOM   3965  HG  LEU A 446      73.124  82.382  60.742  1.00  0.00           H  
ATOM   3966 1HD1 LEU A 446      72.248  84.677  60.962  1.00  0.00           H  
ATOM   3967 2HD1 LEU A 446      73.187  84.493  59.466  1.00  0.00           H  
ATOM   3968 3HD1 LEU A 446      71.413  84.508  59.400  1.00  0.00           H  
ATOM   3969 1HD2 LEU A 446      70.968  82.762  61.851  1.00  0.00           H  
ATOM   3970 2HD2 LEU A 446      70.122  82.588  60.304  1.00  0.00           H  
ATOM   3971 3HD2 LEU A 446      70.967  81.196  61.022  1.00  0.00           H  
ATOM   3972  N   ALA A 447      73.244  80.126  56.420  1.00  0.00           N  
ATOM   3973  CA  ALA A 447      73.060  79.773  55.020  1.00  0.00           C  
ATOM   3974  C   ALA A 447      72.646  78.318  54.884  1.00  0.00           C  
ATOM   3975  O   ALA A 447      71.715  78.003  54.146  1.00  0.00           O  
ATOM   3976  CB  ALA A 447      74.333  80.016  54.232  1.00  0.00           C  
ATOM   3977  H   ALA A 447      74.147  80.448  56.753  1.00  0.00           H  
ATOM   3978  HA  ALA A 447      72.264  80.395  54.617  1.00  0.00           H  
ATOM   3979 1HB  ALA A 447      74.158  79.763  53.190  1.00  0.00           H  
ATOM   3980 2HB  ALA A 447      74.623  81.063  54.311  1.00  0.00           H  
ATOM   3981 3HB  ALA A 447      75.124  79.389  54.627  1.00  0.00           H  
ATOM   3982  N   LEU A 448      73.311  77.428  55.615  1.00  0.00           N  
ATOM   3983  CA  LEU A 448      72.996  76.013  55.496  1.00  0.00           C  
ATOM   3984  C   LEU A 448      71.599  75.712  56.032  1.00  0.00           C  
ATOM   3985  O   LEU A 448      70.859  74.930  55.433  1.00  0.00           O  
ATOM   3986  CB  LEU A 448      74.035  75.175  56.250  1.00  0.00           C  
ATOM   3987  CG  LEU A 448      75.442  75.150  55.639  1.00  0.00           C  
ATOM   3988  CD1 LEU A 448      76.404  74.473  56.605  1.00  0.00           C  
ATOM   3989  CD2 LEU A 448      75.401  74.416  54.305  1.00  0.00           C  
ATOM   3990  H   LEU A 448      74.061  77.727  56.230  1.00  0.00           H  
ATOM   3991  HA  LEU A 448      73.002  75.752  54.441  1.00  0.00           H  
ATOM   3992 1HB  LEU A 448      74.121  75.562  57.264  1.00  0.00           H  
ATOM   3993 2HB  LEU A 448      73.678  74.147  56.306  1.00  0.00           H  
ATOM   3994  HG  LEU A 448      75.789  76.170  55.482  1.00  0.00           H  
ATOM   3995 1HD1 LEU A 448      77.403  74.455  56.170  1.00  0.00           H  
ATOM   3996 2HD1 LEU A 448      76.426  75.028  57.542  1.00  0.00           H  
ATOM   3997 3HD1 LEU A 448      76.072  73.452  56.794  1.00  0.00           H  
ATOM   3998 1HD2 LEU A 448      76.402  74.399  53.870  1.00  0.00           H  
ATOM   3999 2HD2 LEU A 448      75.056  73.395  54.462  1.00  0.00           H  
ATOM   4000 3HD2 LEU A 448      74.721  74.931  53.628  1.00  0.00           H  
ATOM   4001  N   LYS A 449      71.210  76.371  57.121  1.00  0.00           N  
ATOM   4002  CA  LYS A 449      69.859  76.205  57.646  1.00  0.00           C  
ATOM   4003  C   LYS A 449      68.819  76.636  56.614  1.00  0.00           C  
ATOM   4004  O   LYS A 449      67.800  75.969  56.427  1.00  0.00           O  
ATOM   4005  CB  LYS A 449      69.682  77.002  58.940  1.00  0.00           C  
ATOM   4006  CG  LYS A 449      70.300  76.348  60.169  1.00  0.00           C  
ATOM   4007  CD  LYS A 449      70.259  77.281  61.371  1.00  0.00           C  
ATOM   4008  CE  LYS A 449      68.847  77.416  61.921  1.00  0.00           C  
ATOM   4009  NZ  LYS A 449      68.390  76.170  62.593  1.00  0.00           N1+
ATOM   4010  H   LYS A 449      71.861  76.982  57.605  1.00  0.00           H  
ATOM   4011  HA  LYS A 449      69.700  75.148  57.861  1.00  0.00           H  
ATOM   4012 1HB  LYS A 449      70.133  77.988  58.824  1.00  0.00           H  
ATOM   4013 2HB  LYS A 449      68.620  77.147  59.136  1.00  0.00           H  
ATOM   4014 1HG  LYS A 449      69.753  75.435  60.411  1.00  0.00           H  
ATOM   4015 2HG  LYS A 449      71.336  76.083  59.960  1.00  0.00           H  
ATOM   4016 1HD  LYS A 449      70.910  76.894  62.155  1.00  0.00           H  
ATOM   4017 2HD  LYS A 449      70.620  78.266  61.078  1.00  0.00           H  
ATOM   4018 1HE  LYS A 449      68.813  78.234  62.639  1.00  0.00           H  
ATOM   4019 2HE  LYS A 449      68.161  77.648  61.107  1.00  0.00           H  
ATOM   4020 1HZ  LYS A 449      67.450  76.301  62.941  1.00  0.00           H  
ATOM   4021 2HZ  LYS A 449      68.398  75.406  61.929  1.00  0.00           H  
ATOM   4022 3HZ  LYS A 449      69.008  75.954  63.361  1.00  0.00           H  
ATOM   4023  N   ALA A 450      69.087  77.743  55.930  1.00  0.00           N  
ATOM   4024  CA  ALA A 450      68.171  78.252  54.920  1.00  0.00           C  
ATOM   4025  C   ALA A 450      67.994  77.246  53.789  1.00  0.00           C  
ATOM   4026  O   ALA A 450      66.902  77.108  53.231  1.00  0.00           O  
ATOM   4027  CB  ALA A 450      68.683  79.573  54.381  1.00  0.00           C  
ATOM   4028  H   ALA A 450      69.938  78.258  56.133  1.00  0.00           H  
ATOM   4029  HA  ALA A 450      67.204  78.403  55.382  1.00  0.00           H  
ATOM   4030 1HB  ALA A 450      67.985  79.959  53.646  1.00  0.00           H  
ATOM   4031 2HB  ALA A 450      68.784  80.287  55.196  1.00  0.00           H  
ATOM   4032 3HB  ALA A 450      69.654  79.418  53.918  1.00  0.00           H  
ATOM   4033  N   LEU A 451      69.064  76.536  53.455  1.00  0.00           N  
ATOM   4034  CA  LEU A 451      69.024  75.597  52.345  1.00  0.00           C  
ATOM   4035  C   LEU A 451      68.296  74.306  52.738  1.00  0.00           C  
ATOM   4036  O   LEU A 451      67.747  73.614  51.875  1.00  0.00           O  
ATOM   4037  CB  LEU A 451      70.450  75.273  51.880  1.00  0.00           C  
ATOM   4038  CG  LEU A 451      71.264  76.462  51.355  1.00  0.00           C  
ATOM   4039  CD1 LEU A 451      72.704  76.027  51.123  1.00  0.00           C  
ATOM   4040  CD2 LEU A 451      70.636  76.982  50.072  1.00  0.00           C  
ATOM   4041  H   LEU A 451      69.935  76.678  53.957  1.00  0.00           H  
ATOM   4042  HA  LEU A 451      68.462  76.053  51.534  1.00  0.00           H  
ATOM   4043 1HB  LEU A 451      70.997  74.839  52.715  1.00  0.00           H  
ATOM   4044 2HB  LEU A 451      70.395  74.531  51.085  1.00  0.00           H  
ATOM   4045  HG  LEU A 451      71.273  77.256  52.103  1.00  0.00           H  
ATOM   4046 1HD1 LEU A 451      73.283  76.872  50.749  1.00  0.00           H  
ATOM   4047 2HD1 LEU A 451      73.137  75.678  52.060  1.00  0.00           H  
ATOM   4048 3HD1 LEU A 451      72.726  75.221  50.389  1.00  0.00           H  
ATOM   4049 1HD2 LEU A 451      71.215  77.827  49.699  1.00  0.00           H  
ATOM   4050 2HD2 LEU A 451      70.628  76.189  49.322  1.00  0.00           H  
ATOM   4051 3HD2 LEU A 451      69.613  77.303  50.271  1.00  0.00           H  
ATOM   4052  N   GLN A 452      68.228  74.013  54.043  1.00  0.00           N  
ATOM   4053  CA  GLN A 452      67.383  72.917  54.537  1.00  0.00           C  
ATOM   4054  C   GLN A 452      65.938  73.180  54.163  1.00  0.00           C  
ATOM   4055  O   GLN A 452      65.211  72.274  53.756  1.00  0.00           O  
ATOM   4056  CB  GLN A 452      67.445  72.806  56.071  1.00  0.00           C  
ATOM   4057  CG  GLN A 452      66.564  71.681  56.695  1.00  0.00           C  
ATOM   4058  CD  GLN A 452      67.115  70.268  56.540  1.00  0.00           C  
ATOM   4059  NE2 GLN A 452      66.413  69.398  55.812  1.00  0.00           N  
ATOM   4060  OE1 GLN A 452      68.170  69.969  57.098  1.00  0.00           O  
ATOM   4061  H   GLN A 452      68.768  74.565  54.704  1.00  0.00           H  
ATOM   4062  HA  GLN A 452      67.700  71.983  54.077  1.00  0.00           H  
ATOM   4063 1HB  GLN A 452      68.467  72.666  56.392  1.00  0.00           H  
ATOM   4064 2HB  GLN A 452      67.104  73.740  56.506  1.00  0.00           H  
ATOM   4065 1HG  GLN A 452      66.460  71.883  57.760  1.00  0.00           H  
ATOM   4066 2HG  GLN A 452      65.588  71.708  56.223  1.00  0.00           H  
ATOM   4067 1HE2 GLN A 452      66.752  68.448  55.702  1.00  0.00           H  
ATOM   4068 2HE2 GLN A 452      65.541  69.669  55.384  1.00  0.00           H  
ATOM   4069  N   ILE A 453      65.534  74.438  54.307  1.00  0.00           N  
ATOM   4070  CA  ILE A 453      64.161  74.858  54.068  1.00  0.00           C  
ATOM   4071  C   ILE A 453      63.790  74.709  52.607  1.00  0.00           C  
ATOM   4072  O   ILE A 453      62.692  74.253  52.288  1.00  0.00           O  
ATOM   4073  CB  ILE A 453      63.947  76.319  54.506  1.00  0.00           C  
ATOM   4074  CG1 ILE A 453      64.122  76.453  56.019  1.00  0.00           C  
ATOM   4075  CG2 ILE A 453      62.571  76.804  54.079  1.00  0.00           C  
ATOM   4076  CD1 ILE A 453      64.374  77.871  56.481  1.00  0.00           C  
ATOM   4077  H   ILE A 453      66.212  75.122  54.630  1.00  0.00           H  
ATOM   4078  HA  ILE A 453      63.500  74.220  54.654  1.00  0.00           H  
ATOM   4079  HB  ILE A 453      64.704  76.951  54.043  1.00  0.00           H  
ATOM   4080 1HG1 ILE A 453      63.228  76.083  56.523  1.00  0.00           H  
ATOM   4081 2HG1 ILE A 453      64.959  75.836  56.346  1.00  0.00           H  
ATOM   4082 1HG2 ILE A 453      62.435  77.838  54.396  1.00  0.00           H  
ATOM   4083 2HG2 ILE A 453      62.482  76.742  52.995  1.00  0.00           H  
ATOM   4084 3HG2 ILE A 453      61.804  76.180  54.540  1.00  0.00           H  
ATOM   4085 1HD1 ILE A 453      64.488  77.886  57.565  1.00  0.00           H  
ATOM   4086 2HD1 ILE A 453      65.284  78.250  56.014  1.00  0.00           H  
ATOM   4087 3HD1 ILE A 453      63.531  78.499  56.196  1.00  0.00           H  
ATOM   4088  N   LEU A 454      64.698  75.092  51.716  1.00  0.00           N  
ATOM   4089  CA  LEU A 454      64.418  74.986  50.293  1.00  0.00           C  
ATOM   4090  C   LEU A 454      64.118  73.532  49.942  1.00  0.00           C  
ATOM   4091  O   LEU A 454      63.191  73.240  49.185  1.00  0.00           O  
ATOM   4092  CB  LEU A 454      65.608  75.494  49.469  1.00  0.00           C  
ATOM   4093  CG  LEU A 454      65.941  76.984  49.629  1.00  0.00           C  
ATOM   4094  CD1 LEU A 454      67.140  77.333  48.759  1.00  0.00           C  
ATOM   4095  CD2 LEU A 454      64.727  77.817  49.247  1.00  0.00           C  
ATOM   4096  H   LEU A 454      65.578  75.483  52.042  1.00  0.00           H  
ATOM   4097  HA  LEU A 454      63.550  75.592  50.051  1.00  0.00           H  
ATOM   4098 1HB  LEU A 454      66.493  74.926  49.749  1.00  0.00           H  
ATOM   4099 2HB  LEU A 454      65.404  75.311  48.414  1.00  0.00           H  
ATOM   4100  HG  LEU A 454      66.211  77.186  50.666  1.00  0.00           H  
ATOM   4101 1HD1 LEU A 454      67.377  78.391  48.872  1.00  0.00           H  
ATOM   4102 2HD1 LEU A 454      67.999  76.736  49.064  1.00  0.00           H  
ATOM   4103 3HD1 LEU A 454      66.904  77.124  47.716  1.00  0.00           H  
ATOM   4104 1HD2 LEU A 454      64.963  78.876  49.362  1.00  0.00           H  
ATOM   4105 2HD2 LEU A 454      64.457  77.617  48.211  1.00  0.00           H  
ATOM   4106 3HD2 LEU A 454      63.890  77.560  49.898  1.00  0.00           H  
ATOM   4107  N   VAL A 455      64.868  72.613  50.547  1.00  0.00           N  
ATOM   4108  CA  VAL A 455      64.642  71.191  50.323  1.00  0.00           C  
ATOM   4109  C   VAL A 455      63.335  70.728  50.949  1.00  0.00           C  
ATOM   4110  O   VAL A 455      62.573  69.989  50.323  1.00  0.00           O  
ATOM   4111  CB  VAL A 455      65.806  70.369  50.906  1.00  0.00           C  
ATOM   4112  CG1 VAL A 455      65.493  68.881  50.840  1.00  0.00           C  
ATOM   4113  CG2 VAL A 455      67.091  70.685  50.157  1.00  0.00           C  
ATOM   4114  H   VAL A 455      65.628  72.913  51.153  1.00  0.00           H  
ATOM   4115  HA  VAL A 455      64.589  71.021  49.247  1.00  0.00           H  
ATOM   4116  HB  VAL A 455      65.928  70.625  51.959  1.00  0.00           H  
ATOM   4117 1HG1 VAL A 455      66.326  68.315  51.257  1.00  0.00           H  
ATOM   4118 2HG1 VAL A 455      64.590  68.673  51.414  1.00  0.00           H  
ATOM   4119 3HG1 VAL A 455      65.341  68.589  49.801  1.00  0.00           H  
ATOM   4120 1HG2 VAL A 455      67.909  70.100  50.574  1.00  0.00           H  
ATOM   4121 2HG2 VAL A 455      66.968  70.433  49.103  1.00  0.00           H  
ATOM   4122 3HG2 VAL A 455      67.317  71.747  50.253  1.00  0.00           H  
ATOM   4123  N   ASN A 456      63.072  71.162  52.179  1.00  0.00           N  
ATOM   4124  CA  ASN A 456      61.853  70.760  52.863  1.00  0.00           C  
ATOM   4125  C   ASN A 456      60.635  71.228  52.078  1.00  0.00           C  
ATOM   4126  O   ASN A 456      59.639  70.509  51.964  1.00  0.00           O  
ATOM   4127  CB  ASN A 456      61.808  71.329  54.269  1.00  0.00           C  
ATOM   4128  CG  ASN A 456      62.837  70.737  55.198  1.00  0.00           C  
ATOM   4129  ND2 ASN A 456      62.958  71.341  56.351  1.00  0.00           N  
ATOM   4130  OD1 ASN A 456      63.510  69.740  54.897  1.00  0.00           O  
ATOM   4131  H   ASN A 456      63.739  71.762  52.655  1.00  0.00           H  
ATOM   4132  HA  ASN A 456      61.818  69.671  52.912  1.00  0.00           H  
ATOM   4133 1HB  ASN A 456      61.958  72.409  54.224  1.00  0.00           H  
ATOM   4134 2HB  ASN A 456      60.823  71.154  54.695  1.00  0.00           H  
ATOM   4135 1HD2 ASN A 456      63.610  71.006  57.033  1.00  0.00           H  
ATOM   4136 2HD2 ASN A 456      62.393  72.139  56.558  1.00  0.00           H  
ATOM   4137  N   ALA A 457      60.715  72.436  51.527  1.00  0.00           N  
ATOM   4138  CA  ALA A 457      59.643  72.961  50.698  1.00  0.00           C  
ATOM   4139  C   ALA A 457      59.509  72.147  49.424  1.00  0.00           C  
ATOM   4140  O   ALA A 457      58.396  71.848  48.990  1.00  0.00           O  
ATOM   4141  CB  ALA A 457      59.904  74.410  50.365  1.00  0.00           C  
ATOM   4142  H   ALA A 457      61.537  73.006  51.697  1.00  0.00           H  
ATOM   4143  HA  ALA A 457      58.710  72.882  51.250  1.00  0.00           H  
ATOM   4144 1HB  ALA A 457      59.090  74.789  49.756  1.00  0.00           H  
ATOM   4145 2HB  ALA A 457      59.978  74.993  51.279  1.00  0.00           H  
ATOM   4146 3HB  ALA A 457      60.836  74.481  49.816  1.00  0.00           H  
ATOM   4147  N   ALA A 458      60.645  71.762  48.840  1.00  0.00           N  
ATOM   4148  CA  ALA A 458      60.640  70.948  47.631  1.00  0.00           C  
ATOM   4149  C   ALA A 458      59.924  69.636  47.890  1.00  0.00           C  
ATOM   4150  O   ALA A 458      59.155  69.167  47.051  1.00  0.00           O  
ATOM   4151  CB  ALA A 458      62.058  70.694  47.154  1.00  0.00           C  
ATOM   4152  H   ALA A 458      61.532  72.062  49.232  1.00  0.00           H  
ATOM   4153  HA  ALA A 458      60.094  71.485  46.857  1.00  0.00           H  
ATOM   4154 1HB  ALA A 458      62.029  70.099  46.243  1.00  0.00           H  
ATOM   4155 2HB  ALA A 458      62.552  71.637  46.955  1.00  0.00           H  
ATOM   4156 3HB  ALA A 458      62.605  70.159  47.922  1.00  0.00           H  
ATOM   4157  N   TYR A 459      60.150  69.059  49.069  1.00  0.00           N  
ATOM   4158  CA  TYR A 459      59.472  67.829  49.458  1.00  0.00           C  
ATOM   4159  C   TYR A 459      57.968  68.023  49.474  1.00  0.00           C  
ATOM   4160  O   TYR A 459      57.224  67.213  48.919  1.00  0.00           O  
ATOM   4161  CB  TYR A 459      59.942  67.352  50.830  1.00  0.00           C  
ATOM   4162  CG  TYR A 459      59.230  66.113  51.302  1.00  0.00           C  
ATOM   4163  CD1 TYR A 459      59.494  64.887  50.712  1.00  0.00           C  
ATOM   4164  CD2 TYR A 459      58.305  66.206  52.333  1.00  0.00           C  
ATOM   4165  CE1 TYR A 459      58.835  63.757  51.153  1.00  0.00           C  
ATOM   4166  CE2 TYR A 459      57.649  65.080  52.773  1.00  0.00           C  
ATOM   4167  CZ  TYR A 459      57.909  63.858  52.188  1.00  0.00           C  
ATOM   4168  OH  TYR A 459      57.252  62.733  52.631  1.00  0.00           O  
ATOM   4169  H   TYR A 459      60.821  69.483  49.703  1.00  0.00           H  
ATOM   4170  HA  TYR A 459      59.698  67.060  48.721  1.00  0.00           H  
ATOM   4171 1HB  TYR A 459      61.002  67.156  50.813  1.00  0.00           H  
ATOM   4172 2HB  TYR A 459      59.773  68.128  51.561  1.00  0.00           H  
ATOM   4173  HD1 TYR A 459      60.219  64.814  49.903  1.00  0.00           H  
ATOM   4174  HD2 TYR A 459      58.099  67.170  52.795  1.00  0.00           H  
ATOM   4175  HE1 TYR A 459      59.038  62.792  50.692  1.00  0.00           H  
ATOM   4176  HE2 TYR A 459      56.927  65.154  53.583  1.00  0.00           H  
ATOM   4177  HH  TYR A 459      57.435  62.001  52.036  1.00  0.00           H  
ATOM   4178  N   VAL A 460      57.516  69.098  50.112  1.00  0.00           N  
ATOM   4179  CA  VAL A 460      56.089  69.360  50.199  1.00  0.00           C  
ATOM   4180  C   VAL A 460      55.490  69.584  48.820  1.00  0.00           C  
ATOM   4181  O   VAL A 460      54.425  69.053  48.509  1.00  0.00           O  
ATOM   4182  CB  VAL A 460      55.808  70.579  51.093  1.00  0.00           C  
ATOM   4183  CG1 VAL A 460      54.329  70.957  51.022  1.00  0.00           C  
ATOM   4184  CG2 VAL A 460      56.202  70.245  52.503  1.00  0.00           C  
ATOM   4185  H   VAL A 460      58.180  69.723  50.559  1.00  0.00           H  
ATOM   4186  HA  VAL A 460      55.606  68.491  50.647  1.00  0.00           H  
ATOM   4187  HB  VAL A 460      56.389  71.434  50.742  1.00  0.00           H  
ATOM   4188 1HG1 VAL A 460      54.147  71.816  51.657  1.00  0.00           H  
ATOM   4189 2HG1 VAL A 460      54.063  71.205  50.000  1.00  0.00           H  
ATOM   4190 3HG1 VAL A 460      53.720  70.122  51.362  1.00  0.00           H  
ATOM   4191 1HG2 VAL A 460      56.007  71.097  53.148  1.00  0.00           H  
ATOM   4192 2HG2 VAL A 460      55.622  69.396  52.834  1.00  0.00           H  
ATOM   4193 3HG2 VAL A 460      57.262  69.992  52.538  1.00  0.00           H  
ATOM   4194  N   LEU A 461      56.178  70.363  47.992  1.00  0.00           N  
ATOM   4195  CA  LEU A 461      55.680  70.669  46.663  1.00  0.00           C  
ATOM   4196  C   LEU A 461      55.606  69.402  45.827  1.00  0.00           C  
ATOM   4197  O   LEU A 461      54.660  69.208  45.064  1.00  0.00           O  
ATOM   4198  CB  LEU A 461      56.585  71.699  45.974  1.00  0.00           C  
ATOM   4199  CG  LEU A 461      56.121  73.158  46.065  1.00  0.00           C  
ATOM   4200  CD1 LEU A 461      54.895  73.358  45.185  1.00  0.00           C  
ATOM   4201  CD2 LEU A 461      55.814  73.503  47.515  1.00  0.00           C  
ATOM   4202  H   LEU A 461      57.062  70.760  48.297  1.00  0.00           H  
ATOM   4203  HA  LEU A 461      54.678  71.079  46.750  1.00  0.00           H  
ATOM   4204 1HB  LEU A 461      57.579  71.639  46.415  1.00  0.00           H  
ATOM   4205 2HB  LEU A 461      56.663  71.441  44.918  1.00  0.00           H  
ATOM   4206  HG  LEU A 461      56.907  73.815  45.693  1.00  0.00           H  
ATOM   4207 1HD1 LEU A 461      54.565  74.394  45.250  1.00  0.00           H  
ATOM   4208 2HD1 LEU A 461      55.148  73.122  44.152  1.00  0.00           H  
ATOM   4209 3HD1 LEU A 461      54.095  72.701  45.522  1.00  0.00           H  
ATOM   4210 1HD2 LEU A 461      55.486  74.541  47.581  1.00  0.00           H  
ATOM   4211 2HD2 LEU A 461      55.025  72.848  47.887  1.00  0.00           H  
ATOM   4212 3HD2 LEU A 461      56.712  73.369  48.118  1.00  0.00           H  
ATOM   4213  N   ALA A 462      56.592  68.523  45.996  1.00  0.00           N  
ATOM   4214  CA  ALA A 462      56.630  67.258  45.279  1.00  0.00           C  
ATOM   4215  C   ALA A 462      55.428  66.388  45.620  1.00  0.00           C  
ATOM   4216  O   ALA A 462      54.803  65.806  44.731  1.00  0.00           O  
ATOM   4217  CB  ALA A 462      57.903  66.511  45.627  1.00  0.00           C  
ATOM   4218  H   ALA A 462      57.354  68.751  46.625  1.00  0.00           H  
ATOM   4219  HA  ALA A 462      56.611  67.471  44.211  1.00  0.00           H  
ATOM   4220 1HB  ALA A 462      57.943  65.575  45.070  1.00  0.00           H  
ATOM   4221 2HB  ALA A 462      58.756  67.130  45.374  1.00  0.00           H  
ATOM   4222 3HB  ALA A 462      57.919  66.298  46.691  1.00  0.00           H  
ATOM   4223  N   GLU A 463      55.094  66.313  46.911  1.00  0.00           N  
ATOM   4224  CA  GLU A 463      53.977  65.487  47.360  1.00  0.00           C  
ATOM   4225  C   GLU A 463      52.661  66.046  46.839  1.00  0.00           C  
ATOM   4226  O   GLU A 463      51.790  65.299  46.383  1.00  0.00           O  
ATOM   4227  CB  GLU A 463      53.939  65.426  48.896  1.00  0.00           C  
ATOM   4228  CG  GLU A 463      55.071  64.617  49.554  1.00  0.00           C  
ATOM   4229  CD  GLU A 463      54.994  63.127  49.335  1.00  0.00           C  
ATOM   4230  OE1 GLU A 463      54.020  62.524  49.721  1.00  0.00           O  
ATOM   4231  OE2 GLU A 463      55.911  62.591  48.763  1.00  0.00           O1-
ATOM   4232  H   GLU A 463      55.654  66.812  47.595  1.00  0.00           H  
ATOM   4233  HA  GLU A 463      54.106  64.479  46.966  1.00  0.00           H  
ATOM   4234 1HB  GLU A 463      53.984  66.440  49.296  1.00  0.00           H  
ATOM   4235 2HB  GLU A 463      52.991  64.992  49.216  1.00  0.00           H  
ATOM   4236 1HG  GLU A 463      56.019  64.966  49.159  1.00  0.00           H  
ATOM   4237 2HG  GLU A 463      55.065  64.822  50.624  1.00  0.00           H  
ATOM   4238  N   ILE A 464      52.527  67.371  46.871  1.00  0.00           N  
ATOM   4239  CA  ILE A 464      51.305  68.013  46.416  1.00  0.00           C  
ATOM   4240  C   ILE A 464      51.151  67.827  44.925  1.00  0.00           C  
ATOM   4241  O   ILE A 464      50.099  67.413  44.442  1.00  0.00           O  
ATOM   4242  CB  ILE A 464      51.325  69.531  46.696  1.00  0.00           C  
ATOM   4243  CG1 ILE A 464      51.304  69.792  48.187  1.00  0.00           C  
ATOM   4244  CG2 ILE A 464      50.110  70.207  46.013  1.00  0.00           C  
ATOM   4245  CD1 ILE A 464      51.711  71.199  48.558  1.00  0.00           C  
ATOM   4246  H   ILE A 464      53.283  67.935  47.249  1.00  0.00           H  
ATOM   4247  HA  ILE A 464      50.452  67.558  46.918  1.00  0.00           H  
ATOM   4248  HB  ILE A 464      52.246  69.960  46.300  1.00  0.00           H  
ATOM   4249 1HG1 ILE A 464      50.299  69.619  48.556  1.00  0.00           H  
ATOM   4250 2HG1 ILE A 464      51.979  69.096  48.679  1.00  0.00           H  
ATOM   4251 1HG2 ILE A 464      50.126  71.275  46.198  1.00  0.00           H  
ATOM   4252 2HG2 ILE A 464      50.146  70.036  44.938  1.00  0.00           H  
ATOM   4253 3HG2 ILE A 464      49.190  69.787  46.414  1.00  0.00           H  
ATOM   4254 1HD1 ILE A 464      51.677  71.311  49.634  1.00  0.00           H  
ATOM   4255 2HD1 ILE A 464      52.723  71.387  48.208  1.00  0.00           H  
ATOM   4256 3HD1 ILE A 464      51.033  71.907  48.099  1.00  0.00           H  
ATOM   4257  N   ALA A 465      52.202  68.166  44.196  1.00  0.00           N  
ATOM   4258  CA  ALA A 465      52.175  68.170  42.750  1.00  0.00           C  
ATOM   4259  C   ALA A 465      51.927  66.784  42.177  1.00  0.00           C  
ATOM   4260  O   ALA A 465      51.179  66.632  41.209  1.00  0.00           O  
ATOM   4261  CB  ALA A 465      53.487  68.715  42.244  1.00  0.00           C  
ATOM   4262  H   ALA A 465      53.050  68.471  44.663  1.00  0.00           H  
ATOM   4263  HA  ALA A 465      51.366  68.823  42.432  1.00  0.00           H  
ATOM   4264 1HB  ALA A 465      53.457  68.771  41.173  1.00  0.00           H  
ATOM   4265 2HB  ALA A 465      53.640  69.692  42.655  1.00  0.00           H  
ATOM   4266 3HB  ALA A 465      54.295  68.064  42.563  1.00  0.00           H  
ATOM   4267  N   ARG A 466      52.531  65.770  42.793  1.00  0.00           N  
ATOM   4268  CA  ARG A 466      52.358  64.393  42.352  1.00  0.00           C  
ATOM   4269  C   ARG A 466      50.909  63.946  42.446  1.00  0.00           C  
ATOM   4270  O   ARG A 466      50.356  63.401  41.491  1.00  0.00           O  
ATOM   4271  CB  ARG A 466      53.214  63.460  43.187  1.00  0.00           C  
ATOM   4272  CG  ARG A 466      53.069  61.977  42.861  1.00  0.00           C  
ATOM   4273  CD  ARG A 466      53.650  61.151  43.931  1.00  0.00           C  
ATOM   4274  NE  ARG A 466      52.915  61.328  45.183  1.00  0.00           N  
ATOM   4275  CZ  ARG A 466      53.475  61.423  46.404  1.00  0.00           C  
ATOM   4276  NH1 ARG A 466      54.786  61.348  46.546  1.00  0.00           N1+
ATOM   4277  NH2 ARG A 466      52.701  61.601  47.464  1.00  0.00           N  
ATOM   4278  H   ARG A 466      53.147  65.956  43.577  1.00  0.00           H  
ATOM   4279  HA  ARG A 466      52.677  64.324  41.312  1.00  0.00           H  
ATOM   4280 1HB  ARG A 466      54.263  63.724  43.059  1.00  0.00           H  
ATOM   4281 2HB  ARG A 466      52.971  63.600  44.241  1.00  0.00           H  
ATOM   4282 1HG  ARG A 466      52.016  61.715  42.769  1.00  0.00           H  
ATOM   4283 2HG  ARG A 466      53.582  61.757  41.926  1.00  0.00           H  
ATOM   4284 1HD  ARG A 466      53.606  60.099  43.653  1.00  0.00           H  
ATOM   4285 2HD  ARG A 466      54.684  61.445  44.089  1.00  0.00           H  
ATOM   4286  HE  ARG A 466      51.895  61.388  45.127  1.00  0.00           H  
ATOM   4287 1HH1 ARG A 466      55.375  61.217  45.741  1.00  0.00           H  
ATOM   4288 2HH1 ARG A 466      55.206  61.437  47.467  1.00  0.00           H  
ATOM   4289 1HH2 ARG A 466      51.689  61.677  47.351  1.00  0.00           H  
ATOM   4290 2HH2 ARG A 466      53.115  61.681  48.387  1.00  0.00           H  
ATOM   4291  N   ASP A 467      50.299  64.172  43.604  1.00  0.00           N  
ATOM   4292  CA  ASP A 467      48.937  63.725  43.844  1.00  0.00           C  
ATOM   4293  C   ASP A 467      47.910  64.654  43.204  1.00  0.00           C  
ATOM   4294  O   ASP A 467      46.809  64.230  42.851  1.00  0.00           O  
ATOM   4295  CB  ASP A 467      48.694  63.603  45.345  1.00  0.00           C  
ATOM   4296  CG  ASP A 467      49.559  62.506  45.975  1.00  0.00           C  
ATOM   4297  OD1 ASP A 467      49.954  61.603  45.271  1.00  0.00           O  
ATOM   4298  OD2 ASP A 467      49.840  62.594  47.150  1.00  0.00           O1-
ATOM   4299  H   ASP A 467      50.805  64.634  44.355  1.00  0.00           H  
ATOM   4300  HA  ASP A 467      48.819  62.737  43.397  1.00  0.00           H  
ATOM   4301 1HB  ASP A 467      48.924  64.554  45.831  1.00  0.00           H  
ATOM   4302 2HB  ASP A 467      47.646  63.381  45.528  1.00  0.00           H  
ATOM   4303  N   ARG A 468      48.281  65.921  43.039  1.00  0.00           N  
ATOM   4304  CA  ARG A 468      47.422  66.907  42.397  1.00  0.00           C  
ATOM   4305  C   ARG A 468      47.422  66.742  40.879  1.00  0.00           C  
ATOM   4306  O   ARG A 468      46.427  67.038  40.218  1.00  0.00           O  
ATOM   4307  CB  ARG A 468      47.875  68.312  42.760  1.00  0.00           C  
ATOM   4308  CG  ARG A 468      46.975  69.433  42.303  1.00  0.00           C  
ATOM   4309  CD  ARG A 468      47.414  70.724  42.883  1.00  0.00           C  
ATOM   4310  NE  ARG A 468      46.436  71.779  42.682  1.00  0.00           N  
ATOM   4311  CZ  ARG A 468      46.654  73.088  42.909  1.00  0.00           C  
ATOM   4312  NH1 ARG A 468      47.824  73.514  43.333  1.00  0.00           N1+
ATOM   4313  NH2 ARG A 468      45.685  73.954  42.703  1.00  0.00           N  
ATOM   4314  H   ARG A 468      49.181  66.226  43.392  1.00  0.00           H  
ATOM   4315  HA  ARG A 468      46.405  66.766  42.761  1.00  0.00           H  
ATOM   4316 1HB  ARG A 468      47.955  68.394  43.841  1.00  0.00           H  
ATOM   4317 2HB  ARG A 468      48.865  68.494  42.344  1.00  0.00           H  
ATOM   4318 1HG  ARG A 468      47.019  69.514  41.215  1.00  0.00           H  
ATOM   4319 2HG  ARG A 468      45.949  69.238  42.608  1.00  0.00           H  
ATOM   4320 1HD  ARG A 468      47.573  70.605  43.952  1.00  0.00           H  
ATOM   4321 2HD  ARG A 468      48.347  71.027  42.411  1.00  0.00           H  
ATOM   4322  HE  ARG A 468      45.506  71.513  42.360  1.00  0.00           H  
ATOM   4323 1HH1 ARG A 468      48.576  72.863  43.495  1.00  0.00           H  
ATOM   4324 2HH1 ARG A 468      47.962  74.510  43.485  1.00  0.00           H  
ATOM   4325 1HH2 ARG A 468      44.778  73.626  42.381  1.00  0.00           H  
ATOM   4326 2HH2 ARG A 468      45.850  74.941  42.878  1.00  0.00           H  
ATOM   4327  N   GLY A 469      48.546  66.284  40.321  1.00  0.00           N  
ATOM   4328  CA  GLY A 469      48.685  66.146  38.875  1.00  0.00           C  
ATOM   4329  C   GLY A 469      49.059  67.478  38.240  1.00  0.00           C  
ATOM   4330  O   GLY A 469      48.671  67.778  37.111  1.00  0.00           O  
ATOM   4331  H   GLY A 469      49.339  66.050  40.908  1.00  0.00           H  
ATOM   4332 1HA  GLY A 469      49.451  65.403  38.654  1.00  0.00           H  
ATOM   4333 2HA  GLY A 469      47.750  65.782  38.451  1.00  0.00           H  
ATOM   4334  N   ASN A 470      49.790  68.289  38.998  1.00  0.00           N  
ATOM   4335  CA  ASN A 470      50.163  69.628  38.564  1.00  0.00           C  
ATOM   4336  C   ASN A 470      51.618  69.679  38.095  1.00  0.00           C  
ATOM   4337  O   ASN A 470      52.549  69.642  38.904  1.00  0.00           O  
ATOM   4338  CB  ASN A 470      49.896  70.620  39.678  1.00  0.00           C  
ATOM   4339  CG  ASN A 470      50.093  72.042  39.262  1.00  0.00           C  
ATOM   4340  ND2 ASN A 470      49.129  72.878  39.556  1.00  0.00           N  
ATOM   4341  OD1 ASN A 470      51.117  72.390  38.667  1.00  0.00           O  
ATOM   4342  H   ASN A 470      50.109  67.943  39.894  1.00  0.00           H  
ATOM   4343  HA  ASN A 470      49.541  69.900  37.710  1.00  0.00           H  
ATOM   4344 1HB  ASN A 470      48.873  70.497  40.033  1.00  0.00           H  
ATOM   4345 2HB  ASN A 470      50.556  70.401  40.512  1.00  0.00           H  
ATOM   4346 1HD2 ASN A 470      49.208  73.844  39.300  1.00  0.00           H  
ATOM   4347 2HD2 ASN A 470      48.311  72.555  40.033  1.00  0.00           H  
ATOM   4348  N   GLU A 471      51.805  69.758  36.781  1.00  0.00           N  
ATOM   4349  CA  GLU A 471      53.131  69.645  36.181  1.00  0.00           C  
ATOM   4350  C   GLU A 471      54.027  70.823  36.552  1.00  0.00           C  
ATOM   4351  O   GLU A 471      55.230  70.656  36.761  1.00  0.00           O  
ATOM   4352  CB  GLU A 471      53.014  69.547  34.658  1.00  0.00           C  
ATOM   4353  CG  GLU A 471      54.319  69.239  33.933  1.00  0.00           C  
ATOM   4354  CD  GLU A 471      54.851  67.868  34.250  1.00  0.00           C  
ATOM   4355  OE1 GLU A 471      54.070  67.011  34.586  1.00  0.00           O  
ATOM   4356  OE2 GLU A 471      56.043  67.680  34.163  1.00  0.00           O1-
ATOM   4357  H   GLU A 471      50.998  69.858  36.180  1.00  0.00           H  
ATOM   4358  HA  GLU A 471      53.599  68.733  36.553  1.00  0.00           H  
ATOM   4359 1HB  GLU A 471      52.296  68.767  34.399  1.00  0.00           H  
ATOM   4360 2HB  GLU A 471      52.628  70.487  34.262  1.00  0.00           H  
ATOM   4361 1HG  GLU A 471      54.151  69.310  32.860  1.00  0.00           H  
ATOM   4362 2HG  GLU A 471      55.063  69.985  34.206  1.00  0.00           H  
ATOM   4363  N   GLU A 472      53.444  72.017  36.627  1.00  0.00           N  
ATOM   4364  CA  GLU A 472      54.216  73.210  36.955  1.00  0.00           C  
ATOM   4365  C   GLU A 472      54.797  73.120  38.358  1.00  0.00           C  
ATOM   4366  O   GLU A 472      55.930  73.542  38.598  1.00  0.00           O  
ATOM   4367  CB  GLU A 472      53.345  74.463  36.831  1.00  0.00           C  
ATOM   4368  CG  GLU A 472      52.947  74.816  35.406  1.00  0.00           C  
ATOM   4369  CD  GLU A 472      51.823  73.964  34.884  1.00  0.00           C  
ATOM   4370  OE1 GLU A 472      51.321  73.155  35.629  1.00  0.00           O  
ATOM   4371  OE2 GLU A 472      51.467  74.121  33.740  1.00  0.00           O1-
ATOM   4372  H   GLU A 472      52.453  72.096  36.443  1.00  0.00           H  
ATOM   4373  HA  GLU A 472      55.044  73.289  36.249  1.00  0.00           H  
ATOM   4374 1HB  GLU A 472      52.431  74.327  37.410  1.00  0.00           H  
ATOM   4375 2HB  GLU A 472      53.876  75.316  37.254  1.00  0.00           H  
ATOM   4376 1HG  GLU A 472      52.641  75.860  35.373  1.00  0.00           H  
ATOM   4377 2HG  GLU A 472      53.816  74.700  34.759  1.00  0.00           H  
ATOM   4378  N   LEU A 473      54.023  72.561  39.284  1.00  0.00           N  
ATOM   4379  CA  LEU A 473      54.494  72.413  40.651  1.00  0.00           C  
ATOM   4380  C   LEU A 473      55.511  71.281  40.773  1.00  0.00           C  
ATOM   4381  O   LEU A 473      56.394  71.340  41.630  1.00  0.00           O  
ATOM   4382  CB  LEU A 473      53.308  72.152  41.589  1.00  0.00           C  
ATOM   4383  CG  LEU A 473      52.287  73.291  41.705  1.00  0.00           C  
ATOM   4384  CD1 LEU A 473      51.171  72.875  42.653  1.00  0.00           C  
ATOM   4385  CD2 LEU A 473      52.986  74.549  42.199  1.00  0.00           C  
ATOM   4386  H   LEU A 473      53.092  72.252  39.033  1.00  0.00           H  
ATOM   4387  HA  LEU A 473      54.997  73.334  40.935  1.00  0.00           H  
ATOM   4388 1HB  LEU A 473      52.779  71.267  41.240  1.00  0.00           H  
ATOM   4389 2HB  LEU A 473      53.694  71.947  42.589  1.00  0.00           H  
ATOM   4390  HG  LEU A 473      51.842  73.483  40.729  1.00  0.00           H  
ATOM   4391 1HD1 LEU A 473      50.445  73.685  42.737  1.00  0.00           H  
ATOM   4392 2HD1 LEU A 473      50.677  71.984  42.266  1.00  0.00           H  
ATOM   4393 3HD1 LEU A 473      51.590  72.662  43.637  1.00  0.00           H  
ATOM   4394 1HD2 LEU A 473      52.259  75.360  42.282  1.00  0.00           H  
ATOM   4395 2HD2 LEU A 473      53.430  74.360  43.176  1.00  0.00           H  
ATOM   4396 3HD2 LEU A 473      53.767  74.833  41.494  1.00  0.00           H  
ATOM   4397  N   LEU A 474      55.418  70.263  39.909  1.00  0.00           N  
ATOM   4398  CA  LEU A 474      56.454  69.230  39.897  1.00  0.00           C  
ATOM   4399  C   LEU A 474      57.794  69.830  39.502  1.00  0.00           C  
ATOM   4400  O   LEU A 474      58.827  69.500  40.090  1.00  0.00           O  
ATOM   4401  CB  LEU A 474      56.122  68.093  38.913  1.00  0.00           C  
ATOM   4402  CG  LEU A 474      54.957  67.155  39.274  1.00  0.00           C  
ATOM   4403  CD1 LEU A 474      54.620  66.298  38.075  1.00  0.00           C  
ATOM   4404  CD2 LEU A 474      55.350  66.269  40.469  1.00  0.00           C  
ATOM   4405  H   LEU A 474      54.629  70.212  39.270  1.00  0.00           H  
ATOM   4406  HA  LEU A 474      56.547  68.822  40.902  1.00  0.00           H  
ATOM   4407 1HB  LEU A 474      55.893  68.537  37.943  1.00  0.00           H  
ATOM   4408 2HB  LEU A 474      57.011  67.475  38.797  1.00  0.00           H  
ATOM   4409  HG  LEU A 474      54.088  67.738  39.508  1.00  0.00           H  
ATOM   4410 1HD1 LEU A 474      53.787  65.639  38.320  1.00  0.00           H  
ATOM   4411 2HD1 LEU A 474      54.344  66.934  37.233  1.00  0.00           H  
ATOM   4412 3HD1 LEU A 474      55.484  65.702  37.810  1.00  0.00           H  
ATOM   4413 1HD2 LEU A 474      54.520  65.605  40.714  1.00  0.00           H  
ATOM   4414 2HD2 LEU A 474      56.225  65.672  40.207  1.00  0.00           H  
ATOM   4415 3HD2 LEU A 474      55.581  66.883  41.333  1.00  0.00           H  
ATOM   4416  N   GLU A 475      57.776  70.741  38.527  1.00  0.00           N  
ATOM   4417  CA  GLU A 475      59.006  71.395  38.100  1.00  0.00           C  
ATOM   4418  C   GLU A 475      59.571  72.263  39.214  1.00  0.00           C  
ATOM   4419  O   GLU A 475      60.781  72.277  39.449  1.00  0.00           O  
ATOM   4420  CB  GLU A 475      58.762  72.253  36.853  1.00  0.00           C  
ATOM   4421  CG  GLU A 475      60.009  72.967  36.315  1.00  0.00           C  
ATOM   4422  CD  GLU A 475      61.075  72.023  35.799  1.00  0.00           C  
ATOM   4423  OE1 GLU A 475      60.741  70.922  35.423  1.00  0.00           O  
ATOM   4424  OE2 GLU A 475      62.227  72.405  35.783  1.00  0.00           O1-
ATOM   4425  H   GLU A 475      56.900  70.953  38.060  1.00  0.00           H  
ATOM   4426  HA  GLU A 475      59.742  70.628  37.859  1.00  0.00           H  
ATOM   4427 1HB  GLU A 475      58.357  71.630  36.056  1.00  0.00           H  
ATOM   4428 2HB  GLU A 475      58.015  73.014  37.079  1.00  0.00           H  
ATOM   4429 1HG  GLU A 475      59.709  73.630  35.503  1.00  0.00           H  
ATOM   4430 2HG  GLU A 475      60.430  73.582  37.106  1.00  0.00           H  
ATOM   4431  N   LYS A 476      58.696  72.969  39.927  1.00  0.00           N  
ATOM   4432  CA  LYS A 476      59.154  73.808  41.024  1.00  0.00           C  
ATOM   4433  C   LYS A 476      59.853  72.982  42.092  1.00  0.00           C  
ATOM   4434  O   LYS A 476      60.882  73.398  42.626  1.00  0.00           O  
ATOM   4435  CB  LYS A 476      57.982  74.577  41.636  1.00  0.00           C  
ATOM   4436  CG  LYS A 476      57.438  75.697  40.758  1.00  0.00           C  
ATOM   4437  CD  LYS A 476      58.264  76.966  40.904  1.00  0.00           C  
ATOM   4438  CE  LYS A 476      57.630  78.129  40.155  1.00  0.00           C  
ATOM   4439  NZ  LYS A 476      56.325  78.528  40.749  1.00  0.00           N1+
ATOM   4440  H   LYS A 476      57.709  72.934  39.693  1.00  0.00           H  
ATOM   4441  HA  LYS A 476      59.877  74.524  40.631  1.00  0.00           H  
ATOM   4442 1HB  LYS A 476      57.164  73.888  41.845  1.00  0.00           H  
ATOM   4443 2HB  LYS A 476      58.291  75.017  42.584  1.00  0.00           H  
ATOM   4444 1HG  LYS A 476      57.454  75.381  39.714  1.00  0.00           H  
ATOM   4445 2HG  LYS A 476      56.407  75.911  41.039  1.00  0.00           H  
ATOM   4446 1HD  LYS A 476      58.347  77.226  41.959  1.00  0.00           H  
ATOM   4447 2HD  LYS A 476      59.265  76.796  40.510  1.00  0.00           H  
ATOM   4448 1HE  LYS A 476      58.302  78.985  40.177  1.00  0.00           H  
ATOM   4449 2HE  LYS A 476      57.469  77.847  39.114  1.00  0.00           H  
ATOM   4450 1HZ  LYS A 476      55.938  79.300  40.227  1.00  0.00           H  
ATOM   4451 2HZ  LYS A 476      55.687  77.745  40.718  1.00  0.00           H  
ATOM   4452 3HZ  LYS A 476      56.463  78.809  41.709  1.00  0.00           H  
ATOM   4453  N   ALA A 477      59.308  71.804  42.394  1.00  0.00           N  
ATOM   4454  CA  ALA A 477      59.869  70.963  43.443  1.00  0.00           C  
ATOM   4455  C   ALA A 477      61.295  70.544  43.094  1.00  0.00           C  
ATOM   4456  O   ALA A 477      62.190  70.610  43.939  1.00  0.00           O  
ATOM   4457  CB  ALA A 477      58.993  69.738  43.659  1.00  0.00           C  
ATOM   4458  H   ALA A 477      58.473  71.499  41.905  1.00  0.00           H  
ATOM   4459  HA  ALA A 477      59.901  71.544  44.364  1.00  0.00           H  
ATOM   4460 1HB  ALA A 477      59.406  69.132  44.462  1.00  0.00           H  
ATOM   4461 2HB  ALA A 477      57.987  70.055  43.926  1.00  0.00           H  
ATOM   4462 3HB  ALA A 477      58.957  69.151  42.743  1.00  0.00           H  
ATOM   4463  N   GLU A 478      61.516  70.124  41.843  1.00  0.00           N  
ATOM   4464  CA  GLU A 478      62.849  69.694  41.430  1.00  0.00           C  
ATOM   4465  C   GLU A 478      63.831  70.848  41.484  1.00  0.00           C  
ATOM   4466  O   GLU A 478      64.964  70.688  41.940  1.00  0.00           O  
ATOM   4467  CB  GLU A 478      62.813  69.111  40.016  1.00  0.00           C  
ATOM   4468  CG  GLU A 478      64.151  68.587  39.517  1.00  0.00           C  
ATOM   4469  CD  GLU A 478      64.064  67.972  38.148  1.00  0.00           C  
ATOM   4470  OE1 GLU A 478      63.026  67.456  37.815  1.00  0.00           O  
ATOM   4471  OE2 GLU A 478      65.040  68.017  37.436  1.00  0.00           O1-
ATOM   4472  H   GLU A 478      60.744  70.078  41.185  1.00  0.00           H  
ATOM   4473  HA  GLU A 478      63.194  68.925  42.118  1.00  0.00           H  
ATOM   4474 1HB  GLU A 478      62.096  68.290  39.978  1.00  0.00           H  
ATOM   4475 2HB  GLU A 478      62.471  69.876  39.316  1.00  0.00           H  
ATOM   4476 1HG  GLU A 478      64.864  69.410  39.488  1.00  0.00           H  
ATOM   4477 2HG  GLU A 478      64.524  67.844  40.221  1.00  0.00           H  
ATOM   4478  N   ARG A 479      63.399  72.018  41.023  1.00  0.00           N  
ATOM   4479  CA  ARG A 479      64.286  73.168  40.961  1.00  0.00           C  
ATOM   4480  C   ARG A 479      64.733  73.568  42.356  1.00  0.00           C  
ATOM   4481  O   ARG A 479      65.903  73.884  42.575  1.00  0.00           O  
ATOM   4482  CB  ARG A 479      63.597  74.352  40.300  1.00  0.00           C  
ATOM   4483  CG  ARG A 479      63.394  74.236  38.797  1.00  0.00           C  
ATOM   4484  CD  ARG A 479      62.709  75.437  38.248  1.00  0.00           C  
ATOM   4485  NE  ARG A 479      62.463  75.325  36.817  1.00  0.00           N  
ATOM   4486  CZ  ARG A 479      62.003  76.325  36.033  1.00  0.00           C  
ATOM   4487  NH1 ARG A 479      61.752  77.510  36.552  1.00  0.00           N1+
ATOM   4488  NH2 ARG A 479      61.802  76.116  34.742  1.00  0.00           N  
ATOM   4489  H   ARG A 479      62.443  72.105  40.691  1.00  0.00           H  
ATOM   4490  HA  ARG A 479      65.164  72.899  40.374  1.00  0.00           H  
ATOM   4491 1HB  ARG A 479      62.614  74.493  40.752  1.00  0.00           H  
ATOM   4492 2HB  ARG A 479      64.173  75.258  40.487  1.00  0.00           H  
ATOM   4493 1HG  ARG A 479      64.361  74.139  38.305  1.00  0.00           H  
ATOM   4494 2HG  ARG A 479      62.785  73.361  38.572  1.00  0.00           H  
ATOM   4495 1HD  ARG A 479      61.749  75.564  38.750  1.00  0.00           H  
ATOM   4496 2HD  ARG A 479      63.329  76.315  38.421  1.00  0.00           H  
ATOM   4497  HE  ARG A 479      62.632  74.419  36.382  1.00  0.00           H  
ATOM   4498 1HH1 ARG A 479      61.903  77.675  37.536  1.00  0.00           H  
ATOM   4499 2HH1 ARG A 479      61.409  78.258  35.964  1.00  0.00           H  
ATOM   4500 1HH2 ARG A 479      61.997  75.209  34.337  1.00  0.00           H  
ATOM   4501 2HH2 ARG A 479      61.460  76.863  34.156  1.00  0.00           H  
ATOM   4502  N   LEU A 480      63.798  73.548  43.298  1.00  0.00           N  
ATOM   4503  CA  LEU A 480      64.086  73.909  44.674  1.00  0.00           C  
ATOM   4504  C   LEU A 480      65.118  72.981  45.305  1.00  0.00           C  
ATOM   4505  O   LEU A 480      66.099  73.446  45.889  1.00  0.00           O  
ATOM   4506  CB  LEU A 480      62.793  73.881  45.499  1.00  0.00           C  
ATOM   4507  CG  LEU A 480      61.865  75.088  45.324  1.00  0.00           C  
ATOM   4508  CD1 LEU A 480      60.502  74.775  45.929  1.00  0.00           C  
ATOM   4509  CD2 LEU A 480      62.488  76.310  45.983  1.00  0.00           C  
ATOM   4510  H   LEU A 480      62.845  73.311  43.045  1.00  0.00           H  
ATOM   4511  HA  LEU A 480      64.487  74.920  44.677  1.00  0.00           H  
ATOM   4512 1HB  LEU A 480      62.230  72.988  45.233  1.00  0.00           H  
ATOM   4513 2HB  LEU A 480      63.056  73.816  46.556  1.00  0.00           H  
ATOM   4514  HG  LEU A 480      61.719  75.285  44.261  1.00  0.00           H  
ATOM   4515 1HD1 LEU A 480      59.843  75.633  45.805  1.00  0.00           H  
ATOM   4516 2HD1 LEU A 480      60.070  73.909  45.425  1.00  0.00           H  
ATOM   4517 3HD1 LEU A 480      60.618  74.559  46.991  1.00  0.00           H  
ATOM   4518 1HD2 LEU A 480      61.828  77.168  45.857  1.00  0.00           H  
ATOM   4519 2HD2 LEU A 480      62.633  76.115  47.046  1.00  0.00           H  
ATOM   4520 3HD2 LEU A 480      63.453  76.521  45.519  1.00  0.00           H  
ATOM   4521  N   ALA A 481      64.914  71.669  45.181  1.00  0.00           N  
ATOM   4522  CA  ALA A 481      65.816  70.716  45.816  1.00  0.00           C  
ATOM   4523  C   ALA A 481      67.185  70.753  45.142  1.00  0.00           C  
ATOM   4524  O   ALA A 481      68.214  70.628  45.808  1.00  0.00           O  
ATOM   4525  CB  ALA A 481      65.234  69.311  45.768  1.00  0.00           C  
ATOM   4526  H   ALA A 481      64.121  71.327  44.647  1.00  0.00           H  
ATOM   4527  HA  ALA A 481      65.945  71.008  46.857  1.00  0.00           H  
ATOM   4528 1HB  ALA A 481      65.912  68.617  46.264  1.00  0.00           H  
ATOM   4529 2HB  ALA A 481      64.275  69.298  46.270  1.00  0.00           H  
ATOM   4530 3HB  ALA A 481      65.099  69.014  44.735  1.00  0.00           H  
ATOM   4531  N   ARG A 482      67.196  70.940  43.818  1.00  0.00           N  
ATOM   4532  CA  ARG A 482      68.428  70.908  43.038  1.00  0.00           C  
ATOM   4533  C   ARG A 482      69.273  72.152  43.262  1.00  0.00           C  
ATOM   4534  O   ARG A 482      70.492  72.056  43.408  1.00  0.00           O  
ATOM   4535  CB  ARG A 482      68.116  70.778  41.555  1.00  0.00           C  
ATOM   4536  CG  ARG A 482      69.334  70.745  40.646  1.00  0.00           C  
ATOM   4537  CD  ARG A 482      70.216  69.590  40.949  1.00  0.00           C  
ATOM   4538  NE  ARG A 482      71.253  69.421  39.944  1.00  0.00           N  
ATOM   4539  CZ  ARG A 482      72.368  68.684  40.114  1.00  0.00           C  
ATOM   4540  NH1 ARG A 482      72.578  68.057  41.250  1.00  0.00           N1+
ATOM   4541  NH2 ARG A 482      73.253  68.591  39.136  1.00  0.00           N  
ATOM   4542  H   ARG A 482      66.318  71.083  43.328  1.00  0.00           H  
ATOM   4543  HA  ARG A 482      69.007  70.042  43.352  1.00  0.00           H  
ATOM   4544 1HB  ARG A 482      67.551  69.864  41.380  1.00  0.00           H  
ATOM   4545 2HB  ARG A 482      67.491  71.614  41.240  1.00  0.00           H  
ATOM   4546 1HG  ARG A 482      69.011  70.666  39.606  1.00  0.00           H  
ATOM   4547 2HG  ARG A 482      69.910  71.663  40.776  1.00  0.00           H  
ATOM   4548 1HD  ARG A 482      70.699  69.746  41.913  1.00  0.00           H  
ATOM   4549 2HD  ARG A 482      69.622  68.679  40.984  1.00  0.00           H  
ATOM   4550  HE  ARG A 482      71.129  69.889  39.056  1.00  0.00           H  
ATOM   4551 1HH1 ARG A 482      71.900  68.126  41.998  1.00  0.00           H  
ATOM   4552 2HH1 ARG A 482      73.412  67.505  41.376  1.00  0.00           H  
ATOM   4553 1HH2 ARG A 482      73.093  69.075  38.262  1.00  0.00           H  
ATOM   4554 2HH2 ARG A 482      74.088  68.040  39.262  1.00  0.00           H  
ATOM   4555  N   GLU A 483      68.633  73.314  43.306  1.00  0.00           N  
ATOM   4556  CA  GLU A 483      69.360  74.548  43.550  1.00  0.00           C  
ATOM   4557  C   GLU A 483      69.863  74.584  44.982  1.00  0.00           C  
ATOM   4558  O   GLU A 483      70.965  75.069  45.249  1.00  0.00           O  
ATOM   4559  CB  GLU A 483      68.471  75.762  43.273  1.00  0.00           C  
ATOM   4560  CG  GLU A 483      68.205  76.022  41.796  1.00  0.00           C  
ATOM   4561  CD  GLU A 483      69.464  76.240  41.004  1.00  0.00           C  
ATOM   4562  OE1 GLU A 483      70.353  76.886  41.505  1.00  0.00           O  
ATOM   4563  OE2 GLU A 483      69.537  75.761  39.896  1.00  0.00           O1-
ATOM   4564  H   GLU A 483      67.632  73.352  43.150  1.00  0.00           H  
ATOM   4565  HA  GLU A 483      70.223  74.578  42.886  1.00  0.00           H  
ATOM   4566 1HB  GLU A 483      67.509  75.629  43.767  1.00  0.00           H  
ATOM   4567 2HB  GLU A 483      68.933  76.655  43.690  1.00  0.00           H  
ATOM   4568 1HG  GLU A 483      67.670  75.169  41.379  1.00  0.00           H  
ATOM   4569 2HG  GLU A 483      67.565  76.898  41.703  1.00  0.00           H  
ATOM   4570  N   ALA A 484      69.071  74.049  45.909  1.00  0.00           N  
ATOM   4571  CA  ALA A 484      69.519  73.962  47.288  1.00  0.00           C  
ATOM   4572  C   ALA A 484      70.723  73.034  47.382  1.00  0.00           C  
ATOM   4573  O   ALA A 484      71.707  73.356  48.045  1.00  0.00           O  
ATOM   4574  CB  ALA A 484      68.396  73.464  48.175  1.00  0.00           C  
ATOM   4575  H   ALA A 484      68.150  73.705  45.659  1.00  0.00           H  
ATOM   4576  HA  ALA A 484      69.823  74.955  47.611  1.00  0.00           H  
ATOM   4577 1HB  ALA A 484      68.738  73.424  49.210  1.00  0.00           H  
ATOM   4578 2HB  ALA A 484      67.555  74.146  48.094  1.00  0.00           H  
ATOM   4579 3HB  ALA A 484      68.090  72.472  47.851  1.00  0.00           H  
ATOM   4580  N   LEU A 485      70.666  71.907  46.670  1.00  0.00           N  
ATOM   4581  CA  LEU A 485      71.754  70.936  46.669  1.00  0.00           C  
ATOM   4582  C   LEU A 485      73.037  71.608  46.202  1.00  0.00           C  
ATOM   4583  O   LEU A 485      74.091  71.463  46.823  1.00  0.00           O  
ATOM   4584  CB  LEU A 485      71.409  69.760  45.729  1.00  0.00           C  
ATOM   4585  CG  LEU A 485      72.302  68.484  45.802  1.00  0.00           C  
ATOM   4586  CD1 LEU A 485      71.483  67.272  45.341  1.00  0.00           C  
ATOM   4587  CD2 LEU A 485      73.537  68.646  44.911  1.00  0.00           C  
ATOM   4588  H   LEU A 485      69.830  71.698  46.134  1.00  0.00           H  
ATOM   4589  HA  LEU A 485      71.897  70.565  47.682  1.00  0.00           H  
ATOM   4590 1HB  LEU A 485      70.389  69.458  45.915  1.00  0.00           H  
ATOM   4591 2HB  LEU A 485      71.462  70.123  44.705  1.00  0.00           H  
ATOM   4592  HG  LEU A 485      72.607  68.310  46.829  1.00  0.00           H  
ATOM   4593 1HD1 LEU A 485      72.098  66.372  45.399  1.00  0.00           H  
ATOM   4594 2HD1 LEU A 485      70.611  67.153  45.978  1.00  0.00           H  
ATOM   4595 3HD1 LEU A 485      71.162  67.422  44.312  1.00  0.00           H  
ATOM   4596 1HD2 LEU A 485      74.135  67.744  44.970  1.00  0.00           H  
ATOM   4597 2HD2 LEU A 485      73.224  68.807  43.881  1.00  0.00           H  
ATOM   4598 3HD2 LEU A 485      74.136  69.487  45.236  1.00  0.00           H  
ATOM   4599  N   ARG A 486      72.944  72.341  45.095  1.00  0.00           N  
ATOM   4600  CA  ARG A 486      74.089  73.044  44.541  1.00  0.00           C  
ATOM   4601  C   ARG A 486      74.692  74.019  45.543  1.00  0.00           C  
ATOM   4602  O   ARG A 486      75.910  74.042  45.734  1.00  0.00           O  
ATOM   4603  CB  ARG A 486      73.689  73.801  43.282  1.00  0.00           C  
ATOM   4604  CG  ARG A 486      74.805  74.612  42.642  1.00  0.00           C  
ATOM   4605  CD  ARG A 486      74.334  75.331  41.429  1.00  0.00           C  
ATOM   4606  NE  ARG A 486      73.330  76.331  41.748  1.00  0.00           N  
ATOM   4607  CZ  ARG A 486      73.594  77.536  42.291  1.00  0.00           C  
ATOM   4608  NH1 ARG A 486      74.834  77.874  42.568  1.00  0.00           N1+
ATOM   4609  NH2 ARG A 486      72.607  78.379  42.541  1.00  0.00           N  
ATOM   4610  H   ARG A 486      72.055  72.387  44.606  1.00  0.00           H  
ATOM   4611  HA  ARG A 486      74.848  72.307  44.276  1.00  0.00           H  
ATOM   4612 1HB  ARG A 486      73.323  73.097  42.536  1.00  0.00           H  
ATOM   4613 2HB  ARG A 486      72.873  74.486  43.513  1.00  0.00           H  
ATOM   4614 1HG  ARG A 486      75.172  75.349  43.356  1.00  0.00           H  
ATOM   4615 2HG  ARG A 486      75.619  73.947  42.353  1.00  0.00           H  
ATOM   4616 1HD  ARG A 486      75.179  75.832  40.955  1.00  0.00           H  
ATOM   4617 2HD  ARG A 486      73.897  74.618  40.732  1.00  0.00           H  
ATOM   4618  HE  ARG A 486      72.363  76.108  41.548  1.00  0.00           H  
ATOM   4619 1HH1 ARG A 486      75.588  77.231  42.376  1.00  0.00           H  
ATOM   4620 2HH1 ARG A 486      75.032  78.776  42.976  1.00  0.00           H  
ATOM   4621 1HH2 ARG A 486      71.654  78.119  42.327  1.00  0.00           H  
ATOM   4622 2HH2 ARG A 486      72.807  79.280  42.948  1.00  0.00           H  
ATOM   4623  N   GLN A 487      73.846  74.822  46.190  1.00  0.00           N  
ATOM   4624  CA  GLN A 487      74.349  75.803  47.143  1.00  0.00           C  
ATOM   4625  C   GLN A 487      75.007  75.126  48.340  1.00  0.00           C  
ATOM   4626  O   GLN A 487      76.054  75.575  48.810  1.00  0.00           O  
ATOM   4627  CB  GLN A 487      73.217  76.718  47.616  1.00  0.00           C  
ATOM   4628  CG  GLN A 487      72.707  77.677  46.555  1.00  0.00           C  
ATOM   4629  CD  GLN A 487      71.517  78.490  47.031  1.00  0.00           C  
ATOM   4630  NE2 GLN A 487      70.320  78.070  46.642  1.00  0.00           N  
ATOM   4631  OE1 GLN A 487      71.674  79.484  47.746  1.00  0.00           O  
ATOM   4632  H   GLN A 487      72.850  74.768  45.996  1.00  0.00           H  
ATOM   4633  HA  GLN A 487      75.110  76.403  46.644  1.00  0.00           H  
ATOM   4634 1HB  GLN A 487      72.376  76.112  47.955  1.00  0.00           H  
ATOM   4635 2HB  GLN A 487      73.558  77.308  48.468  1.00  0.00           H  
ATOM   4636 1HG  GLN A 487      73.507  78.367  46.288  1.00  0.00           H  
ATOM   4637 2HG  GLN A 487      72.399  77.104  45.679  1.00  0.00           H  
ATOM   4638 1HE2 GLN A 487      69.498  78.565  46.925  1.00  0.00           H  
ATOM   4639 2HE2 GLN A 487      70.237  77.258  46.063  1.00  0.00           H  
ATOM   4640  N   VAL A 488      74.430  74.020  48.808  1.00  0.00           N  
ATOM   4641  CA  VAL A 488      75.016  73.311  49.937  1.00  0.00           C  
ATOM   4642  C   VAL A 488      76.398  72.804  49.567  1.00  0.00           C  
ATOM   4643  O   VAL A 488      77.350  72.950  50.337  1.00  0.00           O  
ATOM   4644  CB  VAL A 488      74.125  72.127  50.358  1.00  0.00           C  
ATOM   4645  CG1 VAL A 488      74.856  71.238  51.355  1.00  0.00           C  
ATOM   4646  CG2 VAL A 488      72.822  72.643  50.951  1.00  0.00           C  
ATOM   4647  H   VAL A 488      73.566  73.686  48.390  1.00  0.00           H  
ATOM   4648  HA  VAL A 488      75.105  74.001  50.776  1.00  0.00           H  
ATOM   4649  HB  VAL A 488      73.908  71.518  49.481  1.00  0.00           H  
ATOM   4650 1HG1 VAL A 488      74.212  70.406  51.642  1.00  0.00           H  
ATOM   4651 2HG1 VAL A 488      75.765  70.851  50.896  1.00  0.00           H  
ATOM   4652 3HG1 VAL A 488      75.113  71.818  52.240  1.00  0.00           H  
ATOM   4653 1HG2 VAL A 488      72.198  71.802  51.247  1.00  0.00           H  
ATOM   4654 2HG2 VAL A 488      73.040  73.258  51.826  1.00  0.00           H  
ATOM   4655 3HG2 VAL A 488      72.297  73.243  50.208  1.00  0.00           H  
ATOM   4656  N   MET A 489      76.506  72.213  48.378  1.00  0.00           N  
ATOM   4657  CA  MET A 489      77.771  71.670  47.913  1.00  0.00           C  
ATOM   4658  C   MET A 489      78.825  72.756  47.720  1.00  0.00           C  
ATOM   4659  O   MET A 489      79.983  72.560  48.094  1.00  0.00           O  
ATOM   4660  CB  MET A 489      77.558  70.900  46.612  1.00  0.00           C  
ATOM   4661  CG  MET A 489      78.773  70.118  46.134  1.00  0.00           C  
ATOM   4662  SD  MET A 489      78.400  69.029  44.746  1.00  0.00           S  
ATOM   4663  CE  MET A 489      77.522  67.708  45.578  1.00  0.00           C  
ATOM   4664  H   MET A 489      75.678  72.119  47.797  1.00  0.00           H  
ATOM   4665  HA  MET A 489      78.135  70.970  48.665  1.00  0.00           H  
ATOM   4666 1HB  MET A 489      76.736  70.196  46.736  1.00  0.00           H  
ATOM   4667 2HB  MET A 489      77.276  71.595  45.819  1.00  0.00           H  
ATOM   4668 1HG  MET A 489      79.555  70.812  45.828  1.00  0.00           H  
ATOM   4669 2HG  MET A 489      79.159  69.510  46.954  1.00  0.00           H  
ATOM   4670 1HE  MET A 489      77.224  66.954  44.850  1.00  0.00           H  
ATOM   4671 2HE  MET A 489      78.173  67.255  46.328  1.00  0.00           H  
ATOM   4672 3HE  MET A 489      76.635  68.113  46.066  1.00  0.00           H  
ATOM   4673  N   GLU A 490      78.439  73.907  47.166  1.00  0.00           N  
ATOM   4674  CA  GLU A 490      79.403  74.992  47.006  1.00  0.00           C  
ATOM   4675  C   GLU A 490      79.898  75.484  48.362  1.00  0.00           C  
ATOM   4676  O   GLU A 490      81.089  75.764  48.534  1.00  0.00           O  
ATOM   4677  CB  GLU A 490      78.783  76.152  46.224  1.00  0.00           C  
ATOM   4678  CG  GLU A 490      78.545  75.861  44.749  1.00  0.00           C  
ATOM   4679  CD  GLU A 490      77.773  76.949  44.055  1.00  0.00           C  
ATOM   4680  OE1 GLU A 490      77.441  77.917  44.697  1.00  0.00           O  
ATOM   4681  OE2 GLU A 490      77.514  76.813  42.883  1.00  0.00           O1-
ATOM   4682  H   GLU A 490      77.483  74.019  46.840  1.00  0.00           H  
ATOM   4683  HA  GLU A 490      80.262  74.608  46.455  1.00  0.00           H  
ATOM   4684 1HB  GLU A 490      77.824  76.418  46.670  1.00  0.00           H  
ATOM   4685 2HB  GLU A 490      79.430  77.026  46.294  1.00  0.00           H  
ATOM   4686 1HG  GLU A 490      79.508  75.744  44.255  1.00  0.00           H  
ATOM   4687 2HG  GLU A 490      78.004  74.922  44.658  1.00  0.00           H  
ATOM   4688  N   ILE A 491      78.993  75.551  49.337  1.00  0.00           N  
ATOM   4689  CA  ILE A 491      79.385  75.937  50.686  1.00  0.00           C  
ATOM   4690  C   ILE A 491      80.330  74.905  51.278  1.00  0.00           C  
ATOM   4691  O   ILE A 491      81.341  75.263  51.882  1.00  0.00           O  
ATOM   4692  CB  ILE A 491      78.168  76.114  51.613  1.00  0.00           C  
ATOM   4693  CG1 ILE A 491      77.369  77.357  51.210  1.00  0.00           C  
ATOM   4694  CG2 ILE A 491      78.636  76.212  53.056  1.00  0.00           C  
ATOM   4695  CD1 ILE A 491      76.017  77.446  51.879  1.00  0.00           C  
ATOM   4696  H   ILE A 491      78.021  75.347  49.131  1.00  0.00           H  
ATOM   4697  HA  ILE A 491      79.911  76.889  50.632  1.00  0.00           H  
ATOM   4698  HB  ILE A 491      77.503  75.257  51.508  1.00  0.00           H  
ATOM   4699 1HG1 ILE A 491      77.945  78.246  51.461  1.00  0.00           H  
ATOM   4700 2HG1 ILE A 491      77.218  77.340  50.132  1.00  0.00           H  
ATOM   4701 1HG2 ILE A 491      77.789  76.327  53.721  1.00  0.00           H  
ATOM   4702 2HG2 ILE A 491      79.167  75.313  53.316  1.00  0.00           H  
ATOM   4703 3HG2 ILE A 491      79.295  77.065  53.163  1.00  0.00           H  
ATOM   4704 1HD1 ILE A 491      75.502  78.336  51.544  1.00  0.00           H  
ATOM   4705 2HD1 ILE A 491      75.437  76.568  51.611  1.00  0.00           H  
ATOM   4706 3HD1 ILE A 491      76.132  77.487  52.957  1.00  0.00           H  
ATOM   4707  N   SER A 492      80.013  73.623  51.096  1.00  0.00           N  
ATOM   4708  CA  SER A 492      80.845  72.568  51.658  1.00  0.00           C  
ATOM   4709  C   SER A 492      82.263  72.625  51.104  1.00  0.00           C  
ATOM   4710  O   SER A 492      83.215  72.320  51.821  1.00  0.00           O  
ATOM   4711  CB  SER A 492      80.261  71.209  51.343  1.00  0.00           C  
ATOM   4712  OG  SER A 492      80.492  70.870  50.006  1.00  0.00           O  
ATOM   4713  H   SER A 492      79.162  73.383  50.599  1.00  0.00           H  
ATOM   4714  HA  SER A 492      80.888  72.695  52.737  1.00  0.00           H  
ATOM   4715 1HB  SER A 492      80.705  70.457  51.996  1.00  0.00           H  
ATOM   4716 2HB  SER A 492      79.192  71.221  51.534  1.00  0.00           H  
ATOM   4717  HG  SER A 492      80.208  71.630  49.482  1.00  0.00           H  
ATOM   4718  N   ARG A 493      82.420  73.049  49.848  1.00  0.00           N  
ATOM   4719  CA  ARG A 493      83.760  73.144  49.277  1.00  0.00           C  
ATOM   4720  C   ARG A 493      84.537  74.264  49.954  1.00  0.00           C  
ATOM   4721  O   ARG A 493      85.707  74.096  50.305  1.00  0.00           O  
ATOM   4722  CB  ARG A 493      83.695  73.400  47.778  1.00  0.00           C  
ATOM   4723  CG  ARG A 493      83.170  72.237  46.953  1.00  0.00           C  
ATOM   4724  CD  ARG A 493      82.986  72.614  45.528  1.00  0.00           C  
ATOM   4725  NE  ARG A 493      82.305  71.574  44.774  1.00  0.00           N  
ATOM   4726  CZ  ARG A 493      81.828  71.723  43.523  1.00  0.00           C  
ATOM   4727  NH1 ARG A 493      81.963  72.873  42.901  1.00  0.00           N1+
ATOM   4728  NH2 ARG A 493      81.223  70.713  42.923  1.00  0.00           N  
ATOM   4729  H   ARG A 493      81.608  73.272  49.283  1.00  0.00           H  
ATOM   4730  HA  ARG A 493      84.288  72.211  49.467  1.00  0.00           H  
ATOM   4731 1HB  ARG A 493      83.056  74.260  47.584  1.00  0.00           H  
ATOM   4732 2HB  ARG A 493      84.691  73.644  47.408  1.00  0.00           H  
ATOM   4733 1HG  ARG A 493      83.877  71.409  46.999  1.00  0.00           H  
ATOM   4734 2HG  ARG A 493      82.207  71.915  47.349  1.00  0.00           H  
ATOM   4735 1HD  ARG A 493      82.390  73.525  45.467  1.00  0.00           H  
ATOM   4736 2HD  ARG A 493      83.958  72.788  45.068  1.00  0.00           H  
ATOM   4737  HE  ARG A 493      82.182  70.674  45.221  1.00  0.00           H  
ATOM   4738 1HH1 ARG A 493      82.426  73.644  43.360  1.00  0.00           H  
ATOM   4739 2HH1 ARG A 493      81.605  72.984  41.963  1.00  0.00           H  
ATOM   4740 1HH2 ARG A 493      81.119  69.829  43.402  1.00  0.00           H  
ATOM   4741 2HH2 ARG A 493      80.865  70.825  41.986  1.00  0.00           H  
ATOM   4742  N   ARG A 494      83.867  75.392  50.184  1.00  0.00           N  
ATOM   4743  CA  ARG A 494      84.481  76.495  50.912  1.00  0.00           C  
ATOM   4744  C   ARG A 494      84.877  76.063  52.314  1.00  0.00           C  
ATOM   4745  O   ARG A 494      85.974  76.370  52.785  1.00  0.00           O  
ATOM   4746  CB  ARG A 494      83.528  77.679  51.002  1.00  0.00           C  
ATOM   4747  CG  ARG A 494      84.061  78.878  51.781  1.00  0.00           C  
ATOM   4748  CD  ARG A 494      83.143  80.044  51.702  1.00  0.00           C  
ATOM   4749  NE  ARG A 494      83.562  81.123  52.589  1.00  0.00           N  
ATOM   4750  CZ  ARG A 494      83.048  82.373  52.589  1.00  0.00           C  
ATOM   4751  NH1 ARG A 494      82.098  82.700  51.736  1.00  0.00           N1+
ATOM   4752  NH2 ARG A 494      83.504  83.271  53.444  1.00  0.00           N  
ATOM   4753  H   ARG A 494      82.919  75.484  49.833  1.00  0.00           H  
ATOM   4754  HA  ARG A 494      85.378  76.807  50.376  1.00  0.00           H  
ATOM   4755 1HB  ARG A 494      83.277  78.019  49.999  1.00  0.00           H  
ATOM   4756 2HB  ARG A 494      82.600  77.363  51.481  1.00  0.00           H  
ATOM   4757 1HG  ARG A 494      84.171  78.609  52.833  1.00  0.00           H  
ATOM   4758 2HG  ARG A 494      85.031  79.175  51.380  1.00  0.00           H  
ATOM   4759 1HD  ARG A 494      83.133  80.426  50.681  1.00  0.00           H  
ATOM   4760 2HD  ARG A 494      82.138  79.735  51.985  1.00  0.00           H  
ATOM   4761  HE  ARG A 494      84.296  80.914  53.270  1.00  0.00           H  
ATOM   4762 1HH1 ARG A 494      81.748  82.019  51.080  1.00  0.00           H  
ATOM   4763 2HH1 ARG A 494      81.721  83.641  51.735  1.00  0.00           H  
ATOM   4764 1HH2 ARG A 494      84.236  83.020  54.099  1.00  0.00           H  
ATOM   4765 2HH2 ARG A 494      83.127  84.207  53.443  1.00  0.00           H  
ATOM   4766  N   LEU A 495      83.984  75.337  52.974  1.00  0.00           N  
ATOM   4767  CA  LEU A 495      84.214  74.908  54.342  1.00  0.00           C  
ATOM   4768  C   LEU A 495      85.377  73.934  54.437  1.00  0.00           C  
ATOM   4769  O   LEU A 495      86.165  73.997  55.384  1.00  0.00           O  
ATOM   4770  CB  LEU A 495      82.945  74.258  54.885  1.00  0.00           C  
ATOM   4771  CG  LEU A 495      81.765  75.202  55.120  1.00  0.00           C  
ATOM   4772  CD1 LEU A 495      80.548  74.382  55.395  1.00  0.00           C  
ATOM   4773  CD2 LEU A 495      82.065  76.112  56.290  1.00  0.00           C  
ATOM   4774  H   LEU A 495      83.109  75.101  52.519  1.00  0.00           H  
ATOM   4775  HA  LEU A 495      84.458  75.783  54.939  1.00  0.00           H  
ATOM   4776 1HB  LEU A 495      82.624  73.491  54.184  1.00  0.00           H  
ATOM   4777 2HB  LEU A 495      83.179  73.778  55.836  1.00  0.00           H  
ATOM   4778  HG  LEU A 495      81.585  75.805  54.234  1.00  0.00           H  
ATOM   4779 1HD1 LEU A 495      79.698  75.040  55.571  1.00  0.00           H  
ATOM   4780 2HD1 LEU A 495      80.335  73.736  54.552  1.00  0.00           H  
ATOM   4781 3HD1 LEU A 495      80.729  73.791  56.258  1.00  0.00           H  
ATOM   4782 1HD2 LEU A 495      81.217  76.765  56.462  1.00  0.00           H  
ATOM   4783 2HD2 LEU A 495      82.237  75.514  57.169  1.00  0.00           H  
ATOM   4784 3HD2 LEU A 495      82.946  76.713  56.085  1.00  0.00           H  
ATOM   4785  N   ALA A 496      85.500  73.042  53.456  1.00  0.00           N  
ATOM   4786  CA  ALA A 496      86.611  72.099  53.439  1.00  0.00           C  
ATOM   4787  C   ALA A 496      87.946  72.816  53.284  1.00  0.00           C  
ATOM   4788  O   ALA A 496      88.926  72.457  53.937  1.00  0.00           O  
ATOM   4789  CB  ALA A 496      86.423  71.084  52.320  1.00  0.00           C  
ATOM   4790  H   ALA A 496      84.799  73.002  52.723  1.00  0.00           H  
ATOM   4791  HA  ALA A 496      86.620  71.573  54.390  1.00  0.00           H  
ATOM   4792 1HB  ALA A 496      87.258  70.384  52.321  1.00  0.00           H  
ATOM   4793 2HB  ALA A 496      85.492  70.538  52.477  1.00  0.00           H  
ATOM   4794 3HB  ALA A 496      86.383  71.601  51.363  1.00  0.00           H  
ATOM   4795  N   LYS A 497      87.975  73.850  52.444  1.00  0.00           N  
ATOM   4796  CA  LYS A 497      89.190  74.634  52.252  1.00  0.00           C  
ATOM   4797  C   LYS A 497      89.552  75.401  53.521  1.00  0.00           C  
ATOM   4798  O   LYS A 497      90.725  75.488  53.888  1.00  0.00           O  
ATOM   4799  CB  LYS A 497      89.022  75.604  51.081  1.00  0.00           C  
ATOM   4800  CG  LYS A 497      88.998  74.938  49.711  1.00  0.00           C  
ATOM   4801  CD  LYS A 497      88.789  75.960  48.604  1.00  0.00           C  
ATOM   4802  CE  LYS A 497      88.750  75.294  47.236  1.00  0.00           C  
ATOM   4803  NZ  LYS A 497      88.517  76.278  46.145  1.00  0.00           N1+
ATOM   4804  H   LYS A 497      87.139  74.083  51.913  1.00  0.00           H  
ATOM   4805  HA  LYS A 497      90.010  73.954  52.027  1.00  0.00           H  
ATOM   4806 1HB  LYS A 497      88.091  76.159  51.197  1.00  0.00           H  
ATOM   4807 2HB  LYS A 497      89.837  76.327  51.087  1.00  0.00           H  
ATOM   4808 1HG  LYS A 497      89.945  74.421  49.541  1.00  0.00           H  
ATOM   4809 2HG  LYS A 497      88.193  74.205  49.676  1.00  0.00           H  
ATOM   4810 1HD  LYS A 497      87.848  76.487  48.768  1.00  0.00           H  
ATOM   4811 2HD  LYS A 497      89.601  76.686  48.620  1.00  0.00           H  
ATOM   4812 1HE  LYS A 497      89.696  74.783  47.053  1.00  0.00           H  
ATOM   4813 2HE  LYS A 497      87.952  74.552  47.214  1.00  0.00           H  
ATOM   4814 1HZ  LYS A 497      88.497  75.798  45.256  1.00  0.00           H  
ATOM   4815 2HZ  LYS A 497      87.634  76.745  46.294  1.00  0.00           H  
ATOM   4816 3HZ  LYS A 497      89.261  76.961  46.142  1.00  0.00           H  
ATOM   4817  N   GLU A 498      88.537  75.937  54.198  1.00  0.00           N  
ATOM   4818  CA  GLU A 498      88.726  76.635  55.466  1.00  0.00           C  
ATOM   4819  C   GLU A 498      89.095  75.668  56.590  1.00  0.00           C  
ATOM   4820  O   GLU A 498      89.854  76.015  57.495  1.00  0.00           O  
ATOM   4821  CB  GLU A 498      87.459  77.406  55.841  1.00  0.00           C  
ATOM   4822  CG  GLU A 498      87.173  78.613  54.957  1.00  0.00           C  
ATOM   4823  CD  GLU A 498      85.884  79.302  55.309  1.00  0.00           C  
ATOM   4824  OE1 GLU A 498      85.221  78.856  56.214  1.00  0.00           O  
ATOM   4825  OE2 GLU A 498      85.561  80.276  54.671  1.00  0.00           O1-
ATOM   4826  H   GLU A 498      87.600  75.869  53.812  1.00  0.00           H  
ATOM   4827  HA  GLU A 498      89.546  77.344  55.348  1.00  0.00           H  
ATOM   4828 1HB  GLU A 498      86.597  76.740  55.784  1.00  0.00           H  
ATOM   4829 2HB  GLU A 498      87.537  77.754  56.871  1.00  0.00           H  
ATOM   4830 1HG  GLU A 498      87.991  79.325  55.059  1.00  0.00           H  
ATOM   4831 2HG  GLU A 498      87.135  78.288  53.918  1.00  0.00           H  
ATOM   4832  N   GLY A 499      88.548  74.453  56.531  1.00  0.00           N  
ATOM   4833  CA  GLY A 499      88.805  73.441  57.546  1.00  0.00           C  
ATOM   4834  C   GLY A 499      87.680  73.369  58.573  1.00  0.00           C  
ATOM   4835  O   GLY A 499      87.831  72.764  59.638  1.00  0.00           O  
ATOM   4836  H   GLY A 499      87.914  74.234  55.773  1.00  0.00           H  
ATOM   4837 1HA  GLY A 499      88.921  72.470  57.062  1.00  0.00           H  
ATOM   4838 2HA  GLY A 499      89.746  73.661  58.047  1.00  0.00           H  
ATOM   4839  N   ASN A 500      86.547  73.995  58.274  1.00  0.00           N  
ATOM   4840  CA  ASN A 500      85.446  73.999  59.225  1.00  0.00           C  
ATOM   4841  C   ASN A 500      84.609  72.747  59.045  1.00  0.00           C  
ATOM   4842  O   ASN A 500      83.627  72.732  58.299  1.00  0.00           O  
ATOM   4843  CB  ASN A 500      84.608  75.251  59.085  1.00  0.00           C  
ATOM   4844  CG  ASN A 500      83.554  75.370  60.169  1.00  0.00           C  
ATOM   4845  ND2 ASN A 500      83.378  76.567  60.672  1.00  0.00           N  
ATOM   4846  OD1 ASN A 500      82.908  74.382  60.555  1.00  0.00           O  
ATOM   4847  H   ASN A 500      86.434  74.443  57.372  1.00  0.00           H  
ATOM   4848  HA  ASN A 500      85.858  73.972  60.235  1.00  0.00           H  
ATOM   4849 1HB  ASN A 500      85.256  76.127  59.127  1.00  0.00           H  
ATOM   4850 2HB  ASN A 500      84.131  75.250  58.115  1.00  0.00           H  
ATOM   4851 1HD2 ASN A 500      82.699  76.713  61.392  1.00  0.00           H  
ATOM   4852 2HD2 ASN A 500      83.922  77.336  60.335  1.00  0.00           H  
ATOM   4853  N   ILE A 501      85.033  71.692  59.725  1.00  0.00           N  
ATOM   4854  CA  ILE A 501      84.441  70.377  59.566  1.00  0.00           C  
ATOM   4855  C   ILE A 501      83.021  70.288  60.115  1.00  0.00           C  
ATOM   4856  O   ILE A 501      82.203  69.523  59.603  1.00  0.00           O  
ATOM   4857  CB  ILE A 501      85.348  69.304  60.205  1.00  0.00           C  
ATOM   4858  CG1 ILE A 501      84.982  67.909  59.697  1.00  0.00           C  
ATOM   4859  CG2 ILE A 501      85.263  69.340  61.725  1.00  0.00           C  
ATOM   4860  CD1 ILE A 501      85.198  67.679  58.200  1.00  0.00           C  
ATOM   4861  H   ILE A 501      85.839  71.810  60.331  1.00  0.00           H  
ATOM   4862  HA  ILE A 501      84.395  70.176  58.503  1.00  0.00           H  
ATOM   4863  HB  ILE A 501      86.373  69.500  59.909  1.00  0.00           H  
ATOM   4864 1HG1 ILE A 501      85.589  67.200  60.243  1.00  0.00           H  
ATOM   4865 2HG1 ILE A 501      83.938  67.715  59.925  1.00  0.00           H  
ATOM   4866 1HG2 ILE A 501      85.933  68.590  62.141  1.00  0.00           H  
ATOM   4867 2HG2 ILE A 501      85.556  70.324  62.086  1.00  0.00           H  
ATOM   4868 3HG2 ILE A 501      84.248  69.127  62.042  1.00  0.00           H  
ATOM   4869 1HD1 ILE A 501      84.919  66.659  57.951  1.00  0.00           H  
ATOM   4870 2HD1 ILE A 501      84.584  68.358  57.621  1.00  0.00           H  
ATOM   4871 3HD1 ILE A 501      86.245  67.838  57.951  1.00  0.00           H  
ATOM   4872  N   GLU A 502      82.723  71.047  61.165  1.00  0.00           N  
ATOM   4873  CA  GLU A 502      81.403  70.953  61.773  1.00  0.00           C  
ATOM   4874  C   GLU A 502      80.318  71.379  60.795  1.00  0.00           C  
ATOM   4875  O   GLU A 502      79.286  70.713  60.670  1.00  0.00           O  
ATOM   4876  CB  GLU A 502      81.319  71.815  63.032  1.00  0.00           C  
ATOM   4877  CG  GLU A 502      79.957  71.773  63.721  1.00  0.00           C  
ATOM   4878  CD  GLU A 502      79.999  72.260  65.135  1.00  0.00           C  
ATOM   4879  OE1 GLU A 502      81.074  72.468  65.638  1.00  0.00           O  
ATOM   4880  OE2 GLU A 502      78.952  72.420  65.719  1.00  0.00           O1-
ATOM   4881  H   GLU A 502      83.413  71.682  61.544  1.00  0.00           H  
ATOM   4882  HA  GLU A 502      81.222  69.914  62.046  1.00  0.00           H  
ATOM   4883 1HB  GLU A 502      82.074  71.493  63.747  1.00  0.00           H  
ATOM   4884 2HB  GLU A 502      81.533  72.853  62.776  1.00  0.00           H  
ATOM   4885 1HG  GLU A 502      79.259  72.396  63.159  1.00  0.00           H  
ATOM   4886 2HG  GLU A 502      79.583  70.752  63.702  1.00  0.00           H  
ATOM   4887  N   LEU A 503      80.557  72.479  60.089  1.00  0.00           N  
ATOM   4888  CA  LEU A 503      79.592  72.949  59.111  1.00  0.00           C  
ATOM   4889  C   LEU A 503      79.614  72.081  57.857  1.00  0.00           C  
ATOM   4890  O   LEU A 503      78.583  71.892  57.212  1.00  0.00           O  
ATOM   4891  CB  LEU A 503      79.883  74.408  58.740  1.00  0.00           C  
ATOM   4892  CG  LEU A 503      79.678  75.435  59.862  1.00  0.00           C  
ATOM   4893  CD1 LEU A 503      80.145  76.803  59.391  1.00  0.00           C  
ATOM   4894  CD2 LEU A 503      78.210  75.464  60.259  1.00  0.00           C  
ATOM   4895  H   LEU A 503      81.412  73.005  60.247  1.00  0.00           H  
ATOM   4896  HA  LEU A 503      78.599  72.881  59.547  1.00  0.00           H  
ATOM   4897 1HB  LEU A 503      80.917  74.483  58.409  1.00  0.00           H  
ATOM   4898 2HB  LEU A 503      79.236  74.691  57.909  1.00  0.00           H  
ATOM   4899  HG  LEU A 503      80.282  75.155  60.726  1.00  0.00           H  
ATOM   4900 1HD1 LEU A 503      80.001  77.533  60.187  1.00  0.00           H  
ATOM   4901 2HD1 LEU A 503      81.205  76.758  59.130  1.00  0.00           H  
ATOM   4902 3HD1 LEU A 503      79.571  77.103  58.515  1.00  0.00           H  
ATOM   4903 1HD2 LEU A 503      78.064  76.193  61.058  1.00  0.00           H  
ATOM   4904 2HD2 LEU A 503      77.605  75.746  59.398  1.00  0.00           H  
ATOM   4905 3HD2 LEU A 503      77.908  74.478  60.610  1.00  0.00           H  
ATOM   4906  N   ALA A 504      80.792  71.568  57.493  1.00  0.00           N  
ATOM   4907  CA  ALA A 504      80.900  70.726  56.306  1.00  0.00           C  
ATOM   4908  C   ALA A 504      80.078  69.452  56.476  1.00  0.00           C  
ATOM   4909  O   ALA A 504      79.467  68.966  55.521  1.00  0.00           O  
ATOM   4910  CB  ALA A 504      82.354  70.387  56.028  1.00  0.00           C  
ATOM   4911  H   ALA A 504      81.626  71.779  58.030  1.00  0.00           H  
ATOM   4912  HA  ALA A 504      80.496  71.280  55.458  1.00  0.00           H  
ATOM   4913 1HB  ALA A 504      82.417  69.782  55.127  1.00  0.00           H  
ATOM   4914 2HB  ALA A 504      82.924  71.304  55.890  1.00  0.00           H  
ATOM   4915 3HB  ALA A 504      82.760  69.831  56.868  1.00  0.00           H  
ATOM   4916  N   LEU A 505      80.040  68.928  57.698  1.00  0.00           N  
ATOM   4917  CA  LEU A 505      79.238  67.748  57.985  1.00  0.00           C  
ATOM   4918  C   LEU A 505      77.749  68.062  57.917  1.00  0.00           C  
ATOM   4919  O   LEU A 505      76.968  67.257  57.403  1.00  0.00           O  
ATOM   4920  CB  LEU A 505      79.623  67.171  59.350  1.00  0.00           C  
ATOM   4921  CG  LEU A 505      81.022  66.515  59.408  1.00  0.00           C  
ATOM   4922  CD1 LEU A 505      81.368  66.192  60.834  1.00  0.00           C  
ATOM   4923  CD2 LEU A 505      81.027  65.246  58.579  1.00  0.00           C  
ATOM   4924  H   LEU A 505      80.592  69.348  58.440  1.00  0.00           H  
ATOM   4925  HA  LEU A 505      79.444  67.002  57.224  1.00  0.00           H  
ATOM   4926 1HB  LEU A 505      79.605  67.980  60.082  1.00  0.00           H  
ATOM   4927 2HB  LEU A 505      78.885  66.424  59.640  1.00  0.00           H  
ATOM   4928  HG  LEU A 505      81.767  67.209  59.020  1.00  0.00           H  
ATOM   4929 1HD1 LEU A 505      82.352  65.735  60.867  1.00  0.00           H  
ATOM   4930 2HD1 LEU A 505      81.369  67.109  61.417  1.00  0.00           H  
ATOM   4931 3HD1 LEU A 505      80.636  65.503  61.237  1.00  0.00           H  
ATOM   4932 1HD2 LEU A 505      82.012  64.794  58.626  1.00  0.00           H  
ATOM   4933 2HD2 LEU A 505      80.286  64.558  58.980  1.00  0.00           H  
ATOM   4934 3HD2 LEU A 505      80.791  65.461  57.551  1.00  0.00           H  
ATOM   4935  N   LYS A 506      77.355  69.244  58.390  1.00  0.00           N  
ATOM   4936  CA  LYS A 506      75.966  69.665  58.246  1.00  0.00           C  
ATOM   4937  C   LYS A 506      75.608  69.751  56.766  1.00  0.00           C  
ATOM   4938  O   LYS A 506      74.521  69.340  56.358  1.00  0.00           O
[truncated: 9,909,227 more chars]
