# Supplementary material for: Blueprinting extendable nanomaterials with standardized protein blocks
Source: Nature. 2024 Mar 13;627(8005):898–904. doi: 10.1038/s41586-024-07188-4 (PMC10972742; doi:10.1038/s41586-024-07188-4)
Supplement: Supplementary file 4 — Design models with ideal backbones as well as experimentally determined structures for comparison. For reference to design names, see Supplementary Fig. 1. [file 41586_2024_7188_MOESM4_ESM.zip › cage_O43_129_+4_design_Acomp.pdb]

ATOM      1  N   CYS A   1     107.038 -28.918  16.500  1.00  0.00           N  
ATOM      2  CA  CYS A   1     105.880 -28.067  16.763  1.00  0.00           C  
ATOM      3  C   CYS A   1     104.992 -27.969  15.546  1.00  0.00           C  
ATOM      4  O   CYS A   1     103.766 -27.982  15.657  1.00  0.00           O  
ATOM      5  CB  CYS A   1     106.319 -26.661  17.175  1.00  0.00           C  
ATOM      6  SG  CYS A   1     107.185 -26.593  18.761  1.00  0.00           S  
ATOM      7 1H   CYS A   1     107.609 -28.966  17.319  1.00  0.00           H  
ATOM      8 2H   CYS A   1     106.728 -29.837  16.255  1.00  0.00           H  
ATOM      9 3H   CYS A   1     107.570 -28.534  15.745  1.00  0.00           H  
ATOM     10  HA  CYS A   1     105.307 -28.505  17.580  1.00  0.00           H  
ATOM     11 1HB  CYS A   1     106.979 -26.248  16.412  1.00  0.00           H  
ATOM     12 2HB  CYS A   1     105.446 -26.012  17.239  1.00  0.00           H  
ATOM     13  HG  CYS A   1     107.382 -25.279  18.756  1.00  0.00           H  
ATOM     14  N   ASP A   2     105.636 -27.871  14.376  1.00  0.00           N  
ATOM     15  CA  ASP A   2     104.933 -27.665  13.116  1.00  0.00           C  
ATOM     16  C   ASP A   2     104.117 -28.894  12.731  1.00  0.00           C  
ATOM     17  O   ASP A   2     103.014 -28.776  12.198  1.00  0.00           O  
ATOM     18  CB  ASP A   2     105.924 -27.333  11.998  1.00  0.00           C  
ATOM     19  CG  ASP A   2     106.550 -25.953  12.151  1.00  0.00           C  
ATOM     20  OD1 ASP A   2     106.027 -25.166  12.903  1.00  0.00           O  
ATOM     21  OD2 ASP A   2     107.545 -25.700  11.514  1.00  0.00           O1-
ATOM     22  H   ASP A   2     106.643 -27.943  14.372  1.00  0.00           H  
ATOM     23  HA  ASP A   2     104.248 -26.825  13.235  1.00  0.00           H  
ATOM     24 1HB  ASP A   2     106.720 -28.078  11.984  1.00  0.00           H  
ATOM     25 2HB  ASP A   2     105.415 -27.380  11.034  1.00  0.00           H  
ATOM     26  N   ALA A   3     104.666 -30.072  13.006  1.00  0.00           N  
ATOM     27  CA  ALA A   3     103.933 -31.320  12.819  1.00  0.00           C  
ATOM     28  C   ALA A   3     102.742 -31.405  13.766  1.00  0.00           C  
ATOM     29  O   ALA A   3     101.688 -31.930  13.407  1.00  0.00           O  
ATOM     30  CB  ALA A   3     104.856 -32.513  13.023  1.00  0.00           C  
ATOM     31  H   ALA A   3     105.614 -30.105  13.351  1.00  0.00           H  
ATOM     32  HA  ALA A   3     103.551 -31.340  11.799  1.00  0.00           H  
ATOM     33 1HB  ALA A   3     104.294 -33.436  12.882  1.00  0.00           H  
ATOM     34 2HB  ALA A   3     105.671 -32.470  12.301  1.00  0.00           H  
ATOM     35 3HB  ALA A   3     105.264 -32.488  14.032  1.00  0.00           H  
ATOM     36  N   ILE A   4     102.916 -30.884  14.976  1.00  0.00           N  
ATOM     37  CA  ILE A   4     101.830 -30.829  15.949  1.00  0.00           C  
ATOM     38  C   ILE A   4     100.758 -29.836  15.519  1.00  0.00           C  
ATOM     39  O   ILE A   4      99.564 -30.088  15.679  1.00  0.00           O  
ATOM     40  CB  ILE A   4     102.359 -30.445  17.343  1.00  0.00           C  
ATOM     41  CG1 ILE A   4     103.261 -31.551  17.895  1.00  0.00           C  
ATOM     42  CG2 ILE A   4     101.203 -30.172  18.293  1.00  0.00           C  
ATOM     43  CD1 ILE A   4     104.058 -31.139  19.112  1.00  0.00           C  
ATOM     44  H   ILE A   4     103.822 -30.517  15.230  1.00  0.00           H  
ATOM     45  HA  ILE A   4     101.374 -31.817  16.013  1.00  0.00           H  
ATOM     46  HB  ILE A   4     102.972 -29.548  17.264  1.00  0.00           H  
ATOM     47 1HG1 ILE A   4     102.655 -32.416  18.162  1.00  0.00           H  
ATOM     48 2HG1 ILE A   4     103.961 -31.870  17.122  1.00  0.00           H  
ATOM     49 1HG2 ILE A   4     101.595 -29.902  19.274  1.00  0.00           H  
ATOM     50 2HG2 ILE A   4     100.600 -29.352  17.906  1.00  0.00           H  
ATOM     51 3HG2 ILE A   4     100.586 -31.066  18.382  1.00  0.00           H  
ATOM     52 1HD1 ILE A   4     104.673 -31.975  19.445  1.00  0.00           H  
ATOM     53 2HD1 ILE A   4     104.700 -30.295  18.857  1.00  0.00           H  
ATOM     54 3HD1 ILE A   4     103.378 -30.849  19.911  1.00  0.00           H  
ATOM     55  N   GLN A   5     101.192 -28.706  14.972  1.00  0.00           N  
ATOM     56  CA  GLN A   5     100.273 -27.738  14.384  1.00  0.00           C  
ATOM     57  C   GLN A   5      99.469 -28.363  13.251  1.00  0.00           C  
ATOM     58  O   GLN A   5      98.276 -28.095  13.103  1.00  0.00           O  
ATOM     59  CB  GLN A   5     101.038 -26.515  13.869  1.00  0.00           C  
ATOM     60  CG  GLN A   5     100.150 -25.410  13.325  1.00  0.00           C  
ATOM     61  CD  GLN A   5      99.256 -24.807  14.392  1.00  0.00           C  
ATOM     62  NE2 GLN A   5      97.959 -24.748  14.112  1.00  0.00           N  
ATOM     63  OE1 GLN A   5      99.726 -24.399  15.458  1.00  0.00           O  
ATOM     64  H   GLN A   5     102.183 -28.512  14.964  1.00  0.00           H  
ATOM     65  HA  GLN A   5      99.573 -27.413  15.154  1.00  0.00           H  
ATOM     66 1HB  GLN A   5     101.640 -26.097  14.676  1.00  0.00           H  
ATOM     67 2HB  GLN A   5     101.720 -26.820  13.076  1.00  0.00           H  
ATOM     68 1HG  GLN A   5     100.780 -24.618  12.920  1.00  0.00           H  
ATOM     69 2HG  GLN A   5      99.516 -25.820  12.539  1.00  0.00           H  
ATOM     70 1HE2 GLN A   5      97.320 -24.361  14.777  1.00  0.00           H  
ATOM     71 2HE2 GLN A   5      97.620 -25.091  13.235  1.00  0.00           H  
ATOM     72  N   ALA A   6     100.127 -29.196  12.453  1.00  0.00           N  
ATOM     73  CA  ALA A   6      99.458 -29.912  11.374  1.00  0.00           C  
ATOM     74  C   ALA A   6      98.423 -30.888  11.917  1.00  0.00           C  
ATOM     75  O   ALA A   6      97.371 -31.093  11.312  1.00  0.00           O  
ATOM     76  CB  ALA A   6     100.476 -30.647  10.514  1.00  0.00           C  
ATOM     77  H   ALA A   6     101.116 -29.338  12.598  1.00  0.00           H  
ATOM     78  HA  ALA A   6      98.936 -29.182  10.755  1.00  0.00           H  
ATOM     79 1HB  ALA A   6      99.962 -31.176   9.712  1.00  0.00           H  
ATOM     80 2HB  ALA A   6     101.175 -29.929  10.084  1.00  0.00           H  
ATOM     81 3HB  ALA A   6     101.022 -31.361  11.128  1.00  0.00           H  
ATOM     82  N   ALA A   7      98.726 -31.488  13.062  1.00  0.00           N  
ATOM     83  CA  ALA A   7      97.772 -32.346  13.757  1.00  0.00           C  
ATOM     84  C   ALA A   7      96.525 -31.571  14.160  1.00  0.00           C  
ATOM     85  O   ALA A   7      95.414 -32.099  14.118  1.00  0.00           O  
ATOM     86  CB  ALA A   7      98.420 -32.977  14.981  1.00  0.00           C  
ATOM     87  H   ALA A   7      99.642 -31.346  13.463  1.00  0.00           H  
ATOM     88  HA  ALA A   7      97.466 -33.137  13.072  1.00  0.00           H  
ATOM     89 1HB  ALA A   7      97.695 -33.614  15.488  1.00  0.00           H  
ATOM     90 2HB  ALA A   7      99.275 -33.577  14.671  1.00  0.00           H  
ATOM     91 3HB  ALA A   7      98.753 -32.194  15.660  1.00  0.00           H  
ATOM     92  N   ALA A   8      96.716 -30.315  14.550  1.00  0.00           N  
ATOM     93  CA  ALA A   8      95.598 -29.424  14.836  1.00  0.00           C  
ATOM     94  C   ALA A   8      94.769 -29.160  13.586  1.00  0.00           C  
ATOM     95  O   ALA A   8      93.544 -29.062  13.651  1.00  0.00           O  
ATOM     96  CB  ALA A   8      96.102 -28.113  15.422  1.00  0.00           C  
ATOM     97  H   ALA A   8      97.659 -29.969  14.650  1.00  0.00           H  
ATOM     98  HA  ALA A   8      94.953 -29.913  15.567  1.00  0.00           H  
ATOM     99 1HB  ALA A   8      95.256 -27.458  15.631  1.00  0.00           H  
ATOM    100 2HB  ALA A   8      96.643 -28.313  16.347  1.00  0.00           H  
ATOM    101 3HB  ALA A   8      96.768 -27.629  14.710  1.00  0.00           H  
ATOM    102  N   ALA A   9      95.445 -29.045  12.447  1.00  0.00           N  
ATOM    103  CA  ALA A   9      94.768 -28.832  11.174  1.00  0.00           C  
ATOM    104  C   ALA A   9      93.968 -30.062  10.762  1.00  0.00           C  
ATOM    105  O   ALA A   9      92.901 -29.948  10.159  1.00  0.00           O  
ATOM    106  CB  ALA A   9      95.776 -28.471  10.092  1.00  0.00           C  
ATOM    107  H   ALA A   9      96.453 -29.107  12.464  1.00  0.00           H  
ATOM    108  HA  ALA A   9      94.069 -28.005  11.296  1.00  0.00           H  
ATOM    109 1HB  ALA A   9      95.255 -28.315   9.147  1.00  0.00           H  
ATOM    110 2HB  ALA A   9      96.299 -27.557  10.373  1.00  0.00           H  
ATOM    111 3HB  ALA A   9      96.495 -29.280   9.980  1.00  0.00           H  
ATOM    112  N   LEU A  10      94.491 -31.239  11.092  1.00  0.00           N  
ATOM    113  CA  LEU A  10      93.743 -32.480  10.931  1.00  0.00           C  
ATOM    114  C   LEU A  10      92.460 -32.462  11.753  1.00  0.00           C  
ATOM    115  O   LEU A  10      91.394 -32.840  11.266  1.00  0.00           O  
ATOM    116  CB  LEU A  10      94.607 -33.677  11.347  1.00  0.00           C  
ATOM    117  CG  LEU A  10      95.621 -34.160  10.303  1.00  0.00           C  
ATOM    118  CD1 LEU A  10      96.631 -35.087  10.965  1.00  0.00           C  
ATOM    119  CD2 LEU A  10      94.889 -34.868   9.173  1.00  0.00           C  
ATOM    120  H   LEU A  10      95.429 -31.275  11.464  1.00  0.00           H  
ATOM    121  HA  LEU A  10      93.476 -32.588   9.881  1.00  0.00           H  
ATOM    122 1HB  LEU A  10      95.160 -33.410  12.247  1.00  0.00           H  
ATOM    123 2HB  LEU A  10      93.951 -34.514  11.584  1.00  0.00           H  
ATOM    124  HG  LEU A  10      96.166 -33.305   9.902  1.00  0.00           H  
ATOM    125 1HD1 LEU A  10      97.352 -35.430  10.223  1.00  0.00           H  
ATOM    126 2HD1 LEU A  10      97.154 -34.549  11.756  1.00  0.00           H  
ATOM    127 3HD1 LEU A  10      96.113 -35.945  11.391  1.00  0.00           H  
ATOM    128 1HD2 LEU A  10      95.610 -35.211   8.430  1.00  0.00           H  
ATOM    129 2HD2 LEU A  10      94.344 -35.724   9.572  1.00  0.00           H  
ATOM    130 3HD2 LEU A  10      94.186 -34.177   8.705  1.00  0.00           H  
ATOM    131  N   GLY A  11      92.570 -32.021  13.001  1.00  0.00           N  
ATOM    132  CA  GLY A  11      91.401 -31.832  13.851  1.00  0.00           C  
ATOM    133  C   GLY A  11      90.401 -30.874  13.209  1.00  0.00           C  
ATOM    134  O   GLY A  11      89.196 -31.125  13.216  1.00  0.00           O  
ATOM    135  H   GLY A  11      93.486 -31.810  13.369  1.00  0.00           H  
ATOM    136 1HA  GLY A  11      90.924 -32.795  14.032  1.00  0.00           H  
ATOM    137 2HA  GLY A  11      91.714 -31.440  14.817  1.00  0.00           H  
ATOM    138  N   GLU A  12      90.912 -29.780  12.658  1.00  0.00           N  
ATOM    139  CA  GLU A  12      90.070 -28.800  11.982  1.00  0.00           C  
ATOM    140  C   GLU A  12      89.438 -29.391  10.727  1.00  0.00           C  
ATOM    141  O   GLU A  12      88.360 -28.970  10.306  1.00  0.00           O  
ATOM    142  CB  GLU A  12      90.885 -27.556  11.619  1.00  0.00           C  
ATOM    143  CG  GLU A  12      91.312 -26.713  12.812  1.00  0.00           C  
ATOM    144  CD  GLU A  12      92.151 -25.529  12.421  1.00  0.00           C  
ATOM    145  OE1 GLU A  12      92.486 -25.417  11.266  1.00  0.00           O  
ATOM    146  OE2 GLU A  12      92.457 -24.734  13.279  1.00  0.00           O1-
ATOM    147  H   GLU A  12      91.908 -29.621  12.708  1.00  0.00           H  
ATOM    148  HA  GLU A  12      89.268 -28.506  12.661  1.00  0.00           H  
ATOM    149 1HB  GLU A  12      91.785 -27.856  11.081  1.00  0.00           H  
ATOM    150 2HB  GLU A  12      90.301 -26.921  10.952  1.00  0.00           H  
ATOM    151 1HG  GLU A  12      90.421 -26.358  13.330  1.00  0.00           H  
ATOM    152 2HG  GLU A  12      91.875 -27.340  13.503  1.00  0.00           H  
ATOM    153  N   ALA A  13      90.113 -30.367  10.133  1.00  0.00           N  
ATOM    154  CA  ALA A  13      89.622 -31.015   8.924  1.00  0.00           C  
ATOM    155  C   ALA A  13      88.535 -32.034   9.247  1.00  0.00           C  
ATOM    156  O   ALA A  13      87.894 -32.578   8.348  1.00  0.00           O  
ATOM    157  CB  ALA A  13      90.769 -31.681   8.178  1.00  0.00           C  
ATOM    158  H   ALA A  13      90.991 -30.669  10.531  1.00  0.00           H  
ATOM    159  HA  ALA A  13      89.183 -30.249   8.284  1.00  0.00           H  
ATOM    160 1HB  ALA A  13      90.387 -32.160   7.276  1.00  0.00           H  
ATOM    161 2HB  ALA A  13      91.510 -30.930   7.904  1.00  0.00           H  
ATOM    162 3HB  ALA A  13      91.231 -32.431   8.818  1.00  0.00           H  
ATOM    163  N   GLY A  14      88.334 -32.286  10.535  1.00  0.00           N  
ATOM    164  CA  GLY A  14      87.320 -33.237  10.979  1.00  0.00           C  
ATOM    165  C   GLY A  14      87.917 -34.622  11.190  1.00  0.00           C  
ATOM    166  O   GLY A  14      87.203 -35.624  11.181  1.00  0.00           O  
ATOM    167  H   GLY A  14      88.896 -31.809  11.225  1.00  0.00           H  
ATOM    168 1HA  GLY A  14      86.872 -32.884  11.908  1.00  0.00           H  
ATOM    169 2HA  GLY A  14      86.523 -33.290  10.240  1.00  0.00           H  
ATOM    170  N   ILE A  15      89.233 -34.670  11.380  1.00  0.00           N  
ATOM    171  CA  ILE A  15      89.922 -35.928  11.640  1.00  0.00           C  
ATOM    172  C   ILE A  15      90.061 -36.178  13.137  1.00  0.00           C  
ATOM    173  O   ILE A  15      90.536 -35.318  13.878  1.00  0.00           O  
ATOM    174  CB  ILE A  15      91.315 -35.938  10.985  1.00  0.00           C  
ATOM    175  CG1 ILE A  15      91.207 -35.606   9.495  1.00  0.00           C  
ATOM    176  CG2 ILE A  15      91.988 -37.287  11.186  1.00  0.00           C  
ATOM    177  CD1 ILE A  15      90.341 -36.570   8.716  1.00  0.00           C  
ATOM    178  H   ILE A  15      89.768 -33.815  11.344  1.00  0.00           H  
ATOM    179  HA  ILE A  15      89.334 -36.739  11.212  1.00  0.00           H  
ATOM    180  HB  ILE A  15      91.934 -35.163  11.437  1.00  0.00           H  
ATOM    181 1HG1 ILE A  15      90.795 -34.604   9.375  1.00  0.00           H  
ATOM    182 2HG1 ILE A  15      92.202 -35.605   9.049  1.00  0.00           H  
ATOM    183 1HG2 ILE A  15      92.971 -37.276  10.716  1.00  0.00           H  
ATOM    184 2HG2 ILE A  15      92.097 -37.484  12.251  1.00  0.00           H  
ATOM    185 3HG2 ILE A  15      91.378 -38.069  10.733  1.00  0.00           H  
ATOM    186 1HD1 ILE A  15      90.314 -36.269   7.668  1.00  0.00           H  
ATOM    187 2HD1 ILE A  15      90.756 -37.576   8.794  1.00  0.00           H  
ATOM    188 3HD1 ILE A  15      89.331 -36.561   9.122  1.00  0.00           H  
ATOM    189  N   SER A  16      89.643 -37.361  13.574  1.00  0.00           N  
ATOM    190  CA  SER A  16      89.629 -37.693  14.994  1.00  0.00           C  
ATOM    191  C   SER A  16      91.044 -37.886  15.527  1.00  0.00           C  
ATOM    192  O   SER A  16      91.972 -38.162  14.767  1.00  0.00           O  
ATOM    193  CB  SER A  16      88.814 -38.951  15.228  1.00  0.00           C  
ATOM    194  OG  SER A  16      89.445 -40.069  14.668  1.00  0.00           O  
ATOM    195  H   SER A  16      89.326 -38.049  12.905  1.00  0.00           H  
ATOM    196  HA  SER A  16      89.167 -36.868  15.538  1.00  0.00           H  
ATOM    197 1HB  SER A  16      88.681 -39.103  16.299  1.00  0.00           H  
ATOM    198 2HB  SER A  16      87.825 -38.830  14.789  1.00  0.00           H  
ATOM    199  HG  SER A  16      89.249 -40.041  13.728  1.00  0.00           H  
ATOM    200  N   SER A  17      91.205 -37.740  16.828  1.00  0.00           N  
ATOM    201  CA  SER A  17      92.512 -37.837  17.468  1.00  0.00           C  
ATOM    202  C   SER A  17      93.112 -39.210  17.264  1.00  0.00           C  
ATOM    203  O   SER A  17      94.325 -39.352  17.110  1.00  0.00           O  
ATOM    204  CB  SER A  17      92.397 -37.543  18.951  1.00  0.00           C  
ATOM    205  OG  SER A  17      91.625 -38.517  19.597  1.00  0.00           O  
ATOM    206  H   SER A  17      90.391 -37.556  17.396  1.00  0.00           H  
ATOM    207  HA  SER A  17      93.175 -37.099  17.013  1.00  0.00           H  
ATOM    208 1HB  SER A  17      93.392 -37.510  19.393  1.00  0.00           H  
ATOM    209 2HB  SER A  17      91.944 -36.562  19.093  1.00  0.00           H  
ATOM    210  HG  SER A  17      91.601 -38.264  20.523  1.00  0.00           H  
ATOM    211  N   ASN A  18      92.261 -40.227  17.263  1.00  0.00           N  
ATOM    212  CA  ASN A  18      92.695 -41.590  16.970  1.00  0.00           C  
ATOM    213  C   ASN A  18      93.290 -41.690  15.572  1.00  0.00           C  
ATOM    214  O   ASN A  18      94.368 -42.254  15.384  1.00  0.00           O  
ATOM    215  CB  ASN A  18      91.542 -42.564  17.129  1.00  0.00           C  
ATOM    216  CG  ASN A  18      91.182 -42.802  18.569  1.00  0.00           C  
ATOM    217  ND2 ASN A  18      89.964 -43.221  18.805  1.00  0.00           N  
ATOM    218  OD1 ASN A  18      92.007 -42.607  19.469  1.00  0.00           O  
ATOM    219  H   ASN A  18      91.288 -40.055  17.471  1.00  0.00           H  
ATOM    220  HA  ASN A  18      93.481 -41.863  17.675  1.00  0.00           H  
ATOM    221 1HB  ASN A  18      90.666 -42.180  16.606  1.00  0.00           H  
ATOM    222 2HB  ASN A  18      91.806 -43.518  16.670  1.00  0.00           H  
ATOM    223 1HD2 ASN A  18      89.669 -43.396  19.744  1.00  0.00           H  
ATOM    224 2HD2 ASN A  18      89.330 -43.366  18.046  1.00  0.00           H  
ATOM    225  N   GLU A  19      92.582 -41.138  14.593  1.00  0.00           N  
ATOM    226  CA  GLU A  19      93.069 -41.110  13.218  1.00  0.00           C  
ATOM    227  C   GLU A  19      94.360 -40.311  13.107  1.00  0.00           C  
ATOM    228  O   GLU A  19      95.285 -40.704  12.397  1.00  0.00           O  
ATOM    229  CB  GLU A  19      92.009 -40.514  12.288  1.00  0.00           C  
ATOM    230  CG  GLU A  19      90.806 -41.415  12.047  1.00  0.00           C  
ATOM    231  CD  GLU A  19      89.697 -40.724  11.304  1.00  0.00           C  
ATOM    232  OE1 GLU A  19      89.143 -39.792  11.835  1.00  0.00           O  
ATOM    233  OE2 GLU A  19      89.404 -41.128  10.203  1.00  0.00           O1-
ATOM    234  H   GLU A  19      91.684 -40.728  14.805  1.00  0.00           H  
ATOM    235  HA  GLU A  19      93.275 -42.133  12.902  1.00  0.00           H  
ATOM    236 1HB  GLU A  19      91.645 -39.575  12.705  1.00  0.00           H  
ATOM    237 2HB  GLU A  19      92.459 -40.290  11.320  1.00  0.00           H  
ATOM    238 1HG  GLU A  19      91.126 -42.285  11.472  1.00  0.00           H  
ATOM    239 2HG  GLU A  19      90.431 -41.767  13.007  1.00  0.00           H  
ATOM    240  N   ILE A  20      94.416 -39.188  13.814  1.00  0.00           N  
ATOM    241  CA  ILE A  20      95.600 -38.337  13.806  1.00  0.00           C  
ATOM    242  C   ILE A  20      96.820 -39.084  14.332  1.00  0.00           C  
ATOM    243  O   ILE A  20      97.909 -38.991  13.766  1.00  0.00           O  
ATOM    244  CB  ILE A  20      95.370 -37.070  14.650  1.00  0.00           C  
ATOM    245  CG1 ILE A  20      94.364 -36.144  13.961  1.00  0.00           C  
ATOM    246  CG2 ILE A  20      96.685 -36.345  14.891  1.00  0.00           C  
ATOM    247  CD1 ILE A  20      93.867 -35.019  14.840  1.00  0.00           C  
ATOM    248  H   ILE A  20      93.618 -38.916  14.370  1.00  0.00           H  
ATOM    249  HA  ILE A  20      95.802 -38.035  12.780  1.00  0.00           H  
ATOM    250  HB  ILE A  20      94.937 -37.346  15.611  1.00  0.00           H  
ATOM    251 1HG1 ILE A  20      94.819 -35.708  13.073  1.00  0.00           H  
ATOM    252 2HG1 ILE A  20      93.501 -36.725  13.633  1.00  0.00           H  
ATOM    253 1HG2 ILE A  20      96.505 -35.452  15.488  1.00  0.00           H  
ATOM    254 2HG2 ILE A  20      97.371 -37.004  15.422  1.00  0.00           H  
ATOM    255 3HG2 ILE A  20      97.124 -36.060  13.935  1.00  0.00           H  
ATOM    256 1HD1 ILE A  20      93.158 -34.407  14.282  1.00  0.00           H  
ATOM    257 2HD1 ILE A  20      93.375 -35.434  15.720  1.00  0.00           H  
ATOM    258 3HD1 ILE A  20      94.710 -34.403  15.152  1.00  0.00           H  
ATOM    259  N   LEU A  21      96.631 -39.826  15.418  1.00  0.00           N  
ATOM    260  CA  LEU A  21      97.706 -40.620  15.999  1.00  0.00           C  
ATOM    261  C   LEU A  21      98.269 -41.614  14.992  1.00  0.00           C  
ATOM    262  O   LEU A  21      99.480 -41.823  14.922  1.00  0.00           O  
ATOM    263  CB  LEU A  21      97.200 -41.369  17.237  1.00  0.00           C  
ATOM    264  CG  LEU A  21      96.958 -40.508  18.484  1.00  0.00           C  
ATOM    265  CD1 LEU A  21      96.218 -41.328  19.532  1.00  0.00           C  
ATOM    266  CD2 LEU A  21      98.291 -40.009  19.022  1.00  0.00           C  
ATOM    267  H   LEU A  21      95.719 -39.841  15.852  1.00  0.00           H  
ATOM    268  HA  LEU A  21      98.508 -39.947  16.300  1.00  0.00           H  
ATOM    269 1HB  LEU A  21      96.260 -41.860  16.987  1.00  0.00           H  
ATOM    270 2HB  LEU A  21      97.927 -42.137  17.501  1.00  0.00           H  
ATOM    271  HG  LEU A  21      96.331 -39.656  18.222  1.00  0.00           H  
ATOM    272 1HD1 LEU A  21      96.046 -40.716  20.418  1.00  0.00           H  
ATOM    273 2HD1 LEU A  21      95.260 -41.656  19.128  1.00  0.00           H  
ATOM    274 3HD1 LEU A  21      96.815 -42.198  19.803  1.00  0.00           H  
ATOM    275 1HD2 LEU A  21      98.120 -39.396  19.907  1.00  0.00           H  
ATOM    276 2HD2 LEU A  21      98.919 -40.860  19.286  1.00  0.00           H  
ATOM    277 3HD2 LEU A  21      98.791 -39.412  18.259  1.00  0.00           H  
ATOM    278  N   GLU A  22      97.380 -42.223  14.213  1.00  0.00           N  
ATOM    279  CA  GLU A  22      97.788 -43.173  13.186  1.00  0.00           C  
ATOM    280  C   GLU A  22      98.492 -42.470  12.031  1.00  0.00           C  
ATOM    281  O   GLU A  22      99.459 -42.988  11.473  1.00  0.00           O  
ATOM    282  CB  GLU A  22      96.575 -43.946  12.664  1.00  0.00           C  
ATOM    283  CG  GLU A  22      96.913 -45.058  11.682  1.00  0.00           C  
ATOM    284  CD  GLU A  22      97.715 -46.166  12.306  1.00  0.00           C  
ATOM    285  OE1 GLU A  22      97.714 -46.269  13.509  1.00  0.00           O  
ATOM    286  OE2 GLU A  22      98.328 -46.911  11.579  1.00  0.00           O1-
ATOM    287  H   GLU A  22      96.398 -42.023  14.335  1.00  0.00           H  
ATOM    288  HA  GLU A  22      98.489 -43.882  13.629  1.00  0.00           H  
ATOM    289 1HB  GLU A  22      96.038 -44.391  13.502  1.00  0.00           H  
ATOM    290 2HB  GLU A  22      95.891 -43.257  12.166  1.00  0.00           H  
ATOM    291 1HG  GLU A  22      95.986 -45.474  11.286  1.00  0.00           H  
ATOM    292 2HG  GLU A  22      97.473 -44.636  10.849  1.00  0.00           H  
ATOM    293  N   LEU A  23      98.001 -41.288  11.677  1.00  0.00           N  
ATOM    294  CA  LEU A  23      98.604 -40.495  10.614  1.00  0.00           C  
ATOM    295  C   LEU A  23      99.994 -40.010  11.011  1.00  0.00           C  
ATOM    296  O   LEU A  23     100.911 -39.983  10.190  1.00  0.00           O  
ATOM    297  CB  LEU A  23      97.711 -39.293  10.279  1.00  0.00           C  
ATOM    298  CG  LEU A  23      96.393 -39.622   9.566  1.00  0.00           C  
ATOM    299  CD1 LEU A  23      95.525 -38.373   9.502  1.00  0.00           C  
ATOM    300  CD2 LEU A  23      96.689 -40.154   8.172  1.00  0.00           C  
ATOM    301  H   LEU A  23      97.188 -40.930  12.157  1.00  0.00           H  
ATOM    302  HA  LEU A  23      98.698 -41.120   9.727  1.00  0.00           H  
ATOM    303 1HB  LEU A  23      97.467 -38.774  11.204  1.00  0.00           H  
ATOM    304 2HB  LEU A  23      98.272 -38.611   9.640  1.00  0.00           H  
ATOM    305  HG  LEU A  23      95.850 -40.377  10.135  1.00  0.00           H  
ATOM    306 1HD1 LEU A  23      94.588 -38.607   8.996  1.00  0.00           H  
ATOM    307 2HD1 LEU A  23      95.313 -38.026  10.514  1.00  0.00           H  
ATOM    308 3HD1 LEU A  23      96.049 -37.593   8.952  1.00  0.00           H  
ATOM    309 1HD2 LEU A  23      95.752 -40.389   7.665  1.00  0.00           H  
ATOM    310 2HD2 LEU A  23      97.231 -39.399   7.601  1.00  0.00           H  
ATOM    311 3HD2 LEU A  23      97.296 -41.056   8.248  1.00  0.00           H  
ATOM    312  N   LEU A  24     100.144 -39.628  12.275  1.00  0.00           N  
ATOM    313  CA  LEU A  24     101.426 -39.158  12.784  1.00  0.00           C  
ATOM    314  C   LEU A  24     102.410 -40.309  12.943  1.00  0.00           C  
ATOM    315  O   LEU A  24     103.609 -40.149  12.715  1.00  0.00           O  
ATOM    316  CB  LEU A  24     101.234 -38.451  14.132  1.00  0.00           C  
ATOM    317  CG  LEU A  24     100.476 -37.118  14.082  1.00  0.00           C  
ATOM    318  CD1 LEU A  24     100.179 -36.649  15.500  1.00  0.00           C  
ATOM    319  CD2 LEU A  24     101.306 -36.090  13.329  1.00  0.00           C  
ATOM    320  H   LEU A  24      99.350 -39.664  12.898  1.00  0.00           H  
ATOM    321  HA  LEU A  24     101.841 -38.446  12.071  1.00  0.00           H  
ATOM    322 1HB  LEU A  24     100.689 -39.117  14.799  1.00  0.00           H  
ATOM    323 2HB  LEU A  24     102.215 -38.259  14.566  1.00  0.00           H  
ATOM    324  HG  LEU A  24      99.523 -37.260  13.572  1.00  0.00           H  
ATOM    325 1HD1 LEU A  24      99.641 -35.702  15.465  1.00  0.00           H  
ATOM    326 2HD1 LEU A  24      99.568 -37.395  16.009  1.00  0.00           H  
ATOM    327 3HD1 LEU A  24     101.115 -36.514  16.042  1.00  0.00           H  
ATOM    328 1HD2 LEU A  24     100.767 -35.143  13.293  1.00  0.00           H  
ATOM    329 2HD2 LEU A  24     102.259 -35.946  13.839  1.00  0.00           H  
ATOM    330 3HD2 LEU A  24     101.489 -36.443  12.313  1.00  0.00           H  
ATOM    331  N   ALA A  25     101.895 -41.469  13.336  1.00  0.00           N  
ATOM    332  CA  ALA A  25     102.701 -42.684  13.396  1.00  0.00           C  
ATOM    333  C   ALA A  25     103.272 -43.034  12.030  1.00  0.00           C  
ATOM    334  O   ALA A  25     104.450 -43.370  11.907  1.00  0.00           O  
ATOM    335  CB  ALA A  25     101.875 -43.842  13.936  1.00  0.00           C  
ATOM    336  H   ALA A  25     100.921 -41.512  13.599  1.00  0.00           H  
ATOM    337  HA  ALA A  25     103.537 -42.502  14.071  1.00  0.00           H  
ATOM    338 1HB  ALA A  25     102.491 -44.741  13.974  1.00  0.00           H  
ATOM    339 2HB  ALA A  25     101.522 -43.602  14.939  1.00  0.00           H  
ATOM    340 3HB  ALA A  25     101.021 -44.015  13.283  1.00  0.00           H  
ATOM    341  N   ALA A  26     102.431 -42.954  11.003  1.00  0.00           N  
ATOM    342  CA  ALA A  26     102.871 -43.188   9.632  1.00  0.00           C  
ATOM    343  C   ALA A  26     103.975 -42.217   9.235  1.00  0.00           C  
ATOM    344  O   ALA A  26     104.968 -42.607   8.622  1.00  0.00           O  
ATOM    345  CB  ALA A  26     101.696 -43.074   8.672  1.00  0.00           C  
ATOM    346  H   ALA A  26     101.462 -42.726  11.177  1.00  0.00           H  
ATOM    347  HA  ALA A  26     103.277 -44.198   9.574  1.00  0.00           H  
ATOM    348 1HB  ALA A  26     102.041 -43.250   7.653  1.00  0.00           H  
ATOM    349 2HB  ALA A  26     100.940 -43.814   8.932  1.00  0.00           H  
ATOM    350 3HB  ALA A  26     101.265 -42.076   8.741  1.00  0.00           H  
ATOM    351  N   ALA A  27     103.796 -40.947   9.589  1.00  0.00           N  
ATOM    352  CA  ALA A  27     104.794 -39.925   9.302  1.00  0.00           C  
ATOM    353  C   ALA A  27     106.143 -40.282   9.911  1.00  0.00           C  
ATOM    354  O   ALA A  27     107.184 -40.128   9.273  1.00  0.00           O  
ATOM    355  CB  ALA A  27     104.326 -38.570   9.813  1.00  0.00           C  
ATOM    356  H   ALA A  27     102.947 -40.685  10.069  1.00  0.00           H  
ATOM    357  HA  ALA A  27     104.921 -39.869   8.221  1.00  0.00           H  
ATOM    358 1HB  ALA A  27     105.081 -37.816   9.591  1.00  0.00           H  
ATOM    359 2HB  ALA A  27     103.389 -38.300   9.325  1.00  0.00           H  
ATOM    360 3HB  ALA A  27     104.171 -38.621  10.890  1.00  0.00           H  
ATOM    361  N   ALA A  28     106.117 -40.762  11.151  1.00  0.00           N  
ATOM    362  CA  ALA A  28     107.329 -41.217  11.821  1.00  0.00           C  
ATOM    363  C   ALA A  28     107.971 -42.379  11.073  1.00  0.00           C  
ATOM    364  O   ALA A  28     109.166 -42.355  10.777  1.00  0.00           O  
ATOM    365  CB  ALA A  28     107.021 -41.617  13.256  1.00  0.00           C  
ATOM    366  H   ALA A  28     105.235 -40.812  11.642  1.00  0.00           H  
ATOM    367  HA  ALA A  28     108.041 -40.391  11.829  1.00  0.00           H  
ATOM    368 1HB  ALA A  28     107.936 -41.954  13.744  1.00  0.00           H  
ATOM    369 2HB  ALA A  28     106.617 -40.760  13.795  1.00  0.00           H  
ATOM    370 3HB  ALA A  28     106.291 -42.424  13.260  1.00  0.00           H  
ATOM    371  N   GLU A  29     107.170 -43.394  10.770  1.00  0.00           N  
ATOM    372  CA  GLU A  29     107.683 -44.623  10.174  1.00  0.00           C  
ATOM    373  C   GLU A  29     108.130 -44.391   8.735  1.00  0.00           C  
ATOM    374  O   GLU A  29     109.091 -45.002   8.268  1.00  0.00           O  
ATOM    375  CB  GLU A  29     106.619 -45.722  10.218  1.00  0.00           C  
ATOM    376  CG  GLU A  29     106.300 -46.233  11.616  1.00  0.00           C  
ATOM    377  CD  GLU A  29     105.228 -47.286  11.623  1.00  0.00           C  
ATOM    378  OE1 GLU A  29     104.662 -47.538  10.587  1.00  0.00           O  
ATOM    379  OE2 GLU A  29     104.975 -47.840  12.667  1.00  0.00           O1-
ATOM    380  H   GLU A  29     106.181 -43.314  10.956  1.00  0.00           H  
ATOM    381  HA  GLU A  29     108.548 -44.951  10.751  1.00  0.00           H  
ATOM    382 1HB  GLU A  29     105.693 -45.350   9.779  1.00  0.00           H  
ATOM    383 2HB  GLU A  29     106.948 -46.570   9.619  1.00  0.00           H  
ATOM    384 1HG  GLU A  29     107.207 -46.650  12.054  1.00  0.00           H  
ATOM    385 2HG  GLU A  29     105.984 -45.394  12.235  1.00  0.00           H  
ATOM    386  N   LEU A  30     107.428 -43.505   8.039  1.00  0.00           N  
ATOM    387  CA  LEU A  30     107.703 -43.247   6.629  1.00  0.00           C  
ATOM    388  C   LEU A  30     108.736 -42.139   6.464  1.00  0.00           C  
ATOM    389  O   LEU A  30     109.274 -41.935   5.376  1.00  0.00           O  
ATOM    390  CB  LEU A  30     106.411 -42.862   5.897  1.00  0.00           C  
ATOM    391  CG  LEU A  30     105.301 -43.921   5.907  1.00  0.00           C  
ATOM    392  CD1 LEU A  30     104.051 -43.353   5.248  1.00  0.00           C  
ATOM    393  CD2 LEU A  30     105.782 -45.168   5.180  1.00  0.00           C  
ATOM    394  H   LEU A  30     106.685 -42.997   8.496  1.00  0.00           H  
ATOM    395  HA  LEU A  30     108.101 -44.157   6.182  1.00  0.00           H  
ATOM    396 1HB  LEU A  30     106.010 -41.958   6.353  1.00  0.00           H  
ATOM    397 2HB  LEU A  30     106.652 -42.644   4.857  1.00  0.00           H  
ATOM    398  HG  LEU A  30     105.049 -44.175   6.937  1.00  0.00           H  
ATOM    399 1HD1 LEU A  30     103.262 -44.105   5.255  1.00  0.00           H  
ATOM    400 2HD1 LEU A  30     103.717 -42.473   5.799  1.00  0.00           H  
ATOM    401 3HD1 LEU A  30     104.276 -43.073   4.220  1.00  0.00           H  
ATOM    402 1HD2 LEU A  30     104.993 -45.921   5.188  1.00  0.00           H  
ATOM    403 2HD2 LEU A  30     106.033 -44.915   4.150  1.00  0.00           H  
ATOM    404 3HD2 LEU A  30     106.666 -45.563   5.682  1.00  0.00           H  
ATOM    405  N   GLY A  31     109.009 -41.425   7.550  1.00  0.00           N  
ATOM    406  CA  GLY A  31     110.042 -40.394   7.551  1.00  0.00           C  
ATOM    407  C   GLY A  31     109.547 -39.121   6.875  1.00  0.00           C  
ATOM    408  O   GLY A  31     110.287 -38.471   6.137  1.00  0.00           O  
ATOM    409  H   GLY A  31     108.490 -41.601   8.399  1.00  0.00           H  
ATOM    410 1HA  GLY A  31     110.337 -40.176   8.578  1.00  0.00           H  
ATOM    411 2HA  GLY A  31     110.926 -40.765   7.034  1.00  0.00           H  
ATOM    412  N   LEU A  32     108.294 -38.768   7.136  1.00  0.00           N  
ATOM    413  CA  LEU A  32     107.687 -37.589   6.527  1.00  0.00           C  
ATOM    414  C   LEU A  32     107.914 -36.349   7.380  1.00  0.00           C  
ATOM    415  O   LEU A  32     107.933 -36.425   8.609  1.00  0.00           O  
ATOM    416  CB  LEU A  32     106.182 -37.809   6.327  1.00  0.00           C  
ATOM    417  CG  LEU A  32     105.794 -39.039   5.497  1.00  0.00           C  
ATOM    418  CD1 LEU A  32     104.278 -39.173   5.464  1.00  0.00           C  
ATOM    419  CD2 LEU A  32     106.362 -38.903   4.092  1.00  0.00           C  
ATOM    420  H   LEU A  32     107.746 -39.331   7.772  1.00  0.00           H  
ATOM    421  HA  LEU A  32     108.150 -37.425   5.554  1.00  0.00           H  
ATOM    422 1HB  LEU A  32     105.713 -37.908   7.304  1.00  0.00           H  
ATOM    423 2HB  LEU A  32     105.765 -36.931   5.834  1.00  0.00           H  
ATOM    424  HG  LEU A  32     106.198 -39.937   5.966  1.00  0.00           H  
ATOM    425 1HD1 LEU A  32     104.002 -40.047   4.874  1.00  0.00           H  
ATOM    426 2HD1 LEU A  32     103.901 -39.288   6.480  1.00  0.00           H  
ATOM    427 3HD1 LEU A  32     103.844 -38.280   5.014  1.00  0.00           H  
ATOM    428 1HD2 LEU A  32     106.087 -39.778   3.502  1.00  0.00           H  
ATOM    429 2HD2 LEU A  32     105.958 -38.007   3.621  1.00  0.00           H  
ATOM    430 3HD2 LEU A  32     107.448 -38.827   4.144  1.00  0.00           H  
ATOM    431  N   ASP A  33     108.086 -35.210   6.722  1.00  0.00           N  
ATOM    432  CA  ASP A  33     108.303 -33.947   7.418  1.00  0.00           C  
ATOM    433  C   ASP A  33     106.985 -33.238   7.702  1.00  0.00           C  
ATOM    434  O   ASP A  33     105.929 -33.658   7.228  1.00  0.00           O  
ATOM    435  CB  ASP A  33     109.214 -33.031   6.597  1.00  0.00           C  
ATOM    436  CG  ASP A  33     108.549 -32.518   5.327  1.00  0.00           C  
ATOM    437  OD1 ASP A  33     107.373 -32.741   5.164  1.00  0.00           O  
ATOM    438  OD2 ASP A  33     109.223 -31.907   4.533  1.00  0.00           O1-
ATOM    439  H   ASP A  33     108.066 -35.218   5.712  1.00  0.00           H  
ATOM    440  HA  ASP A  33     108.788 -34.157   8.372  1.00  0.00           H  
ATOM    441 1HB  ASP A  33     109.513 -32.176   7.204  1.00  0.00           H  
ATOM    442 2HB  ASP A  33     110.121 -33.570   6.323  1.00  0.00           H  
ATOM    443  N   PRO A  34     107.051 -32.163   8.476  1.00  0.00           N  
ATOM    444  CA  PRO A  34     105.850 -31.473   8.937  1.00  0.00           C  
ATOM    445  C   PRO A  34     104.986 -31.030   7.763  1.00  0.00           C  
ATOM    446  O   PRO A  34     103.758 -31.038   7.845  1.00  0.00           O  
ATOM    447  CB  PRO A  34     106.414 -30.275   9.707  1.00  0.00           C  
ATOM    448  CG  PRO A  34     107.695 -30.778  10.279  1.00  0.00           C  
ATOM    449  CD  PRO A  34     108.294 -31.613   9.178  1.00  0.00           C  
ATOM    450  HA  PRO A  34     105.284 -32.140   9.605  1.00  0.00           H  
ATOM    451 1HB  PRO A  34     106.555 -29.423   9.026  1.00  0.00           H  
ATOM    452 2HB  PRO A  34     105.699 -29.954  10.479  1.00  0.00           H  
ATOM    453 1HG  PRO A  34     108.339 -29.934  10.568  1.00  0.00           H  
ATOM    454 2HG  PRO A  34     107.502 -31.358  11.193  1.00  0.00           H  
ATOM    455 1HD  PRO A  34     108.893 -30.972   8.515  1.00  0.00           H  
ATOM    456 2HD  PRO A  34     108.916 -32.407   9.617  1.00  0.00           H  
ATOM    457  N   ASP A  35     105.637 -30.644   6.669  1.00  0.00           N  
ATOM    458  CA  ASP A  35     104.933 -30.118   5.505  1.00  0.00           C  
ATOM    459  C   ASP A  35     104.117 -31.204   4.817  1.00  0.00           C  
ATOM    460  O   ASP A  35     103.013 -30.952   4.335  1.00  0.00           O  
ATOM    461  CB  ASP A  35     105.923 -29.509   4.508  1.00  0.00           C  
ATOM    462  CG  ASP A  35     106.531 -28.203   5.001  1.00  0.00           C  
ATOM    463  OD1 ASP A  35     105.998 -27.633   5.923  1.00  0.00           O  
ATOM    464  OD2 ASP A  35     107.524 -27.789   4.451  1.00  0.00           O1-
ATOM    465  H   ASP A  35     106.644 -30.717   6.644  1.00  0.00           H  
ATOM    466  HA  ASP A  35     104.249 -29.337   5.838  1.00  0.00           H  
ATOM    467 1HB  ASP A  35     106.728 -30.219   4.315  1.00  0.00           H  
ATOM    468 2HB  ASP A  35     105.417 -29.323   3.561  1.00  0.00           H  
ATOM    469  N   ALA A  36     104.667 -32.413   4.776  1.00  0.00           N  
ATOM    470  CA  ALA A  36     103.936 -33.571   4.274  1.00  0.00           C  
ATOM    471  C   ALA A  36     102.744 -33.899   5.165  1.00  0.00           C  
ATOM    472  O   ALA A  36     101.690 -34.311   4.681  1.00  0.00           O  
ATOM    473  CB  ALA A  36     104.861 -34.775   4.164  1.00  0.00           C  
ATOM    474  H   ALA A  36     105.616 -32.533   5.101  1.00  0.00           H  
ATOM    475  HA  ALA A  36     103.555 -33.327   3.282  1.00  0.00           H  
ATOM    476 1HB  ALA A  36     104.300 -35.631   3.788  1.00  0.00           H  
ATOM    477 2HB  ALA A  36     105.676 -34.546   3.478  1.00  0.00           H  
ATOM    478 3HB  ALA A  36     105.268 -35.011   5.146  1.00  0.00           H  
ATOM    479  N   ILE A  37     102.917 -33.712   6.470  1.00  0.00           N  
ATOM    480  CA  ILE A  37     101.832 -33.910   7.423  1.00  0.00           C  
ATOM    481  C   ILE A  37     100.760 -32.837   7.266  1.00  0.00           C  
ATOM    482  O   ILE A  37      99.566 -33.122   7.359  1.00  0.00           O  
ATOM    483  CB  ILE A  37     102.362 -33.900   8.868  1.00  0.00           C  
ATOM    484  CG1 ILE A  37     103.357 -35.044   9.080  1.00  0.00           C  
ATOM    485  CG2 ILE A  37     101.212 -34.001   9.858  1.00  0.00           C  
ATOM    486  CD1 ILE A  37     104.139 -34.943  10.370  1.00  0.00           C  
ATOM    487  H   ILE A  37     103.824 -33.426   6.809  1.00  0.00           H  
ATOM    488  HA  ILE A  37     101.375 -34.879   7.230  1.00  0.00           H  
ATOM    489  HB  ILE A  37     102.905 -32.973   9.050  1.00  0.00           H  
ATOM    490 1HG1 ILE A  37     102.824 -35.994   9.077  1.00  0.00           H  
ATOM    491 2HG1 ILE A  37     104.067 -35.066   8.253  1.00  0.00           H  
ATOM    492 1HG2 ILE A  37     101.604 -33.993  10.874  1.00  0.00           H  
ATOM    493 2HG2 ILE A  37     100.540 -33.154   9.722  1.00  0.00           H  
ATOM    494 3HG2 ILE A  37     100.665 -34.929   9.687  1.00  0.00           H  
ATOM    495 1HD1 ILE A  37     104.823 -35.788  10.448  1.00  0.00           H  
ATOM    496 2HD1 ILE A  37     104.709 -34.013  10.378  1.00  0.00           H  
ATOM    497 3HD1 ILE A  37     103.451 -34.954  11.214  1.00  0.00           H  
ATOM    498  N   GLN A  38     101.192 -31.604   7.028  1.00  0.00           N  
ATOM    499  CA  GLN A  38     100.273 -30.519   6.709  1.00  0.00           C  
ATOM    500  C   GLN A  38      99.469 -30.827   5.455  1.00  0.00           C  
ATOM    501  O   GLN A  38      98.277 -30.528   5.381  1.00  0.00           O  
ATOM    502  CB  GLN A  38     101.038 -29.205   6.529  1.00  0.00           C  
ATOM    503  CG  GLN A  38     100.148 -27.991   6.317  1.00  0.00           C  
ATOM    504  CD  GLN A  38      99.275 -27.696   7.522  1.00  0.00           C  
ATOM    505  NE2 GLN A  38      97.975 -27.561   7.290  1.00  0.00           N  
ATOM    506  OE1 GLN A  38      99.765 -27.590   8.650  1.00  0.00           O  
ATOM    507  H   GLN A  38     102.183 -31.414   7.070  1.00  0.00           H  
ATOM    508  HA  GLN A  38      99.573 -30.404   7.537  1.00  0.00           H  
ATOM    509 1HB  GLN A  38     101.655 -29.020   7.408  1.00  0.00           H  
ATOM    510 2HB  GLN A  38     101.705 -29.287   5.672  1.00  0.00           H  
ATOM    511 1HG  GLN A  38     100.778 -27.121   6.129  1.00  0.00           H  
ATOM    512 2HG  GLN A  38      99.499 -28.175   5.461  1.00  0.00           H  
ATOM    513 1HE2 GLN A  38      97.349 -27.365   8.046  1.00  0.00           H  
ATOM    514 2HE2 GLN A  38      97.620 -27.655   6.359  1.00  0.00           H  
ATOM    515  N   ALA A  39     100.126 -31.427   4.468  1.00  0.00           N  
ATOM    516  CA  ALA A  39      99.458 -31.839   3.241  1.00  0.00           C  
ATOM    517  C   ALA A  39      98.423 -32.921   3.513  1.00  0.00           C  
ATOM    518  O   ALA A  39      97.371 -32.963   2.875  1.00  0.00           O  
ATOM    519  CB  ALA A  39     100.477 -32.325   2.221  1.00  0.00           C  
ATOM    520  H   ALA A  39     101.115 -31.602   4.572  1.00  0.00           H  
ATOM    521  HA  ALA A  39      98.936 -30.973   2.833  1.00  0.00           H  
ATOM    522 1HB  ALA A  39      99.963 -32.629   1.309  1.00  0.00           H  
ATOM    523 2HB  ALA A  39     101.176 -31.521   1.993  1.00  0.00           H  
ATOM    524 3HB  ALA A  39     101.023 -33.175   2.630  1.00  0.00           H  
ATOM    525  N   ALA A  40      98.728 -33.798   4.465  1.00  0.00           N  
ATOM    526  CA  ALA A  40      97.774 -34.806   4.913  1.00  0.00           C  
ATOM    527  C   ALA A  40      96.526 -34.161   5.503  1.00  0.00           C  
ATOM    528  O   ALA A  40      95.415 -34.660   5.327  1.00  0.00           O  
ATOM    529  CB  ALA A  40      98.422 -35.733   5.930  1.00  0.00           C  
ATOM    530  H   ALA A  40      99.644 -33.765   4.890  1.00  0.00           H  
ATOM    531  HA  ALA A  40      97.469 -35.391   4.045  1.00  0.00           H  
ATOM    532 1HB  ALA A  40      97.697 -36.481   6.254  1.00  0.00           H  
ATOM    533 2HB  ALA A  40      99.278 -36.231   5.475  1.00  0.00           H  
ATOM    534 3HB  ALA A  40      98.754 -35.154   6.790  1.00  0.00           H  
ATOM    535  N   ALA A  41      96.716 -33.048   6.204  1.00  0.00           N  
ATOM    536  CA  ALA A  41      95.599 -32.261   6.712  1.00  0.00           C  
ATOM    537  C   ALA A  41      94.769 -31.687   5.572  1.00  0.00           C  
ATOM    538  O   ALA A  41      93.543 -31.614   5.660  1.00  0.00           O  
ATOM    539  CB  ALA A  41      96.104 -31.144   7.614  1.00  0.00           C  
ATOM    540  H   ALA A  41      97.660 -32.740   6.389  1.00  0.00           H  
ATOM    541  HA  ALA A  41      94.956 -32.922   7.294  1.00  0.00           H  
ATOM    542 1HB  ALA A  41      95.258 -30.565   7.985  1.00  0.00           H  
ATOM    543 2HB  ALA A  41      96.646 -31.574   8.456  1.00  0.00           H  
ATOM    544 3HB  ALA A  41      96.769 -30.493   7.049  1.00  0.00           H  
ATOM    545  N   GLN A  42      95.445 -31.279   4.502  1.00  0.00           N  
ATOM    546  CA  GLN A  42      94.768 -30.743   3.326  1.00  0.00           C  
ATOM    547  C   GLN A  42      93.968 -31.825   2.611  1.00  0.00           C  
ATOM    548  O   GLN A  42      92.901 -31.558   2.058  1.00  0.00           O  
ATOM    549  CB  GLN A  42      95.781 -30.119   2.362  1.00  0.00           C  
ATOM    550  CG  GLN A  42      96.451 -28.863   2.891  1.00  0.00           C  
ATOM    551  CD  GLN A  42      97.506 -28.327   1.942  1.00  0.00           C  
ATOM    552  NE2 GLN A  42      97.745 -27.022   2.001  1.00  0.00           N  
ATOM    553  OE1 GLN A  42      98.101 -29.078   1.164  1.00  0.00           O  
ATOM    554  H   GLN A  42      96.453 -31.343   4.504  1.00  0.00           H  
ATOM    555  HA  GLN A  42      94.072 -29.969   3.650  1.00  0.00           H  
ATOM    556 1HB  GLN A  42      96.560 -30.846   2.133  1.00  0.00           H  
ATOM    557 2HB  GLN A  42      95.283 -29.866   1.426  1.00  0.00           H  
ATOM    558 1HG  GLN A  42      95.694 -28.092   3.032  1.00  0.00           H  
ATOM    559 2HG  GLN A  42      96.932 -29.093   3.842  1.00  0.00           H  
ATOM    560 1HE2 GLN A  42      98.431 -26.610   1.399  1.00  0.00           H  
ATOM    561 2HE2 GLN A  42      97.240 -26.449   2.647  1.00  0.00           H  
ATOM    562  N   LEU A  43      94.491 -33.048   2.625  1.00  0.00           N  
ATOM    563  CA  LEU A  43      93.743 -34.205   2.148  1.00  0.00           C  
ATOM    564  C   LEU A  43      92.462 -34.400   2.946  1.00  0.00           C  
ATOM    565  O   LEU A  43      91.396 -34.639   2.378  1.00  0.00           O  
ATOM    566  CB  LEU A  43      94.606 -35.469   2.240  1.00  0.00           C  
ATOM    567  CG  LEU A  43      95.622 -35.664   1.107  1.00  0.00           C  
ATOM    568  CD1 LEU A  43      96.632 -36.732   1.508  1.00  0.00           C  
ATOM    569  CD2 LEU A  43      94.891 -36.055  -0.169  1.00  0.00           C  
ATOM    570  H   LEU A  43      95.429 -33.179   2.976  1.00  0.00           H  
ATOM    571  HA  LEU A  43      93.476 -34.037   1.105  1.00  0.00           H  
ATOM    572 1HB  LEU A  43      95.158 -35.446   3.178  1.00  0.00           H  
ATOM    573 2HB  LEU A  43      93.949 -36.339   2.249  1.00  0.00           H  
ATOM    574  HG  LEU A  43      96.167 -34.735   0.943  1.00  0.00           H  
ATOM    575 1HD1 LEU A  43      97.354 -36.870   0.703  1.00  0.00           H  
ATOM    576 2HD1 LEU A  43      97.153 -36.418   2.412  1.00  0.00           H  
ATOM    577 3HD1 LEU A  43      96.113 -37.671   1.695  1.00  0.00           H  
ATOM    578 1HD2 LEU A  43      95.613 -36.193  -0.974  1.00  0.00           H  
ATOM    579 2HD2 LEU A  43      94.347 -36.985  -0.006  1.00  0.00           H  
ATOM    580 3HD2 LEU A  43      94.189 -35.267  -0.442  1.00  0.00           H  
ATOM    581  N   GLY A  44      92.570 -34.297   4.265  1.00  0.00           N  
ATOM    582  CA  GLY A  44      91.401 -34.333   5.136  1.00  0.00           C  
ATOM    583  C   GLY A  44      90.403 -33.244   4.764  1.00  0.00           C  
ATOM    584  O   GLY A  44      89.198 -33.488   4.706  1.00  0.00           O  
ATOM    585  H   GLY A  44      93.486 -34.188   4.677  1.00  0.00           H  
ATOM    586 1HA  GLY A  44      90.924 -35.310   5.063  1.00  0.00           H  
ATOM    587 2HA  GLY A  44      91.714 -34.206   6.171  1.00  0.00           H  
ATOM    588  N   GLU A  45      90.912 -32.042   4.514  1.00  0.00           N  
ATOM    589  CA  GLU A  45      90.068 -30.923   4.115  1.00  0.00           C  
ATOM    590  C   GLU A  45      89.438 -31.166   2.752  1.00  0.00           C  
ATOM    591  O   GLU A  45      88.362 -30.649   2.453  1.00  0.00           O  
ATOM    592  CB  GLU A  45      90.880 -29.626   4.087  1.00  0.00           C  
ATOM    593  CG  GLU A  45      91.308 -29.123   5.459  1.00  0.00           C  
ATOM    594  CD  GLU A  45      92.141 -27.874   5.389  1.00  0.00           C  
ATOM    595  OE1 GLU A  45      92.479 -27.467   4.304  1.00  0.00           O  
ATOM    596  OE2 GLU A  45      92.440 -27.325   6.424  1.00  0.00           O1-
ATOM    597  H   GLU A  45      91.908 -31.900   4.604  1.00  0.00           H  
ATOM    598  HA  GLU A  45      89.265 -30.817   4.845  1.00  0.00           H  
ATOM    599 1HB  GLU A  45      91.779 -29.772   3.489  1.00  0.00           H  
ATOM    600 2HB  GLU A  45      90.293 -28.840   3.611  1.00  0.00           H  
ATOM    601 1HG  GLU A  45      90.418 -28.920   6.054  1.00  0.00           H  
ATOM    602 2HG  GLU A  45      91.876 -29.906   5.960  1.00  0.00           H  
ATOM    603  N   ALA A  46      90.115 -31.958   1.925  1.00  0.00           N  
ATOM    604  CA  ALA A  46      89.622 -32.269   0.589  1.00  0.00           C  
ATOM    605  C   ALA A  46      88.535 -33.337   0.637  1.00  0.00           C  
ATOM    606  O   ALA A  46      87.893 -33.629  -0.373  1.00  0.00           O  
ATOM    607  CB  ALA A  46      90.767 -32.720  -0.306  1.00  0.00           C  
ATOM    608  H   ALA A  46      90.992 -32.354   2.230  1.00  0.00           H  
ATOM    609  HA  ALA A  46      89.182 -31.364   0.171  1.00  0.00           H  
ATOM    610 1HB  ALA A  46      90.384 -32.948  -1.301  1.00  0.00           H  
ATOM    611 2HB  ALA A  46      91.508 -31.924  -0.377  1.00  0.00           H  
ATOM    612 3HB  ALA A  46      91.230 -33.610   0.117  1.00  0.00           H  
ATOM    613  N   GLY A  47      88.334 -33.916   1.816  1.00  0.00           N  
ATOM    614  CA  GLY A  47      87.320 -34.948   1.999  1.00  0.00           C  
ATOM    615  C   GLY A  47      87.919 -36.341   1.843  1.00  0.00           C  
ATOM    616  O   GLY A  47      87.205 -37.307   1.576  1.00  0.00           O  
ATOM    617  H   GLY A  47      88.896 -33.632   2.605  1.00  0.00           H  
ATOM    618 1HA  GLY A  47      86.874 -34.849   2.987  1.00  0.00           H  
ATOM    619 2HA  GLY A  47      86.523 -34.807   1.271  1.00  0.00           H  
ATOM    620  N   ILE A  48      89.233 -36.437   2.014  1.00  0.00           N  
ATOM    621  CA  ILE A  48      89.922 -37.719   1.941  1.00  0.00           C  
ATOM    622  C   ILE A  48      90.063 -38.348   3.321  1.00  0.00           C  
ATOM    623  O   ILE A  48      90.540 -37.709   4.259  1.00  0.00           O  
ATOM    624  CB  ILE A  48      91.315 -37.560   1.305  1.00  0.00           C  
ATOM    625  CG1 ILE A  48      91.213 -36.792  -0.016  1.00  0.00           C  
ATOM    626  CG2 ILE A  48      91.958 -38.920   1.085  1.00  0.00           C  
ATOM    627  CD1 ILE A  48      90.223 -37.385  -0.992  1.00  0.00           C  
ATOM    628  H   ILE A  48      89.768 -35.600   2.199  1.00  0.00           H  
ATOM    629  HA  ILE A  48      89.334 -38.393   1.319  1.00  0.00           H  
ATOM    630  HB  ILE A  48      91.950 -36.970   1.964  1.00  0.00           H  
ATOM    631 1HG1 ILE A  48      90.921 -35.762   0.184  1.00  0.00           H  
ATOM    632 2HG1 ILE A  48      92.191 -36.766  -0.498  1.00  0.00           H  
ATOM    633 1HG2 ILE A  48      92.942 -38.789   0.634  1.00  0.00           H  
ATOM    634 2HG2 ILE A  48      92.063 -39.431   2.041  1.00  0.00           H  
ATOM    635 3HG2 ILE A  48      91.332 -39.517   0.422  1.00  0.00           H  
ATOM    636 1HD1 ILE A  48      90.208 -36.786  -1.904  1.00  0.00           H  
ATOM    637 2HD1 ILE A  48      90.517 -38.407  -1.234  1.00  0.00           H  
ATOM    638 3HD1 ILE A  48      89.230 -37.389  -0.545  1.00  0.00           H  
ATOM    639  N   SER A  49      89.644 -39.605   3.438  1.00  0.00           N  
ATOM    640  CA  SER A  49      89.632 -40.291   4.723  1.00  0.00           C  
ATOM    641  C   SER A  49      91.044 -40.617   5.190  1.00  0.00           C  
ATOM    642  O   SER A  49      91.972 -40.692   4.385  1.00  0.00           O  
ATOM    643  CB  SER A  49      88.816 -41.566   4.626  1.00  0.00           C  
ATOM    644  OG  SER A  49      89.530 -42.568   3.955  1.00  0.00           O  
ATOM    645  H   SER A  49      89.326 -40.096   2.615  1.00  0.00           H  
ATOM    646  HA  SER A  49      89.171 -39.635   5.462  1.00  0.00           H  
ATOM    647 1HB  SER A  49      88.556 -41.909   5.627  1.00  0.00           H  
ATOM    648 2HB  SER A  49      87.886 -41.363   4.097  1.00  0.00           H  
ATOM    649  HG  SER A  49      88.947 -43.331   3.922  1.00  0.00           H  
ATOM    650  N   SER A  50      91.202 -40.809   6.494  1.00  0.00           N  
ATOM    651  CA  SER A  50      92.514 -41.061   7.079  1.00  0.00           C  
ATOM    652  C   SER A  50      93.118 -42.351   6.536  1.00  0.00           C  
ATOM    653  O   SER A  50      94.333 -42.457   6.371  1.00  0.00           O  
ATOM    654  CB  SER A  50      92.407 -41.138   8.589  1.00  0.00           C  
ATOM    655  OG  SER A  50      91.660 -42.256   8.984  1.00  0.00           O  
ATOM    656  H   SER A  50      90.392 -40.780   7.098  1.00  0.00           H  
ATOM    657  HA  SER A  50      93.175 -40.235   6.814  1.00  0.00           H  
ATOM    658 1HB  SER A  50      93.406 -41.193   9.022  1.00  0.00           H  
ATOM    659 2HB  SER A  50      91.937 -40.231   8.967  1.00  0.00           H  
ATOM    660  HG  SER A  50      90.904 -41.912   9.466  1.00  0.00           H  
ATOM    661  N   GLU A  51      92.262 -43.328   6.260  1.00  0.00           N  
ATOM    662  CA  GLU A  51      92.695 -44.567   5.622  1.00  0.00           C  
ATOM    663  C   GLU A  51      93.291 -44.300   4.247  1.00  0.00           C  
ATOM    664  O   GLU A  51      94.370 -44.795   3.921  1.00  0.00           O  
ATOM    665  CB  GLU A  51      91.522 -45.542   5.499  1.00  0.00           C  
ATOM    666  CG  GLU A  51      91.075 -46.158   6.818  1.00  0.00           C  
ATOM    667  CD  GLU A  51      89.895 -47.076   6.665  1.00  0.00           C  
ATOM    668  OE1 GLU A  51      89.135 -46.887   5.746  1.00  0.00           O  
ATOM    669  OE2 GLU A  51      89.754 -47.969   7.468  1.00  0.00           O1-
ATOM    670  H   GLU A  51      91.287 -43.211   6.496  1.00  0.00           H  
ATOM    671  HA  GLU A  51      93.466 -45.024   6.243  1.00  0.00           H  
ATOM    672 1HB  GLU A  51      90.666 -45.028   5.063  1.00  0.00           H  
ATOM    673 2HB  GLU A  51      91.794 -46.355   4.826  1.00  0.00           H  
ATOM    674 1HG  GLU A  51      91.906 -46.720   7.245  1.00  0.00           H  
ATOM    675 2HG  GLU A  51      90.819 -45.358   7.512  1.00  0.00           H  
ATOM    676  N   GLU A  52      92.582 -43.515   3.443  1.00  0.00           N  
ATOM    677  CA  GLU A  52      93.069 -43.132   2.123  1.00  0.00           C  
ATOM    678  C   GLU A  52      94.361 -42.332   2.222  1.00  0.00           C  
ATOM    679  O   GLU A  52      95.286 -42.529   1.434  1.00  0.00           O  
ATOM    680  CB  GLU A  52      92.009 -42.315   1.380  1.00  0.00           C  
ATOM    681  CG  GLU A  52      90.707 -43.060   1.123  1.00  0.00           C  
ATOM    682  CD  GLU A  52      90.906 -44.341   0.361  1.00  0.00           C  
ATOM    683  OE1 GLU A  52      90.645 -45.384   0.911  1.00  0.00           O  
ATOM    684  OE2 GLU A  52      91.321 -44.276  -0.772  1.00  0.00           O1-
ATOM    685  H   GLU A  52      91.683 -43.175   3.753  1.00  0.00           H  
ATOM    686  HA  GLU A  52      93.274 -44.039   1.553  1.00  0.00           H  
ATOM    687 1HB  GLU A  52      91.774 -41.418   1.952  1.00  0.00           H  
ATOM    688 2HB  GLU A  52      92.406 -41.994   0.417  1.00  0.00           H  
ATOM    689 1HG  GLU A  52      90.237 -43.289   2.079  1.00  0.00           H  
ATOM    690 2HG  GLU A  52      90.034 -42.412   0.564  1.00  0.00           H  
ATOM    691  N   ILE A  53      94.418 -41.429   3.198  1.00  0.00           N  
ATOM    692  CA  ILE A  53      95.602 -40.606   3.411  1.00  0.00           C  
ATOM    693  C   ILE A  53      96.821 -41.465   3.723  1.00  0.00           C  
ATOM    694  O   ILE A  53      97.909 -41.230   3.198  1.00  0.00           O  
ATOM    695  CB  ILE A  53      95.374 -39.602   4.555  1.00  0.00           C  
ATOM    696  CG1 ILE A  53      94.348 -38.544   4.140  1.00  0.00           C  
ATOM    697  CG2 ILE A  53      96.686 -38.947   4.957  1.00  0.00           C  
ATOM    698  CD1 ILE A  53      93.861 -37.684   5.284  1.00  0.00           C  
ATOM    699  H   ILE A  53      93.620 -41.310   3.806  1.00  0.00           H  
ATOM    700  HA  ILE A  53      95.804 -40.048   2.498  1.00  0.00           H  
ATOM    701  HB  ILE A  53      94.959 -40.122   5.418  1.00  0.00           H  
ATOM    702 1HG1 ILE A  53      94.783 -37.892   3.384  1.00  0.00           H  
ATOM    703 2HG1 ILE A  53      93.483 -39.032   3.691  1.00  0.00           H  
ATOM    704 1HG2 ILE A  53      96.506 -38.239   5.767  1.00  0.00           H  
ATOM    705 2HG2 ILE A  53      97.386 -39.711   5.292  1.00  0.00           H  
ATOM    706 3HG2 ILE A  53      97.107 -38.419   4.101  1.00  0.00           H  
ATOM    707 1HD1 ILE A  53      93.137 -36.959   4.912  1.00  0.00           H  
ATOM    708 2HD1 ILE A  53      93.389 -38.314   6.038  1.00  0.00           H  
ATOM    709 3HD1 ILE A  53      94.705 -37.157   5.728  1.00  0.00           H  
ATOM    710  N   LYS A  54      96.631 -42.461   4.580  1.00  0.00           N  
ATOM    711  CA  LYS A  54      97.709 -43.379   4.936  1.00  0.00           C  
ATOM    712  C   LYS A  54      98.269 -44.076   3.705  1.00  0.00           C  
ATOM    713  O   LYS A  54      99.480 -44.259   3.581  1.00  0.00           O  
ATOM    714  CB  LYS A  54      97.219 -44.416   5.948  1.00  0.00           C  
ATOM    715  CG  LYS A  54      98.291 -45.389   6.421  1.00  0.00           C  
ATOM    716  CD  LYS A  54      97.773 -46.281   7.539  1.00  0.00           C  
ATOM    717  CE  LYS A  54      98.823 -47.294   7.972  1.00  0.00           C  
ATOM    718  NZ  LYS A  54      98.353 -48.131   9.109  1.00  0.00           N1+
ATOM    719  H   LYS A  54      95.719 -42.588   4.996  1.00  0.00           H  
ATOM    720  HA  LYS A  54      98.517 -42.804   5.390  1.00  0.00           H  
ATOM    721 1HB  LYS A  54      96.818 -43.908   6.825  1.00  0.00           H  
ATOM    722 2HB  LYS A  54      96.409 -44.999   5.508  1.00  0.00           H  
ATOM    723 1HG  LYS A  54      98.609 -46.015   5.586  1.00  0.00           H  
ATOM    724 2HG  LYS A  54      99.154 -44.831   6.783  1.00  0.00           H  
ATOM    725 1HD  LYS A  54      97.497 -45.666   8.397  1.00  0.00           H  
ATOM    726 2HD  LYS A  54      96.886 -46.815   7.198  1.00  0.00           H  
ATOM    727 1HE  LYS A  54      99.066 -47.945   7.134  1.00  0.00           H  
ATOM    728 2HE  LYS A  54      99.730 -46.771   8.273  1.00  0.00           H  
ATOM    729 1HZ  LYS A  54      99.077 -48.788   9.366  1.00  0.00           H  
ATOM    730 2HZ  LYS A  54      98.141 -47.538   9.900  1.00  0.00           H  
ATOM    731 3HZ  LYS A  54      97.522 -48.636   8.836  1.00  0.00           H  
ATOM    732  N   GLU A  55      97.381 -44.464   2.796  1.00  0.00           N  
ATOM    733  CA  GLU A  55      97.788 -45.117   1.557  1.00  0.00           C  
ATOM    734  C   GLU A  55      98.493 -44.140   0.626  1.00  0.00           C  
ATOM    735  O   GLU A  55      99.462 -44.496  -0.045  1.00  0.00           O  
ATOM    736  CB  GLU A  55      96.574 -45.724   0.849  1.00  0.00           C  
ATOM    737  CG  GLU A  55      95.988 -46.945   1.543  1.00  0.00           C  
ATOM    738  CD  GLU A  55      96.921 -48.123   1.542  1.00  0.00           C  
ATOM    739  OE1 GLU A  55      97.525 -48.378   0.527  1.00  0.00           O  
ATOM    740  OE2 GLU A  55      97.031 -48.770   2.557  1.00  0.00           O1-
ATOM    741  H   GLU A  55      96.399 -44.302   2.967  1.00  0.00           H  
ATOM    742  HA  GLU A  55      98.487 -45.917   1.801  1.00  0.00           H  
ATOM    743 1HB  GLU A  55      95.787 -44.974   0.769  1.00  0.00           H  
ATOM    744 2HB  GLU A  55      96.852 -46.016  -0.163  1.00  0.00           H  
ATOM    745 1HG  GLU A  55      95.751 -46.685   2.575  1.00  0.00           H  
ATOM    746 2HG  GLU A  55      95.060 -47.222   1.046  1.00  0.00           H  
ATOM    747  N   LEU A  56      98.002 -42.907   0.589  1.00  0.00           N  
ATOM    748  CA  LEU A  56      98.607 -41.864  -0.231  1.00  0.00           C  
ATOM    749  C   LEU A  56      99.996 -41.499   0.274  1.00  0.00           C  
ATOM    750  O   LEU A  56     100.912 -41.263  -0.514  1.00  0.00           O  
ATOM    751  CB  LEU A  56      97.716 -40.615  -0.242  1.00  0.00           C  
ATOM    752  CG  LEU A  56      96.400 -40.743  -1.019  1.00  0.00           C  
ATOM    753  CD1 LEU A  56      95.521 -39.533  -0.734  1.00  0.00           C  
ATOM    754  CD2 LEU A  56      96.698 -40.865  -2.506  1.00  0.00           C  
ATOM    755  H   LEU A  56      97.188 -42.686   1.144  1.00  0.00           H  
ATOM    756  HA  LEU A  56      98.700 -42.236  -1.251  1.00  0.00           H  
ATOM    757 1HB  LEU A  56      97.470 -40.355   0.786  1.00  0.00           H  
ATOM    758 2HB  LEU A  56      98.280 -39.790  -0.678  1.00  0.00           H  
ATOM    759  HG  LEU A  56      95.864 -41.631  -0.683  1.00  0.00           H  
ATOM    760 1HD1 LEU A  56      94.586 -39.624  -1.286  1.00  0.00           H  
ATOM    761 2HD1 LEU A  56      95.308 -39.481   0.334  1.00  0.00           H  
ATOM    762 3HD1 LEU A  56      96.039 -38.626  -1.046  1.00  0.00           H  
ATOM    763 1HD2 LEU A  56      95.762 -40.957  -3.058  1.00  0.00           H  
ATOM    764 2HD2 LEU A  56      97.233 -39.977  -2.844  1.00  0.00           H  
ATOM    765 3HD2 LEU A  56      97.312 -41.748  -2.683  1.00  0.00           H  
ATOM    766  N   LEU A  57     100.144 -41.454   1.595  1.00  0.00           N  
ATOM    767  CA  LEU A  57     101.426 -41.135   2.210  1.00  0.00           C  
ATOM    768  C   LEU A  57     102.410 -42.287   2.068  1.00  0.00           C  
ATOM    769  O   LEU A  57     103.610 -42.074   1.893  1.00  0.00           O  
ATOM    770  CB  LEU A  57     101.232 -40.801   3.695  1.00  0.00           C  
ATOM    771  CG  LEU A  57     100.415 -39.537   3.991  1.00  0.00           C  
ATOM    772  CD1 LEU A  57     100.208 -39.406   5.494  1.00  0.00           C  
ATOM    773  CD2 LEU A  57     101.139 -38.321   3.431  1.00  0.00           C  
ATOM    774  H   LEU A  57      99.348 -41.646   2.187  1.00  0.00           H  
ATOM    775  HA  LEU A  57     101.844 -40.263   1.706  1.00  0.00           H  
ATOM    776 1HB  LEU A  57     100.732 -41.639   4.177  1.00  0.00           H  
ATOM    777 2HB  LEU A  57     102.213 -40.677   4.154  1.00  0.00           H  
ATOM    778  HG  LEU A  57      99.433 -39.621   3.525  1.00  0.00           H  
ATOM    779 1HD1 LEU A  57      99.628 -38.508   5.705  1.00  0.00           H  
ATOM    780 2HD1 LEU A  57      99.672 -40.279   5.865  1.00  0.00           H  
ATOM    781 3HD1 LEU A  57     101.176 -39.336   5.989  1.00  0.00           H  
ATOM    782 1HD2 LEU A  57     100.558 -37.423   3.641  1.00  0.00           H  
ATOM    783 2HD2 LEU A  57     102.121 -38.235   3.897  1.00  0.00           H  
ATOM    784 3HD2 LEU A  57     101.257 -38.433   2.353  1.00  0.00           H  
ATOM    785  N   ARG A  58     101.895 -43.510   2.143  1.00  0.00           N  
ATOM    786  CA  ARG A  58     102.701 -44.699   1.890  1.00  0.00           C  
ATOM    787  C   ARG A  58     103.274 -44.682   0.476  1.00  0.00           C  
ATOM    788  O   ARG A  58     104.452 -44.973   0.271  1.00  0.00           O  
ATOM    789  CB  ARG A  58     101.872 -45.959   2.084  1.00  0.00           C  
ATOM    790  CG  ARG A  58     102.632 -47.261   1.889  1.00  0.00           C  
ATOM    791  CD  ARG A  58     101.825 -48.437   2.305  1.00  0.00           C  
ATOM    792  NE  ARG A  58     102.536 -49.687   2.091  1.00  0.00           N  
ATOM    793  CZ  ARG A  58     102.162 -50.877   2.599  1.00  0.00           C  
ATOM    794  NH1 ARG A  58     101.085 -50.962   3.348  1.00  0.00           N1+
ATOM    795  NH2 ARG A  58     102.878 -51.958   2.346  1.00  0.00           N  
ATOM    796  H   ARG A  58     100.920 -43.619   2.383  1.00  0.00           H  
ATOM    797  HA  ARG A  58     103.528 -44.714   2.600  1.00  0.00           H  
ATOM    798 1HB  ARG A  58     101.455 -45.969   3.091  1.00  0.00           H  
ATOM    799 2HB  ARG A  58     101.036 -45.957   1.385  1.00  0.00           H  
ATOM    800 1HG  ARG A  58     102.890 -47.378   0.836  1.00  0.00           H  
ATOM    801 2HG  ARG A  58     103.545 -47.243   2.486  1.00  0.00           H  
ATOM    802 1HD  ARG A  58     101.587 -48.358   3.365  1.00  0.00           H  
ATOM    803 2HD  ARG A  58     100.902 -48.467   1.727  1.00  0.00           H  
ATOM    804  HE  ARG A  58     103.370 -49.661   1.519  1.00  0.00           H  
ATOM    805 1HH1 ARG A  58     100.537 -50.136   3.542  1.00  0.00           H  
ATOM    806 2HH1 ARG A  58     100.804 -51.854   3.729  1.00  0.00           H  
ATOM    807 1HH2 ARG A  58     103.706 -51.893   1.770  1.00  0.00           H  
ATOM    808 2HH2 ARG A  58     102.598 -52.850   2.726  1.00  0.00           H  
ATOM    809  N   ALA A  59     102.433 -44.341  -0.493  1.00  0.00           N  
ATOM    810  CA  ALA A  59     102.871 -44.212  -1.877  1.00  0.00           C  
ATOM    811  C   ALA A  59     103.976 -43.169  -2.011  1.00  0.00           C  
ATOM    812  O   ALA A  59     104.967 -43.387  -2.707  1.00  0.00           O  
ATOM    813  CB  ALA A  59     101.694 -43.854  -2.773  1.00  0.00           C  
ATOM    814  H   ALA A  59     101.465 -44.167  -0.265  1.00  0.00           H  
ATOM    815  HA  ALA A  59     103.277 -45.172  -2.195  1.00  0.00           H  
ATOM    816 1HB  ALA A  59     102.037 -43.761  -3.804  1.00  0.00           H  
ATOM    817 2HB  ALA A  59     100.938 -44.637  -2.711  1.00  0.00           H  
ATOM    818 3HB  ALA A  59     101.264 -42.908  -2.448  1.00  0.00           H  
ATOM    819  N   ALA A  60     103.798 -42.036  -1.339  1.00  0.00           N  
ATOM    820  CA  ALA A  60     104.795 -40.972  -1.353  1.00  0.00           C  
ATOM    821  C   ALA A  60     106.144 -41.476  -0.857  1.00  0.00           C  
ATOM    822  O   ALA A  60     107.185 -41.162  -1.434  1.00  0.00           O  
ATOM    823  CB  ALA A  60     104.327 -39.796  -0.509  1.00  0.00           C  
ATOM    824  H   ALA A  60     102.950 -41.909  -0.806  1.00  0.00           H  
ATOM    825  HA  ALA A  60     104.921 -40.639  -2.383  1.00  0.00           H  
ATOM    826 1HB  ALA A  60     105.082 -39.010  -0.529  1.00  0.00           H  
ATOM    827 2HB  ALA A  60     103.390 -39.409  -0.911  1.00  0.00           H  
ATOM    828 3HB  ALA A  60     104.172 -40.124   0.518  1.00  0.00           H  
ATOM    829  N   HIS A  61     106.118 -42.260   0.216  1.00  0.00           N  
ATOM    830  CA  HIS A  61     107.330 -42.874   0.747  1.00  0.00           C  
ATOM    831  C   HIS A  61     107.972 -43.800  -0.278  1.00  0.00           C  
ATOM    832  O   HIS A  61     109.166 -43.698  -0.560  1.00  0.00           O  
ATOM    833  CB  HIS A  61     107.025 -43.655   2.029  1.00  0.00           C  
ATOM    834  CG  HIS A  61     108.223 -44.328   2.623  1.00  0.00           C  
ATOM    835  CD2 HIS A  61     108.609 -45.625   2.622  1.00  0.00           C  
ATOM    836  ND1 HIS A  61     109.192 -43.639   3.322  1.00  0.00           N  
ATOM    837  CE1 HIS A  61     110.124 -44.486   3.726  1.00  0.00           C  
ATOM    838  NE2 HIS A  61     109.793 -45.696   3.314  1.00  0.00           N  
ATOM    839  H   HIS A  61     105.236 -42.436   0.676  1.00  0.00           H  
ATOM    840  HA  HIS A  61     108.055 -42.098   0.989  1.00  0.00           H  
ATOM    841 1HB  HIS A  61     106.607 -42.980   2.776  1.00  0.00           H  
ATOM    842 2HB  HIS A  61     106.274 -44.417   1.821  1.00  0.00           H  
ATOM    843  HD1 HIS A  61     109.168 -42.670   3.567  1.00  0.00           H  
ATOM    844  HD2 HIS A  61     108.169 -46.529   2.199  1.00  0.00           H  
ATOM    845  HE1 HIS A  61     110.981 -44.135   4.300  1.00  0.00           H  
ATOM    846  N   GLU A  62     107.171 -44.705  -0.832  1.00  0.00           N  
ATOM    847  CA  GLU A  62     107.684 -45.737  -1.726  1.00  0.00           C  
ATOM    848  C   GLU A  62     108.131 -45.141  -3.055  1.00  0.00           C  
ATOM    849  O   GLU A  62     109.092 -45.610  -3.666  1.00  0.00           O  
ATOM    850  CB  GLU A  62     106.620 -46.810  -1.969  1.00  0.00           C  
ATOM    851  CG  GLU A  62     106.271 -47.638  -0.741  1.00  0.00           C  
ATOM    852  CD  GLU A  62     105.154 -48.613  -0.991  1.00  0.00           C  
ATOM    853  OE1 GLU A  62     104.565 -48.555  -2.043  1.00  0.00           O  
ATOM    854  OE2 GLU A  62     104.890 -49.417  -0.128  1.00  0.00           O1-
ATOM    855  H   GLU A  62     106.182 -44.677  -0.630  1.00  0.00           H  
ATOM    856  HA  GLU A  62     108.550 -46.204  -1.255  1.00  0.00           H  
ATOM    857 1HB  GLU A  62     105.704 -46.339  -2.327  1.00  0.00           H  
ATOM    858 2HB  GLU A  62     106.962 -47.493  -2.747  1.00  0.00           H  
ATOM    859 1HG  GLU A  62     107.155 -48.190  -0.424  1.00  0.00           H  
ATOM    860 2HG  GLU A  62     105.987 -46.967   0.069  1.00  0.00           H  
ATOM    861  N   LEU A  63     107.429 -44.104  -3.500  1.00  0.00           N  
ATOM    862  CA  LEU A  63     107.704 -43.490  -4.794  1.00  0.00           C  
ATOM    863  C   LEU A  63     108.736 -42.377  -4.666  1.00  0.00           C  
ATOM    864  O   LEU A  63     109.273 -41.897  -5.664  1.00  0.00           O  
ATOM    865  CB  LEU A  63     106.411 -42.931  -5.402  1.00  0.00           C  
ATOM    866  CG  LEU A  63     105.303 -43.958  -5.669  1.00  0.00           C  
ATOM    867  CD1 LEU A  63     104.077 -43.248  -6.226  1.00  0.00           C  
ATOM    868  CD2 LEU A  63     105.812 -45.014  -6.639  1.00  0.00           C  
ATOM    869  H   LEU A  63     106.686 -43.731  -2.927  1.00  0.00           H  
ATOM    870  HA  LEU A  63     108.103 -44.254  -5.461  1.00  0.00           H  
ATOM    871 1HB  LEU A  63     106.009 -42.177  -4.727  1.00  0.00           H  
ATOM    872 2HB  LEU A  63     106.652 -42.450  -6.349  1.00  0.00           H  
ATOM    873  HG  LEU A  63     105.015 -44.435  -4.732  1.00  0.00           H  
ATOM    874 1HD1 LEU A  63     103.289 -43.978  -6.416  1.00  0.00           H  
ATOM    875 2HD1 LEU A  63     103.722 -42.513  -5.504  1.00  0.00           H  
ATOM    876 3HD1 LEU A  63     104.338 -42.747  -7.157  1.00  0.00           H  
ATOM    877 1HD2 LEU A  63     105.025 -45.744  -6.828  1.00  0.00           H  
ATOM    878 2HD2 LEU A  63     106.099 -44.538  -7.577  1.00  0.00           H  
ATOM    879 3HD2 LEU A  63     106.678 -45.517  -6.208  1.00  0.00           H  
ATOM    880  N   GLY A  64     109.011 -41.968  -3.432  1.00  0.00           N  
ATOM    881  CA  GLY A  64     110.042 -40.974  -3.164  1.00  0.00           C  
ATOM    882  C   GLY A  64     109.547 -39.570  -3.486  1.00  0.00           C  
ATOM    883  O   GLY A  64     110.287 -38.750  -4.034  1.00  0.00           O  
ATOM    884  H   GLY A  64     108.491 -42.359  -2.659  1.00  0.00           H  
ATOM    885 1HA  GLY A  64     110.337 -41.027  -2.118  1.00  0.00           H  
ATOM    886 2HA  GLY A  64     110.926 -41.198  -3.762  1.00  0.00           H  
ATOM    887  N   LEU A  65     108.294 -39.295  -3.144  1.00  0.00           N  
ATOM    888  CA  LEU A  65     107.687 -38.001  -3.428  1.00  0.00           C  
ATOM    889  C   LEU A  65     107.915 -37.023  -2.283  1.00  0.00           C  
ATOM    890  O   LEU A  65     107.936 -37.413  -1.116  1.00  0.00           O  
ATOM    891  CB  LEU A  65     106.182 -38.164  -3.677  1.00  0.00           C  
ATOM    892  CG  LEU A  65     105.797 -39.077  -4.848  1.00  0.00           C  
ATOM    893  CD1 LEU A  65     104.283 -39.240  -4.888  1.00  0.00           C  
ATOM    894  CD2 LEU A  65     106.317 -38.482  -6.148  1.00  0.00           C  
ATOM    895  H   LEU A  65     107.747 -40.003  -2.675  1.00  0.00           H  
ATOM    896  HA  LEU A  65     108.148 -37.592  -4.326  1.00  0.00           H  
ATOM    897 1HB  LEU A  65     105.723 -38.569  -2.776  1.00  0.00           H  
ATOM    898 2HB  LEU A  65     105.753 -37.180  -3.868  1.00  0.00           H  
ATOM    899  HG  LEU A  65     106.235 -40.064  -4.699  1.00  0.00           H  
ATOM    900 1HD1 LEU A  65     104.009 -39.889  -5.720  1.00  0.00           H  
ATOM    901 2HD1 LEU A  65     103.940 -39.685  -3.954  1.00  0.00           H  
ATOM    902 3HD1 LEU A  65     103.816 -38.265  -5.020  1.00  0.00           H  
ATOM    903 1HD2 LEU A  65     106.044 -39.131  -6.980  1.00  0.00           H  
ATOM    904 2HD2 LEU A  65     105.879 -37.495  -6.298  1.00  0.00           H  
ATOM    905 3HD2 LEU A  65     107.403 -38.393  -6.098  1.00  0.00           H  
ATOM    906  N   ASP A  66     108.086 -35.750  -2.625  1.00  0.00           N  
ATOM    907  CA  ASP A  66     108.303 -34.710  -1.624  1.00  0.00           C  
ATOM    908  C   ASP A  66     106.985 -34.102  -1.167  1.00  0.00           C  
ATOM    909  O   ASP A  66     105.930 -34.387  -1.733  1.00  0.00           O  
ATOM    910  CB  ASP A  66     109.212 -33.611  -2.179  1.00  0.00           C  
ATOM    911  CG  ASP A  66     108.512 -32.722  -3.199  1.00  0.00           C  
ATOM    912  OD1 ASP A  66     107.330 -32.887  -3.389  1.00  0.00           O  
ATOM    913  OD2 ASP A  66     109.165 -31.887  -3.777  1.00  0.00           O1-
ATOM    914  H   ASP A  66     108.065 -35.496  -3.602  1.00  0.00           H  
ATOM    915  HA  ASP A  66     108.789 -35.159  -0.758  1.00  0.00           H  
ATOM    916 1HB  ASP A  66     109.570 -32.986  -1.361  1.00  0.00           H  
ATOM    917 2HB  ASP A  66     110.084 -34.063  -2.652  1.00  0.00           H  
ATOM    918  N   PRO A  67     107.051 -33.262  -0.138  1.00  0.00           N  
ATOM    919  CA  PRO A  67     105.850 -32.715   0.481  1.00  0.00           C  
ATOM    920  C   PRO A  67     104.987 -31.984  -0.538  1.00  0.00           C  
ATOM    921  O   PRO A  67     103.759 -32.013  -0.460  1.00  0.00           O  
ATOM    922  CB  PRO A  67     106.412 -31.756   1.535  1.00  0.00           C  
ATOM    923  CG  PRO A  67     107.700 -32.383   1.950  1.00  0.00           C  
ATOM    924  CD  PRO A  67     108.289 -32.910   0.669  1.00  0.00           C  
ATOM    925  HA  PRO A  67     105.283 -33.530   0.953  1.00  0.00           H  
ATOM    926 1HB  PRO A  67     106.546 -30.754   1.100  1.00  0.00           H  
ATOM    927 2HB  PRO A  67     105.701 -31.652   2.368  1.00  0.00           H  
ATOM    928 1HG  PRO A  67     108.345 -31.638   2.438  1.00  0.00           H  
ATOM    929 2HG  PRO A  67     107.515 -33.176   2.689  1.00  0.00           H  
ATOM    930 1HD  PRO A  67     108.885 -32.120   0.187  1.00  0.00           H  
ATOM    931 2HD  PRO A  67     108.914 -33.789   0.886  1.00  0.00           H  
ATOM    932  N   ASP A  68     105.637 -31.328  -1.492  1.00  0.00           N  
ATOM    933  CA  ASP A  68     104.933 -30.518  -2.481  1.00  0.00           C  
ATOM    934  C   ASP A  68     104.117 -31.390  -3.426  1.00  0.00           C  
ATOM    935  O   ASP A  68     103.012 -31.024  -3.825  1.00  0.00           O  
ATOM    936  CB  ASP A  68     105.923 -29.672  -3.286  1.00  0.00           C  
ATOM    937  CG  ASP A  68     106.524 -28.532  -2.474  1.00  0.00           C  
ATOM    938  OD1 ASP A  68     105.985 -28.216  -1.440  1.00  0.00           O  
ATOM    939  OD2 ASP A  68     107.517 -27.989  -2.897  1.00  0.00           O1-
ATOM    940  H   ASP A  68     106.644 -31.392  -1.536  1.00  0.00           H  
ATOM    941  HA  ASP A  68     104.249 -29.850  -1.957  1.00  0.00           H  
ATOM    942 1HB  ASP A  68     106.731 -30.306  -3.650  1.00  0.00           H  
ATOM    943 2HB  ASP A  68     105.418 -29.251  -4.157  1.00  0.00           H  
ATOM    944  N   ALA A  69     104.667 -32.547  -3.781  1.00  0.00           N  
ATOM    945  CA  ALA A  69     103.936 -33.536  -4.564  1.00  0.00           C  
ATOM    946  C   ALA A  69     102.744 -34.082  -3.788  1.00  0.00           C  
ATOM    947  O   ALA A  69     101.690 -34.355  -4.361  1.00  0.00           O  
ATOM    948  CB  ALA A  69     104.861 -34.671  -4.980  1.00  0.00           C  
ATOM    949  H   ALA A  69     105.617 -32.745  -3.501  1.00  0.00           H  
ATOM    950  HA  ALA A  69     103.555 -33.045  -5.460  1.00  0.00           H  
ATOM    951 1HB  ALA A  69     104.300 -35.401  -5.564  1.00  0.00           H  
ATOM    952 2HB  ALA A  69     105.676 -34.273  -5.584  1.00  0.00           H  
ATOM    953 3HB  ALA A  69     105.268 -35.152  -4.093  1.00  0.00           H  
ATOM    954  N   ILE A  70     102.917 -34.238  -2.482  1.00  0.00           N  
ATOM    955  CA  ILE A  70     101.833 -34.676  -1.611  1.00  0.00           C  
ATOM    956  C   ILE A  70     100.760 -33.602  -1.485  1.00  0.00           C  
ATOM    957  O   ILE A  70      99.566 -33.903  -1.472  1.00  0.00           O  
ATOM    958  CB  ILE A  70     102.364 -35.038  -0.213  1.00  0.00           C  
ATOM    959  CG1 ILE A  70     103.357 -36.200  -0.303  1.00  0.00           C  
ATOM    960  CG2 ILE A  70     101.214 -35.388   0.719  1.00  0.00           C  
ATOM    961  CD1 ILE A  70     104.134 -36.440   0.971  1.00  0.00           C  
ATOM    962  H   ILE A  70     103.824 -34.049  -2.080  1.00  0.00           H  
ATOM    963  HA  ILE A  70     101.376 -35.564  -2.048  1.00  0.00           H  
ATOM    964  HB  ILE A  70     102.909 -34.190   0.201  1.00  0.00           H  
ATOM    965 1HG1 ILE A  70     102.823 -37.116  -0.555  1.00  0.00           H  
ATOM    966 2HG1 ILE A  70     104.070 -36.008  -1.105  1.00  0.00           H  
ATOM    967 1HG2 ILE A  70     101.607 -35.643   1.703  1.00  0.00           H  
ATOM    968 2HG2 ILE A  70     100.544 -34.534   0.806  1.00  0.00           H  
ATOM    969 3HG2 ILE A  70     100.666 -36.240   0.316  1.00  0.00           H  
ATOM    970 1HD1 ILE A  70     104.817 -37.278   0.828  1.00  0.00           H  
ATOM    971 2HD1 ILE A  70     104.705 -35.546   1.223  1.00  0.00           H  
ATOM    972 3HD1 ILE A  70     103.443 -36.670   1.780  1.00  0.00           H  
ATOM    973  N   ALA A  71     101.192 -32.349  -1.393  1.00  0.00           N  
ATOM    974  CA  ALA A  71     100.274 -31.216  -1.420  1.00  0.00           C  
ATOM    975  C   ALA A  71      99.469 -31.191  -2.712  1.00  0.00           C  
ATOM    976  O   ALA A  71      98.277 -30.885  -2.706  1.00  0.00           O  
ATOM    977  CB  ALA A  71     101.037 -29.911  -1.246  1.00  0.00           C  
ATOM    978  H   ALA A  71     102.183 -32.177  -1.302  1.00  0.00           H  
ATOM    979  HA  ALA A  71      99.574 -31.328  -0.592  1.00  0.00           H  
ATOM    980 1HB  ALA A  71     100.338 -29.075  -1.269  1.00  0.00           H  
ATOM    981 2HB  ALA A  71     101.561 -29.920  -0.290  1.00  0.00           H  
ATOM    982 3HB  ALA A  71     101.759 -29.802  -2.054  1.00  0.00           H  
ATOM    983  N   ALA A  72     100.127 -31.514  -3.820  1.00  0.00           N  
ATOM    984  CA  ALA A  72      99.458 -31.594  -5.115  1.00  0.00           C  
ATOM    985  C   ALA A  72      98.423 -32.711  -5.130  1.00  0.00           C  
ATOM    986  O   ALA A  72      97.370 -32.585  -5.756  1.00  0.00           O  
ATOM    987  CB  ALA A  72     100.476 -31.802  -6.226  1.00  0.00           C  
ATOM    988  H   ALA A  72     101.116 -31.709  -3.765  1.00  0.00           H  
ATOM    989  HA  ALA A  72      98.936 -30.653  -5.285  1.00  0.00           H  
ATOM    990 1HB  ALA A  72      99.961 -31.861  -7.185  1.00  0.00           H  
ATOM    991 2HB  ALA A  72     101.175 -30.966  -6.241  1.00  0.00           H  
ATOM    992 3HB  ALA A  72     101.022 -32.728  -6.051  1.00  0.00           H  
ATOM    993  N   ALA A  73      98.728 -33.803  -4.438  1.00  0.00           N  
ATOM    994  CA  ALA A  73      97.775 -34.893  -4.268  1.00  0.00           C  
ATOM    995  C   ALA A  73      96.526 -34.423  -3.531  1.00  0.00           C  
ATOM    996  O   ALA A  73      95.415 -34.860  -3.830  1.00  0.00           O  
ATOM    997  CB  ALA A  73      98.424 -36.052  -3.526  1.00  0.00           C  
ATOM    998  H   ALA A  73      99.644 -33.881  -4.019  1.00  0.00           H  
ATOM    999  HA  ALA A  73      97.470 -35.233  -5.258  1.00  0.00           H  
ATOM   1000 1HB  ALA A  73      97.700 -36.858  -3.407  1.00  0.00           H  
ATOM   1001 2HB  ALA A  73      99.281 -36.414  -4.094  1.00  0.00           H  
ATOM   1002 3HB  ALA A  73      98.755 -35.715  -2.545  1.00  0.00           H  
ATOM   1003  N   ALA A  74      96.716 -33.530  -2.566  1.00  0.00           N  
ATOM   1004  CA  ALA A  74      95.598 -32.903  -1.871  1.00  0.00           C  
ATOM   1005  C   ALA A  74      94.769 -32.050  -2.822  1.00  0.00           C  
ATOM   1006  O   ALA A  74      93.543 -32.000  -2.718  1.00  0.00           O  
ATOM   1007  CB  ALA A  74      96.102 -32.060  -0.708  1.00  0.00           C  
ATOM   1008  H   ALA A  74      97.659 -33.279  -2.308  1.00  0.00           H  
ATOM   1009  HA  ALA A  74      94.955 -33.692  -1.482  1.00  0.00           H  
ATOM   1010 1HB  ALA A  74      95.255 -31.598  -0.200  1.00  0.00           H  
ATOM   1011 2HB  ALA A  74      96.643 -32.695  -0.006  1.00  0.00           H  
ATOM   1012 3HB  ALA A  74      96.767 -31.285  -1.082  1.00  0.00           H  
ATOM   1013  N   ASP A  75      95.445 -31.379  -3.750  1.00  0.00           N  
ATOM   1014  CA  ASP A  75      94.768 -30.560  -4.747  1.00  0.00           C  
ATOM   1015  C   ASP A  75      93.968 -31.418  -5.719  1.00  0.00           C  
ATOM   1016  O   ASP A  75      92.901 -31.015  -6.184  1.00  0.00           O  
ATOM   1017  CB  ASP A  75      95.781 -29.712  -5.521  1.00  0.00           C  
ATOM   1018  CG  ASP A  75      96.342 -28.561  -4.697  1.00  0.00           C  
ATOM   1019  OD1 ASP A  75      95.778 -28.260  -3.672  1.00  0.00           O  
ATOM   1020  OD2 ASP A  75      97.328 -27.994  -5.101  1.00  0.00           O1-
ATOM   1021  H   ASP A  75      96.453 -31.439  -3.765  1.00  0.00           H  
ATOM   1022  HA  ASP A  75      94.075 -29.892  -4.234  1.00  0.00           H  
ATOM   1023 1HB  ASP A  75      96.608 -30.343  -5.848  1.00  0.00           H  
ATOM   1024 2HB  ASP A  75      95.307 -29.304  -6.414  1.00  0.00           H  
ATOM   1025  N   LEU A  76      94.491 -32.601  -6.021  1.00  0.00           N  
ATOM   1026  CA  LEU A  76      93.744 -33.597  -6.782  1.00  0.00           C  
ATOM   1027  C   LEU A  76      92.462 -33.992  -6.063  1.00  0.00           C  
ATOM   1028  O   LEU A  76      91.397 -34.077  -6.674  1.00  0.00           O  
ATOM   1029  CB  LEU A  76      94.608 -34.841  -7.019  1.00  0.00           C  
ATOM   1030  CG  LEU A  76      95.620 -34.740  -8.168  1.00  0.00           C  
ATOM   1031  CD1 LEU A  76      96.618 -35.885  -8.068  1.00  0.00           C  
ATOM   1032  CD2 LEU A  76      94.882 -34.771  -9.498  1.00  0.00           C  
ATOM   1033  H   LEU A  76      95.429 -32.818  -5.716  1.00  0.00           H  
ATOM   1034  HA  LEU A  76      93.478 -33.166  -7.746  1.00  0.00           H  
ATOM   1035 1HB  LEU A  76      95.163 -35.058  -6.107  1.00  0.00           H  
ATOM   1036 2HB  LEU A  76      93.952 -35.685  -7.229  1.00  0.00           H  
ATOM   1037  HG  LEU A  76      96.175 -33.805  -8.082  1.00  0.00           H  
ATOM   1038 1HD1 LEU A  76      97.337 -35.813  -8.885  1.00  0.00           H  
ATOM   1039 2HD1 LEU A  76      97.145 -35.827  -7.116  1.00  0.00           H  
ATOM   1040 3HD1 LEU A  76      96.089 -36.835  -8.134  1.00  0.00           H  
ATOM   1041 1HD2 LEU A  76      95.601 -34.698 -10.315  1.00  0.00           H  
ATOM   1042 2HD2 LEU A  76      94.328 -35.705  -9.585  1.00  0.00           H  
ATOM   1043 3HD2 LEU A  76      94.189 -33.931  -9.549  1.00  0.00           H  
ATOM   1044  N   GLY A  77      92.571 -34.233  -4.760  1.00  0.00           N  
ATOM   1045  CA  GLY A  77      91.401 -34.496  -3.928  1.00  0.00           C  
ATOM   1046  C   GLY A  77      90.403 -33.346  -4.008  1.00  0.00           C  
ATOM   1047  O   GLY A  77      89.198 -33.566  -4.127  1.00  0.00           O  
ATOM   1048  H   GLY A  77      93.486 -34.235  -4.335  1.00  0.00           H  
ATOM   1049 1HA  GLY A  77      90.924 -35.418  -4.253  1.00  0.00           H  
ATOM   1050 2HA  GLY A  77      91.714 -34.640  -2.895  1.00  0.00           H  
ATOM   1051  N   GLN A  78      90.912 -32.120  -3.934  1.00  0.00           N  
ATOM   1052  CA  GLN A  78      90.068 -30.936  -4.032  1.00  0.00           C  
ATOM   1053  C   GLN A  78      89.438 -30.820  -5.414  1.00  0.00           C  
ATOM   1054  O   GLN A  78      88.361 -30.245  -5.569  1.00  0.00           O  
ATOM   1055  CB  GLN A  78      90.877 -29.675  -3.719  1.00  0.00           C  
ATOM   1056  CG  GLN A  78      91.283 -29.542  -2.261  1.00  0.00           C  
ATOM   1057  CD  GLN A  78      92.115 -28.300  -2.003  1.00  0.00           C  
ATOM   1058  NE2 GLN A  78      92.526 -28.113  -0.755  1.00  0.00           N  
ATOM   1059  OE1 GLN A  78      92.385 -27.515  -2.917  1.00  0.00           O  
ATOM   1060  H   GLN A  78      91.907 -32.006  -3.807  1.00  0.00           H  
ATOM   1061  HA  GLN A  78      89.263 -31.024  -3.303  1.00  0.00           H  
ATOM   1062 1HB  GLN A  78      91.784 -29.665  -4.323  1.00  0.00           H  
ATOM   1063 2HB  GLN A  78      90.295 -28.793  -3.988  1.00  0.00           H  
ATOM   1064 1HG  GLN A  78      90.384 -29.485  -1.648  1.00  0.00           H  
ATOM   1065 2HG  GLN A  78      91.873 -30.413  -1.978  1.00  0.00           H  
ATOM   1066 1HE2 GLN A  78      93.079 -27.311  -0.524  1.00  0.00           H  
ATOM   1067 2HE2 GLN A  78      92.285 -28.774  -0.044  1.00  0.00           H  
ATOM   1068  N   ALA A  79      90.115 -31.369  -6.415  1.00  0.00           N  
ATOM   1069  CA  ALA A  79      89.622 -31.325  -7.786  1.00  0.00           C  
ATOM   1070  C   ALA A  79      88.535 -32.367  -8.018  1.00  0.00           C  
ATOM   1071  O   ALA A  79      87.894 -32.387  -9.068  1.00  0.00           O  
ATOM   1072  CB  ALA A  79      90.768 -31.530  -8.766  1.00  0.00           C  
ATOM   1073  H   ALA A  79      90.994 -31.828  -6.223  1.00  0.00           H  
ATOM   1074  HA  ALA A  79      89.183 -30.342  -7.957  1.00  0.00           H  
ATOM   1075 1HB  ALA A  79      90.385 -31.494  -9.786  1.00  0.00           H  
ATOM   1076 2HB  ALA A  79      91.509 -30.743  -8.629  1.00  0.00           H  
ATOM   1077 3HB  ALA A  79      91.230 -32.500  -8.588  1.00  0.00           H  
ATOM   1078  N   GLY A  80      88.334 -33.231  -7.028  1.00  0.00           N  
ATOM   1079  CA  GLY A  80      87.320 -34.278  -7.120  1.00  0.00           C  
ATOM   1080  C   GLY A  80      87.919 -35.581  -7.627  1.00  0.00           C  
ATOM   1081  O   GLY A  80      87.205 -36.446  -8.138  1.00  0.00           O  
ATOM   1082  H   GLY A  80      88.896 -33.163  -6.192  1.00  0.00           H  
ATOM   1083 1HA  GLY A  80      86.874 -34.437  -6.137  1.00  0.00           H  
ATOM   1084 2HA  GLY A  80      86.523 -33.954  -7.786  1.00  0.00           H  
ATOM   1085  N   VAL A  81      89.233 -35.717  -7.489  1.00  0.00           N  
ATOM   1086  CA  VAL A  81      89.924 -36.936  -7.892  1.00  0.00           C  
ATOM   1087  C   VAL A  81      90.063 -37.902  -6.721  1.00  0.00           C  
ATOM   1088  O   VAL A  81      90.539 -37.529  -5.649  1.00  0.00           O  
ATOM   1089  CB  VAL A  81      91.321 -36.600  -8.446  1.00  0.00           C  
ATOM   1090  CG1 VAL A  81      92.028 -37.864  -8.911  1.00  0.00           C  
ATOM   1091  CG2 VAL A  81      91.200 -35.599  -9.585  1.00  0.00           C  
ATOM   1092  H   VAL A  81      89.767 -34.956  -7.095  1.00  0.00           H  
ATOM   1093  HA  VAL A  81      89.343 -37.420  -8.678  1.00  0.00           H  
ATOM   1094  HB  VAL A  81      91.925 -36.170  -7.646  1.00  0.00           H  
ATOM   1095 1HG1 VAL A  81      93.014 -37.608  -9.300  1.00  0.00           H  
ATOM   1096 2HG1 VAL A  81      92.136 -38.551  -8.072  1.00  0.00           H  
ATOM   1097 3HG1 VAL A  81      91.442 -38.340  -9.698  1.00  0.00           H  
ATOM   1098 1HG2 VAL A  81      92.191 -35.365  -9.971  1.00  0.00           H  
ATOM   1099 2HG2 VAL A  81      90.591 -36.027 -10.382  1.00  0.00           H  
ATOM   1100 3HG2 VAL A  81      90.729 -34.687  -9.219  1.00  0.00           H  
ATOM   1101  N   SER A  82      89.644 -39.146  -6.934  1.00  0.00           N  
ATOM   1102  CA  SER A  82      89.632 -40.141  -5.870  1.00  0.00           C  
ATOM   1103  C   SER A  82      91.044 -40.577  -5.505  1.00  0.00           C  
ATOM   1104  O   SER A  82      91.972 -40.441  -6.303  1.00  0.00           O  
ATOM   1105  CB  SER A  82      88.815 -41.347  -6.293  1.00  0.00           C  
ATOM   1106  OG  SER A  82      89.457 -42.053  -7.319  1.00  0.00           O  
ATOM   1107  H   SER A  82      89.326 -39.408  -7.857  1.00  0.00           H  
ATOM   1108  HA  SER A  82      89.172 -39.697  -4.986  1.00  0.00           H  
ATOM   1109 1HB  SER A  82      88.663 -42.002  -5.436  1.00  0.00           H  
ATOM   1110 2HB  SER A  82      87.833 -41.020  -6.633  1.00  0.00           H  
ATOM   1111  HG  SER A  82      89.286 -41.562  -8.126  1.00  0.00           H  
ATOM   1112  N   PRO A  83      91.202 -41.101  -4.294  1.00  0.00           N  
ATOM   1113  CA  PRO A  83      92.514 -41.494  -3.795  1.00  0.00           C  
ATOM   1114  C   PRO A  83      93.119 -42.601  -4.652  1.00  0.00           C  
ATOM   1115  O   PRO A  83      94.335 -42.665  -4.832  1.00  0.00           O  
ATOM   1116  CB  PRO A  83      92.211 -41.981  -2.374  1.00  0.00           C  
ATOM   1117  CG  PRO A  83      90.971 -41.247  -1.993  1.00  0.00           C  
ATOM   1118  CD  PRO A  83      90.153 -41.212  -3.257  1.00  0.00           C  
ATOM   1119  HA  PRO A  83      93.173 -40.614  -3.778  1.00  0.00           H  
ATOM   1120 1HB  PRO A  83      92.078 -43.073  -2.371  1.00  0.00           H  
ATOM   1121 2HB  PRO A  83      93.060 -41.758  -1.711  1.00  0.00           H  
ATOM   1122 1HG  PRO A  83      90.458 -41.768  -1.171  1.00  0.00           H  
ATOM   1123 2HG  PRO A  83      91.223 -40.242  -1.624  1.00  0.00           H  
ATOM   1124 1HD  PRO A  83      89.579 -42.146  -3.349  1.00  0.00           H  
ATOM   1125 2HD  PRO A  83      89.479 -40.343  -3.234  1.00  0.00           H  
ATOM   1126  N   VAL A  84      92.269 -43.468  -5.178  1.00  0.00           N  
ATOM   1127  CA  VAL A  84      92.709 -44.500  -6.112  1.00  0.00           C  
ATOM   1128  C   VAL A  84      93.295 -43.885  -7.359  1.00  0.00           C  
ATOM   1129  O   VAL A  84      94.379 -44.266  -7.800  1.00  0.00           O  
ATOM   1130  CB  VAL A  84      91.533 -45.414  -6.504  1.00  0.00           C  
ATOM   1131  CG1 VAL A  84      91.940 -46.353  -7.630  1.00  0.00           C  
ATOM   1132  CG2 VAL A  84      91.060 -46.200  -5.291  1.00  0.00           C  
ATOM   1133  H   VAL A  84      91.292 -43.416  -4.927  1.00  0.00           H  
ATOM   1134  HA  VAL A  84      93.475 -45.105  -5.625  1.00  0.00           H  
ATOM   1135  HB  VAL A  84      90.715 -44.798  -6.880  1.00  0.00           H  
ATOM   1136 1HG1 VAL A  84      91.096 -46.991  -7.895  1.00  0.00           H  
ATOM   1137 2HG1 VAL A  84      92.239 -45.769  -8.500  1.00  0.00           H  
ATOM   1138 3HG1 VAL A  84      92.774 -46.973  -7.303  1.00  0.00           H  
ATOM   1139 1HG2 VAL A  84      90.228 -46.843  -5.575  1.00  0.00           H  
ATOM   1140 2HG2 VAL A  84      91.879 -46.811  -4.912  1.00  0.00           H  
ATOM   1141 3HG2 VAL A  84      90.735 -45.508  -4.513  1.00  0.00           H  
ATOM   1142  N   GLU A  85      92.584 -42.925  -7.941  1.00  0.00           N  
ATOM   1143  CA  GLU A  85      93.070 -42.212  -9.118  1.00  0.00           C  
ATOM   1144  C   GLU A  85      94.361 -41.465  -8.814  1.00  0.00           C  
ATOM   1145  O   GLU A  85      95.286 -41.449  -9.626  1.00  0.00           O  
ATOM   1146  CB  GLU A  85      92.010 -41.231  -9.624  1.00  0.00           C  
ATOM   1147  CG  GLU A  85      90.805 -41.891 -10.279  1.00  0.00           C  
ATOM   1148  CD  GLU A  85      89.690 -40.923 -10.562  1.00  0.00           C  
ATOM   1149  OE1 GLU A  85      89.168 -40.358  -9.631  1.00  0.00           O  
ATOM   1150  OE2 GLU A  85      89.360 -40.747 -11.712  1.00  0.00           O1-
ATOM   1151  H   GLU A  85      91.682 -42.683  -7.557  1.00  0.00           H  
ATOM   1152  HA  GLU A  85      93.276 -42.940  -9.903  1.00  0.00           H  
ATOM   1153 1HB  GLU A  85      91.649 -40.625  -8.793  1.00  0.00           H  
ATOM   1154 2HB  GLU A  85      92.458 -40.555 -10.352  1.00  0.00           H  
ATOM   1155 1HG  GLU A  85      91.119 -42.349 -11.216  1.00  0.00           H  
ATOM   1156 2HG  GLU A  85      90.436 -42.681  -9.626  1.00  0.00           H  
ATOM   1157  N   ILE A  86      94.418 -40.847  -7.638  1.00  0.00           N  
ATOM   1158  CA  ILE A  86      95.603 -40.106  -7.219  1.00  0.00           C  
ATOM   1159  C   ILE A  86      96.821 -41.016  -7.140  1.00  0.00           C  
ATOM   1160  O   ILE A  86      97.910 -40.652  -7.584  1.00  0.00           O  
ATOM   1161  CB  ILE A  86      95.376 -39.432  -5.853  1.00  0.00           C  
ATOM   1162  CG1 ILE A  86      94.349 -38.304  -5.979  1.00  0.00           C  
ATOM   1163  CG2 ILE A  86      96.688 -38.902  -5.297  1.00  0.00           C  
ATOM   1164  CD1 ILE A  86      93.873 -37.762  -4.650  1.00  0.00           C  
ATOM   1165  H   ILE A  86      93.621 -40.892  -7.019  1.00  0.00           H  
ATOM   1166  HA  ILE A  86      95.804 -39.330  -7.957  1.00  0.00           H  
ATOM   1167  HB  ILE A  86      94.963 -40.158  -5.154  1.00  0.00           H  
ATOM   1168 1HG1 ILE A  86      94.779 -37.482  -6.549  1.00  0.00           H  
ATOM   1169 2HG1 ILE A  86      93.479 -38.664  -6.530  1.00  0.00           H  
ATOM   1170 1HG2 ILE A  86      96.510 -38.428  -4.332  1.00  0.00           H  
ATOM   1171 2HG2 ILE A  86      97.390 -39.726  -5.173  1.00  0.00           H  
ATOM   1172 3HG2 ILE A  86      97.107 -38.170  -5.988  1.00  0.00           H  
ATOM   1173 1HD1 ILE A  86      93.147 -36.967  -4.821  1.00  0.00           H  
ATOM   1174 2HD1 ILE A  86      93.405 -38.563  -4.076  1.00  0.00           H  
ATOM   1175 3HD1 ILE A  86      94.721 -37.364  -4.095  1.00  0.00           H  
ATOM   1176  N   LEU A  87      96.636 -42.203  -6.574  1.00  0.00           N  
ATOM   1177  CA  LEU A  87      97.713 -43.184  -6.471  1.00  0.00           C  
ATOM   1178  C   LEU A  87      98.268 -43.523  -7.834  1.00  0.00           C  
ATOM   1179  O   LEU A  87      99.480 -43.653  -8.007  1.00  0.00           O  
ATOM   1180  CB  LEU A  87      97.211 -44.464  -5.790  1.00  0.00           C  
ATOM   1181  CG  LEU A  87      98.220 -45.617  -5.714  1.00  0.00           C  
ATOM   1182  CD1 LEU A  87      99.434 -45.177  -4.908  1.00  0.00           C  
ATOM   1183  CD2 LEU A  87      97.556 -46.832  -5.083  1.00  0.00           C  
ATOM   1184  H   LEU A  87      95.724 -42.432  -6.204  1.00  0.00           H  
ATOM   1185  HA  LEU A  87      98.514 -42.757  -5.868  1.00  0.00           H  
ATOM   1186 1HB  LEU A  87      96.909 -44.220  -4.772  1.00  0.00           H  
ATOM   1187 2HB  LEU A  87      96.335 -44.824  -6.330  1.00  0.00           H  
ATOM   1188  HG  LEU A  87      98.560 -45.870  -6.718  1.00  0.00           H  
ATOM   1189 1HD1 LEU A  87     100.151 -45.996  -4.854  1.00  0.00           H  
ATOM   1190 2HD1 LEU A  87      99.901 -44.319  -5.392  1.00  0.00           H  
ATOM   1191 3HD1 LEU A  87      99.122 -44.902  -3.901  1.00  0.00           H  
ATOM   1192 1HD2 LEU A  87      98.273 -47.652  -5.030  1.00  0.00           H  
ATOM   1193 2HD2 LEU A  87      97.216 -46.580  -4.078  1.00  0.00           H  
ATOM   1194 3HD2 LEU A  87      96.702 -47.135  -5.689  1.00  0.00           H  
ATOM   1195  N   ALA A  88      97.386 -43.668  -8.812  1.00  0.00           N  
ATOM   1196  CA  ALA A  88      97.802 -43.980 -10.176  1.00  0.00           C  
ATOM   1197  C   ALA A  88      98.492 -42.799 -10.815  1.00  0.00           C  
ATOM   1198  O   ALA A  88      99.463 -42.961 -11.554  1.00  0.00           O  
ATOM   1199  CB  ALA A  88      96.608 -44.408 -11.017  1.00  0.00           C  
ATOM   1200  H   ALA A  88      96.402 -43.559  -8.611  1.00  0.00           H  
ATOM   1201  HA  ALA A  88      98.516 -44.803 -10.132  1.00  0.00           H  
ATOM   1202 1HB  ALA A  88      96.938 -44.628 -12.032  1.00  0.00           H  
ATOM   1203 2HB  ALA A  88      96.156 -45.299 -10.580  1.00  0.00           H  
ATOM   1204 3HB  ALA A  88      95.874 -43.604 -11.041  1.00  0.00           H  
ATOM   1205  N   LEU A  89      98.002 -41.597 -10.540  1.00  0.00           N  
ATOM   1206  CA  LEU A  89      98.607 -40.377 -11.063  1.00  0.00           C  
ATOM   1207  C   LEU A  89      99.996 -40.158 -10.480  1.00  0.00           C  
ATOM   1208  O   LEU A  89     100.913 -39.729 -11.179  1.00  0.00           O  
ATOM   1209  CB  LEU A  89      97.718 -39.167 -10.749  1.00  0.00           C  
ATOM   1210  CG  LEU A  89      96.403 -39.086 -11.535  1.00  0.00           C  
ATOM   1211  CD1 LEU A  89      95.527 -37.987 -10.950  1.00  0.00           C  
ATOM   1212  CD2 LEU A  89      96.704 -38.822 -13.003  1.00  0.00           C  
ATOM   1213  H   LEU A  89      97.185 -41.527  -9.951  1.00  0.00           H  
ATOM   1214  HA  LEU A  89      98.700 -40.473 -12.144  1.00  0.00           H  
ATOM   1215 1HB  LEU A  89      97.469 -39.185  -9.689  1.00  0.00           H  
ATOM   1216 2HB  LEU A  89      98.283 -38.258 -10.954  1.00  0.00           H  
ATOM   1217  HG  LEU A  89      95.863 -40.029 -11.440  1.00  0.00           H  
ATOM   1218 1HD1 LEU A  89      94.593 -37.930 -11.508  1.00  0.00           H  
ATOM   1219 2HD1 LEU A  89      95.311 -38.212  -9.905  1.00  0.00           H  
ATOM   1220 3HD1 LEU A  89      96.049 -37.033 -11.016  1.00  0.00           H  
ATOM   1221 1HD2 LEU A  89      95.770 -38.765 -13.562  1.00  0.00           H  
ATOM   1222 2HD2 LEU A  89      97.243 -37.879 -13.100  1.00  0.00           H  
ATOM   1223 3HD2 LEU A  89      97.316 -39.631 -13.401  1.00  0.00           H  
ATOM   1224  N   LEU A  90     100.144 -40.460  -9.180  1.00  0.00           N  
ATOM   1225  CA  LEU A  90     101.426 -40.307  -8.505  1.00  0.00           C  
ATOM   1226  C   LEU A  90     102.410 -41.383  -8.941  1.00  0.00           C  
ATOM   1227  O   LEU A  90     103.610 -41.132  -9.052  1.00  0.00           O  
ATOM   1228  CB  LEU A  90     101.234 -40.366  -6.984  1.00  0.00           C  
ATOM   1229  CG  LEU A  90     100.416 -39.222  -6.371  1.00  0.00           C  
ATOM   1230  CD1 LEU A  90     100.213 -39.482  -4.885  1.00  0.00           C  
ATOM   1231  CD2 LEU A  90     101.137 -37.902  -6.602  1.00  0.00           C  
ATOM   1232  H   LEU A  90      99.350 -40.800  -8.657  1.00  0.00           H  
ATOM   1233  HA  LEU A  90     101.841 -39.334  -8.768  1.00  0.00           H  
ATOM   1234 1HB  LEU A  90     100.736 -41.301  -6.733  1.00  0.00           H  
ATOM   1235 2HB  LEU A  90     102.216 -40.363  -6.510  1.00  0.00           H  
ATOM   1236  HG  LEU A  90      99.433 -39.186  -6.840  1.00  0.00           H  
ATOM   1237 1HD1 LEU A  90      99.632 -38.669  -4.449  1.00  0.00           H  
ATOM   1238 2HD1 LEU A  90      99.679 -40.422  -4.749  1.00  0.00           H  
ATOM   1239 3HD1 LEU A  90     101.182 -39.540  -4.390  1.00  0.00           H  
ATOM   1240 1HD2 LEU A  90     100.555 -37.089  -6.167  1.00  0.00           H  
ATOM   1241 2HD2 LEU A  90     102.120 -37.937  -6.132  1.00  0.00           H  
ATOM   1242 3HD2 LEU A  90     101.252 -37.733  -7.673  1.00  0.00           H  
ATOM   1243  N   ILE A  91     101.897 -42.589  -9.189  1.00  0.00           N  
ATOM   1244  CA  ILE A  91     102.718 -43.663  -9.744  1.00  0.00           C  
ATOM   1245  C   ILE A  91     103.275 -43.273 -11.091  1.00  0.00           C  
ATOM   1246  O   ILE A  91     104.457 -43.479 -11.369  1.00  0.00           O  
ATOM   1247  CB  ILE A  91     101.911 -44.966  -9.883  1.00  0.00           C  
ATOM   1248  CG1 ILE A  91     101.648 -45.582  -8.506  1.00  0.00           C  
ATOM   1249  CG2 ILE A  91     102.644 -45.952 -10.779  1.00  0.00           C  
ATOM   1250  CD1 ILE A  91     100.632 -46.701  -8.521  1.00  0.00           C  
ATOM   1251  H   ILE A  91     100.922 -42.767  -8.992  1.00  0.00           H  
ATOM   1252  HA  ILE A  91     103.555 -43.841  -9.069  1.00  0.00           H  
ATOM   1253  HB  ILE A  91     100.938 -44.747 -10.321  1.00  0.00           H  
ATOM   1254 1HG1 ILE A  91     102.580 -45.972  -8.099  1.00  0.00           H  
ATOM   1255 2HG1 ILE A  91     101.292 -44.809  -7.824  1.00  0.00           H  
ATOM   1256 1HG2 ILE A  91     102.060 -46.868 -10.867  1.00  0.00           H  
ATOM   1257 2HG2 ILE A  91     102.781 -45.514 -11.767  1.00  0.00           H  
ATOM   1258 3HG2 ILE A  91     103.618 -46.183 -10.347  1.00  0.00           H  
ATOM   1259 1HD1 ILE A  91     100.499 -47.086  -7.510  1.00  0.00           H  
ATOM   1260 2HD1 ILE A  91      99.679 -46.323  -8.894  1.00  0.00           H  
ATOM   1261 3HD1 ILE A  91     100.983 -47.502  -9.170  1.00  0.00           H  
ATOM   1262  N   ALA A  92     102.433 -42.706 -11.944  1.00  0.00           N  
ATOM   1263  CA  ALA A  92     102.871 -42.221 -13.248  1.00  0.00           C  
ATOM   1264  C   ALA A  92     103.976 -41.180 -13.106  1.00  0.00           C  
ATOM   1265  O   ALA A  92     104.968 -41.210 -13.835  1.00  0.00           O  
ATOM   1266  CB  ALA A  92     101.694 -41.644 -14.021  1.00  0.00           C  
ATOM   1267  H   ALA A  92     101.462 -42.607 -11.683  1.00  0.00           H  
ATOM   1268  HA  ALA A  92     103.277 -43.066 -13.804  1.00  0.00           H  
ATOM   1269 1HB  ALA A  92     102.036 -41.287 -14.992  1.00  0.00           H  
ATOM   1270 2HB  ALA A  92     100.938 -42.416 -14.164  1.00  0.00           H  
ATOM   1271 3HB  ALA A  92     101.264 -40.815 -13.461  1.00  0.00           H  
ATOM   1272  N   ALA A  93     103.798 -40.259 -12.164  1.00  0.00           N  
ATOM   1273  CA  ALA A  93     104.795 -39.230 -11.905  1.00  0.00           C  
ATOM   1274  C   ALA A  93     106.144 -39.845 -11.554  1.00  0.00           C  
ATOM   1275  O   ALA A  93     107.186 -39.390 -12.027  1.00  0.00           O  
ATOM   1276  CB  ALA A  93     104.326 -38.310 -10.787  1.00  0.00           C  
ATOM   1277  H   ALA A  93     102.951 -40.273 -11.615  1.00  0.00           H  
ATOM   1278  HA  ALA A  93     104.922 -38.644 -12.815  1.00  0.00           H  
ATOM   1279 1HB  ALA A  93     105.081 -37.545 -10.605  1.00  0.00           H  
ATOM   1280 2HB  ALA A  93     103.390 -37.833 -11.077  1.00  0.00           H  
ATOM   1281 3HB  ALA A  93     104.172 -38.890  -9.879  1.00  0.00           H  
ATOM   1282  N   SER A  94     106.117 -40.904 -10.706  1.00  0.00           N  
ATOM   1283  CA  SER A  94     107.361 -41.594 -10.376  1.00  0.00           C  
ATOM   1284  C   SER A  94     107.966 -42.238 -11.600  1.00  0.00           C  
ATOM   1285  O   SER A  94     109.157 -42.084 -11.869  1.00  0.00           O  
ATOM   1286  CB  SER A  94     107.115 -42.649  -9.315  1.00  0.00           C  
ATOM   1287  OG  SER A  94     108.306 -43.305  -8.974  1.00  0.00           O  
ATOM   1288  H   SER A  94     105.252 -41.226 -10.295  1.00  0.00           H  
ATOM   1289  HA  SER A  94     108.070 -40.862  -9.987  1.00  0.00           H  
ATOM   1290 1HB  SER A  94     106.688 -42.180  -8.429  1.00  0.00           H  
ATOM   1291 2HB  SER A  94     106.390 -43.373  -9.683  1.00  0.00           H  
ATOM   1292  HG  SER A  94     108.101 -43.841  -8.204  1.00  0.00           H  
ATOM   1293  N   VAL A  95     107.171 -42.969 -12.366  1.00  0.00           N  
ATOM   1294  CA  VAL A  95     107.684 -43.734 -13.498  1.00  0.00           C  
ATOM   1295  C   VAL A  95     108.131 -42.816 -14.627  1.00  0.00           C  
ATOM   1296  O   VAL A  95     109.091 -43.113 -15.338  1.00  0.00           O  
ATOM   1297  CB  VAL A  95     106.605 -44.699 -14.024  1.00  0.00           C  
ATOM   1298  CG1 VAL A  95     105.720 -44.004 -15.047  1.00  0.00           C  
ATOM   1299  CG2 VAL A  95     107.263 -45.931 -14.628  1.00  0.00           C  
ATOM   1300  H   VAL A  95     106.182 -42.998 -12.161  1.00  0.00           H  
ATOM   1301  HA  VAL A  95     108.542 -44.316 -13.161  1.00  0.00           H  
ATOM   1302  HB  VAL A  95     105.964 -44.999 -13.195  1.00  0.00           H  
ATOM   1303 1HG1 VAL A  95     104.964 -44.701 -15.408  1.00  0.00           H  
ATOM   1304 2HG1 VAL A  95     105.232 -43.147 -14.583  1.00  0.00           H  
ATOM   1305 3HG1 VAL A  95     106.330 -43.665 -15.885  1.00  0.00           H  
ATOM   1306 1HG2 VAL A  95     106.495 -46.610 -14.997  1.00  0.00           H  
ATOM   1307 2HG2 VAL A  95     107.909 -45.630 -15.453  1.00  0.00           H  
ATOM   1308 3HG2 VAL A  95     107.858 -46.436 -13.867  1.00  0.00           H  
ATOM   1309  N   LEU A  96     107.429 -41.699 -14.787  1.00  0.00           N  
ATOM   1310  CA  LEU A  96     107.704 -40.771 -15.880  1.00  0.00           C  
ATOM   1311  C   LEU A  96     108.736 -39.729 -15.468  1.00  0.00           C  
ATOM   1312  O   LEU A  96     109.274 -39.008 -16.309  1.00  0.00           O  
ATOM   1313  CB  LEU A  96     106.412 -40.073 -16.321  1.00  0.00           C  
ATOM   1314  CG  LEU A  96     105.315 -40.991 -16.876  1.00  0.00           C  
ATOM   1315  CD1 LEU A  96     104.068 -40.171 -17.176  1.00  0.00           C  
ATOM   1316  CD2 LEU A  96     105.824 -41.692 -18.127  1.00  0.00           C  
ATOM   1317  H   LEU A  96     106.686 -41.487 -14.137  1.00  0.00           H  
ATOM   1318  HA  LEU A  96     108.102 -41.336 -16.721  1.00  0.00           H  
ATOM   1319 1HB  LEU A  96     105.996 -39.539 -15.468  1.00  0.00           H  
ATOM   1320 2HB  LEU A  96     106.656 -39.345 -17.095  1.00  0.00           H  
ATOM   1321  HG  LEU A  96     105.051 -41.737 -16.125  1.00  0.00           H  
ATOM   1322 1HD1 LEU A  96     103.289 -40.824 -17.570  1.00  0.00           H  
ATOM   1323 2HD1 LEU A  96     103.715 -39.697 -16.260  1.00  0.00           H  
ATOM   1324 3HD1 LEU A  96     104.306 -39.405 -17.913  1.00  0.00           H  
ATOM   1325 1HD2 LEU A  96     105.045 -42.345 -18.520  1.00  0.00           H  
ATOM   1326 2HD2 LEU A  96     106.087 -40.947 -18.879  1.00  0.00           H  
ATOM   1327 3HD2 LEU A  96     106.704 -42.285 -17.880  1.00  0.00           H  
ATOM   1328  N   GLY A  97     109.009 -39.652 -14.171  1.00  0.00           N  
ATOM   1329  CA  GLY A  97     110.042 -38.760 -13.654  1.00  0.00           C  
ATOM   1330  C   GLY A  97     109.547 -37.321 -13.602  1.00  0.00           C  
ATOM   1331  O   GLY A  97     110.287 -36.388 -13.917  1.00  0.00           O  
ATOM   1332  H   GLY A  97     108.491 -40.230 -13.523  1.00  0.00           H  
ATOM   1333 1HA  GLY A  97     110.339 -39.085 -12.657  1.00  0.00           H  
ATOM   1334 2HA  GLY A  97     110.926 -38.823 -14.288  1.00  0.00           H  
ATOM   1335  N   LEU A  98     108.294 -37.146 -13.201  1.00  0.00           N  
ATOM   1336  CA  LEU A  98     107.687 -35.821 -13.138  1.00  0.00           C  
ATOM   1337  C   LEU A  98     107.914 -35.172 -11.779  1.00  0.00           C  
ATOM   1338  O   LEU A  98     107.933 -35.851 -10.752  1.00  0.00           O  
ATOM   1339  CB  LEU A  98     106.182 -35.913 -13.420  1.00  0.00           C  
ATOM   1340  CG  LEU A  98     105.797 -36.489 -14.789  1.00  0.00           C  
ATOM   1341  CD1 LEU A  98     104.283 -36.637 -14.870  1.00  0.00           C  
ATOM   1342  CD2 LEU A  98     106.316 -35.576 -15.889  1.00  0.00           C  
ATOM   1343  H   LEU A  98     107.746 -37.951 -12.932  1.00  0.00           H  
ATOM   1344  HA  LEU A  98     108.149 -35.192 -13.898  1.00  0.00           H  
ATOM   1345 1HB  LEU A  98     105.723 -36.539 -12.657  1.00  0.00           H  
ATOM   1346 2HB  LEU A  98     105.753 -34.914 -13.348  1.00  0.00           H  
ATOM   1347  HG  LEU A  98     106.235 -37.481 -14.903  1.00  0.00           H  
ATOM   1348 1HD1 LEU A  98     104.009 -37.047 -15.842  1.00  0.00           H  
ATOM   1349 2HD1 LEU A  98     103.941 -37.311 -14.084  1.00  0.00           H  
ATOM   1350 3HD1 LEU A  98     103.815 -35.662 -14.742  1.00  0.00           H  
ATOM   1351 1HD2 LEU A  98     106.043 -35.986 -16.862  1.00  0.00           H  
ATOM   1352 2HD2 LEU A  98     105.877 -34.584 -15.777  1.00  0.00           H  
ATOM   1353 3HD2 LEU A  98     107.402 -35.502 -15.818  1.00  0.00           H  
ATOM   1354  N   ASP A  99     108.086 -33.855 -11.781  1.00  0.00           N  
ATOM   1355  CA  ASP A  99     108.303 -33.111 -10.546  1.00  0.00           C  
ATOM   1356  C   ASP A  99     106.985 -32.639  -9.946  1.00  0.00           C  
ATOM   1357  O   ASP A  99     105.929 -32.765 -10.567  1.00  0.00           O  
ATOM   1358  CB  ASP A  99     109.215 -31.908 -10.798  1.00  0.00           C  
ATOM   1359  CG  ASP A  99     108.519 -30.785 -11.555  1.00  0.00           C  
ATOM   1360  OD1 ASP A  99     107.337 -30.892 -11.782  1.00  0.00           O  
ATOM   1361  OD2 ASP A  99     109.176 -29.832 -11.899  1.00  0.00           O1-
ATOM   1362  H   ASP A  99     108.066 -33.356 -12.659  1.00  0.00           H  
ATOM   1363  HA  ASP A  99     108.787 -33.771  -9.825  1.00  0.00           H  
ATOM   1364 1HB  ASP A  99     109.573 -31.517  -9.845  1.00  0.00           H  
ATOM   1365 2HB  ASP A  99     110.087 -32.227 -11.369  1.00  0.00           H  
ATOM   1366  N   PRO A 100     107.051 -32.095  -8.737  1.00  0.00           N  
ATOM   1367  CA  PRO A 100     105.850 -31.729  -7.994  1.00  0.00           C  
ATOM   1368  C   PRO A 100     104.986 -30.756  -8.790  1.00  0.00           C  
ATOM   1369  O   PRO A 100     103.758 -30.803  -8.721  1.00  0.00           O  
ATOM   1370  CB  PRO A 100     106.413 -31.078  -6.727  1.00  0.00           C  
ATOM   1371  CG  PRO A 100     107.700 -31.792  -6.491  1.00  0.00           C  
ATOM   1372  CD  PRO A 100     108.291 -31.964  -7.865  1.00  0.00           C  
ATOM   1373  HA  PRO A 100     105.284 -32.640  -7.751  1.00  0.00           H  
ATOM   1374 1HB  PRO A 100     106.547 -29.998  -6.886  1.00  0.00           H  
ATOM   1375 2HB  PRO A 100     105.702 -31.195  -5.896  1.00  0.00           H  
ATOM   1376 1HG  PRO A 100     108.346 -31.201  -5.824  1.00  0.00           H  
ATOM   1377 2HG  PRO A 100     107.516 -32.751  -5.985  1.00  0.00           H  
ATOM   1378 1HD  PRO A 100     108.888 -31.078  -8.122  1.00  0.00           H  
ATOM   1379 2HD  PRO A 100     108.913 -32.871  -7.886  1.00  0.00           H  
ATOM   1380  N   ASP A 101     105.637 -29.876  -9.544  1.00  0.00           N  
ATOM   1381  CA  ASP A 101     104.933 -28.838 -10.289  1.00  0.00           C  
ATOM   1382  C   ASP A 101     104.117 -29.436 -11.428  1.00  0.00           C  
ATOM   1383  O   ASP A 101     103.012 -28.977 -11.720  1.00  0.00           O  
ATOM   1384  CB  ASP A 101     105.923 -27.812 -10.846  1.00  0.00           C  
ATOM   1385  CG  ASP A 101     106.522 -26.920  -9.767  1.00  0.00           C  
ATOM   1386  OD1 ASP A 101     105.980 -26.881  -8.688  1.00  0.00           O  
ATOM   1387  OD2 ASP A 101     107.515 -26.287 -10.032  1.00  0.00           O1-
ATOM   1388  H   ASP A 101     106.644 -29.927  -9.604  1.00  0.00           H  
ATOM   1389  HA  ASP A 101     104.249 -28.329  -9.610  1.00  0.00           H  
ATOM   1390 1HB  ASP A 101     106.733 -28.330 -11.360  1.00  0.00           H  
ATOM   1391 2HB  ASP A 101     105.419 -27.182 -11.580  1.00  0.00           H  
ATOM   1392  N   ALA A 102     104.667 -30.461 -12.069  1.00  0.00           N  
ATOM   1393  CA  ALA A 102     103.936 -31.215 -13.082  1.00  0.00           C  
ATOM   1394  C   ALA A 102     102.744 -31.942 -12.474  1.00  0.00           C  
ATOM   1395  O   ALA A 102     101.690 -32.058 -13.100  1.00  0.00           O  
ATOM   1396  CB  ALA A 102     104.860 -32.203 -13.777  1.00  0.00           C  
ATOM   1397  H   ALA A 102     105.616 -30.727 -11.848  1.00  0.00           H  
ATOM   1398  HA  ALA A 102     103.555 -30.508 -13.820  1.00  0.00           H  
ATOM   1399 1HB  ALA A 102     104.300 -32.758 -14.530  1.00  0.00           H  
ATOM   1400 2HB  ALA A 102     105.676 -31.663 -14.257  1.00  0.00           H  
ATOM   1401 3HB  ALA A 102     105.267 -32.898 -13.044  1.00  0.00           H  
ATOM   1402  N   ILE A 103     102.917 -32.432 -11.251  1.00  0.00           N  
ATOM   1403  CA  ILE A 103     101.832 -33.080 -10.522  1.00  0.00           C  
ATOM   1404  C   ILE A 103     100.760 -32.073 -10.124  1.00  0.00           C  
ATOM   1405  O   ILE A 103      99.566 -32.365 -10.189  1.00  0.00           O  
ATOM   1406  CB  ILE A 103     102.362 -33.791  -9.264  1.00  0.00           C  
ATOM   1407  CG1 ILE A 103     103.358 -34.888  -9.650  1.00  0.00           C  
ATOM   1408  CG2 ILE A 103     101.212 -34.373  -8.457  1.00  0.00           C  
ATOM   1409  CD1 ILE A 103     104.132 -35.450  -8.479  1.00  0.00           C  
ATOM   1410  H   ILE A 103     103.824 -32.353 -10.815  1.00  0.00           H  
ATOM   1411  HA  ILE A 103     101.376 -33.825 -11.173  1.00  0.00           H  
ATOM   1412  HB  ILE A 103     102.904 -33.078  -8.644  1.00  0.00           H  
ATOM   1413 1HG1 ILE A 103     102.828 -35.707 -10.133  1.00  0.00           H  
ATOM   1414 2HG1 ILE A 103     104.074 -34.492 -10.371  1.00  0.00           H  
ATOM   1415 1HG2 ILE A 103     101.604 -34.872  -7.571  1.00  0.00           H  
ATOM   1416 2HG2 ILE A 103     100.539 -33.572  -8.153  1.00  0.00           H  
ATOM   1417 3HG2 ILE A 103     100.666 -35.093  -9.067  1.00  0.00           H  
ATOM   1418 1HD1 ILE A 103     104.817 -36.221  -8.832  1.00  0.00           H  
ATOM   1419 2HD1 ILE A 103     104.700 -34.651  -8.001  1.00  0.00           H  
ATOM   1420 3HD1 ILE A 103     103.439 -35.883  -7.760  1.00  0.00           H  
ATOM   1421  N   GLN A 104     101.192 -30.887  -9.712  1.00  0.00           N  
ATOM   1422  CA  GLN A 104     100.273 -29.788  -9.445  1.00  0.00           C  
ATOM   1423  C   GLN A 104      99.469 -29.429 -10.686  1.00  0.00           C  
ATOM   1424  O   GLN A 104      98.276 -29.135 -10.601  1.00  0.00           O  
ATOM   1425  CB  GLN A 104     101.037 -28.559  -8.945  1.00  0.00           C  
ATOM   1426  CG  GLN A 104     100.150 -27.383  -8.573  1.00  0.00           C  
ATOM   1427  CD  GLN A 104      99.281 -27.674  -7.365  1.00  0.00           C  
ATOM   1428  NE2 GLN A 104      97.981 -27.440  -7.502  1.00  0.00           N  
ATOM   1429  OE1 GLN A 104      99.773 -28.103  -6.317  1.00  0.00           O  
ATOM   1430  H   GLN A 104     102.183 -30.743  -9.581  1.00  0.00           H  
ATOM   1431  HA  GLN A 104      99.573 -30.102  -8.671  1.00  0.00           H  
ATOM   1432 1HB  GLN A 104     101.624 -28.829  -8.067  1.00  0.00           H  
ATOM   1433 2HB  GLN A 104     101.733 -28.226  -9.714  1.00  0.00           H  
ATOM   1434 1HG  GLN A 104     100.781 -26.525  -8.343  1.00  0.00           H  
ATOM   1435 2HG  GLN A 104      99.498 -27.153  -9.416  1.00  0.00           H  
ATOM   1436 1HE2 GLN A 104      97.357 -27.613  -6.738  1.00  0.00           H  
ATOM   1437 2HE2 GLN A 104      97.624 -27.092  -8.369  1.00  0.00           H  
ATOM   1438  N   ALA A 105     100.126 -29.453 -11.842  1.00  0.00           N  
ATOM   1439  CA  ALA A 105      99.458 -29.196 -13.111  1.00  0.00           C  
ATOM   1440  C   ALA A 105      98.423 -30.273 -13.416  1.00  0.00           C  
ATOM   1441  O   ALA A 105      97.371 -29.991 -13.990  1.00  0.00           O  
ATOM   1442  CB  ALA A 105     100.477 -29.107 -14.237  1.00  0.00           C  
ATOM   1443  H   ALA A 105     101.116 -29.655 -11.839  1.00  0.00           H  
ATOM   1444  HA  ALA A 105      98.935 -28.243 -13.032  1.00  0.00           H  
ATOM   1445 1HB  ALA A 105      99.963 -28.914 -15.179  1.00  0.00           H  
ATOM   1446 2HB  ALA A 105     101.176 -28.295 -14.032  1.00  0.00           H  
ATOM   1447 3HB  ALA A 105     101.024 -30.046 -14.308  1.00  0.00           H  
ATOM   1448  N   ALA A 106      98.728 -31.506 -13.028  1.00  0.00           N  
ATOM   1449  CA  ALA A 106      97.774 -32.604 -13.146  1.00  0.00           C  
ATOM   1450  C   ALA A 106      96.526 -32.339 -12.312  1.00  0.00           C  
ATOM   1451  O   ALA A 106      95.414 -32.681 -12.715  1.00  0.00           O  
ATOM   1452  CB  ALA A 106      98.421 -33.916 -12.728  1.00  0.00           C  
ATOM   1453  H   ALA A 106      99.643 -31.689 -12.642  1.00  0.00           H  
ATOM   1454  HA  ALA A 106      97.469 -32.677 -14.190  1.00  0.00           H  
ATOM   1455 1HB  ALA A 106      97.696 -34.725 -12.821  1.00  0.00           H  
ATOM   1456 2HB  ALA A 106      99.277 -34.120 -13.371  1.00  0.00           H  
ATOM   1457 3HB  ALA A 106      98.753 -33.844 -11.694  1.00  0.00           H  
ATOM   1458  N   ALA A 107      96.716 -31.727 -11.148  1.00  0.00           N  
ATOM   1459  CA  ALA A 107      95.599 -31.301 -10.315  1.00  0.00           C  
ATOM   1460  C   ALA A 107      94.769 -30.231 -11.014  1.00  0.00           C  
ATOM   1461  O   ALA A 107      93.543 -30.210 -10.901  1.00  0.00           O  
ATOM   1462  CB  ALA A 107      96.103 -30.788  -8.975  1.00  0.00           C  
ATOM   1463  H   ALA A 107      97.659 -31.552 -10.833  1.00  0.00           H  
ATOM   1464  HA  ALA A 107      94.956 -32.164 -10.144  1.00  0.00           H  
ATOM   1465 1HB  ALA A 107      95.257 -30.473  -8.363  1.00  0.00           H  
ATOM   1466 2HB  ALA A 107      96.646 -31.582  -8.462  1.00  0.00           H  
ATOM   1467 3HB  ALA A 107      96.768 -29.941  -9.136  1.00  0.00           H  
ATOM   1468  N   ALA A 108      95.446 -29.342 -11.738  1.00  0.00           N  
ATOM   1469  CA  ALA A 108      94.769 -28.292 -12.488  1.00  0.00           C  
ATOM   1470  C   ALA A 108      93.970 -28.870 -13.647  1.00  0.00           C  
ATOM   1471  O   ALA A 108      92.903 -28.362 -13.992  1.00  0.00           O  
ATOM   1472  CB  ALA A 108      95.776 -27.272 -12.997  1.00  0.00           C  
ATOM   1473  H   ALA A 108      96.454 -29.397 -11.769  1.00  0.00           H  
ATOM   1474  HA  ALA A 108      94.070 -27.794 -11.816  1.00  0.00           H  
ATOM   1475 1HB  ALA A 108      95.255 -26.493 -13.555  1.00  0.00           H  
ATOM   1476 2HB  ALA A 108      96.299 -26.824 -12.152  1.00  0.00           H  
ATOM   1477 3HB  ALA A 108      96.496 -27.765 -13.648  1.00  0.00           H  
ATOM   1478  N   LEU A 109      94.492 -29.936 -14.246  1.00  0.00           N  
ATOM   1479  CA  LEU A 109      93.744 -30.699 -15.239  1.00  0.00           C  
ATOM   1480  C   LEU A 109      92.462 -31.268 -14.644  1.00  0.00           C  
ATOM   1481  O   LEU A 109      91.396 -31.192 -15.255  1.00  0.00           O  
ATOM   1482  CB  LEU A 109      94.608 -31.839 -15.793  1.00  0.00           C  
ATOM   1483  CG  LEU A 109      95.622 -31.441 -16.872  1.00  0.00           C  
ATOM   1484  CD1 LEU A 109      96.633 -32.564 -17.059  1.00  0.00           C  
ATOM   1485  CD2 LEU A 109      94.890 -31.142 -18.172  1.00  0.00           C  
ATOM   1486  H   LEU A 109      95.430 -30.226 -14.008  1.00  0.00           H  
ATOM   1487  HA  LEU A 109      93.476 -30.032 -16.058  1.00  0.00           H  
ATOM   1488 1HB  LEU A 109      95.160 -32.289 -14.969  1.00  0.00           H  
ATOM   1489 2HB  LEU A 109      93.951 -32.598 -16.219  1.00  0.00           H  
ATOM   1490  HG  LEU A 109      96.167 -30.553 -16.550  1.00  0.00           H  
ATOM   1491 1HD1 LEU A 109      97.354 -32.281 -17.826  1.00  0.00           H  
ATOM   1492 2HD1 LEU A 109      97.156 -32.744 -16.120  1.00  0.00           H  
ATOM   1493 3HD1 LEU A 109      96.115 -33.472 -17.366  1.00  0.00           H  
ATOM   1494 1HD2 LEU A 109      95.612 -30.858 -18.939  1.00  0.00           H  
ATOM   1495 2HD2 LEU A 109      94.347 -32.030 -18.496  1.00  0.00           H  
ATOM   1496 3HD2 LEU A 109      94.188 -30.324 -18.014  1.00  0.00           H  
ATOM   1497  N   GLY A 110      92.571 -31.839 -13.449  1.00  0.00           N  
ATOM   1498  CA  GLY A 110      91.403 -32.305 -12.715  1.00  0.00           C  
ATOM   1499  C   GLY A 110      90.403 -31.177 -12.492  1.00  0.00           C  
ATOM   1500  O   GLY A 110      89.198 -31.357 -12.665  1.00  0.00           O  
ATOM   1501  H   GLY A 110      93.487 -31.949 -13.042  1.00  0.00           H  
ATOM   1502 1HA  GLY A 110      90.926 -33.115 -13.268  1.00  0.00           H  
ATOM   1503 2HA  GLY A 110      91.716 -32.712 -11.755  1.00  0.00           H  
ATOM   1504  N   GLU A 111      90.912 -30.011 -12.108  1.00  0.00           N  
ATOM   1505  CA  GLU A 111      90.070 -28.841 -11.893  1.00  0.00           C  
ATOM   1506  C   GLU A 111      89.438 -28.371 -13.199  1.00  0.00           C  
ATOM   1507  O   GLU A 111      88.360 -27.776 -13.199  1.00  0.00           O  
ATOM   1508  CB  GLU A 111      90.885 -27.706 -11.270  1.00  0.00           C  
ATOM   1509  CG  GLU A 111      91.310 -27.954  -9.830  1.00  0.00           C  
ATOM   1510  CD  GLU A 111      92.139 -26.835  -9.263  1.00  0.00           C  
ATOM   1511  OE1 GLU A 111      92.477 -25.940 -10.000  1.00  0.00           O  
ATOM   1512  OE2 GLU A 111      92.435 -26.876  -8.092  1.00  0.00           O1-
ATOM   1513  H   GLU A 111      91.908 -29.934 -11.961  1.00  0.00           H  
ATOM   1514  HA  GLU A 111      89.268 -29.114 -11.206  1.00  0.00           H  
ATOM   1515 1HB  GLU A 111      91.785 -27.537 -11.860  1.00  0.00           H  
ATOM   1516 2HB  GLU A 111      90.301 -26.785 -11.292  1.00  0.00           H  
ATOM   1517 1HG  GLU A 111      90.419 -28.078  -9.214  1.00  0.00           H  
ATOM   1518 2HG  GLU A 111      91.881 -28.881  -9.785  1.00  0.00           H  
ATOM   1519  N   ALA A 112      90.115 -28.641 -14.309  1.00  0.00           N  
ATOM   1520  CA  ALA A 112      89.624 -28.245 -15.621  1.00  0.00           C  
ATOM   1521  C   ALA A 112      88.537 -29.193 -16.113  1.00  0.00           C  
ATOM   1522  O   ALA A 112      87.895 -28.941 -17.133  1.00  0.00           O  
ATOM   1523  CB  ALA A 112      90.770 -28.190 -16.620  1.00  0.00           C  
ATOM   1524  H   ALA A 112      90.993 -29.135 -14.240  1.00  0.00           H  
ATOM   1525  HA  ALA A 112      89.185 -27.251 -15.533  1.00  0.00           H  
ATOM   1526 1HB  ALA A 112      90.388 -27.892 -17.597  1.00  0.00           H  
ATOM   1527 2HB  ALA A 112      91.512 -27.466 -16.284  1.00  0.00           H  
ATOM   1528 3HB  ALA A 112      91.233 -29.173 -16.697  1.00  0.00           H  
ATOM   1529  N   GLY A 113      88.335 -30.283 -15.383  1.00  0.00           N  
ATOM   1530  CA  GLY A 113      87.321 -31.268 -15.740  1.00  0.00           C  
ATOM   1531  C   GLY A 113      87.919 -32.396 -16.571  1.00  0.00           C  
ATOM   1532  O   GLY A 113      87.205 -33.100 -17.285  1.00  0.00           O  
ATOM   1533  H   GLY A 113      88.896 -30.433 -14.555  1.00  0.00           H  
ATOM   1534 1HA  GLY A 113      86.875 -31.676 -14.833  1.00  0.00           H  
ATOM   1535 2HA  GLY A 113      86.523 -30.782 -16.300  1.00  0.00           H  
ATOM   1536  N   ILE A 114      89.235 -32.566 -16.470  1.00  0.00           N  
ATOM   1537  CA  ILE A 114      89.924 -33.639 -17.175  1.00  0.00           C  
ATOM   1538  C   ILE A 114      90.063 -34.874 -16.295  1.00  0.00           C  
ATOM   1539  O   ILE A 114      90.539 -34.792 -15.163  1.00  0.00           O  
ATOM   1540  CB  ILE A 114      91.317 -33.181 -17.644  1.00  0.00           C  
ATOM   1541  CG1 ILE A 114      91.210 -31.886 -18.453  1.00  0.00           C  
ATOM   1542  CG2 ILE A 114      91.986 -34.272 -18.466  1.00  0.00           C  
ATOM   1543  CD1 ILE A 114      90.348 -32.008 -19.689  1.00  0.00           C  
ATOM   1544  H   ILE A 114      89.770 -31.936 -15.890  1.00  0.00           H  
ATOM   1545  HA  ILE A 114      89.337 -33.909 -18.052  1.00  0.00           H  
ATOM   1546  HB  ILE A 114      91.938 -32.960 -16.777  1.00  0.00           H  
ATOM   1547 1HG1 ILE A 114      90.796 -31.098 -17.825  1.00  0.00           H  
ATOM   1548 2HG1 ILE A 114      92.205 -31.567 -18.763  1.00  0.00           H  
ATOM   1549 1HG2 ILE A 114      92.970 -33.932 -18.790  1.00  0.00           H  
ATOM   1550 2HG2 ILE A 114      92.095 -35.170 -17.859  1.00  0.00           H  
ATOM   1551 3HG2 ILE A 114      91.374 -34.497 -19.339  1.00  0.00           H  
ATOM   1552 1HD1 ILE A 114      90.321 -31.051 -20.210  1.00  0.00           H  
ATOM   1553 2HD1 ILE A 114      90.766 -32.769 -20.350  1.00  0.00           H  
ATOM   1554 3HD1 ILE A 114      89.337 -32.293 -19.401  1.00  0.00           H  
ATOM   1555  N   SER A 115      89.644 -36.020 -16.822  1.00  0.00           N  
ATOM   1556  CA  SER A 115      89.632 -37.259 -16.052  1.00  0.00           C  
ATOM   1557  C   SER A 115      91.045 -37.772 -15.810  1.00  0.00           C  
ATOM   1558  O   SER A 115      91.973 -37.429 -16.543  1.00  0.00           O  
ATOM   1559  CB  SER A 115      88.818 -38.315 -16.773  1.00  0.00           C  
ATOM   1560  OG  SER A 115      89.452 -38.715 -17.957  1.00  0.00           O  
ATOM   1561  H   SER A 115      89.326 -36.034 -17.781  1.00  0.00           H  
ATOM   1562  HA  SER A 115      89.170 -37.059 -15.083  1.00  0.00           H  
ATOM   1563 1HB  SER A 115      88.681 -39.177 -16.121  1.00  0.00           H  
ATOM   1564 2HB  SER A 115      87.830 -37.919 -17.003  1.00  0.00           H  
ATOM   1565  HG  SER A 115      89.252 -38.037 -18.606  1.00  0.00           H  
ATOM   1566  N   ALA A 116      91.205 -38.589 -14.789  1.00  0.00           N  
ATOM   1567  CA  ALA A 116      92.514 -39.111 -14.405  1.00  0.00           C  
ATOM   1568  C   ALA A 116      93.113 -39.936 -15.520  1.00  0.00           C  
ATOM   1569  O   ALA A 116      94.327 -39.931 -15.725  1.00  0.00           O  
ATOM   1570  CB  ALA A 116      92.410 -39.942 -13.134  1.00  0.00           C  
ATOM   1571  H   ALA A 116      90.391 -38.860 -14.255  1.00  0.00           H  
ATOM   1572  HA  ALA A 116      93.178 -38.269 -14.205  1.00  0.00           H  
ATOM   1573 1HB  ALA A 116      93.394 -40.329 -12.871  1.00  0.00           H  
ATOM   1574 2HB  ALA A 116      92.036 -39.318 -12.322  1.00  0.00           H  
ATOM   1575 3HB  ALA A 116      91.726 -40.772 -13.298  1.00  0.00           H  
ATOM   1576  N   GLU A 117      92.264 -40.650 -16.244  1.00  0.00           N  
ATOM   1577  CA  GLU A 117      92.714 -41.408 -17.409  1.00  0.00           C  
ATOM   1578  C   GLU A 117      93.290 -40.491 -18.459  1.00  0.00           C  
ATOM   1579  O   GLU A 117      94.369 -40.744 -18.994  1.00  0.00           O  
ATOM   1580  CB  GLU A 117      91.561 -42.216 -18.008  1.00  0.00           C  
ATOM   1581  CG  GLU A 117      91.915 -42.967 -19.284  1.00  0.00           C  
ATOM   1582  CD  GLU A 117      90.744 -43.699 -19.877  1.00  0.00           C  
ATOM   1583  OE1 GLU A 117      89.656 -43.548 -19.373  1.00  0.00           O  
ATOM   1584  OE2 GLU A 117      90.936 -44.410 -20.834  1.00  0.00           O1-
ATOM   1585  H   GLU A 117      91.287 -40.673 -15.990  1.00  0.00           H  
ATOM   1586  HA  GLU A 117      93.496 -42.098 -17.092  1.00  0.00           H  
ATOM   1587 1HB  GLU A 117      91.209 -42.945 -17.278  1.00  0.00           H  
ATOM   1588 2HB  GLU A 117      90.728 -41.550 -18.232  1.00  0.00           H  
ATOM   1589 1HG  GLU A 117      92.294 -42.256 -20.018  1.00  0.00           H  
ATOM   1590 2HG  GLU A 117      92.710 -43.679 -19.065  1.00  0.00           H  
ATOM   1591  N   GLU A 118      92.585 -39.411 -18.773  1.00  0.00           N  
ATOM   1592  CA  GLU A 118      93.071 -38.418 -19.723  1.00  0.00           C  
ATOM   1593  C   GLU A 118      94.361 -37.776 -19.237  1.00  0.00           C  
ATOM   1594  O   GLU A 118      95.286 -37.551 -20.017  1.00  0.00           O  
ATOM   1595  CB  GLU A 118      92.011 -37.339 -19.957  1.00  0.00           C  
ATOM   1596  CG  GLU A 118      90.806 -37.806 -20.760  1.00  0.00           C  
ATOM   1597  CD  GLU A 118      89.699 -36.789 -20.799  1.00  0.00           C  
ATOM   1598  OE1 GLU A 118      89.112 -36.538 -19.774  1.00  0.00           O  
ATOM   1599  OE2 GLU A 118      89.440 -36.261 -21.856  1.00  0.00           O1-
ATOM   1600  H   GLU A 118      91.683 -39.277 -18.338  1.00  0.00           H  
ATOM   1601  HA  GLU A 118      93.277 -38.916 -20.671  1.00  0.00           H  
ATOM   1602 1HB  GLU A 118      91.650 -36.969 -18.997  1.00  0.00           H  
ATOM   1603 2HB  GLU A 118      92.459 -36.497 -20.484  1.00  0.00           H  
ATOM   1604 1HG  GLU A 118      91.123 -38.019 -21.781  1.00  0.00           H  
ATOM   1605 2HG  GLU A 118      90.428 -38.730 -20.326  1.00  0.00           H  
ATOM   1606  N   ILE A 119      94.419 -37.481 -17.943  1.00  0.00           N  
ATOM   1607  CA  ILE A 119      95.603 -36.874 -17.346  1.00  0.00           C  
ATOM   1608  C   ILE A 119      96.821 -37.775 -17.504  1.00  0.00           C  
ATOM   1609  O   ILE A 119      97.910 -37.310 -17.839  1.00  0.00           O  
ATOM   1610  CB  ILE A 119      95.374 -36.575 -15.853  1.00  0.00           C  
ATOM   1611  CG1 ILE A 119      94.347 -35.452 -15.685  1.00  0.00           C  
ATOM   1612  CG2 ILE A 119      96.686 -36.206 -15.178  1.00  0.00           C  
ATOM   1613  CD1 ILE A 119      93.860 -35.277 -14.265  1.00  0.00           C  
ATOM   1614  H   ILE A 119      93.621 -37.683 -17.357  1.00  0.00           H  
ATOM   1615  HA  ILE A 119      95.805 -35.935 -17.859  1.00  0.00           H  
ATOM   1616  HB  ILE A 119      94.960 -37.456 -15.365  1.00  0.00           H  
ATOM   1617 1HG1 ILE A 119      94.781 -34.509 -16.016  1.00  0.00           H  
ATOM   1618 2HG1 ILE A 119      93.482 -35.653 -16.318  1.00  0.00           H  
ATOM   1619 1HG2 ILE A 119      96.506 -35.996 -14.124  1.00  0.00           H  
ATOM   1620 2HG2 ILE A 119      97.387 -37.034 -15.269  1.00  0.00           H  
ATOM   1621 3HG2 ILE A 119      97.105 -35.321 -15.657  1.00  0.00           H  
ATOM   1622 1HD1 ILE A 119      93.135 -34.464 -14.226  1.00  0.00           H  
ATOM   1623 2HD1 ILE A 119      93.389 -36.200 -13.925  1.00  0.00           H  
ATOM   1624 3HD1 ILE A 119      94.704 -35.041 -13.618  1.00  0.00           H  
ATOM   1625  N   ILE A 120      96.633 -39.066 -17.260  1.00  0.00           N  
ATOM   1626  CA  ILE A 120      97.709 -40.038 -17.409  1.00  0.00           C  
ATOM   1627  C   ILE A 120      98.271 -40.029 -18.825  1.00  0.00           C  
ATOM   1628  O   ILE A 120      99.482 -40.129 -19.023  1.00  0.00           O  
ATOM   1629  CB  ILE A 120      97.220 -41.456 -17.061  1.00  0.00           C  
ATOM   1630  CG1 ILE A 120      96.972 -41.580 -15.555  1.00  0.00           C  
ATOM   1631  CG2 ILE A 120      98.228 -42.495 -17.525  1.00  0.00           C  
ATOM   1632  CD1 ILE A 120      96.182 -42.808 -15.165  1.00  0.00           C  
ATOM   1633  H   ILE A 120      95.721 -39.384 -16.964  1.00  0.00           H  
ATOM   1634  HA  ILE A 120      98.512 -39.772 -16.724  1.00  0.00           H  
ATOM   1635  HB  ILE A 120      96.266 -41.643 -17.553  1.00  0.00           H  
ATOM   1636 1HG1 ILE A 120      97.927 -41.607 -15.031  1.00  0.00           H  
ATOM   1637 2HG1 ILE A 120      96.432 -40.701 -15.202  1.00  0.00           H  
ATOM   1638 1HG2 ILE A 120      97.867 -43.491 -17.270  1.00  0.00           H  
ATOM   1639 2HG2 ILE A 120      98.356 -42.421 -18.604  1.00  0.00           H  
ATOM   1640 3HG2 ILE A 120      99.185 -42.319 -17.033  1.00  0.00           H  
ATOM   1641 1HD1 ILE A 120      96.047 -42.826 -14.084  1.00  0.00           H  
ATOM   1642 2HD1 ILE A 120      95.206 -42.783 -15.652  1.00  0.00           H  
ATOM   1643 3HD1 ILE A 120      96.721 -43.701 -15.478  1.00  0.00           H  
ATOM   1644  N   GLU A 121      97.383 -39.909 -19.807  1.00  0.00           N  
ATOM   1645  CA  GLU A 121      97.789 -39.854 -21.205  1.00  0.00           C  
ATOM   1646  C   GLU A 121      98.493 -38.542 -21.525  1.00  0.00           C  
ATOM   1647  O   GLU A 121      99.460 -38.515 -22.286  1.00  0.00           O  
ATOM   1648  CB  GLU A 121      96.574 -40.029 -22.119  1.00  0.00           C  
ATOM   1649  CG  GLU A 121      96.917 -40.206 -23.592  1.00  0.00           C  
ATOM   1650  CD  GLU A 121      97.667 -41.478 -23.870  1.00  0.00           C  
ATOM   1651  OE1 GLU A 121      97.575 -42.385 -23.077  1.00  0.00           O  
ATOM   1652  OE2 GLU A 121      98.333 -41.544 -24.876  1.00  0.00           O1-
ATOM   1653  H   GLU A 121      96.401 -39.854 -19.578  1.00  0.00           H  
ATOM   1654  HA  GLU A 121      98.489 -40.669 -21.394  1.00  0.00           H  
ATOM   1655 1HB  GLU A 121      96.002 -40.901 -21.802  1.00  0.00           H  
ATOM   1656 2HB  GLU A 121      95.923 -39.160 -22.029  1.00  0.00           H  
ATOM   1657 1HG  GLU A 121      95.993 -40.208 -24.171  1.00  0.00           H  
ATOM   1658 2HG  GLU A 121      97.516 -39.357 -23.919  1.00  0.00           H  
ATOM   1659  N   LEU A 122      98.002 -37.455 -20.939  1.00  0.00           N  
ATOM   1660  CA  LEU A 122      98.607 -36.142 -21.129  1.00  0.00           C  
ATOM   1661  C   LEU A 122      99.996 -36.080 -20.507  1.00  0.00           C  
ATOM   1662  O   LEU A 122     100.912 -35.480 -21.069  1.00  0.00           O  
ATOM   1663  CB  LEU A 122      97.716 -35.054 -20.517  1.00  0.00           C  
ATOM   1664  CG  LEU A 122      96.401 -34.777 -21.256  1.00  0.00           C  
ATOM   1665  CD1 LEU A 122      95.518 -33.877 -20.402  1.00  0.00           C  
ATOM   1666  CD2 LEU A 122      96.700 -34.132 -22.601  1.00  0.00           C  
ATOM   1667  H   LEU A 122      97.189 -37.541 -20.346  1.00  0.00           H  
ATOM   1668  HA  LEU A 122      98.701 -35.957 -22.199  1.00  0.00           H  
ATOM   1669 1HB  LEU A 122      97.468 -35.342 -19.496  1.00  0.00           H  
ATOM   1670 2HB  LEU A 122      98.280 -34.122 -20.482  1.00  0.00           H  
ATOM   1671  HG  LEU A 122      95.867 -35.715 -21.414  1.00  0.00           H  
ATOM   1672 1HD1 LEU A 122      94.583 -33.680 -20.927  1.00  0.00           H  
ATOM   1673 2HD1 LEU A 122      95.303 -34.371 -19.454  1.00  0.00           H  
ATOM   1674 3HD1 LEU A 122      96.033 -32.936 -20.213  1.00  0.00           H  
ATOM   1675 1HD2 LEU A 122      95.765 -33.936 -23.127  1.00  0.00           H  
ATOM   1676 2HD2 LEU A 122      97.232 -33.194 -22.444  1.00  0.00           H  
ATOM   1677 3HD2 LEU A 122      97.318 -34.804 -23.197  1.00  0.00           H  
ATOM   1678  N   LEU A 123     100.145 -36.704 -19.342  1.00  0.00           N  
ATOM   1679  CA  LEU A 123     101.427 -36.732 -18.651  1.00  0.00           C  
ATOM   1680  C   LEU A 123     102.412 -37.658 -19.350  1.00  0.00           C  
ATOM   1681  O   LEU A 123     103.612 -37.387 -19.390  1.00  0.00           O  
ATOM   1682  CB  LEU A 123     101.235 -37.183 -17.198  1.00  0.00           C  
ATOM   1683  CG  LEU A 123     100.419 -36.235 -16.309  1.00  0.00           C  
ATOM   1684  CD1 LEU A 123     100.218 -36.870 -14.940  1.00  0.00           C  
ATOM   1685  CD2 LEU A 123     101.141 -34.901 -16.193  1.00  0.00           C  
ATOM   1686  H   LEU A 123      99.351 -37.170 -18.926  1.00  0.00           H  
ATOM   1687  HA  LEU A 123     101.843 -35.725 -18.653  1.00  0.00           H  
ATOM   1688 1HB  LEU A 123     100.734 -38.150 -17.198  1.00  0.00           H  
ATOM   1689 2HB  LEU A 123     102.216 -37.305 -16.739  1.00  0.00           H  
ATOM   1690  HG  LEU A 123      99.435 -36.078 -16.752  1.00  0.00           H  
ATOM   1691 1HD1 LEU A 123      99.638 -36.196 -14.308  1.00  0.00           H  
ATOM   1692 2HD1 LEU A 123      99.682 -37.813 -15.051  1.00  0.00           H  
ATOM   1693 3HD1 LEU A 123     101.187 -37.055 -14.478  1.00  0.00           H  
ATOM   1694 1HD2 LEU A 123     100.561 -34.227 -15.562  1.00  0.00           H  
ATOM   1695 2HD2 LEU A 123     102.125 -35.057 -15.749  1.00  0.00           H  
ATOM   1696 3HD2 LEU A 123     101.256 -34.462 -17.184  1.00  0.00           H  
ATOM   1697  N   THR A 124     101.897 -38.758 -19.903  1.00  0.00           N  
ATOM   1698  CA  THR A 124     102.719 -39.652 -20.715  1.00  0.00           C  
ATOM   1699  C   THR A 124     103.276 -38.926 -21.917  1.00  0.00           C  
ATOM   1700  O   THR A 124     104.457 -39.054 -22.239  1.00  0.00           O  
ATOM   1701  CB  THR A 124     101.919 -40.881 -21.183  1.00  0.00           C  
ATOM   1702  CG2 THR A 124     102.788 -41.788 -22.042  1.00  0.00           C  
ATOM   1703  OG1 THR A 124     101.452 -41.614 -20.043  1.00  0.00           O  
ATOM   1704  H   THR A 124     100.922 -38.980 -19.760  1.00  0.00           H  
ATOM   1705  HA  THR A 124     103.557 -39.997 -20.109  1.00  0.00           H  
ATOM   1706  HB  THR A 124     101.058 -40.555 -21.766  1.00  0.00           H  
ATOM   1707  HG1 THR A 124     100.728 -41.136 -19.631  1.00  0.00           H  
ATOM   1708 1HG2 THR A 124     102.206 -42.651 -22.364  1.00  0.00           H  
ATOM   1709 2HG2 THR A 124     103.135 -41.237 -22.916  1.00  0.00           H  
ATOM   1710 3HG2 THR A 124     103.646 -42.125 -21.462  1.00  0.00           H  
ATOM   1711  N   ALA A 125     102.433 -38.157 -22.593  1.00  0.00           N  
ATOM   1712  CA  ALA A 125     102.873 -37.352 -23.728  1.00  0.00           C  
ATOM   1713  C   ALA A 125     103.976 -36.383 -23.322  1.00  0.00           C  
ATOM   1714  O   ALA A 125     104.968 -36.223 -24.033  1.00  0.00           O  
ATOM   1715  CB  ALA A 125     101.698 -36.594 -24.328  1.00  0.00           C  
ATOM   1716  H   ALA A 125     101.462 -38.127 -22.316  1.00  0.00           H  
ATOM   1717  HA  ALA A 125     103.281 -38.025 -24.482  1.00  0.00           H  
ATOM   1718 1HB  ALA A 125     102.042 -35.998 -25.173  1.00  0.00           H  
ATOM   1719 2HB  ALA A 125     100.942 -37.303 -24.667  1.00  0.00           H  
ATOM   1720 3HB  ALA A 125     101.266 -35.938 -23.574  1.00  0.00           H  
ATOM   1721  N   ALA A 126     103.798 -35.739 -22.173  1.00  0.00           N  
ATOM   1722  CA  ALA A 126     104.795 -34.811 -21.655  1.00  0.00           C  
ATOM   1723  C   ALA A 126     106.144 -35.495 -21.476  1.00  0.00           C  
ATOM   1724  O   ALA A 126     107.185 -34.933 -21.814  1.00  0.00           O  
ATOM   1725  CB  ALA A 126     104.326 -34.212 -20.337  1.00  0.00           C  
ATOM   1726  H   ALA A 126     102.951 -35.895 -21.646  1.00  0.00           H  
ATOM   1727  HA  ALA A 126     104.921 -34.009 -22.382  1.00  0.00           H  
ATOM   1728 1HB  ALA A 126     105.081 -33.521 -19.963  1.00  0.00           H  
ATOM   1729 2HB  ALA A 126     103.390 -33.677 -20.494  1.00  0.00           H  
ATOM   1730 3HB  ALA A 126     104.172 -35.009 -19.611  1.00  0.00           H  
ATOM   1731  N   ARG A 127     106.117 -36.739 -20.930  1.00  0.00           N  
ATOM   1732  CA  ARG A 127     107.362 -37.490 -20.791  1.00  0.00           C  
ATOM   1733  C   ARG A 127     107.966 -37.795 -22.141  1.00  0.00           C  
ATOM   1734  O   ARG A 127     109.157 -37.577 -22.362  1.00  0.00           O  
ATOM   1735  CB  ARG A 127     107.127 -38.795 -20.043  1.00  0.00           C  
ATOM   1736  CG  ARG A 127     108.374 -39.635 -19.817  1.00  0.00           C  
ATOM   1737  CD  ARG A 127     108.452 -40.770 -20.773  1.00  0.00           C  
ATOM   1738  NE  ARG A 127     109.483 -41.724 -20.399  1.00  0.00           N  
ATOM   1739  CZ  ARG A 127     109.798 -42.827 -21.106  1.00  0.00           C  
ATOM   1740  NH1 ARG A 127     109.154 -43.100 -22.218  1.00  0.00           N1+
ATOM   1741  NH2 ARG A 127     110.754 -43.634 -20.680  1.00  0.00           N  
ATOM   1742  H   ARG A 127     105.252 -37.157 -20.617  1.00  0.00           H  
ATOM   1743  HA  ARG A 127     108.069 -36.886 -20.222  1.00  0.00           H  
ATOM   1744 1HB  ARG A 127     106.692 -38.581 -19.068  1.00  0.00           H  
ATOM   1745 2HB  ARG A 127     106.412 -39.406 -20.594  1.00  0.00           H  
ATOM   1746 1HG  ARG A 127     109.260 -39.014 -19.949  1.00  0.00           H  
ATOM   1747 2HG  ARG A 127     108.361 -40.040 -18.805  1.00  0.00           H  
ATOM   1748 1HD  ARG A 127     107.496 -41.292 -20.796  1.00  0.00           H  
ATOM   1749 2HD  ARG A 127     108.682 -40.392 -21.768  1.00  0.00           H  
ATOM   1750  HE  ARG A 127     110.001 -41.547 -19.548  1.00  0.00           H  
ATOM   1751 1HH1 ARG A 127     108.423 -42.483 -22.543  1.00  0.00           H  
ATOM   1752 2HH1 ARG A 127     109.389 -43.927 -22.748  1.00  0.00           H  
ATOM   1753 1HH2 ARG A 127     111.250 -43.423 -19.825  1.00  0.00           H  
ATOM   1754 2HH2 ARG A 127     110.990 -44.460 -21.210  1.00  0.00           H  
ATOM   1755  N   ASP A 128     107.172 -38.303 -23.070  1.00  0.00           N  
ATOM   1756  CA  ASP A 128     107.685 -38.749 -24.359  1.00  0.00           C  
ATOM   1757  C   ASP A 128     108.132 -37.569 -25.214  1.00  0.00           C  
ATOM   1758  O   ASP A 128     109.091 -37.672 -25.978  1.00  0.00           O  
ATOM   1759  CB  ASP A 128     106.622 -39.556 -25.109  1.00  0.00           C  
ATOM   1760  CG  ASP A 128     106.387 -40.933 -24.504  1.00  0.00           C  
ATOM   1761  OD1 ASP A 128     107.223 -41.382 -23.756  1.00  0.00           O  
ATOM   1762  OD2 ASP A 128     105.374 -41.523 -24.795  1.00  0.00           O1-
ATOM   1763  H   ASP A 128     106.183 -38.382 -22.879  1.00  0.00           H  
ATOM   1764  HA  ASP A 128     108.550 -39.390 -24.185  1.00  0.00           H  
ATOM   1765 1HB  ASP A 128     105.679 -39.008 -25.106  1.00  0.00           H  
ATOM   1766 2HB  ASP A 128     106.925 -39.679 -26.149  1.00  0.00           H  
ATOM   1767  N   LEU A 129     107.431 -36.450 -25.079  1.00  0.00           N  
ATOM   1768  CA  LEU A 129     107.705 -35.270 -25.893  1.00  0.00           C  
ATOM   1769  C   LEU A 129     108.736 -34.370 -25.227  1.00  0.00           C  
ATOM   1770  O   LEU A 129     109.272 -33.456 -25.852  1.00  0.00           O  
ATOM   1771  CB  LEU A 129     106.412 -34.482 -26.138  1.00  0.00           C  
ATOM   1772  CG  LEU A 129     105.303 -35.237 -26.882  1.00  0.00           C  
ATOM   1773  CD1 LEU A 129     104.053 -34.370 -26.948  1.00  0.00           C  
ATOM   1774  CD2 LEU A 129     105.787 -35.605 -28.277  1.00  0.00           C  
ATOM   1775  H   LEU A 129     106.689 -36.414 -24.395  1.00  0.00           H  
ATOM   1776  HA  LEU A 129     108.103 -35.598 -26.853  1.00  0.00           H  
ATOM   1777 1HB  LEU A 129     106.010 -34.166 -25.177  1.00  0.00           H  
ATOM   1778 2HB  LEU A 129     106.653 -33.591 -26.718  1.00  0.00           H  
ATOM   1779  HG  LEU A 129     105.051 -36.146 -26.334  1.00  0.00           H  
ATOM   1780 1HD1 LEU A 129     103.265 -34.907 -27.476  1.00  0.00           H  
ATOM   1781 2HD1 LEU A 129     103.718 -34.139 -25.936  1.00  0.00           H  
ATOM   1782 3HD1 LEU A 129     104.279 -33.445 -27.477  1.00  0.00           H  
ATOM   1783 1HD2 LEU A 129     104.999 -36.143 -28.806  1.00  0.00           H  
ATOM   1784 2HD2 LEU A 129     106.039 -34.697 -28.826  1.00  0.00           H  
ATOM   1785 3HD2 LEU A 129     106.671 -36.239 -28.200  1.00  0.00           H  
ATOM   1786  N   GLY A 130     109.011 -34.633 -23.954  1.00  0.00           N  
ATOM   1787  CA  GLY A 130     110.042 -33.904 -23.224  1.00  0.00           C  
ATOM   1788  C   GLY A 130     109.549 -32.528 -22.802  1.00  0.00           C  
ATOM   1789  O   GLY A 130     110.287 -31.546 -22.863  1.00  0.00           O  
ATOM   1790  H   GLY A 130     108.492 -35.358 -23.477  1.00  0.00           H  
ATOM   1791 1HA  GLY A 130     110.339 -34.477 -22.343  1.00  0.00           H  
ATOM   1792 2HA  GLY A 130     110.927 -33.801 -23.853  1.00  0.00           H  
ATOM   1793  N   LEU A 131     108.295 -32.462 -22.367  1.00  0.00           N  
ATOM   1794  CA  LEU A 131     107.688 -31.199 -21.963  1.00  0.00           C  
ATOM   1795  C   LEU A 131     107.915 -30.924 -20.484  1.00  0.00           C  
ATOM   1796  O   LEU A 131     107.934 -31.845 -19.667  1.00  0.00           O  
ATOM   1797  CB  LEU A 131     106.183 -31.215 -22.261  1.00  0.00           C  
ATOM   1798  CG  LEU A 131     105.796 -31.497 -23.718  1.00  0.00           C  
ATOM   1799  CD1 LEU A 131     104.279 -31.567 -23.837  1.00  0.00           C  
ATOM   1800  CD2 LEU A 131     106.365 -30.406 -24.614  1.00  0.00           C  
ATOM   1801  H   LEU A 131     107.748 -33.309 -22.316  1.00  0.00           H  
ATOM   1802  HA  LEU A 131     108.149 -30.395 -22.536  1.00  0.00           H  
ATOM   1803 1HB  LEU A 131     105.715 -31.978 -21.641  1.00  0.00           H  
ATOM   1804 2HB  LEU A 131     105.764 -30.247 -21.987  1.00  0.00           H  
ATOM   1805  HG  LEU A 131     106.199 -32.463 -24.022  1.00  0.00           H  
ATOM   1806 1HD1 LEU A 131     104.004 -31.767 -24.872  1.00  0.00           H  
ATOM   1807 2HD1 LEU A 131     103.901 -32.367 -23.201  1.00  0.00           H  
ATOM   1808 3HD1 LEU A 131     103.846 -30.618 -23.523  1.00  0.00           H  
ATOM   1809 1HD2 LEU A 131     106.090 -30.607 -25.650  1.00  0.00           H  
ATOM   1810 2HD2 LEU A 131     105.961 -29.440 -24.312  1.00  0.00           H  
ATOM   1811 3HD2 LEU A 131     107.451 -30.390 -24.523  1.00  0.00           H  
ATOM   1812  N   ASP A 132     108.087 -29.651 -20.145  1.00  0.00           N  
ATOM   1813  CA  ASP A 132     108.304 -29.252 -18.759  1.00  0.00           C  
ATOM   1814  C   ASP A 132     106.986 -28.952 -18.058  1.00  0.00           C  
ATOM   1815  O   ASP A 132     105.930 -28.913 -18.690  1.00  0.00           O  
ATOM   1816  CB  ASP A 132     109.216 -28.025 -18.689  1.00  0.00           C  
ATOM   1817  CG  ASP A 132     108.518 -26.743 -19.125  1.00  0.00           C  
ATOM   1818  OD1 ASP A 132     107.336 -26.788 -19.371  1.00  0.00           O  
ATOM   1819  OD2 ASP A 132     109.174 -25.732 -19.206  1.00  0.00           O1-
ATOM   1820  H   ASP A 132     108.067 -28.942 -20.863  1.00  0.00           H  
ATOM   1821  HA  ASP A 132     108.788 -30.076 -18.233  1.00  0.00           H  
ATOM   1822 1HB  ASP A 132     109.576 -27.896 -17.669  1.00  0.00           H  
ATOM   1823 2HB  ASP A 132     110.086 -28.182 -19.327  1.00  0.00           H  
ATOM   1824  N   PRO A 133     107.051 -28.739 -16.749  1.00  0.00           N  
ATOM   1825  CA  PRO A 133     105.852 -28.578 -15.936  1.00  0.00           C  
ATOM   1826  C   PRO A 133     104.987 -27.433 -16.453  1.00  0.00           C  
ATOM   1827  O   PRO A 133     103.759 -27.497 -16.399  1.00  0.00           O  
ATOM   1828  CB  PRO A 133     106.417 -28.276 -14.545  1.00  0.00           C  
ATOM   1829  CG  PRO A 133     107.703 -29.028 -14.502  1.00  0.00           C  
ATOM   1830  CD  PRO A 133     108.292 -28.842 -15.875  1.00  0.00           C  
ATOM   1831  HA  PRO A 133     105.286 -29.521 -15.936  1.00  0.00           H  
ATOM   1832 1HB  PRO A 133     106.553 -27.192 -14.421  1.00  0.00           H  
ATOM   1833 2HB  PRO A 133     105.706 -28.602 -13.771  1.00  0.00           H  
ATOM   1834 1HG  PRO A 133     108.350 -28.630 -13.706  1.00  0.00           H  
ATOM   1835 2HG  PRO A 133     107.517 -30.085 -14.261  1.00  0.00           H  
ATOM   1836 1HD  PRO A 133     108.891 -27.920 -15.895  1.00  0.00           H  
ATOM   1837 2HD  PRO A 133     108.913 -29.714 -16.130  1.00  0.00           H  
ATOM   1838  N   ASP A 134     105.637 -26.387 -16.954  1.00  0.00           N  
ATOM   1839  CA  ASP A 134     104.934 -25.192 -17.405  1.00  0.00           C  
ATOM   1840  C   ASP A 134     104.117 -25.474 -18.660  1.00  0.00           C  
ATOM   1841  O   ASP A 134     103.013 -24.955 -18.823  1.00  0.00           O  
ATOM   1842  CB  ASP A 134     105.925 -24.058 -17.678  1.00  0.00           C  
ATOM   1843  CG  ASP A 134     106.524 -23.475 -16.405  1.00  0.00           C  
ATOM   1844  OD1 ASP A 134     105.982 -23.715 -15.353  1.00  0.00           O  
ATOM   1845  OD2 ASP A 134     107.519 -22.796 -16.498  1.00  0.00           O1-
ATOM   1846  H   ASP A 134     106.644 -26.421 -17.023  1.00  0.00           H  
ATOM   1847  HA  ASP A 134     104.250 -24.875 -16.617  1.00  0.00           H  
ATOM   1848 1HB  ASP A 134     106.735 -24.426 -18.308  1.00  0.00           H  
ATOM   1849 2HB  ASP A 134     105.422 -23.259 -18.224  1.00  0.00           H  
ATOM   1850  N   ALA A 135     104.667 -26.300 -19.544  1.00  0.00           N  
ATOM   1851  CA  ALA A 135     103.936 -26.764 -20.717  1.00  0.00           C  
ATOM   1852  C   ALA A 135     102.744 -27.624 -20.319  1.00  0.00           C  
ATOM   1853  O   ALA A 135     101.690 -27.573 -20.953  1.00  0.00           O  
ATOM   1854  CB  ALA A 135     104.860 -27.538 -21.646  1.00  0.00           C  
ATOM   1855  H   ALA A 135     105.616 -26.614 -19.399  1.00  0.00           H  
ATOM   1856  HA  ALA A 135     103.555 -25.890 -21.247  1.00  0.00           H  
ATOM   1857 1HB  ALA A 135     104.300 -27.878 -22.517  1.00  0.00           H  
ATOM   1858 2HB  ALA A 135     105.676 -26.892 -21.969  1.00  0.00           H  
ATOM   1859 3HB  ALA A 135     105.267 -28.399 -21.118  1.00  0.00           H  
ATOM   1860  N   ILE A 136     102.919 -28.414 -19.265  1.00  0.00           N  
ATOM   1861  CA  ILE A 136     101.833 -29.228 -18.728  1.00  0.00           C  
ATOM   1862  C   ILE A 136     100.761 -28.360 -18.083  1.00  0.00           C  
ATOM   1863  O   ILE A 136      99.567 -28.627 -18.221  1.00  0.00           O  
ATOM   1864  CB  ILE A 136     102.363 -30.240 -17.696  1.00  0.00           C  
ATOM   1865  CG1 ILE A 136     103.356 -31.202 -18.353  1.00  0.00           C  
ATOM   1866  CG2 ILE A 136     101.211 -31.008 -17.065  1.00  0.00           C  
ATOM   1867  CD1 ILE A 136     104.130 -32.048 -17.367  1.00  0.00           C  
ATOM   1868  H   ILE A 136     103.827 -28.453 -18.824  1.00  0.00           H  
ATOM   1869  HA  ILE A 136     101.376 -29.780 -19.549  1.00  0.00           H  
ATOM   1870  HB  ILE A 136     102.906 -29.712 -16.914  1.00  0.00           H  
ATOM   1871 1HG1 ILE A 136     102.823 -31.869 -19.030  1.00  0.00           H  
ATOM   1872 2HG1 ILE A 136     104.071 -30.635 -18.950  1.00  0.00           H  
ATOM   1873 1HG2 ILE A 136     101.603 -31.720 -16.338  1.00  0.00           H  
ATOM   1874 2HG2 ILE A 136     100.541 -30.311 -16.564  1.00  0.00           H  
ATOM   1875 3HG2 ILE A 136     100.664 -31.545 -17.840  1.00  0.00           H  
ATOM   1876 1HD1 ILE A 136     104.814 -32.703 -17.908  1.00  0.00           H  
ATOM   1877 2HD1 ILE A 136     104.700 -31.399 -16.701  1.00  0.00           H  
ATOM   1878 3HD1 ILE A 136     103.437 -32.651 -16.782  1.00  0.00           H  
ATOM   1879  N   GLN A 137     101.193 -27.320 -17.379  1.00  0.00           N  
ATOM   1880  CA  GLN A 137     100.274 -26.326 -16.835  1.00  0.00           C  
ATOM   1881  C   GLN A 137      99.471 -25.659 -17.941  1.00  0.00           C  
ATOM   1882  O   GLN A 137      98.278 -25.398 -17.785  1.00  0.00           O  
ATOM   1883  CB  GLN A 137     101.038 -25.268 -16.035  1.00  0.00           C  
ATOM   1884  CG  GLN A 137     100.148 -24.260 -15.327  1.00  0.00           C  
ATOM   1885  CD  GLN A 137      99.276 -24.903 -14.265  1.00  0.00           C  
ATOM   1886  NE2 GLN A 137      97.975 -24.645 -14.334  1.00  0.00           N  
ATOM   1887  OE1 GLN A 137      99.767 -25.624 -13.392  1.00  0.00           O  
ATOM   1888  H   GLN A 137     102.184 -27.215 -17.215  1.00  0.00           H  
ATOM   1889  HA  GLN A 137      99.575 -26.830 -16.168  1.00  0.00           H  
ATOM   1890 1HB  GLN A 137     101.656 -25.758 -15.282  1.00  0.00           H  
ATOM   1891 2HB  GLN A 137     101.705 -24.720 -16.700  1.00  0.00           H  
ATOM   1892 1HG  GLN A 137     100.777 -23.511 -14.846  1.00  0.00           H  
ATOM   1893 2HG  GLN A 137      99.498 -23.786 -16.062  1.00  0.00           H  
ATOM   1894 1HE2 GLN A 137      97.350 -25.041 -13.660  1.00  0.00           H  
ATOM   1895 2HE2 GLN A 137      97.619 -24.055 -15.058  1.00  0.00           H  
ATOM   1896  N   ALA A 138     100.127 -25.384 -19.064  1.00  0.00           N  
ATOM   1897  CA  ALA A 138      99.458 -24.808 -20.223  1.00  0.00           C  
ATOM   1898  C   ALA A 138      98.424 -25.768 -20.796  1.00  0.00           C  
ATOM   1899  O   ALA A 138      97.372 -25.347 -21.278  1.00  0.00           O  
ATOM   1900  CB  ALA A 138     100.477 -24.429 -21.288  1.00  0.00           C  
ATOM   1901  H   ALA A 138     101.116 -25.579 -19.114  1.00  0.00           H  
ATOM   1902  HA  ALA A 138      98.935 -23.908 -19.899  1.00  0.00           H  
ATOM   1903 1HB  ALA A 138      99.962 -23.999 -22.147  1.00  0.00           H  
ATOM   1904 2HB  ALA A 138     101.175 -23.698 -20.880  1.00  0.00           H  
ATOM   1905 3HB  ALA A 138     101.023 -25.317 -21.600  1.00  0.00           H  
ATOM   1906  N   ALA A 139      98.729 -27.059 -20.742  1.00  0.00           N  
ATOM   1907  CA  ALA A 139      97.775 -28.089 -21.140  1.00  0.00           C  
ATOM   1908  C   ALA A 139      96.527 -28.048 -20.265  1.00  0.00           C  
ATOM   1909  O   ALA A 139      95.415 -28.276 -20.742  1.00  0.00           O  
ATOM   1910  CB  ALA A 139      98.422 -29.465 -21.075  1.00  0.00           C  
ATOM   1911  H   ALA A 139      99.644 -27.335 -20.417  1.00  0.00           H  
ATOM   1912  HA  ALA A 139      97.470 -27.890 -22.167  1.00  0.00           H  
ATOM   1913 1HB  ALA A 139      97.697 -30.222 -21.374  1.00  0.00           H  
ATOM   1914 2HB  ALA A 139      99.278 -29.496 -21.749  1.00  0.00           H  
ATOM   1915 3HB  ALA A 139      98.754 -29.663 -20.058  1.00  0.00           H  
ATOM   1916  N   ALA A 140      96.717 -27.758 -18.983  1.00  0.00           N  
ATOM   1917  CA  ALA A 140      95.600 -27.562 -18.068  1.00  0.00           C  
ATOM   1918  C   ALA A 140      94.770 -26.349 -18.465  1.00  0.00           C  
ATOM   1919  O   ALA A 140      93.544 -26.358 -18.349  1.00  0.00           O  
ATOM   1920  CB  ALA A 140      96.105 -27.413 -16.640  1.00  0.00           C  
ATOM   1921  H   ALA A 140      97.661 -27.671 -18.634  1.00  0.00           H  
ATOM   1922  HA  ALA A 140      94.957 -28.440 -18.125  1.00  0.00           H  
ATOM   1923 1HB  ALA A 140      95.259 -27.267 -15.968  1.00  0.00           H  
ATOM   1924 2HB  ALA A 140      96.647 -28.313 -16.350  1.00  0.00           H  
ATOM   1925 3HB  ALA A 140      96.770 -26.553 -16.577  1.00  0.00           H  
ATOM   1926  N   GLN A 141      95.446 -25.304 -18.936  1.00  0.00           N  
ATOM   1927  CA  GLN A 141      94.769 -24.095 -19.387  1.00  0.00           C  
ATOM   1928  C   GLN A 141      93.970 -24.354 -20.658  1.00  0.00           C  
ATOM   1929  O   GLN A 141      92.903 -23.774 -20.861  1.00  0.00           O  
ATOM   1930  CB  GLN A 141      95.781 -22.971 -19.626  1.00  0.00           C  
ATOM   1931  CG  GLN A 141      96.451 -22.458 -18.362  1.00  0.00           C  
ATOM   1932  CD  GLN A 141      97.506 -21.407 -18.652  1.00  0.00           C  
ATOM   1933  NE2 GLN A 141      97.743 -20.526 -17.687  1.00  0.00           N  
ATOM   1934  OE1 GLN A 141      98.102 -21.388 -19.733  1.00  0.00           O  
ATOM   1935  H   GLN A 141      96.454 -25.350 -18.982  1.00  0.00           H  
ATOM   1936  HA  GLN A 141      94.073 -23.777 -18.611  1.00  0.00           H  
ATOM   1937 1HB  GLN A 141      96.561 -23.321 -20.302  1.00  0.00           H  
ATOM   1938 2HB  GLN A 141      95.284 -22.129 -20.108  1.00  0.00           H  
ATOM   1939 1HG  GLN A 141      95.693 -22.013 -17.717  1.00  0.00           H  
ATOM   1940 2HG  GLN A 141      96.931 -23.293 -17.853  1.00  0.00           H  
ATOM   1941 1HE2 GLN A 141      98.429 -19.810 -17.821  1.00  0.00           H  
ATOM   1942 2HE2 GLN A 141      97.237 -20.579 -16.826  1.00  0.00           H  
ATOM   1943  N   LEU A 142      94.492 -25.228 -21.512  1.00  0.00           N  
ATOM   1944  CA  LEU A 142      93.744 -25.708 -22.668  1.00  0.00           C  
ATOM   1945  C   LEU A 142      92.462 -26.411 -22.245  1.00  0.00           C  
ATOM   1946  O   LEU A 142      91.397 -26.180 -22.818  1.00  0.00           O  
ATOM   1947  CB  LEU A 142      94.608 -26.666 -23.498  1.00  0.00           C  
ATOM   1948  CG  LEU A 142      95.623 -26.002 -24.437  1.00  0.00           C  
ATOM   1949  CD1 LEU A 142      96.634 -27.039 -24.908  1.00  0.00           C  
ATOM   1950  CD2 LEU A 142      94.891 -25.377 -25.616  1.00  0.00           C  
ATOM   1951  H   LEU A 142      95.430 -25.569 -21.357  1.00  0.00           H  
ATOM   1952  HA  LEU A 142      93.477 -24.852 -23.287  1.00  0.00           H  
ATOM   1953 1HB  LEU A 142      95.160 -27.313 -22.818  1.00  0.00           H  
ATOM   1954 2HB  LEU A 142      93.952 -27.288 -24.106  1.00  0.00           H  
ATOM   1955  HG  LEU A 142      96.167 -25.227 -23.896  1.00  0.00           H  
ATOM   1956 1HD1 LEU A 142      97.355 -26.567 -25.575  1.00  0.00           H  
ATOM   1957 2HD1 LEU A 142      97.156 -27.455 -24.047  1.00  0.00           H  
ATOM   1958 3HD1 LEU A 142      96.116 -27.836 -25.440  1.00  0.00           H  
ATOM   1959 1HD2 LEU A 142      95.613 -24.904 -26.283  1.00  0.00           H  
ATOM   1960 2HD2 LEU A 142      94.348 -26.151 -26.158  1.00  0.00           H  
ATOM   1961 3HD2 LEU A 142      94.188 -24.627 -25.251  1.00  0.00           H  
ATOM   1962  N   GLY A 143      92.571 -27.271 -21.236  1.00  0.00           N  
ATOM   1963  CA  GLY A 143      91.403 -27.912 -20.648  1.00  0.00           C  
ATOM   1964  C   GLY A 143      90.403 -26.880 -20.140  1.00  0.00           C  
ATOM   1965  O   GLY A 143      89.198 -27.010 -20.352  1.00  0.00           O  
ATOM   1966  H   GLY A 143      93.487 -27.485 -20.869  1.00  0.00           H  
ATOM   1967 1HA  GLY A 143      90.924 -28.551 -21.390  1.00  0.00           H  
ATOM   1968 2HA  GLY A 143      91.716 -28.555 -19.824  1.00  0.00           H  
ATOM   1969  N   GLU A 144      90.912 -25.853 -19.466  1.00  0.00           N  
ATOM   1970  CA  GLU A 144      90.070 -24.778 -18.956  1.00  0.00           C  
ATOM   1971  C   GLU A 144      89.438 -23.986 -20.094  1.00  0.00           C  
ATOM   1972  O   GLU A 144      88.362 -23.409 -19.938  1.00  0.00           O  
ATOM   1973  CB  GLU A 144      90.884 -23.843 -18.060  1.00  0.00           C  
ATOM   1974  CG  GLU A 144      91.313 -24.457 -16.735  1.00  0.00           C  
ATOM   1975  CD  GLU A 144      92.149 -23.525 -15.902  1.00  0.00           C  
ATOM   1976  OE1 GLU A 144      92.490 -22.472 -16.384  1.00  0.00           O  
ATOM   1977  OE2 GLU A 144      92.448 -23.868 -14.782  1.00  0.00           O1-
ATOM   1978  H   GLU A 144      91.908 -25.816 -19.304  1.00  0.00           H  
ATOM   1979  HA  GLU A 144      89.268 -25.219 -18.363  1.00  0.00           H  
ATOM   1980 1HB  GLU A 144      91.784 -23.525 -18.588  1.00  0.00           H  
ATOM   1981 2HB  GLU A 144      90.300 -22.949 -17.841  1.00  0.00           H  
ATOM   1982 1HG  GLU A 144      90.423 -24.731 -16.169  1.00  0.00           H  
ATOM   1983 2HG  GLU A 144      91.878 -25.366 -16.933  1.00  0.00           H  
ATOM   1984  N   ALA A 145      90.115 -23.963 -21.237  1.00  0.00           N  
ATOM   1985  CA  ALA A 145      89.624 -23.238 -22.403  1.00  0.00           C  
ATOM   1986  C   ALA A 145      88.537 -24.026 -23.122  1.00  0.00           C  
ATOM   1987  O   ALA A 145      87.894 -23.519 -24.041  1.00  0.00           O  
ATOM   1988  CB  ALA A 145      90.770 -22.926 -23.354  1.00  0.00           C  
ATOM   1989  H   ALA A 145      90.992 -24.460 -21.300  1.00  0.00           H  
ATOM   1990  HA  ALA A 145      89.186 -22.301 -22.059  1.00  0.00           H  
ATOM   1991 1HB  ALA A 145      90.387 -22.385 -24.220  1.00  0.00           H  
ATOM   1992 2HB  ALA A 145      91.511 -22.313 -22.842  1.00  0.00           H  
ATOM   1993 3HB  ALA A 145      91.232 -23.855 -23.683  1.00  0.00           H  
ATOM   1994  N   GLY A 146      88.335 -25.269 -22.700  1.00  0.00           N  
ATOM   1995  CA  GLY A 146      87.321 -26.128 -23.300  1.00  0.00           C  
ATOM   1996  C   GLY A 146      87.920 -27.003 -24.394  1.00  0.00           C  
ATOM   1997  O   GLY A 146      87.205 -27.497 -25.267  1.00  0.00           O  
ATOM   1998  H   GLY A 146      88.898 -25.627 -21.940  1.00  0.00           H  
ATOM   1999 1HA  GLY A 146      86.875 -26.757 -22.531  1.00  0.00           H  
ATOM   2000 2HA  GLY A 146      86.523 -25.514 -23.716  1.00  0.00           H  
ATOM   2001  N   ILE A 147      89.235 -27.192 -24.342  1.00  0.00           N  
ATOM   2002  CA  ILE A 147      89.924 -28.047 -25.298  1.00  0.00           C  
ATOM   2003  C   ILE A 147      90.063 -29.468 -24.770  1.00  0.00           C  
ATOM   2004  O   ILE A 147      90.539 -29.683 -23.656  1.00  0.00           O  
ATOM   2005  CB  ILE A 147      91.318 -27.483 -25.632  1.00  0.00           C  
ATOM   2006  CG1 ILE A 147      91.209 -26.026 -26.089  1.00  0.00           C  
ATOM   2007  CG2 ILE A 147      91.992 -28.331 -26.699  1.00  0.00           C  
ATOM   2008  CD1 ILE A 147      90.346 -25.833 -27.315  1.00  0.00           C  
ATOM   2009  H   ILE A 147      89.770 -26.731 -23.619  1.00  0.00           H  
ATOM   2010  HA  ILE A 147      89.338 -28.081 -26.216  1.00  0.00           H  
ATOM   2011  HB  ILE A 147      91.935 -27.487 -24.734  1.00  0.00           H  
ATOM   2012 1HG1 ILE A 147      90.796 -25.422 -25.282  1.00  0.00           H  
ATOM   2013 2HG1 ILE A 147      92.205 -25.639 -26.309  1.00  0.00           H  
ATOM   2014 1HG2 ILE A 147      92.976 -27.919 -26.923  1.00  0.00           H  
ATOM   2015 2HG2 ILE A 147      92.101 -29.352 -26.337  1.00  0.00           H  
ATOM   2016 3HG2 ILE A 147      91.384 -28.329 -27.604  1.00  0.00           H  
ATOM   2017 1HD1 ILE A 147      90.319 -24.776 -27.578  1.00  0.00           H  
ATOM   2018 2HD1 ILE A 147      90.763 -26.403 -28.146  1.00  0.00           H  
ATOM   2019 3HD1 ILE A 147      89.336 -26.181 -27.106  1.00  0.00           H  
ATOM   2020  N   SER A 148      89.646 -30.440 -25.575  1.00  0.00           N  
ATOM   2021  CA  SER A 148      89.632 -31.834 -25.151  1.00  0.00           C  
ATOM   2022  C   SER A 148      91.045 -32.393 -25.052  1.00  0.00           C  
ATOM   2023  O   SER A 148      91.972 -31.876 -25.676  1.00  0.00           O  
ATOM   2024  CB  SER A 148      88.816 -32.666 -26.121  1.00  0.00           C  
ATOM   2025  OG  SER A 148      89.440 -32.734 -27.373  1.00  0.00           O  
ATOM   2026  H   SER A 148      89.330 -30.205 -26.505  1.00  0.00           H  
ATOM   2027  HA  SER A 148      89.171 -31.891 -24.164  1.00  0.00           H  
ATOM   2028 1HB  SER A 148      88.688 -33.671 -25.720  1.00  0.00           H  
ATOM   2029 2HB  SER A 148      87.824 -32.230 -26.229  1.00  0.00           H  
ATOM   2030  HG  SER A 148      89.238 -31.905 -27.815  1.00  0.00           H  
ATOM   2031  N   SER A 149      91.203 -33.453 -24.265  1.00  0.00           N  
ATOM   2032  CA  SER A 149      92.514 -34.044 -24.030  1.00  0.00           C  
ATOM   2033  C   SER A 149      93.119 -34.571 -25.325  1.00  0.00           C  
ATOM   2034  O   SER A 149      94.334 -34.530 -25.516  1.00  0.00           O  
ATOM   2035  CB  SER A 149      92.406 -35.167 -23.016  1.00  0.00           C  
ATOM   2036  OG  SER A 149      91.648 -36.230 -23.524  1.00  0.00           O  
ATOM   2037  H   SER A 149      90.393 -33.858 -23.818  1.00  0.00           H  
ATOM   2038  HA  SER A 149      93.175 -33.273 -23.631  1.00  0.00           H  
ATOM   2039 1HB  SER A 149      93.404 -35.519 -22.756  1.00  0.00           H  
ATOM   2040 2HB  SER A 149      91.944 -34.790 -22.105  1.00  0.00           H  
ATOM   2041  HG  SER A 149      90.869 -36.290 -22.967  1.00  0.00           H  
ATOM   2042  N   GLU A 150      92.264 -35.067 -26.213  1.00  0.00           N  
ATOM   2043  CA  GLU A 150      92.698 -35.492 -27.540  1.00  0.00           C  
ATOM   2044  C   GLU A 150      93.293 -34.331 -28.323  1.00  0.00           C  
ATOM   2045  O   GLU A 150      94.372 -34.450 -28.904  1.00  0.00           O  
ATOM   2046  CB  GLU A 150      91.526 -36.096 -28.317  1.00  0.00           C  
ATOM   2047  CG  GLU A 150      91.889 -36.608 -29.703  1.00  0.00           C  
ATOM   2048  CD  GLU A 150      90.723 -37.231 -30.420  1.00  0.00           C  
ATOM   2049  OE1 GLU A 150      89.660 -37.286 -29.850  1.00  0.00           O  
ATOM   2050  OE2 GLU A 150      90.896 -37.651 -31.540  1.00  0.00           O1-
ATOM   2051  H   GLU A 150      91.289 -35.152 -25.963  1.00  0.00           H  
ATOM   2052  HA  GLU A 150      93.470 -36.254 -27.424  1.00  0.00           H  
ATOM   2053 1HB  GLU A 150      91.105 -36.928 -27.752  1.00  0.00           H  
ATOM   2054 2HB  GLU A 150      90.742 -35.347 -28.432  1.00  0.00           H  
ATOM   2055 1HG  GLU A 150      92.266 -35.778 -30.299  1.00  0.00           H  
ATOM   2056 2HG  GLU A 150      92.687 -37.344 -29.610  1.00  0.00           H  
ATOM   2057  N   GLU A 151      92.584 -33.207 -28.337  1.00  0.00           N  
ATOM   2058  CA  GLU A 151      93.070 -32.004 -28.998  1.00  0.00           C  
ATOM   2059  C   GLU A 151      94.361 -31.507 -28.361  1.00  0.00           C  
ATOM   2060  O   GLU A 151      95.286 -31.087 -29.056  1.00  0.00           O  
ATOM   2061  CB  GLU A 151      92.008 -30.903 -28.948  1.00  0.00           C  
ATOM   2062  CG  GLU A 151      90.806 -31.147 -29.849  1.00  0.00           C  
ATOM   2063  CD  GLU A 151      89.696 -30.158 -29.625  1.00  0.00           C  
ATOM   2064  OE1 GLU A 151      89.142 -30.149 -28.552  1.00  0.00           O  
ATOM   2065  OE2 GLU A 151      89.403 -29.410 -30.528  1.00  0.00           O1-
ATOM   2066  H   GLU A 151      91.685 -33.187 -27.877  1.00  0.00           H  
ATOM   2067  HA  GLU A 151      93.277 -32.243 -30.042  1.00  0.00           H  
ATOM   2068 1HB  GLU A 151      91.644 -30.795 -27.927  1.00  0.00           H  
ATOM   2069 2HB  GLU A 151      92.456 -29.952 -29.239  1.00  0.00           H  
ATOM   2070 1HG  GLU A 151      91.126 -31.087 -30.889  1.00  0.00           H  
ATOM   2071 2HG  GLU A 151      90.431 -32.154 -29.671  1.00  0.00           H  
ATOM   2072  N   ILE A 152      94.419 -31.559 -27.034  1.00  0.00           N  
ATOM   2073  CA  ILE A 152      95.603 -31.127 -26.303  1.00  0.00           C  
ATOM   2074  C   ILE A 152      96.821 -31.955 -26.688  1.00  0.00           C  
ATOM   2075  O   ILE A 152      97.910 -31.419 -26.891  1.00  0.00           O  
ATOM   2076  CB  ILE A 152      95.375 -31.223 -24.783  1.00  0.00           C  
ATOM   2077  CG1 ILE A 152      94.349 -30.181 -24.330  1.00  0.00           C  
ATOM   2078  CG2 ILE A 152      96.688 -31.042 -24.036  1.00  0.00           C  
ATOM   2079  CD1 ILE A 152      93.864 -30.378 -22.912  1.00  0.00           C  
ATOM   2080  H   ILE A 152      93.622 -31.905 -26.519  1.00  0.00           H  
ATOM   2081  HA  ILE A 152      95.805 -30.087 -26.556  1.00  0.00           H  
ATOM   2082  HB  ILE A 152      94.961 -32.201 -24.538  1.00  0.00           H  
ATOM   2083 1HG1 ILE A 152      94.784 -29.185 -24.407  1.00  0.00           H  
ATOM   2084 2HG1 ILE A 152      93.483 -30.211 -24.992  1.00  0.00           H  
ATOM   2085 1HG2 ILE A 152      96.509 -31.112 -22.963  1.00  0.00           H  
ATOM   2086 2HG2 ILE A 152      97.388 -31.819 -24.338  1.00  0.00           H  
ATOM   2087 3HG2 ILE A 152      97.108 -30.063 -24.270  1.00  0.00           H  
ATOM   2088 1HD1 ILE A 152      93.139 -29.603 -22.664  1.00  0.00           H  
ATOM   2089 2HD1 ILE A 152      93.393 -31.358 -22.821  1.00  0.00           H  
ATOM   2090 3HD1 ILE A 152      94.709 -30.317 -22.227  1.00  0.00           H  
ATOM   2091  N   LYS A 153      96.632 -33.267 -26.787  1.00  0.00           N  
ATOM   2092  CA  LYS A 153      97.709 -34.167 -27.182  1.00  0.00           C  
ATOM   2093  C   LYS A 153      98.269 -33.789 -28.547  1.00  0.00           C  
ATOM   2094  O   LYS A 153      99.480 -33.830 -28.765  1.00  0.00           O  
ATOM   2095  CB  LYS A 153      97.218 -35.616 -27.199  1.00  0.00           C  
ATOM   2096  CG  LYS A 153      98.322 -36.653 -27.358  1.00  0.00           C  
ATOM   2097  CD  LYS A 153      97.765 -38.067 -27.293  1.00  0.00           C  
ATOM   2098  CE  LYS A 153      98.863 -39.104 -27.483  1.00  0.00           C  
ATOM   2099  NZ  LYS A 153      98.333 -40.493 -27.422  1.00  0.00           N1+
ATOM   2100  H   LYS A 153      95.720 -33.650 -26.584  1.00  0.00           H  
ATOM   2101  HA  LYS A 153      98.510 -34.091 -26.448  1.00  0.00           H  
ATOM   2102 1HB  LYS A 153      96.688 -35.831 -26.271  1.00  0.00           H  
ATOM   2103 2HB  LYS A 153      96.512 -35.751 -28.018  1.00  0.00           H  
ATOM   2104 1HG  LYS A 153      98.819 -36.511 -28.318  1.00  0.00           H  
ATOM   2105 2HG  LYS A 153      99.058 -36.524 -26.565  1.00  0.00           H  
ATOM   2106 1HD  LYS A 153      97.290 -38.227 -26.324  1.00  0.00           H  
ATOM   2107 2HD  LYS A 153      97.015 -38.199 -28.072  1.00  0.00           H  
ATOM   2108 1HE  LYS A 153      99.341 -38.953 -28.450  1.00  0.00           H  
ATOM   2109 2HE  LYS A 153      99.617 -38.982 -26.706  1.00  0.00           H  
ATOM   2110 1HZ  LYS A 153      99.090 -41.149 -27.552  1.00  0.00           H  
ATOM   2111 2HZ  LYS A 153      97.902 -40.650 -26.521  1.00  0.00           H  
ATOM   2112 3HZ  LYS A 153      97.646 -40.624 -28.151  1.00  0.00           H  
ATOM   2113  N   GLU A 154      97.383 -33.420 -29.465  1.00  0.00           N  
ATOM   2114  CA  GLU A 154      97.789 -33.006 -30.804  1.00  0.00           C  
ATOM   2115  C   GLU A 154      98.495 -31.656 -30.770  1.00  0.00           C  
ATOM   2116  O   GLU A 154      99.465 -31.434 -31.494  1.00  0.00           O  
ATOM   2117  CB  GLU A 154      96.575 -32.934 -31.732  1.00  0.00           C  
ATOM   2118  CG  GLU A 154      95.958 -34.285 -32.066  1.00  0.00           C  
ATOM   2119  CD  GLU A 154      96.910 -35.201 -32.785  1.00  0.00           C  
ATOM   2120  OE1 GLU A 154      97.660 -34.724 -33.602  1.00  0.00           O  
ATOM   2121  OE2 GLU A 154      96.886 -36.379 -32.516  1.00  0.00           O1-
ATOM   2122  H   GLU A 154      96.401 -33.427 -29.229  1.00  0.00           H  
ATOM   2123  HA  GLU A 154      98.487 -33.745 -31.198  1.00  0.00           H  
ATOM   2124 1HB  GLU A 154      95.801 -32.318 -31.273  1.00  0.00           H  
ATOM   2125 2HB  GLU A 154      96.861 -32.456 -32.669  1.00  0.00           H  
ATOM   2126 1HG  GLU A 154      95.639 -34.766 -31.141  1.00  0.00           H  
ATOM   2127 2HG  GLU A 154      95.076 -34.127 -32.685  1.00  0.00           H  
ATOM   2128  N   LEU A 155      98.002 -30.759 -29.925  1.00  0.00           N  
ATOM   2129  CA  LEU A 155      98.607 -29.442 -29.766  1.00  0.00           C  
ATOM   2130  C   LEU A 155      99.996 -29.542 -29.151  1.00  0.00           C  
ATOM   2131  O   LEU A 155     100.912 -28.819 -29.542  1.00  0.00           O  
ATOM   2132  CB  LEU A 155      97.716 -28.553 -28.889  1.00  0.00           C  
ATOM   2133  CG  LEU A 155      96.400 -28.094 -29.528  1.00  0.00           C  
ATOM   2134  CD1 LEU A 155      95.530 -27.421 -28.475  1.00  0.00           C  
ATOM   2135  CD2 LEU A 155      96.698 -27.144 -30.679  1.00  0.00           C  
ATOM   2136  H   LEU A 155      97.186 -30.995 -29.379  1.00  0.00           H  
ATOM   2137  HA  LEU A 155      98.700 -28.983 -30.750  1.00  0.00           H  
ATOM   2138 1HB  LEU A 155      97.470 -29.098 -27.979  1.00  0.00           H  
ATOM   2139 2HB  LEU A 155      98.279 -27.661 -28.613  1.00  0.00           H  
ATOM   2140  HG  LEU A 155      95.856 -28.961 -29.905  1.00  0.00           H  
ATOM   2141 1HD1 LEU A 155      94.594 -27.095 -28.929  1.00  0.00           H  
ATOM   2142 2HD1 LEU A 155      95.316 -28.129 -27.674  1.00  0.00           H  
ATOM   2143 3HD1 LEU A 155      96.055 -26.558 -28.067  1.00  0.00           H  
ATOM   2144 1HD2 LEU A 155      95.762 -26.818 -31.134  1.00  0.00           H  
ATOM   2145 2HD2 LEU A 155      97.240 -26.276 -30.303  1.00  0.00           H  
ATOM   2146 3HD2 LEU A 155      97.305 -27.656 -31.425  1.00  0.00           H  
ATOM   2147  N   LEU A 156     100.145 -30.441 -28.186  1.00  0.00           N  
ATOM   2148  CA  LEU A 156     101.427 -30.651 -27.525  1.00  0.00           C  
ATOM   2149  C   LEU A 156     102.412 -31.366 -28.440  1.00  0.00           C  
ATOM   2150  O   LEU A 156     103.612 -31.092 -28.412  1.00  0.00           O  
ATOM   2151  CB  LEU A 156     101.232 -31.465 -26.240  1.00  0.00           C  
ATOM   2152  CG  LEU A 156     100.414 -30.781 -25.137  1.00  0.00           C  
ATOM   2153  CD1 LEU A 156     100.201 -31.753 -23.985  1.00  0.00           C  
ATOM   2154  CD2 LEU A 156     101.139 -29.528 -24.669  1.00  0.00           C  
ATOM   2155  H   LEU A 156      99.349 -30.994 -27.902  1.00  0.00           H  
ATOM   2156  HA  LEU A 156     101.845 -29.680 -27.266  1.00  0.00           H  
ATOM   2157 1HB  LEU A 156     100.733 -32.399 -26.492  1.00  0.00           H  
ATOM   2158 2HB  LEU A 156     102.213 -31.701 -25.826  1.00  0.00           H  
ATOM   2159  HG  LEU A 156      99.433 -30.507 -25.528  1.00  0.00           H  
ATOM   2160 1HD1 LEU A 156      99.619 -31.267 -23.202  1.00  0.00           H  
ATOM   2161 2HD1 LEU A 156      99.663 -32.630 -24.344  1.00  0.00           H  
ATOM   2162 3HD1 LEU A 156     101.166 -32.058 -23.583  1.00  0.00           H  
ATOM   2163 1HD2 LEU A 156     100.557 -29.042 -23.886  1.00  0.00           H  
ATOM   2164 2HD2 LEU A 156     102.119 -29.801 -24.276  1.00  0.00           H  
ATOM   2165 3HD2 LEU A 156     101.262 -28.844 -25.508  1.00  0.00           H  
ATOM   2166  N   ARG A 157     101.897 -32.286 -29.251  1.00  0.00           N  
ATOM   2167  CA  ARG A 157     102.703 -32.945 -30.271  1.00  0.00           C  
ATOM   2168  C   ARG A 157     103.275 -31.936 -31.260  1.00  0.00           C  
ATOM   2169  O   ARG A 157     104.452 -31.998 -31.614  1.00  0.00           O  
ATOM   2170  CB  ARG A 157     101.874 -33.976 -31.024  1.00  0.00           C  
ATOM   2171  CG  ARG A 157     102.632 -34.750 -32.091  1.00  0.00           C  
ATOM   2172  CD  ARG A 157     101.755 -35.725 -32.789  1.00  0.00           C  
ATOM   2173  NE  ARG A 157     100.691 -35.064 -33.529  1.00  0.00           N  
ATOM   2174  CZ  ARG A 157     100.850 -34.464 -34.724  1.00  0.00           C  
ATOM   2175  NH1 ARG A 157     102.031 -34.449 -35.301  1.00  0.00           N1+
ATOM   2176  NH2 ARG A 157      99.818 -33.889 -35.317  1.00  0.00           N  
ATOM   2177  H   ARG A 157     100.922 -32.534 -29.158  1.00  0.00           H  
ATOM   2178  HA  ARG A 157     103.531 -33.457 -29.780  1.00  0.00           H  
ATOM   2179 1HB  ARG A 157     101.466 -34.699 -30.320  1.00  0.00           H  
ATOM   2180 2HB  ARG A 157     101.033 -33.481 -31.510  1.00  0.00           H  
ATOM   2181 1HG  ARG A 157     103.030 -34.056 -32.831  1.00  0.00           H  
ATOM   2182 2HG  ARG A 157     103.453 -35.298 -31.628  1.00  0.00           H  
ATOM   2183 1HD  ARG A 157     102.347 -36.308 -33.493  1.00  0.00           H  
ATOM   2184 2HD  ARG A 157     101.298 -36.392 -32.059  1.00  0.00           H  
ATOM   2185  HE  ARG A 157      99.768 -35.055 -33.117  1.00  0.00           H  
ATOM   2186 1HH1 ARG A 157     102.820 -34.888 -34.848  1.00  0.00           H  
ATOM   2187 2HH1 ARG A 157     102.150 -33.999 -36.197  1.00  0.00           H  
ATOM   2188 1HH2 ARG A 157      98.909 -33.901 -34.874  1.00  0.00           H  
ATOM   2189 2HH2 ARG A 157      99.936 -33.440 -36.213  1.00  0.00           H  
ATOM   2190  N   ALA A 158     102.435 -31.008 -31.702  1.00  0.00           N  
ATOM   2191  CA  ALA A 158     102.873 -29.937 -32.590  1.00  0.00           C  
ATOM   2192  C   ALA A 158     103.976 -29.107 -31.946  1.00  0.00           C  
ATOM   2193  O   ALA A 158     104.969 -28.769 -32.591  1.00  0.00           O  
ATOM   2194  CB  ALA A 158     101.697 -29.049 -32.971  1.00  0.00           C  
ATOM   2195  H   ALA A 158     101.467 -31.045 -31.416  1.00  0.00           H  
ATOM   2196  HA  ALA A 158     103.280 -30.391 -33.494  1.00  0.00           H  
ATOM   2197 1HB  ALA A 158     102.041 -28.254 -33.633  1.00  0.00           H  
ATOM   2198 2HB  ALA A 158     100.942 -29.646 -33.483  1.00  0.00           H  
ATOM   2199 3HB  ALA A 158     101.266 -28.612 -32.073  1.00  0.00           H  
ATOM   2200  N   ALA A 159     103.798 -28.781 -30.672  1.00  0.00           N  
ATOM   2201  CA  ALA A 159     104.795 -28.018 -29.929  1.00  0.00           C  
ATOM   2202  C   ALA A 159     106.144 -28.725 -29.935  1.00  0.00           C  
ATOM   2203  O   ALA A 159     107.185 -28.095 -30.120  1.00  0.00           O  
ATOM   2204  CB  ALA A 159     104.327 -27.783 -28.500  1.00  0.00           C  
ATOM   2205  H   ALA A 159     102.950 -29.068 -30.205  1.00  0.00           H  
ATOM   2206  HA  ALA A 159     104.920 -27.054 -30.422  1.00  0.00           H  
ATOM   2207 1HB  ALA A 159     105.082 -27.213 -27.959  1.00  0.00           H  
ATOM   2208 2HB  ALA A 159     103.390 -27.225 -28.511  1.00  0.00           H  
ATOM   2209 3HB  ALA A 159     104.172 -28.741 -28.006  1.00  0.00           H  
ATOM   2210  N   HIS A 160     106.119 -30.039 -29.730  1.00  0.00           N  
ATOM   2211  CA  HIS A 160     107.332 -30.846 -29.789  1.00  0.00           C  
ATOM   2212  C   HIS A 160     107.972 -30.778 -31.169  1.00  0.00           C  
ATOM   2213  O   HIS A 160     109.166 -30.507 -31.298  1.00  0.00           O  
ATOM   2214  CB  HIS A 160     107.029 -32.305 -29.433  1.00  0.00           C  
ATOM   2215  CG  HIS A 160     108.229 -33.200 -29.488  1.00  0.00           C  
ATOM   2216  CD2 HIS A 160     108.616 -34.117 -30.405  1.00  0.00           C  
ATOM   2217  ND1 HIS A 160     109.199 -33.204 -28.508  1.00  0.00           N  
ATOM   2218  CE1 HIS A 160     110.131 -34.087 -28.820  1.00  0.00           C  
ATOM   2219  NE2 HIS A 160     109.801 -34.654 -29.966  1.00  0.00           N  
ATOM   2220  H   HIS A 160     105.237 -30.489 -29.528  1.00  0.00           H  
ATOM   2221  HA  HIS A 160     108.057 -30.467 -29.070  1.00  0.00           H  
ATOM   2222 1HB  HIS A 160     106.612 -32.355 -28.426  1.00  0.00           H  
ATOM   2223 2HB  HIS A 160     106.279 -32.699 -30.118  1.00  0.00           H  
ATOM   2224  HD1 HIS A 160     109.175 -32.691 -27.649  1.00  0.00           H  
ATOM   2225  HD2 HIS A 160     108.176 -34.459 -31.342  1.00  0.00           H  
ATOM   2226  HE1 HIS A 160     110.989 -34.243 -28.166  1.00  0.00           H  
ATOM   2227  N   GLU A 161     107.172 -31.025 -32.200  1.00  0.00           N  
ATOM   2228  CA  GLU A 161     107.685 -31.123 -33.561  1.00  0.00           C  
ATOM   2229  C   GLU A 161     108.132 -29.762 -34.081  1.00  0.00           C  
ATOM   2230  O   GLU A 161     109.091 -29.663 -34.846  1.00  0.00           O  
ATOM   2231  CB  GLU A 161     106.621 -31.710 -34.491  1.00  0.00           C  
ATOM   2232  CG  GLU A 161     106.264 -33.161 -34.201  1.00  0.00           C  
ATOM   2233  CD  GLU A 161     105.202 -33.697 -35.120  1.00  0.00           C  
ATOM   2234  OE1 GLU A 161     104.707 -32.947 -35.926  1.00  0.00           O  
ATOM   2235  OE2 GLU A 161     104.886 -34.859 -35.015  1.00  0.00           O1-
ATOM   2236  H   GLU A 161     106.183 -31.149 -32.037  1.00  0.00           H  
ATOM   2237  HA  GLU A 161     108.551 -31.786 -33.558  1.00  0.00           H  
ATOM   2238 1HB  GLU A 161     105.707 -31.120 -34.418  1.00  0.00           H  
ATOM   2239 2HB  GLU A 161     106.967 -31.651 -35.523  1.00  0.00           H  
ATOM   2240 1HG  GLU A 161     107.160 -33.772 -34.304  1.00  0.00           H  
ATOM   2241 2HG  GLU A 161     105.920 -33.241 -33.171  1.00  0.00           H  
ATOM   2242  N   LEU A 162     107.431 -28.714 -33.660  1.00  0.00           N  
ATOM   2243  CA  LEU A 162     107.707 -27.365 -34.142  1.00  0.00           C  
ATOM   2244  C   LEU A 162     108.737 -26.669 -33.264  1.00  0.00           C  
ATOM   2245  O   LEU A 162     109.273 -25.623 -33.631  1.00  0.00           O  
ATOM   2246  CB  LEU A 162     106.415 -26.539 -34.178  1.00  0.00           C  
ATOM   2247  CG  LEU A 162     105.306 -27.079 -35.091  1.00  0.00           C  
ATOM   2248  CD1 LEU A 162     104.145 -26.094 -35.117  1.00  0.00           C  
ATOM   2249  CD2 LEU A 162     105.863 -27.304 -36.488  1.00  0.00           C  
ATOM   2250  H   LEU A 162     106.688 -28.854 -32.990  1.00  0.00           H  
ATOM   2251  HA  LEU A 162     108.107 -27.435 -35.153  1.00  0.00           H  
ATOM   2252 1HB  LEU A 162     106.013 -26.479 -33.168  1.00  0.00           H  
ATOM   2253 2HB  LEU A 162     106.657 -25.530 -34.512  1.00  0.00           H  
ATOM   2254  HG  LEU A 162     104.933 -28.023 -34.692  1.00  0.00           H  
ATOM   2255 1HD1 LEU A 162     103.357 -26.477 -35.765  1.00  0.00           H  
ATOM   2256 2HD1 LEU A 162     103.753 -25.966 -34.108  1.00  0.00           H  
ATOM   2257 3HD1 LEU A 162     104.492 -25.133 -35.497  1.00  0.00           H  
ATOM   2258 1HD2 LEU A 162     105.075 -27.689 -37.137  1.00  0.00           H  
ATOM   2259 2HD2 LEU A 162     106.235 -26.361 -36.889  1.00  0.00           H  
ATOM   2260 3HD2 LEU A 162     106.679 -28.026 -36.443  1.00  0.00           H  
ATOM   2261  N   GLY A 163     109.011 -27.253 -32.103  1.00  0.00           N  
ATOM   2262  CA  GLY A 163     110.042 -26.739 -31.211  1.00  0.00           C  
ATOM   2263  C   GLY A 163     109.549 -25.517 -30.445  1.00  0.00           C  
ATOM   2264  O   GLY A 163     110.287 -24.551 -30.254  1.00  0.00           O  
ATOM   2265  H   GLY A 163     108.492 -28.075 -31.833  1.00  0.00           H  
ATOM   2266 1HA  GLY A 163     110.339 -27.516 -30.510  1.00  0.00           H  
ATOM   2267 2HA  GLY A 163     110.927 -26.474 -31.792  1.00  0.00           H  
ATOM   2268  N   LEU A 164     108.295 -25.566 -30.009  1.00  0.00           N  
ATOM   2269  CA  LEU A 164     107.688 -24.448 -29.296  1.00  0.00           C  
ATOM   2270  C   LEU A 164     107.916 -24.567 -27.793  1.00  0.00           C  
ATOM   2271  O   LEU A 164     107.936 -25.669 -27.244  1.00  0.00           O  
ATOM   2272  CB  LEU A 164     106.183 -24.386 -29.588  1.00  0.00           C  
ATOM   2273  CG  LEU A 164     105.799 -24.220 -31.064  1.00  0.00           C  
ATOM   2274  CD1 LEU A 164     104.286 -24.304 -31.208  1.00  0.00           C  
ATOM   2275  CD2 LEU A 164     106.324 -22.889 -31.579  1.00  0.00           C  
ATOM   2276  H   LEU A 164     107.748 -26.398 -30.177  1.00  0.00           H  
ATOM   2277  HA  LEU A 164     108.151 -23.525 -29.642  1.00  0.00           H  
ATOM   2278 1HB  LEU A 164     105.721 -25.304 -29.227  1.00  0.00           H  
ATOM   2279 2HB  LEU A 164     105.757 -23.548 -29.038  1.00  0.00           H  
ATOM   2280  HG  LEU A 164     106.235 -25.032 -31.647  1.00  0.00           H  
ATOM   2281 1HD1 LEU A 164     104.012 -24.186 -32.256  1.00  0.00           H  
ATOM   2282 2HD1 LEU A 164     103.939 -25.274 -30.850  1.00  0.00           H  
ATOM   2283 3HD1 LEU A 164     103.820 -23.513 -30.621  1.00  0.00           H  
ATOM   2284 1HD2 LEU A 164     106.052 -22.771 -32.629  1.00  0.00           H  
ATOM   2285 2HD2 LEU A 164     105.888 -22.076 -30.998  1.00  0.00           H  
ATOM   2286 3HD2 LEU A 164     107.410 -22.863 -31.481  1.00  0.00           H  
ATOM   2287  N   ASP A 165     108.087 -23.425 -27.135  1.00  0.00           N  
ATOM   2288  CA  ASP A 165     108.304 -23.399 -25.693  1.00  0.00           C  
ATOM   2289  C   ASP A 165     106.986 -23.290 -24.940  1.00  0.00           C  
ATOM   2290  O   ASP A 165     105.931 -23.088 -25.542  1.00  0.00           O  
ATOM   2291  CB  ASP A 165     109.216 -22.231 -25.308  1.00  0.00           C  
ATOM   2292  CG  ASP A 165     108.566 -20.873 -25.535  1.00  0.00           C  
ATOM   2293  OD1 ASP A 165     107.396 -20.838 -25.834  1.00  0.00           O  
ATOM   2294  OD2 ASP A 165     109.247 -19.883 -25.408  1.00  0.00           O1-
ATOM   2295  H   ASP A 165     108.066 -22.554 -27.645  1.00  0.00           H  
ATOM   2296  HA  ASP A 165     108.788 -24.331 -25.399  1.00  0.00           H  
ATOM   2297 1HB  ASP A 165     109.490 -22.315 -24.256  1.00  0.00           H  
ATOM   2298 2HB  ASP A 165     110.136 -22.280 -25.891  1.00  0.00           H  
ATOM   2299  N   PRO A 166     107.051 -23.425 -23.619  1.00  0.00           N  
ATOM   2300  CA  PRO A 166     105.852 -23.476 -22.793  1.00  0.00           C  
ATOM   2301  C   PRO A 166     104.988 -22.239 -22.995  1.00  0.00           C  
ATOM   2302  O   PRO A 166     103.760 -22.314 -22.958  1.00  0.00           O  
ATOM   2303  CB  PRO A 166     106.417 -23.545 -21.371  1.00  0.00           C  
ATOM   2304  CG  PRO A 166     107.698 -24.292 -21.521  1.00  0.00           C  
ATOM   2305  CD  PRO A 166     108.293 -23.760 -22.798  1.00  0.00           C  
ATOM   2306  HA  PRO A 166     105.284 -24.387 -23.035  1.00  0.00           H  
ATOM   2307 1HB  PRO A 166     106.560 -22.529 -20.973  1.00  0.00           H  
ATOM   2308 2HB  PRO A 166     105.702 -24.052 -20.706  1.00  0.00           H  
ATOM   2309 1HG  PRO A 166     108.344 -24.119 -20.648  1.00  0.00           H  
ATOM   2310 2HG  PRO A 166     107.504 -25.374 -21.563  1.00  0.00           H  
ATOM   2311 1HD  PRO A 166     108.897 -22.867 -22.577  1.00  0.00           H  
ATOM   2312 2HD  PRO A 166     108.911 -24.540 -23.267  1.00  0.00           H  
ATOM   2313  N   ASP A 167     105.637 -21.099 -23.208  1.00  0.00           N  
ATOM   2314  CA  ASP A 167     104.933 -19.828 -23.336  1.00  0.00           C  
ATOM   2315  C   ASP A 167     104.117 -19.777 -24.619  1.00  0.00           C  
ATOM   2316  O   ASP A 167     103.013 -19.232 -24.643  1.00  0.00           O  
ATOM   2317  CB  ASP A 167     105.922 -18.661 -23.306  1.00  0.00           C  
ATOM   2318  CG  ASP A 167     106.535 -18.438 -21.930  1.00  0.00           C  
ATOM   2319  OD1 ASP A 167     106.006 -18.954 -20.975  1.00  0.00           O  
ATOM   2320  OD2 ASP A 167     107.527 -17.754 -21.848  1.00  0.00           O1-
ATOM   2321  H   ASP A 167     106.644 -21.113 -23.285  1.00  0.00           H  
ATOM   2322  HA  ASP A 167     104.249 -19.726 -22.493  1.00  0.00           H  
ATOM   2323 1HB  ASP A 167     106.726 -18.847 -24.020  1.00  0.00           H  
ATOM   2324 2HB  ASP A 167     105.416 -17.746 -23.615  1.00  0.00           H  
ATOM   2325  N   CYS A 168     104.667 -20.351 -25.699  1.00  0.00           N  
ATOM   2326  CA  CYS A 168     103.920 -20.497 -26.944  1.00  0.00           C  
ATOM   2327  C   CYS A 168     102.737 -21.419 -26.762  1.00  0.00           C  
ATOM   2328  O   CYS A 168     101.670 -21.196 -27.335  1.00  0.00           O  
ATOM   2329  CB  CYS A 168     104.816 -21.045 -28.055  1.00  0.00           C  
ATOM   2330  SG  CYS A 168     106.099 -19.895 -28.604  1.00  0.00           S  
ATOM   2331  H   CYS A 168     105.617 -20.690 -25.654  1.00  0.00           H  
ATOM   2332  HA  CYS A 168     103.555 -19.515 -27.245  1.00  0.00           H  
ATOM   2333 1HB  CYS A 168     105.304 -21.957 -27.711  1.00  0.00           H  
ATOM   2334 2HB  CYS A 168     104.205 -21.307 -28.919  1.00  0.00           H  
ATOM   2335  HG  CYS A 168     106.706 -19.792 -27.426  1.00  0.00           H  
ATOM   2336  N   ILE A 169     102.917 -22.458 -25.964  1.00  0.00           N  
ATOM   2337  CA  ILE A 169     101.834 -23.385 -25.660  1.00  0.00           C  
ATOM   2338  C   ILE A 169     100.761 -22.713 -24.811  1.00  0.00           C  
ATOM   2339  O   ILE A 169      99.567 -22.935 -25.013  1.00  0.00           O  
ATOM   2340  CB  ILE A 169     102.366 -24.630 -24.928  1.00  0.00           C  
ATOM   2341  CG1 ILE A 169     103.357 -25.388 -25.816  1.00  0.00           C  
ATOM   2342  CG2 ILE A 169     101.216 -25.536 -24.516  1.00  0.00           C  
ATOM   2343  CD1 ILE A 169     104.136 -26.458 -25.085  1.00  0.00           C  
ATOM   2344  H   ILE A 169     103.827 -22.614 -25.556  1.00  0.00           H  
ATOM   2345  HA  ILE A 169     101.378 -23.703 -26.597  1.00  0.00           H  
ATOM   2346  HB  ILE A 169     102.912 -24.323 -24.037  1.00  0.00           H  
ATOM   2347 1HG1 ILE A 169     102.821 -25.858 -26.640  1.00  0.00           H  
ATOM   2348 2HG1 ILE A 169     104.069 -24.685 -26.249  1.00  0.00           H  
ATOM   2349 1HG2 ILE A 169     101.609 -26.412 -24.000  1.00  0.00           H  
ATOM   2350 2HG2 ILE A 169     100.547 -24.993 -23.849  1.00  0.00           H  
ATOM   2351 3HG2 ILE A 169     100.666 -25.853 -25.402  1.00  0.00           H  
ATOM   2352 1HD1 ILE A 169     104.817 -26.950 -25.779  1.00  0.00           H  
ATOM   2353 2HD1 ILE A 169     104.708 -26.003 -24.276  1.00  0.00           H  
ATOM   2354 3HD1 ILE A 169     103.446 -27.193 -24.673  1.00  0.00           H  
ATOM   2355  N   ALA A 170     101.193 -21.891 -23.859  1.00  0.00           N  
ATOM   2356  CA  ALA A 170     100.275 -21.073 -23.078  1.00  0.00           C  
ATOM   2357  C   ALA A 170      99.469 -20.139 -23.974  1.00  0.00           C  
ATOM   2358  O   ALA A 170      98.277 -19.926 -23.752  1.00  0.00           O  
ATOM   2359  CB  ALA A 170     101.038 -20.276 -22.030  1.00  0.00           C  
ATOM   2360  H   ALA A 170     102.184 -21.832 -23.673  1.00  0.00           H  
ATOM   2361  HA  ALA A 170      99.574 -21.739 -22.573  1.00  0.00           H  
ATOM   2362 1HB  ALA A 170     100.339 -19.671 -21.453  1.00  0.00           H  
ATOM   2363 2HB  ALA A 170     101.563 -20.960 -21.363  1.00  0.00           H  
ATOM   2364 3HB  ALA A 170     101.759 -19.625 -22.523  1.00  0.00           H  
ATOM   2365  N   ALA A 171     100.129 -19.585 -24.986  1.00  0.00           N  
ATOM   2366  CA  ALA A 171      99.458 -18.728 -25.957  1.00  0.00           C  
ATOM   2367  C   ALA A 171      98.424 -19.504 -26.759  1.00  0.00           C  
ATOM   2368  O   ALA A 171      97.372 -18.972 -27.114  1.00  0.00           O  
ATOM   2369  CB  ALA A 171     100.475 -18.086 -26.890  1.00  0.00           C  
ATOM   2370  H   ALA A 171     101.118 -19.761 -25.085  1.00  0.00           H  
ATOM   2371  HA  ALA A 171      98.935 -17.942 -25.411  1.00  0.00           H  
ATOM   2372 1HB  ALA A 171      99.959 -17.450 -27.608  1.00  0.00           H  
ATOM   2373 2HB  ALA A 171     101.173 -17.484 -26.308  1.00  0.00           H  
ATOM   2374 3HB  ALA A 171     101.022 -18.864 -27.421  1.00  0.00           H  
ATOM   2375  N   ALA A 172      98.729 -20.767 -27.042  1.00  0.00           N  
ATOM   2376  CA  ALA A 172      97.775 -21.659 -27.691  1.00  0.00           C  
ATOM   2377  C   ALA A 172      96.527 -21.847 -26.838  1.00  0.00           C  
ATOM   2378  O   ALA A 172      95.416 -21.945 -27.359  1.00  0.00           O  
ATOM   2379  CB  ALA A 172      98.423 -23.004 -27.985  1.00  0.00           C  
ATOM   2380  H   ALA A 172      99.645 -21.118 -26.801  1.00  0.00           H  
ATOM   2381  HA  ALA A 172      97.470 -21.201 -28.632  1.00  0.00           H  
ATOM   2382 1HB  ALA A 172      97.698 -23.658 -28.470  1.00  0.00           H  
ATOM   2383 2HB  ALA A 172      99.279 -22.859 -28.644  1.00  0.00           H  
ATOM   2384 3HB  ALA A 172      98.755 -23.458 -27.053  1.00  0.00           H  
ATOM   2385  N   ALA A 173      96.717 -21.898 -25.525  1.00  0.00           N  
ATOM   2386  CA  ALA A 173      95.599 -21.946 -24.589  1.00  0.00           C  
ATOM   2387  C   ALA A 173      94.770 -20.671 -24.659  1.00  0.00           C  
ATOM   2388  O   ALA A 173      93.544 -20.710 -24.548  1.00  0.00           O  
ATOM   2389  CB  ALA A 173      96.103 -22.172 -23.171  1.00  0.00           C  
ATOM   2390  H   ALA A 173      97.660 -21.903 -25.165  1.00  0.00           H  
ATOM   2391  HA  ALA A 173      94.956 -22.779 -24.873  1.00  0.00           H  
ATOM   2392 1HB  ALA A 173      95.256 -22.204 -22.485  1.00  0.00           H  
ATOM   2393 2HB  ALA A 173      96.644 -23.117 -23.124  1.00  0.00           H  
ATOM   2394 3HB  ALA A 173      96.768 -21.358 -22.888  1.00  0.00           H  
ATOM   2395  N   ASP A 174      95.446 -19.539 -24.842  1.00  0.00           N  
ATOM   2396  CA  ASP A 174      94.769 -18.255 -24.966  1.00  0.00           C  
ATOM   2397  C   ASP A 174      93.970 -18.175 -26.260  1.00  0.00           C  
ATOM   2398  O   ASP A 174      92.903 -17.562 -26.305  1.00  0.00           O  
ATOM   2399  CB  ASP A 174      95.781 -17.108 -24.914  1.00  0.00           C  
ATOM   2400  CG  ASP A 174      96.390 -16.917 -23.532  1.00  0.00           C  
ATOM   2401  OD1 ASP A 174      95.839 -17.428 -22.586  1.00  0.00           O  
ATOM   2402  OD2 ASP A 174      97.400 -16.262 -23.435  1.00  0.00           O1-
ATOM   2403  H   ASP A 174      96.454 -19.572 -24.897  1.00  0.00           H  
ATOM   2404  HA  ASP A 174      94.076 -18.146 -24.131  1.00  0.00           H  
ATOM   2405 1HB  ASP A 174      96.585 -17.299 -25.626  1.00  0.00           H  
ATOM   2406 2HB  ASP A 174      95.294 -16.179 -25.212  1.00  0.00           H  
ATOM   2407  N   LEU A 175      94.492 -18.799 -27.311  1.00  0.00           N  
ATOM   2408  CA  LEU A 175      93.745 -18.965 -28.552  1.00  0.00           C  
ATOM   2409  C   LEU A 175      92.462 -19.752 -28.324  1.00  0.00           C  
ATOM   2410  O   LEU A 175      91.397 -19.379 -28.816  1.00  0.00           O  
ATOM   2411  CB  LEU A 175      94.609 -19.678 -29.600  1.00  0.00           C  
ATOM   2412  CG  LEU A 175      95.752 -18.847 -30.197  1.00  0.00           C  
ATOM   2413  CD1 LEU A 175      96.611 -19.731 -31.090  1.00  0.00           C  
ATOM   2414  CD2 LEU A 175      95.174 -17.677 -30.979  1.00  0.00           C  
ATOM   2415  H   LEU A 175      95.430 -19.167 -27.249  1.00  0.00           H  
ATOM   2416  HA  LEU A 175      93.479 -17.978 -28.930  1.00  0.00           H  
ATOM   2417 1HB  LEU A 175      95.048 -20.564 -29.143  1.00  0.00           H  
ATOM   2418 2HB  LEU A 175      93.968 -19.998 -30.421  1.00  0.00           H  
ATOM   2419  HG  LEU A 175      96.385 -18.469 -29.394  1.00  0.00           H  
ATOM   2420 1HD1 LEU A 175      97.423 -19.141 -31.514  1.00  0.00           H  
ATOM   2421 2HD1 LEU A 175      97.027 -20.549 -30.501  1.00  0.00           H  
ATOM   2422 3HD1 LEU A 175      96.000 -20.138 -31.895  1.00  0.00           H  
ATOM   2423 1HD2 LEU A 175      95.986 -17.086 -31.403  1.00  0.00           H  
ATOM   2424 2HD2 LEU A 175      94.542 -18.054 -31.783  1.00  0.00           H  
ATOM   2425 3HD2 LEU A 175      94.579 -17.052 -30.313  1.00  0.00           H  
ATOM   2426  N   GLY A 176      92.573 -20.844 -27.573  1.00  0.00           N  
ATOM   2427  CA  GLY A 176      91.403 -21.618 -27.170  1.00  0.00           C  
ATOM   2428  C   GLY A 176      90.405 -20.750 -26.415  1.00  0.00           C  
ATOM   2429  O   GLY A 176      89.198 -20.820 -26.654  1.00  0.00           O  
ATOM   2430  H   GLY A 176      93.487 -21.146 -27.274  1.00  0.00           H  
ATOM   2431 1HA  GLY A 176      90.924 -22.041 -28.053  1.00  0.00           H  
ATOM   2432 2HA  GLY A 176      91.716 -22.451 -26.543  1.00  0.00           H  
ATOM   2433  N   GLN A 177      90.912 -19.933 -25.497  1.00  0.00           N  
ATOM   2434  CA  GLN A 177      90.070 -19.028 -24.727  1.00  0.00           C  
ATOM   2435  C   GLN A 177      89.440 -17.968 -25.621  1.00  0.00           C  
ATOM   2436  O   GLN A 177      88.364 -17.450 -25.322  1.00  0.00           O  
ATOM   2437  CB  GLN A 177      90.881 -18.359 -23.614  1.00  0.00           C  
ATOM   2438  CG  GLN A 177      91.288 -19.298 -22.491  1.00  0.00           C  
ATOM   2439  CD  GLN A 177      92.124 -18.605 -21.432  1.00  0.00           C  
ATOM   2440  NE2 GLN A 177      92.537 -19.358 -20.419  1.00  0.00           N  
ATOM   2441  OE1 GLN A 177      92.395 -17.404 -21.522  1.00  0.00           O  
ATOM   2442  H   GLN A 177      91.908 -19.941 -25.330  1.00  0.00           H  
ATOM   2443  HA  GLN A 177      89.265 -19.606 -24.273  1.00  0.00           H  
ATOM   2444 1HB  GLN A 177      91.787 -17.925 -24.035  1.00  0.00           H  
ATOM   2445 2HB  GLN A 177      90.300 -17.547 -23.179  1.00  0.00           H  
ATOM   2446 1HG  GLN A 177      90.390 -19.691 -22.015  1.00  0.00           H  
ATOM   2447 2HG  GLN A 177      91.876 -20.115 -22.910  1.00  0.00           H  
ATOM   2448 1HE2 GLN A 177      93.092 -18.955 -19.689  1.00  0.00           H  
ATOM   2449 2HE2 GLN A 177      92.295 -20.327 -20.385  1.00  0.00           H  
ATOM   2450  N   ALA A 178      90.115 -17.648 -26.719  1.00  0.00           N  
ATOM   2451  CA  ALA A 178      89.622 -16.647 -27.657  1.00  0.00           C  
ATOM   2452  C   ALA A 178      88.537 -17.222 -28.557  1.00  0.00           C  
ATOM   2453  O   ALA A 178      87.896 -16.494 -29.316  1.00  0.00           O  
ATOM   2454  CB  ALA A 178      90.767 -16.097 -28.495  1.00  0.00           C  
ATOM   2455  H   ALA A 178      90.993 -18.110 -26.909  1.00  0.00           H  
ATOM   2456  HA  ALA A 178      89.182 -15.832 -27.082  1.00  0.00           H  
ATOM   2457 1HB  ALA A 178      90.383 -15.350 -29.190  1.00  0.00           H  
ATOM   2458 2HB  ALA A 178      91.508 -15.636 -27.841  1.00  0.00           H  
ATOM   2459 3HB  ALA A 178      91.231 -16.908 -29.053  1.00  0.00           H  
ATOM   2460  N   GLY A 179      88.335 -18.533 -28.468  1.00  0.00           N  
ATOM   2461  CA  GLY A 179      87.321 -19.206 -29.272  1.00  0.00           C  
ATOM   2462  C   GLY A 179      87.920 -19.769 -30.555  1.00  0.00           C  
ATOM   2463  O   GLY A 179      87.207 -20.018 -31.527  1.00  0.00           O  
ATOM   2464  H   GLY A 179      88.896 -19.074 -27.830  1.00  0.00           H  
ATOM   2465 1HA  GLY A 179      86.875 -20.014 -28.691  1.00  0.00           H  
ATOM   2466 2HA  GLY A 179      86.525 -18.505 -29.515  1.00  0.00           H  
ATOM   2467  N   ILE A 180      89.235 -19.965 -30.552  1.00  0.00           N  
ATOM   2468  CA  ILE A 180      89.926 -20.541 -31.700  1.00  0.00           C  
ATOM   2469  C   ILE A 180      90.065 -22.052 -31.556  1.00  0.00           C  
ATOM   2470  O   ILE A 180      90.541 -22.547 -30.534  1.00  0.00           O  
ATOM   2471  CB  ILE A 180      91.319 -19.910 -31.875  1.00  0.00           C  
ATOM   2472  CG1 ILE A 180      91.214 -18.383 -31.908  1.00  0.00           C  
ATOM   2473  CG2 ILE A 180      91.982 -20.428 -33.142  1.00  0.00           C  
ATOM   2474  CD1 ILE A 180      90.336 -17.855 -33.020  1.00  0.00           C  
ATOM   2475  H   ILE A 180      89.769 -19.708 -29.734  1.00  0.00           H  
ATOM   2476  HA  ILE A 180      89.340 -20.336 -32.595  1.00  0.00           H  
ATOM   2477  HB  ILE A 180      91.944 -20.164 -31.019  1.00  0.00           H  
ATOM   2478 1HG1 ILE A 180      90.815 -18.025 -30.959  1.00  0.00           H  
ATOM   2479 2HG1 ILE A 180      92.208 -17.951 -32.027  1.00  0.00           H  
ATOM   2480 1HG2 ILE A 180      92.966 -19.972 -33.250  1.00  0.00           H  
ATOM   2481 2HG2 ILE A 180      92.090 -21.510 -33.079  1.00  0.00           H  
ATOM   2482 3HG2 ILE A 180      91.367 -20.174 -34.005  1.00  0.00           H  
ATOM   2483 1HD1 ILE A 180      90.310 -16.766 -32.979  1.00  0.00           H  
ATOM   2484 2HD1 ILE A 180      90.737 -18.173 -33.983  1.00  0.00           H  
ATOM   2485 3HD1 ILE A 180      89.326 -18.245 -32.902  1.00  0.00           H  
ATOM   2486  N   SER A 181      89.646 -22.781 -32.585  1.00  0.00           N  
ATOM   2487  CA  SER A 181      89.634 -24.238 -32.536  1.00  0.00           C  
ATOM   2488  C   SER A 181      91.047 -24.803 -32.585  1.00  0.00           C  
ATOM   2489  O   SER A 181      91.975 -24.143 -33.051  1.00  0.00           O  
ATOM   2490  CB  SER A 181      88.819 -24.791 -33.689  1.00  0.00           C  
ATOM   2491  OG  SER A 181      89.448 -24.539 -34.916  1.00  0.00           O  
ATOM   2492  H   SER A 181      89.328 -22.314 -33.422  1.00  0.00           H  
ATOM   2493  HA  SER A 181      89.173 -24.549 -31.598  1.00  0.00           H  
ATOM   2494 1HB  SER A 181      88.687 -25.865 -33.559  1.00  0.00           H  
ATOM   2495 2HB  SER A 181      87.829 -24.338 -33.685  1.00  0.00           H  
ATOM   2496  HG  SER A 181      89.248 -23.625 -35.132  1.00  0.00           H  
ATOM   2497  N   SER A 182      91.203 -26.030 -32.100  1.00  0.00           N  
ATOM   2498  CA  SER A 182      92.516 -26.661 -32.025  1.00  0.00           C  
ATOM   2499  C   SER A 182      93.122 -26.836 -33.413  1.00  0.00           C  
ATOM   2500  O   SER A 182      94.338 -26.748 -33.586  1.00  0.00           O  
ATOM   2501  CB  SER A 182      92.410 -28.007 -31.336  1.00  0.00           C  
ATOM   2502  OG  SER A 182      91.664 -28.909 -32.107  1.00  0.00           O  
ATOM   2503  H   SER A 182      90.393 -26.539 -31.775  1.00  0.00           H  
ATOM   2504  HA  SER A 182      93.176 -26.018 -31.442  1.00  0.00           H  
ATOM   2505 1HB  SER A 182      93.408 -28.409 -31.166  1.00  0.00           H  
ATOM   2506 2HB  SER A 182      91.938 -27.881 -30.362  1.00  0.00           H  
ATOM   2507  HG  SER A 182      90.909 -29.157 -31.568  1.00  0.00           H  
ATOM   2508  N   SER A 183      92.266 -27.085 -34.400  1.00  0.00           N  
ATOM   2509  CA  SER A 183      92.700 -27.154 -35.790  1.00  0.00           C  
ATOM   2510  C   SER A 183      93.294 -25.829 -36.249  1.00  0.00           C  
ATOM   2511  O   SER A 183      94.371 -25.794 -36.843  1.00  0.00           O  
ATOM   2512  CB  SER A 183      91.534 -27.531 -36.683  1.00  0.00           C  
ATOM   2513  OG  SER A 183      91.078 -28.824 -36.394  1.00  0.00           O  
ATOM   2514  H   SER A 183      91.291 -27.230 -34.181  1.00  0.00           H  
ATOM   2515  HA  SER A 183      93.470 -27.922 -35.874  1.00  0.00           H  
ATOM   2516 1HB  SER A 183      90.723 -26.817 -36.543  1.00  0.00           H  
ATOM   2517 2HB  SER A 183      91.842 -27.476 -37.726  1.00  0.00           H  
ATOM   2518  HG  SER A 183      90.344 -28.986 -36.992  1.00  0.00           H  
ATOM   2519  N   GLU A 184      92.585 -24.740 -35.970  1.00  0.00           N  
ATOM   2520  CA  GLU A 184      93.071 -23.405 -36.297  1.00  0.00           C  
ATOM   2521  C   GLU A 184      94.363 -23.093 -35.553  1.00  0.00           C  
ATOM   2522  O   GLU A 184      95.288 -22.508 -36.116  1.00  0.00           O  
ATOM   2523  CB  GLU A 184      92.011 -22.353 -35.960  1.00  0.00           C  
ATOM   2524  CG  GLU A 184      90.809 -22.351 -36.894  1.00  0.00           C  
ATOM   2525  CD  GLU A 184      89.683 -21.489 -36.396  1.00  0.00           C  
ATOM   2526  OE1 GLU A 184      89.136 -21.797 -35.365  1.00  0.00           O  
ATOM   2527  OE2 GLU A 184      89.369 -20.521 -37.048  1.00  0.00           O1-
ATOM   2528  H   GLU A 184      91.686 -24.840 -35.520  1.00  0.00           H  
ATOM   2529  HA  GLU A 184      93.276 -23.364 -37.367  1.00  0.00           H  
ATOM   2530 1HB  GLU A 184      91.646 -22.516 -34.946  1.00  0.00           H  
ATOM   2531 2HB  GLU A 184      92.460 -21.361 -35.991  1.00  0.00           H  
ATOM   2532 1HG  GLU A 184      91.123 -21.989 -37.873  1.00  0.00           H  
ATOM   2533 2HG  GLU A 184      90.453 -23.374 -37.013  1.00  0.00           H  
ATOM   2534  N   ILE A 185      94.420 -23.487 -34.286  1.00  0.00           N  
ATOM   2535  CA  ILE A 185      95.604 -23.257 -33.466  1.00  0.00           C  
ATOM   2536  C   ILE A 185      96.823 -23.957 -34.053  1.00  0.00           C  
ATOM   2537  O   ILE A 185      97.911 -23.385 -34.110  1.00  0.00           O  
ATOM   2538  CB  ILE A 185      95.377 -23.743 -32.023  1.00  0.00           C  
ATOM   2539  CG1 ILE A 185      94.354 -22.851 -31.314  1.00  0.00           C  
ATOM   2540  CG2 ILE A 185      96.690 -23.766 -31.257  1.00  0.00           C  
ATOM   2541  CD1 ILE A 185      93.874 -23.405 -29.992  1.00  0.00           C  
ATOM   2542  H   ILE A 185      93.624 -23.957 -33.879  1.00  0.00           H  
ATOM   2543  HA  ILE A 185      95.805 -22.186 -33.442  1.00  0.00           H  
ATOM   2544  HB  ILE A 185      94.959 -24.749 -32.040  1.00  0.00           H  
ATOM   2545 1HG1 ILE A 185      94.790 -21.869 -31.135  1.00  0.00           H  
ATOM   2546 2HG1 ILE A 185      93.486 -22.710 -31.959  1.00  0.00           H  
ATOM   2547 1HG2 ILE A 185      96.511 -24.112 -30.239  1.00  0.00           H  
ATOM   2548 2HG2 ILE A 185      97.388 -24.441 -31.751  1.00  0.00           H  
ATOM   2549 3HG2 ILE A 185      97.113 -22.762 -31.230  1.00  0.00           H  
ATOM   2550 1HD1 ILE A 185      93.151 -22.718 -29.551  1.00  0.00           H  
ATOM   2551 2HD1 ILE A 185      93.401 -24.374 -30.154  1.00  0.00           H  
ATOM   2552 3HD1 ILE A 185      94.721 -23.522 -29.318  1.00  0.00           H  
ATOM   2553  N   THR A 186      96.635 -25.197 -34.488  1.00  0.00           N  
ATOM   2554  CA  THR A 186      97.709 -25.968 -35.103  1.00  0.00           C  
ATOM   2555  C   THR A 186      98.271 -25.248 -36.324  1.00  0.00           C  
ATOM   2556  O   THR A 186      99.482 -25.232 -36.543  1.00  0.00           O  
ATOM   2557  CB  THR A 186      97.223 -27.372 -35.507  1.00  0.00           C  
ATOM   2558  CG2 THR A 186      98.345 -28.154 -36.172  1.00  0.00           C  
ATOM   2559  OG1 THR A 186      96.777 -28.080 -34.343  1.00  0.00           O  
ATOM   2560  H   THR A 186      95.722 -25.618 -34.390  1.00  0.00           H  
ATOM   2561  HA  THR A 186      98.514 -26.079 -34.377  1.00  0.00           H  
ATOM   2562  HB  THR A 186      96.389 -27.282 -36.202  1.00  0.00           H  
ATOM   2563  HG1 THR A 186      95.896 -27.781 -34.105  1.00  0.00           H  
ATOM   2564 1HG2 THR A 186      97.984 -29.143 -36.451  1.00  0.00           H  
ATOM   2565 2HG2 THR A 186      98.679 -27.624 -37.064  1.00  0.00           H  
ATOM   2566 3HG2 THR A 186      99.179 -28.255 -35.478  1.00  0.00           H  
ATOM   2567  N   ALA A 187      97.384 -24.655 -37.115  1.00  0.00           N  
ATOM   2568  CA  ALA A 187      97.791 -23.910 -38.300  1.00  0.00           C  
ATOM   2569  C   ALA A 187      98.496 -22.612 -37.918  1.00  0.00           C  
ATOM   2570  O   ALA A 187      99.465 -22.208 -38.562  1.00  0.00           O  
ATOM   2571  CB  ALA A 187      96.586 -23.619 -39.182  1.00  0.00           C  
ATOM   2572  H   ALA A 187      96.402 -24.721 -36.889  1.00  0.00           H  
ATOM   2573  HA  ALA A 187      98.498 -24.523 -38.859  1.00  0.00           H  
ATOM   2574 1HB  ALA A 187      96.906 -23.062 -40.063  1.00  0.00           H  
ATOM   2575 2HB  ALA A 187      96.127 -24.558 -39.493  1.00  0.00           H  
ATOM   2576 3HB  ALA A 187      95.861 -23.028 -38.624  1.00  0.00           H  
ATOM   2577  N   LEU A 188      98.003 -21.963 -36.868  1.00  0.00           N  
ATOM   2578  CA  LEU A 188      98.608 -20.731 -36.375  1.00  0.00           C  
ATOM   2579  C   LEU A 188      99.997 -20.990 -35.808  1.00  0.00           C  
ATOM   2580  O   LEU A 188     100.915 -20.193 -36.001  1.00  0.00           O  
ATOM   2581  CB  LEU A 188      97.719 -20.098 -35.297  1.00  0.00           C  
ATOM   2582  CG  LEU A 188      96.398 -19.495 -35.794  1.00  0.00           C  
ATOM   2583  CD1 LEU A 188      95.513 -19.159 -34.602  1.00  0.00           C  
ATOM   2584  CD2 LEU A 188      96.688 -18.256 -36.627  1.00  0.00           C  
ATOM   2585  H   LEU A 188      97.188 -22.333 -36.399  1.00  0.00           H  
ATOM   2586  HA  LEU A 188      98.701 -20.035 -37.207  1.00  0.00           H  
ATOM   2587 1HB  LEU A 188      97.478 -20.858 -34.555  1.00  0.00           H  
ATOM   2588 2HB  LEU A 188      98.281 -19.305 -34.805  1.00  0.00           H  
ATOM   2589  HG  LEU A 188      95.871 -20.228 -36.405  1.00  0.00           H  
ATOM   2590 1HD1 LEU A 188      94.575 -18.731 -34.954  1.00  0.00           H  
ATOM   2591 2HD1 LEU A 188      95.306 -20.067 -34.035  1.00  0.00           H  
ATOM   2592 3HD1 LEU A 188      96.022 -18.439 -33.962  1.00  0.00           H  
ATOM   2593 1HD2 LEU A 188      95.749 -17.828 -36.981  1.00  0.00           H  
ATOM   2594 2HD2 LEU A 188      97.214 -17.522 -36.016  1.00  0.00           H  
ATOM   2595 3HD2 LEU A 188      97.307 -18.528 -37.481  1.00  0.00           H  
ATOM   2596  N   LEU A 189     100.147 -22.108 -35.106  1.00  0.00           N  
ATOM   2597  CA  LEU A 189     101.428 -22.481 -34.523  1.00  0.00           C  
ATOM   2598  C   LEU A 189     102.413 -22.934 -35.593  1.00  0.00           C  
ATOM   2599  O   LEU A 189     103.612 -22.674 -35.497  1.00  0.00           O  
ATOM   2600  CB  LEU A 189     101.233 -23.600 -33.492  1.00  0.00           C  
ATOM   2601  CG  LEU A 189     100.413 -23.226 -32.250  1.00  0.00           C  
ATOM   2602  CD1 LEU A 189     100.206 -24.462 -31.386  1.00  0.00           C  
ATOM   2603  CD2 LEU A 189     101.134 -22.132 -31.476  1.00  0.00           C  
ATOM   2604  H   LEU A 189      99.351 -22.716 -34.974  1.00  0.00           H  
ATOM   2605  HA  LEU A 189     101.845 -21.610 -34.020  1.00  0.00           H  
ATOM   2606 1HB  LEU A 189     100.735 -24.438 -33.978  1.00  0.00           H  
ATOM   2607 2HB  LEU A 189     102.213 -23.935 -33.153  1.00  0.00           H  
ATOM   2608  HG  LEU A 189      99.431 -22.866 -32.558  1.00  0.00           H  
ATOM   2609 1HD1 LEU A 189      99.623 -24.197 -30.504  1.00  0.00           H  
ATOM   2610 2HD1 LEU A 189      99.671 -25.221 -31.958  1.00  0.00           H  
ATOM   2611 3HD1 LEU A 189     101.174 -24.856 -31.076  1.00  0.00           H  
ATOM   2612 1HD2 LEU A 189     100.551 -21.866 -30.595  1.00  0.00           H  
ATOM   2613 2HD2 LEU A 189     102.116 -22.492 -31.167  1.00  0.00           H  
ATOM   2614 3HD2 LEU A 189     101.253 -21.255 -32.112  1.00  0.00           H  
ATOM   2615  N   LEU A 190     101.897 -23.614 -36.614  1.00  0.00           N  
ATOM   2616  CA  LEU A 190     102.704 -23.987 -37.771  1.00  0.00           C  
ATOM   2617  C   LEU A 190     103.275 -22.756 -38.464  1.00  0.00           C  
ATOM   2618  O   LEU A 190     104.452 -22.723 -38.821  1.00  0.00           O  
ATOM   2619  CB  LEU A 190     101.863 -24.798 -38.765  1.00  0.00           C  
ATOM   2620  CG  LEU A 190     101.679 -26.282 -38.426  1.00  0.00           C  
ATOM   2621  CD1 LEU A 190     100.525 -26.851 -39.240  1.00  0.00           C  
ATOM   2622  CD2 LEU A 190     102.971 -27.032 -38.713  1.00  0.00           C  
ATOM   2623  H   LEU A 190     100.922 -23.877 -36.588  1.00  0.00           H  
ATOM   2624  HA  LEU A 190     103.533 -24.605 -37.428  1.00  0.00           H  
ATOM   2625 1HB  LEU A 190     100.873 -24.348 -38.830  1.00  0.00           H  
ATOM   2626 2HB  LEU A 190     102.332 -24.737 -39.747  1.00  0.00           H  
ATOM   2627  HG  LEU A 190     101.426 -26.386 -37.371  1.00  0.00           H  
ATOM   2628 1HD1 LEU A 190     100.394 -27.906 -38.999  1.00  0.00           H  
ATOM   2629 2HD1 LEU A 190      99.609 -26.309 -39.001  1.00  0.00           H  
ATOM   2630 3HD1 LEU A 190     100.742 -26.746 -40.303  1.00  0.00           H  
ATOM   2631 1HD2 LEU A 190     102.841 -28.088 -38.471  1.00  0.00           H  
ATOM   2632 2HD2 LEU A 190     103.225 -26.930 -39.768  1.00  0.00           H  
ATOM   2633 3HD2 LEU A 190     103.775 -26.617 -38.105  1.00  0.00           H  
ATOM   2634  N   ALA A 191     102.435 -21.744 -38.651  1.00  0.00           N  
ATOM   2635  CA  ALA A 191     102.874 -20.481 -39.232  1.00  0.00           C  
ATOM   2636  C   ALA A 191     103.979 -19.844 -38.395  1.00  0.00           C  
ATOM   2637  O   ALA A 191     104.970 -19.349 -38.932  1.00  0.00           O  
ATOM   2638  CB  ALA A 191     101.698 -19.525 -39.372  1.00  0.00           C  
ATOM   2639  H   ALA A 191     101.467 -21.852 -38.383  1.00  0.00           H  
ATOM   2640  HA  ALA A 191     103.281 -20.687 -40.222  1.00  0.00           H  
ATOM   2641 1HB  ALA A 191     102.041 -18.587 -39.807  1.00  0.00           H  
ATOM   2642 2HB  ALA A 191     100.942 -19.971 -40.018  1.00  0.00           H  
ATOM   2643 3HB  ALA A 191     101.267 -19.333 -38.390  1.00  0.00           H  
ATOM   2644  N   ALA A 192     103.799 -19.860 -37.078  1.00  0.00           N  
ATOM   2645  CA  ALA A 192     104.798 -19.316 -36.163  1.00  0.00           C  
ATOM   2646  C   ALA A 192     106.145 -19.996 -36.351  1.00  0.00           C  
ATOM   2647  O   ALA A 192     107.186 -19.339 -36.368  1.00  0.00           O  
ATOM   2648  CB  ALA A 192     104.332 -19.460 -34.721  1.00  0.00           C  
ATOM   2649  H   ALA A 192     102.951 -20.258 -36.701  1.00  0.00           H  
ATOM   2650  HA  ALA A 192     104.924 -18.257 -36.389  1.00  0.00           H  
ATOM   2651 1HB  ALA A 192     105.089 -19.051 -34.052  1.00  0.00           H  
ATOM   2652 2HB  ALA A 192     103.397 -18.917 -34.585  1.00  0.00           H  
ATOM   2653 3HB  ALA A 192     104.177 -20.513 -34.493  1.00  0.00           H  
ATOM   2654  N   ALA A 193     106.122 -21.318 -36.494  1.00  0.00           N  
ATOM   2655  CA  ALA A 193     107.333 -22.084 -36.761  1.00  0.00           C  
ATOM   2656  C   ALA A 193     107.973 -21.660 -38.077  1.00  0.00           C  
ATOM   2657  O   ALA A 193     109.166 -21.363 -38.131  1.00  0.00           O  
ATOM   2658  CB  ALA A 193     107.024 -23.574 -36.778  1.00  0.00           C  
ATOM   2659  H   ALA A 193     105.240 -21.804 -36.414  1.00  0.00           H  
ATOM   2660  HA  ALA A 193     108.045 -21.881 -35.961  1.00  0.00           H  
ATOM   2661 1HB  ALA A 193     107.938 -24.133 -36.978  1.00  0.00           H  
ATOM   2662 2HB  ALA A 193     106.621 -23.873 -35.810  1.00  0.00           H  
ATOM   2663 3HB  ALA A 193     106.293 -23.785 -37.556  1.00  0.00           H  
ATOM   2664  N   ALA A 194     107.174 -21.633 -39.136  1.00  0.00           N  
ATOM   2665  CA  ALA A 194     107.685 -21.373 -40.477  1.00  0.00           C  
ATOM   2666  C   ALA A 194     108.133 -19.926 -40.625  1.00  0.00           C  
ATOM   2667  O   ALA A 194     109.048 -19.625 -41.391  1.00  0.00           O  
ATOM   2668  CB  ALA A 194     106.630 -21.707 -41.521  1.00  0.00           C  
ATOM   2669  H   ALA A 194     106.185 -21.796 -39.009  1.00  0.00           H  
ATOM   2670  HA  ALA A 194     108.555 -22.010 -40.638  1.00  0.00           H  
ATOM   2671 1HB  ALA A 194     107.026 -21.507 -42.517  1.00  0.00           H  
ATOM   2672 2HB  ALA A 194     106.362 -22.761 -41.443  1.00  0.00           H  
ATOM   2673 3HB  ALA A 194     105.745 -21.095 -41.354  1.00  0.00           H  
ATOM   2674  N   ILE A 195     107.518 -19.026 -39.915  1.00  0.00           N  
ATOM   2675  CA  ILE A 195     108.007 -17.654 -39.885  1.00  0.00           C  
ATOM   2676  C   ILE A 195     109.375 -17.571 -39.213  1.00  0.00           C  
ATOM   2677  O   ILE A 195     110.277 -16.892 -39.702  1.00  0.00           O  
ATOM   2678  CB  ILE A 195     107.014 -16.735 -39.149  1.00  0.00           C  
ATOM   2679  CG1 ILE A 195     105.733 -16.568 -39.970  1.00  0.00           C  
ATOM   2680  CG2 ILE A 195     107.650 -15.382 -38.868  1.00  0.00           C  
ATOM   2681  CD1 ILE A 195     104.576 -15.992 -39.186  1.00  0.00           C  
ATOM   2682  H   ILE A 195     106.697 -19.267 -39.379  1.00  0.00           H  
ATOM   2683  HA  ILE A 195     108.109 -17.301 -40.910  1.00  0.00           H  
ATOM   2684  HB  ILE A 195     106.726 -17.194 -38.204  1.00  0.00           H  
ATOM   2685 1HG1 ILE A 195     105.928 -15.916 -40.820  1.00  0.00           H  
ATOM   2686 2HG1 ILE A 195     105.426 -17.537 -40.366  1.00  0.00           H  
ATOM   2687 1HG2 ILE A 195     106.935 -14.745 -38.349  1.00  0.00           H  
ATOM   2688 2HG2 ILE A 195     108.533 -15.518 -38.246  1.00  0.00           H  
ATOM   2689 3HG2 ILE A 195     107.938 -14.913 -39.809  1.00  0.00           H  
ATOM   2690 1HD1 ILE A 195     103.704 -15.904 -39.835  1.00  0.00           H  
ATOM   2691 2HD1 ILE A 195     104.340 -16.650 -38.348  1.00  0.00           H  
ATOM   2692 3HD1 ILE A 195     104.847 -15.007 -38.809  1.00  0.00           H  
ATOM   2693  N   GLU A 196     109.518 -18.267 -38.090  1.00  0.00           N  
ATOM   2694  CA  GLU A 196     110.787 -18.308 -37.374  1.00  0.00           C  
ATOM   2695  C   GLU A 196     111.893 -18.885 -38.247  1.00  0.00           C  
ATOM   2696  O   GLU A 196     112.978 -18.312 -38.350  1.00  0.00           O  
ATOM   2697  CB  GLU A 196     110.651 -19.136 -36.094  1.00  0.00           C  
ATOM   2698  CG  GLU A 196     111.935 -19.263 -35.287  1.00  0.00           C  
ATOM   2699  CD  GLU A 196     111.760 -20.070 -34.031  1.00  0.00           C  
ATOM   2700  OE1 GLU A 196     110.656 -20.475 -33.757  1.00  0.00           O  
ATOM   2701  OE2 GLU A 196     112.732 -20.283 -33.345  1.00  0.00           O1-
ATOM   2702  H   GLU A 196     108.729 -18.780 -37.724  1.00  0.00           H  
ATOM   2703  HA  GLU A 196     111.065 -17.289 -37.103  1.00  0.00           H  
ATOM   2704 1HB  GLU A 196     109.894 -18.688 -35.450  1.00  0.00           H  
ATOM   2705 2HB  GLU A 196     110.313 -20.142 -36.345  1.00  0.00           H  
ATOM   2706 1HG  GLU A 196     112.696 -19.736 -35.907  1.00  0.00           H  
ATOM   2707 2HG  GLU A 196     112.287 -18.266 -35.026  1.00  0.00           H  
ATOM   2708  N   LEU A 197     111.615 -20.020 -38.875  1.00  0.00           N  
ATOM   2709  CA  LEU A 197     112.594 -20.689 -39.722  1.00  0.00           C  
ATOM   2710  C   LEU A 197     112.952 -19.834 -40.931  1.00  0.00           C  
ATOM   2711  O   LEU A 197     114.098 -19.824 -41.379  1.00  0.00           O  
ATOM   2712  CB  LEU A 197     112.051 -22.046 -40.191  1.00  0.00           C  
ATOM   2713  CG  LEU A 197     111.861 -23.101 -39.093  1.00  0.00           C  
ATOM   2714  CD1 LEU A 197     111.082 -24.283 -39.654  1.00  0.00           C  
ATOM   2715  CD2 LEU A 197     113.221 -23.540 -38.571  1.00  0.00           C  
ATOM   2716  H   LEU A 197     110.699 -20.431 -38.763  1.00  0.00           H  
ATOM   2717  HA  LEU A 197     113.499 -20.857 -39.139  1.00  0.00           H  
ATOM   2718 1HB  LEU A 197     111.085 -21.887 -40.668  1.00  0.00           H  
ATOM   2719 2HB  LEU A 197     112.736 -22.457 -40.931  1.00  0.00           H  
ATOM   2720  HG  LEU A 197     111.279 -22.675 -38.276  1.00  0.00           H  
ATOM   2721 1HD1 LEU A 197     110.947 -25.033 -38.875  1.00  0.00           H  
ATOM   2722 2HD1 LEU A 197     110.107 -23.943 -40.003  1.00  0.00           H  
ATOM   2723 3HD1 LEU A 197     111.633 -24.720 -40.486  1.00  0.00           H  
ATOM   2724 1HD2 LEU A 197     113.086 -24.290 -37.790  1.00  0.00           H  
ATOM   2725 2HD2 LEU A 197     113.804 -23.967 -39.387  1.00  0.00           H  
ATOM   2726 3HD2 LEU A 197     113.748 -22.679 -38.160  1.00  0.00           H  
ATOM   2727  N   ALA A 198     111.966 -19.118 -41.452  1.00  0.00           N  
ATOM   2728  CA  ALA A 198     112.191 -18.199 -42.563  1.00  0.00           C  
ATOM   2729  C   ALA A 198     113.141 -17.076 -42.169  1.00  0.00           C  
ATOM   2730  O   ALA A 198     114.011 -16.684 -42.947  1.00  0.00           O  
ATOM   2731  CB  ALA A 198     110.869 -17.625 -43.052  1.00  0.00           C  
ATOM   2732  H   ALA A 198     111.035 -19.211 -41.071  1.00  0.00           H  
ATOM   2733  HA  ALA A 198     112.655 -18.758 -43.376  1.00  0.00           H  
ATOM   2734 1HB  ALA A 198     111.053 -16.941 -43.881  1.00  0.00           H  
ATOM   2735 2HB  ALA A 198     110.222 -18.435 -43.387  1.00  0.00           H  
ATOM   2736 3HB  ALA A 198     110.384 -17.086 -42.239  1.00  0.00           H  
ATOM   2737  N   LYS A 199     112.969 -16.563 -40.956  1.00  0.00           N  
ATOM   2738  CA  LYS A 199     113.849 -15.527 -40.433  1.00  0.00           C  
ATOM   2739  C   LYS A 199     115.266 -16.050 -40.231  1.00  0.00           C  
ATOM   2740  O   LYS A 199     116.241 -15.356 -40.517  1.00  0.00           O  
ATOM   2741  CB  LYS A 199     113.300 -14.975 -39.117  1.00  0.00           C  
ATOM   2742  CG  LYS A 199     112.078 -14.079 -39.271  1.00  0.00           C  
ATOM   2743  CD  LYS A 199     111.582 -13.583 -37.921  1.00  0.00           C  
ATOM   2744  CE  LYS A 199     110.376 -12.668 -38.076  1.00  0.00           C  
ATOM   2745  NZ  LYS A 199     109.853 -12.210 -36.760  1.00  0.00           N1+
ATOM   2746  H   LYS A 199     112.209 -16.899 -40.381  1.00  0.00           H  
ATOM   2747  HA  LYS A 199     113.896 -14.714 -41.159  1.00  0.00           H  
ATOM   2748 1HB  LYS A 199     113.027 -15.802 -38.461  1.00  0.00           H  
ATOM   2749 2HB  LYS A 199     114.075 -14.398 -38.612  1.00  0.00           H  
ATOM   2750 1HG  LYS A 199     112.333 -13.220 -39.893  1.00  0.00           H  
ATOM   2751 2HG  LYS A 199     111.279 -14.635 -39.761  1.00  0.00           H  
ATOM   2752 1HD  LYS A 199     111.304 -14.435 -37.300  1.00  0.00           H  
ATOM   2753 2HD  LYS A 199     112.379 -13.035 -37.419  1.00  0.00           H  
ATOM   2754 1HE  LYS A 199     110.654 -11.796 -38.666  1.00  0.00           H  
ATOM   2755 2HE  LYS A 199     109.582 -13.197 -38.603  1.00  0.00           H  
ATOM   2756 1HZ  LYS A 199     109.055 -11.607 -36.906  1.00  0.00           H  
ATOM   2757 2HZ  LYS A 199     109.574 -13.010 -36.210  1.00  0.00           H  
ATOM   2758 3HZ  LYS A 199     110.574 -11.700 -36.270  1.00  0.00           H  
ATOM   2759  N   ARG A 200     115.370 -17.279 -39.736  1.00  0.00           N  
ATOM   2760  CA  ARG A 200     116.665 -17.903 -39.501  1.00  0.00           C  
ATOM   2761  C   ARG A 200     117.373 -18.215 -40.814  1.00  0.00           C  
ATOM   2762  O   ARG A 200     118.585 -18.038 -40.935  1.00  0.00           O  
ATOM   2763  CB  ARG A 200     116.503 -19.184 -38.696  1.00  0.00           C  
ATOM   2764  CG  ARG A 200     116.103 -18.981 -37.244  1.00  0.00           C  
ATOM   2765  CD  ARG A 200     115.967 -20.274 -36.526  1.00  0.00           C  
ATOM   2766  NE  ARG A 200     115.499 -20.090 -35.161  1.00  0.00           N  
ATOM   2767  CZ  ARG A 200     116.292 -19.789 -34.115  1.00  0.00           C  
ATOM   2768  NH1 ARG A 200     117.586 -19.641 -34.291  1.00  0.00           N1+
ATOM   2769  NH2 ARG A 200     115.768 -19.642 -32.910  1.00  0.00           N  
ATOM   2770  H   ARG A 200     114.529 -17.795 -39.518  1.00  0.00           H  
ATOM   2771  HA  ARG A 200     117.284 -17.210 -38.930  1.00  0.00           H  
ATOM   2772 1HB  ARG A 200     115.745 -19.812 -39.162  1.00  0.00           H  
ATOM   2773 2HB  ARG A 200     117.440 -19.740 -38.706  1.00  0.00           H  
ATOM   2774 1HG  ARG A 200     116.862 -18.385 -36.737  1.00  0.00           H  
ATOM   2775 2HG  ARG A 200     115.144 -18.462 -37.199  1.00  0.00           H  
ATOM   2776 1HD  ARG A 200     115.251 -20.908 -37.049  1.00  0.00           H  
ATOM   2777 2HD  ARG A 200     116.934 -20.773 -36.490  1.00  0.00           H  
ATOM   2778  HE  ARG A 200     114.509 -20.196 -34.986  1.00  0.00           H  
ATOM   2779 1HH1 ARG A 200     117.986 -19.753 -35.212  1.00  0.00           H  
ATOM   2780 2HH1 ARG A 200     118.180 -19.415 -33.507  1.00  0.00           H  
ATOM   2781 1HH2 ARG A 200     114.773 -19.756 -32.774  1.00  0.00           H  
ATOM   2782 2HH2 ARG A 200     116.362 -19.416 -32.126  1.00  0.00           H  
ATOM   2783  N   ALA A 201     116.610 -18.681 -41.796  1.00  0.00           N  
ATOM   2784  CA  ALA A 201     117.166 -19.040 -43.093  1.00  0.00           C  
ATOM   2785  C   ALA A 201     117.577 -17.799 -43.878  1.00  0.00           C  
ATOM   2786  O   ALA A 201     116.956 -16.743 -43.758  1.00  0.00           O  
ATOM   2787  CB  ALA A 201     116.163 -19.862 -43.889  1.00  0.00           C  
ATOM   2788  H   ALA A 201     115.618 -18.790 -41.638  1.00  0.00           H  
ATOM   2789  HA  ALA A 201     118.060 -19.640 -42.925  1.00  0.00           H  
ATOM   2790 1HB  ALA A 201     116.593 -20.124 -44.856  1.00  0.00           H  
ATOM   2791 2HB  ALA A 201     115.923 -20.773 -43.341  1.00  0.00           H  
ATOM   2792 3HB  ALA A 201     115.255 -19.281 -44.042  1.00  0.00           H  
ATOM   2793  N   ASP A 202     118.626 -17.935 -44.682  1.00  0.00           N  
ATOM   2794  CA  ASP A 202     119.042 -16.868 -45.585  1.00  0.00           C  
ATOM   2795  C   ASP A 202     118.768 -17.238 -47.035  1.00  0.00           C  
ATOM   2796  O   ASP A 202     119.191 -16.537 -47.955  1.00  0.00           O  
ATOM   2797  CB  ASP A 202     120.530 -16.561 -45.403  1.00  0.00           C  
ATOM   2798  CG  ASP A 202     121.421 -17.767 -45.667  1.00  0.00           C  
ATOM   2799  OD1 ASP A 202     120.938 -18.871 -45.568  1.00  0.00           O  
ATOM   2800  OD2 ASP A 202     122.576 -17.574 -45.964  1.00  0.00           O1-
ATOM   2801  H   ASP A 202     119.149 -18.799 -44.667  1.00  0.00           H  
ATOM   2802  HA  ASP A 202     118.469 -15.971 -45.347  1.00  0.00           H  
ATOM   2803 1HB  ASP A 202     120.821 -15.758 -46.080  1.00  0.00           H  
ATOM   2804 2HB  ASP A 202     120.708 -16.212 -44.385  1.00  0.00           H  
ATOM   2805  N   ASP A 203     118.057 -18.343 -47.236  1.00  0.00           N  
ATOM   2806  CA  ASP A 203     117.753 -18.824 -48.577  1.00  0.00           C  
ATOM   2807  C   ASP A 203     116.478 -18.185 -49.116  1.00  0.00           C  
ATOM   2808  O   ASP A 203     115.399 -18.355 -48.549  1.00  0.00           O  
ATOM   2809  CB  ASP A 203     117.608 -20.348 -48.580  1.00  0.00           C  
ATOM   2810  CG  ASP A 203     117.416 -20.922 -49.977  1.00  0.00           C  
ATOM   2811  OD1 ASP A 203     117.269 -20.155 -50.899  1.00  0.00           O  
ATOM   2812  OD2 ASP A 203     117.417 -22.123 -50.109  1.00  0.00           O1-
ATOM   2813  H   ASP A 203     117.719 -18.863 -46.439  1.00  0.00           H  
ATOM   2814  HA  ASP A 203     118.577 -18.551 -49.238  1.00  0.00           H  
ATOM   2815 1HB  ASP A 203     118.497 -20.799 -48.137  1.00  0.00           H  
ATOM   2816 2HB  ASP A 203     116.755 -20.634 -47.965  1.00  0.00           H  
ATOM   2817  N   LYS A 204     116.611 -17.449 -50.213  1.00  0.00           N  
ATOM   2818  CA  LYS A 204     115.486 -16.722 -50.790  1.00  0.00           C  
ATOM   2819  C   LYS A 204     114.384 -17.673 -51.236  1.00  0.00           C  
ATOM   2820  O   LYS A 204     113.209 -17.308 -51.263  1.00  0.00           O  
ATOM   2821  CB  LYS A 204     115.950 -15.865 -51.969  1.00  0.00           C  
ATOM   2822  CG  LYS A 204     116.345 -16.659 -53.206  1.00  0.00           C  
ATOM   2823  CD  LYS A 204     116.762 -15.739 -54.344  1.00  0.00           C  
ATOM   2824  CE  LYS A 204     117.218 -16.532 -55.560  1.00  0.00           C  
ATOM   2825  NZ  LYS A 204     116.119 -17.356 -56.132  1.00  0.00           N1+
ATOM   2826  H   LYS A 204     117.515 -17.391 -50.660  1.00  0.00           H  
ATOM   2827  HA  LYS A 204     115.069 -16.065 -50.025  1.00  0.00           H  
ATOM   2828 1HB  LYS A 204     115.154 -15.176 -52.253  1.00  0.00           H  
ATOM   2829 2HB  LYS A 204     116.809 -15.266 -51.667  1.00  0.00           H  
ATOM   2830 1HG  LYS A 204     117.177 -17.322 -52.963  1.00  0.00           H  
ATOM   2831 2HG  LYS A 204     115.502 -17.268 -53.533  1.00  0.00           H  
ATOM   2832 1HD  LYS A 204     115.919 -15.107 -54.628  1.00  0.00           H  
ATOM   2833 2HD  LYS A 204     117.579 -15.098 -54.013  1.00  0.00           H  
ATOM   2834 1HE  LYS A 204     117.579 -15.847 -56.326  1.00  0.00           H  
ATOM   2835 2HE  LYS A 204     118.039 -17.191 -55.277  1.00  0.00           H  
ATOM   2836 1HZ  LYS A 204     116.461 -17.865 -56.934  1.00  0.00           H  
ATOM   2837 2HZ  LYS A 204     115.789 -18.008 -55.434  1.00  0.00           H  
ATOM   2838 3HZ  LYS A 204     115.359 -16.754 -56.415  1.00  0.00           H  
ATOM   2839  N   ASP A 205     114.771 -18.893 -51.586  1.00  0.00           N  
ATOM   2840  CA  ASP A 205     113.815 -19.912 -52.002  1.00  0.00           C  
ATOM   2841  C   ASP A 205     112.893 -20.301 -50.854  1.00  0.00           C  
ATOM   2842  O   ASP A 205     111.690 -20.478 -51.044  1.00  0.00           O  
ATOM   2843  CB  ASP A 205     114.545 -21.154 -52.521  1.00  0.00           C  
ATOM   2844  CG  ASP A 205     115.204 -20.931 -53.875  1.00  0.00           C  
ATOM   2845  OD1 ASP A 205     114.874 -19.966 -54.523  1.00  0.00           O  
ATOM   2846  OD2 ASP A 205     116.031 -21.727 -54.249  1.00  0.00           O1-
ATOM   2847  H   ASP A 205     115.754 -19.122 -51.563  1.00  0.00           H  
ATOM   2848  HA  ASP A 205     113.204 -19.505 -52.808  1.00  0.00           H  
ATOM   2849 1HB  ASP A 205     115.311 -21.451 -51.804  1.00  0.00           H  
ATOM   2850 2HB  ASP A 205     113.839 -21.981 -52.608  1.00  0.00           H  
ATOM   2851  N   VAL A 206     113.467 -20.431 -49.660  1.00  0.00           N  
ATOM   2852  CA  VAL A 206     112.686 -20.711 -48.460  1.00  0.00           C  
ATOM   2853  C   VAL A 206     111.733 -19.564 -48.143  1.00  0.00           C  
ATOM   2854  O   VAL A 206     110.578 -19.786 -47.781  1.00  0.00           O  
ATOM   2855  CB  VAL A 206     113.619 -20.946 -47.257  1.00  0.00           C  
ATOM   2856  CG1 VAL A 206     112.819 -20.998 -45.964  1.00  0.00           C  
ATOM   2857  CG2 VAL A 206     114.407 -22.231 -47.457  1.00  0.00           C  
ATOM   2858  H   VAL A 206     114.469 -20.334 -49.583  1.00  0.00           H  
ATOM   2859  HA  VAL A 206     112.101 -21.615 -48.631  1.00  0.00           H  
ATOM   2860  HB  VAL A 206     114.308 -20.105 -47.175  1.00  0.00           H  
ATOM   2861 1HG1 VAL A 206     113.495 -21.165 -45.125  1.00  0.00           H  
ATOM   2862 2HG1 VAL A 206     112.292 -20.055 -45.824  1.00  0.00           H  
ATOM   2863 3HG1 VAL A 206     112.098 -21.814 -46.016  1.00  0.00           H  
ATOM   2864 1HG2 VAL A 206     115.066 -22.390 -46.603  1.00  0.00           H  
ATOM   2865 2HG2 VAL A 206     113.718 -23.071 -47.545  1.00  0.00           H  
ATOM   2866 3HG2 VAL A 206     115.004 -22.155 -48.366  1.00  0.00           H  
ATOM   2867  N   ARG A 207     112.221 -18.339 -48.282  1.00  0.00           N  
ATOM   2868  CA  ARG A 207     111.412 -17.156 -48.018  1.00  0.00           C  
ATOM   2869  C   ARG A 207     110.198 -17.103 -48.939  1.00  0.00           C  
ATOM   2870  O   ARG A 207     109.098 -16.754 -48.512  1.00  0.00           O  
ATOM   2871  CB  ARG A 207     112.239 -15.892 -48.199  1.00  0.00           C  
ATOM   2872  CG  ARG A 207     113.302 -15.666 -47.136  1.00  0.00           C  
ATOM   2873  CD  ARG A 207     114.106 -14.448 -47.413  1.00  0.00           C  
ATOM   2874  NE  ARG A 207     115.132 -14.234 -46.405  1.00  0.00           N  
ATOM   2875  CZ  ARG A 207     116.096 -13.297 -46.482  1.00  0.00           C  
ATOM   2876  NH1 ARG A 207     116.153 -12.496 -47.523  1.00  0.00           N1+
ATOM   2877  NH2 ARG A 207     116.986 -13.182 -45.511  1.00  0.00           N  
ATOM   2878  H   ARG A 207     113.179 -18.223 -48.579  1.00  0.00           H  
ATOM   2879  HA  ARG A 207     111.063 -17.199 -46.986  1.00  0.00           H  
ATOM   2880 1HB  ARG A 207     112.739 -15.920 -49.165  1.00  0.00           H  
ATOM   2881 2HB  ARG A 207     111.580 -15.023 -48.196  1.00  0.00           H  
ATOM   2882 1HG  ARG A 207     112.825 -15.547 -46.163  1.00  0.00           H  
ATOM   2883 2HG  ARG A 207     113.976 -16.523 -47.107  1.00  0.00           H  
ATOM   2884 1HD  ARG A 207     114.595 -14.548 -48.382  1.00  0.00           H  
ATOM   2885 2HD  ARG A 207     113.453 -13.576 -47.425  1.00  0.00           H  
ATOM   2886  HE  ARG A 207     115.121 -14.832 -45.589  1.00  0.00           H  
ATOM   2887 1HH1 ARG A 207     115.473 -12.583 -48.266  1.00  0.00           H  
ATOM   2888 2HH1 ARG A 207     116.875 -11.793 -47.581  1.00  0.00           H  
ATOM   2889 1HH2 ARG A 207     116.942 -13.798 -44.711  1.00  0.00           H  
ATOM   2890 2HH2 ARG A 207     117.708 -12.479 -45.569  1.00  0.00           H  
ATOM   2891  N   GLU A 208     110.405 -17.452 -50.202  1.00  0.00           N  
ATOM   2892  CA  GLU A 208     109.311 -17.526 -51.164  1.00  0.00           C  
ATOM   2893  C   GLU A 208     108.291 -18.582 -50.759  1.00  0.00           C  
ATOM   2894  O   GLU A 208     107.085 -18.335 -50.779  1.00  0.00           O  
ATOM   2895  CB  GLU A 208     109.850 -17.834 -52.563  1.00  0.00           C  
ATOM   2896  CG  GLU A 208     110.596 -16.680 -53.218  1.00  0.00           C  
ATOM   2897  CD  GLU A 208     111.229 -17.061 -54.527  1.00  0.00           C  
ATOM   2898  OE1 GLU A 208     111.198 -18.219 -54.866  1.00  0.00           O  
ATOM   2899  OE2 GLU A 208     111.744 -16.191 -55.190  1.00  0.00           O1-
ATOM   2900  H   GLU A 208     111.343 -17.671 -50.506  1.00  0.00           H  
ATOM   2901  HA  GLU A 208     108.806 -16.560 -51.190  1.00  0.00           H  
ATOM   2902 1HB  GLU A 208     110.530 -18.685 -52.511  1.00  0.00           H  
ATOM   2903 2HB  GLU A 208     109.025 -18.115 -53.217  1.00  0.00           H  
ATOM   2904 1HG  GLU A 208     109.897 -15.861 -53.389  1.00  0.00           H  
ATOM   2905 2HG  GLU A 208     111.367 -16.326 -52.536  1.00  0.00           H  
ATOM   2906  N   ILE A 209     108.782 -19.761 -50.392  1.00  0.00           N  
ATOM   2907  CA  ILE A 209     107.913 -20.876 -50.036  1.00  0.00           C  
ATOM   2908  C   ILE A 209     107.036 -20.531 -48.841  1.00  0.00           C  
ATOM   2909  O   ILE A 209     105.819 -20.716 -48.877  1.00  0.00           O  
ATOM   2910  CB  ILE A 209     108.738 -22.137 -49.720  1.00  0.00           C  
ATOM   2911  CG1 ILE A 209     109.353 -22.707 -51.001  1.00  0.00           C  
ATOM   2912  CG2 ILE A 209     107.873 -23.180 -49.030  1.00  0.00           C  
ATOM   2913  CD1 ILE A 209     110.417 -23.752 -50.754  1.00  0.00           C  
ATOM   2914  H   ILE A 209     109.783 -19.888 -50.359  1.00  0.00           H  
ATOM   2915  HA  ILE A 209     107.264 -21.093 -50.883  1.00  0.00           H  
ATOM   2916  HB  ILE A 209     109.567 -21.874 -49.063  1.00  0.00           H  
ATOM   2917 1HG1 ILE A 209     108.570 -23.155 -51.612  1.00  0.00           H  
ATOM   2918 2HG1 ILE A 209     109.798 -21.899 -51.582  1.00  0.00           H  
ATOM   2919 1HG2 ILE A 209     108.471 -24.065 -48.815  1.00  0.00           H  
ATOM   2920 2HG2 ILE A 209     107.482 -22.771 -48.100  1.00  0.00           H  
ATOM   2921 3HG2 ILE A 209     107.043 -23.453 -49.683  1.00  0.00           H  
ATOM   2922 1HD1 ILE A 209     110.805 -24.109 -51.709  1.00  0.00           H  
ATOM   2923 2HD1 ILE A 209     111.229 -23.315 -50.173  1.00  0.00           H  
ATOM   2924 3HD1 ILE A 209     109.986 -24.588 -50.204  1.00  0.00           H  
ATOM   2925  N   VAL A 210     107.659 -20.027 -47.781  1.00  0.00           N  
ATOM   2926  CA  VAL A 210     106.946 -19.715 -46.547  1.00  0.00           C  
ATOM   2927  C   VAL A 210     105.913 -18.619 -46.773  1.00  0.00           C  
ATOM   2928  O   VAL A 210     104.779 -18.714 -46.302  1.00  0.00           O  
ATOM   2929  CB  VAL A 210     107.936 -19.267 -45.455  1.00  0.00           C  
ATOM   2930  CG1 VAL A 210     107.186 -18.729 -44.245  1.00  0.00           C  
ATOM   2931  CG2 VAL A 210     108.832 -20.430 -45.060  1.00  0.00           C  
ATOM   2932  H   VAL A 210     108.653 -19.855 -47.832  1.00  0.00           H  
ATOM   2933  HA  VAL A 210     106.433 -20.615 -46.206  1.00  0.00           H  
ATOM   2934  HB  VAL A 210     108.546 -18.452 -45.843  1.00  0.00           H  
ATOM   2935 1HG1 VAL A 210     107.901 -18.416 -43.483  1.00  0.00           H  
ATOM   2936 2HG1 VAL A 210     106.579 -17.874 -44.544  1.00  0.00           H  
ATOM   2937 3HG1 VAL A 210     106.543 -19.509 -43.839  1.00  0.00           H  
ATOM   2938 1HG2 VAL A 210     109.530 -20.106 -44.288  1.00  0.00           H  
ATOM   2939 2HG2 VAL A 210     108.221 -21.248 -44.677  1.00  0.00           H  
ATOM   2940 3HG2 VAL A 210     109.390 -20.773 -45.932  1.00  0.00           H  
ATOM   2941  N   ARG A 211     106.309 -17.578 -47.495  1.00  0.00           N  
ATOM   2942  CA  ARG A 211     105.402 -16.485 -47.828  1.00  0.00           C  
ATOM   2943  C   ARG A 211     104.189 -16.994 -48.596  1.00  0.00           C  
ATOM   2944  O   ARG A 211     103.050 -16.660 -48.269  1.00  0.00           O  
ATOM   2945  CB  ARG A 211     106.117 -15.428 -48.657  1.00  0.00           C  
ATOM   2946  CG  ARG A 211     105.263 -14.230 -49.040  1.00  0.00           C  
ATOM   2947  CD  ARG A 211     105.979 -13.320 -49.970  1.00  0.00           C  
ATOM   2948  NE  ARG A 211     106.229 -13.947 -51.257  1.00  0.00           N  
ATOM   2949  CZ  ARG A 211     107.120 -13.503 -52.165  1.00  0.00           C  
ATOM   2950  NH1 ARG A 211     107.837 -12.430 -51.912  1.00  0.00           N1+
ATOM   2951  NH2 ARG A 211     107.274 -14.145 -53.310  1.00  0.00           N  
ATOM   2952  H   ARG A 211     107.264 -17.543 -47.823  1.00  0.00           H  
ATOM   2953  HA  ARG A 211     105.059 -16.026 -46.901  1.00  0.00           H  
ATOM   2954 1HB  ARG A 211     106.980 -15.056 -48.107  1.00  0.00           H  
ATOM   2955 2HB  ARG A 211     106.486 -15.878 -49.579  1.00  0.00           H  
ATOM   2956 1HG  ARG A 211     104.352 -14.573 -49.530  1.00  0.00           H  
ATOM   2957 2HG  ARG A 211     105.003 -13.667 -48.142  1.00  0.00           H  
ATOM   2958 1HD  ARG A 211     105.380 -12.425 -50.137  1.00  0.00           H  
ATOM   2959 2HD  ARG A 211     106.938 -13.038 -49.536  1.00  0.00           H  
ATOM   2960  HE  ARG A 211     105.697 -14.776 -51.488  1.00  0.00           H  
ATOM   2961 1HH1 ARG A 211     107.719 -11.939 -51.037  1.00  0.00           H  
ATOM   2962 2HH1 ARG A 211     108.505 -12.097 -52.592  1.00  0.00           H  
ATOM   2963 1HH2 ARG A 211     106.723 -14.970 -53.504  1.00  0.00           H  
ATOM   2964 2HH2 ARG A 211     107.941 -13.813 -53.989  1.00  0.00           H  
ATOM   2965  N   ASP A 212     104.437 -17.805 -49.619  1.00  0.00           N  
ATOM   2966  CA  ASP A 212     103.367 -18.334 -50.456  1.00  0.00           C  
ATOM   2967  C   ASP A 212     102.448 -19.252 -49.662  1.00  0.00           C  
ATOM   2968  O   ASP A 212     101.233 -19.253 -49.861  1.00  0.00           O  
ATOM   2969  CB  ASP A 212     103.947 -19.093 -51.652  1.00  0.00           C  
ATOM   2970  CG  ASP A 212     104.574 -18.173 -52.691  1.00  0.00           C  
ATOM   2971  OD1 ASP A 212     104.329 -16.991 -52.634  1.00  0.00           O  
ATOM   2972  OD2 ASP A 212     105.293 -18.660 -53.530  1.00  0.00           O1-
ATOM   2973  H   ASP A 212     105.393 -18.061 -49.821  1.00  0.00           H  
ATOM   2974  HA  ASP A 212     102.774 -17.498 -50.829  1.00  0.00           H  
ATOM   2975 1HB  ASP A 212     104.706 -19.795 -51.304  1.00  0.00           H  
ATOM   2976 2HB  ASP A 212     103.159 -19.674 -52.132  1.00  0.00           H  
ATOM   2977  N   ALA A 213     103.036 -20.034 -48.762  1.00  0.00           N  
ATOM   2978  CA  ALA A 213     102.265 -20.931 -47.909  1.00  0.00           C  
ATOM   2979  C   ALA A 213     101.322 -20.151 -47.001  1.00  0.00           C  
ATOM   2980  O   ALA A 213     100.173 -20.545 -46.798  1.00  0.00           O  
ATOM   2981  CB  ALA A 213     103.195 -21.805 -47.080  1.00  0.00           C  
ATOM   2982  H   ALA A 213     104.041 -20.005 -48.665  1.00  0.00           H  
ATOM   2983  HA  ALA A 213     101.659 -21.571 -48.551  1.00  0.00           H  
ATOM   2984 1HB  ALA A 213     102.605 -22.469 -46.449  1.00  0.00           H  
ATOM   2985 2HB  ALA A 213     103.823 -22.399 -47.744  1.00  0.00           H  
ATOM   2986 3HB  ALA A 213     103.825 -21.174 -46.454  1.00  0.00           H  
ATOM   2987  N   LEU A 214     101.814 -19.042 -46.457  1.00  0.00           N  
ATOM   2988  CA  LEU A 214     101.006 -18.192 -45.591  1.00  0.00           C  
ATOM   2989  C   LEU A 214      99.888 -17.516 -46.372  1.00  0.00           C  
ATOM   2990  O   LEU A 214      98.765 -17.389 -45.884  1.00  0.00           O  
ATOM   2991  CB  LEU A 214     101.885 -17.130 -44.920  1.00  0.00           C  
ATOM   2992  CG  LEU A 214     102.901 -17.655 -43.898  1.00  0.00           C  
ATOM   2993  CD1 LEU A 214     103.862 -16.538 -43.515  1.00  0.00           C  
ATOM   2994  CD2 LEU A 214     102.164 -18.186 -42.677  1.00  0.00           C  
ATOM   2995  H   LEU A 214     102.771 -18.781 -46.647  1.00  0.00           H  
ATOM   2996  HA  LEU A 214     100.557 -18.815 -44.817  1.00  0.00           H  
ATOM   2997 1HB  LEU A 214     102.438 -16.598 -45.693  1.00  0.00           H  
ATOM   2998 2HB  LEU A 214     101.239 -16.416 -44.409  1.00  0.00           H  
ATOM   2999  HG  LEU A 214     103.486 -18.459 -44.346  1.00  0.00           H  
ATOM   3000 1HD1 LEU A 214     104.583 -16.911 -42.788  1.00  0.00           H  
ATOM   3001 2HD1 LEU A 214     104.389 -16.191 -44.403  1.00  0.00           H  
ATOM   3002 3HD1 LEU A 214     103.302 -15.711 -43.078  1.00  0.00           H  
ATOM   3003 1HD2 LEU A 214     102.886 -18.560 -41.950  1.00  0.00           H  
ATOM   3004 2HD2 LEU A 214     101.580 -17.383 -42.227  1.00  0.00           H  
ATOM   3005 3HD2 LEU A 214     101.498 -18.995 -42.976  1.00  0.00           H  
ATOM   3006  N   GLU A 215     100.200 -17.081 -47.588  1.00  0.00           N  
ATOM   3007  CA  GLU A 215      99.203 -16.490 -48.471  1.00  0.00           C  
ATOM   3008  C   GLU A 215      98.088 -17.478 -48.783  1.00  0.00           C  
ATOM   3009  O   GLU A 215      96.906 -17.153 -48.663  1.00  0.00           O  
ATOM   3010  CB  GLU A 215      99.856 -16.016 -49.772  1.00  0.00           C  
ATOM   3011  CG  GLU A 215      98.897 -15.356 -50.752  1.00  0.00           C  
ATOM   3012  CD  GLU A 215      99.578 -14.881 -52.006  1.00  0.00           C  
ATOM   3013  OE1 GLU A 215     100.772 -15.034 -52.106  1.00  0.00           O  
ATOM   3014  OE2 GLU A 215      98.904 -14.364 -52.865  1.00  0.00           O1-
ATOM   3015  H   GLU A 215     101.154 -17.164 -47.909  1.00  0.00           H  
ATOM   3016  HA  GLU A 215      98.762 -15.629 -47.968  1.00  0.00           H  
ATOM   3017 1HB  GLU A 215     100.646 -15.300 -49.542  1.00  0.00           H  
ATOM   3018 2HB  GLU A 215     100.319 -16.864 -50.276  1.00  0.00           H  
ATOM   3019 1HG  GLU A 215      98.121 -16.071 -51.023  1.00  0.00           H  
ATOM   3020 2HG  GLU A 215      98.418 -14.510 -50.262  1.00  0.00           H  
ATOM   3021  N   LEU A 216      98.472 -18.686 -49.185  1.00  0.00           N  
ATOM   3022  CA  LEU A 216      97.506 -19.751 -49.437  1.00  0.00           C  
ATOM   3023  C   LEU A 216      96.698 -20.071 -48.184  1.00  0.00           C  
ATOM   3024  O   LEU A 216      95.479 -20.234 -48.245  1.00  0.00           O  
ATOM   3025  CB  LEU A 216      98.225 -21.014 -49.926  1.00  0.00           C  
ATOM   3026  CG  LEU A 216      97.329 -22.231 -50.188  1.00  0.00           C  
ATOM   3027  CD1 LEU A 216      96.346 -21.907 -51.304  1.00  0.00           C  
ATOM   3028  CD2 LEU A 216      98.193 -23.429 -50.551  1.00  0.00           C  
ATOM   3029  H   LEU A 216      99.456 -18.872 -49.319  1.00  0.00           H  
ATOM   3030  HA  LEU A 216      96.818 -19.417 -50.214  1.00  0.00           H  
ATOM   3031 1HB  LEU A 216      98.746 -20.781 -50.853  1.00  0.00           H  
ATOM   3032 2HB  LEU A 216      98.966 -21.303 -49.180  1.00  0.00           H  
ATOM   3033  HG  LEU A 216      96.752 -22.458 -49.291  1.00  0.00           H  
ATOM   3034 1HD1 LEU A 216      95.708 -22.771 -51.491  1.00  0.00           H  
ATOM   3035 2HD1 LEU A 216      95.728 -21.058 -51.010  1.00  0.00           H  
ATOM   3036 3HD1 LEU A 216      96.895 -21.659 -52.212  1.00  0.00           H  
ATOM   3037 1HD2 LEU A 216      97.556 -24.295 -50.737  1.00  0.00           H  
ATOM   3038 2HD2 LEU A 216      98.769 -23.204 -51.449  1.00  0.00           H  
ATOM   3039 3HD2 LEU A 216      98.873 -23.650 -49.729  1.00  0.00           H  
ATOM   3040  N   ALA A 217      97.386 -20.158 -47.052  1.00  0.00           N  
ATOM   3041  CA  ALA A 217      96.734 -20.454 -45.782  1.00  0.00           C  
ATOM   3042  C   ALA A 217      95.690 -19.398 -45.436  1.00  0.00           C  
ATOM   3043  O   ALA A 217      94.602 -19.719 -44.958  1.00  0.00           O  
ATOM   3044  CB  ALA A 217      97.767 -20.560 -44.669  1.00  0.00           C  
ATOM   3045  H   ALA A 217      98.386 -20.016 -47.071  1.00  0.00           H  
ATOM   3046  HA  ALA A 217      96.221 -21.411 -45.879  1.00  0.00           H  
ATOM   3047 1HB  ALA A 217      97.266 -20.782 -43.727  1.00  0.00           H  
ATOM   3048 2HB  ALA A 217      98.472 -21.358 -44.902  1.00  0.00           H  
ATOM   3049 3HB  ALA A 217      98.304 -19.617 -44.581  1.00  0.00           H  
ATOM   3050  N   SER A 218      96.032 -18.137 -45.683  1.00  0.00           N  
ATOM   3051  CA  SER A 218      95.119 -17.031 -45.414  1.00  0.00           C  
ATOM   3052  C   SER A 218      93.904 -17.084 -46.330  1.00  0.00           C  
ATOM   3053  O   SER A 218      92.776 -16.855 -45.895  1.00  0.00           O  
ATOM   3054  CB  SER A 218      95.836 -15.707 -45.587  1.00  0.00           C  
ATOM   3055  OG  SER A 218      94.977 -14.632 -45.322  1.00  0.00           O  
ATOM   3056  H   SER A 218      96.945 -17.938 -46.067  1.00  0.00           H  
ATOM   3057  HA  SER A 218      94.773 -17.112 -44.382  1.00  0.00           H  
ATOM   3058 1HB  SER A 218      96.693 -15.666 -44.914  1.00  0.00           H  
ATOM   3059 2HB  SER A 218      96.216 -15.630 -46.605  1.00  0.00           H  
ATOM   3060  HG  SER A 218      95.500 -13.837 -45.452  1.00  0.00           H  
ATOM   3061  N   ARG A 219      94.141 -17.388 -47.602  1.00  0.00           N  
ATOM   3062  CA  ARG A 219      93.071 -17.419 -48.594  1.00  0.00           C  
ATOM   3063  C   ARG A 219      92.136 -18.596 -48.356  1.00  0.00           C  
ATOM   3064  O   ARG A 219      90.915 -18.452 -48.414  1.00  0.00           O  
ATOM   3065  CB  ARG A 219      93.645 -17.509 -50.001  1.00  0.00           C  
ATOM   3066  CG  ARG A 219      94.352 -16.253 -50.484  1.00  0.00           C  
ATOM   3067  CD  ARG A 219      94.880 -16.416 -51.863  1.00  0.00           C  
ATOM   3068  NE  ARG A 219      95.665 -15.266 -52.283  1.00  0.00           N  
ATOM   3069  CZ  ARG A 219      95.146 -14.128 -52.783  1.00  0.00           C  
ATOM   3070  NH1 ARG A 219      93.845 -14.002 -52.919  1.00  0.00           N1+
ATOM   3071  NH2 ARG A 219      95.946 -13.137 -53.137  1.00  0.00           N  
ATOM   3072  H   ARG A 219      95.085 -17.604 -47.890  1.00  0.00           H  
ATOM   3073  HA  ARG A 219      92.496 -16.497 -48.512  1.00  0.00           H  
ATOM   3074 1HB  ARG A 219      94.359 -18.330 -50.050  1.00  0.00           H  
ATOM   3075 2HB  ARG A 219      92.844 -17.729 -50.707  1.00  0.00           H  
ATOM   3076 1HG  ARG A 219      93.653 -15.417 -50.481  1.00  0.00           H  
ATOM   3077 2HG  ARG A 219      95.189 -16.029 -49.821  1.00  0.00           H  
ATOM   3078 1HD  ARG A 219      95.518 -17.298 -51.906  1.00  0.00           H  
ATOM   3079 2HD  ARG A 219      94.049 -16.534 -52.558  1.00  0.00           H  
ATOM   3080  HE  ARG A 219      96.670 -15.326 -52.193  1.00  0.00           H  
ATOM   3081 1HH1 ARG A 219      93.233 -14.759 -52.648  1.00  0.00           H  
ATOM   3082 2HH1 ARG A 219      93.456 -13.149 -53.293  1.00  0.00           H  
ATOM   3083 1HH2 ARG A 219      96.947 -13.234 -53.032  1.00  0.00           H  
ATOM   3084 2HH2 ARG A 219      95.558 -12.284 -53.511  1.00  0.00           H  
ATOM   3085  N   SER A 220      92.714 -19.761 -48.087  1.00  0.00           N  
ATOM   3086  CA  SER A 220      91.938 -20.986 -47.929  1.00  0.00           C  
ATOM   3087  C   SER A 220      91.177 -20.990 -46.609  1.00  0.00           C  
ATOM   3088  O   SER A 220      91.661 -20.475 -45.601  1.00  0.00           O  
ATOM   3089  CB  SER A 220      92.850 -22.195 -48.002  1.00  0.00           C  
ATOM   3090  OG  SER A 220      92.135 -23.378 -47.772  1.00  0.00           O  
ATOM   3091  H   SER A 220      93.718 -19.800 -47.989  1.00  0.00           H  
ATOM   3092  HA  SER A 220      91.213 -21.043 -48.743  1.00  0.00           H  
ATOM   3093 1HB  SER A 220      93.322 -22.236 -48.983  1.00  0.00           H  
ATOM   3094 2HB  SER A 220      93.643 -22.096 -47.261  1.00  0.00           H  
ATOM   3095  HG  SER A 220      92.778 -24.089 -47.824  1.00  0.00           H  
ATOM   3096  N   THR A 221      89.985 -21.573 -46.620  1.00  0.00           N  
ATOM   3097  CA  THR A 221      89.219 -21.776 -45.397  1.00  0.00           C  
ATOM   3098  C   THR A 221      89.245 -23.236 -44.966  1.00  0.00           C  
ATOM   3099  O   THR A 221      88.592 -23.619 -43.995  1.00  0.00           O  
ATOM   3100  CB  THR A 221      87.760 -21.316 -45.573  1.00  0.00           C  
ATOM   3101  CG2 THR A 221      87.707 -19.837 -45.926  1.00  0.00           C  
ATOM   3102  OG1 THR A 221      87.139 -22.075 -46.618  1.00  0.00           O  
ATOM   3103  H   THR A 221      89.598 -21.884 -47.500  1.00  0.00           H  
ATOM   3104  HA  THR A 221      89.672 -21.184 -44.602  1.00  0.00           H  
ATOM   3105  HB  THR A 221      87.212 -21.482 -44.646  1.00  0.00           H  
ATOM   3106  HG1 THR A 221      86.873 -22.932 -46.275  1.00  0.00           H  
ATOM   3107 1HG2 THR A 221      86.668 -19.529 -46.046  1.00  0.00           H  
ATOM   3108 2HG2 THR A 221      88.168 -19.256 -45.127  1.00  0.00           H  
ATOM   3109 3HG2 THR A 221      88.246 -19.666 -46.857  1.00  0.00           H  
ATOM   3110  N   ASN A 222      90.002 -24.049 -45.694  1.00  0.00           N  
ATOM   3111  CA  ASN A 222      90.120 -25.470 -45.385  1.00  0.00           C  
ATOM   3112  C   ASN A 222      91.330 -25.742 -44.500  1.00  0.00           C  
ATOM   3113  O   ASN A 222      92.473 -25.612 -44.938  1.00  0.00           O  
ATOM   3114  CB  ASN A 222      90.195 -26.289 -46.660  1.00  0.00           C  
ATOM   3115  CG  ASN A 222      90.223 -27.769 -46.395  1.00  0.00           C  
ATOM   3116  ND2 ASN A 222      89.343 -28.494 -47.037  1.00  0.00           N  
ATOM   3117  OD1 ASN A 222      91.043 -28.256 -45.607  1.00  0.00           O  
ATOM   3118  H   ASN A 222      90.509 -23.673 -46.482  1.00  0.00           H  
ATOM   3119  HA  ASN A 222      89.235 -25.777 -44.825  1.00  0.00           H  
ATOM   3120 1HB  ASN A 222      89.335 -26.061 -47.290  1.00  0.00           H  
ATOM   3121 2HB  ASN A 222      91.091 -26.015 -47.217  1.00  0.00           H  
ATOM   3122 1HD2 ASN A 222      89.315 -29.485 -46.900  1.00  0.00           H  
ATOM   3123 2HD2 ASN A 222      88.699 -28.058 -47.665  1.00  0.00           H  
ATOM   3124  N   ASP A 223      91.075 -26.121 -43.253  1.00  0.00           N  
ATOM   3125  CA  ASP A 223      92.127 -26.221 -42.251  1.00  0.00           C  
ATOM   3126  C   ASP A 223      93.144 -27.294 -42.625  1.00  0.00           C  
ATOM   3127  O   ASP A 223      94.336 -27.155 -42.350  1.00  0.00           O  
ATOM   3128  CB  ASP A 223      91.529 -26.531 -40.877  1.00  0.00           C  
ATOM   3129  CG  ASP A 223      90.753 -25.359 -40.291  1.00  0.00           C  
ATOM   3130  OD1 ASP A 223      90.938 -24.258 -40.753  1.00  0.00           O  
ATOM   3131  OD2 ASP A 223      89.982 -25.577 -39.387  1.00  0.00           O1-
ATOM   3132  H   ASP A 223      90.125 -26.346 -42.993  1.00  0.00           H  
ATOM   3133  HA  ASP A 223      92.646 -25.264 -42.198  1.00  0.00           H  
ATOM   3134 1HB  ASP A 223      90.861 -27.388 -40.955  1.00  0.00           H  
ATOM   3135 2HB  ASP A 223      92.328 -26.801 -40.185  1.00  0.00           H  
ATOM   3136  N   GLU A 224      92.662 -28.362 -43.253  1.00  0.00           N  
ATOM   3137  CA  GLU A 224      93.532 -29.450 -43.684  1.00  0.00           C  
ATOM   3138  C   GLU A 224      94.500 -28.988 -44.764  1.00  0.00           C  
ATOM   3139  O   GLU A 224      95.680 -29.338 -44.744  1.00  0.00           O  
ATOM   3140  CB  GLU A 224      92.700 -30.626 -44.202  1.00  0.00           C  
ATOM   3141  CG  GLU A 224      93.515 -31.853 -44.585  1.00  0.00           C  
ATOM   3142  CD  GLU A 224      92.660 -33.015 -45.008  1.00  0.00           C  
ATOM   3143  OE1 GLU A 224      91.460 -32.881 -44.994  1.00  0.00           O  
ATOM   3144  OE2 GLU A 224      93.208 -34.038 -45.344  1.00  0.00           O1-
ATOM   3145  H   GLU A 224      91.671 -28.423 -43.436  1.00  0.00           H  
ATOM   3146  HA  GLU A 224      94.116 -29.787 -42.827  1.00  0.00           H  
ATOM   3147 1HB  GLU A 224      91.981 -30.927 -43.440  1.00  0.00           H  
ATOM   3148 2HB  GLU A 224      92.134 -30.312 -45.079  1.00  0.00           H  
ATOM   3149 1HG  GLU A 224      94.183 -31.591 -45.406  1.00  0.00           H  
ATOM   3150 2HG  GLU A 224      94.128 -32.149 -43.735  1.00  0.00           H  
ATOM   3151  N   VAL A 225      93.995 -28.200 -45.707  1.00  0.00           N  
ATOM   3152  CA  VAL A 225      94.842 -27.563 -46.707  1.00  0.00           C  
ATOM   3153  C   VAL A 225      95.850 -26.623 -46.058  1.00  0.00           C  
ATOM   3154  O   VAL A 225      97.028 -26.618 -46.415  1.00  0.00           O  
ATOM   3155  CB  VAL A 225      93.981 -26.773 -47.711  1.00  0.00           C  
ATOM   3156  CG1 VAL A 225      94.854 -25.860 -48.559  1.00  0.00           C  
ATOM   3157  CG2 VAL A 225      93.196 -27.736 -48.589  1.00  0.00           C  
ATOM   3158  H   VAL A 225      92.998 -28.038 -45.731  1.00  0.00           H  
ATOM   3159  HA  VAL A 225      95.385 -28.339 -47.246  1.00  0.00           H  
ATOM   3160  HB  VAL A 225      93.289 -26.136 -47.160  1.00  0.00           H  
ATOM   3161 1HG1 VAL A 225      94.229 -25.310 -49.263  1.00  0.00           H  
ATOM   3162 2HG1 VAL A 225      95.379 -25.156 -47.913  1.00  0.00           H  
ATOM   3163 3HG1 VAL A 225      95.579 -26.459 -49.110  1.00  0.00           H  
ATOM   3164 1HG2 VAL A 225      92.589 -27.172 -49.296  1.00  0.00           H  
ATOM   3165 2HG2 VAL A 225      93.888 -28.378 -49.135  1.00  0.00           H  
ATOM   3166 3HG2 VAL A 225      92.548 -28.351 -47.965  1.00  0.00           H  
ATOM   3167  N   ILE A 226      95.381 -25.829 -45.104  1.00  0.00           N  
ATOM   3168  CA  ILE A 226      96.240 -24.876 -44.410  1.00  0.00           C  
ATOM   3169  C   ILE A 226      97.396 -25.580 -43.712  1.00  0.00           C  
ATOM   3170  O   ILE A 226      98.549 -25.163 -43.827  1.00  0.00           O  
ATOM   3171  CB  ILE A 226      95.437 -24.063 -43.378  1.00  0.00           C  
ATOM   3172  CG1 ILE A 226      94.463 -23.117 -44.084  1.00  0.00           C  
ATOM   3173  CG2 ILE A 226      96.374 -23.285 -42.467  1.00  0.00           C  
ATOM   3174  CD1 ILE A 226      93.433 -22.502 -43.164  1.00  0.00           C  
ATOM   3175  H   ILE A 226      94.404 -25.886 -44.852  1.00  0.00           H  
ATOM   3176  HA  ILE A 226      96.655 -24.186 -45.144  1.00  0.00           H  
ATOM   3177  HB  ILE A 226      94.835 -24.739 -42.771  1.00  0.00           H  
ATOM   3178 1HG1 ILE A 226      95.020 -22.311 -44.560  1.00  0.00           H  
ATOM   3179 2HG1 ILE A 226      93.936 -23.658 -44.871  1.00  0.00           H  
ATOM   3180 1HG2 ILE A 226      95.790 -22.716 -41.745  1.00  0.00           H  
ATOM   3181 2HG2 ILE A 226      97.028 -23.979 -41.940  1.00  0.00           H  
ATOM   3182 3HG2 ILE A 226      96.977 -22.601 -43.065  1.00  0.00           H  
ATOM   3183 1HD1 ILE A 226      92.779 -21.844 -43.738  1.00  0.00           H  
ATOM   3184 2HD1 ILE A 226      92.839 -23.292 -42.703  1.00  0.00           H  
ATOM   3185 3HD1 ILE A 226      93.936 -21.926 -42.389  1.00  0.00           H  
ATOM   3186  N   ARG A 227      97.078 -26.649 -42.989  1.00  0.00           N  
ATOM   3187  CA  ARG A 227      98.088 -27.399 -42.250  1.00  0.00           C  
ATOM   3188  C   ARG A 227      99.130 -27.992 -43.187  1.00  0.00           C  
ATOM   3189  O   ARG A 227     100.329 -27.934 -42.915  1.00  0.00           O  
ATOM   3190  CB  ARG A 227      97.442 -28.517 -41.444  1.00  0.00           C  
ATOM   3191  CG  ARG A 227      96.682 -28.058 -40.210  1.00  0.00           C  
ATOM   3192  CD  ARG A 227      96.425 -29.182 -39.274  1.00  0.00           C  
ATOM   3193  NE  ARG A 227      95.598 -30.213 -39.879  1.00  0.00           N  
ATOM   3194  CZ  ARG A 227      94.251 -30.227 -39.852  1.00  0.00           C  
ATOM   3195  NH1 ARG A 227      93.595 -29.261 -39.248  1.00  0.00           N1+
ATOM   3196  NH2 ARG A 227      93.588 -31.212 -40.433  1.00  0.00           N  
ATOM   3197  H   ARG A 227      96.115 -26.950 -42.950  1.00  0.00           H  
ATOM   3198  HA  ARG A 227      98.589 -26.719 -41.562  1.00  0.00           H  
ATOM   3199 1HB  ARG A 227      96.745 -29.065 -42.076  1.00  0.00           H  
ATOM   3200 2HB  ARG A 227      98.209 -29.219 -41.117  1.00  0.00           H  
ATOM   3201 1HG  ARG A 227      97.264 -27.300 -39.685  1.00  0.00           H  
ATOM   3202 2HG  ARG A 227      95.722 -27.635 -40.510  1.00  0.00           H  
ATOM   3203 1HD  ARG A 227      97.372 -29.634 -38.979  1.00  0.00           H  
ATOM   3204 2HD  ARG A 227      95.911 -28.808 -38.389  1.00  0.00           H  
ATOM   3205  HE  ARG A 227      96.066 -30.974 -40.353  1.00  0.00           H  
ATOM   3206 1HH1 ARG A 227      94.102 -28.508 -38.803  1.00  0.00           H  
ATOM   3207 2HH1 ARG A 227      92.586 -29.272 -39.228  1.00  0.00           H  
ATOM   3208 1HH2 ARG A 227      94.092 -31.955 -40.898  1.00  0.00           H  
ATOM   3209 2HH2 ARG A 227      92.580 -31.223 -40.413  1.00  0.00           H  
ATOM   3210  N   LEU A 228      98.667 -28.565 -44.294  1.00  0.00           N  
ATOM   3211  CA  LEU A 228      99.560 -29.182 -45.268  1.00  0.00           C  
ATOM   3212  C   LEU A 228     100.500 -28.155 -45.885  1.00  0.00           C  
ATOM   3213  O   LEU A 228     101.687 -28.420 -46.075  1.00  0.00           O  
ATOM   3214  CB  LEU A 228      98.746 -29.867 -46.374  1.00  0.00           C  
ATOM   3215  CG  LEU A 228      97.993 -31.136 -45.956  1.00  0.00           C  
ATOM   3216  CD1 LEU A 228      97.042 -31.553 -47.071  1.00  0.00           C  
ATOM   3217  CD2 LEU A 228      98.991 -32.241 -45.647  1.00  0.00           C  
ATOM   3218  H   LEU A 228      97.671 -28.572 -44.464  1.00  0.00           H  
ATOM   3219  HA  LEU A 228     100.161 -29.935 -44.758  1.00  0.00           H  
ATOM   3220 1HB  LEU A 228      98.014 -29.157 -46.756  1.00  0.00           H  
ATOM   3221 2HB  LEU A 228      99.421 -30.134 -47.187  1.00  0.00           H  
ATOM   3222  HG  LEU A 228      97.395 -30.929 -45.068  1.00  0.00           H  
ATOM   3223 1HD1 LEU A 228      96.507 -32.455 -46.774  1.00  0.00           H  
ATOM   3224 2HD1 LEU A 228      96.327 -30.752 -47.257  1.00  0.00           H  
ATOM   3225 3HD1 LEU A 228      97.611 -31.751 -47.978  1.00  0.00           H  
ATOM   3226 1HD2 LEU A 228      98.456 -33.143 -45.350  1.00  0.00           H  
ATOM   3227 2HD2 LEU A 228      99.589 -32.450 -46.535  1.00  0.00           H  
ATOM   3228 3HD2 LEU A 228      99.646 -31.924 -44.836  1.00  0.00           H  
ATOM   3229  N   ALA A 229      99.962 -26.979 -46.195  1.00  0.00           N  
ATOM   3230  CA  ALA A 229     100.753 -25.907 -46.785  1.00  0.00           C  
ATOM   3231  C   ALA A 229     101.838 -25.432 -45.828  1.00  0.00           C  
ATOM   3232  O   ALA A 229     102.986 -25.235 -46.225  1.00  0.00           O  
ATOM   3233  CB  ALA A 229      99.855 -24.746 -47.185  1.00  0.00           C  
ATOM   3234  H   ALA A 229      98.980 -26.825 -46.017  1.00  0.00           H  
ATOM   3235  HA  ALA A 229     101.242 -26.299 -47.676  1.00  0.00           H  
ATOM   3236 1HB  ALA A 229     100.460 -23.953 -47.625  1.00  0.00           H  
ATOM   3237 2HB  ALA A 229      99.121 -25.088 -47.914  1.00  0.00           H  
ATOM   3238 3HB  ALA A 229      99.341 -24.363 -46.305  1.00  0.00           H  
ATOM   3239  N   LEU A 230     101.465 -25.249 -44.563  1.00  0.00           N  
ATOM   3240  CA  LEU A 230     102.392 -24.734 -43.562  1.00  0.00           C  
ATOM   3241  C   LEU A 230     103.442 -25.775 -43.194  1.00  0.00           C  
ATOM   3242  O   LEU A 230     104.611 -25.448 -42.993  1.00  0.00           O  
ATOM   3243  CB  LEU A 230     101.627 -24.303 -42.305  1.00  0.00           C  
ATOM   3244  CG  LEU A 230     100.639 -23.144 -42.491  1.00  0.00           C  
ATOM   3245  CD1 LEU A 230      99.840 -22.946 -41.210  1.00  0.00           C  
ATOM   3246  CD2 LEU A 230     101.402 -21.881 -42.861  1.00  0.00           C  
ATOM   3247  H   LEU A 230     100.519 -25.471 -44.289  1.00  0.00           H  
ATOM   3248  HA  LEU A 230     102.902 -23.865 -43.978  1.00  0.00           H  
ATOM   3249 1HB  LEU A 230     101.068 -25.157 -41.928  1.00  0.00           H  
ATOM   3250 2HB  LEU A 230     102.349 -24.004 -41.544  1.00  0.00           H  
ATOM   3251  HG  LEU A 230      99.936 -23.390 -43.288  1.00  0.00           H  
ATOM   3252 1HD1 LEU A 230      99.138 -22.122 -41.343  1.00  0.00           H  
ATOM   3253 2HD1 LEU A 230      99.290 -23.858 -40.980  1.00  0.00           H  
ATOM   3254 3HD1 LEU A 230     100.520 -22.714 -40.390  1.00  0.00           H  
ATOM   3255 1HD2 LEU A 230     100.699 -21.057 -42.995  1.00  0.00           H  
ATOM   3256 2HD2 LEU A 230     102.104 -21.633 -42.065  1.00  0.00           H  
ATOM   3257 3HD2 LEU A 230     101.949 -22.045 -43.790  1.00  0.00           H  
ATOM   3258  N   GLU A 231     103.019 -27.029 -43.107  1.00  0.00           N  
ATOM   3259  CA  GLU A 231     103.930 -28.130 -42.820  1.00  0.00           C  
ATOM   3260  C   GLU A 231     104.993 -28.256 -43.903  1.00  0.00           C  
ATOM   3261  O   GLU A 231     106.173 -28.444 -43.609  1.00  0.00           O  
ATOM   3262  CB  GLU A 231     103.157 -29.445 -42.693  1.00  0.00           C  
ATOM   3263  CG  GLU A 231     104.006 -30.635 -42.269  1.00  0.00           C  
ATOM   3264  CD  GLU A 231     103.199 -31.888 -42.072  1.00  0.00           C  
ATOM   3265  OE1 GLU A 231     102.008 -31.843 -42.268  1.00  0.00           O  
ATOM   3266  OE2 GLU A 231     103.774 -32.892 -41.724  1.00  0.00           O1-
ATOM   3267  H   GLU A 231     102.038 -27.226 -43.244  1.00  0.00           H  
ATOM   3268  HA  GLU A 231     104.431 -27.927 -41.873  1.00  0.00           H  
ATOM   3269 1HB  GLU A 231     102.357 -29.327 -41.962  1.00  0.00           H  
ATOM   3270 2HB  GLU A 231     102.693 -29.688 -43.649  1.00  0.00           H  
ATOM   3271 1HG  GLU A 231     104.761 -30.819 -43.032  1.00  0.00           H  
ATOM   3272 2HG  GLU A 231     104.519 -30.389 -41.340  1.00  0.00           H  
ATOM   3273  N   ALA A 232     104.569 -28.152 -45.159  1.00  0.00           N  
ATOM   3274  CA  ALA A 232     105.494 -28.183 -46.285  1.00  0.00           C  
ATOM   3275  C   ALA A 232     106.497 -27.040 -46.207  1.00  0.00           C  
ATOM   3276  O   ALA A 232     107.683 -27.224 -46.480  1.00  0.00           O  
ATOM   3277  CB  ALA A 232     104.730 -28.125 -47.600  1.00  0.00           C  
ATOM   3278  H   ALA A 232     103.580 -28.049 -45.337  1.00  0.00           H  
ATOM   3279  HA  ALA A 232     106.050 -29.119 -46.241  1.00  0.00           H  
ATOM   3280 1HB  ALA A 232     105.434 -28.148 -48.432  1.00  0.00           H  
ATOM   3281 2HB  ALA A 232     104.059 -28.981 -47.669  1.00  0.00           H  
ATOM   3282 3HB  ALA A 232     104.149 -27.205 -47.643  1.00  0.00           H  
ATOM   3283  N   ALA A 233     106.016 -25.861 -45.833  1.00  0.00           N  
ATOM   3284  CA  ALA A 233     106.875 -24.694 -45.679  1.00  0.00           C  
ATOM   3285  C   ALA A 233     107.901 -24.908 -44.574  1.00  0.00           C  
ATOM   3286  O   ALA A 233     109.080 -24.595 -44.740  1.00  0.00           O  
ATOM   3287  CB  ALA A 233     106.039 -23.455 -45.392  1.00  0.00           C  
ATOM   3288  H   ALA A 233     105.027 -25.771 -45.650  1.00  0.00           H  
ATOM   3289  HA  ALA A 233     107.416 -24.546 -46.614  1.00  0.00           H  
ATOM   3290 1HB  ALA A 233     106.695 -22.592 -45.280  1.00  0.00           H  
ATOM   3291 2HB  ALA A 233     105.350 -23.282 -46.219  1.00  0.00           H  
ATOM   3292 3HB  ALA A 233     105.474 -23.603 -44.474  1.00  0.00           H  
ATOM   3293  N   VAL A 234     107.446 -25.442 -43.447  1.00  0.00           N  
ATOM   3294  CA  VAL A 234     108.334 -25.740 -42.326  1.00  0.00           C  
ATOM   3295  C   VAL A 234     109.417 -26.730 -42.731  1.00  0.00           C  
ATOM   3296  O   VAL A 234     110.601 -26.509 -42.475  1.00  0.00           O  
ATOM   3297  CB  VAL A 234     107.531 -26.318 -41.145  1.00  0.00           C  
ATOM   3298  CG1 VAL A 234     108.469 -26.897 -40.097  1.00  0.00           C  
ATOM   3299  CG2 VAL A 234     106.649 -25.237 -40.541  1.00  0.00           C  
ATOM   3300  H   VAL A 234     106.461 -25.648 -43.362  1.00  0.00           H  
ATOM   3301  HA  VAL A 234     108.810 -24.812 -42.006  1.00  0.00           H  
ATOM   3302  HB  VAL A 234     106.909 -27.136 -41.507  1.00  0.00           H  
ATOM   3303 1HG1 VAL A 234     107.885 -27.302 -39.270  1.00  0.00           H  
ATOM   3304 2HG1 VAL A 234     109.066 -27.693 -40.542  1.00  0.00           H  
ATOM   3305 3HG1 VAL A 234     109.129 -26.113 -39.725  1.00  0.00           H  
ATOM   3306 1HG2 VAL A 234     106.084 -25.653 -39.707  1.00  0.00           H  
ATOM   3307 2HG2 VAL A 234     107.271 -24.416 -40.184  1.00  0.00           H  
ATOM   3308 3HG2 VAL A 234     105.958 -24.866 -41.298  1.00  0.00           H  
ATOM   3309  N   LEU A 235     109.009 -27.824 -43.365  1.00  0.00           N  
ATOM   3310  CA  LEU A 235     109.941 -28.863 -43.784  1.00  0.00           C  
ATOM   3311  C   LEU A 235     110.896 -28.349 -44.853  1.00  0.00           C  
ATOM   3312  O   LEU A 235     112.070 -28.718 -44.879  1.00  0.00           O  
ATOM   3313  CB  LEU A 235     109.173 -30.079 -44.317  1.00  0.00           C  
ATOM   3314  CG  LEU A 235     108.331 -30.839 -43.284  1.00  0.00           C  
ATOM   3315  CD1 LEU A 235     107.435 -31.842 -43.998  1.00  0.00           C  
ATOM   3316  CD2 LEU A 235     109.251 -31.536 -42.293  1.00  0.00           C  
ATOM   3317  H   LEU A 235     108.025 -27.937 -43.562  1.00  0.00           H  
ATOM   3318  HA  LEU A 235     110.528 -29.170 -42.919  1.00  0.00           H  
ATOM   3319 1HB  LEU A 235     108.505 -29.748 -45.110  1.00  0.00           H  
ATOM   3320 2HB  LEU A 235     109.889 -30.782 -44.743  1.00  0.00           H  
ATOM   3321  HG  LEU A 235     107.689 -30.137 -42.751  1.00  0.00           H  
ATOM   3322 1HD1 LEU A 235     106.836 -32.381 -43.264  1.00  0.00           H  
ATOM   3323 2HD1 LEU A 235     106.774 -31.314 -44.686  1.00  0.00           H  
ATOM   3324 3HD1 LEU A 235     108.050 -32.548 -44.554  1.00  0.00           H  
ATOM   3325 1HD2 LEU A 235     108.652 -32.076 -41.558  1.00  0.00           H  
ATOM   3326 2HD2 LEU A 235     109.893 -32.239 -42.825  1.00  0.00           H  
ATOM   3327 3HD2 LEU A 235     109.867 -30.795 -41.785  1.00  0.00           H  
ATOM   3328  N   ALA A 236     110.386 -27.496 -45.735  1.00  0.00           N  
ATOM   3329  CA  ALA A 236     111.207 -26.890 -46.777  1.00  0.00           C  
ATOM   3330  C   ALA A 236     112.290 -26.000 -46.178  1.00  0.00           C  
ATOM   3331  O   ALA A 236     113.431 -26.000 -46.639  1.00  0.00           O  
ATOM   3332  CB  ALA A 236     110.338 -26.093 -47.739  1.00  0.00           C  
ATOM   3333  H   ALA A 236     109.405 -27.261 -45.683  1.00  0.00           H  
ATOM   3334  HA  ALA A 236     111.700 -27.691 -47.328  1.00  0.00           H  
ATOM   3335 1HB  ALA A 236     110.965 -25.647 -48.511  1.00  0.00           H  
ATOM   3336 2HB  ALA A 236     109.606 -26.755 -48.202  1.00  0.00           H  
ATOM   3337 3HB  ALA A 236     109.820 -25.305 -47.193  1.00  0.00           H  
ATOM   3338  N   ALA A 237     111.927 -25.243 -45.150  1.00  0.00           N  
ATOM   3339  CA  ALA A 237     112.877 -24.379 -44.461  1.00  0.00           C  
ATOM   3340  C   ALA A 237     113.943 -25.198 -43.739  1.00  0.00           C  
ATOM   3341  O   ALA A 237     115.120 -24.837 -43.736  1.00  0.00           O  
ATOM   3342  CB  ALA A 237     112.150 -23.472 -43.479  1.00  0.00           C  
ATOM   3343  H   ALA A 237     110.967 -25.266 -44.838  1.00  0.00           H  
ATOM   3344  HA  ALA A 237     113.378 -23.763 -45.207  1.00  0.00           H  
ATOM   3345 1HB  ALA A 237     112.872 -22.832 -42.972  1.00  0.00           H  
ATOM   3346 2HB  ALA A 237     111.433 -22.853 -44.018  1.00  0.00           H  
ATOM   3347 3HB  ALA A 237     111.625 -24.079 -42.743  1.00  0.00           H  
ATOM   3348  N   ARG A 238     113.521 -26.301 -43.129  1.00  0.00           N  
ATOM   3349  CA  ARG A 238     114.441 -27.181 -42.421  1.00  0.00           C  
ATOM   3350  C   ARG A 238     115.358 -27.913 -43.391  1.00  0.00           C  
ATOM   3351  O   ARG A 238     116.547 -28.087 -43.125  1.00  0.00           O  
ATOM   3352  CB  ARG A 238     113.675 -28.198 -41.587  1.00  0.00           C  
ATOM   3353  CG  ARG A 238     112.980 -27.626 -40.362  1.00  0.00           C  
ATOM   3354  CD  ARG A 238     112.231 -28.671 -39.617  1.00  0.00           C  
ATOM   3355  NE  ARG A 238     111.583 -28.133 -38.432  1.00  0.00           N  
ATOM   3356  CZ  ARG A 238     110.762 -28.833 -37.625  1.00  0.00           C  
ATOM   3357  NH1 ARG A 238     110.500 -30.094 -37.888  1.00  0.00           N1+
ATOM   3358  NH2 ARG A 238     110.220 -28.252 -36.569  1.00  0.00           N  
ATOM   3359  H   ARG A 238     112.539 -26.535 -43.156  1.00  0.00           H  
ATOM   3360  HA  ARG A 238     115.055 -26.576 -41.753  1.00  0.00           H  
ATOM   3361 1HB  ARG A 238     112.915 -28.675 -42.204  1.00  0.00           H  
ATOM   3362 2HB  ARG A 238     114.356 -28.977 -41.247  1.00  0.00           H  
ATOM   3363 1HG  ARG A 238     113.722 -27.193 -39.691  1.00  0.00           H  
ATOM   3364 2HG  ARG A 238     112.275 -26.853 -40.670  1.00  0.00           H  
ATOM   3365 1HD  ARG A 238     111.464 -29.097 -40.262  1.00  0.00           H  
ATOM   3366 2HD  ARG A 238     112.918 -29.456 -39.303  1.00  0.00           H  
ATOM   3367  HE  ARG A 238     111.760 -27.165 -38.198  1.00  0.00           H  
ATOM   3368 1HH1 ARG A 238     110.915 -30.539 -38.695  1.00  0.00           H  
ATOM   3369 2HH1 ARG A 238     109.885 -30.619 -37.283  1.00  0.00           H  
ATOM   3370 1HH2 ARG A 238     110.421 -27.282 -36.367  1.00  0.00           H  
ATOM   3371 2HH2 ARG A 238     109.605 -28.776 -35.964  1.00  0.00           H  
ATOM   3372  N   SER A 239     114.797 -28.339 -44.519  1.00  0.00           N  
ATOM   3373  CA  SER A 239     115.561 -29.071 -45.524  1.00  0.00           C  
ATOM   3374  C   SER A 239     116.551 -28.162 -46.236  1.00  0.00           C  
ATOM   3375  O   SER A 239     116.289 -26.975 -46.431  1.00  0.00           O  
ATOM   3376  CB  SER A 239     114.624 -29.702 -46.536  1.00  0.00           C  
ATOM   3377  OG  SER A 239     115.343 -30.331 -47.561  1.00  0.00           O  
ATOM   3378  H   SER A 239     113.818 -28.152 -44.685  1.00  0.00           H  
ATOM   3379  HA  SER A 239     116.122 -29.862 -45.023  1.00  0.00           H  
ATOM   3380 1HB  SER A 239     113.985 -30.430 -46.036  1.00  0.00           H  
ATOM   3381 2HB  SER A 239     113.977 -28.935 -46.959  1.00  0.00           H  
ATOM   3382  HG  SER A 239     114.686 -30.703 -48.154  1.00  0.00           H  
ATOM   3383  N   THR A 240     117.691 -28.725 -46.623  1.00  0.00           N  
ATOM   3384  CA  THR A 240     118.671 -27.998 -47.424  1.00  0.00           C  
ATOM   3385  C   THR A 240     118.736 -28.545 -48.843  1.00  0.00           C  
ATOM   3386  O   THR A 240     119.609 -28.167 -49.625  1.00  0.00           O  
ATOM   3387  CB  THR A 240     120.069 -28.061 -46.781  1.00  0.00           C  
ATOM   3388  CG2 THR A 240     120.046 -27.443 -45.392  1.00  0.00           C  
ATOM   3389  OG1 THR A 240     120.493 -29.427 -46.686  1.00  0.00           O  
ATOM   3390  H   THR A 240     117.884 -29.679 -46.356  1.00  0.00           H  
ATOM   3391  HA  THR A 240     118.366 -26.953 -47.479  1.00  0.00           H  
ATOM   3392  HB  THR A 240     120.780 -27.517 -47.403  1.00  0.00           H  
ATOM   3393  HG1 THR A 240     120.825 -29.719 -47.538  1.00  0.00           H  
ATOM   3394 1HG2 THR A 240     121.042 -27.496 -44.953  1.00  0.00           H  
ATOM   3395 2HG2 THR A 240     119.735 -26.401 -45.462  1.00  0.00           H  
ATOM   3396 3HG2 THR A 240     119.344 -27.989 -44.763  1.00  0.00           H  
ATOM   3397  N   ASP A 241     117.809 -29.436 -49.173  1.00  0.00           N  
ATOM   3398  CA  ASP A 241     117.778 -30.061 -50.489  1.00  0.00           C  
ATOM   3399  C   ASP A 241     116.996 -29.214 -51.482  1.00  0.00           C  
ATOM   3400  O   ASP A 241     115.801 -28.976 -51.305  1.00  0.00           O  
ATOM   3401  CB  ASP A 241     117.161 -31.459 -50.406  1.00  0.00           C  
ATOM   3402  CG  ASP A 241     117.216 -32.212 -51.728  1.00  0.00           C  
ATOM   3403  OD1 ASP A 241     117.602 -31.621 -52.709  1.00  0.00           O  
ATOM   3404  OD2 ASP A 241     116.873 -33.369 -51.745  1.00  0.00           O1-
ATOM   3405  H   ASP A 241     117.106 -29.688 -48.492  1.00  0.00           H  
ATOM   3406  HA  ASP A 241     118.802 -30.154 -50.852  1.00  0.00           H  
ATOM   3407 1HB  ASP A 241     117.685 -32.044 -49.649  1.00  0.00           H  
ATOM   3408 2HB  ASP A 241     116.119 -31.379 -50.093  1.00  0.00           H  
ATOM   3409  N   SER A 242     117.675 -28.758 -52.530  1.00  0.00           N  
ATOM   3410  CA  SER A 242     117.064 -27.874 -53.516  1.00  0.00           C  
ATOM   3411  C   SER A 242     115.901 -28.554 -54.222  1.00  0.00           C  
ATOM   3412  O   SER A 242     114.964 -27.895 -54.673  1.00  0.00           O  
ATOM   3413  CB  SER A 242     118.097 -27.434 -54.534  1.00  0.00           C  
ATOM   3414  OG  SER A 242     119.081 -26.634 -53.938  1.00  0.00           O  
ATOM   3415  H   SER A 242     118.640 -29.032 -52.646  1.00  0.00           H  
ATOM   3416  HA  SER A 242     116.681 -26.992 -52.999  1.00  0.00           H  
ATOM   3417 1HB  SER A 242     118.561 -28.312 -54.984  1.00  0.00           H  
ATOM   3418 2HB  SER A 242     117.607 -26.878 -55.332  1.00  0.00           H  
ATOM   3419  HG  SER A 242     119.690 -26.395 -54.641  1.00  0.00           H  
ATOM   3420  N   ASP A 243     115.966 -29.879 -54.318  1.00  0.00           N  
ATOM   3421  CA  ASP A 243     114.903 -30.653 -54.943  1.00  0.00           C  
ATOM   3422  C   ASP A 243     113.608 -30.556 -54.148  1.00  0.00           C  
ATOM   3423  O   ASP A 243     112.526 -30.426 -54.720  1.00  0.00           O  
ATOM   3424  CB  ASP A 243     115.317 -32.121 -55.078  1.00  0.00           C  
ATOM   3425  CG  ASP A 243     116.372 -32.343 -56.153  1.00  0.00           C  
ATOM   3426  OD1 ASP A 243     116.561 -31.465 -56.962  1.00  0.00           O  
ATOM   3427  OD2 ASP A 243     116.978 -33.387 -56.156  1.00  0.00           O1-
ATOM   3428  H   ASP A 243     116.773 -30.360 -53.947  1.00  0.00           H  
ATOM   3429  HA  ASP A 243     114.722 -30.250 -55.940  1.00  0.00           H  
ATOM   3430 1HB  ASP A 243     115.710 -32.477 -54.125  1.00  0.00           H  
ATOM   3431 2HB  ASP A 243     114.442 -32.725 -55.317  1.00  0.00           H  
ATOM   3432  N   VAL A 244     113.724 -30.619 -52.825  1.00  0.00           N  
ATOM   3433  CA  VAL A 244     112.573 -30.444 -51.946  1.00  0.00           C  
ATOM   3434  C   VAL A 244     111.997 -29.042 -52.066  1.00  0.00           C  
ATOM   3435  O   VAL A 244     110.780 -28.861 -52.101  1.00  0.00           O  
ATOM   3436  CB  VAL A 244     112.972 -30.707 -50.481  1.00  0.00           C  
ATOM   3437  CG1 VAL A 244     111.849 -30.297 -49.541  1.00  0.00           C  
ATOM   3438  CG2 VAL A 244     113.323 -32.175 -50.296  1.00  0.00           C  
ATOM   3439  H   VAL A 244     114.632 -30.792 -52.418  1.00  0.00           H  
ATOM   3440  HA  VAL A 244     111.805 -31.164 -52.234  1.00  0.00           H  
ATOM   3441  HB  VAL A 244     113.838 -30.092 -50.235  1.00  0.00           H  
ATOM   3442 1HG1 VAL A 244     112.148 -30.489 -48.511  1.00  0.00           H  
ATOM   3443 2HG1 VAL A 244     111.639 -29.235 -49.666  1.00  0.00           H  
ATOM   3444 3HG1 VAL A 244     110.953 -30.874 -49.771  1.00  0.00           H  
ATOM   3445 1HG2 VAL A 244     113.606 -32.353 -49.258  1.00  0.00           H  
ATOM   3446 2HG2 VAL A 244     112.459 -32.790 -50.548  1.00  0.00           H  
ATOM   3447 3HG2 VAL A 244     114.157 -32.435 -50.948  1.00  0.00           H  
ATOM   3448  N   LEU A 245     112.875 -28.046 -52.130  1.00  0.00           N  
ATOM   3449  CA  LEU A 245     112.455 -26.658 -52.256  1.00  0.00           C  
ATOM   3450  C   LEU A 245     111.650 -26.437 -53.530  1.00  0.00           C  
ATOM   3451  O   LEU A 245     110.649 -25.721 -53.526  1.00  0.00           O  
ATOM   3452  CB  LEU A 245     113.678 -25.733 -52.250  1.00  0.00           C  
ATOM   3453  CG  LEU A 245     114.468 -25.683 -50.936  1.00  0.00           C  
ATOM   3454  CD1 LEU A 245     115.730 -24.854 -51.133  1.00  0.00           C  
ATOM   3455  CD2 LEU A 245     113.593 -25.094 -49.839  1.00  0.00           C  
ATOM   3456  H   LEU A 245     113.861 -28.260 -52.091  1.00  0.00           H  
ATOM   3457  HA  LEU A 245     111.823 -26.409 -51.404  1.00  0.00           H  
ATOM   3458 1HB  LEU A 245     114.361 -26.055 -53.035  1.00  0.00           H  
ATOM   3459 2HB  LEU A 245     113.349 -24.719 -52.477  1.00  0.00           H  
ATOM   3460  HG  LEU A 245     114.772 -26.691 -50.655  1.00  0.00           H  
ATOM   3461 1HD1 LEU A 245     116.292 -24.818 -50.199  1.00  0.00           H  
ATOM   3462 2HD1 LEU A 245     116.347 -25.308 -51.908  1.00  0.00           H  
ATOM   3463 3HD1 LEU A 245     115.458 -23.842 -51.430  1.00  0.00           H  
ATOM   3464 1HD2 LEU A 245     114.154 -25.059 -48.905  1.00  0.00           H  
ATOM   3465 2HD2 LEU A 245     113.289 -24.085 -50.118  1.00  0.00           H  
ATOM   3466 3HD2 LEU A 245     112.707 -25.716 -49.708  1.00  0.00           H  
ATOM   3467  N   GLU A 246     112.094 -27.057 -54.618  1.00  0.00           N  
ATOM   3468  CA  GLU A 246     111.375 -26.992 -55.885  1.00  0.00           C  
ATOM   3469  C   GLU A 246     109.993 -27.621 -55.766  1.00  0.00           C  
ATOM   3470  O   GLU A 246     108.999 -27.049 -56.215  1.00  0.00           O  
ATOM   3471  CB  GLU A 246     112.171 -27.694 -56.988  1.00  0.00           C  
ATOM   3472  CG  GLU A 246     113.372 -26.907 -57.493  1.00  0.00           C  
ATOM   3473  CD  GLU A 246     114.202 -27.678 -58.482  1.00  0.00           C  
ATOM   3474  OE1 GLU A 246     113.949 -28.845 -58.659  1.00  0.00           O  
ATOM   3475  OE2 GLU A 246     115.091 -27.098 -59.061  1.00  0.00           O1-
ATOM   3476  H   GLU A 246     112.952 -27.587 -54.566  1.00  0.00           H  
ATOM   3477  HA  GLU A 246     111.249 -25.944 -56.158  1.00  0.00           H  
ATOM   3478 1HB  GLU A 246     112.532 -28.655 -56.621  1.00  0.00           H  
ATOM   3479 2HB  GLU A 246     111.519 -27.891 -57.838  1.00  0.00           H  
ATOM   3480 1HG  GLU A 246     113.020 -25.991 -57.968  1.00  0.00           H  
ATOM   3481 2HG  GLU A 246     113.994 -26.627 -56.644  1.00  0.00           H  
ATOM   3482  N   ILE A 247     109.934 -28.799 -55.159  1.00  0.00           N  
ATOM   3483  CA  ILE A 247     108.683 -29.536 -55.029  1.00  0.00           C  
ATOM   3484  C   ILE A 247     107.652 -28.739 -54.243  1.00  0.00           C  
ATOM   3485  O   ILE A 247     106.515 -28.571 -54.685  1.00  0.00           O  
ATOM   3486  CB  ILE A 247     108.914 -30.894 -54.341  1.00  0.00           C  
ATOM   3487  CG1 ILE A 247     109.696 -31.833 -55.263  1.00  0.00           C  
ATOM   3488  CG2 ILE A 247     107.588 -31.520 -53.939  1.00  0.00           C  
ATOM   3489  CD1 ILE A 247     110.243 -33.058 -54.565  1.00  0.00           C  
ATOM   3490  H   ILE A 247     110.780 -29.195 -54.776  1.00  0.00           H  
ATOM   3491  HA  ILE A 247     108.284 -29.719 -56.026  1.00  0.00           H  
ATOM   3492  HB  ILE A 247     109.522 -30.751 -53.448  1.00  0.00           H  
ATOM   3493 1HG1 ILE A 247     109.052 -32.163 -56.077  1.00  0.00           H  
ATOM   3494 2HG1 ILE A 247     110.533 -31.294 -55.708  1.00  0.00           H  
ATOM   3495 1HG2 ILE A 247     107.769 -32.479 -53.455  1.00  0.00           H  
ATOM   3496 2HG2 ILE A 247     107.068 -30.858 -53.248  1.00  0.00           H  
ATOM   3497 3HG2 ILE A 247     106.974 -31.672 -54.827  1.00  0.00           H  
ATOM   3498 1HD1 ILE A 247     110.785 -33.674 -55.283  1.00  0.00           H  
ATOM   3499 2HD1 ILE A 247     110.920 -32.751 -53.768  1.00  0.00           H  
ATOM   3500 3HD1 ILE A 247     109.421 -33.633 -54.142  1.00  0.00           H  
ATOM   3501  N   VAL A 248     108.057 -28.248 -53.074  1.00  0.00           N  
ATOM   3502  CA  VAL A 248     107.145 -27.530 -52.190  1.00  0.00           C  
ATOM   3503  C   VAL A 248     106.654 -26.240 -52.832  1.00  0.00           C  
ATOM   3504  O   VAL A 248     105.467 -25.919 -52.774  1.00  0.00           O  
ATOM   3505  CB  VAL A 248     107.841 -27.202 -50.855  1.00  0.00           C  
ATOM   3506  CG1 VAL A 248     106.983 -26.260 -50.024  1.00  0.00           C  
ATOM   3507  CG2 VAL A 248     108.128 -28.486 -50.092  1.00  0.00           C  
ATOM   3508  H   VAL A 248     109.018 -28.374 -52.792  1.00  0.00           H  
ATOM   3509  HA  VAL A 248     106.284 -28.169 -51.987  1.00  0.00           H  
ATOM   3510  HB  VAL A 248     108.778 -26.685 -51.063  1.00  0.00           H  
ATOM   3511 1HG1 VAL A 248     107.491 -26.039 -49.085  1.00  0.00           H  
ATOM   3512 2HG1 VAL A 248     106.821 -25.334 -50.575  1.00  0.00           H  
ATOM   3513 3HG1 VAL A 248     106.024 -26.732 -49.814  1.00  0.00           H  
ATOM   3514 1HG2 VAL A 248     108.621 -28.247 -49.150  1.00  0.00           H  
ATOM   3515 2HG2 VAL A 248     107.192 -29.006 -49.890  1.00  0.00           H  
ATOM   3516 3HG2 VAL A 248     108.778 -29.127 -50.689  1.00  0.00           H  
ATOM   3517  N   LYS A 249     107.573 -25.503 -53.444  1.00  0.00           N  
ATOM   3518  CA  LYS A 249     107.228 -24.267 -54.141  1.00  0.00           C  
ATOM   3519  C   LYS A 249     106.209 -24.525 -55.243  1.00  0.00           C  
ATOM   3520  O   LYS A 249     105.209 -23.816 -55.355  1.00  0.00           O  
ATOM   3521  CB  LYS A 249     108.480 -23.613 -54.726  1.00  0.00           C  
ATOM   3522  CG  LYS A 249     108.223 -22.297 -55.448  1.00  0.00           C  
ATOM   3523  CD  LYS A 249     109.526 -21.643 -55.886  1.00  0.00           C  
ATOM   3524  CE  LYS A 249     109.268 -20.366 -56.672  1.00  0.00           C  
ATOM   3525  NZ  LYS A 249     110.534 -19.683 -57.055  1.00  0.00           N1+
ATOM   3526  H   LYS A 249     108.536 -25.806 -53.427  1.00  0.00           H  
ATOM   3527  HA  LYS A 249     106.778 -23.580 -53.424  1.00  0.00           H  
ATOM   3528 1HB  LYS A 249     109.198 -23.421 -53.927  1.00  0.00           H  
ATOM   3529 2HB  LYS A 249     108.952 -24.296 -55.432  1.00  0.00           H  
ATOM   3530 1HG  LYS A 249     107.605 -22.480 -56.328  1.00  0.00           H  
ATOM   3531 2HG  LYS A 249     107.689 -21.616 -54.786  1.00  0.00           H  
ATOM   3532 1HD  LYS A 249     110.126 -21.404 -55.007  1.00  0.00           H  
ATOM   3533 2HD  LYS A 249     110.089 -22.336 -56.511  1.00  0.00           H  
ATOM   3534 1HE  LYS A 249     108.709 -20.602 -57.576  1.00  0.00           H  
ATOM   3535 2HE  LYS A 249     108.670 -19.682 -56.069  1.00  0.00           H  
ATOM   3536 1HZ  LYS A 249     110.320 -18.843 -57.573  1.00  0.00           H  
ATOM   3537 2HZ  LYS A 249     111.053 -19.442 -56.222  1.00  0.00           H  
ATOM   3538 3HZ  LYS A 249     111.089 -20.301 -57.630  1.00  0.00           H  
ATOM   3539  N   ASP A 250     106.468 -25.545 -56.056  1.00  0.00           N  
ATOM   3540  CA  ASP A 250     105.583 -25.888 -57.161  1.00  0.00           C  
ATOM   3541  C   ASP A 250     104.217 -26.338 -56.653  1.00  0.00           C  
ATOM   3542  O   ASP A 250     103.188 -26.026 -57.252  1.00  0.00           O  
ATOM   3543  CB  ASP A 250     106.204 -26.991 -58.021  1.00  0.00           C  
ATOM   3544  CG  ASP A 250     107.369 -26.496 -58.868  1.00  0.00           C  
ATOM   3545  OD1 ASP A 250     107.514 -25.305 -59.006  1.00  0.00           O  
ATOM   3546  OD2 ASP A 250     108.104 -27.315 -59.368  1.00  0.00           O1-
ATOM   3547  H   ASP A 250     107.300 -26.096 -55.903  1.00  0.00           H  
ATOM   3548  HA  ASP A 250     105.442 -25.002 -57.779  1.00  0.00           H  
ATOM   3549 1HB  ASP A 250     106.557 -27.798 -57.380  1.00  0.00           H  
ATOM   3550 2HB  ASP A 250     105.444 -27.407 -58.683  1.00  0.00           H  
ATOM   3551  N   ALA A 251     104.217 -27.073 -55.547  1.00  0.00           N  
ATOM   3552  CA  ALA A 251     102.978 -27.534 -54.932  1.00  0.00           C  
ATOM   3553  C   ALA A 251     102.125 -26.360 -54.470  1.00  0.00           C  
ATOM   3554  O   ALA A 251     100.905 -26.363 -54.637  1.00  0.00           O  
ATOM   3555  CB  ALA A 251     103.279 -28.461 -53.763  1.00  0.00           C  
ATOM   3556  H   ALA A 251     105.099 -27.319 -55.121  1.00  0.00           H  
ATOM   3557  HA  ALA A 251     102.411 -28.084 -55.683  1.00  0.00           H  
ATOM   3558 1HB  ALA A 251     102.344 -28.796 -53.314  1.00  0.00           H  
ATOM   3559 2HB  ALA A 251     103.839 -29.326 -54.120  1.00  0.00           H  
ATOM   3560 3HB  ALA A 251     103.868 -27.929 -53.019  1.00  0.00           H  
ATOM   3561  N   LEU A 252     102.773 -25.356 -53.888  1.00  0.00           N  
ATOM   3562  CA  LEU A 252     102.078 -24.160 -53.427  1.00  0.00           C  
ATOM   3563  C   LEU A 252     101.536 -23.355 -54.599  1.00  0.00           C  
ATOM   3564  O   LEU A 252     100.429 -22.819 -54.537  1.00  0.00           O  
ATOM   3565  CB  LEU A 252     103.022 -23.286 -52.592  1.00  0.00           C  
ATOM   3566  CG  LEU A 252     103.416 -23.853 -51.222  1.00  0.00           C  
ATOM   3567  CD1 LEU A 252     104.527 -23.003 -50.621  1.00  0.00           C  
ATOM   3568  CD2 LEU A 252     102.196 -23.880 -50.313  1.00  0.00           C  
ATOM   3569  H   LEU A 252     103.773 -25.424 -53.761  1.00  0.00           H  
ATOM   3570  HA  LEU A 252     101.239 -24.466 -52.803  1.00  0.00           H  
ATOM   3571 1HB  LEU A 252     103.937 -23.123 -53.158  1.00  0.00           H  
ATOM   3572 2HB  LEU A 252     102.545 -22.320 -52.425  1.00  0.00           H  
ATOM   3573  HG  LEU A 252     103.800 -24.866 -51.344  1.00  0.00           H  
ATOM   3574 1HD1 LEU A 252     104.808 -23.406 -49.648  1.00  0.00           H  
ATOM   3575 2HD1 LEU A 252     105.394 -23.017 -51.282  1.00  0.00           H  
ATOM   3576 3HD1 LEU A 252     104.178 -21.978 -50.501  1.00  0.00           H  
ATOM   3577 1HD2 LEU A 252     102.476 -24.284 -49.340  1.00  0.00           H  
ATOM   3578 2HD2 LEU A 252     101.812 -22.867 -50.189  1.00  0.00           H  
ATOM   3579 3HD2 LEU A 252     101.425 -24.508 -50.758  1.00  0.00           H  
ATOM   3580  N   GLU A 253     102.320 -23.271 -55.668  1.00  0.00           N  
ATOM   3581  CA  GLU A 253     101.887 -22.594 -56.885  1.00  0.00           C  
ATOM   3582  C   GLU A 253     100.667 -23.273 -57.490  1.00  0.00           C  
ATOM   3583  O   GLU A 253      99.680 -22.617 -57.822  1.00  0.00           O  
ATOM   3584  CB  GLU A 253     103.023 -22.560 -57.910  1.00  0.00           C  
ATOM   3585  CG  GLU A 253     102.692 -21.806 -59.190  1.00  0.00           C  
ATOM   3586  CD  GLU A 253     103.829 -21.796 -60.174  1.00  0.00           C  
ATOM   3587  OE1 GLU A 253     104.260 -22.854 -60.565  1.00  0.00           O  
ATOM   3588  OE2 GLU A 253     104.266 -20.729 -60.534  1.00  0.00           O1-
ATOM   3589  H   GLU A 253     103.239 -23.688 -55.637  1.00  0.00           H  
ATOM   3590  HA  GLU A 253     101.614 -21.569 -56.632  1.00  0.00           H  
ATOM   3591 1HB  GLU A 253     103.901 -22.092 -57.464  1.00  0.00           H  
ATOM   3592 2HB  GLU A 253     103.298 -23.578 -58.183  1.00  0.00           H  
ATOM   3593 1HG  GLU A 253     101.825 -22.272 -59.659  1.00  0.00           H  
ATOM   3594 2HG  GLU A 253     102.427 -20.781 -58.938  1.00  0.00           H  
ATOM   3595  N   LEU A 254     100.738 -24.593 -57.632  1.00  0.00           N  
ATOM   3596  CA  LEU A 254      99.606 -25.375 -58.115  1.00  0.00           C  
ATOM   3597  C   LEU A 254      98.394 -25.206 -57.210  1.00  0.00           C  
ATOM   3598  O   LEU A 254      97.275 -25.010 -57.684  1.00  0.00           O  
ATOM   3599  CB  LEU A 254      99.984 -26.859 -58.200  1.00  0.00           C  
ATOM   3600  CG  LEU A 254      98.855 -27.811 -58.614  1.00  0.00           C  
ATOM   3601  CD1 LEU A 254      98.399 -27.475 -60.027  1.00  0.00           C  
ATOM   3602  CD2 LEU A 254      99.343 -29.249 -58.523  1.00  0.00           C  
ATOM   3603  H   LEU A 254     101.599 -25.066 -57.399  1.00  0.00           H  
ATOM   3604  HA  LEU A 254      99.342 -25.022 -59.111  1.00  0.00           H  
ATOM   3605 1HB  LEU A 254     100.792 -26.970 -58.922  1.00  0.00           H  
ATOM   3606 2HB  LEU A 254     100.349 -27.181 -57.225  1.00  0.00           H  
ATOM   3607  HG  LEU A 254      98.002 -27.675 -57.948  1.00  0.00           H  
ATOM   3608 1HD1 LEU A 254      97.596 -28.151 -60.321  1.00  0.00           H  
ATOM   3609 2HD1 LEU A 254      98.036 -26.448 -60.059  1.00  0.00           H  
ATOM   3610 3HD1 LEU A 254      99.236 -27.586 -60.715  1.00  0.00           H  
ATOM   3611 1HD2 LEU A 254      98.540 -29.925 -58.817  1.00  0.00           H  
ATOM   3612 2HD2 LEU A 254     100.195 -29.386 -59.190  1.00  0.00           H  
ATOM   3613 3HD2 LEU A 254      99.646 -29.466 -57.499  1.00  0.00           H  
ATOM   3614  N   ALA A 255      98.621 -25.282 -55.903  1.00  0.00           N  
ATOM   3615  CA  ALA A 255      97.549 -25.127 -54.926  1.00  0.00           C  
ATOM   3616  C   ALA A 255      96.887 -23.758 -55.049  1.00  0.00           C  
ATOM   3617  O   ALA A 255      95.667 -23.636 -54.941  1.00  0.00           O  
ATOM   3618  CB  ALA A 255      98.083 -25.333 -53.516  1.00  0.00           C  
ATOM   3619  H   ALA A 255      99.562 -25.453 -55.577  1.00  0.00           H  
ATOM   3620  HA  ALA A 255      96.792 -25.884 -55.131  1.00  0.00           H  
ATOM   3621 1HB  ALA A 255      97.271 -25.214 -52.799  1.00  0.00           H  
ATOM   3622 2HB  ALA A 255      98.501 -26.335 -53.429  1.00  0.00           H  
ATOM   3623 3HB  ALA A 255      98.859 -24.597 -53.311  1.00  0.00           H  
ATOM   3624  N   LYS A 256      97.699 -22.734 -55.274  1.00  0.00           N  
ATOM   3625  CA  LYS A 256      97.193 -21.372 -55.418  1.00  0.00           C  
ATOM   3626  C   LYS A 256      96.340 -21.233 -56.673  1.00  0.00           C  
ATOM   3627  O   LYS A 256      95.284 -20.601 -56.651  1.00  0.00           O  
ATOM   3628  CB  LYS A 256      98.349 -20.371 -55.455  1.00  0.00           C  
ATOM   3629  CG  LYS A 256      97.916 -18.911 -55.486  1.00  0.00           C  
ATOM   3630  CD  LYS A 256      99.115 -17.978 -55.414  1.00  0.00           C  
ATOM   3631  CE  LYS A 256      98.683 -16.519 -55.430  1.00  0.00           C  
ATOM   3632  NZ  LYS A 256      99.847 -15.593 -55.368  1.00  0.00           N1+
ATOM   3633  H   LYS A 256      98.692 -22.900 -55.348  1.00  0.00           H  
ATOM   3634  HA  LYS A 256      96.562 -21.145 -54.559  1.00  0.00           H  
ATOM   3635 1HB  LYS A 256      98.982 -20.514 -54.578  1.00  0.00           H  
ATOM   3636 2HB  LYS A 256      98.963 -20.557 -56.336  1.00  0.00           H  
ATOM   3637 1HG  LYS A 256      97.367 -18.714 -56.408  1.00  0.00           H  
ATOM   3638 2HG  LYS A 256      97.258 -18.709 -54.642  1.00  0.00           H  
ATOM   3639 1HD  LYS A 256      99.674 -18.173 -54.498  1.00  0.00           H  
ATOM   3640 2HD  LYS A 256      99.771 -18.162 -56.265  1.00  0.00           H  
ATOM   3641 1HE  LYS A 256      98.121 -16.316 -56.340  1.00  0.00           H  
ATOM   3642 2HE  LYS A 256      98.034 -16.322 -54.577  1.00  0.00           H  
ATOM   3643 1HZ  LYS A 256      99.519 -14.638 -55.380  1.00  0.00           H  
ATOM   3644 2HZ  LYS A 256     100.366 -15.760 -54.517  1.00  0.00           H  
ATOM   3645 3HZ  LYS A 256     100.447 -15.753 -56.165  1.00  0.00           H  
ATOM   3646  N   GLN A 257      96.803 -21.827 -57.766  1.00  0.00           N  
ATOM   3647  CA  GLN A 257      96.103 -21.736 -59.043  1.00  0.00           C  
ATOM   3648  C   GLN A 257      94.802 -22.529 -59.014  1.00  0.00           C  
ATOM   3649  O   GLN A 257      93.764 -22.056 -59.478  1.00  0.00           O  
ATOM   3650  CB  GLN A 257      96.996 -22.236 -60.182  1.00  0.00           C  
ATOM   3651  CG  GLN A 257      98.171 -21.327 -60.497  1.00  0.00           C  
ATOM   3652  CD  GLN A 257      99.081 -21.906 -61.564  1.00  0.00           C  
ATOM   3653  NE2 GLN A 257      99.759 -21.033 -62.300  1.00  0.00           N  
ATOM   3654  OE1 GLN A 257      99.174 -23.126 -61.725  1.00  0.00           O  
ATOM   3655  H   GLN A 257      97.662 -22.356 -57.713  1.00  0.00           H  
ATOM   3656  HA  GLN A 257      95.856 -20.690 -59.228  1.00  0.00           H  
ATOM   3657 1HB  GLN A 257      97.390 -23.221 -59.930  1.00  0.00           H  
ATOM   3658 2HB  GLN A 257      96.401 -22.344 -61.089  1.00  0.00           H  
ATOM   3659 1HG  GLN A 257      97.792 -20.370 -60.854  1.00  0.00           H  
ATOM   3660 2HG  GLN A 257      98.758 -21.181 -59.590  1.00  0.00           H  
ATOM   3661 1HE2 GLN A 257     100.375 -21.356 -63.019  1.00  0.00           H  
ATOM   3662 2HE2 GLN A 257      99.654 -20.052 -62.135  1.00  0.00           H  
ATOM   3663  N   SER A 258      94.865 -23.738 -58.465  1.00  0.00           N  
ATOM   3664  CA  SER A 258      93.721 -24.641 -58.463  1.00  0.00           C  
ATOM   3665  C   SER A 258      92.658 -24.178 -57.470  1.00  0.00           C  
ATOM   3666  O   SER A 258      92.977 -23.644 -56.408  1.00  0.00           O  
ATOM   3667  CB  SER A 258      94.169 -26.049 -58.121  1.00  0.00           C  
ATOM   3668  OG  SER A 258      93.073 -26.918 -58.036  1.00  0.00           O  
ATOM   3669  H   SER A 258      95.730 -24.038 -58.039  1.00  0.00           H  
ATOM   3670  HA  SER A 258      93.280 -24.645 -59.461  1.00  0.00           H  
ATOM   3671 1HB  SER A 258      94.861 -26.405 -58.883  1.00  0.00           H  
ATOM   3672 2HB  SER A 258      94.703 -26.040 -57.171  1.00  0.00           H  
ATOM   3673  HG  SER A 258      93.434 -27.778 -57.809  1.00  0.00           H  
ATOM   3674  N   THR A 259      91.393 -24.387 -57.825  1.00  0.00           N  
ATOM   3675  CA  THR A 259      90.290 -24.137 -56.905  1.00  0.00           C  
ATOM   3676  C   THR A 259      89.700 -25.443 -56.390  1.00  0.00           C  
ATOM   3677  O   THR A 259      88.711 -25.442 -55.657  1.00  0.00           O  
ATOM   3678  CB  THR A 259      89.186 -23.300 -57.578  1.00  0.00           C  
ATOM   3679  CG2 THR A 259      89.737 -21.956 -58.030  1.00  0.00           C  
ATOM   3680  OG1 THR A 259      88.670 -24.007 -58.713  1.00  0.00           O  
ATOM   3681  H   THR A 259      91.191 -24.728 -58.754  1.00  0.00           H  
ATOM   3682  HA  THR A 259      90.672 -23.579 -56.051  1.00  0.00           H  
ATOM   3683  HB  THR A 259      88.374 -23.133 -56.870  1.00  0.00           H  
ATOM   3684  HG1 THR A 259      88.045 -24.674 -58.416  1.00  0.00           H  
ATOM   3685 1HG2 THR A 259      88.943 -21.378 -58.502  1.00  0.00           H  
ATOM   3686 2HG2 THR A 259      90.120 -21.411 -57.168  1.00  0.00           H  
ATOM   3687 3HG2 THR A 259      90.543 -22.116 -58.745  1.00  0.00           H  
ATOM   3688  N   ASN A 260      90.309 -26.559 -56.773  1.00  0.00           N  
ATOM   3689  CA  ASN A 260      89.848 -27.874 -56.347  1.00  0.00           C  
ATOM   3690  C   ASN A 260      90.589 -28.342 -55.103  1.00  0.00           C  
ATOM   3691  O   ASN A 260      91.783 -28.636 -55.154  1.00  0.00           O  
ATOM   3692  CB  ASN A 260      90.000 -28.883 -57.470  1.00  0.00           C  
ATOM   3693  CG  ASN A 260      89.428 -30.229 -57.119  1.00  0.00           C  
ATOM   3694  ND2 ASN A 260      88.576 -30.741 -57.969  1.00  0.00           N  
ATOM   3695  OD1 ASN A 260      89.759 -30.805 -56.076  1.00  0.00           O  
ATOM   3696  H   ASN A 260      91.115 -26.493 -57.379  1.00  0.00           H  
ATOM   3697  HA  ASN A 260      88.791 -27.802 -56.085  1.00  0.00           H  
ATOM   3698 1HB  ASN A 260      89.500 -28.511 -58.364  1.00  0.00           H  
ATOM   3699 2HB  ASN A 260      91.057 -29.002 -57.711  1.00  0.00           H  
ATOM   3700 1HD2 ASN A 260      88.163 -31.634 -57.788  1.00  0.00           H  
ATOM   3701 2HD2 ASN A 260      88.337 -30.240 -58.801  1.00  0.00           H  
ATOM   3702  N   GLU A 261      89.875 -28.411 -53.983  1.00  0.00           N  
ATOM   3703  CA  GLU A 261      90.499 -28.646 -52.688  1.00  0.00           C  
ATOM   3704  C   GLU A 261      91.158 -30.020 -52.638  1.00  0.00           C  
ATOM   3705  O   GLU A 261      92.192 -30.199 -51.995  1.00  0.00           O  
ATOM   3706  CB  GLU A 261      89.464 -28.523 -51.568  1.00  0.00           C  
ATOM   3707  CG  GLU A 261      88.971 -27.104 -51.319  1.00  0.00           C  
ATOM   3708  CD  GLU A 261      87.940 -27.026 -50.229  1.00  0.00           C  
ATOM   3709  OE1 GLU A 261      87.869 -27.935 -49.437  1.00  0.00           O  
ATOM   3710  OE2 GLU A 261      87.221 -26.055 -50.187  1.00  0.00           O1-
ATOM   3711  H   GLU A 261      88.873 -28.296 -54.033  1.00  0.00           H  
ATOM   3712  HA  GLU A 261      91.272 -27.892 -52.534  1.00  0.00           H  
ATOM   3713 1HB  GLU A 261      88.598 -29.142 -51.803  1.00  0.00           H  
ATOM   3714 2HB  GLU A 261      89.890 -28.897 -50.636  1.00  0.00           H  
ATOM   3715 1HG  GLU A 261      89.821 -26.479 -51.046  1.00  0.00           H  
ATOM   3716 2HG  GLU A 261      88.548 -26.712 -52.243  1.00  0.00           H  
ATOM   3717  N   GLU A 262      90.554 -30.986 -53.318  1.00  0.00           N  
ATOM   3718  CA  GLU A 262      91.089 -32.340 -53.367  1.00  0.00           C  
ATOM   3719  C   GLU A 262      92.424 -32.379 -54.096  1.00  0.00           C  
ATOM   3720  O   GLU A 262      93.356 -33.061 -53.668  1.00  0.00           O  
ATOM   3721  CB  GLU A 262      90.096 -33.282 -54.052  1.00  0.00           C  
ATOM   3722  CG  GLU A 262      88.831 -33.554 -53.250  1.00  0.00           C  
ATOM   3723  CD  GLU A 262      89.106 -34.232 -51.936  1.00  0.00           C  
ATOM   3724  OE1 GLU A 262      89.945 -35.100 -51.901  1.00  0.00           O  
ATOM   3725  OE2 GLU A 262      88.477 -33.881 -50.966  1.00  0.00           O1-
ATOM   3726  H   GLU A 262      89.700 -30.776 -53.816  1.00  0.00           H  
ATOM   3727  HA  GLU A 262      91.250 -32.686 -52.345  1.00  0.00           H  
ATOM   3728 1HB  GLU A 262      89.799 -32.861 -55.013  1.00  0.00           H  
ATOM   3729 2HB  GLU A 262      90.579 -34.239 -54.250  1.00  0.00           H  
ATOM   3730 1HG  GLU A 262      88.324 -32.609 -53.059  1.00  0.00           H  
ATOM   3731 2HG  GLU A 262      88.165 -34.179 -53.843  1.00  0.00           H  
ATOM   3732  N   VAL A 263      92.512 -31.644 -55.198  1.00  0.00           N  
ATOM   3733  CA  VAL A 263      93.780 -31.459 -55.898  1.00  0.00           C  
ATOM   3734  C   VAL A 263      94.801 -30.757 -55.011  1.00  0.00           C  
ATOM   3735  O   VAL A 263      95.964 -31.157 -54.951  1.00  0.00           O  
ATOM   3736  CB  VAL A 263      93.567 -30.634 -57.181  1.00  0.00           C  
ATOM   3737  CG1 VAL A 263      94.904 -30.192 -57.758  1.00  0.00           C  
ATOM   3738  CG2 VAL A 263      92.784 -31.451 -58.198  1.00  0.00           C  
ATOM   3739  H   VAL A 263      91.680 -31.202 -55.561  1.00  0.00           H  
ATOM   3740  HA  VAL A 263      94.170 -32.439 -56.172  1.00  0.00           H  
ATOM   3741  HB  VAL A 263      93.010 -29.730 -56.933  1.00  0.00           H  
ATOM   3742 1HG1 VAL A 263      94.734 -29.610 -58.665  1.00  0.00           H  
ATOM   3743 2HG1 VAL A 263      95.431 -29.579 -57.027  1.00  0.00           H  
ATOM   3744 3HG1 VAL A 263      95.504 -31.070 -57.998  1.00  0.00           H  
ATOM   3745 1HG2 VAL A 263      92.636 -30.861 -59.102  1.00  0.00           H  
ATOM   3746 2HG2 VAL A 263      93.339 -32.357 -58.441  1.00  0.00           H  
ATOM   3747 3HG2 VAL A 263      91.814 -31.720 -57.778  1.00  0.00           H  
ATOM   3748  N   ILE A 264      94.358 -29.709 -54.325  1.00  0.00           N  
ATOM   3749  CA  ILE A 264      95.236 -28.936 -53.455  1.00  0.00           C  
ATOM   3750  C   ILE A 264      95.832 -29.809 -52.355  1.00  0.00           C  
ATOM   3751  O   ILE A 264      97.037 -29.775 -52.107  1.00  0.00           O  
ATOM   3752  CB  ILE A 264      94.478 -27.755 -52.821  1.00  0.00           C  
ATOM   3753  CG1 ILE A 264      94.151 -26.700 -53.880  1.00  0.00           C  
ATOM   3754  CG2 ILE A 264      95.294 -27.145 -51.691  1.00  0.00           C  
ATOM   3755  CD1 ILE A 264      93.155 -25.661 -53.420  1.00  0.00           C  
ATOM   3756  H   ILE A 264      93.388 -29.441 -54.408  1.00  0.00           H  
ATOM   3757  HA  ILE A 264      96.054 -28.539 -54.054  1.00  0.00           H  
ATOM   3758  HB  ILE A 264      93.527 -28.106 -52.421  1.00  0.00           H  
ATOM   3759 1HG1 ILE A 264      95.066 -26.188 -54.178  1.00  0.00           H  
ATOM   3760 2HG1 ILE A 264      93.747 -27.188 -54.768  1.00  0.00           H  
ATOM   3761 1HG2 ILE A 264      94.744 -26.312 -51.255  1.00  0.00           H  
ATOM   3762 2HG2 ILE A 264      95.477 -27.899 -50.927  1.00  0.00           H  
ATOM   3763 3HG2 ILE A 264      96.246 -26.787 -52.083  1.00  0.00           H  
ATOM   3764 1HD1 ILE A 264      92.974 -24.948 -54.225  1.00  0.00           H  
ATOM   3765 2HD1 ILE A 264      92.218 -26.149 -53.150  1.00  0.00           H  
ATOM   3766 3HD1 ILE A 264      93.553 -25.134 -52.553  1.00  0.00           H  
ATOM   3767  N   LYS A 265      94.974 -30.589 -51.703  1.00  0.00           N  
ATOM   3768  CA  LYS A 265      95.407 -31.442 -50.601  1.00  0.00           C  
ATOM   3769  C   LYS A 265      96.433 -32.465 -51.066  1.00  0.00           C  
ATOM   3770  O   LYS A 265      97.445 -32.690 -50.402  1.00  0.00           O  
ATOM   3771  CB  LYS A 265      94.209 -32.152 -49.968  1.00  0.00           C  
ATOM   3772  CG  LYS A 265      93.335 -31.257 -49.099  1.00  0.00           C  
ATOM   3773  CD  LYS A 265      92.270 -32.064 -48.370  1.00  0.00           C  
ATOM   3774  CE  LYS A 265      91.187 -32.543 -49.325  1.00  0.00           C  
ATOM   3775  NZ  LYS A 265      90.077 -33.228 -48.609  1.00  0.00           N1+
ATOM   3776  H   LYS A 265      94.001 -30.593 -51.975  1.00  0.00           H  
ATOM   3777  HA  LYS A 265      95.880 -30.816 -49.844  1.00  0.00           H  
ATOM   3778 1HB  LYS A 265      93.580 -32.574 -50.753  1.00  0.00           H  
ATOM   3779 2HB  LYS A 265      94.560 -32.978 -49.350  1.00  0.00           H  
ATOM   3780 1HG  LYS A 265      93.956 -30.744 -48.364  1.00  0.00           H  
ATOM   3781 2HG  LYS A 265      92.847 -30.508 -49.723  1.00  0.00           H  
ATOM   3782 1HD  LYS A 265      92.732 -32.930 -47.894  1.00  0.00           H  
ATOM   3783 2HD  LYS A 265      91.813 -31.447 -47.597  1.00  0.00           H  
ATOM   3784 1HE  LYS A 265      90.780 -31.692 -49.870  1.00  0.00           H  
ATOM   3785 2HE  LYS A 265      91.618 -33.235 -50.048  1.00  0.00           H  
ATOM   3786 1HZ  LYS A 265      89.381 -33.530 -49.276  1.00  0.00           H  
ATOM   3787 2HZ  LYS A 265      90.440 -34.031 -48.115  1.00  0.00           H  
ATOM   3788 3HZ  LYS A 265      89.656 -32.590 -47.950  1.00  0.00           H  
ATOM   3789  N   LEU A 266      96.169 -33.084 -52.212  1.00  0.00           N  
ATOM   3790  CA  LEU A 266      97.064 -34.094 -52.762  1.00  0.00           C  
ATOM   3791  C   LEU A 266      98.417 -33.494 -53.119  1.00  0.00           C  
ATOM   3792  O   LEU A 266      99.460 -34.096 -52.867  1.00  0.00           O  
ATOM   3793  CB  LEU A 266      96.438 -34.737 -54.006  1.00  0.00           C  
ATOM   3794  CG  LEU A 266      95.234 -35.652 -53.748  1.00  0.00           C  
ATOM   3795  CD1 LEU A 266      94.570 -36.004 -55.072  1.00  0.00           C  
ATOM   3796  CD2 LEU A 266      95.694 -36.904 -53.017  1.00  0.00           C  
ATOM   3797  H   LEU A 266      95.326 -32.847 -52.715  1.00  0.00           H  
ATOM   3798  HA  LEU A 266      97.218 -34.866 -52.009  1.00  0.00           H  
ATOM   3799 1HB  LEU A 266      96.114 -33.946 -54.680  1.00  0.00           H  
ATOM   3800 2HB  LEU A 266      97.200 -35.328 -54.513  1.00  0.00           H  
ATOM   3801  HG  LEU A 266      94.500 -35.124 -53.137  1.00  0.00           H  
ATOM   3802 1HD1 LEU A 266      93.714 -36.654 -54.889  1.00  0.00           H  
ATOM   3803 2HD1 LEU A 266      94.233 -35.091 -55.564  1.00  0.00           H  
ATOM   3804 3HD1 LEU A 266      95.285 -36.519 -55.712  1.00  0.00           H  
ATOM   3805 1HD2 LEU A 266      94.838 -37.554 -52.833  1.00  0.00           H  
ATOM   3806 2HD2 LEU A 266      96.427 -37.433 -53.627  1.00  0.00           H  
ATOM   3807 3HD2 LEU A 266      96.149 -36.624 -52.067  1.00  0.00           H  
ATOM   3808  N   ALA A 267      98.396 -32.304 -53.708  1.00  0.00           N  
ATOM   3809  CA  ALA A 267      99.621 -31.621 -54.099  1.00  0.00           C  
ATOM   3810  C   ALA A 267     100.470 -31.269 -52.885  1.00  0.00           C  
ATOM   3811  O   ALA A 267     101.681 -31.488 -52.878  1.00  0.00           O  
ATOM   3812  CB  ALA A 267      99.295 -30.368 -54.898  1.00  0.00           C  
ATOM   3813  H   ALA A 267      97.507 -31.860 -53.888  1.00  0.00           H  
ATOM   3814  HA  ALA A 267     100.201 -32.299 -54.725  1.00  0.00           H  
ATOM   3815 1HB  ALA A 267     100.221 -29.869 -55.186  1.00  0.00           H  
ATOM   3816 2HB  ALA A 267      98.738 -30.643 -55.794  1.00  0.00           H  
ATOM   3817 3HB  ALA A 267      98.694 -29.694 -54.290  1.00  0.00           H  
ATOM   3818  N   LEU A 268      99.826 -30.721 -51.860  1.00  0.00           N  
ATOM   3819  CA  LEU A 268     100.533 -30.278 -50.663  1.00  0.00           C  
ATOM   3820  C   LEU A 268     101.005 -31.464 -49.830  1.00  0.00           C  
ATOM   3821  O   LEU A 268     102.104 -31.448 -49.276  1.00  0.00           O  
ATOM   3822  CB  LEU A 268      99.626 -29.379 -49.813  1.00  0.00           C  
ATOM   3823  CG  LEU A 268      99.188 -28.064 -50.471  1.00  0.00           C  
ATOM   3824  CD1 LEU A 268      98.149 -27.378 -49.594  1.00  0.00           C  
ATOM   3825  CD2 LEU A 268     100.402 -27.172 -50.681  1.00  0.00           C  
ATOM   3826  H   LEU A 268      98.823 -30.609 -51.910  1.00  0.00           H  
ATOM   3827  HA  LEU A 268     101.407 -29.704 -50.969  1.00  0.00           H  
ATOM   3828 1HB  LEU A 268      98.726 -29.936 -49.557  1.00  0.00           H  
ATOM   3829 2HB  LEU A 268     100.149 -29.129 -48.890  1.00  0.00           H  
ATOM   3830  HG  LEU A 268      98.722 -28.277 -51.434  1.00  0.00           H  
ATOM   3831 1HD1 LEU A 268      97.838 -26.444 -50.062  1.00  0.00           H  
ATOM   3832 2HD1 LEU A 268      97.284 -28.030 -49.477  1.00  0.00           H  
ATOM   3833 3HD1 LEU A 268      98.581 -27.167 -48.616  1.00  0.00           H  
ATOM   3834 1HD2 LEU A 268     100.091 -26.238 -51.150  1.00  0.00           H  
ATOM   3835 2HD2 LEU A 268     100.867 -26.958 -49.719  1.00  0.00           H  
ATOM   3836 3HD2 LEU A 268     101.120 -27.680 -51.326  1.00  0.00           H  
ATOM   3837  N   LYS A 269     100.167 -32.491 -49.747  1.00  0.00           N  
ATOM   3838  CA  LYS A 269     100.516 -33.711 -49.027  1.00  0.00           C  
ATOM   3839  C   LYS A 269     101.738 -34.382 -49.639  1.00  0.00           C  
ATOM   3840  O   LYS A 269     102.632 -34.835 -48.925  1.00  0.00           O  
ATOM   3841  CB  LYS A 269      99.334 -34.682 -49.014  1.00  0.00           C  
ATOM   3842  CG  LYS A 269      99.564 -35.941 -48.188  1.00  0.00           C  
ATOM   3843  CD  LYS A 269      98.297 -36.777 -48.093  1.00  0.00           C  
ATOM   3844  CE  LYS A 269      98.523 -38.034 -47.265  1.00  0.00           C  
ATOM   3845  NZ  LYS A 269      97.282 -38.844 -47.133  1.00  0.00           N1+
ATOM   3846  H   LYS A 269      99.264 -32.425 -50.194  1.00  0.00           H  
ATOM   3847  HA  LYS A 269     100.761 -33.447 -47.998  1.00  0.00           H  
ATOM   3848 1HB  LYS A 269      98.453 -34.177 -48.618  1.00  0.00           H  
ATOM   3849 2HB  LYS A 269      99.104 -34.989 -50.035  1.00  0.00           H  
ATOM   3850 1HG  LYS A 269     100.351 -36.539 -48.648  1.00  0.00           H  
ATOM   3851 2HG  LYS A 269      99.882 -35.664 -47.184  1.00  0.00           H  
ATOM   3852 1HD  LYS A 269      97.504 -36.187 -47.633  1.00  0.00           H  
ATOM   3853 2HD  LYS A 269      97.976 -37.067 -49.094  1.00  0.00           H  
ATOM   3854 1HE  LYS A 269      99.293 -38.644 -47.733  1.00  0.00           H  
ATOM   3855 2HE  LYS A 269      98.867 -37.755 -46.269  1.00  0.00           H  
ATOM   3856 1HZ  LYS A 269      97.474 -39.666 -46.578  1.00  0.00           H  
ATOM   3857 2HZ  LYS A 269      96.565 -38.293 -46.682  1.00  0.00           H  
ATOM   3858 3HZ  LYS A 269      96.964 -39.125 -48.049  1.00  0.00           H  
ATOM   3859  N   ALA A 270     101.770 -34.443 -50.967  1.00  0.00           N  
ATOM   3860  CA  ALA A 270     102.914 -34.991 -51.681  1.00  0.00           C  
ATOM   3861  C   ALA A 270     104.184 -34.208 -51.373  1.00  0.00           C  
ATOM   3862  O   ALA A 270     105.254 -34.789 -51.191  1.00  0.00           O  
ATOM   3863  CB  ALA A 270     102.647 -34.998 -53.179  1.00  0.00           C  
ATOM   3864  H   ALA A 270     100.979 -34.100 -51.493  1.00  0.00           H  
ATOM   3865  HA  ALA A 270     103.064 -36.016 -51.345  1.00  0.00           H  
ATOM   3866 1HB  ALA A 270     103.511 -35.411 -53.701  1.00  0.00           H  
ATOM   3867 2HB  ALA A 270     101.769 -35.609 -53.390  1.00  0.00           H  
ATOM   3868 3HB  ALA A 270     102.471 -33.979 -53.522  1.00  0.00           H  
ATOM   3869  N   ALA A 271     104.058 -32.887 -51.314  1.00  0.00           N  
ATOM   3870  CA  ALA A 271     105.187 -32.023 -50.990  1.00  0.00           C  
ATOM   3871  C   ALA A 271     105.702 -32.292 -49.580  1.00  0.00           C  
ATOM   3872  O   ALA A 271     106.909 -32.379 -49.356  1.00  0.00           O  
ATOM   3873  CB  ALA A 271     104.794 -30.561 -51.139  1.00  0.00           C  
ATOM   3874  H   ALA A 271     103.157 -32.470 -51.500  1.00  0.00           H  
ATOM   3875  HA  ALA A 271     105.994 -32.244 -51.688  1.00  0.00           H  
ATOM   3876 1HB  ALA A 271     105.647 -29.928 -50.894  1.00  0.00           H  
ATOM   3877 2HB  ALA A 271     104.484 -30.370 -52.166  1.00  0.00           H  
ATOM   3878 3HB  ALA A 271     103.970 -30.335 -50.464  1.00  0.00           H  
ATOM   3879  N   VAL A 272     104.778 -32.424 -48.634  1.00  0.00           N  
ATOM   3880  CA  VAL A 272     105.132 -32.727 -47.253  1.00  0.00           C  
ATOM   3881  C   VAL A 272     105.876 -34.053 -47.154  1.00  0.00           C  
ATOM   3882  O   VAL A 272     106.935 -34.137 -46.532  1.00  0.00           O  
ATOM   3883  CB  VAL A 272     103.866 -32.785 -46.377  1.00  0.00           C  
ATOM   3884  CG1 VAL A 272     104.187 -33.382 -45.015  1.00  0.00           C  
ATOM   3885  CG2 VAL A 272     103.274 -31.392 -46.230  1.00  0.00           C  
ATOM   3886  H   VAL A 272     103.805 -32.310 -48.879  1.00  0.00           H  
ATOM   3887  HA  VAL A 272     105.780 -31.934 -46.879  1.00  0.00           H  
ATOM   3888  HB  VAL A 272     103.137 -33.442 -46.852  1.00  0.00           H  
ATOM   3889 1HG1 VAL A 272     103.281 -33.416 -44.410  1.00  0.00           H  
ATOM   3890 2HG1 VAL A 272     104.575 -34.392 -45.143  1.00  0.00           H  
ATOM   3891 3HG1 VAL A 272     104.934 -32.766 -44.515  1.00  0.00           H  
ATOM   3892 1HG2 VAL A 272     102.379 -31.440 -45.610  1.00  0.00           H  
ATOM   3893 2HG2 VAL A 272     104.006 -30.734 -45.761  1.00  0.00           H  
ATOM   3894 3HG2 VAL A 272     103.014 -31.001 -47.214  1.00  0.00           H  
ATOM   3895  N   LEU A 273     105.317 -35.088 -47.770  1.00  0.00           N  
ATOM   3896  CA  LEU A 273     105.911 -36.418 -47.728  1.00  0.00           C  
ATOM   3897  C   LEU A 273     107.241 -36.452 -48.474  1.00  0.00           C  
ATOM   3898  O   LEU A 273     108.176 -37.139 -48.063  1.00  0.00           O  
ATOM   3899  CB  LEU A 273     104.949 -37.447 -48.336  1.00  0.00           C  
ATOM   3900  CG  LEU A 273     103.649 -37.684 -47.557  1.00  0.00           C  
ATOM   3901  CD1 LEU A 273     102.697 -38.522 -48.400  1.00  0.00           C  
ATOM   3902  CD2 LEU A 273     103.966 -38.376 -46.240  1.00  0.00           C  
ATOM   3903  H   LEU A 273     104.457 -34.949 -48.281  1.00  0.00           H  
ATOM   3904  HA  LEU A 273     106.094 -36.683 -46.687  1.00  0.00           H  
ATOM   3905 1HB  LEU A 273     104.679 -37.119 -49.339  1.00  0.00           H  
ATOM   3906 2HB  LEU A 273     105.467 -38.402 -48.416  1.00  0.00           H  
ATOM   3907  HG  LEU A 273     103.164 -36.728 -47.358  1.00  0.00           H  
ATOM   3908 1HD1 LEU A 273     101.774 -38.691 -47.847  1.00  0.00           H  
ATOM   3909 2HD1 LEU A 273     102.473 -37.995 -49.327  1.00  0.00           H  
ATOM   3910 3HD1 LEU A 273     103.163 -39.480 -48.630  1.00  0.00           H  
ATOM   3911 1HD2 LEU A 273     103.042 -38.544 -45.685  1.00  0.00           H  
ATOM   3912 2HD2 LEU A 273     104.450 -39.333 -46.438  1.00  0.00           H  
ATOM   3913 3HD2 LEU A 273     104.634 -37.747 -45.650  1.00  0.00           H  
ATOM   3914  N   ALA A 274     107.315 -35.706 -49.571  1.00  0.00           N  
ATOM   3915  CA  ALA A 274     108.546 -35.608 -50.348  1.00  0.00           C  
ATOM   3916  C   ALA A 274     109.660 -34.961 -49.531  1.00  0.00           C  
ATOM   3917  O   ALA A 274     110.814 -35.384 -49.594  1.00  0.00           O  
ATOM   3918  CB  ALA A 274     108.303 -34.822 -51.628  1.00  0.00           C  
ATOM   3919  H   ALA A 274     106.499 -35.195 -49.874  1.00  0.00           H  
ATOM   3920  HA  ALA A 274     108.864 -36.617 -50.608  1.00  0.00           H  
ATOM   3921 1HB  ALA A 274     109.231 -34.757 -52.197  1.00  0.00           H  
ATOM   3922 2HB  ALA A 274     107.546 -35.328 -52.227  1.00  0.00           H  
ATOM   3923 3HB  ALA A 274     107.959 -33.820 -51.380  1.00  0.00           H  
ATOM   3924  N   ALA A 275     109.304 -33.933 -48.767  1.00  0.00           N  
ATOM   3925  CA  ALA A 275     110.262 -33.257 -47.901  1.00  0.00           C  
ATOM   3926  C   ALA A 275     110.766 -34.186 -46.805  1.00  0.00           C  
ATOM   3927  O   ALA A 275     111.944 -34.161 -46.449  1.00  0.00           O  
ATOM   3928  CB  ALA A 275     109.637 -32.011 -47.291  1.00  0.00           C  
ATOM   3929  H   ALA A 275     108.347 -33.611 -48.786  1.00  0.00           H  
ATOM   3930  HA  ALA A 275     111.118 -32.962 -48.508  1.00  0.00           H  
ATOM   3931 1HB  ALA A 275     110.365 -31.517 -46.647  1.00  0.00           H  
ATOM   3932 2HB  ALA A 275     109.335 -31.329 -48.087  1.00  0.00           H  
ATOM   3933 3HB  ALA A 275     108.765 -32.291 -46.703  1.00  0.00           H  
ATOM   3934  N   LYS A 276     109.868 -35.006 -46.271  1.00  0.00           N  
ATOM   3935  CA  LYS A 276     110.228 -35.972 -45.239  1.00  0.00           C  
ATOM   3936  C   LYS A 276     111.113 -37.075 -45.803  1.00  0.00           C  
ATOM   3937  O   LYS A 276     112.052 -37.526 -45.148  1.00  0.00           O  
ATOM   3938  CB  LYS A 276     108.972 -36.575 -44.608  1.00  0.00           C  
ATOM   3939  CG  LYS A 276     108.200 -35.621 -43.706  1.00  0.00           C  
ATOM   3940  CD  LYS A 276     106.976 -36.296 -43.107  1.00  0.00           C  
ATOM   3941  CE  LYS A 276     106.218 -35.352 -42.185  1.00  0.00           C  
ATOM   3942  NZ  LYS A 276     105.003 -35.992 -41.611  1.00  0.00           N1+
ATOM   3943  H   LYS A 276     108.910 -34.959 -46.588  1.00  0.00           H  
ATOM   3944  HA  LYS A 276     110.793 -35.454 -44.463  1.00  0.00           H  
ATOM   3945 1HB  LYS A 276     108.296 -36.912 -45.395  1.00  0.00           H  
ATOM   3946 2HB  LYS A 276     109.246 -37.448 -44.016  1.00  0.00           H  
ATOM   3947 1HG  LYS A 276     108.849 -35.280 -42.898  1.00  0.00           H  
ATOM   3948 2HG  LYS A 276     107.881 -34.754 -44.283  1.00  0.00           H  
ATOM   3949 1HD  LYS A 276     106.310 -36.620 -43.909  1.00  0.00           H  
ATOM   3950 2HD  LYS A 276     107.285 -37.173 -42.539  1.00  0.00           H  
ATOM   3951 1HE  LYS A 276     106.869 -35.041 -41.370  1.00  0.00           H  
ATOM   3952 2HE  LYS A 276     105.917 -34.464 -42.740  1.00  0.00           H  
ATOM   3953 1HZ  LYS A 276     104.530 -35.335 -41.006  1.00  0.00           H  
ATOM   3954 2HZ  LYS A 276     104.382 -36.269 -42.358  1.00  0.00           H  
ATOM   3955 3HZ  LYS A 276     105.271 -36.806 -41.077  1.00  0.00           H  
ATOM   3956  N   SER A 277     110.806 -37.507 -47.024  1.00  0.00           N  
ATOM   3957  CA  SER A 277     111.565 -38.570 -47.673  1.00  0.00           C  
ATOM   3958  C   SER A 277     112.955 -38.091 -48.065  1.00  0.00           C  
ATOM   3959  O   SER A 277     113.148 -36.924 -48.403  1.00  0.00           O  
ATOM   3960  CB  SER A 277     110.827 -39.065 -48.902  1.00  0.00           C  
ATOM   3961  OG  SER A 277     111.588 -40.014 -49.596  1.00  0.00           O  
ATOM   3962  H   SER A 277     110.028 -37.088 -47.513  1.00  0.00           H  
ATOM   3963  HA  SER A 277     111.673 -39.397 -46.970  1.00  0.00           H  
ATOM   3964 1HB  SER A 277     109.876 -39.505 -48.602  1.00  0.00           H  
ATOM   3965 2HB  SER A 277     110.605 -38.223 -49.556  1.00  0.00           H  
ATOM   3966  HG  SER A 277     111.057 -40.277 -50.352  1.00  0.00           H  
ATOM   3967  N   THR A 278     113.924 -39.002 -48.018  1.00  0.00           N  
ATOM   3968  CA  THR A 278     115.276 -38.705 -48.472  1.00  0.00           C  
ATOM   3969  C   THR A 278     115.601 -39.454 -49.760  1.00  0.00           C  
ATOM   3970  O   THR A 278     116.746 -39.464 -50.211  1.00  0.00           O  
ATOM   3971  CB  THR A 278     116.313 -39.060 -47.390  1.00  0.00           C  
ATOM   3972  CG2 THR A 278     116.056 -38.261 -46.122  1.00  0.00           C  
ATOM   3973  OG1 THR A 278     116.236 -40.460 -47.092  1.00  0.00           O  
ATOM   3974  H   THR A 278     113.716 -39.923 -47.659  1.00  0.00           H  
ATOM   3975  HA  THR A 278     115.345 -37.637 -48.676  1.00  0.00           H  
ATOM   3976  HB  THR A 278     117.314 -38.835 -47.758  1.00  0.00           H  
ATOM   3977  HG1 THR A 278     116.707 -40.956 -47.766  1.00  0.00           H  
ATOM   3978 1HG2 THR A 278     116.798 -38.524 -45.369  1.00  0.00           H  
ATOM   3979 2HG2 THR A 278     116.125 -37.196 -46.343  1.00  0.00           H  
ATOM   3980 3HG2 THR A 278     115.060 -38.489 -45.744  1.00  0.00           H  
ATOM   3981  N   ASP A 279     114.585 -40.080 -50.346  1.00  0.00           N  
ATOM   3982  CA  ASP A 279     114.769 -40.864 -51.561  1.00  0.00           C  
ATOM   3983  C   ASP A 279     114.665 -39.987 -52.802  1.00  0.00           C  
ATOM   3984  O   ASP A 279     113.618 -39.398 -53.071  1.00  0.00           O  
ATOM   3985  CB  ASP A 279     113.734 -41.989 -51.636  1.00  0.00           C  
ATOM   3986  CG  ASP A 279     113.970 -42.934 -52.806  1.00  0.00           C  
ATOM   3987  OD1 ASP A 279     114.832 -42.655 -53.606  1.00  0.00           O  
ATOM   3988  OD2 ASP A 279     113.286 -43.926 -52.889  1.00  0.00           O1-
ATOM   3989  H   ASP A 279     113.663 -40.011 -49.940  1.00  0.00           H  
ATOM   3990  HA  ASP A 279     115.765 -41.307 -51.539  1.00  0.00           H  
ATOM   3991 1HB  ASP A 279     113.757 -42.566 -50.711  1.00  0.00           H  
ATOM   3992 2HB  ASP A 279     112.736 -41.560 -51.729  1.00  0.00           H  
ATOM   3993  N   GLU A 280     115.757 -39.905 -53.556  1.00  0.00           N  
ATOM   3994  CA  GLU A 280     115.815 -39.044 -54.730  1.00  0.00           C  
ATOM   3995  C   GLU A 280     114.804 -39.482 -55.783  1.00  0.00           C  
ATOM   3996  O   GLU A 280     114.304 -38.664 -56.555  1.00  0.00           O  
ATOM   3997  CB  GLU A 280     117.224 -39.051 -55.327  1.00  0.00           C  
ATOM   3998  CG  GLU A 280     118.274 -38.361 -54.468  1.00  0.00           C  
ATOM   3999  CD  GLU A 280     119.652 -38.421 -55.066  1.00  0.00           C  
ATOM   4000  OE1 GLU A 280     119.816 -39.078 -56.066  1.00  0.00           O  
ATOM   4001  OE2 GLU A 280     120.541 -37.810 -54.523  1.00  0.00           O1-
ATOM   4002  H   GLU A 280     116.568 -40.454 -53.308  1.00  0.00           H  
ATOM   4003  HA  GLU A 280     115.569 -38.026 -54.425  1.00  0.00           H  
ATOM   4004 1HB  GLU A 280     117.546 -40.080 -55.488  1.00  0.00           H  
ATOM   4005 2HB  GLU A 280     117.210 -38.557 -56.299  1.00  0.00           H  
ATOM   4006 1HG  GLU A 280     117.993 -37.316 -54.337  1.00  0.00           H  
ATOM   4007 2HG  GLU A 280     118.289 -38.830 -53.485  1.00  0.00           H  
ATOM   4008  N   GLU A 281     114.505 -40.773 -55.812  1.00  0.00           N  
ATOM   4009  CA  GLU A 281     113.533 -41.317 -56.750  1.00  0.00           C  
ATOM   4010  C   GLU A 281     112.132 -40.791 -56.454  1.00  0.00           C  
ATOM   4011  O   GLU A 281     111.377 -40.460 -57.368  1.00  0.00           O  
ATOM   4012  CB  GLU A 281     113.539 -42.846 -56.697  1.00  0.00           C  
ATOM   4013  CG  GLU A 281     112.605 -43.513 -57.697  1.00  0.00           C  
ATOM   4014  CD  GLU A 281     112.747 -45.010 -57.721  1.00  0.00           C  
ATOM   4015  OE1 GLU A 281     113.586 -45.520 -57.017  1.00  0.00           O  
ATOM   4016  OE2 GLU A 281     112.015 -45.644 -58.444  1.00  0.00           O1-
ATOM   4017  H   GLU A 281     114.966 -41.397 -55.165  1.00  0.00           H  
ATOM   4018  HA  GLU A 281     113.809 -41.001 -57.757  1.00  0.00           H  
ATOM   4019 1HB  GLU A 281     114.548 -43.213 -56.885  1.00  0.00           H  
ATOM   4020 2HB  GLU A 281     113.251 -43.176 -55.699  1.00  0.00           H  
ATOM   4021 1HG  GLU A 281     111.576 -43.262 -57.442  1.00  0.00           H  
ATOM   4022 2HG  GLU A 281     112.812 -43.118 -58.690  1.00  0.00           H  
ATOM   4023  N   VAL A 282     111.790 -40.717 -55.174  1.00  0.00           N  
ATOM   4024  CA  VAL A 282     110.523 -40.135 -54.750  1.00  0.00           C  
ATOM   4025  C   VAL A 282     110.457 -38.653 -55.095  1.00  0.00           C  
ATOM   4026  O   VAL A 282     109.431 -38.159 -55.563  1.00  0.00           O  
ATOM   4027  CB  VAL A 282     110.333 -40.315 -53.232  1.00  0.00           C  
ATOM   4028  CG1 VAL A 282     109.148 -39.496 -52.743  1.00  0.00           C  
ATOM   4029  CG2 VAL A 282     110.142 -41.789 -52.906  1.00  0.00           C  
ATOM   4030  H   VAL A 282     112.426 -41.074 -54.475  1.00  0.00           H  
ATOM   4031  HA  VAL A 282     109.714 -40.651 -55.268  1.00  0.00           H  
ATOM   4032  HB  VAL A 282     111.217 -39.940 -52.717  1.00  0.00           H  
ATOM   4033 1HG1 VAL A 282     109.028 -39.636 -51.668  1.00  0.00           H  
ATOM   4034 2HG1 VAL A 282     109.322 -38.442 -52.954  1.00  0.00           H  
ATOM   4035 3HG1 VAL A 282     108.243 -39.825 -53.253  1.00  0.00           H  
ATOM   4036 1HG2 VAL A 282     110.009 -41.909 -51.831  1.00  0.00           H  
ATOM   4037 2HG2 VAL A 282     109.261 -42.165 -53.426  1.00  0.00           H  
ATOM   4038 3HG2 VAL A 282     111.020 -42.349 -53.228  1.00  0.00           H  
ATOM   4039  N   LEU A 283     111.556 -37.944 -54.862  1.00  0.00           N  
ATOM   4040  CA  LEU A 283     111.627 -36.519 -55.159  1.00  0.00           C  
ATOM   4041  C   LEU A 283     111.398 -36.254 -56.641  1.00  0.00           C  
ATOM   4042  O   LEU A 283     110.703 -35.308 -57.011  1.00  0.00           O  
ATOM   4043  CB  LEU A 283     112.990 -35.957 -54.738  1.00  0.00           C  
ATOM   4044  CG  LEU A 283     113.272 -35.957 -53.230  1.00  0.00           C  
ATOM   4045  CD1 LEU A 283     114.717 -35.544 -52.983  1.00  0.00           C  
ATOM   4046  CD2 LEU A 283     112.306 -35.011 -52.532  1.00  0.00           C  
ATOM   4047  H   LEU A 283     112.364 -38.405 -54.469  1.00  0.00           H  
ATOM   4048  HA  LEU A 283     110.847 -36.009 -54.594  1.00  0.00           H  
ATOM   4049 1HB  LEU A 283     113.771 -36.542 -55.220  1.00  0.00           H  
ATOM   4050 2HB  LEU A 283     113.066 -34.928 -55.089  1.00  0.00           H  
ATOM   4051  HG  LEU A 283     113.141 -36.965 -52.835  1.00  0.00           H  
ATOM   4052 1HD1 LEU A 283     114.917 -35.544 -51.911  1.00  0.00           H  
ATOM   4053 2HD1 LEU A 283     115.386 -36.249 -53.476  1.00  0.00           H  
ATOM   4054 3HD1 LEU A 283     114.883 -34.545 -53.382  1.00  0.00           H  
ATOM   4055 1HD2 LEU A 283     112.506 -35.011 -51.460  1.00  0.00           H  
ATOM   4056 2HD2 LEU A 283     112.438 -34.002 -52.925  1.00  0.00           H  
ATOM   4057 3HD2 LEU A 283     111.282 -35.339 -52.711  1.00  0.00           H  
ATOM   4058  N   GLU A 284     111.986 -37.094 -57.486  1.00  0.00           N  
ATOM   4059  CA  GLU A 284     111.778 -37.000 -58.927  1.00  0.00           C  
ATOM   4060  C   GLU A 284     110.318 -37.235 -59.288  1.00  0.00           C  
ATOM   4061  O   GLU A 284     109.730 -36.477 -60.060  1.00  0.00           O  
ATOM   4062  CB  GLU A 284     112.663 -38.010 -59.661  1.00  0.00           C  
ATOM   4063  CG  GLU A 284     114.142 -37.651 -59.683  1.00  0.00           C  
ATOM   4064  CD  GLU A 284     114.992 -38.711 -60.325  1.00  0.00           C  
ATOM   4065  OE1 GLU A 284     114.469 -39.752 -60.646  1.00  0.00           O  
ATOM   4066  OE2 GLU A 284     116.166 -38.481 -60.496  1.00  0.00           O1-
ATOM   4067  H   GLU A 284     112.592 -37.816 -57.122  1.00  0.00           H  
ATOM   4068  HA  GLU A 284     112.051 -35.996 -59.251  1.00  0.00           H  
ATOM   4069 1HB  GLU A 284     112.563 -38.989 -59.193  1.00  0.00           H  
ATOM   4070 2HB  GLU A 284     112.327 -38.105 -60.694  1.00  0.00           H  
ATOM   4071 1HG  GLU A 284     114.270 -36.717 -60.230  1.00  0.00           H  
ATOM   4072 2HG  GLU A 284     114.481 -37.490 -58.660  1.00  0.00           H  
ATOM   4073  N   GLU A 285     109.733 -38.289 -58.726  1.00  0.00           N  
ATOM   4074  CA  GLU A 285     108.359 -38.660 -59.036  1.00  0.00           C  
ATOM   4075  C   GLU A 285     107.388 -37.543 -58.670  1.00  0.00           C  
ATOM   4076  O   GLU A 285     106.543 -37.154 -59.476  1.00  0.00           O  
ATOM   4077  CB  GLU A 285     107.976 -39.944 -58.298  1.00  0.00           C  
ATOM   4078  CG  GLU A 285     106.566 -40.440 -58.589  1.00  0.00           C  
ATOM   4079  CD  GLU A 285     106.401 -40.943 -59.996  1.00  0.00           C  
ATOM   4080  OE1 GLU A 285     107.388 -41.275 -60.607  1.00  0.00           O  
ATOM   4081  OE2 GLU A 285     105.287 -40.995 -60.460  1.00  0.00           O1-
ATOM   4082  H   GLU A 285     110.256 -38.847 -58.067  1.00  0.00           H  
ATOM   4083  HA  GLU A 285     108.282 -38.837 -60.109  1.00  0.00           H  
ATOM   4084 1HB  GLU A 285     108.672 -40.739 -58.566  1.00  0.00           H  
ATOM   4085 2HB  GLU A 285     108.059 -39.785 -57.223  1.00  0.00           H  
ATOM   4086 1HG  GLU A 285     106.326 -41.247 -57.897  1.00  0.00           H  
ATOM   4087 2HG  GLU A 285     105.863 -39.627 -58.414  1.00  0.00           H  
ATOM   4088  N   VAL A 286     107.516 -37.034 -57.451  1.00  0.00           N  
ATOM   4089  CA  VAL A 286     106.615 -36.000 -56.956  1.00  0.00           C  
ATOM   4090  C   VAL A 286     106.749 -34.718 -57.769  1.00  0.00           C  
ATOM   4091  O   VAL A 286     105.751 -34.094 -58.131  1.00  0.00           O  
ATOM   4092  CB  VAL A 286     106.910 -35.698 -55.474  1.00  0.00           C  
ATOM   4093  CG1 VAL A 286     106.102 -34.498 -55.004  1.00  0.00           C  
ATOM   4094  CG2 VAL A 286     106.604 -36.922 -54.625  1.00  0.00           C  
ATOM   4095  H   VAL A 286     108.256 -37.370 -56.852  1.00  0.00           H  
ATOM   4096  HA  VAL A 286     105.590 -36.363 -57.041  1.00  0.00           H  
ATOM   4097  HB  VAL A 286     107.964 -35.437 -55.370  1.00  0.00           H  
ATOM   4098 1HG1 VAL A 286     106.323 -34.299 -53.955  1.00  0.00           H  
ATOM   4099 2HG1 VAL A 286     106.364 -33.626 -55.601  1.00  0.00           H  
ATOM   4100 3HG1 VAL A 286     105.039 -34.710 -55.115  1.00  0.00           H  
ATOM   4101 1HG2 VAL A 286     106.816 -36.702 -53.579  1.00  0.00           H  
ATOM   4102 2HG2 VAL A 286     105.552 -37.187 -54.735  1.00  0.00           H  
ATOM   4103 3HG2 VAL A 286     107.224 -37.757 -54.953  1.00  0.00           H  
ATOM   4104  N   LYS A 287     107.986 -34.332 -58.053  1.00  0.00           N  
ATOM   4105  CA  LYS A 287     108.251 -33.149 -58.866  1.00  0.00           C  
ATOM   4106  C   LYS A 287     107.590 -33.264 -60.235  1.00  0.00           C  
ATOM   4107  O   LYS A 287     106.928 -32.333 -60.695  1.00  0.00           O  
ATOM   4108  CB  LYS A 287     109.757 -32.935 -59.025  1.00  0.00           C  
ATOM   4109  CG  LYS A 287     110.134 -31.722 -59.866  1.00  0.00           C  
ATOM   4110  CD  LYS A 287     111.644 -31.554 -59.947  1.00  0.00           C  
ATOM   4111  CE  LYS A 287     112.025 -30.396 -60.858  1.00  0.00           C  
ATOM   4112  NZ  LYS A 287     113.499 -30.219 -60.946  1.00  0.00           N1+
ATOM   4113  H   LYS A 287     108.764 -34.869 -57.697  1.00  0.00           H  
ATOM   4114  HA  LYS A 287     107.827 -32.280 -58.362  1.00  0.00           H  
ATOM   4115 1HB  LYS A 287     110.213 -32.815 -58.042  1.00  0.00           H  
ATOM   4116 2HB  LYS A 287     110.203 -33.815 -59.488  1.00  0.00           H  
ATOM   4117 1HG  LYS A 287     109.736 -31.841 -60.875  1.00  0.00           H  
ATOM   4118 2HG  LYS A 287     109.700 -30.825 -59.426  1.00  0.00           H  
ATOM   4119 1HD  LYS A 287     112.043 -31.367 -58.949  1.00  0.00           H  
ATOM   4120 2HD  LYS A 287     112.092 -32.470 -60.333  1.00  0.00           H  
ATOM   4121 1HE  LYS A 287     111.632 -30.576 -61.858  1.00  0.00           H  
ATOM   4122 2HE  LYS A 287     111.583 -29.475 -60.479  1.00  0.00           H  
ATOM   4123 1HZ  LYS A 287     113.710 -29.443 -61.558  1.00  0.00           H  
ATOM   4124 2HZ  LYS A 287     113.872 -30.033 -60.025  1.00  0.00           H  
ATOM   4125 3HZ  LYS A 287     113.919 -31.061 -61.314  1.00  0.00           H  
ATOM   4126  N   GLU A 288     107.773 -34.408 -60.881  1.00  0.00           N  
ATOM   4127  CA  GLU A 288     107.210 -34.640 -62.206  1.00  0.00           C  
ATOM   4128  C   GLU A 288     105.689 -34.656 -62.163  1.00  0.00           C  
ATOM   4129  O   GLU A 288     105.027 -34.174 -63.082  1.00  0.00           O  
ATOM   4130  CB  GLU A 288     107.726 -35.961 -62.782  1.00  0.00           C  
ATOM   4131  CG  GLU A 288     109.188 -35.933 -63.205  1.00  0.00           C  
ATOM   4132  CD  GLU A 288     109.450 -34.987 -64.344  1.00  0.00           C  
ATOM   4133  OE1 GLU A 288     108.631 -34.911 -65.228  1.00  0.00           O  
ATOM   4134  OE2 GLU A 288     110.471 -34.340 -64.329  1.00  0.00           O1-
ATOM   4135  H   GLU A 288     108.317 -35.138 -60.443  1.00  0.00           H  
ATOM   4136  HA  GLU A 288     107.522 -33.827 -62.862  1.00  0.00           H  
ATOM   4137 1HB  GLU A 288     107.607 -36.752 -62.042  1.00  0.00           H  
ATOM   4138 2HB  GLU A 288     107.131 -36.235 -63.653  1.00  0.00           H  
ATOM   4139 1HG  GLU A 288     109.797 -35.634 -62.352  1.00  0.00           H  
ATOM   4140 2HG  GLU A 288     109.490 -36.938 -63.497  1.00  0.00           H  
ATOM   4141  N   ALA A 289     105.137 -35.212 -61.091  1.00  0.00           N  
ATOM   4142  CA  ALA A 289     103.690 -35.246 -60.903  1.00  0.00           C  
ATOM   4143  C   ALA A 289     103.117 -33.839 -60.805  1.00  0.00           C  
ATOM   4144  O   ALA A 289     102.056 -33.550 -61.359  1.00  0.00           O  
ATOM   4145  CB  ALA A 289     103.334 -36.049 -59.660  1.00  0.00           C  
ATOM   4146  H   ALA A 289     105.734 -35.623 -60.388  1.00  0.00           H  
ATOM   4147  HA  ALA A 289     103.246 -35.728 -61.774  1.00  0.00           H  
ATOM   4148 1HB  ALA A 289     102.252 -36.063 -59.533  1.00  0.00           H  
ATOM   4149 2HB  ALA A 289     103.700 -37.070 -59.770  1.00  0.00           H  
ATOM   4150 3HB  ALA A 289     103.796 -35.591 -58.787  1.00  0.00           H  
ATOM   4151  N   LEU A 290     103.822 -32.963 -60.097  1.00  0.00           N  
ATOM   4152  CA  LEU A 290     103.400 -31.575 -59.956  1.00  0.00           C  
ATOM   4153  C   LEU A 290     103.465 -30.842 -61.289  1.00  0.00           C  
ATOM   4154  O   LEU A 290     102.589 -30.040 -61.610  1.00  0.00           O  
ATOM   4155  CB  LEU A 290     104.280 -30.856 -58.926  1.00  0.00           C  
ATOM   4156  CG  LEU A 290     104.075 -31.278 -57.465  1.00  0.00           C  
ATOM   4157  CD1 LEU A 290     105.166 -30.661 -56.600  1.00  0.00           C  
ATOM   4158  CD2 LEU A 290     102.695 -30.840 -56.999  1.00  0.00           C  
ATOM   4159  H   LEU A 290     104.673 -33.267 -59.645  1.00  0.00           H  
ATOM   4160  HA  LEU A 290     102.368 -31.562 -59.606  1.00  0.00           H  
ATOM   4161 1HB  LEU A 290     105.324 -31.032 -59.178  1.00  0.00           H  
ATOM   4162 2HB  LEU A 290     104.087 -29.785 -58.991  1.00  0.00           H  
ATOM   4163  HG  LEU A 290     104.159 -32.362 -57.385  1.00  0.00           H  
ATOM   4164 1HD1 LEU A 290     105.021 -30.962 -55.562  1.00  0.00           H  
ATOM   4165 2HD1 LEU A 290     106.141 -31.007 -56.944  1.00  0.00           H  
ATOM   4166 3HD1 LEU A 290     105.118 -29.576 -56.674  1.00  0.00           H  
ATOM   4167 1HD2 LEU A 290     102.549 -31.141 -55.961  1.00  0.00           H  
ATOM   4168 2HD2 LEU A 290     102.611 -29.756 -57.078  1.00  0.00           H  
ATOM   4169 3HD2 LEU A 290     101.934 -31.309 -57.623  1.00  0.00           H  
ATOM   4170  N   ARG A 291     104.506 -31.120 -62.062  1.00  0.00           N  
ATOM   4171  CA  ARG A 291     104.640 -30.559 -63.401  1.00  0.00           C  
ATOM   4172  C   ARG A 291     103.472 -30.969 -64.288  1.00  0.00           C  
ATOM   4173  O   ARG A 291     102.856 -30.131 -64.947  1.00  0.00           O  
ATOM   4174  CB  ARG A 291     105.943 -31.011 -64.043  1.00  0.00           C  
ATOM   4175  CG  ARG A 291     106.193 -30.460 -65.438  1.00  0.00           C  
ATOM   4176  CD  ARG A 291     107.461 -30.979 -66.014  1.00  0.00           C  
ATOM   4177  NE  ARG A 291     107.427 -32.422 -66.187  1.00  0.00           N  
ATOM   4178  CZ  ARG A 291     106.778 -33.058 -67.181  1.00  0.00           C  
ATOM   4179  NH1 ARG A 291     106.113 -32.367 -68.081  1.00  0.00           N1+
ATOM   4180  NH2 ARG A 291     106.808 -34.378 -67.252  1.00  0.00           N  
ATOM   4181  H   ARG A 291     105.225 -31.738 -61.713  1.00  0.00           H  
ATOM   4182  HA  ARG A 291     104.650 -29.472 -63.321  1.00  0.00           H  
ATOM   4183 1HB  ARG A 291     106.781 -30.710 -63.415  1.00  0.00           H  
ATOM   4184 2HB  ARG A 291     105.958 -32.099 -64.110  1.00  0.00           H  
ATOM   4185 1HG  ARG A 291     105.374 -30.751 -66.096  1.00  0.00           H  
ATOM   4186 2HG  ARG A 291     106.256 -29.373 -65.395  1.00  0.00           H  
ATOM   4187 1HD  ARG A 291     107.631 -30.522 -66.989  1.00  0.00           H  
ATOM   4188 2HD  ARG A 291     108.289 -30.734 -65.350  1.00  0.00           H  
ATOM   4189  HE  ARG A 291     107.927 -32.988 -65.515  1.00  0.00           H  
ATOM   4190 1HH1 ARG A 291     106.090 -31.358 -68.027  1.00  0.00           H  
ATOM   4191 2HH1 ARG A 291     105.626 -32.844 -68.826  1.00  0.00           H  
ATOM   4192 1HH2 ARG A 291     107.318 -34.909 -66.561  1.00  0.00           H  
ATOM   4193 2HH2 ARG A 291     106.321 -34.854 -67.997  1.00  0.00           H  
ATOM   4194  N   ARG A 292     103.173 -32.264 -64.300  1.00  0.00           N  
ATOM   4195  CA  ARG A 292     102.030 -32.779 -65.047  1.00  0.00           C  
ATOM   4196  C   ARG A 292     100.728 -32.148 -64.565  1.00  0.00           C  
ATOM   4197  O   ARG A 292      99.870 -31.783 -65.368  1.00  0.00           O  
ATOM   4198  CB  ARG A 292     101.938 -34.292 -64.910  1.00  0.00           C  
ATOM   4199  CG  ARG A 292     103.009 -35.068 -65.660  1.00  0.00           C  
ATOM   4200  CD  ARG A 292     102.904 -36.529 -65.412  1.00  0.00           C  
ATOM   4201  NE  ARG A 292     103.925 -37.275 -66.129  1.00  0.00           N  
ATOM   4202  CZ  ARG A 292     104.163 -38.592 -65.971  1.00  0.00           C  
ATOM   4203  NH1 ARG A 292     103.446 -39.292 -65.119  1.00  0.00           N1+
ATOM   4204  NH2 ARG A 292     105.117 -39.180 -66.671  1.00  0.00           N  
ATOM   4205  H   ARG A 292     103.751 -32.908 -63.779  1.00  0.00           H  
ATOM   4206  HA  ARG A 292     102.166 -32.533 -66.100  1.00  0.00           H  
ATOM   4207 1HB  ARG A 292     102.008 -34.567 -63.858  1.00  0.00           H  
ATOM   4208 2HB  ARG A 292     100.969 -34.632 -65.274  1.00  0.00           H  
ATOM   4209 1HG  ARG A 292     102.903 -34.893 -66.731  1.00  0.00           H  
ATOM   4210 2HG  ARG A 292     103.996 -34.735 -65.334  1.00  0.00           H  
ATOM   4211 1HD  ARG A 292     103.021 -36.727 -64.347  1.00  0.00           H  
ATOM   4212 2HD  ARG A 292     101.928 -36.884 -65.742  1.00  0.00           H  
ATOM   4213  HE  ARG A 292     104.497 -36.771 -66.793  1.00  0.00           H  
ATOM   4214 1HH1 ARG A 292     102.717 -38.842 -64.584  1.00  0.00           H  
ATOM   4215 2HH1 ARG A 292     103.625 -40.278 -65.000  1.00  0.00           H  
ATOM   4216 1HH2 ARG A 292     105.668 -38.642 -67.326  1.00  0.00           H  
ATOM   4217 2HH2 ARG A 292     105.295 -40.166 -66.552  1.00  0.00           H  
ATOM   4218  N   ALA A 293     100.588 -32.024 -63.251  1.00  0.00           N  
ATOM   4219  CA  ALA A 293      99.392 -31.439 -62.661  1.00  0.00           C  
ATOM   4220  C   ALA A 293      99.191 -30.002 -63.129  1.00  0.00           C  
ATOM   4221  O   ALA A 293      98.072 -29.589 -63.432  1.00  0.00           O  
ATOM   4222  CB  ALA A 293      99.470 -31.494 -61.142  1.00  0.00           C  
ATOM   4223  H   ALA A 293     101.330 -32.343 -62.644  1.00  0.00           H  
ATOM   4224  HA  ALA A 293      98.532 -32.021 -62.991  1.00  0.00           H  
ATOM   4225 1HB  ALA A 293      98.569 -31.055 -60.715  1.00  0.00           H  
ATOM   4226 2HB  ALA A 293      99.556 -32.532 -60.820  1.00  0.00           H  
ATOM   4227 3HB  ALA A 293     100.342 -30.937 -60.802  1.00  0.00           H  
ATOM   4228  N   LYS A 294     100.283 -29.247 -63.185  1.00  0.00           N  
ATOM   4229  CA  LYS A 294     100.232 -27.861 -63.634  1.00  0.00           C  
ATOM   4230  C   LYS A 294      99.885 -27.774 -65.116  1.00  0.00           C  
ATOM   4231  O   LYS A 294      99.105 -26.917 -65.531  1.00  0.00           O  
ATOM   4232  CB  LYS A 294     101.565 -27.161 -63.364  1.00  0.00           C  
ATOM   4233  CG  LYS A 294     101.585 -25.683 -63.729  1.00  0.00           C  
ATOM   4234  CD  LYS A 294     102.910 -25.038 -63.353  1.00  0.00           C  
ATOM   4235  CE  LYS A 294     102.939 -23.565 -63.733  1.00  0.00           C  
ATOM   4236  NZ  LYS A 294     104.235 -22.925 -63.382  1.00  0.00           N1+
ATOM   4237  H   LYS A 294     101.170 -29.642 -62.909  1.00  0.00           H  
ATOM   4238  HA  LYS A 294      99.449 -27.345 -63.078  1.00  0.00           H  
ATOM   4239 1HB  LYS A 294     101.814 -27.248 -62.306  1.00  0.00           H  
ATOM   4240 2HB  LYS A 294     102.356 -27.656 -63.928  1.00  0.00           H  
ATOM   4241 1HG  LYS A 294     101.427 -25.571 -64.802  1.00  0.00           H  
ATOM   4242 2HG  LYS A 294     100.779 -25.169 -63.206  1.00  0.00           H  
ATOM   4243 1HD  LYS A 294     103.068 -25.131 -62.277  1.00  0.00           H  
ATOM   4244 2HD  LYS A 294     103.723 -25.552 -63.866  1.00  0.00           H  
ATOM   4245 1HE  LYS A 294     102.775 -23.464 -64.805  1.00  0.00           H  
ATOM   4246 2HE  LYS A 294     102.137 -23.040 -63.214  1.00  0.00           H  
ATOM   4247 1HZ  LYS A 294     104.213 -21.951 -63.649  1.00  0.00           H  
ATOM   4248 2HZ  LYS A 294     104.388 -22.997 -62.386  1.00  0.00           H  
ATOM   4249 3HZ  LYS A 294     104.985 -23.391 -63.872  1.00  0.00           H  
ATOM   4250  N   GLU A 295     100.468 -28.664 -65.909  1.00  0.00           N  
ATOM   4251  CA  GLU A 295     100.269 -28.651 -67.351  1.00  0.00           C  
ATOM   4252  C   GLU A 295      98.849 -29.068 -67.717  1.00  0.00           C  
ATOM   4253  O   GLU A 295      98.216 -28.458 -68.579  1.00  0.00           O  
ATOM   4254  CB  GLU A 295     101.276 -29.579 -68.035  1.00  0.00           C  
ATOM   4255  CG  GLU A 295     102.716 -29.089 -67.986  1.00  0.00           C  
ATOM   4256  CD  GLU A 295     103.688 -30.067 -68.586  1.00  0.00           C  
ATOM   4257  OE1 GLU A 295     103.269 -31.135 -68.963  1.00  0.00           O  
ATOM   4258  OE2 GLU A 295     104.850 -29.745 -68.667  1.00  0.00           O1-
ATOM   4259  H   GLU A 295     101.065 -29.369 -65.501  1.00  0.00           H  
ATOM   4260  HA  GLU A 295     100.428 -27.635 -67.713  1.00  0.00           H  
ATOM   4261 1HB  GLU A 295     101.241 -30.563 -67.566  1.00  0.00           H  
ATOM   4262 2HB  GLU A 295     101.001 -29.706 -69.082  1.00  0.00           H  
ATOM   4263 1HG  GLU A 295     102.786 -28.146 -68.528  1.00  0.00           H  
ATOM   4264 2HG  GLU A 295     102.990 -28.901 -66.949  1.00  0.00           H  
ATOM   4265  N   SER A 296      98.357 -30.109 -67.057  1.00  0.00           N  
ATOM   4266  CA  SER A 296      97.042 -30.661 -67.363  1.00  0.00           C  
ATOM   4267  C   SER A 296      95.931 -29.738 -66.883  1.00  0.00           C  
ATOM   4268  O   SER A 296      96.060 -29.079 -65.851  1.00  0.00           O  
ATOM   4269  CB  SER A 296      96.887 -32.027 -66.724  1.00  0.00           C  
ATOM   4270  OG  SER A 296      95.599 -32.537 -66.936  1.00  0.00           O  
ATOM   4271  H   SER A 296      98.908 -30.530 -66.323  1.00  0.00           H  
ATOM   4272  HA  SER A 296      96.955 -30.767 -68.445  1.00  0.00           H  
ATOM   4273 1HB  SER A 296      97.625 -32.710 -67.143  1.00  0.00           H  
ATOM   4274 2HB  SER A 296      97.080 -31.952 -65.655  1.00  0.00           H  
ATOM   4275  HG  SER A 296      95.710 -33.477 -67.099  1.00  0.00           H  
ATOM   4276  N   THR A 297      94.837 -29.693 -67.637  1.00  0.00           N  
ATOM   4277  CA  THR A 297      93.650 -28.953 -67.223  1.00  0.00           C  
ATOM   4278  C   THR A 297      92.542 -29.899 -66.779  1.00  0.00           C  
ATOM   4279  O   THR A 297      91.438 -29.465 -66.448  1.00  0.00           O  
ATOM   4280  CB  THR A 297      93.135 -28.048 -68.357  1.00  0.00           C  
ATOM   4281  CG2 THR A 297      94.204 -27.047 -68.768  1.00  0.00           C  
ATOM   4282  OG1 THR A 297      92.779 -28.853 -69.489  1.00  0.00           O  
ATOM   4283  H   THR A 297      94.827 -30.184 -68.519  1.00  0.00           H  
ATOM   4284  HA  THR A 297      93.914 -28.322 -66.374  1.00  0.00           H  
ATOM   4285  HB  THR A 297      92.250 -27.509 -68.020  1.00  0.00           H  
ATOM   4286  HG1 THR A 297      91.911 -29.239 -69.346  1.00  0.00           H  
ATOM   4287 1HG2 THR A 297      93.822 -26.416 -69.571  1.00  0.00           H  
ATOM   4288 2HG2 THR A 297      94.468 -26.426 -67.912  1.00  0.00           H  
ATOM   4289 3HG2 THR A 297      95.087 -27.580 -69.116  1.00  0.00           H  
ATOM   4290  N   ASP A 298      92.839 -31.192 -66.774  1.00  0.00           N  
ATOM   4291  CA  ASP A 298      91.870 -32.202 -66.364  1.00  0.00           C  
ATOM   4292  C   ASP A 298      92.035 -32.559 -64.892  1.00  0.00           C  
ATOM   4293  O   ASP A 298      93.010 -33.203 -64.506  1.00  0.00           O  
ATOM   4294  CB  ASP A 298      92.014 -33.462 -67.220  1.00  0.00           C  
ATOM   4295  CG  ASP A 298      91.020 -34.552 -66.842  1.00  0.00           C  
ATOM   4296  OD1 ASP A 298      90.713 -34.672 -65.679  1.00  0.00           O  
ATOM   4297  OD2 ASP A 298      90.577 -35.255 -67.719  1.00  0.00           O1-
ATOM   4298  H   ASP A 298      93.762 -31.484 -67.062  1.00  0.00           H  
ATOM   4299  HA  ASP A 298      90.867 -31.797 -66.505  1.00  0.00           H  
ATOM   4300 1HB  ASP A 298      91.869 -33.208 -68.270  1.00  0.00           H  
ATOM   4301 2HB  ASP A 298      93.024 -33.860 -67.115  1.00  0.00           H  
ATOM   4302  N   GLU A 299      91.075 -32.137 -64.072  1.00  0.00           N  
ATOM   4303  CA  GLU A 299      91.205 -32.243 -62.625  1.00  0.00           C  
ATOM   4304  C   GLU A 299      91.275 -33.698 -62.182  1.00  0.00           C  
ATOM   4305  O   GLU A 299      91.975 -34.033 -61.227  1.00  0.00           O  
ATOM   4306  CB  GLU A 299      90.032 -31.545 -61.932  1.00  0.00           C  
ATOM   4307  CG  GLU A 299      90.045 -30.028 -62.051  1.00  0.00           C  
ATOM   4308  CD  GLU A 299      88.921 -29.373 -61.297  1.00  0.00           C  
ATOM   4309  OE1 GLU A 299      88.105 -30.078 -60.754  1.00  0.00           O  
ATOM   4310  OE2 GLU A 299      88.879 -28.166 -61.264  1.00  0.00           O1-
ATOM   4311  H   GLU A 299      90.235 -31.734 -64.463  1.00  0.00           H  
ATOM   4312  HA  GLU A 299      92.131 -31.752 -62.324  1.00  0.00           H  
ATOM   4313 1HB  GLU A 299      89.094 -31.906 -62.352  1.00  0.00           H  
ATOM   4314 2HB  GLU A 299      90.034 -31.797 -60.871  1.00  0.00           H  
ATOM   4315 1HG  GLU A 299      90.992 -29.651 -61.668  1.00  0.00           H  
ATOM   4316 2HG  GLU A 299      89.976 -29.756 -63.104  1.00  0.00           H  
ATOM   4317  N   GLU A 300      90.545 -34.560 -62.882  1.00  0.00           N  
ATOM   4318  CA  GLU A 300      90.540 -35.986 -62.576  1.00  0.00           C  
ATOM   4319  C   GLU A 300      91.898 -36.616 -62.854  1.00  0.00           C  
ATOM   4320  O   GLU A 300      92.391 -37.423 -62.065  1.00  0.00           O  
ATOM   4321  CB  GLU A 300      89.460 -36.702 -63.390  1.00  0.00           C  
ATOM   4322  CG  GLU A 300      88.034 -36.384 -62.960  1.00  0.00           C  
ATOM   4323  CD  GLU A 300      87.739 -36.815 -61.550  1.00  0.00           C  
ATOM   4324  OE1 GLU A 300      88.176 -37.875 -61.169  1.00  0.00           O  
ATOM   4325  OE2 GLU A 300      87.075 -36.085 -60.854  1.00  0.00           O1-
ATOM   4326  H   GLU A 300      89.979 -34.219 -63.646  1.00  0.00           H  
ATOM   4327  HA  GLU A 300      90.319 -36.111 -61.516  1.00  0.00           H  
ATOM   4328 1HB  GLU A 300      89.559 -36.434 -64.442  1.00  0.00           H  
ATOM   4329 2HB  GLU A 300      89.600 -37.780 -63.312  1.00  0.00           H  
ATOM   4330 1HG  GLU A 300      87.873 -35.310 -63.040  1.00  0.00           H  
ATOM   4331 2HG  GLU A 300      87.342 -36.880 -63.639  1.00  0.00           H  
ATOM   4332  N   GLU A 301      92.497 -36.244 -63.978  1.00  0.00           N  
ATOM   4333  CA  GLU A 301      93.861 -36.652 -64.290  1.00  0.00           C  
ATOM   4334  C   GLU A 301      94.848 -36.117 -63.264  1.00  0.00           C  
ATOM   4335  O   GLU A 301      95.740 -36.836 -62.812  1.00  0.00           O  
ATOM   4336  CB  GLU A 301      94.255 -36.171 -65.688  1.00  0.00           C  
ATOM   4337  CG  GLU A 301      95.631 -36.631 -66.147  1.00  0.00           C  
ATOM   4338  CD  GLU A 301      95.931 -36.252 -67.571  1.00  0.00           C  
ATOM   4339  OE1 GLU A 301      95.885 -35.084 -67.877  1.00  0.00           O  
ATOM   4340  OE2 GLU A 301      96.205 -37.131 -68.353  1.00  0.00           O1-
ATOM   4341  H   GLU A 301      91.995 -35.662 -64.634  1.00  0.00           H  
ATOM   4342  HA  GLU A 301      93.909 -37.742 -64.270  1.00  0.00           H  
ATOM   4343 1HB  GLU A 301      93.524 -36.526 -66.415  1.00  0.00           H  
ATOM   4344 2HB  GLU A 301      94.240 -35.081 -65.715  1.00  0.00           H  
ATOM   4345 1HG  GLU A 301      96.386 -36.187 -65.499  1.00  0.00           H  
ATOM   4346 2HG  GLU A 301      95.694 -37.713 -66.043  1.00  0.00           H  
ATOM   4347  N   ILE A 302      94.683 -34.850 -62.898  1.00  0.00           N  
ATOM   4348  CA  ILE A 302      95.560 -34.215 -61.920  1.00  0.00           C  
ATOM   4349  C   ILE A 302      95.536 -34.959 -60.591  1.00  0.00           C  
ATOM   4350  O   ILE A 302      96.582 -35.234 -60.004  1.00  0.00           O  
ATOM   4351  CB  ILE A 302      95.157 -32.746 -61.694  1.00  0.00           C  
ATOM   4352  CG1 ILE A 302      95.475 -31.908 -62.935  1.00  0.00           C  
ATOM   4353  CG2 ILE A 302      95.866 -32.183 -60.472  1.00  0.00           C  
ATOM   4354  CD1 ILE A 302      94.854 -30.530 -62.916  1.00  0.00           C  
ATOM   4355  H   ILE A 302      93.932 -34.312 -63.307  1.00  0.00           H  
ATOM   4356  HA  ILE A 302      96.579 -34.238 -62.304  1.00  0.00           H  
ATOM   4357  HB  ILE A 302      94.081 -32.684 -61.538  1.00  0.00           H  
ATOM   4358 1HG1 ILE A 302      96.554 -31.795 -63.032  1.00  0.00           H  
ATOM   4359 2HG1 ILE A 302      95.120 -32.428 -63.825  1.00  0.00           H  
ATOM   4360 1HG2 ILE A 302      95.571 -31.144 -60.326  1.00  0.00           H  
ATOM   4361 2HG2 ILE A 302      95.592 -32.764 -59.592  1.00  0.00           H  
ATOM   4362 3HG2 ILE A 302      96.945 -32.236 -60.620  1.00  0.00           H  
ATOM   4363 1HD1 ILE A 302      95.123 -29.997 -63.828  1.00  0.00           H  
ATOM   4364 2HD1 ILE A 302      93.769 -30.620 -62.855  1.00  0.00           H  
ATOM   4365 3HD1 ILE A 302      95.222 -29.978 -62.052  1.00  0.00           H  
ATOM   4366  N   LYS A 303      94.335 -35.283 -60.121  1.00  0.00           N  
ATOM   4367  CA  LYS A 303      94.174 -35.988 -58.856  1.00  0.00           C  
ATOM   4368  C   LYS A 303      94.867 -37.343 -58.887  1.00  0.00           C  
ATOM   4369  O   LYS A 303      95.524 -37.737 -57.923  1.00  0.00           O  
ATOM   4370  CB  LYS A 303      92.691 -36.165 -58.526  1.00  0.00           C  
ATOM   4371  CG  LYS A 303      92.000 -34.898 -58.037  1.00  0.00           C  
ATOM   4372  CD  LYS A 303      90.589 -35.191 -57.550  1.00  0.00           C  
ATOM   4373  CE  LYS A 303      89.653 -35.492 -58.711  1.00  0.00           C  
ATOM   4374  NZ  LYS A 303      88.245 -35.663 -58.261  1.00  0.00           N1+
ATOM   4375  H   LYS A 303      93.514 -35.035 -60.654  1.00  0.00           H  
ATOM   4376  HA  LYS A 303      94.638 -35.395 -58.068  1.00  0.00           H  
ATOM   4377 1HB  LYS A 303      92.160 -36.515 -59.412  1.00  0.00           H  
ATOM   4378 2HB  LYS A 303      92.578 -36.926 -57.754  1.00  0.00           H  
ATOM   4379 1HG  LYS A 303      92.575 -34.463 -57.219  1.00  0.00           H  
ATOM   4380 2HG  LYS A 303      91.952 -34.174 -58.849  1.00  0.00           H  
ATOM   4381 1HD  LYS A 303      90.607 -36.050 -56.877  1.00  0.00           H  
ATOM   4382 2HD  LYS A 303      90.207 -34.330 -57.002  1.00  0.00           H  
ATOM   4383 1HE  LYS A 303      89.694 -34.676 -59.432  1.00  0.00           H  
ATOM   4384 2HE  LYS A 303      89.975 -36.405 -59.211  1.00  0.00           H  
ATOM   4385 1HZ  LYS A 303      87.658 -35.861 -59.059  1.00  0.00           H  
ATOM   4386 2HZ  LYS A 303      88.191 -36.430 -57.605  1.00  0.00           H  
ATOM   4387 3HZ  LYS A 303      87.929 -34.815 -57.813  1.00  0.00           H  
ATOM   4388  N   GLU A 304      94.718 -38.054 -59.998  1.00  0.00           N  
ATOM   4389  CA  GLU A 304      95.325 -39.371 -60.153  1.00  0.00           C  
ATOM   4390  C   GLU A 304      96.846 -39.284 -60.126  1.00  0.00           C  
ATOM   4391  O   GLU A 304      97.513 -40.109 -59.502  1.00  0.00           O  
ATOM   4392  CB  GLU A 304      94.866 -40.019 -61.461  1.00  0.00           C  
ATOM   4393  CG  GLU A 304      93.427 -40.517 -61.445  1.00  0.00           C  
ATOM   4394  CD  GLU A 304      93.213 -41.654 -60.485  1.00  0.00           C  
ATOM   4395  OE1 GLU A 304      93.800 -42.691 -60.681  1.00  0.00           O  
ATOM   4396  OE2 GLU A 304      92.460 -41.485 -59.554  1.00  0.00           O1-
ATOM   4397  H   GLU A 304      94.170 -37.673 -60.756  1.00  0.00           H  
ATOM   4398  HA  GLU A 304      95.006 -40.000 -59.321  1.00  0.00           H  
ATOM   4399 1HB  GLU A 304      94.962 -39.302 -62.277  1.00  0.00           H  
ATOM   4400 2HB  GLU A 304      95.510 -40.867 -61.694  1.00  0.00           H  
ATOM   4401 1HG  GLU A 304      92.771 -39.693 -61.167  1.00  0.00           H  
ATOM   4402 2HG  GLU A 304      93.154 -40.839 -62.449  1.00  0.00           H  
ATOM   4403  N   GLU A 305      97.388 -38.280 -60.804  1.00  0.00           N  
ATOM   4404  CA  GLU A 305      98.830 -38.072 -60.848  1.00  0.00           C  
ATOM   4405  C   GLU A 305      99.377 -37.719 -59.471  1.00  0.00           C  
ATOM   4406  O   GLU A 305     100.415 -38.232 -59.055  1.00  0.00           O  
ATOM   4407  CB  GLU A 305      99.179 -36.966 -61.846  1.00  0.00           C  
ATOM   4408  CG  GLU A 305      99.010 -37.361 -63.307  1.00  0.00           C  
ATOM   4409  CD  GLU A 305      99.945 -38.461 -63.727  1.00  0.00           C  
ATOM   4410  OE1 GLU A 305     101.133 -38.252 -63.691  1.00  0.00           O  
ATOM   4411  OE2 GLU A 305      99.469 -39.513 -64.085  1.00  0.00           O1-
ATOM   4412  H   GLU A 305      96.784 -37.643 -61.302  1.00  0.00           H  
ATOM   4413  HA  GLU A 305      99.303 -38.999 -61.174  1.00  0.00           H  
ATOM   4414 1HB  GLU A 305      98.550 -36.096 -61.660  1.00  0.00           H  
ATOM   4415 2HB  GLU A 305     100.215 -36.659 -61.701  1.00  0.00           H  
ATOM   4416 1HG  GLU A 305      97.984 -37.691 -63.467  1.00  0.00           H  
ATOM   4417 2HG  GLU A 305      99.183 -36.486 -63.931  1.00  0.00           H  
ATOM   4418  N   LEU A 306      98.673 -36.839 -58.768  1.00  0.00           N  
ATOM   4419  CA  LEU A 306      99.104 -36.390 -57.450  1.00  0.00           C  
ATOM   4420  C   LEU A 306      98.946 -37.492 -56.411  1.00  0.00           C  
ATOM   4421  O   LEU A 306      99.774 -37.633 -55.510  1.00  0.00           O  
ATOM   4422  CB  LEU A 306      98.299 -35.156 -57.022  1.00  0.00           C  
ATOM   4423  CG  LEU A 306      98.499 -33.900 -57.880  1.00  0.00           C  
ATOM   4424  CD1 LEU A 306      97.516 -32.823 -57.442  1.00  0.00           C  
ATOM   4425  CD2 LEU A 306      99.935 -33.417 -57.745  1.00  0.00           C  
ATOM   4426  H   LEU A 306      97.816 -36.473 -59.157  1.00  0.00           H  
ATOM   4427  HA  LEU A 306     100.158 -36.119 -57.505  1.00  0.00           H  
ATOM   4428 1HB  LEU A 306      97.240 -35.408 -57.046  1.00  0.00           H  
ATOM   4429 2HB  LEU A 306      98.568 -34.904 -55.997  1.00  0.00           H  
ATOM   4430  HG  LEU A 306      98.292 -34.136 -58.924  1.00  0.00           H  
ATOM   4431 1HD1 LEU A 306      97.658 -31.931 -58.052  1.00  0.00           H  
ATOM   4432 2HD1 LEU A 306      96.497 -33.188 -57.567  1.00  0.00           H  
ATOM   4433 3HD1 LEU A 306      97.688 -32.578 -56.395  1.00  0.00           H  
ATOM   4434 1HD2 LEU A 306     100.078 -32.525 -58.356  1.00  0.00           H  
ATOM   4435 2HD2 LEU A 306     100.143 -33.180 -56.702  1.00  0.00           H  
ATOM   4436 3HD2 LEU A 306     100.616 -34.200 -58.082  1.00  0.00           H  
ATOM   4437  N   ARG A 307      97.877 -38.271 -56.543  1.00  0.00           N  
ATOM   4438  CA  ARG A 307      97.643 -39.405 -55.656  1.00  0.00           C  
ATOM   4439  C   ARG A 307      98.784 -40.412 -55.734  1.00  0.00           C  
ATOM   4440  O   ARG A 307      99.253 -40.914 -54.712  1.00  0.00           O  
ATOM   4441  CB  ARG A 307      96.335 -40.099 -56.007  1.00  0.00           C  
ATOM   4442  CG  ARG A 307      95.993 -41.298 -55.137  1.00  0.00           C  
ATOM   4443  CD  ARG A 307      94.682 -41.889 -55.507  1.00  0.00           C  
ATOM   4444  NE  ARG A 307      94.681 -42.399 -56.868  1.00  0.00           N  
ATOM   4445  CZ  ARG A 307      95.218 -43.576 -57.245  1.00  0.00           C  
ATOM   4446  NH1 ARG A 307      95.794 -44.351 -56.353  1.00  0.00           N1+
ATOM   4447  NH2 ARG A 307      95.166 -43.952 -58.511  1.00  0.00           N  
ATOM   4448  H   ARG A 307      97.210 -38.074 -57.276  1.00  0.00           H  
ATOM   4449  HA  ARG A 307      97.577 -39.036 -54.632  1.00  0.00           H  
ATOM   4450 1HB  ARG A 307      95.513 -39.388 -55.925  1.00  0.00           H  
ATOM   4451 2HB  ARG A 307      96.370 -40.440 -57.041  1.00  0.00           H  
ATOM   4452 1HG  ARG A 307      96.760 -42.064 -55.257  1.00  0.00           H  
ATOM   4453 2HG  ARG A 307      95.949 -40.990 -54.092  1.00  0.00           H  
ATOM   4454 1HD  ARG A 307      94.452 -42.714 -54.833  1.00  0.00           H  
ATOM   4455 2HD  ARG A 307      93.905 -41.129 -55.427  1.00  0.00           H  
ATOM   4456  HE  ARG A 307      94.246 -41.831 -57.583  1.00  0.00           H  
ATOM   4457 1HH1 ARG A 307      95.834 -44.064 -55.385  1.00  0.00           H  
ATOM   4458 2HH1 ARG A 307      96.197 -45.233 -56.635  1.00  0.00           H  
ATOM   4459 1HH2 ARG A 307      94.723 -43.356 -59.197  1.00  0.00           H  
ATOM   4460 2HH2 ARG A 307      95.568 -44.833 -58.793  1.00  0.00           H  
ATOM   4461  N   LYS A 308      99.226 -40.704 -56.951  1.00  0.00           N  
ATOM   4462  CA  LYS A 308     100.366 -41.591 -57.163  1.00  0.00           C  
ATOM   4463  C   LYS A 308     101.620 -41.044 -56.489  1.00  0.00           C  
ATOM   4464  O   LYS A 308     102.391 -41.794 -55.890  1.00  0.00           O  
ATOM   4465  CB  LYS A 308     100.617 -41.793 -58.658  1.00  0.00           C  
ATOM   4466  CG  LYS A 308      99.622 -42.720 -59.343  1.00  0.00           C  
ATOM   4467  CD  LYS A 308     100.038 -43.014 -60.777  1.00  0.00           C  
ATOM   4468  CE  LYS A 308      99.803 -41.812 -61.680  1.00  0.00           C  
ATOM   4469  NZ  LYS A 308     100.053 -42.133 -63.111  1.00  0.00           N1+
ATOM   4470  H   LYS A 308      98.761 -40.301 -57.752  1.00  0.00           H  
ATOM   4471  HA  LYS A 308     100.140 -42.558 -56.713  1.00  0.00           H  
ATOM   4472 1HB  LYS A 308     100.583 -40.829 -59.167  1.00  0.00           H  
ATOM   4473 2HB  LYS A 308     101.616 -42.206 -58.806  1.00  0.00           H  
ATOM   4474 1HG  LYS A 308      99.560 -43.659 -58.792  1.00  0.00           H  
ATOM   4475 2HG  LYS A 308      98.636 -42.256 -59.348  1.00  0.00           H  
ATOM   4476 1HD  LYS A 308     101.096 -43.276 -60.803  1.00  0.00           H  
ATOM   4477 2HD  LYS A 308      99.463 -43.858 -61.156  1.00  0.00           H  
ATOM   4478 1HE  LYS A 308      98.774 -41.471 -61.571  1.00  0.00           H  
ATOM   4479 2HE  LYS A 308     100.465 -40.999 -61.383  1.00  0.00           H  
ATOM   4480 1HZ  LYS A 308      99.887 -41.312 -63.675  1.00  0.00           H  
ATOM   4481 2HZ  LYS A 308     101.011 -42.433 -63.227  1.00  0.00           H  
ATOM   4482 3HZ  LYS A 308      99.431 -42.873 -63.404  1.00  0.00           H  
ATOM   4483  N   ALA A 309     101.816 -39.734 -56.593  1.00  0.00           N  
ATOM   4484  CA  ALA A 309     102.952 -39.078 -55.955  1.00  0.00           C  
ATOM   4485  C   ALA A 309     102.886 -39.216 -54.438  1.00  0.00           C  
ATOM   4486  O   ALA A 309     103.888 -39.513 -53.788  1.00  0.00           O  
ATOM   4487  CB  ALA A 309     103.007 -37.610 -56.351  1.00  0.00           C  
ATOM   4488  H   ALA A 309     101.163 -39.178 -57.126  1.00  0.00           H  
ATOM   4489  HA  ALA A 309     103.863 -39.570 -56.296  1.00  0.00           H  
ATOM   4490 1HB  ALA A 309     103.860 -37.134 -55.866  1.00  0.00           H  
ATOM   4491 2HB  ALA A 309     103.113 -37.528 -57.433  1.00  0.00           H  
ATOM   4492 3HB  ALA A 309     102.090 -37.114 -56.038  1.00  0.00           H  
ATOM   4493  N   VAL A 310     101.700 -38.998 -53.882  1.00  0.00           N  
ATOM   4494  CA  VAL A 310     101.494 -39.144 -52.445  1.00  0.00           C  
ATOM   4495  C   VAL A 310     101.792 -40.565 -51.986  1.00  0.00           C  
ATOM   4496  O   VAL A 310     102.517 -40.774 -51.013  1.00  0.00           O  
ATOM   4497  CB  VAL A 310     100.044 -38.782 -52.073  1.00  0.00           C  
ATOM   4498  CG1 VAL A 310      99.744 -39.188 -50.638  1.00  0.00           C  
ATOM   4499  CG2 VAL A 310      99.815 -37.292 -52.271  1.00  0.00           C  
ATOM   4500  H   VAL A 310     100.922 -38.725 -54.465  1.00  0.00           H  
ATOM   4501  HA  VAL A 310     102.169 -38.461 -51.927  1.00  0.00           H  
ATOM   4502  HB  VAL A 310      99.363 -39.343 -52.714  1.00  0.00           H  
ATOM   4503 1HG1 VAL A 310      98.715 -38.925 -50.392  1.00  0.00           H  
ATOM   4504 2HG1 VAL A 310      99.880 -40.264 -50.528  1.00  0.00           H  
ATOM   4505 3HG1 VAL A 310     100.422 -38.665 -49.963  1.00  0.00           H  
ATOM   4506 1HG2 VAL A 310      98.787 -37.043 -52.007  1.00  0.00           H  
ATOM   4507 2HG2 VAL A 310     100.499 -36.731 -51.634  1.00  0.00           H  
ATOM   4508 3HG2 VAL A 310      99.994 -37.031 -53.314  1.00  0.00           H  
ATOM   4509  N   GLU A 311     101.227 -41.539 -52.692  1.00  0.00           N  
ATOM   4510  CA  GLU A 311     101.380 -42.939 -52.320  1.00  0.00           C  
ATOM   4511  C   GLU A 311     102.826 -43.395 -52.468  1.00  0.00           C  
ATOM   4512  O   GLU A 311     103.324 -44.180 -51.662  1.00  0.00           O  
ATOM   4513  CB  GLU A 311     100.467 -43.820 -53.176  1.00  0.00           C  
ATOM   4514  CG  GLU A 311      98.981 -43.638 -52.903  1.00  0.00           C  
ATOM   4515  CD  GLU A 311      98.113 -44.463 -53.812  1.00  0.00           C  
ATOM   4516  OE1 GLU A 311      98.643 -45.102 -54.688  1.00  0.00           O  
ATOM   4517  OE2 GLU A 311      96.919 -44.453 -53.630  1.00  0.00           O1-
ATOM   4518  H   GLU A 311     100.678 -41.304 -53.507  1.00  0.00           H  
ATOM   4519  HA  GLU A 311     101.094 -43.052 -51.274  1.00  0.00           H  
ATOM   4520 1HB  GLU A 311     100.641 -43.608 -54.231  1.00  0.00           H  
ATOM   4521 2HB  GLU A 311     100.712 -44.869 -53.008  1.00  0.00           H  
ATOM   4522 1HG  GLU A 311      98.775 -43.918 -51.870  1.00  0.00           H  
ATOM   4523 2HG  GLU A 311      98.727 -42.585 -53.022  1.00  0.00           H  
ATOM   4524  N   GLU A 312     103.495 -42.897 -53.502  1.00  0.00           N  
ATOM   4525  CA  GLU A 312     104.900 -43.215 -53.727  1.00  0.00           C  
ATOM   4526  C   GLU A 312     105.777 -42.651 -52.617  1.00  0.00           C  
ATOM   4527  O   GLU A 312     106.692 -43.320 -52.136  1.00  0.00           O  
ATOM   4528  CB  GLU A 312     105.360 -42.668 -55.080  1.00  0.00           C  
ATOM   4529  CG  GLU A 312     106.798 -43.014 -55.442  1.00  0.00           C  
ATOM   4530  CD  GLU A 312     107.011 -44.489 -55.643  1.00  0.00           C  
ATOM   4531  OE1 GLU A 312     106.051 -45.182 -55.878  1.00  0.00           O  
ATOM   4532  OE2 GLU A 312     108.137 -44.922 -55.561  1.00  0.00           O1-
ATOM   4533  H   GLU A 312     103.019 -42.283 -54.148  1.00  0.00           H  
ATOM   4534  HA  GLU A 312     105.013 -44.299 -53.732  1.00  0.00           H  
ATOM   4535 1HB  GLU A 312     104.714 -43.056 -55.868  1.00  0.00           H  
ATOM   4536 2HB  GLU A 312     105.266 -41.582 -55.085  1.00  0.00           H  
ATOM   4537 1HG  GLU A 312     107.066 -42.492 -56.360  1.00  0.00           H  
ATOM   4538 2HG  GLU A 312     107.456 -42.661 -54.650  1.00  0.00           H  
ATOM   4539  N   ALA A 313     105.492 -41.418 -52.214  1.00  0.00           N  
ATOM   4540  CA  ALA A 313     106.227 -40.779 -51.129  1.00  0.00           C  
ATOM   4541  C   ALA A 313     105.951 -41.465 -49.797  1.00  0.00           C  
ATOM   4542  O   ALA A 313     106.848 -41.614 -48.967  1.00  0.00           O  
ATOM   4543  CB  ALA A 313     105.871 -39.302 -51.047  1.00  0.00           C  
ATOM   4544  H   ALA A 313     104.748 -40.910 -52.671  1.00  0.00           H  
ATOM   4545  HA  ALA A 313     107.292 -40.875 -51.339  1.00  0.00           H  
ATOM   4546 1HB  ALA A 313     106.428 -38.839 -50.232  1.00  0.00           H  
ATOM   4547 2HB  ALA A 313     106.129 -38.813 -51.986  1.00  0.00           H  
ATOM   4548 3HB  ALA A 313     104.804 -39.195 -50.863  1.00  0.00           H  
ATOM   4549  N   GLU A 314     104.705 -41.881 -49.600  1.00  0.00           N  
ATOM   4550  CA  GLU A 314     104.304 -42.541 -48.363  1.00  0.00           C  
ATOM   4551  C   GLU A 314     104.940 -43.922 -48.244  1.00  0.00           C  
ATOM   4552  O   GLU A 314     105.205 -44.582 -49.249  1.00  0.00           O  
ATOM   4553  CB  GLU A 314     102.780 -42.663 -48.293  1.00  0.00           C  
ATOM   4554  CG  GLU A 314     102.252 -43.192 -46.967  1.00  0.00           C  
ATOM   4555  CD  GLU A 314     100.750 -43.225 -46.907  1.00  0.00           C  
ATOM   4556  OE1 GLU A 314     100.179 -44.211 -47.308  1.00  0.00           O  
ATOM   4557  OE2 GLU A 314     100.172 -42.262 -46.460  1.00  0.00           O1-
ATOM   4558  OXT GLU A 314     105.188 -44.378 -47.162  1.00  0.00           O1-
ATOM   4559  H   GLU A 314     104.017 -41.736 -50.325  1.00  0.00           H  
ATOM   4560  HA  GLU A 314     104.645 -41.937 -47.522  1.00  0.00           H  
ATOM   4561 1HB  GLU A 314     102.329 -41.686 -48.467  1.00  0.00           H  
ATOM   4562 2HB  GLU A 314     102.432 -43.329 -49.082  1.00  0.00           H  
ATOM   4563 1HG  GLU A 314     102.632 -44.202 -46.814  1.00  0.00           H  
ATOM   4564 2HG  GLU A 314     102.629 -42.565 -46.161  1.00  0.00           H  
TER   
ATOM   4565  N   CYS B   1     107.038 -16.500 -28.918  1.00  0.00           N  
ATOM   4566  CA  CYS B   1     105.880 -16.763 -28.067  1.00  0.00           C  
ATOM   4567  C   CYS B   1     104.992 -15.546 -27.969  1.00  0.00           C  
ATOM   4568  O   CYS B   1     103.766 -15.657 -27.982  1.00  0.00           O  
ATOM   4569  CB  CYS B   1     106.319 -17.175 -26.661  1.00  0.00           C  
ATOM   4570  SG  CYS B   1     107.185 -18.761 -26.593  1.00  0.00           S  
ATOM   4571 1H   CYS B   1     107.609 -17.319 -28.966  1.00  0.00           H  
ATOM   4572 2H   CYS B   1     106.728 -16.255 -29.837  1.00  0.00           H  
ATOM   4573 3H   CYS B   1     107.570 -15.745 -28.534  1.00  0.00           H  
ATOM   4574  HA  CYS B   1     105.307 -17.580 -28.505  1.00  0.00           H  
ATOM   4575 1HB  CYS B   1     106.979 -16.412 -26.248  1.00  0.00           H  
ATOM   4576 2HB  CYS B   1     105.446 -17.239 -26.012  1.00  0.00           H  
ATOM   4577  HG  CYS B   1     107.382 -18.756 -25.279  1.00  0.00           H  
ATOM   4578  N   ASP B   2     105.636 -14.376 -27.871  1.00  0.00           N  
ATOM   4579  CA  ASP B   2     104.933 -13.116 -27.665  1.00  0.00           C  
ATOM   4580  C   ASP B   2     104.117 -12.731 -28.894  1.00  0.00           C  
ATOM   4581  O   ASP B   2     103.014 -12.198 -28.776  1.00  0.00           O  
ATOM   4582  CB  ASP B   2     105.924 -11.998 -27.333  1.00  0.00           C  
ATOM   4583  CG  ASP B   2     106.550 -12.151 -25.953  1.00  0.00           C  
ATOM   4584  OD1 ASP B   2     106.027 -12.903 -25.166  1.00  0.00           O  
ATOM   4585  OD2 ASP B   2     107.545 -11.514 -25.700  1.00  0.00           O1-
ATOM   4586  H   ASP B   2     106.643 -14.372 -27.943  1.00  0.00           H  
ATOM   4587  HA  ASP B   2     104.248 -13.235 -26.825  1.00  0.00           H  
ATOM   4588 1HB  ASP B   2     106.720 -11.984 -28.078  1.00  0.00           H  
ATOM   4589 2HB  ASP B   2     105.415 -11.034 -27.380  1.00  0.00           H  
ATOM   4590  N   ALA B   3     104.666 -13.006 -30.072  1.00  0.00           N  
ATOM   4591  CA  ALA B   3     103.933 -12.819 -31.320  1.00  0.00           C  
ATOM   4592  C   ALA B   3     102.742 -13.766 -31.405  1.00  0.00           C  
ATOM   4593  O   ALA B   3     101.688 -13.407 -31.930  1.00  0.00           O  
ATOM   4594  CB  ALA B   3     104.856 -13.023 -32.513  1.00  0.00           C  
ATOM   4595  H   ALA B   3     105.614 -13.351 -30.105  1.00  0.00           H  
ATOM   4596  HA  ALA B   3     103.551 -11.799 -31.340  1.00  0.00           H  
ATOM   4597 1HB  ALA B   3     104.294 -12.882 -33.436  1.00  0.00           H  
ATOM   4598 2HB  ALA B   3     105.671 -12.301 -32.470  1.00  0.00           H  
ATOM   4599 3HB  ALA B   3     105.264 -14.032 -32.488  1.00  0.00           H  
ATOM   4600  N   ILE B   4     102.916 -14.976 -30.884  1.00  0.00           N  
ATOM   4601  CA  ILE B   4     101.830 -15.949 -30.829  1.00  0.00           C  
ATOM   4602  C   ILE B   4     100.758 -15.519 -29.836  1.00  0.00           C  
ATOM   4603  O   ILE B   4      99.564 -15.679 -30.088  1.00  0.00           O  
ATOM   4604  CB  ILE B   4     102.359 -17.343 -30.445  1.00  0.00           C  
ATOM   4605  CG1 ILE B   4     103.261 -17.895 -31.551  1.00  0.00           C  
ATOM   4606  CG2 ILE B   4     101.203 -18.293 -30.172  1.00  0.00           C  
ATOM   4607  CD1 ILE B   4     104.058 -19.112 -31.139  1.00  0.00           C  
ATOM   4608  H   ILE B   4     103.822 -15.230 -30.517  1.00  0.00           H  
ATOM   4609  HA  ILE B   4     101.374 -16.013 -31.817  1.00  0.00           H  
ATOM   4610  HB  ILE B   4     102.972 -17.264 -29.548  1.00  0.00           H  
ATOM   4611 1HG1 ILE B   4     102.655 -18.162 -32.416  1.00  0.00           H  
ATOM   4612 2HG1 ILE B   4     103.961 -17.122 -31.870  1.00  0.00           H  
ATOM   4613 1HG2 ILE B   4     101.595 -19.274 -29.902  1.00  0.00           H  
ATOM   4614 2HG2 ILE B   4     100.600 -17.906 -29.352  1.00  0.00           H  
ATOM   4615 3HG2 ILE B   4     100.586 -18.382 -31.066  1.00  0.00           H  
ATOM   4616 1HD1 ILE B   4     104.673 -19.445 -31.975  1.00  0.00           H  
ATOM   4617 2HD1 ILE B   4     104.700 -18.857 -30.295  1.00  0.00           H  
ATOM   4618 3HD1 ILE B   4     103.378 -19.911 -30.849  1.00  0.00           H  
ATOM   4619  N   GLN B   5     101.192 -14.972 -28.706  1.00  0.00           N  
ATOM   4620  CA  GLN B   5     100.273 -14.384 -27.738  1.00  0.00           C  
ATOM   4621  C   GLN B   5      99.469 -13.251 -28.363  1.00  0.00           C  
ATOM   4622  O   GLN B   5      98.276 -13.103 -28.095  1.00  0.00           O  
ATOM   4623  CB  GLN B   5     101.038 -13.869 -26.515  1.00  0.00           C  
ATOM   4624  CG  GLN B   5     100.150 -13.325 -25.410  1.00  0.00           C  
ATOM   4625  CD  GLN B   5      99.256 -14.392 -24.807  1.00  0.00           C  
ATOM   4626  NE2 GLN B   5      97.959 -14.112 -24.748  1.00  0.00           N  
ATOM   4627  OE1 GLN B   5      99.726 -15.458 -24.399  1.00  0.00           O  
ATOM   4628  H   GLN B   5     102.183 -14.964 -28.512  1.00  0.00           H  
ATOM   4629  HA  GLN B   5      99.573 -15.154 -27.413  1.00  0.00           H  
ATOM   4630 1HB  GLN B   5     101.640 -14.676 -26.097  1.00  0.00           H  
ATOM   4631 2HB  GLN B   5     101.720 -13.076 -26.820  1.00  0.00           H  
ATOM   4632 1HG  GLN B   5     100.780 -12.920 -24.618  1.00  0.00           H  
ATOM   4633 2HG  GLN B   5      99.516 -12.539 -25.820  1.00  0.00           H  
ATOM   4634 1HE2 GLN B   5      97.320 -14.777 -24.361  1.00  0.00           H  
ATOM   4635 2HE2 GLN B   5      97.620 -13.235 -25.091  1.00  0.00           H  
ATOM   4636  N   ALA B   6     100.127 -12.453 -29.196  1.00  0.00           N  
ATOM   4637  CA  ALA B   6      99.458 -11.374 -29.912  1.00  0.00           C  
ATOM   4638  C   ALA B   6      98.423 -11.917 -30.888  1.00  0.00           C  
ATOM   4639  O   ALA B   6      97.371 -11.312 -31.093  1.00  0.00           O  
ATOM   4640  CB  ALA B   6     100.476 -10.514 -30.647  1.00  0.00           C  
ATOM   4641  H   ALA B   6     101.116 -12.598 -29.338  1.00  0.00           H  
ATOM   4642  HA  ALA B   6      98.936 -10.755 -29.182  1.00  0.00           H  
ATOM   4643 1HB  ALA B   6      99.962  -9.712 -31.176  1.00  0.00           H  
ATOM   4644 2HB  ALA B   6     101.175 -10.084 -29.929  1.00  0.00           H  
ATOM   4645 3HB  ALA B   6     101.022 -11.128 -31.361  1.00  0.00           H  
ATOM   4646  N   ALA B   7      98.726 -13.062 -31.488  1.00  0.00           N  
ATOM   4647  CA  ALA B   7      97.772 -13.757 -32.346  1.00  0.00           C  
ATOM   4648  C   ALA B   7      96.525 -14.160 -31.571  1.00  0.00           C  
ATOM   4649  O   ALA B   7      95.414 -14.118 -32.099  1.00  0.00           O  
ATOM   4650  CB  ALA B   7      98.420 -14.981 -32.977  1.00  0.00           C  
ATOM   4651  H   ALA B   7      99.642 -13.463 -31.346  1.00  0.00           H  
ATOM   4652  HA  ALA B   7      97.466 -13.072 -33.137  1.00  0.00           H  
ATOM   4653 1HB  ALA B   7      97.695 -15.488 -33.614  1.00  0.00           H  
ATOM   4654 2HB  ALA B   7      99.275 -14.671 -33.577  1.00  0.00           H  
ATOM   4655 3HB  ALA B   7      98.753 -15.660 -32.194  1.00  0.00           H  
ATOM   4656  N   ALA B   8      96.716 -14.550 -30.315  1.00  0.00           N  
ATOM   4657  CA  ALA B   8      95.598 -14.836 -29.424  1.00  0.00           C  
ATOM   4658  C   ALA B   8      94.769 -13.586 -29.160  1.00  0.00           C  
ATOM   4659  O   ALA B   8      93.544 -13.651 -29.062  1.00  0.00           O  
ATOM   4660  CB  ALA B   8      96.102 -15.422 -28.113  1.00  0.00           C  
ATOM   4661  H   ALA B   8      97.659 -14.650 -29.969  1.00  0.00           H  
ATOM   4662  HA  ALA B   8      94.953 -15.567 -29.913  1.00  0.00           H  
ATOM   4663 1HB  ALA B   8      95.256 -15.631 -27.458  1.00  0.00           H  
ATOM   4664 2HB  ALA B   8      96.643 -16.347 -28.313  1.00  0.00           H  
ATOM   4665 3HB  ALA B   8      96.768 -14.710 -27.629  1.00  0.00           H  
ATOM   4666  N   ALA B   9      95.445 -12.447 -29.045  1.00  0.00           N  
ATOM   4667  CA  ALA B   9      94.768 -11.174 -28.832  1.00  0.00           C  
ATOM   4668  C   ALA B   9      93.968 -10.762 -30.062  1.00  0.00           C  
ATOM   4669  O   ALA B   9      92.901 -10.159 -29.948  1.00  0.00           O  
ATOM   4670  CB  ALA B   9      95.776 -10.092 -28.471  1.00  0.00           C  
ATOM   4671  H   ALA B   9      96.453 -12.464 -29.107  1.00  0.00           H  
ATOM   4672  HA  ALA B   9      94.069 -11.296 -28.005  1.00  0.00           H  
ATOM   4673 1HB  ALA B   9      95.255  -9.147 -28.315  1.00  0.00           H  
ATOM   4674 2HB  ALA B   9      96.299 -10.373 -27.557  1.00  0.00           H  
ATOM   4675 3HB  ALA B   9      96.495  -9.980 -29.280  1.00  0.00           H  
ATOM   4676  N   LEU B  10      94.491 -11.092 -31.239  1.00  0.00           N  
ATOM   4677  CA  LEU B  10      93.743 -10.931 -32.480  1.00  0.00           C  
ATOM   4678  C   LEU B  10      92.460 -11.753 -32.462  1.00  0.00           C  
ATOM   4679  O   LEU B  10      91.394 -11.266 -32.840  1.00  0.00           O  
ATOM   4680  CB  LEU B  10      94.607 -11.347 -33.677  1.00  0.00           C  
ATOM   4681  CG  LEU B  10      95.621 -10.303 -34.160  1.00  0.00           C  
ATOM   4682  CD1 LEU B  10      96.631 -10.965 -35.087  1.00  0.00           C  
ATOM   4683  CD2 LEU B  10      94.889  -9.173 -34.868  1.00  0.00           C  
ATOM   4684  H   LEU B  10      95.429 -11.464 -31.275  1.00  0.00           H  
ATOM   4685  HA  LEU B  10      93.476  -9.881 -32.588  1.00  0.00           H  
ATOM   4686 1HB  LEU B  10      95.160 -12.247 -33.410  1.00  0.00           H  
ATOM   4687 2HB  LEU B  10      93.951 -11.584 -34.514  1.00  0.00           H  
ATOM   4688  HG  LEU B  10      96.166  -9.902 -33.305  1.00  0.00           H  
ATOM   4689 1HD1 LEU B  10      97.352 -10.223 -35.430  1.00  0.00           H  
ATOM   4690 2HD1 LEU B  10      97.154 -11.756 -34.549  1.00  0.00           H  
ATOM   4691 3HD1 LEU B  10      96.113 -11.391 -35.945  1.00  0.00           H  
ATOM   4692 1HD2 LEU B  10      95.610  -8.430 -35.211  1.00  0.00           H  
ATOM   4693 2HD2 LEU B  10      94.344  -9.572 -35.724  1.00  0.00           H  
ATOM   4694 3HD2 LEU B  10      94.186  -8.705 -34.177  1.00  0.00           H  
ATOM   4695  N   GLY B  11      92.570 -13.001 -32.021  1.00  0.00           N  
ATOM   4696  CA  GLY B  11      91.401 -13.851 -31.832  1.00  0.00           C  
ATOM   4697  C   GLY B  11      90.401 -13.209 -30.874  1.00  0.00           C  
ATOM   4698  O   GLY B  11      89.196 -13.216 -31.125  1.00  0.00           O  
ATOM   4699  H   GLY B  11      93.486 -13.369 -31.810  1.00  0.00           H  
ATOM   4700 1HA  GLY B  11      90.924 -14.032 -32.795  1.00  0.00           H  
ATOM   4701 2HA  GLY B  11      91.714 -14.817 -31.440  1.00  0.00           H  
ATOM   4702  N   GLU B  12      90.912 -12.658 -29.780  1.00  0.00           N  
ATOM   4703  CA  GLU B  12      90.070 -11.982 -28.800  1.00  0.00           C  
ATOM   4704  C   GLU B  12      89.438 -10.727 -29.391  1.00  0.00           C  
ATOM   4705  O   GLU B  12      88.360 -10.306 -28.970  1.00  0.00           O  
ATOM   4706  CB  GLU B  12      90.885 -11.619 -27.556  1.00  0.00           C  
ATOM   4707  CG  GLU B  12      91.312 -12.812 -26.713  1.00  0.00           C  
ATOM   4708  CD  GLU B  12      92.151 -12.421 -25.529  1.00  0.00           C  
ATOM   4709  OE1 GLU B  12      92.486 -11.266 -25.417  1.00  0.00           O  
ATOM   4710  OE2 GLU B  12      92.457 -13.279 -24.734  1.00  0.00           O1-
ATOM   4711  H   GLU B  12      91.908 -12.708 -29.621  1.00  0.00           H  
ATOM   4712  HA  GLU B  12      89.268 -12.661 -28.506  1.00  0.00           H  
ATOM   4713 1HB  GLU B  12      91.785 -11.081 -27.856  1.00  0.00           H  
ATOM   4714 2HB  GLU B  12      90.301 -10.952 -26.921  1.00  0.00           H  
ATOM   4715 1HG  GLU B  12      90.421 -13.330 -26.358  1.00  0.00           H  
ATOM   4716 2HG  GLU B  12      91.875 -13.503 -27.340  1.00  0.00           H  
ATOM   4717  N   ALA B  13      90.113 -10.133 -30.367  1.00  0.00           N  
ATOM   4718  CA  ALA B  13      89.622  -8.924 -31.015  1.00  0.00           C  
ATOM   4719  C   ALA B  13      88.535  -9.247 -32.034  1.00  0.00           C  
ATOM   4720  O   ALA B  13      87.894  -8.348 -32.578  1.00  0.00           O  
ATOM   4721  CB  ALA B  13      90.769  -8.178 -31.681  1.00  0.00           C  
ATOM   4722  H   ALA B  13      90.991 -10.531 -30.669  1.00  0.00           H  
ATOM   4723  HA  ALA B  13      89.183  -8.284 -30.249  1.00  0.00           H  
ATOM   4724 1HB  ALA B  13      90.387  -7.276 -32.160  1.00  0.00           H  
ATOM   4725 2HB  ALA B  13      91.510  -7.904 -30.930  1.00  0.00           H  
ATOM   4726 3HB  ALA B  13      91.231  -8.818 -32.431  1.00  0.00           H  
ATOM   4727  N   GLY B  14      88.334 -10.535 -32.286  1.00  0.00           N  
ATOM   4728  CA  GLY B  14      87.320 -10.979 -33.237  1.00  0.00           C  
ATOM   4729  C   GLY B  14      87.917 -11.190 -34.622  1.00  0.00           C  
ATOM   4730  O   GLY B  14      87.203 -11.181 -35.624  1.00  0.00           O  
ATOM   4731  H   GLY B  14      88.896 -11.225 -31.809  1.00  0.00           H  
ATOM   4732 1HA  GLY B  14      86.872 -11.908 -32.884  1.00  0.00           H  
ATOM   4733 2HA  GLY B  14      86.523 -10.240 -33.290  1.00  0.00           H  
ATOM   4734  N   ILE B  15      89.233 -11.380 -34.670  1.00  0.00           N  
ATOM   4735  CA  ILE B  15      89.922 -11.640 -35.928  1.00  0.00           C  
ATOM   4736  C   ILE B  15      90.061 -13.137 -36.178  1.00  0.00           C  
ATOM   4737  O   ILE B  15      90.536 -13.878 -35.318  1.00  0.00           O  
ATOM   4738  CB  ILE B  15      91.315 -10.985 -35.938  1.00  0.00           C  
ATOM   4739  CG1 ILE B  15      91.207  -9.495 -35.606  1.00  0.00           C  
ATOM   4740  CG2 ILE B  15      91.988 -11.186 -37.287  1.00  0.00           C  
ATOM   4741  CD1 ILE B  15      90.341  -8.716 -36.570  1.00  0.00           C  
ATOM   4742  H   ILE B  15      89.768 -11.344 -33.815  1.00  0.00           H  
ATOM   4743  HA  ILE B  15      89.334 -11.212 -36.739  1.00  0.00           H  
ATOM   4744  HB  ILE B  15      91.934 -11.437 -35.163  1.00  0.00           H  
ATOM   4745 1HG1 ILE B  15      90.795  -9.375 -34.604  1.00  0.00           H  
ATOM   4746 2HG1 ILE B  15      92.202  -9.049 -35.605  1.00  0.00           H  
ATOM   4747 1HG2 ILE B  15      92.971 -10.716 -37.276  1.00  0.00           H  
ATOM   4748 2HG2 ILE B  15      92.097 -12.251 -37.484  1.00  0.00           H  
ATOM   4749 3HG2 ILE B  15      91.378 -10.733 -38.069  1.00  0.00           H  
ATOM   4750 1HD1 ILE B  15      90.314  -7.668 -36.269  1.00  0.00           H  
ATOM   4751 2HD1 ILE B  15      90.756  -8.794 -37.576  1.00  0.00           H  
ATOM   4752 3HD1 ILE B  15      89.331  -9.122 -36.561  1.00  0.00           H  
ATOM   4753  N   SER B  16      89.643 -13.574 -37.361  1.00  0.00           N  
ATOM   4754  CA  SER B  16      89.629 -14.994 -37.693  1.00  0.00           C  
ATOM   4755  C   SER B  16      91.044 -15.527 -37.886  1.00  0.00           C  
ATOM   4756  O   SER B  16      91.972 -14.767 -38.162  1.00  0.00           O  
ATOM   4757  CB  SER B  16      88.814 -15.228 -38.951  1.00  0.00           C  
ATOM   4758  OG  SER B  16      89.445 -14.668 -40.069  1.00  0.00           O  
ATOM   4759  H   SER B  16      89.326 -12.905 -38.049  1.00  0.00           H  
ATOM   4760  HA  SER B  16      89.167 -15.538 -36.868  1.00  0.00           H  
ATOM   4761 1HB  SER B  16      88.681 -16.299 -39.103  1.00  0.00           H  
ATOM   4762 2HB  SER B  16      87.825 -14.789 -38.830  1.00  0.00           H  
ATOM   4763  HG  SER B  16      89.249 -13.728 -40.041  1.00  0.00           H  
ATOM   4764  N   SER B  17      91.205 -16.828 -37.740  1.00  0.00           N  
ATOM   4765  CA  SER B  17      92.512 -17.468 -37.837  1.00  0.00           C  
ATOM   4766  C   SER B  17      93.112 -17.264 -39.210  1.00  0.00           C  
ATOM   4767  O   SER B  17      94.325 -17.110 -39.352  1.00  0.00           O  
ATOM   4768  CB  SER B  17      92.397 -18.951 -37.543  1.00  0.00           C  
ATOM   4769  OG  SER B  17      91.625 -19.597 -38.517  1.00  0.00           O  
ATOM   4770  H   SER B  17      90.391 -17.396 -37.556  1.00  0.00           H  
ATOM   4771  HA  SER B  17      93.175 -17.013 -37.099  1.00  0.00           H  
ATOM   4772 1HB  SER B  17      93.392 -19.393 -37.510  1.00  0.00           H  
ATOM   4773 2HB  SER B  17      91.944 -19.093 -36.562  1.00  0.00           H  
ATOM   4774  HG  SER B  17      91.601 -20.523 -38.264  1.00  0.00           H  
ATOM   4775  N   ASN B  18      92.261 -17.263 -40.227  1.00  0.00           N  
ATOM   4776  CA  ASN B  18      92.695 -16.970 -41.590  1.00  0.00           C  
ATOM   4777  C   ASN B  18      93.290 -15.572 -41.690  1.00  0.00           C  
ATOM   4778  O   ASN B  18      94.368 -15.384 -42.254  1.00  0.00           O  
ATOM   4779  CB  ASN B  18      91.542 -17.129 -42.564  1.00  0.00           C  
ATOM   4780  CG  ASN B  18      91.182 -18.569 -42.802  1.00  0.00           C  
ATOM   4781  ND2 ASN B  18      89.964 -18.805 -43.221  1.00  0.00           N  
ATOM   4782  OD1 ASN B  18      92.007 -19.469 -42.607  1.00  0.00           O  
ATOM   4783  H   ASN B  18      91.288 -17.471 -40.055  1.00  0.00           H  
ATOM   4784  HA  ASN B  18      93.481 -17.675 -41.863  1.00  0.00           H  
ATOM   4785 1HB  ASN B  18      90.666 -16.606 -42.180  1.00  0.00           H  
ATOM   4786 2HB  ASN B  18      91.806 -16.670 -43.518  1.00  0.00           H  
ATOM   4787 1HD2 ASN B  18      89.669 -19.744 -43.396  1.00  0.00           H  
ATOM   4788 2HD2 ASN B  18      89.330 -18.046 -43.366  1.00  0.00           H  
ATOM   4789  N   GLU B  19      92.582 -14.593 -41.138  1.00  0.00           N  
ATOM   4790  CA  GLU B  19      93.069 -13.218 -41.110  1.00  0.00           C  
ATOM   4791  C   GLU B  19      94.360 -13.107 -40.311  1.00  0.00           C  
ATOM   4792  O   GLU B  19      95.285 -12.397 -40.704  1.00  0.00           O  
ATOM   4793  CB  GLU B  19      92.009 -12.288 -40.514  1.00  0.00           C  
ATOM   4794  CG  GLU B  19      90.806 -12.047 -41.415  1.00  0.00           C  
ATOM   4795  CD  GLU B  19      89.697 -11.304 -40.724  1.00  0.00           C  
ATOM   4796  OE1 GLU B  19      89.143 -11.835 -39.792  1.00  0.00           O  
ATOM   4797  OE2 GLU B  19      89.404 -10.203 -41.128  1.00  0.00           O1-
ATOM   4798  H   GLU B  19      91.684 -14.805 -40.728  1.00  0.00           H  
ATOM   4799  HA  GLU B  19      93.275 -12.902 -42.133  1.00  0.00           H  
ATOM   4800 1HB  GLU B  19      91.645 -12.705 -39.575  1.00  0.00           H  
ATOM   4801 2HB  GLU B  19      92.459 -11.320 -40.290  1.00  0.00           H  
ATOM   4802 1HG  GLU B  19      91.126 -11.472 -42.285  1.00  0.00           H  
ATOM   4803 2HG  GLU B  19      90.431 -13.007 -41.767  1.00  0.00           H  
ATOM   4804  N   ILE B  20      94.416 -13.814 -39.188  1.00  0.00           N  
ATOM   4805  CA  ILE B  20      95.600 -13.806 -38.337  1.00  0.00           C  
ATOM   4806  C   ILE B  20      96.820 -14.332 -39.084  1.00  0.00           C  
ATOM   4807  O   ILE B  20      97.909 -13.766 -38.991  1.00  0.00           O  
ATOM   4808  CB  ILE B  20      95.370 -14.650 -37.070  1.00  0.00           C  
ATOM   4809  CG1 ILE B  20      94.364 -13.961 -36.144  1.00  0.00           C  
ATOM   4810  CG2 ILE B  20      96.685 -14.891 -36.345  1.00  0.00           C  
ATOM   4811  CD1 ILE B  20      93.867 -14.840 -35.019  1.00  0.00           C  
ATOM   4812  H   ILE B  20      93.618 -14.370 -38.916  1.00  0.00           H  
ATOM   4813  HA  ILE B  20      95.802 -12.780 -38.035  1.00  0.00           H  
ATOM   4814  HB  ILE B  20      94.937 -15.611 -37.346  1.00  0.00           H  
ATOM   4815 1HG1 ILE B  20      94.819 -13.073 -35.708  1.00  0.00           H  
ATOM   4816 2HG1 ILE B  20      93.501 -13.633 -36.725  1.00  0.00           H  
ATOM   4817 1HG2 ILE B  20      96.505 -15.488 -35.452  1.00  0.00           H  
ATOM   4818 2HG2 ILE B  20      97.371 -15.422 -37.004  1.00  0.00           H  
ATOM   4819 3HG2 ILE B  20      97.124 -13.935 -36.060  1.00  0.00           H  
ATOM   4820 1HD1 ILE B  20      93.158 -14.282 -34.407  1.00  0.00           H  
ATOM   4821 2HD1 ILE B  20      93.375 -15.720 -35.434  1.00  0.00           H  
ATOM   4822 3HD1 ILE B  20      94.710 -15.152 -34.403  1.00  0.00           H  
ATOM   4823  N   LEU B  21      96.631 -15.418 -39.826  1.00  0.00           N  
ATOM   4824  CA  LEU B  21      97.706 -15.999 -40.620  1.00  0.00           C  
ATOM   4825  C   LEU B  21      98.269 -14.992 -41.614  1.00  0.00           C  
ATOM   4826  O   LEU B  21      99.480 -14.922 -41.823  1.00  0.00           O  
ATOM   4827  CB  LEU B  21      97.200 -17.237 -41.369  1.00  0.00           C  
ATOM   4828  CG  LEU B  21      96.958 -18.484 -40.508  1.00  0.00           C  
ATOM   4829  CD1 LEU B  21      96.218 -19.532 -41.328  1.00  0.00           C  
ATOM   4830  CD2 LEU B  21      98.291 -19.022 -40.009  1.00  0.00           C  
ATOM   4831  H   LEU B  21      95.719 -15.852 -39.841  1.00  0.00           H  
ATOM   4832  HA  LEU B  21      98.508 -16.300 -39.947  1.00  0.00           H  
ATOM   4833 1HB  LEU B  21      96.260 -16.987 -41.860  1.00  0.00           H  
ATOM   4834 2HB  LEU B  21      97.927 -17.501 -42.137  1.00  0.00           H  
ATOM   4835  HG  LEU B  21      96.331 -18.222 -39.656  1.00  0.00           H  
ATOM   4836 1HD1 LEU B  21      96.046 -20.418 -40.716  1.00  0.00           H  
ATOM   4837 2HD1 LEU B  21      95.260 -19.128 -41.656  1.00  0.00           H  
ATOM   4838 3HD1 LEU B  21      96.815 -19.803 -42.198  1.00  0.00           H  
ATOM   4839 1HD2 LEU B  21      98.120 -19.907 -39.396  1.00  0.00           H  
ATOM   4840 2HD2 LEU B  21      98.919 -19.286 -40.860  1.00  0.00           H  
ATOM   4841 3HD2 LEU B  21      98.791 -18.259 -39.412  1.00  0.00           H  
ATOM   4842  N   GLU B  22      97.380 -14.213 -42.223  1.00  0.00           N  
ATOM   4843  CA  GLU B  22      97.788 -13.186 -43.173  1.00  0.00           C  
ATOM   4844  C   GLU B  22      98.492 -12.031 -42.470  1.00  0.00           C  
ATOM   4845  O   GLU B  22      99.459 -11.473 -42.988  1.00  0.00           O  
ATOM   4846  CB  GLU B  22      96.575 -12.664 -43.946  1.00  0.00           C  
ATOM   4847  CG  GLU B  22      96.913 -11.682 -45.058  1.00  0.00           C  
ATOM   4848  CD  GLU B  22      97.715 -12.306 -46.166  1.00  0.00           C  
ATOM   4849  OE1 GLU B  22      97.714 -13.509 -46.269  1.00  0.00           O  
ATOM   4850  OE2 GLU B  22      98.328 -11.579 -46.911  1.00  0.00           O1-
ATOM   4851  H   GLU B  22      96.398 -14.335 -42.023  1.00  0.00           H  
ATOM   4852  HA  GLU B  22      98.489 -13.629 -43.882  1.00  0.00           H  
ATOM   4853 1HB  GLU B  22      96.038 -13.502 -44.391  1.00  0.00           H  
ATOM   4854 2HB  GLU B  22      95.891 -12.166 -43.257  1.00  0.00           H  
ATOM   4855 1HG  GLU B  22      95.986 -11.286 -45.474  1.00  0.00           H  
ATOM   4856 2HG  GLU B  22      97.473 -10.849 -44.636  1.00  0.00           H  
ATOM   4857  N   LEU B  23      98.001 -11.677 -41.288  1.00  0.00           N  
ATOM   4858  CA  LEU B  23      98.604 -10.614 -40.495  1.00  0.00           C  
ATOM   4859  C   LEU B  23      99.994 -11.011 -40.010  1.00  0.00           C  
ATOM   4860  O   LEU B  23     100.911 -10.190 -39.983  1.00  0.00           O  
ATOM   4861  CB  LEU B  23      97.711 -10.279 -39.293  1.00  0.00           C  
ATOM   4862  CG  LEU B  23      96.393  -9.566 -39.622  1.00  0.00           C  
ATOM   4863  CD1 LEU B  23      95.525  -9.502 -38.373  1.00  0.00           C  
ATOM   4864  CD2 LEU B  23      96.689  -8.172 -40.154  1.00  0.00           C  
ATOM   4865  H   LEU B  23      97.188 -12.157 -40.930  1.00  0.00           H  
ATOM   4866  HA  LEU B  23      98.698  -9.727 -41.120  1.00  0.00           H  
ATOM   4867 1HB  LEU B  23      97.467 -11.204 -38.774  1.00  0.00           H  
ATOM   4868 2HB  LEU B  23      98.272  -9.640 -38.611  1.00  0.00           H  
ATOM   4869  HG  LEU B  23      95.850 -10.135 -40.377  1.00  0.00           H  
ATOM   4870 1HD1 LEU B  23      94.588  -8.996 -38.607  1.00  0.00           H  
ATOM   4871 2HD1 LEU B  23      95.313 -10.514 -38.026  1.00  0.00           H  
ATOM   4872 3HD1 LEU B  23      96.049  -8.952 -37.593  1.00  0.00           H  
ATOM   4873 1HD2 LEU B  23      95.752  -7.665 -40.389  1.00  0.00           H  
ATOM   4874 2HD2 LEU B  23      97.231  -7.601 -39.399  1.00  0.00           H  
ATOM   4875 3HD2 LEU B  23      97.296  -8.248 -41.056  1.00  0.00           H  
ATOM   4876  N   LEU B  24     100.144 -12.275 -39.628  1.00  0.00           N  
ATOM   4877  CA  LEU B  24     101.426 -12.784 -39.158  1.00  0.00           C  
ATOM   4878  C   LEU B  24     102.410 -12.943 -40.309  1.00  0.00           C  
ATOM   4879  O   LEU B  24     103.609 -12.715 -40.149  1.00  0.00           O  
ATOM   4880  CB  LEU B  24     101.234 -14.132 -38.451  1.00  0.00           C  
ATOM   4881  CG  LEU B  24     100.476 -14.082 -37.118  1.00  0.00           C  
ATOM   4882  CD1 LEU B  24     100.179 -15.500 -36.649  1.00  0.00           C  
ATOM   4883  CD2 LEU B  24     101.306 -13.329 -36.090  1.00  0.00           C  
ATOM   4884  H   LEU B  24      99.350 -12.898 -39.664  1.00  0.00           H  
ATOM   4885  HA  LEU B  24     101.841 -12.071 -38.446  1.00  0.00           H  
ATOM   4886 1HB  LEU B  24     100.689 -14.799 -39.117  1.00  0.00           H  
ATOM   4887 2HB  LEU B  24     102.215 -14.566 -38.259  1.00  0.00           H  
ATOM   4888  HG  LEU B  24      99.523 -13.572 -37.260  1.00  0.00           H  
ATOM   4889 1HD1 LEU B  24      99.641 -15.465 -35.702  1.00  0.00           H  
ATOM   4890 2HD1 LEU B  24      99.568 -16.009 -37.395  1.00  0.00           H  
ATOM   4891 3HD1 LEU B  24     101.115 -16.042 -36.514  1.00  0.00           H  
ATOM   4892 1HD2 LEU B  24     100.767 -13.293 -35.143  1.00  0.00           H  
ATOM   4893 2HD2 LEU B  24     102.259 -13.839 -35.946  1.00  0.00           H  
ATOM   4894 3HD2 LEU B  24     101.489 -12.313 -36.443  1.00  0.00           H  
ATOM   4895  N   ALA B  25     101.895 -13.336 -41.469  1.00  0.00           N  
ATOM   4896  CA  ALA B  25     102.701 -13.396 -42.684  1.00  0.00           C  
ATOM   4897  C   ALA B  25     103.272 -12.030 -43.034  1.00  0.00           C  
ATOM   4898  O   ALA B  25     104.450 -11.907 -43.370  1.00  0.00           O  
ATOM   4899  CB  ALA B  25     101.875 -13.936 -43.842  1.00  0.00           C  
ATOM   4900  H   ALA B  25     100.921 -13.599 -41.512  1.00  0.00           H  
ATOM   4901  HA  ALA B  25     103.537 -14.071 -42.502  1.00  0.00           H  
ATOM   4902 1HB  ALA B  25     102.491 -13.974 -44.741  1.00  0.00           H  
ATOM   4903 2HB  ALA B  25     101.522 -14.939 -43.602  1.00  0.00           H  
ATOM   4904 3HB  ALA B  25     101.021 -13.283 -44.015  1.00  0.00           H  
ATOM   4905  N   ALA B  26     102.431 -11.003 -42.954  1.00  0.00           N  
ATOM   4906  CA  ALA B  26     102.871  -9.632 -43.188  1.00  0.00           C  
ATOM   4907  C   ALA B  26     103.975  -9.235 -42.217  1.00  0.00           C  
ATOM   4908  O   ALA B  26     104.968  -8.622 -42.607  1.00  0.00           O  
ATOM   4909  CB  ALA B  26     101.696  -8.672 -43.074  1.00  0.00           C  
ATOM   4910  H   ALA B  26     101.462 -11.177 -42.726  1.00  0.00           H  
ATOM   4911  HA  ALA B  26     103.277  -9.574 -44.198  1.00  0.00           H  
ATOM   4912 1HB  ALA B  26     102.041  -7.653 -43.250  1.00  0.00           H  
ATOM   4913 2HB  ALA B  26     100.940  -8.932 -43.814  1.00  0.00           H  
ATOM   4914 3HB  ALA B  26     101.265  -8.741 -42.076  1.00  0.00           H  
ATOM   4915  N   ALA B  27     103.796  -9.589 -40.947  1.00  0.00           N  
ATOM   4916  CA  ALA B  27     104.794  -9.302 -39.925  1.00  0.00           C  
ATOM   4917  C   ALA B  27     106.143  -9.911 -40.282  1.00  0.00           C  
ATOM   4918  O   ALA B  27     107.184  -9.273 -40.128  1.00  0.00           O  
ATOM   4919  CB  ALA B  27     104.326  -9.813 -38.570  1.00  0.00           C  
ATOM   4920  H   ALA B  27     102.947 -10.069 -40.685  1.00  0.00           H  
ATOM   4921  HA  ALA B  27     104.921  -8.221 -39.869  1.00  0.00           H  
ATOM   4922 1HB  ALA B  27     105.081  -9.591 -37.816  1.00  0.00           H  
ATOM   4923 2HB  ALA B  27     103.389  -9.325 -38.300  1.00  0.00           H  
ATOM   4924 3HB  ALA B  27     104.171 -10.890 -38.621  1.00  0.00           H  
ATOM   4925  N   ALA B  28     106.117 -11.151 -40.762  1.00  0.00           N  
ATOM   4926  CA  ALA B  28     107.329 -11.821 -41.217  1.00  0.00           C  
ATOM   4927  C   ALA B  28     107.971 -11.073 -42.379  1.00  0.00           C  
ATOM   4928  O   ALA B  28     109.166 -10.777 -42.355  1.00  0.00           O  
ATOM   4929  CB  ALA B  28     107.021 -13.256 -41.617  1.00  0.00           C  
ATOM   4930  H   ALA B  28     105.235 -11.642 -40.812  1.00  0.00           H  
ATOM   4931  HA  ALA B  28     108.041 -11.829 -40.391  1.00  0.00           H  
ATOM   4932 1HB  ALA B  28     107.936 -13.744 -41.954  1.00  0.00           H  
ATOM   4933 2HB  ALA B  28     106.617 -13.795 -40.760  1.00  0.00           H  
ATOM   4934 3HB  ALA B  28     106.291 -13.260 -42.424  1.00  0.00           H  
ATOM   4935  N   GLU B  29     107.170 -10.770 -43.394  1.00  0.00           N  
ATOM   4936  CA  GLU B  29     107.683 -10.174 -44.623  1.00  0.00           C  
ATOM   4937  C   GLU B  29     108.130  -8.735 -44.391  1.00  0.00           C  
ATOM   4938  O   GLU B  29     109.091  -8.268 -45.002  1.00  0.00           O
[truncated: 8,472,604 more chars]
