# Supplementary material for: Blueprinting extendable nanomaterials with standardized protein blocks
Source: Nature. 2024 Mar 13;627(8005):898–904. doi: 10.1038/s41586-024-07188-4 (PMC10972742; doi:10.1038/s41586-024-07188-4)
Supplement: Supplementary file 4 — Design models with ideal backbones as well as experimentally determined structures for comparison. For reference to design names, see Supplementary Fig. 1. [file 41586_2024_7188_MOESM4_ESM.zip › cage_O43_129_+4_design_Bcomp.pdb]

ATOM      1  N   ASP A 315      43.075  55.923  68.203  1.00  0.00           N  
ATOM      2  CA  ASP A 315      43.807  56.711  69.186  1.00  0.00           C  
ATOM      3  C   ASP A 315      45.060  57.346  68.595  1.00  0.00           C  
ATOM      4  O   ASP A 315      45.735  58.138  69.252  1.00  0.00           O  
ATOM      5  CB  ASP A 315      44.194  55.838  70.383  1.00  0.00           C  
ATOM      6  CG  ASP A 315      42.988  55.339  71.167  1.00  0.00           C  
ATOM      7  OD1 ASP A 315      41.930  55.901  71.013  1.00  0.00           O  
ATOM      8  OD2 ASP A 315      43.137  54.401  71.913  1.00  0.00           O1-
ATOM      9 1H   ASP A 315      42.263  55.525  68.631  1.00  0.00           H  
ATOM     10 2H   ASP A 315      42.796  56.512  67.444  1.00  0.00           H  
ATOM     11 3H   ASP A 315      43.662  55.191  67.857  1.00  0.00           H  
ATOM     12  HA  ASP A 315      43.160  57.515  69.537  1.00  0.00           H  
ATOM     13 1HB  ASP A 315      44.765  54.976  70.035  1.00  0.00           H  
ATOM     14 2HB  ASP A 315      44.838  56.406  71.055  1.00  0.00           H  
ATOM     15  N   ASP A 316      45.381  57.007  67.348  1.00  0.00           N  
ATOM     16  CA  ASP A 316      46.626  57.478  66.742  1.00  0.00           C  
ATOM     17  C   ASP A 316      46.651  59.002  66.623  1.00  0.00           C  
ATOM     18  O   ASP A 316      47.697  59.630  66.787  1.00  0.00           O  
ATOM     19  CB  ASP A 316      46.817  56.852  65.358  1.00  0.00           C  
ATOM     20  CG  ASP A 316      47.212  55.383  65.422  1.00  0.00           C  
ATOM     21  OD1 ASP A 316      48.340  55.106  65.756  1.00  0.00           O  
ATOM     22  OD2 ASP A 316      46.383  54.552  65.137  1.00  0.00           O1-
ATOM     23  H   ASP A 316      44.764  56.417  66.808  1.00  0.00           H  
ATOM     24  HA  ASP A 316      47.457  57.176  67.379  1.00  0.00           H  
ATOM     25 1HB  ASP A 316      45.891  56.939  64.788  1.00  0.00           H  
ATOM     26 2HB  ASP A 316      47.588  57.398  64.815  1.00  0.00           H  
ATOM     27  N   LEU A 317      45.495  59.591  66.338  1.00  0.00           N  
ATOM     28  CA  LEU A 317      45.402  61.038  66.208  1.00  0.00           C  
ATOM     29  C   LEU A 317      45.523  61.724  67.567  1.00  0.00           C  
ATOM     30  O   LEU A 317      46.058  62.828  67.670  1.00  0.00           O  
ATOM     31  CB  LEU A 317      44.072  61.425  65.547  1.00  0.00           C  
ATOM     32  CG  LEU A 317      43.904  60.989  64.086  1.00  0.00           C  
ATOM     33  CD1 LEU A 317      42.477  61.268  63.634  1.00  0.00           C  
ATOM     34  CD2 LEU A 317      44.908  61.729  63.216  1.00  0.00           C  
ATOM     35  H   LEU A 317      44.665  59.031  66.208  1.00  0.00           H  
ATOM     36  HA  LEU A 317      46.220  61.382  65.576  1.00  0.00           H  
ATOM     37 1HB  LEU A 317      43.259  60.983  66.121  1.00  0.00           H  
ATOM     38 2HB  LEU A 317      43.968  62.509  65.584  1.00  0.00           H  
ATOM     39  HG  LEU A 317      44.075  59.915  64.005  1.00  0.00           H  
ATOM     40 1HD1 LEU A 317      42.357  60.958  62.595  1.00  0.00           H  
ATOM     41 2HD1 LEU A 317      41.781  60.711  64.260  1.00  0.00           H  
ATOM     42 3HD1 LEU A 317      42.271  62.334  63.720  1.00  0.00           H  
ATOM     43 1HD2 LEU A 317      44.789  61.419  62.178  1.00  0.00           H  
ATOM     44 2HD2 LEU A 317      44.737  62.803  63.296  1.00  0.00           H  
ATOM     45 3HD2 LEU A 317      45.920  61.497  63.551  1.00  0.00           H  
ATOM     46  N   LEU A 318      45.025  61.074  68.624  1.00  0.00           N  
ATOM     47  CA  LEU A 318      45.122  61.655  69.960  1.00  0.00           C  
ATOM     48  C   LEU A 318      46.578  61.697  70.373  1.00  0.00           C  
ATOM     49  O   LEU A 318      47.029  62.660  70.994  1.00  0.00           O  
ATOM     50  CB  LEU A 318      44.309  60.840  70.974  1.00  0.00           C  
ATOM     51  CG  LEU A 318      42.788  60.864  70.780  1.00  0.00           C  
ATOM     52  CD1 LEU A 318      42.140  59.854  71.718  1.00  0.00           C  
ATOM     53  CD2 LEU A 318      42.264  62.268  71.041  1.00  0.00           C  
ATOM     54  H   LEU A 318      44.578  60.176  68.509  1.00  0.00           H  
ATOM     55  HA  LEU A 318      44.724  62.669  69.926  1.00  0.00           H  
ATOM     56 1HB  LEU A 318      44.633  59.802  70.924  1.00  0.00           H  
ATOM     57 2HB  LEU A 318      44.522  61.218  71.974  1.00  0.00           H  
ATOM     58  HG  LEU A 318      42.547  60.571  69.757  1.00  0.00           H  
ATOM     59 1HD1 LEU A 318      41.059  59.871  71.580  1.00  0.00           H  
ATOM     60 2HD1 LEU A 318      42.518  58.856  71.496  1.00  0.00           H  
ATOM     61 3HD1 LEU A 318      42.378  60.112  72.749  1.00  0.00           H  
ATOM     62 1HD2 LEU A 318      41.183  62.285  70.902  1.00  0.00           H  
ATOM     63 2HD2 LEU A 318      42.503  62.561  72.064  1.00  0.00           H  
ATOM     64 3HD2 LEU A 318      42.730  62.966  70.345  1.00  0.00           H  
ATOM     65  N   LEU A 319      47.304  60.645  70.021  1.00  0.00           N  
ATOM     66  CA  LEU A 319      48.711  60.539  70.355  1.00  0.00           C  
ATOM     67  C   LEU A 319      49.513  61.627  69.660  1.00  0.00           C  
ATOM     68  O   LEU A 319      50.436  62.198  70.240  1.00  0.00           O  
ATOM     69  CB  LEU A 319      49.249  59.158  69.958  1.00  0.00           C  
ATOM     70  CG  LEU A 319      48.716  57.976  70.777  1.00  0.00           C  
ATOM     71  CD1 LEU A 319      48.951  56.680  70.011  1.00  0.00           C  
ATOM     72  CD2 LEU A 319      49.409  57.943  72.131  1.00  0.00           C  
ATOM     73  H   LEU A 319      46.863  59.897  69.506  1.00  0.00           H  
ATOM     74  HA  LEU A 319      48.820  60.660  71.433  1.00  0.00           H  
ATOM     75 1HB  LEU A 319      49.000  58.976  68.913  1.00  0.00           H  
ATOM     76 2HB  LEU A 319      50.334  59.167  70.055  1.00  0.00           H  
ATOM     77  HG  LEU A 319      47.641  58.087  70.921  1.00  0.00           H  
ATOM     78 1HD1 LEU A 319      48.573  55.840  70.593  1.00  0.00           H  
ATOM     79 2HD1 LEU A 319      48.429  56.723  69.055  1.00  0.00           H  
ATOM     80 3HD1 LEU A 319      50.018  56.549  69.837  1.00  0.00           H  
ATOM     81 1HD2 LEU A 319      49.030  57.103  72.714  1.00  0.00           H  
ATOM     82 2HD2 LEU A 319      50.483  57.830  71.988  1.00  0.00           H  
ATOM     83 3HD2 LEU A 319      49.209  58.873  72.664  1.00  0.00           H  
ATOM     84  N   LYS A 320      49.167  61.922  68.412  1.00  0.00           N  
ATOM     85  CA  LYS A 320      49.834  63.009  67.708  1.00  0.00           C  
ATOM     86  C   LYS A 320      49.565  64.345  68.398  1.00  0.00           C  
ATOM     87  O   LYS A 320      50.468  65.168  68.552  1.00  0.00           O  
ATOM     88  CB  LYS A 320      49.378  63.063  66.249  1.00  0.00           C  
ATOM     89  CG  LYS A 320      50.062  64.139  65.416  1.00  0.00           C  
ATOM     90  CD  LYS A 320      49.619  64.077  63.962  1.00  0.00           C  
ATOM     91  CE  LYS A 320      50.284  65.166  63.133  1.00  0.00           C  
ATOM     92  NZ  LYS A 320      49.860  65.117  61.707  1.00  0.00           N1+
ATOM     93  H   LYS A 320      48.443  61.401  67.938  1.00  0.00           H  
ATOM     94  HA  LYS A 320      50.909  62.828  67.731  1.00  0.00           H  
ATOM     95 1HB  LYS A 320      49.568  62.100  65.773  1.00  0.00           H  
ATOM     96 2HB  LYS A 320      48.304  63.242  66.210  1.00  0.00           H  
ATOM     97 1HG  LYS A 320      49.817  65.122  65.820  1.00  0.00           H  
ATOM     98 2HG  LYS A 320      51.142  64.005  65.464  1.00  0.00           H  
ATOM     99 1HD  LYS A 320      49.880  63.103  63.543  1.00  0.00           H  
ATOM    100 2HD  LYS A 320      48.538  64.199  63.905  1.00  0.00           H  
ATOM    101 1HE  LYS A 320      50.027  66.142  63.542  1.00  0.00           H  
ATOM    102 2HE  LYS A 320      51.366  65.050  63.181  1.00  0.00           H  
ATOM    103 1HZ  LYS A 320      50.322  65.854  61.193  1.00  0.00           H  
ATOM    104 2HZ  LYS A 320      50.111  64.222  61.312  1.00  0.00           H  
ATOM    105 3HZ  LYS A 320      48.860  65.242  61.649  1.00  0.00           H  
ATOM    106  N   LEU A 321      48.319  64.574  68.819  1.00  0.00           N  
ATOM    107  CA  LEU A 321      47.977  65.839  69.469  1.00  0.00           C  
ATOM    108  C   LEU A 321      48.740  65.990  70.778  1.00  0.00           C  
ATOM    109  O   LEU A 321      49.167  67.088  71.136  1.00  0.00           O  
ATOM    110  CB  LEU A 321      46.468  65.915  69.734  1.00  0.00           C  
ATOM    111  CG  LEU A 321      45.578  66.022  68.490  1.00  0.00           C  
ATOM    112  CD1 LEU A 321      44.119  65.847  68.891  1.00  0.00           C  
ATOM    113  CD2 LEU A 321      45.803  67.368  67.818  1.00  0.00           C  
ATOM    114  H   LEU A 321      47.601  63.875  68.693  1.00  0.00           H  
ATOM    115  HA  LEU A 321      48.257  66.656  68.804  1.00  0.00           H  
ATOM    116 1HB  LEU A 321      46.167  65.023  70.282  1.00  0.00           H  
ATOM    117 2HB  LEU A 321      46.268  66.785  70.360  1.00  0.00           H  
ATOM    118  HG  LEU A 321      45.829  65.222  67.793  1.00  0.00           H  
ATOM    119 1HD1 LEU A 321      43.487  65.923  68.007  1.00  0.00           H  
ATOM    120 2HD1 LEU A 321      43.983  64.868  69.351  1.00  0.00           H  
ATOM    121 3HD1 LEU A 321      43.843  66.625  69.603  1.00  0.00           H  
ATOM    122 1HD2 LEU A 321      45.170  67.444  66.933  1.00  0.00           H  
ATOM    123 2HD2 LEU A 321      45.550  68.169  68.514  1.00  0.00           H  
ATOM    124 3HD2 LEU A 321      46.849  67.459  67.526  1.00  0.00           H  
ATOM    125  N   LEU A 322      48.910  64.882  71.492  1.00  0.00           N  
ATOM    126  CA  LEU A 322      49.656  64.888  72.740  1.00  0.00           C  
ATOM    127  C   LEU A 322      51.119  65.277  72.519  1.00  0.00           C  
ATOM    128  O   LEU A 322      51.703  66.012  73.316  1.00  0.00           O  
ATOM    129  CB  LEU A 322      49.580  63.506  73.401  1.00  0.00           C  
ATOM    130  CG  LEU A 322      48.214  63.120  73.982  1.00  0.00           C  
ATOM    131  CD1 LEU A 322      48.243  61.664  74.427  1.00  0.00           C  
ATOM    132  CD2 LEU A 322      47.878  64.041  75.145  1.00  0.00           C  
ATOM    133  H   LEU A 322      48.511  64.015  71.160  1.00  0.00           H  
ATOM    134  HA  LEU A 322      49.206  65.621  73.409  1.00  0.00           H  
ATOM    135 1HB  LEU A 322      49.851  62.753  72.663  1.00  0.00           H  
ATOM    136 2HB  LEU A 322      50.307  63.468  74.212  1.00  0.00           H  
ATOM    137  HG  LEU A 322      47.450  63.217  73.210  1.00  0.00           H  
ATOM    138 1HD1 LEU A 322      47.272  61.390  74.839  1.00  0.00           H  
ATOM    139 2HD1 LEU A 322      48.466  61.026  73.572  1.00  0.00           H  
ATOM    140 3HD1 LEU A 322      49.011  61.532  75.189  1.00  0.00           H  
ATOM    141 1HD2 LEU A 322      46.906  63.767  75.557  1.00  0.00           H  
ATOM    142 2HD2 LEU A 322      48.640  63.944  75.918  1.00  0.00           H  
ATOM    143 3HD2 LEU A 322      47.846  65.073  74.795  1.00  0.00           H  
ATOM    144  N   GLU A 323      51.728  64.789  71.435  1.00  0.00           N  
ATOM    145  CA  GLU A 323      53.109  65.172  71.141  1.00  0.00           C  
ATOM    146  C   GLU A 323      53.212  66.664  70.856  1.00  0.00           C  
ATOM    147  O   GLU A 323      54.171  67.319  71.264  1.00  0.00           O  
ATOM    148  CB  GLU A 323      53.645  64.378  69.948  1.00  0.00           C  
ATOM    149  CG  GLU A 323      53.878  62.900  70.231  1.00  0.00           C  
ATOM    150  CD  GLU A 323      54.338  62.139  69.019  1.00  0.00           C  
ATOM    151  OE1 GLU A 323      54.359  62.709  67.955  1.00  0.00           O  
ATOM    152  OE2 GLU A 323      54.669  60.984  69.158  1.00  0.00           O1-
ATOM    153  H   GLU A 323      51.249  64.156  70.811  1.00  0.00           H  
ATOM    154  HA  GLU A 323      53.724  64.949  72.014  1.00  0.00           H  
ATOM    155 1HB  GLU A 323      52.944  64.453  69.117  1.00  0.00           H  
ATOM    156 2HB  GLU A 323      54.590  64.808  69.619  1.00  0.00           H  
ATOM    157 1HG  GLU A 323      54.631  62.805  71.013  1.00  0.00           H  
ATOM    158 2HG  GLU A 323      52.952  62.461  70.600  1.00  0.00           H  
ATOM    159  N   LEU A 324      52.219  67.205  70.151  1.00  0.00           N  
ATOM    160  CA  LEU A 324      52.207  68.627  69.827  1.00  0.00           C  
ATOM    161  C   LEU A 324      52.114  69.486  71.080  1.00  0.00           C  
ATOM    162  O   LEU A 324      52.735  70.546  71.165  1.00  0.00           O  
ATOM    163  CB  LEU A 324      51.031  68.947  68.897  1.00  0.00           C  
ATOM    164  CG  LEU A 324      51.124  68.363  67.481  1.00  0.00           C  
ATOM    165  CD1 LEU A 324      49.804  68.579  66.754  1.00  0.00           C  
ATOM    166  CD2 LEU A 324      52.274  69.022  66.735  1.00  0.00           C  
ATOM    167  H   LEU A 324      51.458  66.622  69.832  1.00  0.00           H  
ATOM    168  HA  LEU A 324      53.136  68.873  69.315  1.00  0.00           H  
ATOM    169 1HB  LEU A 324      50.116  68.570  69.351  1.00  0.00           H  
ATOM    170 2HB  LEU A 324      50.946  70.030  68.803  1.00  0.00           H  
ATOM    171  HG  LEU A 324      51.299  67.288  67.542  1.00  0.00           H  
ATOM    172 1HD1 LEU A 324      49.870  68.163  65.748  1.00  0.00           H  
ATOM    173 2HD1 LEU A 324      49.002  68.081  67.299  1.00  0.00           H  
ATOM    174 3HD1 LEU A 324      49.593  69.646  66.692  1.00  0.00           H  
ATOM    175 1HD2 LEU A 324      52.341  68.606  65.729  1.00  0.00           H  
ATOM    176 2HD2 LEU A 324      52.100  70.096  66.672  1.00  0.00           H  
ATOM    177 3HD2 LEU A 324      53.207  68.836  67.267  1.00  0.00           H  
ATOM    178  N   LEU A 325      51.338  69.035  72.063  1.00  0.00           N  
ATOM    179  CA  LEU A 325      51.203  69.772  73.315  1.00  0.00           C  
ATOM    180  C   LEU A 325      52.539  69.865  74.044  1.00  0.00           C  
ATOM    181  O   LEU A 325      52.867  70.898  74.627  1.00  0.00           O  
ATOM    182  CB  LEU A 325      50.165  69.095  74.219  1.00  0.00           C  
ATOM    183  CG  LEU A 325      48.704  69.236  73.776  1.00  0.00           C  
ATOM    184  CD1 LEU A 325      47.825  68.329  74.627  1.00  0.00           C  
ATOM    185  CD2 LEU A 325      48.273  70.689  73.901  1.00  0.00           C  
ATOM    186  H   LEU A 325      50.833  68.169  71.945  1.00  0.00           H  
ATOM    187  HA  LEU A 325      50.864  70.782  73.087  1.00  0.00           H  
ATOM    188 1HB  LEU A 325      50.394  68.032  74.275  1.00  0.00           H  
ATOM    189 2HB  LEU A 325      50.250  69.516  75.221  1.00  0.00           H  
ATOM    190  HG  LEU A 325      48.606  68.916  72.738  1.00  0.00           H  
ATOM    191 1HD1 LEU A 325      46.786  68.429  74.312  1.00  0.00           H  
ATOM    192 2HD1 LEU A 325      48.142  67.294  74.503  1.00  0.00           H  
ATOM    193 3HD1 LEU A 325      47.914  68.615  75.674  1.00  0.00           H  
ATOM    194 1HD2 LEU A 325      47.234  70.789  73.584  1.00  0.00           H  
ATOM    195 2HD2 LEU A 325      48.369  71.010  74.938  1.00  0.00           H  
ATOM    196 3HD2 LEU A 325      48.906  71.312  73.269  1.00  0.00           H  
ATOM    197  N   VAL A 326      53.312  68.783  74.011  1.00  0.00           N  
ATOM    198  CA  VAL A 326      54.624  68.781  74.643  1.00  0.00           C  
ATOM    199  C   VAL A 326      55.569  69.747  73.938  1.00  0.00           C  
ATOM    200  O   VAL A 326      56.316  70.483  74.584  1.00  0.00           O  
ATOM    201  CB  VAL A 326      55.227  67.364  74.620  1.00  0.00           C  
ATOM    202  CG1 VAL A 326      56.665  67.390  75.116  1.00  0.00           C  
ATOM    203  CG2 VAL A 326      54.381  66.427  75.468  1.00  0.00           C  
ATOM    204  H   VAL A 326      52.991  67.948  73.543  1.00  0.00           H  
ATOM    205  HA  VAL A 326      54.509  69.096  75.681  1.00  0.00           H  
ATOM    206  HB  VAL A 326      55.249  67.005  73.591  1.00  0.00           H  
ATOM    207 1HG1 VAL A 326      57.076  66.380  75.093  1.00  0.00           H  
ATOM    208 2HG1 VAL A 326      57.261  68.038  74.473  1.00  0.00           H  
ATOM    209 3HG1 VAL A 326      56.691  67.768  76.138  1.00  0.00           H  
ATOM    210 1HG2 VAL A 326      54.813  65.427  75.447  1.00  0.00           H  
ATOM    211 2HG2 VAL A 326      54.355  66.790  76.496  1.00  0.00           H  
ATOM    212 3HG2 VAL A 326      53.366  66.393  75.070  1.00  0.00           H  
ATOM    213  N   GLU A 327      55.539  69.748  72.606  1.00  0.00           N  
ATOM    214  CA  GLU A 327      56.400  70.631  71.832  1.00  0.00           C  
ATOM    215  C   GLU A 327      56.060  72.099  72.091  1.00  0.00           C  
ATOM    216  O   GLU A 327      56.948  72.948  72.166  1.00  0.00           O  
ATOM    217  CB  GLU A 327      56.273  70.321  70.338  1.00  0.00           C  
ATOM    218  CG  GLU A 327      57.108  71.220  69.436  1.00  0.00           C  
ATOM    219  CD  GLU A 327      58.586  71.041  69.639  1.00  0.00           C  
ATOM    220  OE1 GLU A 327      58.962  70.278  70.497  1.00  0.00           O  
ATOM    221  OE2 GLU A 327      59.342  71.667  68.934  1.00  0.00           O1-
ATOM    222  H   GLU A 327      54.908  69.126  72.122  1.00  0.00           H  
ATOM    223  HA  GLU A 327      57.433  70.462  72.137  1.00  0.00           H  
ATOM    224 1HB  GLU A 327      56.575  69.290  70.154  1.00  0.00           H  
ATOM    225 2HB  GLU A 327      55.231  70.416  70.034  1.00  0.00           H  
ATOM    226 1HG  GLU A 327      56.865  70.999  68.397  1.00  0.00           H  
ATOM    227 2HG  GLU A 327      56.842  72.258  69.630  1.00  0.00           H  
ATOM    228  N   GLN A 328      54.759  72.412  72.231  1.00  0.00           N  
ATOM    229  CA  GLN A 328      54.379  73.778  72.577  1.00  0.00           C  
ATOM    230  C   GLN A 328      54.872  74.144  73.958  1.00  0.00           C  
ATOM    231  O   GLN A 328      55.344  75.259  74.184  1.00  0.00           O  
ATOM    232  CB  GLN A 328      52.860  73.954  72.505  1.00  0.00           C  
ATOM    233  CG  GLN A 328      52.293  73.897  71.097  1.00  0.00           C  
ATOM    234  CD  GLN A 328      50.776  73.939  71.082  1.00  0.00           C  
ATOM    235  NE2 GLN A 328      50.196  73.881  69.889  1.00  0.00           N  
ATOM    236  OE1 GLN A 328      50.133  74.022  72.132  1.00  0.00           O  
ATOM    237  H   GLN A 328      54.036  71.718  72.102  1.00  0.00           H  
ATOM    238  HA  GLN A 328      54.843  74.457  71.862  1.00  0.00           H  
ATOM    239 1HB  GLN A 328      52.375  73.177  73.095  1.00  0.00           H  
ATOM    240 2HB  GLN A 328      52.584  74.915  72.940  1.00  0.00           H  
ATOM    241 1HG  GLN A 328      52.664  74.751  70.532  1.00  0.00           H  
ATOM    242 2HG  GLN A 328      52.614  72.968  70.625  1.00  0.00           H  
ATOM    243 1HE2 GLN A 328      49.198  73.905  69.816  1.00  0.00           H  
ATOM    244 2HE2 GLN A 328      50.755  73.814  69.063  1.00  0.00           H  
ATOM    245  N   ALA A 329      54.767  73.205  74.898  1.00  0.00           N  
ATOM    246  CA  ALA A 329      55.233  73.450  76.254  1.00  0.00           C  
ATOM    247  C   ALA A 329      56.721  73.763  76.243  1.00  0.00           C  
ATOM    248  O   ALA A 329      57.189  74.625  76.987  1.00  0.00           O  
ATOM    249  CB  ALA A 329      54.943  72.252  77.147  1.00  0.00           C  
ATOM    250  H   ALA A 329      54.360  72.309  74.672  1.00  0.00           H  
ATOM    251  HA  ALA A 329      54.701  74.318  76.643  1.00  0.00           H  
ATOM    252 1HB  ALA A 329      55.309  72.453  78.154  1.00  0.00           H  
ATOM    253 2HB  ALA A 329      53.868  72.075  77.180  1.00  0.00           H  
ATOM    254 3HB  ALA A 329      55.444  71.372  76.748  1.00  0.00           H  
ATOM    255  N   ARG A 330      57.470  73.062  75.396  1.00  0.00           N  
ATOM    256  CA  ARG A 330      58.910  73.268  75.300  1.00  0.00           C  
ATOM    257  C   ARG A 330      59.248  74.666  74.801  1.00  0.00           C  
ATOM    258  O   ARG A 330      60.088  75.355  75.379  1.00  0.00           O  
ATOM    259  CB  ARG A 330      59.533  72.240  74.367  1.00  0.00           C  
ATOM    260  CG  ARG A 330      61.053  72.222  74.361  1.00  0.00           C  
ATOM    261  CD  ARG A 330      61.586  71.231  73.390  1.00  0.00           C  
ATOM    262  NE  ARG A 330      61.293  71.606  72.016  1.00  0.00           N  
ATOM    263  CZ  ARG A 330      61.966  72.541  71.318  1.00  0.00           C  
ATOM    264  NH1 ARG A 330      62.966  73.186  71.877  1.00  0.00           N1+
ATOM    265  NH2 ARG A 330      61.621  72.810  70.071  1.00  0.00           N  
ATOM    266  H   ARG A 330      57.032  72.369  74.805  1.00  0.00           H  
ATOM    267  HA  ARG A 330      59.344  73.146  76.292  1.00  0.00           H  
ATOM    268 1HB  ARG A 330      59.193  71.244  74.645  1.00  0.00           H  
ATOM    269 2HB  ARG A 330      59.201  72.427  73.346  1.00  0.00           H  
ATOM    270 1HG  ARG A 330      61.428  73.208  74.085  1.00  0.00           H  
ATOM    271 2HG  ARG A 330      61.419  71.959  75.354  1.00  0.00           H  
ATOM    272 1HD  ARG A 330      62.668  71.160  73.501  1.00  0.00           H  
ATOM    273 2HD  ARG A 330      61.137  70.257  73.581  1.00  0.00           H  
ATOM    274  HE  ARG A 330      60.530  71.131  71.553  1.00  0.00           H  
ATOM    275 1HH1 ARG A 330      63.230  72.980  72.830  1.00  0.00           H  
ATOM    276 2HH1 ARG A 330      63.471  73.886  71.353  1.00  0.00           H  
ATOM    277 1HH2 ARG A 330      60.852  72.314  69.641  1.00  0.00           H  
ATOM    278 2HH2 ARG A 330      62.125  73.510  69.548  1.00  0.00           H  
ATOM    279  N   VAL A 331      58.591  75.089  73.723  1.00  0.00           N  
ATOM    280  CA  VAL A 331      58.877  76.394  73.140  1.00  0.00           C  
ATOM    281  C   VAL A 331      58.470  77.523  74.078  1.00  0.00           C  
ATOM    282  O   VAL A 331      59.209  78.492  74.256  1.00  0.00           O  
ATOM    283  CB  VAL A 331      58.135  76.553  71.800  1.00  0.00           C  
ATOM    284  CG1 VAL A 331      58.278  77.974  71.277  1.00  0.00           C  
ATOM    285  CG2 VAL A 331      58.671  75.550  70.789  1.00  0.00           C  
ATOM    286  H   VAL A 331      57.885  74.504  73.298  1.00  0.00           H  
ATOM    287  HA  VAL A 331      59.950  76.463  72.957  1.00  0.00           H  
ATOM    288  HB  VAL A 331      57.071  76.375  71.960  1.00  0.00           H  
ATOM    289 1HG1 VAL A 331      57.748  78.069  70.329  1.00  0.00           H  
ATOM    290 2HG1 VAL A 331      57.856  78.672  72.000  1.00  0.00           H  
ATOM    291 3HG1 VAL A 331      59.333  78.202  71.125  1.00  0.00           H  
ATOM    292 1HG2 VAL A 331      58.141  75.668  69.844  1.00  0.00           H  
ATOM    293 2HG2 VAL A 331      59.735  75.724  70.633  1.00  0.00           H  
ATOM    294 3HG2 VAL A 331      58.520  74.538  71.166  1.00  0.00           H  
ATOM    295  N   SER A 332      57.292  77.398  74.679  1.00  0.00           N  
ATOM    296  CA  SER A 332      56.840  78.391  75.638  1.00  0.00           C  
ATOM    297  C   SER A 332      57.723  78.375  76.884  1.00  0.00           C  
ATOM    298  O   SER A 332      57.971  79.415  77.494  1.00  0.00           O  
ATOM    299  CB  SER A 332      55.395  78.132  76.017  1.00  0.00           C  
ATOM    300  OG  SER A 332      54.534  78.439  74.955  1.00  0.00           O  
ATOM    301  H   SER A 332      56.698  76.607  74.474  1.00  0.00           H  
ATOM    302  HA  SER A 332      56.911  79.376  75.174  1.00  0.00           H  
ATOM    303 1HB  SER A 332      55.274  77.086  76.296  1.00  0.00           H  
ATOM    304 2HB  SER A 332      55.134  78.735  76.886  1.00  0.00           H  
ATOM    305  HG  SER A 332      53.647  78.248  75.269  1.00  0.00           H  
ATOM    306  N   ALA A 333      58.204  77.193  77.275  1.00  0.00           N  
ATOM    307  CA  ALA A 333      59.109  77.088  78.410  1.00  0.00           C  
ATOM    308  C   ALA A 333      60.413  77.832  78.139  1.00  0.00           C  
ATOM    309  O   ALA A 333      60.994  78.435  79.041  1.00  0.00           O  
ATOM    310  CB  ALA A 333      59.387  75.627  78.734  1.00  0.00           C  
ATOM    311  H   ALA A 333      57.939  76.355  76.777  1.00  0.00           H  
ATOM    312  HA  ALA A 333      58.629  77.555  79.271  1.00  0.00           H  
ATOM    313 1HB  ALA A 333      60.065  75.566  79.585  1.00  0.00           H  
ATOM    314 2HB  ALA A 333      58.451  75.125  78.978  1.00  0.00           H  
ATOM    315 3HB  ALA A 333      59.843  75.145  77.871  1.00  0.00           H  
ATOM    316  N   GLU A 334      60.893  77.799  76.892  1.00  0.00           N  
ATOM    317  CA  GLU A 334      62.139  78.491  76.571  1.00  0.00           C  
ATOM    318  C   GLU A 334      61.963  79.989  76.757  1.00  0.00           C  
ATOM    319  O   GLU A 334      62.833  80.662  77.310  1.00  0.00           O  
ATOM    320  CB  GLU A 334      62.576  78.188  75.136  1.00  0.00           C  
ATOM    321  CG  GLU A 334      63.127  76.784  74.929  1.00  0.00           C  
ATOM    322  CD  GLU A 334      63.458  76.491  73.493  1.00  0.00           C  
ATOM    323  OE1 GLU A 334      63.154  77.305  72.654  1.00  0.00           O  
ATOM    324  OE2 GLU A 334      64.016  75.451  73.233  1.00  0.00           O1-
ATOM    325  H   GLU A 334      60.405  77.300  76.161  1.00  0.00           H  
ATOM    326  HA  GLU A 334      62.915  78.142  77.253  1.00  0.00           H  
ATOM    327 1HB  GLU A 334      61.729  78.318  74.462  1.00  0.00           H  
ATOM    328 2HB  GLU A 334      63.347  78.897  74.833  1.00  0.00           H  
ATOM    329 1HG  GLU A 334      64.029  76.667  75.529  1.00  0.00           H  
ATOM    330 2HG  GLU A 334      62.392  76.062  75.283  1.00  0.00           H  
ATOM    331  N   PHE A 335      60.831  80.503  76.290  1.00  0.00           N  
ATOM    332  CA  PHE A 335      60.498  81.904  76.479  1.00  0.00           C  
ATOM    333  C   PHE A 335      60.431  82.258  77.947  1.00  0.00           C  
ATOM    334  O   PHE A 335      61.086  83.197  78.399  1.00  0.00           O  
ATOM    335  CB  PHE A 335      59.162  82.231  75.811  1.00  0.00           C  
ATOM    336  CG  PHE A 335      58.694  83.639  76.048  1.00  0.00           C  
ATOM    337  CD1 PHE A 335      58.958  84.638  75.123  1.00  0.00           C  
ATOM    338  CD2 PHE A 335      57.991  83.968  77.197  1.00  0.00           C  
ATOM    339  CE1 PHE A 335      58.529  85.934  75.341  1.00  0.00           C  
ATOM    340  CE2 PHE A 335      57.560  85.262  77.417  1.00  0.00           C  
ATOM    341  CZ  PHE A 335      57.830  86.246  76.487  1.00  0.00           C  
ATOM    342  H   PHE A 335      60.186  79.907  75.793  1.00  0.00           H  
ATOM    343  HA  PHE A 335      61.278  82.510  76.016  1.00  0.00           H  
ATOM    344 1HB  PHE A 335      59.245  82.078  74.736  1.00  0.00           H  
ATOM    345 2HB  PHE A 335      58.394  81.552  76.180  1.00  0.00           H  
ATOM    346  HD1 PHE A 335      59.511  84.391  74.216  1.00  0.00           H  
ATOM    347  HD2 PHE A 335      57.778  83.190  77.932  1.00  0.00           H  
ATOM    348  HE1 PHE A 335      58.744  86.709  74.606  1.00  0.00           H  
ATOM    349  HE2 PHE A 335      57.007  85.507  78.324  1.00  0.00           H  
ATOM    350  HZ  PHE A 335      57.492  87.267  76.660  1.00  0.00           H  
ATOM    351  N   ALA A 336      59.634  81.497  78.686  1.00  0.00           N  
ATOM    352  CA  ALA A 336      59.349  81.809  80.071  1.00  0.00           C  
ATOM    353  C   ALA A 336      60.601  81.757  80.928  1.00  0.00           C  
ATOM    354  O   ALA A 336      60.795  82.592  81.812  1.00  0.00           O  
ATOM    355  CB  ALA A 336      58.296  80.855  80.617  1.00  0.00           C  
ATOM    356  H   ALA A 336      59.214  80.678  78.270  1.00  0.00           H  
ATOM    357  HA  ALA A 336      58.961  82.826  80.116  1.00  0.00           H  
ATOM    358 1HB  ALA A 336      58.085  81.104  81.657  1.00  0.00           H  
ATOM    359 2HB  ALA A 336      57.383  80.946  80.029  1.00  0.00           H  
ATOM    360 3HB  ALA A 336      58.666  79.833  80.556  1.00  0.00           H  
ATOM    361  N   ARG A 337      61.460  80.774  80.671  1.00  0.00           N  
ATOM    362  CA  ARG A 337      62.670  80.603  81.463  1.00  0.00           C  
ATOM    363  C   ARG A 337      63.660  81.743  81.238  1.00  0.00           C  
ATOM    364  O   ARG A 337      64.393  82.129  82.148  1.00  0.00           O  
ATOM    365  CB  ARG A 337      63.341  79.280  81.124  1.00  0.00           C  
ATOM    366  CG  ARG A 337      62.645  78.048  81.680  1.00  0.00           C  
ATOM    367  CD  ARG A 337      63.293  76.795  81.217  1.00  0.00           C  
ATOM    368  NE  ARG A 337      63.001  76.516  79.820  1.00  0.00           N  
ATOM    369  CZ  ARG A 337      63.579  75.537  79.098  1.00  0.00           C  
ATOM    370  NH1 ARG A 337      64.476  74.753  79.654  1.00  0.00           N1+
ATOM    371  NH2 ARG A 337      63.244  75.364  77.832  1.00  0.00           N  
ATOM    372  H   ARG A 337      61.273  80.133  79.914  1.00  0.00           H  
ATOM    373  HA  ARG A 337      62.394  80.593  82.518  1.00  0.00           H  
ATOM    374 1HB  ARG A 337      63.397  79.167  80.043  1.00  0.00           H  
ATOM    375 2HB  ARG A 337      64.362  79.282  81.506  1.00  0.00           H  
ATOM    376 1HG  ARG A 337      62.680  78.071  82.769  1.00  0.00           H  
ATOM    377 2HG  ARG A 337      61.605  78.038  81.350  1.00  0.00           H  
ATOM    378 1HD  ARG A 337      64.374  76.882  81.328  1.00  0.00           H  
ATOM    379 2HD  ARG A 337      62.934  75.958  81.814  1.00  0.00           H  
ATOM    380  HE  ARG A 337      62.315  77.099  79.359  1.00  0.00           H  
ATOM    381 1HH1 ARG A 337      64.732  74.885  80.622  1.00  0.00           H  
ATOM    382 2HH1 ARG A 337      64.910  74.019  79.112  1.00  0.00           H  
ATOM    383 1HH2 ARG A 337      62.554  75.967  77.404  1.00  0.00           H  
ATOM    384 2HH2 ARG A 337      63.677  74.631  77.291  1.00  0.00           H  
ATOM    385  N   ARG A 338      63.687  82.289  80.024  1.00  0.00           N  
ATOM    386  CA  ARG A 338      64.585  83.393  79.715  1.00  0.00           C  
ATOM    387  C   ARG A 338      64.020  84.742  80.163  1.00  0.00           C  
ATOM    388  O   ARG A 338      64.769  85.659  80.498  1.00  0.00           O  
ATOM    389  CB  ARG A 338      64.865  83.439  78.220  1.00  0.00           C  
ATOM    390  CG  ARG A 338      65.704  82.287  77.690  1.00  0.00           C  
ATOM    391  CD  ARG A 338      65.859  82.353  76.215  1.00  0.00           C  
ATOM    392  NE  ARG A 338      64.609  82.073  75.525  1.00  0.00           N  
ATOM    393  CZ  ARG A 338      64.411  82.240  74.203  1.00  0.00           C  
ATOM    394  NH1 ARG A 338      65.387  82.684  73.443  1.00  0.00           N1+
ATOM    395  NH2 ARG A 338      63.235  81.956  73.670  1.00  0.00           N  
ATOM    396  H   ARG A 338      63.076  81.935  79.302  1.00  0.00           H  
ATOM    397  HA  ARG A 338      65.527  83.230  80.240  1.00  0.00           H  
ATOM    398 1HB  ARG A 338      63.923  83.439  77.673  1.00  0.00           H  
ATOM    399 2HB  ARG A 338      65.385  84.366  77.975  1.00  0.00           H  
ATOM    400 1HG  ARG A 338      66.696  82.323  78.141  1.00  0.00           H  
ATOM    401 2HG  ARG A 338      65.224  81.341  77.943  1.00  0.00           H  
ATOM    402 1HD  ARG A 338      66.190  83.351  75.928  1.00  0.00           H  
ATOM    403 2HD  ARG A 338      66.597  81.619  75.893  1.00  0.00           H  
ATOM    404  HE  ARG A 338      63.835  81.730  76.077  1.00  0.00           H  
ATOM    405 1HH1 ARG A 338      66.286  82.900  73.850  1.00  0.00           H  
ATOM    406 2HH1 ARG A 338      65.239  82.808  72.452  1.00  0.00           H  
ATOM    407 1HH2 ARG A 338      62.485  81.615  74.255  1.00  0.00           H  
ATOM    408 2HH2 ARG A 338      63.087  82.081  72.680  1.00  0.00           H  
ATOM    409  N   GLN A 339      62.692  84.867  80.170  1.00  0.00           N  
ATOM    410  CA  GLN A 339      62.046  86.118  80.565  1.00  0.00           C  
ATOM    411  C   GLN A 339      61.663  86.176  82.047  1.00  0.00           C  
ATOM    412  O   GLN A 339      61.426  87.253  82.595  1.00  0.00           O  
ATOM    413  CB  GLN A 339      60.797  86.346  79.709  1.00  0.00           C  
ATOM    414  CG  GLN A 339      61.081  86.505  78.225  1.00  0.00           C  
ATOM    415  CD  GLN A 339      61.970  87.698  77.930  1.00  0.00           C  
ATOM    416  NE2 GLN A 339      63.061  87.458  77.212  1.00  0.00           N  
ATOM    417  OE1 GLN A 339      61.680  88.824  78.344  1.00  0.00           O  
ATOM    418  H   GLN A 339      62.118  84.082  79.897  1.00  0.00           H  
ATOM    419  HA  GLN A 339      62.743  86.937  80.390  1.00  0.00           H  
ATOM    420 1HB  GLN A 339      60.113  85.506  79.832  1.00  0.00           H  
ATOM    421 2HB  GLN A 339      60.280  87.242  80.050  1.00  0.00           H  
ATOM    422 1HG  GLN A 339      61.582  85.607  77.863  1.00  0.00           H  
ATOM    423 2HG  GLN A 339      60.137  86.644  77.698  1.00  0.00           H  
ATOM    424 1HE2 GLN A 339      63.686  88.206  76.986  1.00  0.00           H  
ATOM    425 2HE2 GLN A 339      63.259  86.530  76.896  1.00  0.00           H  
ATOM    426  N   GLY A 340      61.595  85.023  82.717  1.00  0.00           N  
ATOM    427  CA  GLY A 340      61.167  84.992  84.113  1.00  0.00           C  
ATOM    428  C   GLY A 340      59.647  85.023  84.229  1.00  0.00           C  
ATOM    429  O   GLY A 340      59.086  85.528  85.205  1.00  0.00           O  
ATOM    430  H   GLY A 340      61.811  84.150  82.253  1.00  0.00           H  
ATOM    431 1HA  GLY A 340      61.552  84.089  84.588  1.00  0.00           H  
ATOM    432 2HA  GLY A 340      61.596  85.841  84.645  1.00  0.00           H  
ATOM    433  N   ASP A 341      58.976  84.488  83.217  1.00  0.00           N  
ATOM    434  CA  ASP A 341      57.522  84.507  83.181  1.00  0.00           C  
ATOM    435  C   ASP A 341      56.965  83.340  83.982  1.00  0.00           C  
ATOM    436  O   ASP A 341      56.713  82.265  83.438  1.00  0.00           O  
ATOM    437  CB  ASP A 341      57.014  84.443  81.739  1.00  0.00           C  
ATOM    438  CG  ASP A 341      55.515  84.688  81.627  1.00  0.00           C  
ATOM    439  OD1 ASP A 341      54.816  84.409  82.572  1.00  0.00           O  
ATOM    440  OD2 ASP A 341      55.084  85.152  80.599  1.00  0.00           O1-
ATOM    441  H   ASP A 341      59.482  84.058  82.456  1.00  0.00           H  
ATOM    442  HA  ASP A 341      57.177  85.439  83.631  1.00  0.00           H  
ATOM    443 1HB  ASP A 341      57.535  85.188  81.136  1.00  0.00           H  
ATOM    444 2HB  ASP A 341      57.240  83.464  81.316  1.00  0.00           H  
ATOM    445  N   GLU A 342      56.779  83.571  85.279  1.00  0.00           N  
ATOM    446  CA  GLU A 342      56.357  82.516  86.192  1.00  0.00           C  
ATOM    447  C   GLU A 342      54.990  81.965  85.808  1.00  0.00           C  
ATOM    448  O   GLU A 342      54.733  80.768  85.941  1.00  0.00           O  
ATOM    449  CB  GLU A 342      56.322  83.038  87.630  1.00  0.00           C  
ATOM    450  CG  GLU A 342      57.692  83.329  88.227  1.00  0.00           C  
ATOM    451  CD  GLU A 342      57.615  83.902  89.615  1.00  0.00           C  
ATOM    452  OE1 GLU A 342      56.529  84.180  90.063  1.00  0.00           O  
ATOM    453  OE2 GLU A 342      58.644  84.060  90.228  1.00  0.00           O1-
ATOM    454  H   GLU A 342      56.933  84.501  85.641  1.00  0.00           H  
ATOM    455  HA  GLU A 342      57.079  81.700  86.134  1.00  0.00           H  
ATOM    456 1HB  GLU A 342      55.738  83.958  87.668  1.00  0.00           H  
ATOM    457 2HB  GLU A 342      55.826  82.308  88.270  1.00  0.00           H  
ATOM    458 1HG  GLU A 342      58.267  82.404  88.259  1.00  0.00           H  
ATOM    459 2HG  GLU A 342      58.217  84.030  87.579  1.00  0.00           H  
ATOM    460  N   LYS A 343      54.109  82.838  85.331  1.00  0.00           N  
ATOM    461  CA  LYS A 343      52.771  82.400  84.965  1.00  0.00           C  
ATOM    462  C   LYS A 343      52.839  81.424  83.800  1.00  0.00           C  
ATOM    463  O   LYS A 343      52.160  80.397  83.798  1.00  0.00           O  
ATOM    464  CB  LYS A 343      51.888  83.597  84.608  1.00  0.00           C  
ATOM    465  CG  LYS A 343      51.500  84.469  85.794  1.00  0.00           C  
ATOM    466  CD  LYS A 343      50.640  85.646  85.358  1.00  0.00           C  
ATOM    467  CE  LYS A 343      50.260  86.524  86.541  1.00  0.00           C  
ATOM    468  NZ  LYS A 343      49.451  87.701  86.123  1.00  0.00           N1+
ATOM    469  H   LYS A 343      54.356  83.811  85.217  1.00  0.00           H  
ATOM    470  HA  LYS A 343      52.330  81.885  85.819  1.00  0.00           H  
ATOM    471 1HB  LYS A 343      52.406  84.228  83.884  1.00  0.00           H  
ATOM    472 2HB  LYS A 343      50.970  83.245  84.137  1.00  0.00           H  
ATOM    473 1HG  LYS A 343      50.943  83.872  86.518  1.00  0.00           H  
ATOM    474 2HG  LYS A 343      52.400  84.847  86.278  1.00  0.00           H  
ATOM    475 1HD  LYS A 343      51.188  86.247  84.630  1.00  0.00           H  
ATOM    476 2HD  LYS A 343      49.730  85.276  84.885  1.00  0.00           H  
ATOM    477 1HE  LYS A 343      49.685  85.940  87.258  1.00  0.00           H  
ATOM    478 2HE  LYS A 343      51.164  86.878  87.036  1.00  0.00           H  
ATOM    479 1HZ  LYS A 343      49.221  88.257  86.934  1.00  0.00           H  
ATOM    480 2HZ  LYS A 343      49.983  88.261  85.471  1.00  0.00           H  
ATOM    481 3HZ  LYS A 343      48.601  87.386  85.679  1.00  0.00           H  
ATOM    482  N   MET A 344      53.661  81.741  82.801  1.00  0.00           N  
ATOM    483  CA  MET A 344      53.812  80.841  81.667  1.00  0.00           C  
ATOM    484  C   MET A 344      54.486  79.540  82.073  1.00  0.00           C  
ATOM    485  O   MET A 344      54.190  78.478  81.524  1.00  0.00           O  
ATOM    486  CB  MET A 344      54.604  81.525  80.555  1.00  0.00           C  
ATOM    487  CG  MET A 344      54.657  80.745  79.249  1.00  0.00           C  
ATOM    488  SD  MET A 344      55.551  81.623  77.951  1.00  0.00           S  
ATOM    489  CE  MET A 344      54.422  82.972  77.616  1.00  0.00           C  
ATOM    490  H   MET A 344      54.186  82.604  82.817  1.00  0.00           H  
ATOM    491  HA  MET A 344      52.821  80.591  81.290  1.00  0.00           H  
ATOM    492 1HB  MET A 344      54.167  82.500  80.344  1.00  0.00           H  
ATOM    493 2HB  MET A 344      55.629  81.691  80.887  1.00  0.00           H  
ATOM    494 1HG  MET A 344      55.147  79.787  79.417  1.00  0.00           H  
ATOM    495 2HG  MET A 344      53.643  80.553  78.898  1.00  0.00           H  
ATOM    496 1HE  MET A 344      54.836  83.606  76.832  1.00  0.00           H  
ATOM    497 2HE  MET A 344      53.462  82.570  77.290  1.00  0.00           H  
ATOM    498 3HE  MET A 344      54.280  83.561  78.522  1.00  0.00           H  
ATOM    499  N   LEU A 345      55.408  79.590  83.041  1.00  0.00           N  
ATOM    500  CA  LEU A 345      56.065  78.362  83.483  1.00  0.00           C  
ATOM    501  C   LEU A 345      55.048  77.396  84.065  1.00  0.00           C  
ATOM    502  O   LEU A 345      55.153  76.183  83.881  1.00  0.00           O  
ATOM    503  CB  LEU A 345      57.142  78.675  84.529  1.00  0.00           C  
ATOM    504  CG  LEU A 345      58.398  79.379  84.000  1.00  0.00           C  
ATOM    505  CD1 LEU A 345      59.298  79.759  85.168  1.00  0.00           C  
ATOM    506  CD2 LEU A 345      59.123  78.461  83.027  1.00  0.00           C  
ATOM    507  H   LEU A 345      55.659  80.467  83.475  1.00  0.00           H  
ATOM    508  HA  LEU A 345      56.538  77.894  82.621  1.00  0.00           H  
ATOM    509 1HB  LEU A 345      56.706  79.310  85.298  1.00  0.00           H  
ATOM    510 2HB  LEU A 345      57.457  77.741  84.994  1.00  0.00           H  
ATOM    511  HG  LEU A 345      58.112  80.298  83.487  1.00  0.00           H  
ATOM    512 1HD1 LEU A 345      60.191  80.259  84.792  1.00  0.00           H  
ATOM    513 2HD1 LEU A 345      58.761  80.431  85.837  1.00  0.00           H  
ATOM    514 3HD1 LEU A 345      59.588  78.860  85.711  1.00  0.00           H  
ATOM    515 1HD2 LEU A 345      60.016  78.962  82.650  1.00  0.00           H  
ATOM    516 2HD2 LEU A 345      59.411  77.543  83.539  1.00  0.00           H  
ATOM    517 3HD2 LEU A 345      58.463  78.220  82.193  1.00  0.00           H  
ATOM    518  N   GLU A 346      54.057  77.925  84.772  1.00  0.00           N  
ATOM    519  CA  GLU A 346      53.020  77.070  85.324  1.00  0.00           C  
ATOM    520  C   GLU A 346      52.150  76.499  84.207  1.00  0.00           C  
ATOM    521  O   GLU A 346      51.756  75.334  84.247  1.00  0.00           O  
ATOM    522  CB  GLU A 346      52.156  77.848  86.319  1.00  0.00           C  
ATOM    523  CG  GLU A 346      51.125  77.003  87.053  1.00  0.00           C  
ATOM    524  CD  GLU A 346      51.747  75.941  87.917  1.00  0.00           C  
ATOM    525  OE1 GLU A 346      52.901  76.072  88.248  1.00  0.00           O  
ATOM    526  OE2 GLU A 346      51.067  74.999  88.248  1.00  0.00           O1-
ATOM    527  H   GLU A 346      54.012  78.921  84.935  1.00  0.00           H  
ATOM    528  HA  GLU A 346      53.497  76.242  85.849  1.00  0.00           H  
ATOM    529 1HB  GLU A 346      52.796  78.318  87.067  1.00  0.00           H  
ATOM    530 2HB  GLU A 346      51.626  78.644  85.797  1.00  0.00           H  
ATOM    531 1HG  GLU A 346      50.516  77.654  87.679  1.00  0.00           H  
ATOM    532 2HG  GLU A 346      50.471  76.531  86.321  1.00  0.00           H  
ATOM    533  N   GLU A 347      51.844  77.319  83.200  1.00  0.00           N  
ATOM    534  CA  GLU A 347      51.025  76.862  82.080  1.00  0.00           C  
ATOM    535  C   GLU A 347      51.672  75.700  81.334  1.00  0.00           C  
ATOM    536  O   GLU A 347      51.001  74.737  80.962  1.00  0.00           O  
ATOM    537  CB  GLU A 347      50.767  78.016  81.109  1.00  0.00           C  
ATOM    538  CG  GLU A 347      49.828  79.088  81.642  1.00  0.00           C  
ATOM    539  CD  GLU A 347      49.665  80.246  80.698  1.00  0.00           C  
ATOM    540  OE1 GLU A 347      50.342  80.273  79.699  1.00  0.00           O  
ATOM    541  OE2 GLU A 347      48.861  81.105  80.975  1.00  0.00           O1-
ATOM    542  H   GLU A 347      52.181  78.271  83.206  1.00  0.00           H  
ATOM    543  HA  GLU A 347      50.069  76.513  82.471  1.00  0.00           H  
ATOM    544 1HB  GLU A 347      51.712  78.496  80.855  1.00  0.00           H  
ATOM    545 2HB  GLU A 347      50.340  77.626  80.185  1.00  0.00           H  
ATOM    546 1HG  GLU A 347      48.850  78.642  81.824  1.00  0.00           H  
ATOM    547 2HG  GLU A 347      50.212  79.453  82.594  1.00  0.00           H  
ATOM    548  N   VAL A 348      52.983  75.784  81.109  1.00  0.00           N  
ATOM    549  CA  VAL A 348      53.682  74.732  80.377  1.00  0.00           C  
ATOM    550  C   VAL A 348      53.901  73.496  81.238  1.00  0.00           C  
ATOM    551  O   VAL A 348      53.860  72.368  80.745  1.00  0.00           O  
ATOM    552  CB  VAL A 348      55.043  75.247  79.875  1.00  0.00           C  
ATOM    553  CG1 VAL A 348      54.849  76.362  78.858  1.00  0.00           C  
ATOM    554  CG2 VAL A 348      55.879  75.730  81.051  1.00  0.00           C  
ATOM    555  H   VAL A 348      53.506  76.580  81.446  1.00  0.00           H  
ATOM    556  HA  VAL A 348      53.075  74.449  79.515  1.00  0.00           H  
ATOM    557  HB  VAL A 348      55.564  74.436  79.367  1.00  0.00           H  
ATOM    558 1HG1 VAL A 348      55.822  76.715  78.514  1.00  0.00           H  
ATOM    559 2HG1 VAL A 348      54.279  75.984  78.009  1.00  0.00           H  
ATOM    560 3HG1 VAL A 348      54.308  77.187  79.321  1.00  0.00           H  
ATOM    561 1HG2 VAL A 348      56.841  76.093  80.689  1.00  0.00           H  
ATOM    562 2HG2 VAL A 348      55.356  76.538  81.562  1.00  0.00           H  
ATOM    563 3HG2 VAL A 348      56.041  74.905  81.745  1.00  0.00           H  
ATOM    564  N   ALA A 349      54.138  73.694  82.534  1.00  0.00           N  
ATOM    565  CA  ALA A 349      54.290  72.563  83.435  1.00  0.00           C  
ATOM    566  C   ALA A 349      52.989  71.777  83.502  1.00  0.00           C  
ATOM    567  O   ALA A 349      52.996  70.546  83.502  1.00  0.00           O  
ATOM    568  CB  ALA A 349      54.707  73.031  84.821  1.00  0.00           C  
ATOM    569  H   ALA A 349      54.215  74.631  82.904  1.00  0.00           H  
ATOM    570  HA  ALA A 349      55.066  71.912  83.034  1.00  0.00           H  
ATOM    571 1HB  ALA A 349      54.805  72.170  85.482  1.00  0.00           H  
ATOM    572 2HB  ALA A 349      55.663  73.550  84.758  1.00  0.00           H  
ATOM    573 3HB  ALA A 349      53.953  73.709  85.219  1.00  0.00           H  
ATOM    574  N   ARG A 350      51.866  72.492  83.558  1.00  0.00           N  
ATOM    575  CA  ARG A 350      50.563  71.850  83.632  1.00  0.00           C  
ATOM    576  C   ARG A 350      50.214  71.176  82.315  1.00  0.00           C  
ATOM    577  O   ARG A 350      49.614  70.101  82.297  1.00  0.00           O  
ATOM    578  CB  ARG A 350      49.483  72.863  83.983  1.00  0.00           C  
ATOM    579  CG  ARG A 350      49.524  73.371  85.416  1.00  0.00           C  
ATOM    580  CD  ARG A 350      48.442  74.354  85.681  1.00  0.00           C  
ATOM    581  NE  ARG A 350      48.491  74.860  87.043  1.00  0.00           N  
ATOM    582  CZ  ARG A 350      47.672  75.808  87.537  1.00  0.00           C  
ATOM    583  NH1 ARG A 350      46.748  76.343  86.770  1.00  0.00           N1+
ATOM    584  NH2 ARG A 350      47.797  76.202  88.792  1.00  0.00           N  
ATOM    585  H   ARG A 350      51.918  73.501  83.550  1.00  0.00           H  
ATOM    586  HA  ARG A 350      50.595  71.091  84.415  1.00  0.00           H  
ATOM    587 1HB  ARG A 350      49.568  73.727  83.325  1.00  0.00           H  
ATOM    588 2HB  ARG A 350      48.501  72.421  83.817  1.00  0.00           H  
ATOM    589 1HG  ARG A 350      49.402  72.533  86.102  1.00  0.00           H  
ATOM    590 2HG  ARG A 350      50.482  73.857  85.603  1.00  0.00           H  
ATOM    591 1HD  ARG A 350      48.542  75.198  85.000  1.00  0.00           H  
ATOM    592 2HD  ARG A 350      47.474  73.878  85.529  1.00  0.00           H  
ATOM    593  HE  ARG A 350      49.189  74.472  87.664  1.00  0.00           H  
ATOM    594 1HH1 ARG A 350      46.652  76.043  85.810  1.00  0.00           H  
ATOM    595 2HH1 ARG A 350      46.134  77.054  87.140  1.00  0.00           H  
ATOM    596 1HH2 ARG A 350      48.507  75.790  89.382  1.00  0.00           H  
ATOM    597 2HH2 ARG A 350      47.183  76.912  89.162  1.00  0.00           H  
ATOM    598  N   LYS A 351      50.587  71.801  81.204  1.00  0.00           N  
ATOM    599  CA  LYS A 351      50.296  71.238  79.898  1.00  0.00           C  
ATOM    600  C   LYS A 351      50.998  69.897  79.719  1.00  0.00           C  
ATOM    601  O   LYS A 351      50.386  68.916  79.297  1.00  0.00           O  
ATOM    602  CB  LYS A 351      50.712  72.208  78.791  1.00  0.00           C  
ATOM    603  CG  LYS A 351      50.313  71.770  77.388  1.00  0.00           C  
ATOM    604  CD  LYS A 351      50.666  72.832  76.357  1.00  0.00           C  
ATOM    605  CE  LYS A 351      49.740  74.034  76.459  1.00  0.00           C  
ATOM    606  NZ  LYS A 351      49.953  74.998  75.345  1.00  0.00           N1+
ATOM    607  H   LYS A 351      51.081  72.680  81.262  1.00  0.00           H  
ATOM    608  HA  LYS A 351      49.221  71.068  79.826  1.00  0.00           H  
ATOM    609 1HB  LYS A 351      50.264  73.185  78.976  1.00  0.00           H  
ATOM    610 2HB  LYS A 351      51.794  72.336  78.807  1.00  0.00           H  
ATOM    611 1HG  LYS A 351      50.830  70.844  77.135  1.00  0.00           H  
ATOM    612 2HG  LYS A 351      49.240  71.587  77.355  1.00  0.00           H  
ATOM    613 1HD  LYS A 351      51.695  73.161  76.511  1.00  0.00           H  
ATOM    614 2HD  LYS A 351      50.585  72.407  75.356  1.00  0.00           H  
ATOM    615 1HE  LYS A 351      48.704  73.698  76.440  1.00  0.00           H  
ATOM    616 2HE  LYS A 351      49.914  74.548  77.405  1.00  0.00           H  
ATOM    617 1HZ  LYS A 351      49.322  75.779  75.450  1.00  0.00           H  
ATOM    618 2HZ  LYS A 351      50.907  75.331  75.365  1.00  0.00           H  
ATOM    619 3HZ  LYS A 351      49.776  74.538  74.464  1.00  0.00           H  
ATOM    620  N   ALA A 352      52.291  69.848  80.038  1.00  0.00           N  
ATOM    621  CA  ALA A 352      53.055  68.618  79.866  1.00  0.00           C  
ATOM    622  C   ALA A 352      52.562  67.530  80.825  1.00  0.00           C  
ATOM    623  O   ALA A 352      52.521  66.351  80.473  1.00  0.00           O  
ATOM    624  CB  ALA A 352      54.539  68.884  80.078  1.00  0.00           C  
ATOM    625  H   ALA A 352      52.753  70.668  80.405  1.00  0.00           H  
ATOM    626  HA  ALA A 352      52.902  68.264  78.847  1.00  0.00           H  
ATOM    627 1HB  ALA A 352      55.097  67.957  79.945  1.00  0.00           H  
ATOM    628 2HB  ALA A 352      54.883  69.621  79.353  1.00  0.00           H  
ATOM    629 3HB  ALA A 352      54.700  69.263  81.086  1.00  0.00           H  
ATOM    630  N   GLU A 353      52.184  67.922  82.043  1.00  0.00           N  
ATOM    631  CA  GLU A 353      51.671  66.962  83.016  1.00  0.00           C  
ATOM    632  C   GLU A 353      50.334  66.370  82.575  1.00  0.00           C  
ATOM    633  O   GLU A 353      50.083  65.178  82.752  1.00  0.00           O  
ATOM    634  CB  GLU A 353      51.516  67.629  84.385  1.00  0.00           C  
ATOM    635  CG  GLU A 353      51.213  66.665  85.523  1.00  0.00           C  
ATOM    636  CD  GLU A 353      51.196  67.335  86.869  1.00  0.00           C  
ATOM    637  OE1 GLU A 353      51.443  68.516  86.926  1.00  0.00           O  
ATOM    638  OE2 GLU A 353      50.937  66.665  87.841  1.00  0.00           O1-
ATOM    639  H   GLU A 353      52.252  68.896  82.301  1.00  0.00           H  
ATOM    640  HA  GLU A 353      52.387  66.144  83.105  1.00  0.00           H  
ATOM    641 1HB  GLU A 353      52.433  68.164  84.635  1.00  0.00           H  
ATOM    642 2HB  GLU A 353      50.710  68.362  84.344  1.00  0.00           H  
ATOM    643 1HG  GLU A 353      50.240  66.206  85.347  1.00  0.00           H  
ATOM    644 2HG  GLU A 353      51.962  65.874  85.525  1.00  0.00           H  
ATOM    645  N   GLU A 354      49.468  67.203  81.997  1.00  0.00           N  
ATOM    646  CA  GLU A 354      48.187  66.733  81.481  1.00  0.00           C  
ATOM    647  C   GLU A 354      48.409  65.773  80.319  1.00  0.00           C  
ATOM    648  O   GLU A 354      47.683  64.791  80.166  1.00  0.00           O  
ATOM    649  CB  GLU A 354      47.320  67.910  81.031  1.00  0.00           C  
ATOM    650  CG  GLU A 354      46.690  68.699  82.171  1.00  0.00           C  
ATOM    651  CD  GLU A 354      45.717  67.885  82.978  1.00  0.00           C  
ATOM    652  OE1 GLU A 354      45.006  67.099  82.399  1.00  0.00           O  
ATOM    653  OE2 GLU A 354      45.684  68.050  84.174  1.00  0.00           O1-
ATOM    654  H   GLU A 354      49.702  68.183  81.915  1.00  0.00           H  
ATOM    655  HA  GLU A 354      47.668  66.200  82.278  1.00  0.00           H  
ATOM    656 1HB  GLU A 354      47.921  68.600  80.439  1.00  0.00           H  
ATOM    657 2HB  GLU A 354      46.515  67.546  80.392  1.00  0.00           H  
ATOM    658 1HG  GLU A 354      47.480  69.057  82.831  1.00  0.00           H  
ATOM    659 2HG  GLU A 354      46.177  69.566  81.759  1.00  0.00           H  
ATOM    660  N   VAL A 355      49.415  66.053  79.492  1.00  0.00           N  
ATOM    661  CA  VAL A 355      49.756  65.123  78.428  1.00  0.00           C  
ATOM    662  C   VAL A 355      50.155  63.781  78.988  1.00  0.00           C  
ATOM    663  O   VAL A 355      49.699  62.739  78.516  1.00  0.00           O  
ATOM    664  CB  VAL A 355      50.910  65.681  77.574  1.00  0.00           C  
ATOM    665  CG1 VAL A 355      51.497  64.588  76.693  1.00  0.00           C  
ATOM    666  CG2 VAL A 355      50.415  66.846  76.732  1.00  0.00           C  
ATOM    667  H   VAL A 355      49.949  66.904  79.592  1.00  0.00           H  
ATOM    668  HA  VAL A 355      48.881  64.991  77.790  1.00  0.00           H  
ATOM    669  HB  VAL A 355      51.707  66.022  78.236  1.00  0.00           H  
ATOM    670 1HG1 VAL A 355      52.312  65.000  76.097  1.00  0.00           H  
ATOM    671 2HG1 VAL A 355      51.877  63.781  77.318  1.00  0.00           H  
ATOM    672 3HG1 VAL A 355      50.723  64.202  76.030  1.00  0.00           H  
ATOM    673 1HG2 VAL A 355      51.237  67.236  76.132  1.00  0.00           H  
ATOM    674 2HG2 VAL A 355      49.615  66.506  76.075  1.00  0.00           H  
ATOM    675 3HG2 VAL A 355      50.038  67.634  77.385  1.00  0.00           H  
ATOM    676  N   ALA A 356      51.012  63.799  80.002  1.00  0.00           N  
ATOM    677  CA  ALA A 356      51.472  62.564  80.597  1.00  0.00           C  
ATOM    678  C   ALA A 356      50.300  61.767  81.149  1.00  0.00           C  
ATOM    679  O   ALA A 356      50.250  60.545  81.015  1.00  0.00           O  
ATOM    680  CB  ALA A 356      52.489  62.849  81.693  1.00  0.00           C  
ATOM    681  H   ALA A 356      51.352  64.678  80.367  1.00  0.00           H  
ATOM    682  HA  ALA A 356      51.949  61.969  79.819  1.00  0.00           H  
ATOM    683 1HB  ALA A 356      52.824  61.909  82.132  1.00  0.00           H  
ATOM    684 2HB  ALA A 356      53.343  63.376  81.268  1.00  0.00           H  
ATOM    685 3HB  ALA A 356      52.029  63.466  82.464  1.00  0.00           H  
ATOM    686  N   ARG A 357      49.350  62.454  81.773  1.00  0.00           N  
ATOM    687  CA  ARG A 357      48.188  61.770  82.313  1.00  0.00           C  
ATOM    688  C   ARG A 357      47.385  61.087  81.205  1.00  0.00           C  
ATOM    689  O   ARG A 357      47.004  59.923  81.328  1.00  0.00           O  
ATOM    690  CB  ARG A 357      47.294  62.748  83.060  1.00  0.00           C  
ATOM    691  CG  ARG A 357      46.066  62.127  83.707  1.00  0.00           C  
ATOM    692  CD  ARG A 357      45.227  63.149  84.385  1.00  0.00           C  
ATOM    693  NE  ARG A 357      44.666  64.102  83.441  1.00  0.00           N  
ATOM    694  CZ  ARG A 357      43.608  63.858  82.644  1.00  0.00           C  
ATOM    695  NH1 ARG A 357      43.009  62.688  82.687  1.00  0.00           N1+
ATOM    696  NH2 ARG A 357      43.173  64.793  81.818  1.00  0.00           N  
ATOM    697  H   ARG A 357      49.424  63.456  81.878  1.00  0.00           H  
ATOM    698  HA  ARG A 357      48.530  61.007  83.014  1.00  0.00           H  
ATOM    699 1HB  ARG A 357      47.868  63.239  83.845  1.00  0.00           H  
ATOM    700 2HB  ARG A 357      46.949  63.523  82.375  1.00  0.00           H  
ATOM    701 1HG  ARG A 357      45.461  61.637  82.944  1.00  0.00           H  
ATOM    702 2HG  ARG A 357      46.379  61.393  84.450  1.00  0.00           H  
ATOM    703 1HD  ARG A 357      44.403  62.657  84.903  1.00  0.00           H  
ATOM    704 2HD  ARG A 357      45.832  63.697  85.105  1.00  0.00           H  
ATOM    705  HE  ARG A 357      45.100  65.014  83.380  1.00  0.00           H  
ATOM    706 1HH1 ARG A 357      43.341  61.973  83.318  1.00  0.00           H  
ATOM    707 2HH1 ARG A 357      42.216  62.505  82.089  1.00  0.00           H  
ATOM    708 1HH2 ARG A 357      43.634  65.692  81.785  1.00  0.00           H  
ATOM    709 2HH2 ARG A 357      42.381  64.610  81.220  1.00  0.00           H  
ATOM    710  N   LYS A 358      47.129  61.817  80.119  1.00  0.00           N  
ATOM    711  CA  LYS A 358      46.382  61.257  78.995  1.00  0.00           C  
ATOM    712  C   LYS A 358      47.135  60.112  78.327  1.00  0.00           C  
ATOM    713  O   LYS A 358      46.535  59.121  77.910  1.00  0.00           O  
ATOM    714  CB  LYS A 358      46.071  62.346  77.967  1.00  0.00           C  
ATOM    715  CG  LYS A 358      45.028  63.359  78.420  1.00  0.00           C  
ATOM    716  CD  LYS A 358      44.794  64.423  77.358  1.00  0.00           C  
ATOM    717  CE  LYS A 358      43.748  65.433  77.806  1.00  0.00           C  
ATOM    718  NZ  LYS A 358      43.530  66.498  76.790  1.00  0.00           N1+
ATOM    719  H   LYS A 358      47.453  62.772  80.067  1.00  0.00           H  
ATOM    720  HA  LYS A 358      45.441  60.854  79.371  1.00  0.00           H  
ATOM    721 1HB  LYS A 358      46.984  62.890  77.726  1.00  0.00           H  
ATOM    722 2HB  LYS A 358      45.712  61.885  77.046  1.00  0.00           H  
ATOM    723 1HG  LYS A 358      44.087  62.847  78.623  1.00  0.00           H  
ATOM    724 2HG  LYS A 358      45.364  63.841  79.337  1.00  0.00           H  
ATOM    725 1HD  LYS A 358      45.729  64.947  77.154  1.00  0.00           H  
ATOM    726 2HD  LYS A 358      44.455  63.949  76.436  1.00  0.00           H  
ATOM    727 1HE  LYS A 358      42.803  64.922  77.987  1.00  0.00           H  
ATOM    728 2HE  LYS A 358      44.067  65.898  78.738  1.00  0.00           H  
ATOM    729 1HZ  LYS A 358      42.831  67.146  77.125  1.00  0.00           H  
ATOM    730 2HZ  LYS A 358      44.397  66.991  76.628  1.00  0.00           H  
ATOM    731 3HZ  LYS A 358      43.215  66.080  75.926  1.00  0.00           H  
ATOM    732  N   ALA A 359      48.452  60.248  78.224  1.00  0.00           N  
ATOM    733  CA  ALA A 359      49.266  59.215  77.605  1.00  0.00           C  
ATOM    734  C   ALA A 359      49.168  57.926  78.415  1.00  0.00           C  
ATOM    735  O   ALA A 359      49.157  56.830  77.855  1.00  0.00           O  
ATOM    736  CB  ALA A 359      50.713  59.669  77.487  1.00  0.00           C  
ATOM    737  H   ALA A 359      48.900  61.080  78.580  1.00  0.00           H  
ATOM    738  HA  ALA A 359      48.872  59.027  76.606  1.00  0.00           H  
ATOM    739 1HB  ALA A 359      51.307  58.878  77.030  1.00  0.00           H  
ATOM    740 2HB  ALA A 359      50.764  60.565  76.868  1.00  0.00           H  
ATOM    741 3HB  ALA A 359      51.107  59.891  78.478  1.00  0.00           H  
ATOM    742  N   GLU A 360      49.095  58.052  79.739  1.00  0.00           N  
ATOM    743  CA  GLU A 360      48.990  56.877  80.596  1.00  0.00           C  
ATOM    744  C   GLU A 360      47.664  56.167  80.366  1.00  0.00           C  
ATOM    745  O   GLU A 360      47.604  54.938  80.337  1.00  0.00           O  
ATOM    746  CB  GLU A 360      49.124  57.270  82.069  1.00  0.00           C  
ATOM    747  CG  GLU A 360      49.134  56.094  83.035  1.00  0.00           C  
ATOM    748  CD  GLU A 360      50.353  55.226  82.888  1.00  0.00           C  
ATOM    749  OE1 GLU A 360      51.334  55.697  82.366  1.00  0.00           O  
ATOM    750  OE2 GLU A 360      50.302  54.091  83.300  1.00  0.00           O1-
ATOM    751  H   GLU A 360      49.114  58.969  80.162  1.00  0.00           H  
ATOM    752  HA  GLU A 360      49.798  56.190  80.342  1.00  0.00           H  
ATOM    753 1HB  GLU A 360      50.049  57.829  82.213  1.00  0.00           H  
ATOM    754 2HB  GLU A 360      48.299  57.925  82.347  1.00  0.00           H  
ATOM    755 1HG  GLU A 360      49.094  56.475  84.055  1.00  0.00           H  
ATOM    756 2HG  GLU A 360      48.242  55.491  82.866  1.00  0.00           H  
ATOM    757  N   GLU A 361      46.588  56.938  80.199  1.00  0.00           N  
ATOM    758  CA  GLU A 361      45.284  56.337  79.942  1.00  0.00           C  
ATOM    759  C   GLU A 361      45.308  55.537  78.642  1.00  0.00           C  
ATOM    760  O   GLU A 361      44.743  54.446  78.563  1.00  0.00           O  
ATOM    761  CB  GLU A 361      44.199  57.414  79.873  1.00  0.00           C  
ATOM    762  CG  GLU A 361      43.887  58.078  81.207  1.00  0.00           C  
ATOM    763  CD  GLU A 361      42.879  59.187  81.086  1.00  0.00           C  
ATOM    764  OE1 GLU A 361      42.514  59.515  79.983  1.00  0.00           O  
ATOM    765  OE2 GLU A 361      42.474  59.707  82.099  1.00  0.00           O1-
ATOM    766  H   GLU A 361      46.665  57.944  80.250  1.00  0.00           H  
ATOM    767  HA  GLU A 361      45.048  55.656  80.761  1.00  0.00           H  
ATOM    768 1HB  GLU A 361      44.505  58.194  79.175  1.00  0.00           H  
ATOM    769 2HB  GLU A 361      43.276  56.978  79.492  1.00  0.00           H  
ATOM    770 1HG  GLU A 361      43.501  57.325  81.894  1.00  0.00           H  
ATOM    771 2HG  GLU A 361      44.809  58.476  81.627  1.00  0.00           H  
ATOM    772  N   ILE A 362      45.967  56.082  77.619  1.00  0.00           N  
ATOM    773  CA  ILE A 362      46.050  55.397  76.336  1.00  0.00           C  
ATOM    774  C   ILE A 362      46.951  54.174  76.431  1.00  0.00           C  
ATOM    775  O   ILE A 362      46.624  53.109  75.908  1.00  0.00           O  
ATOM    776  CB  ILE A 362      46.575  56.342  75.240  1.00  0.00           C  
ATOM    777  CG1 ILE A 362      45.594  57.494  75.012  1.00  0.00           C  
ATOM    778  CG2 ILE A 362      46.812  55.576  73.947  1.00  0.00           C  
ATOM    779  CD1 ILE A 362      46.155  58.617  74.170  1.00  0.00           C  
ATOM    780  H   ILE A 362      46.417  56.980  77.727  1.00  0.00           H  
ATOM    781  HA  ILE A 362      45.050  55.066  76.056  1.00  0.00           H  
ATOM    782  HB  ILE A 362      47.515  56.788  75.564  1.00  0.00           H  
ATOM    783 1HG1 ILE A 362      44.697  57.117  74.523  1.00  0.00           H  
ATOM    784 2HG1 ILE A 362      45.291  57.909  75.974  1.00  0.00           H  
ATOM    785 1HG2 ILE A 362      47.182  56.259  73.182  1.00  0.00           H  
ATOM    786 2HG2 ILE A 362      47.546  54.791  74.118  1.00  0.00           H  
ATOM    787 3HG2 ILE A 362      45.875  55.131  73.611  1.00  0.00           H  
ATOM    788 1HD1 ILE A 362      45.402  59.397  74.054  1.00  0.00           H  
ATOM    789 2HD1 ILE A 362      47.036  59.034  74.660  1.00  0.00           H  
ATOM    790 3HD1 ILE A 362      46.433  58.233  73.190  1.00  0.00           H  
ATOM    791  N   ALA A 363      48.096  54.311  77.099  1.00  0.00           N  
ATOM    792  CA  ALA A 363      49.024  53.194  77.215  1.00  0.00           C  
ATOM    793  C   ALA A 363      48.355  52.005  77.885  1.00  0.00           C  
ATOM    794  O   ALA A 363      48.545  50.860  77.474  1.00  0.00           O  
ATOM    795  CB  ALA A 363      50.265  53.609  77.991  1.00  0.00           C  
ATOM    796  H   ALA A 363      48.331  55.193  77.531  1.00  0.00           H  
ATOM    797  HA  ALA A 363      49.320  52.893  76.210  1.00  0.00           H  
ATOM    798 1HB  ALA A 363      50.945  52.761  78.072  1.00  0.00           H  
ATOM    799 2HB  ALA A 363      50.765  54.425  77.468  1.00  0.00           H  
ATOM    800 3HB  ALA A 363      49.978  53.940  78.987  1.00  0.00           H  
ATOM    801  N   ARG A 364      47.563  52.266  78.923  1.00  0.00           N  
ATOM    802  CA  ARG A 364      46.869  51.191  79.618  1.00  0.00           C  
ATOM    803  C   ARG A 364      45.762  50.593  78.764  1.00  0.00           C  
ATOM    804  O   ARG A 364      45.585  49.376  78.724  1.00  0.00           O  
ATOM    805  CB  ARG A 364      46.276  51.698  80.924  1.00  0.00           C  
ATOM    806  CG  ARG A 364      47.297  52.112  81.972  1.00  0.00           C  
ATOM    807  CD  ARG A 364      46.644  52.648  83.194  1.00  0.00           C  
ATOM    808  NE  ARG A 364      47.616  53.125  84.164  1.00  0.00           N  
ATOM    809  CZ  ARG A 364      47.304  53.723  85.330  1.00  0.00           C  
ATOM    810  NH1 ARG A 364      46.044  53.909  85.656  1.00  0.00           N1+
ATOM    811  NH2 ARG A 364      48.263  54.121  86.147  1.00  0.00           N  
ATOM    812  H   ARG A 364      47.438  53.217  79.239  1.00  0.00           H  
ATOM    813  HA  ARG A 364      47.589  50.405  79.846  1.00  0.00           H  
ATOM    814 1HB  ARG A 364      45.641  52.560  80.725  1.00  0.00           H  
ATOM    815 2HB  ARG A 364      45.648  50.923  81.364  1.00  0.00           H  
ATOM    816 1HG  ARG A 364      47.898  51.248  82.256  1.00  0.00           H  
ATOM    817 2HG  ARG A 364      47.946  52.887  81.562  1.00  0.00           H  
ATOM    818 1HD  ARG A 364      45.995  53.481  82.924  1.00  0.00           H  
ATOM    819 2HD  ARG A 364      46.051  51.864  83.663  1.00  0.00           H  
ATOM    820  HE  ARG A 364      48.596  52.999  83.948  1.00  0.00           H  
ATOM    821 1HH1 ARG A 364      45.310  53.604  85.032  1.00  0.00           H  
ATOM    822 2HH1 ARG A 364      45.809  54.357  86.530  1.00  0.00           H  
ATOM    823 1HH2 ARG A 364      49.232  53.978  85.896  1.00  0.00           H  
ATOM    824 2HH2 ARG A 364      48.029  54.569  87.020  1.00  0.00           H  
ATOM    825  N   LYS A 365      45.008  51.447  78.073  1.00  0.00           N  
ATOM    826  CA  LYS A 365      43.946  50.961  77.205  1.00  0.00           C  
ATOM    827  C   LYS A 365      44.509  50.097  76.087  1.00  0.00           C  
ATOM    828  O   LYS A 365      44.007  49.006  75.820  1.00  0.00           O  
ATOM    829  CB  LYS A 365      43.153  52.131  76.620  1.00  0.00           C  
ATOM    830  CG  LYS A 365      42.015  51.719  75.694  1.00  0.00           C  
ATOM    831  CD  LYS A 365      41.257  52.933  75.178  1.00  0.00           C  
ATOM    832  CE  LYS A 365      40.159  52.528  74.205  1.00  0.00           C  
ATOM    833  NZ  LYS A 365      39.415  53.706  73.684  1.00  0.00           N1+
ATOM    834  H   LYS A 365      45.168  52.441  78.146  1.00  0.00           H  
ATOM    835  HA  LYS A 365      43.269  50.344  77.798  1.00  0.00           H  
ATOM    836 1HB  LYS A 365      42.727  52.724  77.430  1.00  0.00           H  
ATOM    837 2HB  LYS A 365      43.824  52.780  76.057  1.00  0.00           H  
ATOM    838 1HG  LYS A 365      42.419  51.165  74.846  1.00  0.00           H  
ATOM    839 2HG  LYS A 365      41.324  51.072  76.233  1.00  0.00           H  
ATOM    840 1HD  LYS A 365      40.809  53.466  76.017  1.00  0.00           H  
ATOM    841 2HD  LYS A 365      41.948  53.605  74.670  1.00  0.00           H  
ATOM    842 1HE  LYS A 365      40.597  51.990  73.366  1.00  0.00           H  
ATOM    843 2HE  LYS A 365      39.456  51.863  74.707  1.00  0.00           H  
ATOM    844 1HZ  LYS A 365      38.697  53.396  73.045  1.00  0.00           H  
ATOM    845 2HZ  LYS A 365      38.988  54.203  74.454  1.00  0.00           H  
ATOM    846 3HZ  LYS A 365      40.053  54.321  73.200  1.00  0.00           H  
ATOM    847  N   ALA A 366      45.555  50.587  75.434  1.00  0.00           N  
ATOM    848  CA  ALA A 366      46.143  49.893  74.302  1.00  0.00           C  
ATOM    849  C   ALA A 366      46.714  48.544  74.725  1.00  0.00           C  
ATOM    850  O   ALA A 366      46.581  47.550  74.011  1.00  0.00           O  
ATOM    851  CB  ALA A 366      47.223  50.750  73.658  1.00  0.00           C  
ATOM    852  H   ALA A 366      45.953  51.467  75.733  1.00  0.00           H  
ATOM    853  HA  ALA A 366      45.356  49.710  73.570  1.00  0.00           H  
ATOM    854 1HB  ALA A 366      47.654  50.217  72.810  1.00  0.00           H  
ATOM    855 2HB  ALA A 366      46.786  51.688  73.313  1.00  0.00           H  
ATOM    856 3HB  ALA A 366      48.003  50.961  74.388  1.00  0.00           H  
ATOM    857  N   ARG A 367      47.357  48.494  75.892  1.00  0.00           N  
ATOM    858  CA  ARG A 367      47.944  47.242  76.354  1.00  0.00           C  
ATOM    859  C   ARG A 367      46.864  46.213  76.671  1.00  0.00           C  
ATOM    860  O   ARG A 367      47.011  45.030  76.364  1.00  0.00           O  
ATOM    861  CB  ARG A 367      48.799  47.476  77.590  1.00  0.00           C  
ATOM    862  CG  ARG A 367      49.557  46.254  78.084  1.00  0.00           C  
ATOM    863  CD  ARG A 367      50.428  46.579  79.243  1.00  0.00           C  
ATOM    864  NE  ARG A 367      51.176  45.420  79.701  1.00  0.00           N  
ATOM    865  CZ  ARG A 367      50.708  44.501  80.568  1.00  0.00           C  
ATOM    866  NH1 ARG A 367      49.495  44.619  81.060  1.00  0.00           N1+
ATOM    867  NH2 ARG A 367      51.469  43.480  80.923  1.00  0.00           N  
ATOM    868  H   ARG A 367      47.445  49.320  76.467  1.00  0.00           H  
ATOM    869  HA  ARG A 367      48.580  46.845  75.562  1.00  0.00           H  
ATOM    870 1HB  ARG A 367      49.530  48.257  77.385  1.00  0.00           H  
ATOM    871 2HB  ARG A 367      48.168  47.825  78.408  1.00  0.00           H  
ATOM    872 1HG  ARG A 367      48.848  45.486  78.393  1.00  0.00           H  
ATOM    873 2HG  ARG A 367      50.185  45.867  77.281  1.00  0.00           H  
ATOM    874 1HD  ARG A 367      51.139  47.353  78.957  1.00  0.00           H  
ATOM    875 2HD  ARG A 367      49.815  46.937  80.069  1.00  0.00           H  
ATOM    876  HE  ARG A 367      52.114  45.295  79.344  1.00  0.00           H  
ATOM    877 1HH1 ARG A 367      48.914  45.399  80.788  1.00  0.00           H  
ATOM    878 2HH1 ARG A 367      49.144  43.930  81.709  1.00  0.00           H  
ATOM    879 1HH2 ARG A 367      52.402  43.389  80.544  1.00  0.00           H  
ATOM    880 2HH2 ARG A 367      51.118  42.791  81.572  1.00  0.00           H  
ATOM    881  N   LYS A 368      45.771  46.662  77.290  1.00  0.00           N  
ATOM    882  CA  LYS A 368      44.661  45.772  77.619  1.00  0.00           C  
ATOM    883  C   LYS A 368      44.006  45.221  76.356  1.00  0.00           C  
ATOM    884  O   LYS A 368      43.633  44.049  76.300  1.00  0.00           O  
ATOM    885  CB  LYS A 368      43.625  46.502  78.475  1.00  0.00           C  
ATOM    886  CG  LYS A 368      44.063  46.761  79.910  1.00  0.00           C  
ATOM    887  CD  LYS A 368      42.994  47.513  80.688  1.00  0.00           C  
ATOM    888  CE  LYS A 368      43.433  47.779  82.120  1.00  0.00           C  
ATOM    889  NZ  LYS A 368      42.408  48.540  82.885  1.00  0.00           N1+
ATOM    890  H   LYS A 368      45.708  47.639  77.538  1.00  0.00           H  
ATOM    891  HA  LYS A 368      45.052  44.928  78.189  1.00  0.00           H  
ATOM    892 1HB  LYS A 368      43.388  47.464  78.019  1.00  0.00           H  
ATOM    893 2HB  LYS A 368      42.704  45.919  78.507  1.00  0.00           H  
ATOM    894 1HG  LYS A 368      44.261  45.811  80.407  1.00  0.00           H  
ATOM    895 2HG  LYS A 368      44.981  47.348  79.909  1.00  0.00           H  
ATOM    896 1HD  LYS A 368      42.789  48.466  80.197  1.00  0.00           H  
ATOM    897 2HD  LYS A 368      42.075  46.927  80.703  1.00  0.00           H  
ATOM    898 1HE  LYS A 368      43.618  46.832  82.625  1.00  0.00           H  
ATOM    899 2HE  LYS A 368      44.362  48.350  82.115  1.00  0.00           H  
ATOM    900 1HZ  LYS A 368      42.737  48.695  83.827  1.00  0.00           H  
ATOM    901 2HZ  LYS A 368      42.243  49.429  82.435  1.00  0.00           H  
ATOM    902 3HZ  LYS A 368      41.548  48.012  82.912  1.00  0.00           H  
ATOM    903  N   GLU A 369      43.866  46.071  75.339  1.00  0.00           N  
ATOM    904  CA  GLU A 369      43.336  45.645  74.047  1.00  0.00           C  
ATOM    905  C   GLU A 369      44.310  44.712  73.334  1.00  0.00           C  
ATOM    906  O   GLU A 369      43.899  43.782  72.639  1.00  0.00           O  
ATOM    907  CB  GLU A 369      43.039  46.860  73.165  1.00  0.00           C  
ATOM    908  CG  GLU A 369      41.852  47.694  73.624  1.00  0.00           C  
ATOM    909  CD  GLU A 369      41.609  48.895  72.752  1.00  0.00           C  
ATOM    910  OE1 GLU A 369      42.409  49.146  71.883  1.00  0.00           O  
ATOM    911  OE2 GLU A 369      40.622  49.562  72.956  1.00  0.00           O1-
ATOM    912  H   GLU A 369      44.134  47.036  75.467  1.00  0.00           H  
ATOM    913  HA  GLU A 369      42.407  45.100  74.216  1.00  0.00           H  
ATOM    914 1HB  GLU A 369      43.913  47.510  73.135  1.00  0.00           H  
ATOM    915 2HB  GLU A 369      42.841  46.529  72.145  1.00  0.00           H  
ATOM    916 1HG  GLU A 369      40.959  47.070  73.619  1.00  0.00           H  
ATOM    917 2HG  GLU A 369      42.026  48.023  74.647  1.00  0.00           H  
ATOM    918  N   GLY A 370      45.606  44.967  73.510  1.00  0.00           N  
ATOM    919  CA  GLY A 370      46.646  44.187  72.854  1.00  0.00           C  
ATOM    920  C   GLY A 370      47.289  44.959  71.711  1.00  0.00           C  
ATOM    921  O   GLY A 370      48.069  44.406  70.933  1.00  0.00           O  
ATOM    922  H   GLY A 370      45.883  45.743  74.100  1.00  0.00           H  
ATOM    923 1HA  GLY A 370      47.407  43.919  73.588  1.00  0.00           H  
ATOM    924 2HA  GLY A 370      46.222  43.258  72.480  1.00  0.00           H  
ATOM    925  N   ASN A 371      46.972  46.245  71.604  1.00  0.00           N  
ATOM    926  CA  ASN A 371      47.531  47.047  70.535  1.00  0.00           C  
ATOM    927  C   ASN A 371      48.860  47.617  70.989  1.00  0.00           C  
ATOM    928  O   ASN A 371      48.923  48.727  71.518  1.00  0.00           O  
ATOM    929  CB  ASN A 371      46.575  48.150  70.119  1.00  0.00           C  
ATOM    930  CG  ASN A 371      47.007  48.842  68.855  1.00  0.00           C  
ATOM    931  ND2 ASN A 371      46.093  48.991  67.930  1.00  0.00           N  
ATOM    932  OD1 ASN A 371      48.168  49.241  68.717  1.00  0.00           O  
ATOM    933  H   ASN A 371      46.341  46.675  72.264  1.00  0.00           H  
ATOM    934  HA  ASN A 371      47.712  46.401  69.675  1.00  0.00           H  
ATOM    935 1HB  ASN A 371      45.580  47.731  69.968  1.00  0.00           H  
ATOM    936 2HB  ASN A 371      46.502  48.889  70.917  1.00  0.00           H  
ATOM    937 1HD2 ASN A 371      46.323  49.445  67.069  1.00  0.00           H  
ATOM    938 2HD2 ASN A 371      45.165  48.652  68.085  1.00  0.00           H  
ATOM    939  N   LEU A 372      49.910  46.840  70.773  1.00  0.00           N  
ATOM    940  CA  LEU A 372      51.227  47.188  71.273  1.00  0.00           C  
ATOM    941  C   LEU A 372      51.766  48.453  70.619  1.00  0.00           C  
ATOM    942  O   LEU A 372      52.491  49.225  71.245  1.00  0.00           O  
ATOM    943  CB  LEU A 372      52.201  46.028  71.032  1.00  0.00           C  
ATOM    944  CG  LEU A 372      52.305  44.999  72.165  1.00  0.00           C  
ATOM    945  CD1 LEU A 372      50.939  44.373  72.410  1.00  0.00           C  
ATOM    946  CD2 LEU A 372      53.334  43.941  71.798  1.00  0.00           C  
ATOM    947  H   LEU A 372      49.792  45.986  70.247  1.00  0.00           H  
ATOM    948  HA  LEU A 372      51.154  47.367  72.345  1.00  0.00           H  
ATOM    949 1HB  LEU A 372      51.894  45.498  70.131  1.00  0.00           H  
ATOM    950 2HB  LEU A 372      53.197  46.439  70.865  1.00  0.00           H  
ATOM    951  HG  LEU A 372      52.611  45.500  73.084  1.00  0.00           H  
ATOM    952 1HD1 LEU A 372      51.013  43.642  73.216  1.00  0.00           H  
ATOM    953 2HD1 LEU A 372      50.227  45.149  72.690  1.00  0.00           H  
ATOM    954 3HD1 LEU A 372      50.598  43.877  71.502  1.00  0.00           H  
ATOM    955 1HD2 LEU A 372      53.409  43.210  72.604  1.00  0.00           H  
ATOM    956 2HD2 LEU A 372      53.028  43.438  70.880  1.00  0.00           H  
ATOM    957 3HD2 LEU A 372      54.305  44.414  71.646  1.00  0.00           H  
ATOM    958  N   GLU A 373      51.417  48.677  69.355  1.00  0.00           N  
ATOM    959  CA  GLU A 373      51.936  49.845  68.657  1.00  0.00           C  
ATOM    960  C   GLU A 373      51.455  51.119  69.349  1.00  0.00           C  
ATOM    961  O   GLU A 373      52.239  52.035  69.598  1.00  0.00           O  
ATOM    962  CB  GLU A 373      51.494  49.839  67.192  1.00  0.00           C  
ATOM    963  CG  GLU A 373      52.028  51.004  66.370  1.00  0.00           C  
ATOM    964  CD  GLU A 373      51.620  50.935  64.925  1.00  0.00           C  
ATOM    965  OE1 GLU A 373      50.957  49.995  64.558  1.00  0.00           O  
ATOM    966  OE2 GLU A 373      51.972  51.825  64.186  1.00  0.00           O1-
ATOM    967  H   GLU A 373      50.796  48.048  68.868  1.00  0.00           H  
ATOM    968  HA  GLU A 373      53.025  49.815  68.694  1.00  0.00           H  
ATOM    969 1HB  GLU A 373      51.824  48.915  66.716  1.00  0.00           H  
ATOM    970 2HB  GLU A 373      50.406  49.864  67.140  1.00  0.00           H  
ATOM    971 1HG  GLU A 373      51.658  51.936  66.796  1.00  0.00           H  
ATOM    972 2HG  GLU A 373      53.115  51.013  66.435  1.00  0.00           H  
ATOM    973  N   LEU A 374      50.157  51.172  69.659  1.00  0.00           N  
ATOM    974  CA  LEU A 374      49.593  52.341  70.323  1.00  0.00           C  
ATOM    975  C   LEU A 374      50.148  52.474  71.728  1.00  0.00           C  
ATOM    976  O   LEU A 374      50.395  53.582  72.206  1.00  0.00           O  
ATOM    977  CB  LEU A 374      48.063  52.242  70.376  1.00  0.00           C  
ATOM    978  CG  LEU A 374      47.336  52.448  69.041  1.00  0.00           C  
ATOM    979  CD1 LEU A 374      45.860  52.116  69.210  1.00  0.00           C  
ATOM    980  CD2 LEU A 374      47.524  53.885  68.577  1.00  0.00           C  
ATOM    981  H   LEU A 374      49.553  50.395  69.434  1.00  0.00           H  
ATOM    982  HA  LEU A 374      49.867  53.228  69.753  1.00  0.00           H  
ATOM    983 1HB  LEU A 374      47.792  51.257  70.752  1.00  0.00           H  
ATOM    984 2HB  LEU A 374      47.690  52.990  71.075  1.00  0.00           H  
ATOM    985  HG  LEU A 374      47.747  51.769  68.294  1.00  0.00           H  
ATOM    986 1HD1 LEU A 374      45.343  52.262  68.261  1.00  0.00           H  
ATOM    987 2HD1 LEU A 374      45.754  51.077  69.523  1.00  0.00           H  
ATOM    988 3HD1 LEU A 374      45.424  52.770  69.964  1.00  0.00           H  
ATOM    989 1HD2 LEU A 374      47.008  54.031  67.628  1.00  0.00           H  
ATOM    990 2HD2 LEU A 374      47.112  54.565  69.323  1.00  0.00           H  
ATOM    991 3HD2 LEU A 374      48.587  54.089  68.448  1.00  0.00           H  
ATOM    992  N   ALA A 375      50.348  51.342  72.401  1.00  0.00           N  
ATOM    993  CA  ALA A 375      50.891  51.378  73.747  1.00  0.00           C  
ATOM    994  C   ALA A 375      52.283  51.985  73.758  1.00  0.00           C  
ATOM    995  O   ALA A 375      52.613  52.788  74.630  1.00  0.00           O  
ATOM    996  CB  ALA A 375      50.918  49.979  74.345  1.00  0.00           C  
ATOM    997  H   ALA A 375      50.126  50.450  71.984  1.00  0.00           H  
ATOM    998  HA  ALA A 375      50.245  52.010  74.356  1.00  0.00           H  
ATOM    999 1HB  ALA A 375      51.328  50.022  75.354  1.00  0.00           H  
ATOM   1000 2HB  ALA A 375      49.905  49.579  74.382  1.00  0.00           H  
ATOM   1001 3HB  ALA A 375      51.541  49.332  73.728  1.00  0.00           H  
ATOM   1002  N   LEU A 376      53.115  51.608  72.788  1.00  0.00           N  
ATOM   1003  CA  LEU A 376      54.466  52.148  72.734  1.00  0.00           C  
ATOM   1004  C   LEU A 376      54.465  53.626  72.404  1.00  0.00           C  
ATOM   1005  O   LEU A 376      55.260  54.394  72.946  1.00  0.00           O  
ATOM   1006  CB  LEU A 376      55.297  51.390  71.692  1.00  0.00           C  
ATOM   1007  CG  LEU A 376      55.637  49.936  72.041  1.00  0.00           C  
ATOM   1008  CD1 LEU A 376      56.344  49.281  70.862  1.00  0.00           C  
ATOM   1009  CD2 LEU A 376      56.509  49.903  73.288  1.00  0.00           C  
ATOM   1010  H   LEU A 376      52.820  50.948  72.082  1.00  0.00           H  
ATOM   1011  HA  LEU A 376      54.928  52.019  73.712  1.00  0.00           H  
ATOM   1012 1HB  LEU A 376      54.751  51.385  70.749  1.00  0.00           H  
ATOM   1013 2HB  LEU A 376      56.236  51.923  71.541  1.00  0.00           H  
ATOM   1014  HG  LEU A 376      54.717  49.381  72.228  1.00  0.00           H  
ATOM   1015 1HD1 LEU A 376      56.585  48.248  71.110  1.00  0.00           H  
ATOM   1016 2HD1 LEU A 376      55.690  49.301  69.990  1.00  0.00           H  
ATOM   1017 3HD1 LEU A 376      57.261  49.825  70.641  1.00  0.00           H  
ATOM   1018 1HD2 LEU A 376      56.750  48.869  73.537  1.00  0.00           H  
ATOM   1019 2HD2 LEU A 376      57.430  50.456  73.102  1.00  0.00           H  
ATOM   1020 3HD2 LEU A 376      55.972  50.361  74.119  1.00  0.00           H  
ATOM   1021  N   LYS A 377      53.576  54.047  71.511  1.00  0.00           N  
ATOM   1022  CA  LYS A 377      53.482  55.459  71.180  1.00  0.00           C  
ATOM   1023  C   LYS A 377      53.076  56.254  72.420  1.00  0.00           C  
ATOM   1024  O   LYS A 377      53.619  57.326  72.685  1.00  0.00           O  
ATOM   1025  CB  LYS A 377      52.481  55.683  70.045  1.00  0.00           C  
ATOM   1026  CG  LYS A 377      52.969  55.227  68.676  1.00  0.00           C  
ATOM   1027  CD  LYS A 377      51.904  55.438  67.611  1.00  0.00           C  
ATOM   1028  CE  LYS A 377      52.391  54.987  66.242  1.00  0.00           C  
ATOM   1029  NZ  LYS A 377      51.339  55.132  65.201  1.00  0.00           N1+
ATOM   1030  H   LYS A 377      52.958  53.392  71.055  1.00  0.00           H  
ATOM   1031  HA  LYS A 377      54.463  55.804  70.853  1.00  0.00           H  
ATOM   1032 1HB  LYS A 377      51.555  55.150  70.265  1.00  0.00           H  
ATOM   1033 2HB  LYS A 377      52.240  56.744  69.977  1.00  0.00           H  
ATOM   1034 1HG  LYS A 377      53.862  55.790  68.402  1.00  0.00           H  
ATOM   1035 2HG  LYS A 377      53.226  54.169  68.716  1.00  0.00           H  
ATOM   1036 1HD  LYS A 377      51.009  54.872  67.874  1.00  0.00           H  
ATOM   1037 2HD  LYS A 377      51.642  56.495  67.563  1.00  0.00           H  
ATOM   1038 1HE  LYS A 377      53.257  55.580  65.951  1.00  0.00           H  
ATOM   1039 2HE  LYS A 377      52.694  53.941  66.290  1.00  0.00           H  
ATOM   1040 1HZ  LYS A 377      51.701  54.823  64.310  1.00  0.00           H  
ATOM   1041 2HZ  LYS A 377      50.536  54.571  65.451  1.00  0.00           H  
ATOM   1042 3HZ  LYS A 377      51.063  56.102  65.133  1.00  0.00           H  
ATOM   1043  N   ALA A 378      52.118  55.721  73.179  1.00  0.00           N  
ATOM   1044  CA  ALA A 378      51.674  56.367  74.406  1.00  0.00           C  
ATOM   1045  C   ALA A 378      52.803  56.422  75.433  1.00  0.00           C  
ATOM   1046  O   ALA A 378      52.964  57.417  76.140  1.00  0.00           O  
ATOM   1047  CB  ALA A 378      50.466  55.641  74.979  1.00  0.00           C  
ATOM   1048  H   ALA A 378      51.689  54.851  72.898  1.00  0.00           H  
ATOM   1049  HA  ALA A 378      51.388  57.391  74.165  1.00  0.00           H  
ATOM   1050 1HB  ALA A 378      50.146  56.135  75.896  1.00  0.00           H  
ATOM   1051 2HB  ALA A 378      49.653  55.658  74.254  1.00  0.00           H  
ATOM   1052 3HB  ALA A 378      50.734  54.608  75.199  1.00  0.00           H  
ATOM   1053  N   LEU A 379      53.585  55.350  75.514  1.00  0.00           N  
ATOM   1054  CA  LEU A 379      54.705  55.303  76.446  1.00  0.00           C  
ATOM   1055  C   LEU A 379      55.776  56.320  76.065  1.00  0.00           C  
ATOM   1056  O   LEU A 379      56.376  56.957  76.931  1.00  0.00           O  
ATOM   1057  CB  LEU A 379      55.313  53.895  76.474  1.00  0.00           C  
ATOM   1058  CG  LEU A 379      54.473  52.821  77.177  1.00  0.00           C  
ATOM   1059  CD1 LEU A 379      55.061  51.447  76.891  1.00  0.00           C  
ATOM   1060  CD2 LEU A 379      54.440  53.101  78.672  1.00  0.00           C  
ATOM   1061  H   LEU A 379      53.404  54.552  74.922  1.00  0.00           H  
ATOM   1062  HA  LEU A 379      54.337  55.546  77.442  1.00  0.00           H  
ATOM   1063 1HB  LEU A 379      55.478  53.567  75.449  1.00  0.00           H  
ATOM   1064 2HB  LEU A 379      56.278  53.943  76.977  1.00  0.00           H  
ATOM   1065  HG  LEU A 379      53.456  52.838  76.783  1.00  0.00           H  
ATOM   1066 1HD1 LEU A 379      54.464  50.684  77.391  1.00  0.00           H  
ATOM   1067 2HD1 LEU A 379      55.054  51.265  75.816  1.00  0.00           H  
ATOM   1068 3HD1 LEU A 379      56.085  51.405  77.260  1.00  0.00           H  
ATOM   1069 1HD2 LEU A 379      53.842  52.339  79.173  1.00  0.00           H  
ATOM   1070 2HD2 LEU A 379      55.455  53.084  79.069  1.00  0.00           H  
ATOM   1071 3HD2 LEU A 379      53.998  54.082  78.849  1.00  0.00           H  
ATOM   1072  N   GLU A 380      56.023  56.479  74.766  1.00  0.00           N  
ATOM   1073  CA  GLU A 380      56.987  57.465  74.291  1.00  0.00           C  
ATOM   1074  C   GLU A 380      56.568  58.872  74.710  1.00  0.00           C  
ATOM   1075  O   GLU A 380      57.407  59.701  75.062  1.00  0.00           O  
ATOM   1076  CB  GLU A 380      57.125  57.390  72.769  1.00  0.00           C  
ATOM   1077  CG  GLU A 380      58.170  58.330  72.186  1.00  0.00           C  
ATOM   1078  CD  GLU A 380      58.322  58.185  70.697  1.00  0.00           C  
ATOM   1079  OE1 GLU A 380      58.644  57.109  70.254  1.00  0.00           O  
ATOM   1080  OE2 GLU A 380      58.115  59.152  70.002  1.00  0.00           O1-
ATOM   1081  H   GLU A 380      55.533  55.906  74.094  1.00  0.00           H  
ATOM   1082  HA  GLU A 380      57.956  57.246  74.741  1.00  0.00           H  
ATOM   1083 1HB  GLU A 380      57.389  56.374  72.477  1.00  0.00           H  
ATOM   1084 2HB  GLU A 380      56.167  57.626  72.305  1.00  0.00           H  
ATOM   1085 1HG  GLU A 380      57.887  59.358  72.412  1.00  0.00           H  
ATOM   1086 2HG  GLU A 380      59.128  58.133  72.665  1.00  0.00           H  
ATOM   1087  N   ILE A 381      55.263  59.141  74.671  1.00  0.00           N  
ATOM   1088  CA  ILE A 381      54.727  60.446  75.047  1.00  0.00           C  
ATOM   1089  C   ILE A 381      54.944  60.740  76.519  1.00  0.00           C  
ATOM   1090  O   ILE A 381      55.274  61.864  76.896  1.00  0.00           O  
ATOM   1091  CB  ILE A 381      53.224  60.534  74.727  1.00  0.00           C  
ATOM   1092  CG1 ILE A 381      52.999  60.539  73.213  1.00  0.00           C  
ATOM   1093  CG2 ILE A 381      52.617  61.776  75.362  1.00  0.00           C  
ATOM   1094  CD1 ILE A 381      51.558  60.325  72.809  1.00  0.00           C  
ATOM   1095  H   ILE A 381      54.627  58.416  74.371  1.00  0.00           H  
ATOM   1096  HA  ILE A 381      55.247  61.212  74.472  1.00  0.00           H  
ATOM   1097  HB  ILE A 381      52.716  59.653  75.118  1.00  0.00           H  
ATOM   1098 1HG1 ILE A 381      53.332  61.489  72.798  1.00  0.00           H  
ATOM   1099 2HG1 ILE A 381      53.600  59.754  72.753  1.00  0.00           H  
ATOM   1100 1HG2 ILE A 381      51.554  61.823  75.126  1.00  0.00           H  
ATOM   1101 2HG2 ILE A 381      52.747  61.732  76.443  1.00  0.00           H  
ATOM   1102 3HG2 ILE A 381      53.115  62.664  74.973  1.00  0.00           H  
ATOM   1103 1HD1 ILE A 381      51.479  60.341  71.722  1.00  0.00           H  
ATOM   1104 2HD1 ILE A 381      51.213  59.361  73.184  1.00  0.00           H  
ATOM   1105 3HD1 ILE A 381      50.941  61.119  73.228  1.00  0.00           H  
ATOM   1106  N   LEU A 382      54.761  59.734  77.370  1.00  0.00           N  
ATOM   1107  CA  LEU A 382      55.003  59.922  78.798  1.00  0.00           C  
ATOM   1108  C   LEU A 382      56.428  60.410  78.998  1.00  0.00           C  
ATOM   1109  O   LEU A 382      56.690  61.257  79.852  1.00  0.00           O  
ATOM   1110  CB  LEU A 382      54.777  58.614  79.567  1.00  0.00           C  
ATOM   1111  CG  LEU A 382      53.321  58.142  79.665  1.00  0.00           C  
ATOM   1112  CD1 LEU A 382      53.288  56.678  80.083  1.00  0.00           C  
ATOM   1113  CD2 LEU A 382      52.571  59.012  80.662  1.00  0.00           C  
ATOM   1114  H   LEU A 382      54.454  58.831  77.037  1.00  0.00           H  
ATOM   1115  HA  LEU A 382      54.306  60.672  79.170  1.00  0.00           H  
ATOM   1116 1HB  LEU A 382      55.350  57.824  79.084  1.00  0.00           H  
ATOM   1117 2HB  LEU A 382      55.154  58.738  80.582  1.00  0.00           H  
ATOM   1118  HG  LEU A 382      52.847  58.220  78.687  1.00  0.00           H  
ATOM   1119 1HD1 LEU A 382      52.253  56.343  80.152  1.00  0.00           H  
ATOM   1120 2HD1 LEU A 382      53.815  56.076  79.342  1.00  0.00           H  
ATOM   1121 3HD1 LEU A 382      53.771  56.566  81.053  1.00  0.00           H  
ATOM   1122 1HD2 LEU A 382      51.536  58.678  80.732  1.00  0.00           H  
ATOM   1123 2HD2 LEU A 382      53.044  58.934  81.642  1.00  0.00           H  
ATOM   1124 3HD2 LEU A 382      52.595  60.050  80.330  1.00  0.00           H  
ATOM   1125  N   VAL A 383      57.331  59.859  78.199  1.00  0.00           N  
ATOM   1126  CA  VAL A 383      58.742  60.203  78.267  1.00  0.00           C  
ATOM   1127  C   VAL A 383      58.999  61.602  77.721  1.00  0.00           C  
ATOM   1128  O   VAL A 383      59.748  62.381  78.311  1.00  0.00           O  
ATOM   1129  CB  VAL A 383      59.576  59.182  77.472  1.00  0.00           C  
ATOM   1130  CG1 VAL A 383      61.049  59.565  77.494  1.00  0.00           C  
ATOM   1131  CG2 VAL A 383      59.373  57.788  78.045  1.00  0.00           C  
ATOM   1132  H   VAL A 383      57.023  59.177  77.521  1.00  0.00           H  
ATOM   1133  HA  VAL A 383      59.055  60.173  79.312  1.00  0.00           H  
ATOM   1134  HB  VAL A 383      59.256  59.198  76.430  1.00  0.00           H  
ATOM   1135 1HG1 VAL A 383      61.624  58.833  76.927  1.00  0.00           H  
ATOM   1136 2HG1 VAL A 383      61.175  60.551  77.047  1.00  0.00           H  
ATOM   1137 3HG1 VAL A 383      61.404  59.585  78.524  1.00  0.00           H  
ATOM   1138 1HG2 VAL A 383      59.966  57.071  77.477  1.00  0.00           H  
ATOM   1139 2HG2 VAL A 383      59.688  57.774  79.088  1.00  0.00           H  
ATOM   1140 3HG2 VAL A 383      58.319  57.518  77.980  1.00  0.00           H  
ATOM   1141  N   ARG A 384      58.379  61.930  76.591  1.00  0.00           N  
ATOM   1142  CA  ARG A 384      58.516  63.265  76.024  1.00  0.00           C  
ATOM   1143  C   ARG A 384      57.957  64.320  76.974  1.00  0.00           C  
ATOM   1144  O   ARG A 384      58.521  65.405  77.115  1.00  0.00           O  
ATOM   1145  CB  ARG A 384      57.797  63.356  74.686  1.00  0.00           C  
ATOM   1146  CG  ARG A 384      58.465  62.600  73.548  1.00  0.00           C  
ATOM   1147  CD  ARG A 384      57.715  62.750  72.275  1.00  0.00           C  
ATOM   1148  NE  ARG A 384      58.311  61.972  71.200  1.00  0.00           N  
ATOM   1149  CZ  ARG A 384      59.343  62.384  70.439  1.00  0.00           C  
ATOM   1150  NH1 ARG A 384      59.882  63.565  70.646  1.00  0.00           N1+
ATOM   1151  NH2 ARG A 384      59.814  61.601  69.484  1.00  0.00           N  
ATOM   1152  H   ARG A 384      57.804  61.250  76.114  1.00  0.00           H  
ATOM   1153  HA  ARG A 384      59.575  63.466  75.863  1.00  0.00           H  
ATOM   1154 1HB  ARG A 384      56.785  62.968  74.790  1.00  0.00           H  
ATOM   1155 2HB  ARG A 384      57.717  64.401  74.386  1.00  0.00           H  
ATOM   1156 1HG  ARG A 384      59.474  62.985  73.399  1.00  0.00           H  
ATOM   1157 2HG  ARG A 384      58.513  61.539  73.795  1.00  0.00           H  
ATOM   1158 1HD  ARG A 384      56.690  62.409  72.414  1.00  0.00           H  
ATOM   1159 2HD  ARG A 384      57.712  63.797  71.975  1.00  0.00           H  
ATOM   1160  HE  ARG A 384      57.923  61.058  71.011  1.00  0.00           H  
ATOM   1161 1HH1 ARG A 384      59.522  64.164  71.375  1.00  0.00           H  
ATOM   1162 2HH1 ARG A 384      60.656  63.874  70.075  1.00  0.00           H  
ATOM   1163 1HH2 ARG A 384      59.400  60.693  69.325  1.00  0.00           H  
ATOM   1164 2HH2 ARG A 384      60.587  61.910  68.914  1.00  0.00           H  
ATOM   1165  N   ALA A 385      56.842  64.002  77.631  1.00  0.00           N  
ATOM   1166  CA  ALA A 385      56.267  64.900  78.618  1.00  0.00           C  
ATOM   1167  C   ALA A 385      57.212  65.037  79.804  1.00  0.00           C  
ATOM   1168  O   ALA A 385      57.398  66.130  80.339  1.00  0.00           O  
ATOM   1169  CB  ALA A 385      54.903  64.399  79.071  1.00  0.00           C  
ATOM   1170  H   ALA A 385      56.386  63.121  77.441  1.00  0.00           H  
ATOM   1171  HA  ALA A 385      56.148  65.880  78.156  1.00  0.00           H  
ATOM   1172 1HB  ALA A 385      54.495  65.081  79.817  1.00  0.00           H  
ATOM   1173 2HB  ALA A 385      54.230  64.353  78.215  1.00  0.00           H  
ATOM   1174 3HB  ALA A 385      55.006  63.406  79.505  1.00  0.00           H  
ATOM   1175  N   ALA A 386      57.814  63.916  80.216  1.00  0.00           N  
ATOM   1176  CA  ALA A 386      58.810  63.918  81.282  1.00  0.00           C  
ATOM   1177  C   ALA A 386      60.029  64.737  80.884  1.00  0.00           C  
ATOM   1178  O   ALA A 386      60.638  65.408  81.717  1.00  0.00           O  
ATOM   1179  CB  ALA A 386      59.219  62.494  81.631  1.00  0.00           C  
ATOM   1180  H   ALA A 386      57.569  63.042  79.773  1.00  0.00           H  
ATOM   1181  HA  ALA A 386      58.364  64.382  82.162  1.00  0.00           H  
ATOM   1182 1HB  ALA A 386      59.965  62.514  82.426  1.00  0.00           H  
ATOM   1183 2HB  ALA A 386      58.345  61.937  81.969  1.00  0.00           H  
ATOM   1184 3HB  ALA A 386      59.640  62.010  80.751  1.00  0.00           H  
ATOM   1185  N   HIS A 387      60.389  64.685  79.603  1.00  0.00           N  
ATOM   1186  CA  HIS A 387      61.550  65.414  79.112  1.00  0.00           C  
ATOM   1187  C   HIS A 387      61.365  66.902  79.333  1.00  0.00           C  
ATOM   1188  O   HIS A 387      62.211  67.560  79.938  1.00  0.00           O  
ATOM   1189  CB  HIS A 387      61.788  65.134  77.624  1.00  0.00           C  
ATOM   1190  CG  HIS A 387      62.991  65.827  77.066  1.00  0.00           C  
ATOM   1191  CD2 HIS A 387      63.103  66.886  76.231  1.00  0.00           C  
ATOM   1192  ND1 HIS A 387      64.280  65.435  77.363  1.00  0.00           N  
ATOM   1193  CE1 HIS A 387      65.133  66.224  76.733  1.00  0.00           C  
ATOM   1194  NE2 HIS A 387      64.444  67.112  76.040  1.00  0.00           N  
ATOM   1195  H   HIS A 387      59.848  64.129  78.956  1.00  0.00           H  
ATOM   1196  HA  HIS A 387      62.437  65.098  79.660  1.00  0.00           H  
ATOM   1197 1HB  HIS A 387      61.910  64.061  77.471  1.00  0.00           H  
ATOM   1198 2HB  HIS A 387      60.916  65.449  77.051  1.00  0.00           H  
ATOM   1199  HD2 HIS A 387      62.282  67.454  75.792  1.00  0.00           H  
ATOM   1200  HE1 HIS A 387      66.219  66.153  76.777  1.00  0.00           H  
ATOM   1201  HE2 HIS A 387      64.835  67.842  75.461  1.00  0.00           H  
ATOM   1202  N   VAL A 388      60.250  67.427  78.837  1.00  0.00           N  
ATOM   1203  CA  VAL A 388      59.995  68.854  78.908  1.00  0.00           C  
ATOM   1204  C   VAL A 388      59.696  69.300  80.332  1.00  0.00           C  
ATOM   1205  O   VAL A 388      60.006  70.427  80.719  1.00  0.00           O  
ATOM   1206  CB  VAL A 388      58.810  69.226  77.997  1.00  0.00           C  
ATOM   1207  CG1 VAL A 388      57.497  68.778  78.622  1.00  0.00           C  
ATOM   1208  CG2 VAL A 388      58.802  70.726  77.744  1.00  0.00           C  
ATOM   1209  H   VAL A 388      59.566  66.826  78.401  1.00  0.00           H  
ATOM   1210  HA  VAL A 388      60.883  69.382  78.559  1.00  0.00           H  
ATOM   1211  HB  VAL A 388      58.911  68.697  77.050  1.00  0.00           H  
ATOM   1212 1HG1 VAL A 388      56.670  69.048  77.965  1.00  0.00           H  
ATOM   1213 2HG1 VAL A 388      57.511  67.697  78.761  1.00  0.00           H  
ATOM   1214 3HG1 VAL A 388      57.368  69.267  79.587  1.00  0.00           H  
ATOM   1215 1HG2 VAL A 388      57.962  70.981  77.099  1.00  0.00           H  
ATOM   1216 2HG2 VAL A 388      58.706  71.254  78.692  1.00  0.00           H  
ATOM   1217 3HG2 VAL A 388      59.733  71.017  77.258  1.00  0.00           H  
ATOM   1218  N   LEU A 389      59.091  68.425  81.132  1.00  0.00           N  
ATOM   1219  CA  LEU A 389      58.864  68.745  82.534  1.00  0.00           C  
ATOM   1220  C   LEU A 389      60.188  68.928  83.264  1.00  0.00           C  
ATOM   1221  O   LEU A 389      60.335  69.834  84.085  1.00  0.00           O  
ATOM   1222  CB  LEU A 389      58.045  67.637  83.209  1.00  0.00           C  
ATOM   1223  CG  LEU A 389      56.548  67.618  82.874  1.00  0.00           C  
ATOM   1224  CD1 LEU A 389      55.942  66.297  83.329  1.00  0.00           C  
ATOM   1225  CD2 LEU A 389      55.862  68.796  83.550  1.00  0.00           C  
ATOM   1226  H   LEU A 389      58.784  67.531  80.776  1.00  0.00           H  
ATOM   1227  HA  LEU A 389      58.303  69.678  82.589  1.00  0.00           H  
ATOM   1228 1HB  LEU A 389      58.461  66.673  82.920  1.00  0.00           H  
ATOM   1229 2HB  LEU A 389      58.142  67.742  84.289  1.00  0.00           H  
ATOM   1230  HG  LEU A 389      56.415  67.692  81.795  1.00  0.00           H  
ATOM   1231 1HD1 LEU A 389      54.878  66.284  83.091  1.00  0.00           H  
ATOM   1232 2HD1 LEU A 389      56.438  65.474  82.815  1.00  0.00           H  
ATOM   1233 3HD1 LEU A 389      56.075  66.188  84.405  1.00  0.00           H  
ATOM   1234 1HD2 LEU A 389      54.798  68.783  83.312  1.00  0.00           H  
ATOM   1235 2HD2 LEU A 389      55.993  68.723  84.630  1.00  0.00           H  
ATOM   1236 3HD2 LEU A 389      56.302  69.727  83.194  1.00  0.00           H  
ATOM   1237  N   ALA A 390      61.162  68.069  82.969  1.00  0.00           N  
ATOM   1238  CA  ALA A 390      62.491  68.201  83.554  1.00  0.00           C  
ATOM   1239  C   ALA A 390      63.165  69.494  83.095  1.00  0.00           C  
ATOM   1240  O   ALA A 390      63.836  70.167  83.878  1.00  0.00           O  
ATOM   1241  CB  ALA A 390      63.349  66.997  83.194  1.00  0.00           C  
ATOM   1242  H   ALA A 390      60.979  67.309  82.329  1.00  0.00           H  
ATOM   1243  HA  ALA A 390      62.382  68.246  84.637  1.00  0.00           H  
ATOM   1244 1HB  ALA A 390      64.339  67.110  83.638  1.00  0.00           H  
ATOM   1245 2HB  ALA A 390      62.882  66.090  83.577  1.00  0.00           H  
ATOM   1246 3HB  ALA A 390      63.444  66.928  82.112  1.00  0.00           H  
ATOM   1247  N   GLU A 391      62.987  69.845  81.819  1.00  0.00           N  
ATOM   1248  CA  GLU A 391      63.550  71.081  81.277  1.00  0.00           C  
ATOM   1249  C   GLU A 391      62.946  72.314  81.938  1.00  0.00           C  
ATOM   1250  O   GLU A 391      63.651  73.279  82.236  1.00  0.00           O  
ATOM   1251  CB  GLU A 391      63.328  71.146  79.764  1.00  0.00           C  
ATOM   1252  CG  GLU A 391      64.176  70.170  78.961  1.00  0.00           C  
ATOM   1253  CD  GLU A 391      63.891  70.224  77.486  1.00  0.00           C  
ATOM   1254  OE1 GLU A 391      62.766  70.474  77.126  1.00  0.00           O  
ATOM   1255  OE2 GLU A 391      64.800  70.014  76.717  1.00  0.00           O1-
ATOM   1256  H   GLU A 391      62.451  69.241  81.212  1.00  0.00           H  
ATOM   1257  HA  GLU A 391      64.623  71.087  81.473  1.00  0.00           H  
ATOM   1258 1HB  GLU A 391      62.281  70.942  79.541  1.00  0.00           H  
ATOM   1259 2HB  GLU A 391      63.549  72.153  79.407  1.00  0.00           H  
ATOM   1260 1HG  GLU A 391      65.228  70.399  79.124  1.00  0.00           H  
ATOM   1261 2HG  GLU A 391      63.991  69.160  79.325  1.00  0.00           H  
ATOM   1262  N   ILE A 392      61.638  72.278  82.166  1.00  0.00           N  
ATOM   1263  CA  ILE A 392      60.947  73.379  82.823  1.00  0.00           C  
ATOM   1264  C   ILE A 392      61.381  73.476  84.275  1.00  0.00           C  
ATOM   1265  O   ILE A 392      61.755  74.548  84.750  1.00  0.00           O  
ATOM   1266  CB  ILE A 392      59.420  73.203  82.747  1.00  0.00           C  
ATOM   1267  CG1 ILE A 392      58.941  73.310  81.297  1.00  0.00           C  
ATOM   1268  CG2 ILE A 392      58.722  74.234  83.620  1.00  0.00           C  
ATOM   1269  CD1 ILE A 392      57.619  72.625  81.038  1.00  0.00           C  
ATOM   1270  H   ILE A 392      61.109  71.467  81.877  1.00  0.00           H  
ATOM   1271  HA  ILE A 392      61.213  74.305  82.316  1.00  0.00           H  
ATOM   1272  HB  ILE A 392      59.151  72.205  83.095  1.00  0.00           H  
ATOM   1273 1HG1 ILE A 392      58.840  74.360  81.025  1.00  0.00           H  
ATOM   1274 2HG1 ILE A 392      59.687  72.871  80.634  1.00  0.00           H  
ATOM   1275 1HG2 ILE A 392      57.643  74.096  83.554  1.00  0.00           H  
ATOM   1276 2HG2 ILE A 392      59.041  74.112  84.654  1.00  0.00           H  
ATOM   1277 3HG2 ILE A 392      58.981  75.236  83.276  1.00  0.00           H  
ATOM   1278 1HD1 ILE A 392      57.346  72.744  79.989  1.00  0.00           H  
ATOM   1279 2HD1 ILE A 392      57.707  71.563  81.272  1.00  0.00           H  
ATOM   1280 3HD1 ILE A 392      56.849  73.071  81.665  1.00  0.00           H  
ATOM   1281  N   ALA A 393      61.321  72.341  84.959  1.00  0.00           N  
ATOM   1282  CA  ALA A 393      61.579  72.260  86.382  1.00  0.00           C  
ATOM   1283  C   ALA A 393      63.019  72.596  86.749  1.00  0.00           C  
ATOM   1284  O   ALA A 393      63.277  73.231  87.771  1.00  0.00           O  
ATOM   1285  CB  ALA A 393      61.224  70.869  86.889  1.00  0.00           C  
ATOM   1286  H   ALA A 393      61.083  71.500  84.454  1.00  0.00           H  
ATOM   1287  HA  ALA A 393      60.945  72.991  86.884  1.00  0.00           H  
ATOM   1288 1HB  ALA A 393      61.400  70.817  87.963  1.00  0.00           H  
ATOM   1289 2HB  ALA A 393      60.174  70.665  86.683  1.00  0.00           H  
ATOM   1290 3HB  ALA A 393      61.843  70.130  86.384  1.00  0.00           H  
ATOM   1291  N   ARG A 394      63.968  72.171  85.918  1.00  0.00           N  
ATOM   1292  CA  ARG A 394      65.382  72.378  86.208  1.00  0.00           C  
ATOM   1293  C   ARG A 394      65.714  73.850  86.408  1.00  0.00           C  
ATOM   1294  O   ARG A 394      66.350  74.224  87.394  1.00  0.00           O  
ATOM   1295  CB  ARG A 394      66.241  71.822  85.082  1.00  0.00           C  
ATOM   1296  CG  ARG A 394      67.727  72.119  85.205  1.00  0.00           C  
ATOM   1297  CD  ARG A 394      68.302  71.543  86.448  1.00  0.00           C  
ATOM   1298  NE  ARG A 394      68.294  70.089  86.426  1.00  0.00           N  
ATOM   1299  CZ  ARG A 394      68.530  69.307  87.497  1.00  0.00           C  
ATOM   1300  NH1 ARG A 394      68.789  69.852  88.665  1.00  0.00           N1+
ATOM   1301  NH2 ARG A 394      68.500  67.992  87.374  1.00  0.00           N  
ATOM   1302  H   ARG A 394      63.705  71.694  85.067  1.00  0.00           H  
ATOM   1303  HA  ARG A 394      65.628  71.846  87.128  1.00  0.00           H  
ATOM   1304 1HB  ARG A 394      66.124  70.740  85.036  1.00  0.00           H  
ATOM   1305 2HB  ARG A 394      65.901  72.228  84.130  1.00  0.00           H  
ATOM   1306 1HG  ARG A 394      68.256  71.691  84.353  1.00  0.00           H  
ATOM   1307 2HG  ARG A 394      67.882  73.198  85.223  1.00  0.00           H  
ATOM   1308 1HD  ARG A 394      69.333  71.877  86.560  1.00  0.00           H  
ATOM   1309 2HD  ARG A 394      67.718  71.874  87.306  1.00  0.00           H  
ATOM   1310  HE  ARG A 394      68.098  69.633  85.545  1.00  0.00           H  
ATOM   1311 1HH1 ARG A 394      68.812  70.858  88.759  1.00  0.00           H  
ATOM   1312 2HH1 ARG A 394      68.966  69.266  89.468  1.00  0.00           H  
ATOM   1313 1HH2 ARG A 394      68.300  67.572  86.476  1.00  0.00           H  
ATOM   1314 2HH2 ARG A 394      68.676  67.406  88.177  1.00  0.00           H  
ATOM   1315  N   GLU A 395      65.282  74.689  85.471  1.00  0.00           N  
ATOM   1316  CA  GLU A 395      65.568  76.115  85.539  1.00  0.00           C  
ATOM   1317  C   GLU A 395      64.631  76.828  86.508  1.00  0.00           C  
ATOM   1318  O   GLU A 395      65.002  77.827  87.123  1.00  0.00           O  
ATOM   1319  CB  GLU A 395      65.455  76.745  84.149  1.00  0.00           C  
ATOM   1320  CG  GLU A 395      66.520  76.287  83.162  1.00  0.00           C  
ATOM   1321  CD  GLU A 395      67.914  76.643  83.598  1.00  0.00           C  
ATOM   1322  OE1 GLU A 395      68.093  77.709  84.136  1.00  0.00           O  
ATOM   1323  OE2 GLU A 395      68.800  75.848  83.393  1.00  0.00           O1-
ATOM   1324  H   GLU A 395      64.743  74.332  84.694  1.00  0.00           H  
ATOM   1325  HA  GLU A 395      66.589  76.245  85.900  1.00  0.00           H  
ATOM   1326 1HB  GLU A 395      64.480  76.511  83.722  1.00  0.00           H  
ATOM   1327 2HB  GLU A 395      65.523  77.830  84.235  1.00  0.00           H  
ATOM   1328 1HG  GLU A 395      66.452  75.205  83.048  1.00  0.00           H  
ATOM   1329 2HG  GLU A 395      66.320  76.740  82.192  1.00  0.00           H  
ATOM   1330  N   ARG A 396      63.412  76.307  86.641  1.00  0.00           N  
ATOM   1331  CA  ARG A 396      62.432  76.868  87.560  1.00  0.00           C  
ATOM   1332  C   ARG A 396      62.830  76.616  89.011  1.00  0.00           C  
ATOM   1333  O   ARG A 396      62.527  77.416  89.896  1.00  0.00           O  
ATOM   1334  CB  ARG A 396      61.056  76.273  87.301  1.00  0.00           C  
ATOM   1335  CG  ARG A 396      59.929  76.890  88.115  1.00  0.00           C  
ATOM   1336  CD  ARG A 396      58.601  76.383  87.686  1.00  0.00           C  
ATOM   1337  NE  ARG A 396      57.523  76.942  88.486  1.00  0.00           N  
ATOM   1338  CZ  ARG A 396      56.220  76.635  88.334  1.00  0.00           C  
ATOM   1339  NH1 ARG A 396      55.850  75.775  87.412  1.00  0.00           N1+
ATOM   1340  NH2 ARG A 396      55.313  77.199  89.114  1.00  0.00           N  
ATOM   1341  H   ARG A 396      63.162  75.500  86.088  1.00  0.00           H  
ATOM   1342  HA  ARG A 396      62.382  77.945  87.397  1.00  0.00           H  
ATOM   1343 1HB  ARG A 396      60.803  76.388  86.249  1.00  0.00           H  
ATOM   1344 2HB  ARG A 396      61.075  75.205  87.519  1.00  0.00           H  
ATOM   1345 1HG  ARG A 396      60.065  76.644  89.169  1.00  0.00           H  
ATOM   1346 2HG  ARG A 396      59.941  77.973  87.991  1.00  0.00           H  
ATOM   1347 1HD  ARG A 396      58.428  76.654  86.644  1.00  0.00           H  
ATOM   1348 2HD  ARG A 396      58.574  75.299  87.788  1.00  0.00           H  
ATOM   1349  HE  ARG A 396      57.769  77.608  89.206  1.00  0.00           H  
ATOM   1350 1HH1 ARG A 396      56.542  75.344  86.816  1.00  0.00           H  
ATOM   1351 2HH1 ARG A 396      54.873  75.545  87.298  1.00  0.00           H  
ATOM   1352 1HH2 ARG A 396      55.598  77.861  89.823  1.00  0.00           H  
ATOM   1353 2HH2 ARG A 396      54.337  76.970  89.001  1.00  0.00           H  
ATOM   1354  N   GLY A 397      63.512  75.496  89.259  1.00  0.00           N  
ATOM   1355  CA  GLY A 397      63.912  75.125  90.611  1.00  0.00           C  
ATOM   1356  C   GLY A 397      62.767  74.433  91.333  1.00  0.00           C  
ATOM   1357  O   GLY A 397      62.629  74.539  92.553  1.00  0.00           O  
ATOM   1358  H   GLY A 397      63.737  74.867  88.498  1.00  0.00           H  
ATOM   1359 1HA  GLY A 397      64.773  74.461  90.564  1.00  0.00           H  
ATOM   1360 2HA  GLY A 397      64.215  76.015  91.161  1.00  0.00           H  
ATOM   1361  N   ASN A 398      61.923  73.753  90.561  1.00  0.00           N  
ATOM   1362  CA  ASN A 398      60.747  73.093  91.107  1.00  0.00           C  
ATOM   1363  C   ASN A 398      60.989  71.597  91.308  1.00  0.00           C  
ATOM   1364  O   ASN A 398      60.945  70.818  90.356  1.00  0.00           O  
ATOM   1365  CB  ASN A 398      59.546  73.325  90.209  1.00  0.00           C  
ATOM   1366  CG  ASN A 398      58.275  72.768  90.789  1.00  0.00           C  
ATOM   1367  ND2 ASN A 398      57.261  73.591  90.872  1.00  0.00           N  
ATOM   1368  OD1 ASN A 398      58.212  71.591  91.161  1.00  0.00           O  
ATOM   1369  H   ASN A 398      62.105  73.695  89.569  1.00  0.00           H  
ATOM   1370  HA  ASN A 398      60.535  73.519  92.089  1.00  0.00           H  
ATOM   1371 1HB  ASN A 398      59.417  74.395  90.043  1.00  0.00           H  
ATOM   1372 2HB  ASN A 398      59.722  72.862  89.238  1.00  0.00           H  
ATOM   1373 1HD2 ASN A 398      56.390  73.276  91.250  1.00  0.00           H  
ATOM   1374 2HD2 ASN A 398      57.357  74.536  90.559  1.00  0.00           H  
ATOM   1375  N   GLU A 399      61.242  71.213  92.557  1.00  0.00           N  
ATOM   1376  CA  GLU A 399      61.614  69.843  92.889  1.00  0.00           C  
ATOM   1377  C   GLU A 399      60.493  68.851  92.598  1.00  0.00           C  
ATOM   1378  O   GLU A 399      60.745  67.721  92.178  1.00  0.00           O  
ATOM   1379  CB  GLU A 399      62.011  69.751  94.364  1.00  0.00           C  
ATOM   1380  CG  GLU A 399      63.318  70.450  94.708  1.00  0.00           C  
ATOM   1381  CD  GLU A 399      63.655  70.373  96.171  1.00  0.00           C  
ATOM   1382  OE1 GLU A 399      62.845  69.888  96.923  1.00  0.00           O  
ATOM   1383  OE2 GLU A 399      64.725  70.801  96.537  1.00  0.00           O1-
ATOM   1384  H   GLU A 399      61.174  71.897  93.296  1.00  0.00           H  
ATOM   1385  HA  GLU A 399      62.471  69.559  92.278  1.00  0.00           H  
ATOM   1386 1HB  GLU A 399      61.225  70.188  94.980  1.00  0.00           H  
ATOM   1387 2HB  GLU A 399      62.106  68.703  94.650  1.00  0.00           H  
ATOM   1388 1HG  GLU A 399      64.125  69.992  94.137  1.00  0.00           H  
ATOM   1389 2HG  GLU A 399      63.248  71.496  94.411  1.00  0.00           H  
ATOM   1390  N   GLU A 400      59.251  69.273  92.822  1.00  0.00           N  
ATOM   1391  CA  GLU A 400      58.108  68.388  92.633  1.00  0.00           C  
ATOM   1392  C   GLU A 400      57.950  67.986  91.173  1.00  0.00           C  
ATOM   1393  O   GLU A 400      57.624  66.839  90.867  1.00  0.00           O  
ATOM   1394  CB  GLU A 400      56.826  69.062  93.126  1.00  0.00           C  
ATOM   1395  CG  GLU A 400      56.765  69.272  94.632  1.00  0.00           C  
ATOM   1396  CD  GLU A 400      57.541  70.477  95.086  1.00  0.00           C  
ATOM   1397  OE1 GLU A 400      58.099  71.150  94.252  1.00  0.00           O  
ATOM   1398  OE2 GLU A 400      57.576  70.726  96.268  1.00  0.00           O1-
ATOM   1399  H   GLU A 400      59.092  70.223  93.129  1.00  0.00           H  
ATOM   1400  HA  GLU A 400      58.273  67.481  93.216  1.00  0.00           H  
ATOM   1401 1HB  GLU A 400      56.719  70.036  92.647  1.00  0.00           H  
ATOM   1402 2HB  GLU A 400      55.964  68.460  92.837  1.00  0.00           H  
ATOM   1403 1HG  GLU A 400      55.724  69.392  94.930  1.00  0.00           H  
ATOM   1404 2HG  GLU A 400      57.157  68.386  95.128  1.00  0.00           H  
ATOM   1405  N   LEU A 401      58.180  68.930  90.268  1.00  0.00           N  
ATOM   1406  CA  LEU A 401      58.093  68.635  88.848  1.00  0.00           C  
ATOM   1407  C   LEU A 401      59.236  67.729  88.394  1.00  0.00           C  
ATOM   1408  O   LEU A 401      59.058  66.878  87.523  1.00  0.00           O  
ATOM   1409  CB  LEU A 401      58.111  69.938  88.039  1.00  0.00           C  
ATOM   1410  CG  LEU A 401      56.847  70.802  88.142  1.00  0.00           C  
ATOM   1411  CD1 LEU A 401      57.090  72.141  87.458  1.00  0.00           C  
ATOM   1412  CD2 LEU A 401      55.677  70.067  87.505  1.00  0.00           C  
ATOM   1413  H   LEU A 401      58.419  69.866  90.562  1.00  0.00           H  
ATOM   1414  HA  LEU A 401      57.153  68.118  88.659  1.00  0.00           H  
ATOM   1415 1HB  LEU A 401      58.953  70.542  88.373  1.00  0.00           H  
ATOM   1416 2HB  LEU A 401      58.260  69.693  86.988  1.00  0.00           H  
ATOM   1417  HG  LEU A 401      56.625  70.999  89.191  1.00  0.00           H  
ATOM   1418 1HD1 LEU A 401      56.192  72.755  87.531  1.00  0.00           H  
ATOM   1419 2HD1 LEU A 401      57.919  72.653  87.945  1.00  0.00           H  
ATOM   1420 3HD1 LEU A 401      57.331  71.975  86.409  1.00  0.00           H  
ATOM   1421 1HD2 LEU A 401      54.778  70.681  87.579  1.00  0.00           H  
ATOM   1422 2HD2 LEU A 401      55.897  69.871  86.456  1.00  0.00           H  
ATOM   1423 3HD2 LEU A 401      55.514  69.123  88.025  1.00  0.00           H  
ATOM   1424  N   GLN A 402      60.427  67.899  88.977  1.00  0.00           N  
ATOM   1425  CA  GLN A 402      61.535  67.007  88.640  1.00  0.00           C  
ATOM   1426  C   GLN A 402      61.222  65.584  89.075  1.00  0.00           C  
ATOM   1427  O   GLN A 402      61.498  64.628  88.350  1.00  0.00           O  
ATOM   1428  CB  GLN A 402      62.835  67.482  89.295  1.00  0.00           C  
ATOM   1429  CG  GLN A 402      63.389  68.772  88.715  1.00  0.00           C  
ATOM   1430  CD  GLN A 402      64.629  69.250  89.446  1.00  0.00           C  
ATOM   1431  NE2 GLN A 402      64.812  70.564  89.502  1.00  0.00           N  
ATOM   1432  OE1 GLN A 402      65.415  68.446  89.956  1.00  0.00           O  
ATOM   1433  H   GLN A 402      60.577  68.636  89.650  1.00  0.00           H  
ATOM   1434  HA  GLN A 402      61.674  67.020  87.559  1.00  0.00           H  
ATOM   1435 1HB  GLN A 402      62.670  67.636  90.361  1.00  0.00           H  
ATOM   1436 2HB  GLN A 402      63.598  66.711  89.190  1.00  0.00           H  
ATOM   1437 1HG  GLN A 402      63.651  68.605  87.670  1.00  0.00           H  
ATOM   1438 2HG  GLN A 402      62.628  69.548  88.789  1.00  0.00           H  
ATOM   1439 1HE2 GLN A 402      65.613  70.939  89.971  1.00  0.00           H  
ATOM   1440 2HE2 GLN A 402      64.150  71.180  89.075  1.00  0.00           H  
ATOM   1441  N   LYS A 403      60.642  65.440  90.266  1.00  0.00           N  
ATOM   1442  CA  LYS A 403      60.279  64.120  90.765  1.00  0.00           C  
ATOM   1443  C   LYS A 403      59.225  63.469  89.881  1.00  0.00           C  
ATOM   1444  O   LYS A 403      59.293  62.274  89.594  1.00  0.00           O  
ATOM   1445  CB  LYS A 403      59.775  64.211  92.205  1.00  0.00           C  
ATOM   1446  CG  LYS A 403      60.854  64.531  93.231  1.00  0.00           C  
ATOM   1447  CD  LYS A 403      60.268  64.658  94.629  1.00  0.00           C  
ATOM   1448  CE  LYS A 403      61.341  65.001  95.651  1.00  0.00           C  
ATOM   1449  NZ  LYS A 403      60.775  65.173  97.017  1.00  0.00           N1+
ATOM   1450  H   LYS A 403      60.448  66.251  90.836  1.00  0.00           H  
ATOM   1451  HA  LYS A 403      61.167  63.487  90.746  1.00  0.00           H  
ATOM   1452 1HB  LYS A 403      59.008  64.984  92.274  1.00  0.00           H  
ATOM   1453 2HB  LYS A 403      59.313  63.265  92.490  1.00  0.00           H  
ATOM   1454 1HG  LYS A 403      61.603  63.738  93.231  1.00  0.00           H  
ATOM   1455 2HG  LYS A 403      61.343  65.467  92.965  1.00  0.00           H  
ATOM   1456 1HD  LYS A 403      59.508  65.441  94.635  1.00  0.00           H  
ATOM   1457 2HD  LYS A 403      59.796  63.717  94.913  1.00  0.00           H  
ATOM   1458 1HE  LYS A 403      62.085  64.206  95.678  1.00  0.00           H  
ATOM   1459 2HE  LYS A 403      61.839  65.926  95.360  1.00  0.00           H  
ATOM   1460 1HZ  LYS A 403      61.517  65.400  97.664  1.00  0.00           H  
ATOM   1461 2HZ  LYS A 403      60.096  65.922  97.008  1.00  0.00           H  
ATOM   1462 3HZ  LYS A 403      60.326  64.316  97.306  1.00  0.00           H  
ATOM   1463  N   LYS A 404      58.241  64.254  89.443  1.00  0.00           N  
ATOM   1464  CA  LYS A 404      57.212  63.724  88.561  1.00  0.00           C  
ATOM   1465  C   LYS A 404      57.792  63.301  87.217  1.00  0.00           C  
ATOM   1466  O   LYS A 404      57.427  62.258  86.674  1.00  0.00           O  
ATOM   1467  CB  LYS A 404      56.106  64.760  88.352  1.00  0.00           C  
ATOM   1468  CG  LYS A 404      55.206  64.972  89.562  1.00  0.00           C  
ATOM   1469  CD  LYS A 404      54.150  66.032  89.286  1.00  0.00           C  
ATOM   1470  CE  LYS A 404      53.251  66.246  90.495  1.00  0.00           C  
ATOM   1471  NZ  LYS A 404      52.227  67.297  90.248  1.00  0.00           N1+
ATOM   1472  H   LYS A 404      58.200  65.224  89.720  1.00  0.00           H  
ATOM   1473  HA  LYS A 404      56.778  62.839  89.027  1.00  0.00           H  
ATOM   1474 1HB  LYS A 404      56.551  65.721  88.093  1.00  0.00           H  
ATOM   1475 2HB  LYS A 404      55.475  64.455  87.516  1.00  0.00           H  
ATOM   1476 1HG  LYS A 404      54.711  64.035  89.817  1.00  0.00           H  
ATOM   1477 2HG  LYS A 404      55.810  65.286  90.413  1.00  0.00           H  
ATOM   1478 1HD  LYS A 404      54.637  66.975  89.035  1.00  0.00           H  
ATOM   1479 2HD  LYS A 404      53.537  65.723  88.440  1.00  0.00           H  
ATOM   1480 1HE  LYS A 404      52.744  65.313  90.741  1.00  0.00           H  
ATOM   1481 2HE  LYS A 404      53.856  66.541  91.352  1.00  0.00           H  
ATOM   1482 1HZ  LYS A 404      51.652  67.408  91.071  1.00  0.00           H  
ATOM   1483 2HZ  LYS A 404      52.686  68.172  90.037  1.00  0.00           H  
ATOM   1484 3HZ  LYS A 404      51.646  67.025  89.467  1.00  0.00           H  
ATOM   1485  N   ALA A 405      58.703  64.102  86.664  1.00  0.00           N  
ATOM   1486  CA  ALA A 405      59.334  63.756  85.395  1.00  0.00           C  
ATOM   1487  C   ALA A 405      60.102  62.442  85.516  1.00  0.00           C  
ATOM   1488  O   ALA A 405      60.058  61.601  84.617  1.00  0.00           O  
ATOM   1489  CB  ALA A 405      60.260  64.874  84.939  1.00  0.00           C  
ATOM   1490  H   ALA A 405      58.963  64.962  87.125  1.00  0.00           H  
ATOM   1491  HA  ALA A 405      58.549  63.622  84.651  1.00  0.00           H  
ATOM   1492 1HB  ALA A 405      60.725  64.598  83.993  1.00  0.00           H  
ATOM   1493 2HB  ALA A 405      59.685  65.791  84.807  1.00  0.00           H  
ATOM   1494 3HB  ALA A 405      61.032  65.036  85.689  1.00  0.00           H  
ATOM   1495  N   HIS A 406      60.808  62.269  86.632  1.00  0.00           N  
ATOM   1496  CA  HIS A 406      61.554  61.041  86.883  1.00  0.00           C  
ATOM   1497  C   HIS A 406      60.616  59.841  86.943  1.00  0.00           C  
ATOM   1498  O   HIS A 406      60.862  58.817  86.306  1.00  0.00           O  
ATOM   1499  CB  HIS A 406      62.348  61.145  88.189  1.00  0.00           C  
ATOM   1500  CG  HIS A 406      63.326  60.029  88.388  1.00  0.00           C  
ATOM   1501  CD2 HIS A 406      64.657  59.957  88.152  1.00  0.00           C  
ATOM   1502  ND1 HIS A 406      62.959  58.800  88.894  1.00  0.00           N  
ATOM   1503  CE1 HIS A 406      64.023  58.019  88.958  1.00  0.00           C  
ATOM   1504  NE2 HIS A 406      65.065  58.697  88.514  1.00  0.00           N  
ATOM   1505  H   HIS A 406      60.828  63.006  87.322  1.00  0.00           H  
ATOM   1506  HA  HIS A 406      62.247  60.882  86.057  1.00  0.00           H  
ATOM   1507 1HB  HIS A 406      62.896  62.087  88.208  1.00  0.00           H  
ATOM   1508 2HB  HIS A 406      61.660  61.150  89.034  1.00  0.00           H  
ATOM   1509  HD2 HIS A 406      65.287  60.751  87.749  1.00  0.00           H  
ATOM   1510  HE1 HIS A 406      64.038  56.989  89.317  1.00  0.00           H  
ATOM   1511  HE2 HIS A 406      66.012  58.351  88.450  1.00  0.00           H  
ATOM   1512  N   LYS A 407      59.535  59.972  87.715  1.00  0.00           N  
ATOM   1513  CA  LYS A 407      58.599  58.871  87.908  1.00  0.00           C  
ATOM   1514  C   LYS A 407      57.963  58.455  86.595  1.00  0.00           C  
ATOM   1515  O   LYS A 407      57.789  57.266  86.328  1.00  0.00           O  
ATOM   1516  CB  LYS A 407      57.515  59.257  88.917  1.00  0.00           C  
ATOM   1517  CG  LYS A 407      57.997  59.332  90.360  1.00  0.00           C  
ATOM   1518  CD  LYS A 407      56.874  59.754  91.295  1.00  0.00           C  
ATOM   1519  CE  LYS A 407      57.356  59.842  92.736  1.00  0.00           C  
ATOM   1520  NZ  LYS A 407      56.276  60.284  93.658  1.00  0.00           N1+
ATOM   1521  H   LYS A 407      59.359  60.854  88.176  1.00  0.00           H  
ATOM   1522  HA  LYS A 407      59.149  58.014  88.299  1.00  0.00           H  
ATOM   1523 1HB  LYS A 407      57.101  60.229  88.651  1.00  0.00           H  
ATOM   1524 2HB  LYS A 407      56.703  58.531  88.873  1.00  0.00           H  
ATOM   1525 1HG  LYS A 407      58.370  58.355  90.670  1.00  0.00           H  
ATOM   1526 2HG  LYS A 407      58.811  60.052  90.434  1.00  0.00           H  
ATOM   1527 1HD  LYS A 407      56.492  60.729  90.989  1.00  0.00           H  
ATOM   1528 2HD  LYS A 407      56.061  59.031  91.238  1.00  0.00           H  
ATOM   1529 1HE  LYS A 407      57.716  58.866  93.059  1.00  0.00           H  
ATOM   1530 2HE  LYS A 407      58.184  60.549  92.800  1.00  0.00           H  
ATOM   1531 1HZ  LYS A 407      56.636  60.330  94.601  1.00  0.00           H  
ATOM   1532 2HZ  LYS A 407      55.947  61.198  93.379  1.00  0.00           H  
ATOM   1533 3HZ  LYS A 407      55.511  59.626  93.622  1.00  0.00           H  
ATOM   1534  N   LEU A 408      57.617  59.441  85.777  1.00  0.00           N  
ATOM   1535  CA  LEU A 408      56.993  59.204  84.488  1.00  0.00           C  
ATOM   1536  C   LEU A 408      57.923  58.462  83.536  1.00  0.00           C  
ATOM   1537  O   LEU A 408      57.515  57.507  82.874  1.00  0.00           O  
ATOM   1538  CB  LEU A 408      56.569  60.537  83.859  1.00  0.00           C  
ATOM   1539  CG  LEU A 408      55.359  61.222  84.507  1.00  0.00           C  
ATOM   1540  CD1 LEU A 408      55.239  62.646  83.981  1.00  0.00           C  
ATOM   1541  CD2 LEU A 408      54.101  60.421  84.206  1.00  0.00           C  
ATOM   1542  H   LEU A 408      57.797  60.391  86.070  1.00  0.00           H  
ATOM   1543  HA  LEU A 408      56.106  58.590  84.640  1.00  0.00           H  
ATOM   1544 1HB  LEU A 408      57.408  61.229  83.912  1.00  0.00           H  
ATOM   1545 2HB  LEU A 408      56.331  60.367  82.809  1.00  0.00           H  
ATOM   1546  HG  LEU A 408      55.505  61.277  85.586  1.00  0.00           H  
ATOM   1547 1HD1 LEU A 408      54.379  63.133  84.441  1.00  0.00           H  
ATOM   1548 2HD1 LEU A 408      56.144  63.202  84.226  1.00  0.00           H  
ATOM   1549 3HD1 LEU A 408      55.108  62.625  82.899  1.00  0.00           H  
ATOM   1550 1HD2 LEU A 408      53.240  60.907  84.667  1.00  0.00           H  
ATOM   1551 2HD2 LEU A 408      53.952  60.367  83.127  1.00  0.00           H  
ATOM   1552 3HD2 LEU A 408      54.206  59.413  84.608  1.00  0.00           H  
ATOM   1553  N   ALA A 409      59.177  58.898  83.462  1.00  0.00           N  
ATOM   1554  CA  ALA A 409      60.143  58.244  82.594  1.00  0.00           C  
ATOM   1555  C   ALA A 409      60.450  56.833  83.104  1.00  0.00           C  
ATOM   1556  O   ALA A 409      60.574  55.893  82.319  1.00  0.00           O  
ATOM   1557  CB  ALA A 409      61.417  59.071  82.500  1.00  0.00           C  
ATOM   1558  H   ALA A 409      59.469  59.692  84.013  1.00  0.00           H  
ATOM   1559  HA  ALA A 409      59.703  58.160  81.601  1.00  0.00           H  
ATOM   1560 1HB  ALA A 409      62.131  58.567  81.848  1.00  0.00           H  
ATOM   1561 2HB  ALA A 409      61.184  60.054  82.092  1.00  0.00           H  
ATOM   1562 3HB  ALA A 409      61.851  59.185  83.493  1.00  0.00           H  
ATOM   1563  N   LYS A 410      60.572  56.684  84.428  1.00  0.00           N  
ATOM   1564  CA  LYS A 410      60.892  55.391  85.026  1.00  0.00           C  
ATOM   1565  C   LYS A 410      59.724  54.410  84.932  1.00  0.00           C  
ATOM   1566  O   LYS A 410      59.921  53.214  84.715  1.00  0.00           O  
ATOM   1567  CB  LYS A 410      61.304  55.572  86.488  1.00  0.00           C  
ATOM   1568  CG  LYS A 410      61.564  54.270  87.234  1.00  0.00           C  
ATOM   1569  CD  LYS A 410      62.149  54.531  88.614  1.00  0.00           C  
ATOM   1570  CE  LYS A 410      62.227  53.252  89.434  1.00  0.00           C  
ATOM   1571  NZ  LYS A 410      63.144  52.253  88.821  1.00  0.00           N1+
ATOM   1572  H   LYS A 410      60.440  57.485  85.029  1.00  0.00           H  
ATOM   1573  HA  LYS A 410      61.729  54.954  84.480  1.00  0.00           H  
ATOM   1574 1HB  LYS A 410      62.212  56.173  86.539  1.00  0.00           H  
ATOM   1575 2HB  LYS A 410      60.522  56.113  87.022  1.00  0.00           H  
ATOM   1576 1HG  LYS A 410      60.628  53.720  87.344  1.00  0.00           H  
ATOM   1577 2HG  LYS A 410      62.260  53.656  86.664  1.00  0.00           H  
ATOM   1578 1HD  LYS A 410      63.151  54.949  88.511  1.00  0.00           H  
ATOM   1579 2HD  LYS A 410      61.526  55.252  89.143  1.00  0.00           H  
ATOM   1580 1HE  LYS A 410      62.582  53.484  90.437  1.00  0.00           H  
ATOM   1581 2HE  LYS A 410      61.234  52.811  89.517  1.00  0.00           H  
ATOM   1582 1HZ  LYS A 410      63.168  51.421  89.393  1.00  0.00           H  
ATOM   1583 2HZ  LYS A 410      62.814  52.016  87.896  1.00  0.00           H  
ATOM   1584 3HZ  LYS A 410      64.074  52.643  88.756  1.00  0.00           H  
ATOM   1585  N   GLU A 411      58.496  54.900  85.093  1.00  0.00           N  
ATOM   1586  CA  GLU A 411      57.332  54.032  84.949  1.00  0.00           C  
ATOM   1587  C   GLU A 411      57.164  53.615  83.499  1.00  0.00           C  
ATOM   1588  O   GLU A 411      56.791  52.478  83.209  1.00  0.00           O  
ATOM   1589  CB  GLU A 411      56.066  54.737  85.442  1.00  0.00           C  
ATOM   1590  CG  GLU A 411      54.774  53.989  85.143  1.00  0.00           C  
ATOM   1591  CD  GLU A 411      54.689  52.664  85.847  1.00  0.00           C  
ATOM   1592  OE1 GLU A 411      55.608  52.328  86.554  1.00  0.00           O  
ATOM   1593  OE2 GLU A 411      53.703  51.986  85.678  1.00  0.00           O1-
ATOM   1594  H   GLU A 411      58.357  55.876  85.317  1.00  0.00           H  
ATOM   1595  HA  GLU A 411      57.491  53.138  85.552  1.00  0.00           H  
ATOM   1596 1HB  GLU A 411      56.126  54.882  86.520  1.00  0.00           H  
ATOM   1597 2HB  GLU A 411      55.996  55.723  84.982  1.00  0.00           H  
ATOM   1598 1HG  GLU A 411      53.930  54.606  85.450  1.00  0.00           H  
ATOM   1599 2HG  GLU A 411      54.700  53.829  84.068  1.00  0.00           H  
ATOM   1600  N   ALA A 412      57.438  54.532  82.576  1.00  0.00           N  
ATOM   1601  CA  ALA A 412      57.382  54.166  81.173  1.00  0.00           C  
ATOM   1602  C   ALA A 412      58.391  53.057  80.908  1.00  0.00           C  
ATOM   1603  O   ALA A 412      58.147  52.164  80.096  1.00  0.00           O  
ATOM   1604  CB  ALA A 412      57.653  55.372  80.286  1.00  0.00           C  
ATOM   1605  H   ALA A 412      57.686  55.478  82.828  1.00  0.00           H  
ATOM   1606  HA  ALA A 412      56.381  53.790  80.961  1.00  0.00           H  
ATOM   1607 1HB  ALA A 412      57.621  55.069  79.239  1.00  0.00           H  
ATOM   1608 2HB  ALA A 412      56.895  56.134  80.466  1.00  0.00           H  
ATOM   1609 3HB  ALA A 412      58.637  55.778  80.515  1.00  0.00           H  
ATOM   1610  N   LEU A 413      59.535  53.106  81.592  1.00  0.00           N  
ATOM   1611  CA  LEU A 413      60.588  52.113  81.387  1.00  0.00           C  
ATOM   1612  C   LEU A 413      60.130  50.724  81.775  1.00  0.00           C  
ATOM   1613  O   LEU A 413      60.385  49.754  81.061  1.00  0.00           O  
ATOM   1614  CB  LEU A 413      61.834  52.483  82.201  1.00  0.00           C  
ATOM   1615  CG  LEU A 413      63.083  51.636  81.928  1.00  0.00           C  
ATOM   1616  CD1 LEU A 413      63.484  51.778  80.466  1.00  0.00           C  
ATOM   1617  CD2 LEU A 413      64.210  52.080  82.849  1.00  0.00           C  
ATOM   1618  H   LEU A 413      59.679  53.844  82.266  1.00  0.00           H  
ATOM   1619  HA  LEU A 413      60.851  52.100  80.330  1.00  0.00           H  
ATOM   1620 1HB  LEU A 413      62.087  53.522  81.996  1.00  0.00           H  
ATOM   1621 2HB  LEU A 413      61.597  52.391  83.261  1.00  0.00           H  
ATOM   1622  HG  LEU A 413      62.858  50.585  82.111  1.00  0.00           H  
ATOM   1623 1HD1 LEU A 413      64.372  51.176  80.272  1.00  0.00           H  
ATOM   1624 2HD1 LEU A 413      62.668  51.435  79.830  1.00  0.00           H  
ATOM   1625 3HD1 LEU A 413      63.700  52.823  80.248  1.00  0.00           H  
ATOM   1626 1HD2 LEU A 413      65.097  51.477  82.656  1.00  0.00           H  
ATOM   1627 2HD2 LEU A 413      64.437  53.130  82.666  1.00  0.00           H  
ATOM   1628 3HD2 LEU A 413      63.903  51.951  83.887  1.00  0.00           H  
ATOM   1629  N   ARG A 414      59.450  50.619  82.909  1.00  0.00           N  
ATOM   1630  CA  ARG A 414      58.945  49.330  83.345  1.00  0.00           C  
ATOM   1631  C   ARG A 414      57.974  48.769  82.313  1.00  0.00           C  
ATOM   1632  O   ARG A 414      58.074  47.607  81.921  1.00  0.00           O  
ATOM   1633  CB  ARG A 414      58.247  49.450  84.692  1.00  0.00           C  
ATOM   1634  CG  ARG A 414      57.782  48.133  85.292  1.00  0.00           C  
ATOM   1635  CD  ARG A 414      57.017  48.341  86.548  1.00  0.00           C  
ATOM   1636  NE  ARG A 414      55.749  49.010  86.306  1.00  0.00           N  
ATOM   1637  CZ  ARG A 414      54.640  48.402  85.840  1.00  0.00           C  
ATOM   1638  NH1 ARG A 414      54.660  47.116  85.570  1.00  0.00           N1+
ATOM   1639  NH2 ARG A 414      53.534  49.100  85.654  1.00  0.00           N  
ATOM   1640  H   ARG A 414      59.277  51.434  83.480  1.00  0.00           H  
ATOM   1641  HA  ARG A 414      59.787  48.645  83.450  1.00  0.00           H  
ATOM   1642 1HB  ARG A 414      58.920  49.919  85.409  1.00  0.00           H  
ATOM   1643 2HB  ARG A 414      57.373  50.094  84.593  1.00  0.00           H  
ATOM   1644 1HG  ARG A 414      57.138  47.616  84.580  1.00  0.00           H  
ATOM   1645 2HG  ARG A 414      58.648  47.509  85.517  1.00  0.00           H  
ATOM   1646 1HD  ARG A 414      56.811  47.377  87.012  1.00  0.00           H  
ATOM   1647 2HD  ARG A 414      57.602  48.955  87.232  1.00  0.00           H  
ATOM   1648  HE  ARG A 414      55.695  50.000  86.502  1.00  0.00           H  
ATOM   1649 1HH1 ARG A 414      55.506  46.583  85.713  1.00  0.00           H  
ATOM   1650 2HH1 ARG A 414      53.829  46.661  85.221  1.00  0.00           H  
ATOM   1651 1HH2 ARG A 414      53.519  50.089  85.861  1.00  0.00           H  
ATOM   1652 2HH2 ARG A 414      52.703  48.645  85.304  1.00  0.00           H  
ATOM   1653  N   GLN A 415      57.035  49.605  81.876  1.00  0.00           N  
ATOM   1654  CA  GLN A 415      55.983  49.154  80.968  1.00  0.00           C  
ATOM   1655  C   GLN A 415      56.539  48.822  79.580  1.00  0.00           C  
ATOM   1656  O   GLN A 415      56.161  47.821  78.972  1.00  0.00           O  
ATOM   1657  CB  GLN A 415      54.889  50.219  80.852  1.00  0.00           C  
ATOM   1658  CG  GLN A 415      54.055  50.395  82.109  1.00  0.00           C  
ATOM   1659  CD  GLN A 415      52.909  51.369  81.912  1.00  0.00           C  
ATOM   1660  NE2 GLN A 415      52.573  52.107  82.964  1.00  0.00           N  
ATOM   1661  OE1 GLN A 415      52.331  51.457  80.825  1.00  0.00           O  
ATOM   1662  H   GLN A 415      57.046  50.570  82.175  1.00  0.00           H  
ATOM   1663  HA  GLN A 415      55.541  48.244  81.376  1.00  0.00           H  
ATOM   1664 1HB  GLN A 415      55.342  51.181  80.611  1.00  0.00           H  
ATOM   1665 2HB  GLN A 415      54.215  49.961  80.035  1.00  0.00           H  
ATOM   1666 1HG  GLN A 415      53.638  49.429  82.394  1.00  0.00           H  
ATOM   1667 2HG  GLN A 415      54.694  50.776  82.906  1.00  0.00           H  
ATOM   1668 1HE2 GLN A 415      51.824  52.767  82.894  1.00  0.00           H  
ATOM   1669 2HE2 GLN A 415      53.068  52.003  83.827  1.00  0.00           H  
ATOM   1670  N   VAL A 416      57.437  49.669  79.087  1.00  0.00           N  
ATOM   1671  CA  VAL A 416      57.944  49.560  77.725  1.00  0.00           C  
ATOM   1672  C   VAL A 416      58.892  48.374  77.597  1.00  0.00           C  
ATOM   1673  O   VAL A 416      58.949  47.723  76.554  1.00  0.00           O  
ATOM   1674  CB  VAL A 416      58.679  50.851  77.320  1.00  0.00           C  
ATOM   1675  CG1 VAL A 416      60.115  50.827  77.821  1.00  0.00           C  
ATOM   1676  CG2 VAL A 416      58.638  51.018  75.808  1.00  0.00           C  
ATOM   1677  H   VAL A 416      57.777  50.412  79.680  1.00  0.00           H  
ATOM   1678  HA  VAL A 416      57.099  49.412  77.052  1.00  0.00           H  
ATOM   1679  HB  VAL A 416      58.188  51.702  77.793  1.00  0.00           H  
ATOM   1680 1HG1 VAL A 416      60.620  51.747  77.526  1.00  0.00           H  
ATOM   1681 2HG1 VAL A 416      60.120  50.743  78.907  1.00  0.00           H  
ATOM   1682 3HG1 VAL A 416      60.637  49.973  77.388  1.00  0.00           H  
ATOM   1683 1HG2 VAL A 416      59.158  51.934  75.529  1.00  0.00           H  
ATOM   1684 2HG2 VAL A 416      59.123  50.165  75.335  1.00  0.00           H  
ATOM   1685 3HG2 VAL A 416      57.601  51.075  75.477  1.00  0.00           H  
ATOM   1686  N   ILE A 417      59.641  48.091  78.663  1.00  0.00           N  
ATOM   1687  CA  ILE A 417      60.496  46.913  78.691  1.00  0.00           C  
ATOM   1688  C   ILE A 417      59.678  45.633  78.608  1.00  0.00           C  
ATOM   1689  O   ILE A 417      60.041  44.698  77.895  1.00  0.00           O  
ATOM   1690  CB  ILE A 417      61.356  46.890  79.968  1.00  0.00           C  
ATOM   1691  CG1 ILE A 417      62.444  47.964  79.899  1.00  0.00           C  
ATOM   1692  CG2 ILE A 417      61.973  45.515  80.169  1.00  0.00           C  
ATOM   1693  CD1 ILE A 417      63.182  48.171  81.201  1.00  0.00           C  
ATOM   1694  H   ILE A 417      59.618  48.702  79.466  1.00  0.00           H  
ATOM   1695  HA  ILE A 417      61.161  46.947  77.829  1.00  0.00           H  
ATOM   1696  HB  ILE A 417      60.733  47.128  80.830  1.00  0.00           H  
ATOM   1697 1HG1 ILE A 417      63.171  47.696  79.133  1.00  0.00           H  
ATOM   1698 2HG1 ILE A 417      61.998  48.915  79.606  1.00  0.00           H  
ATOM   1699 1HG2 ILE A 417      62.578  45.516  81.076  1.00  0.00           H  
ATOM   1700 2HG2 ILE A 417      61.182  44.771  80.262  1.00  0.00           H  
ATOM   1701 3HG2 ILE A 417      62.603  45.270  79.314  1.00  0.00           H  
ATOM   1702 1HD1 ILE A 417      63.937  48.947  81.073  1.00  0.00           H  
ATOM   1703 2HD1 ILE A 417      62.477  48.475  81.976  1.00  0.00           H  
ATOM   1704 3HD1 ILE A 417      63.667  47.241  81.496  1.00  0.00           H  
ATOM   1705  N   GLU A 418      58.563  45.583  79.340  1.00  0.00           N  
ATOM   1706  CA  GLU A 418      57.688  44.420  79.284  1.00  0.00           C  
ATOM   1707  C   GLU A 418      57.135  44.222  77.882  1.00  0.00           C  
ATOM   1708  O   GLU A 418      57.017  43.093  77.405  1.00  0.00           O  
ATOM   1709  CB  GLU A 418      56.536  44.567  80.282  1.00  0.00           C  
ATOM   1710  CG  GLU A 418      56.949  44.441  81.741  1.00  0.00           C  
ATOM   1711  CD  GLU A 418      55.807  44.664  82.693  1.00  0.00           C  
ATOM   1712  OE1 GLU A 418      54.744  45.020  82.244  1.00  0.00           O  
ATOM   1713  OE2 GLU A 418      55.998  44.477  83.872  1.00  0.00           O1-
ATOM   1714  H   GLU A 418      58.316  46.357  79.941  1.00  0.00           H  
ATOM   1715  HA  GLU A 418      58.269  43.537  79.550  1.00  0.00           H  
ATOM   1716 1HB  GLU A 418      56.063  45.541  80.151  1.00  0.00           H  
ATOM   1717 2HB  GLU A 418      55.781  43.807  80.081  1.00  0.00           H  
ATOM   1718 1HG  GLU A 418      57.357  43.445  81.908  1.00  0.00           H  
ATOM   1719 2HG  GLU A 418      57.736  45.165  81.949  1.00  0.00           H  
ATOM   1720  N   ILE A 419      56.791  45.318  77.210  1.00  0.00           N  
ATOM   1721  CA  ILE A 419      56.316  45.215  75.840  1.00  0.00           C  
ATOM   1722  C   ILE A 419      57.427  44.723  74.921  1.00  0.00           C  
ATOM   1723  O   ILE A 419      57.196  43.893  74.042  1.00  0.00           O  
ATOM   1724  CB  ILE A 419      55.789  46.571  75.335  1.00  0.00           C  
ATOM   1725  CG1 ILE A 419      54.509  46.957  76.082  1.00  0.00           C  
ATOM   1726  CG2 ILE A 419      55.539  46.520  73.836  1.00  0.00           C  
ATOM   1727  CD1 ILE A 419      54.060  48.378  75.829  1.00  0.00           C  
ATOM   1728  H   ILE A 419      56.855  46.229  77.642  1.00  0.00           H  
ATOM   1729  HA  ILE A 419      55.500  44.495  75.810  1.00  0.00           H  
ATOM   1730  HB  ILE A 419      56.523  47.348  75.546  1.00  0.00           H  
ATOM   1731 1HG1 ILE A 419      53.701  46.286  75.790  1.00  0.00           H  
ATOM   1732 2HG1 ILE A 419      54.663  46.834  77.154  1.00  0.00           H  
ATOM   1733 1HG2 ILE A 419      55.166  47.486  73.496  1.00  0.00           H  
ATOM   1734 2HG2 ILE A 419      56.470  46.289  73.320  1.00  0.00           H  
ATOM   1735 3HG2 ILE A 419      54.801  45.748  73.616  1.00  0.00           H  
ATOM   1736 1HD1 ILE A 419      53.148  48.577  76.393  1.00  0.00           H  
ATOM   1737 2HD1 ILE A 419      54.841  49.069  76.148  1.00  0.00           H  
ATOM   1738 3HD1 ILE A 419      53.866  48.514  74.766  1.00  0.00           H  
ATOM   1739  N   ALA A 420      58.645  45.226  75.110  1.00  0.00           N  
ATOM   1740  CA  ALA A 420      59.765  44.760  74.302  1.00  0.00           C  
ATOM   1741  C   ALA A 420      59.941  43.250  74.427  1.00  0.00           C  
ATOM   1742  O   ALA A 420      60.164  42.557  73.434  1.00  0.00           O  
ATOM   1743  CB  ALA A 420      61.044  45.478  74.706  1.00  0.00           C  
ATOM   1744  H   ALA A 420      58.806  45.935  75.812  1.00  0.00           H  
ATOM   1745  HA  ALA A 420      59.547  44.986  73.258  1.00  0.00           H  
ATOM   1746 1HB  ALA A 420      61.872  45.119  74.094  1.00  0.00           H  
ATOM   1747 2HB  ALA A 420      60.922  46.551  74.557  1.00  0.00           H  
ATOM   1748 3HB  ALA A 420      61.257  45.279  75.755  1.00  0.00           H  
ATOM   1749  N   ILE A 421      59.840  42.732  75.652  1.00  0.00           N  
ATOM   1750  CA  ILE A 421      59.959  41.294  75.869  1.00  0.00           C  
ATOM   1751  C   ILE A 421      58.815  40.518  75.221  1.00  0.00           C  
ATOM   1752  O   ILE A 421      59.027  39.455  74.637  1.00  0.00           O  
ATOM   1753  CB  ILE A 421      60.001  40.975  77.375  1.00  0.00           C  
ATOM   1754  CG1 ILE A 421      61.278  41.538  78.004  1.00  0.00           C  
ATOM   1755  CG2 ILE A 421      59.908  39.475  77.604  1.00  0.00           C  
ATOM   1756  CD1 ILE A 421      61.254  41.565  79.516  1.00  0.00           C  
ATOM   1757  H   ILE A 421      59.680  43.338  76.445  1.00  0.00           H  
ATOM   1758  HA  ILE A 421      60.890  40.952  75.419  1.00  0.00           H  
ATOM   1759  HB  ILE A 421      59.164  41.462  77.873  1.00  0.00           H  
ATOM   1760 1HG1 ILE A 421      62.133  40.942  77.688  1.00  0.00           H  
ATOM   1761 2HG1 ILE A 421      61.441  42.556  77.649  1.00  0.00           H  
ATOM   1762 1HG2 ILE A 421      59.940  39.267  78.673  1.00  0.00           H  
ATOM   1763 2HG2 ILE A 421      58.973  39.101  77.190  1.00  0.00           H  
ATOM   1764 3HG2 ILE A 421      60.746  38.979  77.113  1.00  0.00           H  
ATOM   1765 1HD1 ILE A 421      62.192  41.977  79.888  1.00  0.00           H  
ATOM   1766 2HD1 ILE A 421      60.425  42.187  79.855  1.00  0.00           H  
ATOM   1767 3HD1 ILE A 421      61.127  40.553  79.896  1.00  0.00           H  
ATOM   1768  N   ARG A 422      57.593  41.044  75.319  1.00  0.00           N  
ATOM   1769  CA  ARG A 422      56.439  40.380  74.723  1.00  0.00           C  
ATOM   1770  C   ARG A 422      56.555  40.364  73.207  1.00  0.00           C  
ATOM   1771  O   ARG A 422      56.203  39.378  72.558  1.00  0.00           O  
ATOM   1772  CB  ARG A 422      55.148  41.076  75.125  1.00  0.00           C  
ATOM   1773  CG  ARG A 422      53.895  40.540  74.451  1.00  0.00           C  
ATOM   1774  CD  ARG A 422      52.665  41.169  74.997  1.00  0.00           C  
ATOM   1775  NE  ARG A 422      51.476  40.756  74.270  1.00  0.00           N  
ATOM   1776  CZ  ARG A 422      50.224  41.167  74.553  1.00  0.00           C  
ATOM   1777  NH1 ARG A 422      50.016  42.000  75.548  1.00  0.00           N1+
ATOM   1778  NH2 ARG A 422      49.206  40.732  73.831  1.00  0.00           N  
ATOM   1779  H   ARG A 422      57.460  41.915  75.811  1.00  0.00           H  
ATOM   1780  HA  ARG A 422      56.407  39.352  75.085  1.00  0.00           H  
ATOM   1781 1HB  ARG A 422      55.006  40.987  76.201  1.00  0.00           H  
ATOM   1782 2HB  ARG A 422      55.219  42.139  74.892  1.00  0.00           H  
ATOM   1783 1HG  ARG A 422      53.940  40.747  73.381  1.00  0.00           H  
ATOM   1784 2HG  ARG A 422      53.828  39.463  74.610  1.00  0.00           H  
ATOM   1785 1HD  ARG A 422      52.543  40.883  76.041  1.00  0.00           H  
ATOM   1786 2HD  ARG A 422      52.749  42.253  74.925  1.00  0.00           H  
ATOM   1787  HE  ARG A 422      51.596  40.114  73.497  1.00  0.00           H  
ATOM   1788 1HH1 ARG A 422      50.794  42.333  76.100  1.00  0.00           H  
ATOM   1789 2HH1 ARG A 422      49.078  42.308  75.760  1.00  0.00           H  
ATOM   1790 1HH2 ARG A 422      49.367  40.091  73.066  1.00  0.00           H  
ATOM   1791 2HH2 ARG A 422      48.269  41.040  74.043  1.00  0.00           H  
ATOM   1792  N   ALA A 423      57.049  41.459  72.642  1.00  0.00           N  
ATOM   1793  CA  ALA A 423      57.237  41.557  71.206  1.00  0.00           C  
ATOM   1794  C   ALA A 423      58.267  40.530  70.737  1.00  0.00           C  
ATOM   1795  O   ALA A 423      58.121  39.932  69.672  1.00  0.00           O  
ATOM   1796  CB  ALA A 423      57.665  42.965  70.819  1.00  0.00           C  
ATOM   1797  H   ALA A 423      57.300  42.244  73.226  1.00  0.00           H  
ATOM   1798  HA  ALA A 423      56.286  41.332  70.724  1.00  0.00           H  
ATOM   1799 1HB  ALA A 423      57.805  43.019  69.740  1.00  0.00           H  
ATOM   1800 2HB  ALA A 423      56.895  43.675  71.122  1.00  0.00           H  
ATOM   1801 3HB  ALA A 423      58.600  43.211  71.319  1.00  0.00           H  
ATOM   1802  N   ILE A 424      59.319  40.319  71.534  1.00  0.00           N  
ATOM   1803  CA  ILE A 424      60.338  39.329  71.193  1.00  0.00           C  
ATOM   1804  C   ILE A 424      59.771  37.916  71.242  1.00  0.00           C  
ATOM   1805  O   ILE A 424      60.107  37.073  70.411  1.00  0.00           O  
ATOM   1806  CB  ILE A 424      61.545  39.430  72.144  1.00  0.00           C  
ATOM   1807  CG1 ILE A 424      62.318  40.727  71.889  1.00  0.00           C  
ATOM   1808  CG2 ILE A 424      62.456  38.223  71.978  1.00  0.00           C  
ATOM   1809  CD1 ILE A 424      63.331  41.055  72.962  1.00  0.00           C  
ATOM   1810  H   ILE A 424      59.416  40.851  72.387  1.00  0.00           H  
ATOM   1811  HA  ILE A 424      60.682  39.522  70.178  1.00  0.00           H  
ATOM   1812  HB  ILE A 424      61.194  39.469  73.174  1.00  0.00           H  
ATOM   1813 1HG1 ILE A 424      62.840  40.658  70.936  1.00  0.00           H  
ATOM   1814 2HG1 ILE A 424      61.617  41.560  71.817  1.00  0.00           H  
ATOM   1815 1HG2 ILE A 424      63.304  38.311  72.657  1.00  0.00           H  
ATOM   1816 2HG2 ILE A 424      61.900  37.315  72.207  1.00  0.00           H  
ATOM   1817 3HG2 ILE A 424      62.817  38.178  70.950  1.00  0.00           H  
ATOM   1818 1HD1 ILE A 424      63.837  41.987  72.712  1.00  0.00           H  
ATOM   1819 2HD1 ILE A 424      62.823  41.163  73.921  1.00  0.00           H  
ATOM   1820 3HD1 ILE A 424      64.063  40.251  73.028  1.00  0.00           H  
ATOM   1821  N   GLN A 425      58.908  37.665  72.226  1.00  0.00           N  
ATOM   1822  CA  GLN A 425      58.290  36.355  72.390  1.00  0.00           C  
ATOM   1823  C   GLN A 425      57.345  36.048  71.234  1.00  0.00           C  
ATOM   1824  O   GLN A 425      57.315  34.928  70.725  1.00  0.00           O  
ATOM   1825  CB  GLN A 425      57.533  36.281  73.719  1.00  0.00           C  
ATOM   1826  CG  GLN A 425      56.900  34.929  74.000  1.00  0.00           C  
ATOM   1827  CD  GLN A 425      56.277  34.858  75.381  1.00  0.00           C  
ATOM   1828  NE2 GLN A 425      56.375  33.695  76.015  1.00  0.00           N  
ATOM   1829  OE1 GLN A 425      55.712  35.839  75.874  1.00  0.00           O  
ATOM   1830  H   GLN A 425      58.677  38.403  72.876  1.00  0.00           H  
ATOM   1831  HA  GLN A 425      59.075  35.600  72.394  1.00  0.00           H  
ATOM   1832 1HB  GLN A 425      58.214  36.511  74.538  1.00  0.00           H  
ATOM   1833 2HB  GLN A 425      56.743  37.031  73.730  1.00  0.00           H  
ATOM   1834 1HG  GLN A 425      56.119  34.745  73.263  1.00  0.00           H  
ATOM   1835 2HG  GLN A 425      57.668  34.159  73.932  1.00  0.00           H  
ATOM   1836 1HE2 GLN A 425      55.982  33.588  76.929  1.00  0.00           H  
ATOM   1837 2HE2 GLN A 425      56.841  32.925  75.578  1.00  0.00           H  
ATOM   1838  N   GLU A 426      56.574  37.054  70.824  1.00  0.00           N  
ATOM   1839  CA  GLU A 426      55.641  36.919  69.711  1.00  0.00           C  
ATOM   1840  C   GLU A 426      56.372  36.861  68.371  1.00  0.00           C  
ATOM   1841  O   GLU A 426      55.919  36.205  67.434  1.00  0.00           O  
ATOM   1842  CB  GLU A 426      54.646  38.081  69.709  1.00  0.00           C  
ATOM   1843  CG  GLU A 426      53.665  38.070  70.873  1.00  0.00           C  
ATOM   1844  CD  GLU A 426      52.705  39.226  70.840  1.00  0.00           C  
ATOM   1845  OE1 GLU A 426      52.853  40.073  69.992  1.00  0.00           O  
ATOM   1846  OE2 GLU A 426      51.821  39.263  71.664  1.00  0.00           O1-
ATOM   1847  H   GLU A 426      56.642  37.940  71.304  1.00  0.00           H  
ATOM   1848  HA  GLU A 426      55.089  35.986  69.833  1.00  0.00           H  
ATOM   1849 1HB  GLU A 426      55.189  39.026  69.738  1.00  0.00           H  
ATOM   1850 2HB  GLU A 426      54.068  38.064  68.785  1.00  0.00           H  
ATOM   1851 1HG  GLU A 426      53.097  37.140  70.848  1.00  0.00           H  
ATOM   1852 2HG  GLU A 426      54.225  38.096  71.807  1.00  0.00           H  
ATOM   1853  N   GLY A 427      57.507  37.553  68.287  1.00  0.00           N  
ATOM   1854  CA  GLY A 427      58.311  37.579  67.075  1.00  0.00           C  
ATOM   1855  C   GLY A 427      58.141  38.890  66.320  1.00  0.00           C  
ATOM   1856  O   GLY A 427      58.611  39.034  65.187  1.00  0.00           O  
ATOM   1857  H   GLY A 427      57.811  38.105  69.081  1.00  0.00           H  
ATOM   1858 1HA  GLY A 427      59.361  37.440  67.338  1.00  0.00           H  
ATOM   1859 2HA  GLY A 427      58.029  36.746  66.433  1.00  0.00           H  
ATOM   1860  N   ASN A 428      57.468  39.856  66.935  1.00  0.00           N  
ATOM   1861  CA  ASN A 428      57.272  41.136  66.278  1.00  0.00           C  
ATOM   1862  C   ASN A 428      58.466  42.028  66.561  1.00  0.00           C  
ATOM   1863  O   ASN A 428      58.451  42.821  67.502  1.00  0.00           O  
ATOM   1864  CB  ASN A 428      55.979  41.792  66.728  1.00  0.00           C  
ATOM   1865  CG  ASN A 428      55.608  42.978  65.881  1.00  0.00           C  
ATOM   1866  ND2 ASN A 428      54.372  43.026  65.455  1.00  0.00           N  
ATOM   1867  OD1 ASN A 428      56.442  43.851  65.614  1.00  0.00           O  
ATOM   1868  H   ASN A 428      57.088  39.715  67.860  1.00  0.00           H  
ATOM   1869  HA  ASN A 428      57.219  40.967  65.201  1.00  0.00           H  
ATOM   1870 1HB  ASN A 428      55.168  41.063  66.688  1.00  0.00           H  
ATOM   1871 2HB  ASN A 428      56.077  42.116  67.764  1.00  0.00           H  
ATOM   1872 1HD2 ASN A 428      54.068  43.793  64.887  1.00  0.00           H  
ATOM   1873 2HD2 ASN A 428      53.731  42.298  65.695  1.00  0.00           H  
ATOM   1874  N   LEU A 429      59.479  41.870  65.725  1.00  0.00           N  
ATOM   1875  CA  LEU A 429      60.779  42.475  65.937  1.00  0.00           C  
ATOM   1876  C   LEU A 429      60.719  43.992  65.801  1.00  0.00           C  
ATOM   1877  O   LEU A 429      61.469  44.714  66.457  1.00  0.00           O  
ATOM   1878  CB  LEU A 429      61.792  41.905  64.937  1.00  0.00           C  
ATOM   1879  CG  LEU A 429      62.086  40.405  65.070  1.00  0.00           C  
ATOM   1880  CD1 LEU A 429      62.976  39.957  63.919  1.00  0.00           C  
ATOM   1881  CD2 LEU A 429      62.751  40.136  66.412  1.00  0.00           C  
ATOM   1882  H   LEU A 429      59.330  41.299  64.905  1.00  0.00           H  
ATOM   1883  HA  LEU A 429      61.111  42.237  66.947  1.00  0.00           H  
ATOM   1884 1HB  LEU A 429      61.421  42.080  63.928  1.00  0.00           H  
ATOM   1885 2HB  LEU A 429      62.734  42.439  65.053  1.00  0.00           H  
ATOM   1886  HG  LEU A 429      61.153  39.844  65.009  1.00  0.00           H  
ATOM   1887 1HD1 LEU A 429      63.185  38.891  64.014  1.00  0.00           H  
ATOM   1888 2HD1 LEU A 429      62.468  40.143  62.973  1.00  0.00           H  
ATOM   1889 3HD1 LEU A 429      63.912  40.514  63.944  1.00  0.00           H  
ATOM   1890 1HD2 LEU A 429      62.960  39.070  66.507  1.00  0.00           H  
ATOM   1891 2HD2 LEU A 429      63.685  40.695  66.474  1.00  0.00           H  
ATOM   1892 3HD2 LEU A 429      62.086  40.449  67.217  1.00  0.00           H  
ATOM   1893  N   GLU A 430      59.826  44.487  64.949  1.00  0.00           N  
ATOM   1894  CA  GLU A 430      59.702  45.927  64.766  1.00  0.00           C  
ATOM   1895  C   GLU A 430      59.201  46.614  66.036  1.00  0.00           C  
ATOM   1896  O   GLU A 430      59.704  47.669  66.423  1.00  0.00           O  
ATOM   1897  CB  GLU A 430      58.755  46.231  63.603  1.00  0.00           C  
ATOM   1898  CG  GLU A 430      59.281  45.809  62.238  1.00  0.00           C  
ATOM   1899  CD  GLU A 430      59.102  44.341  61.971  1.00  0.00           C  
ATOM   1900  OE1 GLU A 430      58.546  43.668  62.806  1.00  0.00           O  
ATOM   1901  OE2 GLU A 430      59.520  43.891  60.930  1.00  0.00           O1-
ATOM   1902  H   GLU A 430      59.226  43.870  64.421  1.00  0.00           H  
ATOM   1903  HA  GLU A 430      60.686  46.332  64.531  1.00  0.00           H  
ATOM   1904 1HB  GLU A 430      57.804  45.725  63.766  1.00  0.00           H  
ATOM   1905 2HB  GLU A 430      58.555  47.302  63.568  1.00  0.00           H  
ATOM   1906 1HG  GLU A 430      58.756  46.374  61.468  1.00  0.00           H  
ATOM   1907 2HG  GLU A 430      60.339  46.059  62.175  1.00  0.00           H  
ATOM   1908  N   LEU A 431      58.204  46.026  66.701  1.00  0.00           N  
ATOM   1909  CA  LEU A 431      57.726  46.601  67.953  1.00  0.00           C  
ATOM   1910  C   LEU A 431      58.784  46.507  69.033  1.00  0.00           C  
ATOM   1911  O   LEU A 431      58.925  47.410  69.857  1.00  0.00           O  
ATOM   1912  CB  LEU A 431      56.450  45.887  68.416  1.00  0.00           C  
ATOM   1913  CG  LEU A 431      55.195  46.154  67.576  1.00  0.00           C  
ATOM   1914  CD1 LEU A 431      54.080  45.215  68.014  1.00  0.00           C  
ATOM   1915  CD2 LEU A 431      54.779  47.609  67.733  1.00  0.00           C  
ATOM   1916  H   LEU A 431      57.772  45.183  66.350  1.00  0.00           H  
ATOM   1917  HA  LEU A 431      57.498  47.653  67.784  1.00  0.00           H  
ATOM   1918 1HB  LEU A 431      56.631  44.813  68.409  1.00  0.00           H  
ATOM   1919 2HB  LEU A 431      56.234  46.191  69.440  1.00  0.00           H  
ATOM   1920  HG  LEU A 431      55.410  45.950  66.526  1.00  0.00           H  
ATOM   1921 1HD1 LEU A 431      53.188  45.405  67.417  1.00  0.00           H  
ATOM   1922 2HD1 LEU A 431      54.398  44.182  67.872  1.00  0.00           H  
ATOM   1923 3HD1 LEU A 431      53.854  45.385  69.066  1.00  0.00           H  
ATOM   1924 1HD2 LEU A 431      53.887  47.799  67.135  1.00  0.00           H  
ATOM   1925 2HD2 LEU A 431      54.563  47.814  68.782  1.00  0.00           H  
ATOM   1926 3HD2 LEU A 431      55.587  48.258  67.396  1.00  0.00           H  
ATOM   1927  N   ALA A 432      59.532  45.409  69.034  1.00  0.00           N  
ATOM   1928  CA  ALA A 432      60.574  45.228  70.029  1.00  0.00           C  
ATOM   1929  C   ALA A 432      61.641  46.308  69.890  1.00  0.00           C  
ATOM   1930  O   ALA A 432      62.144  46.829  70.885  1.00  0.00           O  
ATOM   1931  CB  ALA A 432      61.194  43.844  69.903  1.00  0.00           C  
ATOM   1932  H   ALA A 432      59.382  44.690  68.341  1.00  0.00           H  
ATOM   1933  HA  ALA A 432      60.121  45.323  71.015  1.00  0.00           H  
ATOM   1934 1HB  ALA A 432      61.975  43.725  70.654  1.00  0.00           H  
ATOM   1935 2HB  ALA A 432      60.426  43.086  70.056  1.00  0.00           H  
ATOM   1936 3HB  ALA A 432      61.626  43.727  68.910  1.00  0.00           H  
ATOM   1937  N   ILE A 433      61.990  46.647  68.649  1.00  0.00           N  
ATOM   1938  CA  ILE A 433      62.962  47.702  68.391  1.00  0.00           C  
ATOM   1939  C   ILE A 433      62.430  49.068  68.811  1.00  0.00           C  
ATOM   1940  O   ILE A 433      63.154  49.875  69.393  1.00  0.00           O  
ATOM   1941  CB  ILE A 433      63.347  47.738  66.901  1.00  0.00           C  
ATOM   1942  CG1 ILE A 433      64.145  46.487  66.525  1.00  0.00           C  
ATOM   1943  CG2 ILE A 433      64.143  48.996  66.587  1.00  0.00           C  
ATOM   1944  CD1 ILE A 433      64.284  46.276  65.034  1.00  0.00           C  
ATOM   1945  H   ILE A 433      61.571  46.162  67.869  1.00  0.00           H  
ATOM   1946  HA  ILE A 433      63.860  47.496  68.973  1.00  0.00           H  
ATOM   1947  HB  ILE A 433      62.443  47.730  66.292  1.00  0.00           H  
ATOM   1948 1HG1 ILE A 433      65.144  46.550  66.955  1.00  0.00           H  
ATOM   1949 2HG1 ILE A 433      63.663  45.606  66.949  1.00  0.00           H  
ATOM   1950 1HG2 ILE A 433      64.407  49.005  65.530  1.00  0.00           H  
ATOM   1951 2HG2 ILE A 433      63.541  49.874  66.818  1.00  0.00           H  
ATOM   1952 3HG2 ILE A 433      65.052  49.010  67.188  1.00  0.00           H  
ATOM   1953 1HD1 ILE A 433      64.862  45.371  64.847  1.00  0.00           H  
ATOM   1954 2HD1 ILE A 433      63.295  46.175  64.587  1.00  0.00           H  
ATOM   1955 3HD1 ILE A 433      64.797  47.130  64.593  1.00  0.00           H  
ATOM   1956  N   ILE A 434      61.161  49.342  68.523  1.00  0.00           N  
ATOM   1957  CA  ILE A 434      60.568  50.608  68.937  1.00  0.00           C  
ATOM   1958  C   ILE A 434      60.591  50.724  70.456  1.00  0.00           C  
ATOM   1959  O   ILE A 434      60.975  51.758  71.003  1.00  0.00           O  
ATOM   1960  CB  ILE A 434      59.121  50.739  68.426  1.00  0.00           C  
ATOM   1961  CG1 ILE A 434      59.104  50.881  66.902  1.00  0.00           C  
ATOM   1962  CG2 ILE A 434      58.431  51.925  69.082  1.00  0.00           C  
ATOM   1963  CD1 ILE A 434      57.738  50.683  66.286  1.00  0.00           C  
ATOM   1964  H   ILE A 434      60.595  48.677  68.015  1.00  0.00           H  
ATOM   1965  HA  ILE A 434      61.158  51.420  68.514  1.00  0.00           H  
ATOM   1966  HB  ILE A 434      58.568  49.831  68.664  1.00  0.00           H  
ATOM   1967 1HG1 ILE A 434      59.463  51.871  66.625  1.00  0.00           H  
ATOM   1968 2HG1 ILE A 434      59.784  50.152  66.461  1.00  0.00           H  
ATOM   1969 1HG2 ILE A 434      57.410  52.004  68.710  1.00  0.00           H  
ATOM   1970 2HG2 ILE A 434      58.413  51.784  70.162  1.00  0.00           H  
ATOM   1971 3HG2 ILE A 434      58.975  52.840  68.845  1.00  0.00           H  
ATOM   1972 1HD1 ILE A 434      57.806  50.799  65.204  1.00  0.00           H  
ATOM   1973 2HD1 ILE A 434      57.373  49.683  66.522  1.00  0.00           H  
ATOM   1974 3HD1 ILE A 434      57.048  51.425  66.686  1.00  0.00           H  
ATOM   1975  N   ALA A 435      60.180  49.661  71.137  1.00  0.00           N  
ATOM   1976  CA  ALA A 435      60.176  49.647  72.591  1.00  0.00           C  
ATOM   1977  C   ALA A 435      61.586  49.830  73.139  1.00  0.00           C  
ATOM   1978  O   ALA A 435      61.786  50.500  74.152  1.00  0.00           O  
ATOM   1979  CB  ALA A 435      59.568  48.352  73.109  1.00  0.00           C  
ATOM   1980  H   ALA A 435      59.863  48.842  70.637  1.00  0.00           H  
ATOM   1981  HA  ALA A 435      59.570  50.485  72.936  1.00  0.00           H  
ATOM   1982 1HB  ALA A 435      59.573  48.357  74.199  1.00  0.00           H  
ATOM   1983 2HB  ALA A 435      58.542  48.264  72.751  1.00  0.00           H  
ATOM   1984 3HB  ALA A 435      60.151  47.507  72.747  1.00  0.00           H  
ATOM   1985  N   LEU A 436      62.553  49.233  72.466  1.00  0.00           N  
ATOM   1986  CA  LEU A 436      63.936  49.292  72.902  1.00  0.00           C  
ATOM   1987  C   LEU A 436      64.503  50.705  72.721  1.00  0.00           C  
ATOM   1988  O   LEU A 436      65.261  51.192  73.560  1.00  0.00           O  
ATOM   1989  CB  LEU A 436      64.780  48.281  72.115  1.00  0.00           C  
ATOM   1990  CG  LEU A 436      66.237  48.135  72.571  1.00  0.00           C  
ATOM   1991  CD1 LEU A 436      66.275  47.817  74.059  1.00  0.00           C  
ATOM   1992  CD2 LEU A 436      66.915  47.040  71.760  1.00  0.00           C  
ATOM   1993  H   LEU A 436      62.324  48.721  71.626  1.00  0.00           H  
ATOM   1994  HA  LEU A 436      63.976  49.035  73.960  1.00  0.00           H  
ATOM   1995 1HB  LEU A 436      64.309  47.303  72.191  1.00  0.00           H  
ATOM   1996 2HB  LEU A 436      64.788  48.577  71.066  1.00  0.00           H  
ATOM   1997  HG  LEU A 436      66.763  49.078  72.418  1.00  0.00           H  
ATOM   1998 1HD1 LEU A 436      67.311  47.713  74.383  1.00  0.00           H  
ATOM   1999 2HD1 LEU A 436      65.801  48.625  74.616  1.00  0.00           H  
ATOM   2000 3HD1 LEU A 436      65.742  46.885  74.246  1.00  0.00           H  
ATOM   2001 1HD2 LEU A 436      67.951  46.936  72.084  1.00  0.00           H  
ATOM   2002 2HD2 LEU A 436      66.391  46.096  71.914  1.00  0.00           H  
ATOM   2003 3HD2 LEU A 436      66.889  47.301  70.702  1.00  0.00           H  
ATOM   2004  N   HIS A 437      64.130  51.357  71.622  1.00  0.00           N  
ATOM   2005  CA  HIS A 437      64.516  52.745  71.375  1.00  0.00           C  
ATOM   2006  C   HIS A 437      63.978  53.658  72.470  1.00  0.00           C  
ATOM   2007  O   HIS A 437      64.681  54.548  72.950  1.00  0.00           O  
ATOM   2008  CB  HIS A 437      64.006  53.217  70.009  1.00  0.00           C  
ATOM   2009  CG  HIS A 437      64.342  54.643  69.702  1.00  0.00           C  
ATOM   2010  CD2 HIS A 437      63.568  55.753  69.657  1.00  0.00           C  
ATOM   2011  ND1 HIS A 437      65.622  55.056  69.394  1.00  0.00           N  
ATOM   2012  CE1 HIS A 437      65.619  56.359  69.171  1.00  0.00           C  
ATOM   2013  NE2 HIS A 437      64.386  56.805  69.325  1.00  0.00           N  
ATOM   2014  H   HIS A 437      63.564  50.874  70.939  1.00  0.00           H  
ATOM   2015  HA  HIS A 437      65.602  52.826  71.376  1.00  0.00           H  
ATOM   2016 1HB  HIS A 437      64.431  52.590  69.225  1.00  0.00           H  
ATOM   2017 2HB  HIS A 437      62.923  53.106  69.967  1.00  0.00           H  
ATOM   2018  HD1 HIS A 437      66.420  54.465  69.270  1.00  0.00           H  
ATOM   2019  HD2 HIS A 437      62.504  55.920  69.826  1.00  0.00           H  
ATOM   2020  HE1 HIS A 437      66.540  56.879  68.910  1.00  0.00           H  
ATOM   2021  N   ILE A 438      62.725  53.437  72.867  1.00  0.00           N  
ATOM   2022  CA  ILE A 438      62.108  54.254  73.903  1.00  0.00           C  
ATOM   2023  C   ILE A 438      62.905  54.139  75.200  1.00  0.00           C  
ATOM   2024  O   ILE A 438      63.119  55.129  75.899  1.00  0.00           O  
ATOM   2025  CB  ILE A 438      60.647  53.834  74.147  1.00  0.00           C  
ATOM   2026  CG1 ILE A 438      59.779  54.193  72.938  1.00  0.00           C  
ATOM   2027  CG2 ILE A 438      60.107  54.492  75.408  1.00  0.00           C  
ATOM   2028  CD1 ILE A 438      58.407  53.558  72.961  1.00  0.00           C  
ATOM   2029  H   ILE A 438      62.190  52.691  72.445  1.00  0.00           H  
ATOM   2030  HA  ILE A 438      62.117  55.293  73.575  1.00  0.00           H  
ATOM   2031  HB  ILE A 438      60.594  52.752  74.262  1.00  0.00           H  
ATOM   2032 1HG1 ILE A 438      59.654  55.274  72.889  1.00  0.00           H  
ATOM   2033 2HG1 ILE A 438      60.283  53.881  72.023  1.00  0.00           H  
ATOM   2034 1HG2 ILE A 438      59.074  54.185  75.565  1.00  0.00           H  
ATOM   2035 2HG2 ILE A 438      60.710  54.188  76.263  1.00  0.00           H  
ATOM   2036 3HG2 ILE A 438      60.151  55.576  75.300  1.00  0.00           H  
ATOM   2037 1HD1 ILE A 438      57.852  53.859  72.072  1.00  0.00           H  
ATOM   2038 2HD1 ILE A 438      58.509  52.472  72.975  1.00  0.00           H  
ATOM   2039 3HD1 ILE A 438      57.870  53.884  73.851  1.00  0.00           H  
ATOM   2040  N   SER A 439      63.351  52.927  75.531  1.00  0.00           N  
ATOM   2041  CA  SER A 439      64.198  52.723  76.706  1.00  0.00           C  
ATOM   2042  C   SER A 439      65.405  53.663  76.692  1.00  0.00           C  
ATOM   2043  O   SER A 439      65.791  54.209  77.726  1.00  0.00           O  
ATOM   2044  CB  SER A 439      64.668  51.283  76.764  1.00  0.00           C  
ATOM   2045  OG  SER A 439      65.491  51.068  77.877  1.00  0.00           O  
ATOM   2046  H   SER A 439      63.101  52.132  74.961  1.00  0.00           H  
ATOM   2047  HA  SER A 439      63.608  52.938  77.598  1.00  0.00           H  
ATOM   2048 1HB  SER A 439      63.804  50.620  76.814  1.00  0.00           H  
ATOM   2049 2HB  SER A 439      65.213  51.041  75.853  1.00  0.00           H  
ATOM   2050  HG  SER A 439      65.502  50.119  78.020  1.00  0.00           H  
ATOM   2051  N   VAL A 440      66.005  53.855  75.518  1.00  0.00           N  
ATOM   2052  CA  VAL A 440      67.157  54.749  75.414  1.00  0.00           C  
ATOM   2053  C   VAL A 440      66.736  56.191  75.675  1.00  0.00           C  
ATOM   2054  O   VAL A 440      67.405  56.920  76.408  1.00  0.00           O  
ATOM   2055  CB  VAL A 440      67.798  54.644  74.017  1.00  0.00           C  
ATOM   2056  CG1 VAL A 440      68.889  55.692  73.852  1.00  0.00           C  
ATOM   2057  CG2 VAL A 440      68.357  53.245  73.807  1.00  0.00           C  
ATOM   2058  H   VAL A 440      65.670  53.386  74.689  1.00  0.00           H  
ATOM   2059  HA  VAL A 440      67.894  54.452  76.161  1.00  0.00           H  
ATOM   2060  HB  VAL A 440      67.038  54.850  73.263  1.00  0.00           H  
ATOM   2061 1HG1 VAL A 440      69.331  55.603  72.859  1.00  0.00           H  
ATOM   2062 2HG1 VAL A 440      68.459  56.686  73.970  1.00  0.00           H  
ATOM   2063 3HG1 VAL A 440      69.660  55.536  74.606  1.00  0.00           H  
ATOM   2064 1HG2 VAL A 440      68.808  53.178  72.818  1.00  0.00           H  
ATOM   2065 2HG2 VAL A 440      69.112  53.038  74.566  1.00  0.00           H  
ATOM   2066 3HG2 VAL A 440      67.551  52.515  73.889  1.00  0.00           H  
ATOM   2067  N   ARG A 441      65.620  56.599  75.068  1.00  0.00           N  
ATOM   2068  CA  ARG A 441      65.102  57.954  75.246  1.00  0.00           C  
ATOM   2069  C   ARG A 441      64.767  58.213  76.711  1.00  0.00           C  
ATOM   2070  O   ARG A 441      64.927  59.328  77.206  1.00  0.00           O  
ATOM   2071  CB  ARG A 441      63.860  58.174  74.395  1.00  0.00           C  
ATOM   2072  CG  ARG A 441      64.102  58.155  72.894  1.00  0.00           C  
ATOM   2073  CD  ARG A 441      64.946  59.296  72.459  1.00  0.00           C  
ATOM   2074  NE  ARG A 441      65.131  59.315  71.017  1.00  0.00           N  
ATOM   2075  CZ  ARG A 441      65.960  60.152  70.363  1.00  0.00           C  
ATOM   2076  NH1 ARG A 441      66.672  61.030  71.035  1.00  0.00           N1+
ATOM   2077  NH2 ARG A 441      66.058  60.091  69.047  1.00  0.00           N  
ATOM   2078  H   ARG A 441      65.120  55.956  74.471  1.00  0.00           H  
ATOM   2079  HA  ARG A 441      65.869  58.662  74.931  1.00  0.00           H  
ATOM   2080 1HB  ARG A 441      63.124  57.403  74.621  1.00  0.00           H  
ATOM   2081 2HB  ARG A 441      63.413  59.136  74.645  1.00  0.00           H  
ATOM   2082 1HG  ARG A 441      64.608  57.229  72.619  1.00  0.00           H  
ATOM   2083 2HG  ARG A 441      63.147  58.216  72.371  1.00  0.00           H  
ATOM   2084 1HD  ARG A 441      64.473  60.232  72.755  1.00  0.00           H  
ATOM   2085 2HD  ARG A 441      65.927  59.222  72.928  1.00  0.00           H  
ATOM   2086  HE  ARG A 441      64.600  58.654  70.466  1.00  0.00           H  
ATOM   2087 1HH1 ARG A 441      66.597  61.078  72.041  1.00  0.00           H  
ATOM   2088 2HH1 ARG A 441      67.293  61.658  70.545  1.00  0.00           H  
ATOM   2089 1HH2 ARG A 441      65.510  59.416  68.530  1.00  0.00           H  
ATOM   2090 2HH2 ARG A 441      66.678  60.718  68.557  1.00  0.00           H  
ATOM   2091  N   ILE A 442      64.302  57.177  77.399  1.00  0.00           N  
ATOM   2092  CA  ILE A 442      64.023  57.278  78.820  1.00  0.00           C  
ATOM   2093  C   ILE A 442      65.271  57.569  79.618  1.00  0.00           C  
ATOM   2094  O   ILE A 442      65.274  58.439  80.489  1.00  0.00           O  
ATOM   2095  CB  ILE A 442      63.378  55.983  79.345  1.00  0.00           C  
ATOM   2096  CG1 ILE A 442      61.935  55.865  78.845  1.00  0.00           C  
ATOM   2097  CG2 ILE A 442      63.422  55.944  80.865  1.00  0.00           C  
ATOM   2098  CD1 ILE A 442      61.330  54.494  79.043  1.00  0.00           C  
ATOM   2099  H   ILE A 442      64.137  56.300  76.926  1.00  0.00           H  
ATOM   2100  HA  ILE A 442      63.326  58.100  78.979  1.00  0.00           H  
ATOM   2101  HB  ILE A 442      63.918  55.122  78.953  1.00  0.00           H  
ATOM   2102 1HG1 ILE A 442      61.310  56.592  79.363  1.00  0.00           H  
ATOM   2103 2HG1 ILE A 442      61.898  56.102  77.781  1.00  0.00           H  
ATOM   2104 1HG2 ILE A 442      62.961  55.022  81.219  1.00  0.00           H  
ATOM   2105 2HG2 ILE A 442      64.458  55.982  81.199  1.00  0.00           H  
ATOM   2106 3HG2 ILE A 442      62.879  56.799  81.267  1.00  0.00           H  
ATOM   2107 1HD1 ILE A 442      60.308  54.489  78.664  1.00  0.00           H  
ATOM   2108 2HD1 ILE A 442      61.921  53.753  78.503  1.00  0.00           H  
ATOM   2109 3HD1 ILE A 442      61.324  54.249  80.105  1.00  0.00           H  
ATOM   2110  N   ALA A 443      66.346  56.845  79.330  1.00  0.00           N  
ATOM   2111  CA  ALA A 443      67.593  57.074  80.041  1.00  0.00           C  
ATOM   2112  C   ALA A 443      68.039  58.520  79.876  1.00  0.00           C  
ATOM   2113  O   ALA A 443      68.573  59.125  80.806  1.00  0.00           O  
ATOM   2114  CB  ALA A 443      68.671  56.121  79.548  1.00  0.00           C  
ATOM   2115  H   ALA A 443      66.310  56.130  78.618  1.00  0.00           H  
ATOM   2116  HA  ALA A 443      67.417  56.890  81.101  1.00  0.00           H  
ATOM   2117 1HB  ALA A 443      69.599  56.311  80.088  1.00  0.00           H  
ATOM   2118 2HB  ALA A 443      68.355  55.092  79.721  1.00  0.00           H  
ATOM   2119 3HB  ALA A 443      68.834  56.276  78.483  1.00  0.00           H  
ATOM   2120  N   GLU A 444      67.824  59.085  78.691  1.00  0.00           N  
ATOM   2121  CA  GLU A 444      68.188  60.478  78.446  1.00  0.00           C  
ATOM   2122  C   GLU A 444      67.406  61.420  79.359  1.00  0.00           C  
ATOM   2123  O   GLU A 444      67.954  62.390  79.882  1.00  0.00           O  
ATOM   2124  CB  GLU A 444      67.939  60.845  76.982  1.00  0.00           C  
ATOM   2125  CG  GLU A 444      68.883  60.173  75.995  1.00  0.00           C  
ATOM   2126  CD  GLU A 444      68.561  60.498  74.563  1.00  0.00           C  
ATOM   2127  OE1 GLU A 444      67.559  61.129  74.328  1.00  0.00           O  
ATOM   2128  OE2 GLU A 444      69.319  60.115  73.703  1.00  0.00           O1-
ATOM   2129  H   GLU A 444      67.403  58.549  77.946  1.00  0.00           H  
ATOM   2130  HA  GLU A 444      69.251  60.601  78.661  1.00  0.00           H  
ATOM   2131 1HB  GLU A 444      66.919  60.574  76.707  1.00  0.00           H  
ATOM   2132 2HB  GLU A 444      68.035  61.924  76.855  1.00  0.00           H  
ATOM   2133 1HG  GLU A 444      69.903  60.493  76.208  1.00  0.00           H  
ATOM   2134 2HG  GLU A 444      68.833  59.094  76.138  1.00  0.00           H  
ATOM   2135  N   VAL A 445      66.120  61.129  79.548  1.00  0.00           N  
ATOM   2136  CA  VAL A 445      65.274  61.945  80.410  1.00  0.00           C  
ATOM   2137  C   VAL A 445      65.636  61.769  81.875  1.00  0.00           C  
ATOM   2138  O   VAL A 445      65.739  62.744  82.621  1.00  0.00           O  
ATOM   2139  CB  VAL A 445      63.792  61.577  80.207  1.00  0.00           C  
ATOM   2140  CG1 VAL A 445      62.924  62.267  81.248  1.00  0.00           C  
ATOM   2141  CG2 VAL A 445      63.352  61.957  78.801  1.00  0.00           C  
ATOM   2142  H   VAL A 445      65.721  60.325  79.085  1.00  0.00           H  
ATOM   2143  HA  VAL A 445      65.414  62.993  80.141  1.00  0.00           H  
ATOM   2144  HB  VAL A 445      63.671  60.503  80.348  1.00  0.00           H  
ATOM   2145 1HG1 VAL A 445      61.880  61.995  81.090  1.00  0.00           H  
ATOM   2146 2HG1 VAL A 445      63.233  61.952  82.245  1.00  0.00           H  
ATOM   2147 3HG1 VAL A 445      63.035  63.347  81.157  1.00  0.00           H  
ATOM   2148 1HG2 VAL A 445      62.304  61.693  78.664  1.00  0.00           H  
ATOM   2149 2HG2 VAL A 445      63.478  63.030  78.658  1.00  0.00           H  
ATOM   2150 3HG2 VAL A 445      63.960  61.420  78.072  1.00  0.00           H  
ATOM   2151  N   LEU A 446      65.831  60.522  82.288  1.00  0.00           N  
ATOM   2152  CA  LEU A 446      66.179  60.231  83.669  1.00  0.00           C  
ATOM   2153  C   LEU A 446      67.523  60.852  84.004  1.00  0.00           C  
ATOM   2154  O   LEU A 446      67.731  61.342  85.114  1.00  0.00           O  
ATOM   2155  CB  LEU A 446      66.227  58.716  83.905  1.00  0.00           C  
ATOM   2156  CG  LEU A 446      64.882  57.985  83.809  1.00  0.00           C  
ATOM   2157  CD1 LEU A 446      65.120  56.481  83.798  1.00  0.00           C  
ATOM   2158  CD2 LEU A 446      63.999  58.390  84.981  1.00  0.00           C  
ATOM   2159  H   LEU A 446      65.737  59.759  81.633  1.00  0.00           H  
ATOM   2160  HA  LEU A 446      65.417  60.663  84.316  1.00  0.00           H  
ATOM   2161 1HB  LEU A 446      66.898  58.271  83.172  1.00  0.00           H  
ATOM   2162 2HB  LEU A 446      66.634  58.532  84.899  1.00  0.00           H  
ATOM   2163  HG  LEU A 446      64.388  58.252  82.874  1.00  0.00           H  
ATOM   2164 1HD1 LEU A 446      64.164  55.962  83.730  1.00  0.00           H  
ATOM   2165 2HD1 LEU A 446      65.737  56.217  82.939  1.00  0.00           H  
ATOM   2166 3HD1 LEU A 446      65.628  56.187  84.716  1.00  0.00           H  
ATOM   2167 1HD2 LEU A 446      63.043  57.872  84.912  1.00  0.00           H  
ATOM   2168 2HD2 LEU A 446      64.491  58.123  85.916  1.00  0.00           H  
ATOM   2169 3HD2 LEU A 446      63.831  59.467  84.954  1.00  0.00           H  
ATOM   2170  N   LEU A 447      68.436  60.829  83.038  1.00  0.00           N  
ATOM   2171  CA  LEU A 447      69.770  61.373  83.220  1.00  0.00           C  
ATOM   2172  C   LEU A 447      69.742  62.873  83.458  1.00  0.00           C  
ATOM   2173  O   LEU A 447      70.406  63.381  84.362  1.00  0.00           O  
ATOM   2174  CB  LEU A 447      70.636  61.064  81.992  1.00  0.00           C  
ATOM   2175  CG  LEU A 447      72.075  61.594  82.042  1.00  0.00           C  
ATOM   2176  CD1 LEU A 447      72.804  60.974  83.227  1.00  0.00           C  
ATOM   2177  CD2 LEU A 447      72.781  61.269  80.735  1.00  0.00           C  
ATOM   2178  H   LEU A 447      68.190  60.418  82.148  1.00  0.00           H  
ATOM   2179  HA  LEU A 447      70.219  60.902  84.094  1.00  0.00           H  
ATOM   2180 1HB  LEU A 447      70.685  59.984  81.865  1.00  0.00           H  
ATOM   2181 2HB  LEU A 447      70.156  61.491  81.112  1.00  0.00           H  
ATOM   2182  HG  LEU A 447      72.060  62.674  82.188  1.00  0.00           H  
ATOM   2183 1HD1 LEU A 447      73.826  61.351  83.262  1.00  0.00           H  
ATOM   2184 2HD1 LEU A 447      72.288  61.239  84.150  1.00  0.00           H  
ATOM   2185 3HD1 LEU A 447      72.820  59.891  83.117  1.00  0.00           H  
ATOM   2186 1HD2 LEU A 447      73.804  61.646  80.770  1.00  0.00           H  
ATOM   2187 2HD2 LEU A 447      72.798  60.188  80.589  1.00  0.00           H  
ATOM   2188 3HD2 LEU A 447      72.249  61.738  79.907  1.00  0.00           H  
ATOM   2189  N   GLU A 448      68.973  63.595  82.650  1.00  0.00           N  
ATOM   2190  CA  GLU A 448      68.881  65.037  82.824  1.00  0.00           C  
ATOM   2191  C   GLU A 448      68.079  65.397  84.070  1.00  0.00           C  
ATOM   2192  O   GLU A 448      68.409  66.347  84.779  1.00  0.00           O  
ATOM   2193  CB  GLU A 448      68.241  65.680  81.591  1.00  0.00           C  
ATOM   2194  CG  GLU A 448      68.191  67.201  81.631  1.00  0.00           C  
ATOM   2195  CD  GLU A 448      69.555  67.832  81.622  1.00  0.00           C  
ATOM   2196  OE1 GLU A 448      70.487  67.182  81.216  1.00  0.00           O  
ATOM   2197  OE2 GLU A 448      69.665  68.967  82.023  1.00  0.00           O1-
ATOM   2198  H   GLU A 448      68.446  63.154  81.910  1.00  0.00           H  
ATOM   2199  HA  GLU A 448      69.888  65.436  82.944  1.00  0.00           H  
ATOM   2200 1HB  GLU A 448      68.796  65.387  80.700  1.00  0.00           H  
ATOM   2201 2HB  GLU A 448      67.221  65.314  81.478  1.00  0.00           H  
ATOM   2202 1HG  GLU A 448      67.632  67.558  80.766  1.00  0.00           H  
ATOM   2203 2HG  GLU A 448      67.656  67.513  82.527  1.00  0.00           H  
ATOM   2204  N   THR A 449      67.023  64.633  84.336  1.00  0.00           N  
ATOM   2205  CA  THR A 449      66.159  64.907  85.475  1.00  0.00           C  
ATOM   2206  C   THR A 449      66.911  64.678  86.785  1.00  0.00           C  
ATOM   2207  O   THR A 449      66.825  65.486  87.710  1.00  0.00           O  
ATOM   2208  CB  THR A 449      64.894  64.030  85.437  1.00  0.00           C  
ATOM   2209  CG2 THR A 449      63.966  64.383  86.590  1.00  0.00           C  
ATOM   2210  OG1 THR A 449      64.206  64.231  84.196  1.00  0.00           O  
ATOM   2211  H   THR A 449      66.813  63.847  83.737  1.00  0.00           H  
ATOM   2212  HA  THR A 449      65.854  65.952  85.434  1.00  0.00           H  
ATOM   2213  HB  THR A 449      65.176  62.980  85.515  1.00  0.00           H  
ATOM   2214  HG1 THR A 449      64.641  63.726  83.504  1.00  0.00           H  
ATOM   2215 1HG2 THR A 449      63.077  63.754  86.547  1.00  0.00           H  
ATOM   2216 2HG2 THR A 449      64.482  64.220  87.536  1.00  0.00           H  
ATOM   2217 3HG2 THR A 449      63.673  65.429  86.513  1.00  0.00           H  
ATOM   2218  N   ARG A 450      67.650  63.571  86.857  1.00  0.00           N  
ATOM   2219  CA  ARG A 450      68.447  63.224  88.029  1.00  0.00           C  
ATOM   2220  C   ARG A 450      69.845  62.727  87.655  1.00  0.00           C  
ATOM   2221  O   ARG A 450      70.090  61.522  87.593  1.00  0.00           O  
ATOM   2222  CB  ARG A 450      67.739  62.154  88.847  1.00  0.00           C  
ATOM   2223  CG  ARG A 450      66.495  62.629  89.582  1.00  0.00           C  
ATOM   2224  CD  ARG A 450      66.835  63.547  90.699  1.00  0.00           C  
ATOM   2225  NE  ARG A 450      67.716  62.918  91.670  1.00  0.00           N  
ATOM   2226  CZ  ARG A 450      67.300  62.143  92.691  1.00  0.00           C  
ATOM   2227  NH1 ARG A 450      66.017  61.911  92.860  1.00  0.00           N1+
ATOM   2228  NH2 ARG A 450      68.182  61.615  93.521  1.00  0.00           N  
ATOM   2229  H   ARG A 450      67.652  62.952  86.059  1.00  0.00           H  
ATOM   2230  HA  ARG A 450      68.560  64.115  88.647  1.00  0.00           H  
ATOM   2231 1HB  ARG A 450      67.443  61.334  88.195  1.00  0.00           H  
ATOM   2232 2HB  ARG A 450      68.426  61.749  89.590  1.00  0.00           H  
ATOM   2233 1HG  ARG A 450      65.843  63.160  88.888  1.00  0.00           H  
ATOM   2234 2HG  ARG A 450      65.965  61.769  89.994  1.00  0.00           H  
ATOM   2235 1HD  ARG A 450      67.337  64.430  90.305  1.00  0.00           H  
ATOM   2236 2HD  ARG A 450      65.922  63.848  91.212  1.00  0.00           H  
ATOM   2237  HE  ARG A 450      68.710  63.073  91.572  1.00  0.00           H  
ATOM   2238 1HH1 ARG A 450      65.343  62.314  92.225  1.00  0.00           H  
ATOM   2239 2HH1 ARG A 450      65.706  61.330  93.625  1.00  0.00           H  
ATOM   2240 1HH2 ARG A 450      69.169  61.793  93.391  1.00  0.00           H  
ATOM   2241 2HH2 ARG A 450      67.871  61.034  94.286  1.00  0.00           H  
ATOM   2242  N   PRO A 451      70.794  63.639  87.398  1.00  0.00           N  
ATOM   2243  CA  PRO A 451      72.164  63.383  86.967  1.00  0.00           C  
ATOM   2244  C   PRO A 451      72.925  62.477  87.933  1.00  0.00           C  
ATOM   2245  O   PRO A 451      73.901  61.829  87.554  1.00  0.00           O  
ATOM   2246  CB  PRO A 451      72.769  64.790  86.926  1.00  0.00           C  
ATOM   2247  CG  PRO A 451      71.610  65.677  86.620  1.00  0.00           C  
ATOM   2248  CD  PRO A 451      70.468  65.084  87.402  1.00  0.00           C  
ATOM   2249  HA  PRO A 451      72.149  62.930  85.964  1.00  0.00           H  
ATOM   2250 1HB  PRO A 451      73.242  65.024  87.891  1.00  0.00           H  
ATOM   2251 2HB  PRO A 451      73.557  64.838  86.161  1.00  0.00           H  
ATOM   2252 1HG  PRO A 451      71.835  66.712  86.918  1.00  0.00           H  
ATOM   2253 2HG  PRO A 451      71.420  65.693  85.537  1.00  0.00           H  
ATOM   2254 1HD  PRO A 451      70.462  65.504  88.418  1.00  0.00           H  
ATOM   2255 2HD  PRO A 451      69.520  65.300  86.887  1.00  0.00           H  
ATOM   2256  N   ASP A 452      72.478  62.430  89.187  1.00  0.00           N  
ATOM   2257  CA  ASP A 452      73.124  61.622  90.209  1.00  0.00           C  
ATOM   2258  C   ASP A 452      72.594  60.190  90.262  1.00  0.00           C  
ATOM   2259  O   ASP A 452      73.102  59.357  91.013  1.00  0.00           O  
ATOM   2260  CB  ASP A 452      72.949  62.279  91.580  1.00  0.00           C  
ATOM   2261  CG  ASP A 452      71.488  62.461  91.968  1.00  0.00           C  
ATOM   2262  OD1 ASP A 452      70.757  63.039  91.198  1.00  0.00           O  
ATOM   2263  OD2 ASP A 452      71.116  62.021  93.029  1.00  0.00           O1-
ATOM   2264  H   ASP A 452      71.663  62.975  89.433  1.00  0.00           H  
ATOM   2265  HA  ASP A 452      74.189  61.566  89.983  1.00  0.00           H  
ATOM   2266 1HB  ASP A 452      73.438  61.670  92.341  1.00  0.00           H  
ATOM   2267 2HB  ASP A 452      73.434  63.256  91.580  1.00  0.00           H  
ATOM   2268  N   ASP A 453      71.571  59.886  89.467  1.00  0.00           N  
ATOM   2269  CA  ASP A 453      70.959  58.565  89.547  1.00  0.00           C  
ATOM   2270  C   ASP A 453      71.726  57.577  88.684  1.00  0.00           C  
ATOM   2271  O   ASP A 453      71.277  57.205  87.600  1.00  0.00           O  
ATOM   2272  CB  ASP A 453      69.494  58.617  89.104  1.00  0.00           C  
ATOM   2273  CG  ASP A 453      68.746  57.320  89.380  1.00  0.00           C  
ATOM   2274  OD1 ASP A 453      69.369  56.377  89.807  1.00  0.00           O  
ATOM   2275  OD2 ASP A 453      67.559  57.285  89.161  1.00  0.00           O1-
ATOM   2276  H   ASP A 453      71.208  60.557  88.806  1.00  0.00           H  
ATOM   2277  HA  ASP A 453      70.997  58.228  90.583  1.00  0.00           H  
ATOM   2278 1HB  ASP A 453      68.986  59.430  89.622  1.00  0.00           H  
ATOM   2279 2HB  ASP A 453      69.444  58.828  88.035  1.00  0.00           H  
ATOM   2280  N   ARG A 454      72.880  57.171  89.193  1.00  0.00           N  
ATOM   2281  CA  ARG A 454      73.793  56.319  88.453  1.00  0.00           C  
ATOM   2282  C   ARG A 454      73.278  54.894  88.348  1.00  0.00           C  
ATOM   2283  O   ARG A 454      73.529  54.204  87.359  1.00  0.00           O  
ATOM   2284  CB  ARG A 454      75.163  56.310  89.116  1.00  0.00           C  
ATOM   2285  CG  ARG A 454      75.204  55.663  90.491  1.00  0.00           C  
ATOM   2286  CD  ARG A 454      76.551  55.768  91.107  1.00  0.00           C  
ATOM   2287  NE  ARG A 454      76.606  55.115  92.406  1.00  0.00           N  
ATOM   2288  CZ  ARG A 454      77.685  55.104  93.212  1.00  0.00           C  
ATOM   2289  NH1 ARG A 454      78.789  55.713  92.840  1.00  0.00           N1+
ATOM   2290  NH2 ARG A 454      77.634  54.481  94.376  1.00  0.00           N  
ATOM   2291  H   ARG A 454      73.129  57.465  90.126  1.00  0.00           H  
ATOM   2292  HA  ARG A 454      73.898  56.719  87.444  1.00  0.00           H  
ATOM   2293 1HB  ARG A 454      75.871  55.779  88.480  1.00  0.00           H  
ATOM   2294 2HB  ARG A 454      75.523  57.334  89.222  1.00  0.00           H  
ATOM   2295 1HG  ARG A 454      74.487  56.156  91.147  1.00  0.00           H  
ATOM   2296 2HG  ARG A 454      74.948  54.606  90.403  1.00  0.00           H  
ATOM   2297 1HD  ARG A 454      77.287  55.295  90.457  1.00  0.00           H  
ATOM   2298 2HD  ARG A 454      76.808  56.818  91.243  1.00  0.00           H  
ATOM   2299  HE  ARG A 454      75.775  54.636  92.726  1.00  0.00           H  
ATOM   2300 1HH1 ARG A 454      78.828  56.190  91.950  1.00  0.00           H  
ATOM   2301 2HH1 ARG A 454      79.598  55.705  93.444  1.00  0.00           H  
ATOM   2302 1HH2 ARG A 454      76.785  54.013  94.662  1.00  0.00           H  
ATOM   2303 2HH2 ARG A 454      78.443  54.473  94.980  1.00  0.00           H  
ATOM   2304  N   GLU A 455      72.553  54.444  89.369  1.00  0.00           N  
ATOM   2305  CA  GLU A 455      72.066  53.073  89.381  1.00  0.00           C  
ATOM   2306  C   GLU A 455      71.011  52.837  88.312  1.00  0.00           C  
ATOM   2307  O   GLU A 455      71.026  51.815  87.627  1.00  0.00           O  
ATOM   2308  CB  GLU A 455      71.491  52.728  90.756  1.00  0.00           C  
ATOM   2309  CG  GLU A 455      72.525  52.664  91.871  1.00  0.00           C  
ATOM   2310  CD  GLU A 455      72.902  54.021  92.398  1.00  0.00           C  
ATOM   2311  OE1 GLU A 455      72.338  54.990  91.948  1.00  0.00           O  
ATOM   2312  OE2 GLU A 455      73.755  54.089  93.252  1.00  0.00           O1-
ATOM   2313  H   GLU A 455      72.335  55.050  90.147  1.00  0.00           H  
ATOM   2314  HA  GLU A 455      72.904  52.406  89.175  1.00  0.00           H  
ATOM   2315 1HB  GLU A 455      70.744  53.471  91.035  1.00  0.00           H  
ATOM   2316 2HB  GLU A 455      70.990  51.761  90.709  1.00  0.00           H  
ATOM   2317 1HG  GLU A 455      72.125  52.068  92.691  1.00  0.00           H  
ATOM   2318 2HG  GLU A 455      73.418  52.164  91.497  1.00  0.00           H  
ATOM   2319  N   GLU A 456      70.080  53.777  88.152  1.00  0.00           N  
ATOM   2320  CA  GLU A 456      69.026  53.591  87.166  1.00  0.00           C  
ATOM   2321  C   GLU A 456      69.583  53.646  85.750  1.00  0.00           C  
ATOM   2322  O   GLU A 456      69.137  52.911  84.868  1.00  0.00           O  
ATOM   2323  CB  GLU A 456      67.940  54.655  87.339  1.00  0.00           C  
ATOM   2324  CG  GLU A 456      66.677  54.402  86.529  1.00  0.00           C  
ATOM   2325  CD  GLU A 456      65.937  53.169  86.968  1.00  0.00           C  
ATOM   2326  OE1 GLU A 456      65.787  52.979  88.151  1.00  0.00           O  
ATOM   2327  OE2 GLU A 456      65.522  52.416  86.118  1.00  0.00           O1-
ATOM   2328  H   GLU A 456      70.093  54.621  88.706  1.00  0.00           H  
ATOM   2329  HA  GLU A 456      68.579  52.608  87.317  1.00  0.00           H  
ATOM   2330 1HB  GLU A 456      67.656  54.717  88.390  1.00  0.00           H  
ATOM   2331 2HB  GLU A 456      68.335  55.629  87.049  1.00  0.00           H  
ATOM   2332 1HG  GLU A 456      66.016  55.263  86.628  1.00  0.00           H  
ATOM   2333 2HG  GLU A 456      66.946  54.304  85.478  1.00  0.00           H  
ATOM   2334  N   ILE A 457      70.563  54.518  85.519  1.00  0.00           N  
ATOM   2335  CA  ILE A 457      71.167  54.604  84.195  1.00  0.00           C  
ATOM   2336  C   ILE A 457      71.933  53.327  83.855  1.00  0.00           C  
ATOM   2337  O   ILE A 457      71.847  52.820  82.736  1.00  0.00           O  
ATOM   2338  CB  ILE A 457      72.115  55.814  84.103  1.00  0.00           C  
ATOM   2339  CG1 ILE A 457      71.338  57.118  84.302  1.00  0.00           C  
ATOM   2340  CG2 ILE A 457      72.840  55.822  82.766  1.00  0.00           C  
ATOM   2341  CD1 ILE A 457      70.272  57.358  83.258  1.00  0.00           C  
ATOM   2342  H   ILE A 457      70.897  55.126  86.253  1.00  0.00           H  
ATOM   2343  HA  ILE A 457      70.373  54.732  83.460  1.00  0.00           H  
ATOM   2344  HB  ILE A 457      72.852  55.761  84.905  1.00  0.00           H  
ATOM   2345 1HG1 ILE A 457      70.861  57.111  85.282  1.00  0.00           H  
ATOM   2346 2HG1 ILE A 457      72.029  57.961  84.282  1.00  0.00           H  
ATOM   2347 1HG2 ILE A 457      73.505  56.683  82.718  1.00  0.00           H  
ATOM   2348 2HG2 ILE A 457      73.423  54.907  82.663  1.00  0.00           H  
ATOM   2349 3HG2 ILE A 457      72.111  55.880  81.957  1.00  0.00           H  
ATOM   2350 1HD1 ILE A 457      69.765  58.301  83.466  1.00  0.00           H  
ATOM   2351 2HD1 ILE A 457      70.733  57.404  82.271  1.00  0.00           H  
ATOM   2352 3HD1 ILE A 457      69.548  56.545  83.283  1.00  0.00           H  
ATOM   2353  N   ARG A 458      72.693  52.790  84.813  1.00  0.00           N  
ATOM   2354  CA  ARG A 458      73.425  51.557  84.547  1.00  0.00           C  
ATOM   2355  C   ARG A 458      72.476  50.396  84.291  1.00  0.00           C  
ATOM   2356  O   ARG A 458      72.709  49.574  83.405  1.00  0.00           O  
ATOM   2357  CB  ARG A 458      74.337  51.213  85.716  1.00  0.00           C  
ATOM   2358  CG  ARG A 458      75.210  49.986  85.506  1.00  0.00           C  
ATOM   2359  CD  ARG A 458      76.172  50.180  84.391  1.00  0.00           C  
ATOM   2360  NE  ARG A 458      76.998  49.003  84.177  1.00  0.00           N  
ATOM   2361  CZ  ARG A 458      77.834  48.835  83.133  1.00  0.00           C  
ATOM   2362  NH1 ARG A 458      77.944  49.775  82.221  1.00  0.00           N1+
ATOM   2363  NH2 ARG A 458      78.544  47.725  83.028  1.00  0.00           N  
ATOM   2364  H   ARG A 458      72.770  53.223  85.722  1.00  0.00           H  
ATOM   2365  HA  ARG A 458      74.040  51.704  83.659  1.00  0.00           H  
ATOM   2366 1HB  ARG A 458      74.997  52.055  85.922  1.00  0.00           H  
ATOM   2367 2HB  ARG A 458      73.736  51.042  86.609  1.00  0.00           H  
ATOM   2368 1HG  ARG A 458      75.776  49.782  86.416  1.00  0.00           H  
ATOM   2369 2HG  ARG A 458      74.580  49.127  85.270  1.00  0.00           H  
ATOM   2370 1HD  ARG A 458      75.626  50.386  83.471  1.00  0.00           H  
ATOM   2371 2HD  ARG A 458      76.828  51.020  84.619  1.00  0.00           H  
ATOM   2372  HE  ARG A 458      76.942  48.258  84.858  1.00  0.00           H  
ATOM   2373 1HH1 ARG A 458      77.401  50.623  82.301  1.00  0.00           H  
ATOM   2374 2HH1 ARG A 458      78.570  49.649  81.439  1.00  0.00           H  
ATOM   2375 1HH2 ARG A 458      78.460  47.003  83.730  1.00  0.00           H  
ATOM   2376 2HH2 ARG A 458      79.171  47.599  82.247  1.00  0.00           H  
ATOM   2377  N   GLU A 459      71.396  50.319  85.066  1.00  0.00           N  
ATOM   2378  CA  GLU A 459      70.433  49.241  84.899  1.00  0.00           C  
ATOM   2379  C   GLU A 459      69.762  49.302  83.534  1.00  0.00           C  
ATOM   2380  O   GLU A 459      69.561  48.276  82.884  1.00  0.00           O  
ATOM   2381  CB  GLU A 459      69.374  49.299  86.001  1.00  0.00           C  
ATOM   2382  CG  GLU A 459      69.868  48.859  87.372  1.00  0.00           C  
ATOM   2383  CD  GLU A 459      68.821  48.997  88.443  1.00  0.00           C  
ATOM   2384  OE1 GLU A 459      67.766  49.507  88.153  1.00  0.00           O  
ATOM   2385  OE2 GLU A 459      69.078  48.591  89.552  1.00  0.00           O1-
ATOM   2386  H   GLU A 459      71.237  51.015  85.780  1.00  0.00           H  
ATOM   2387  HA  GLU A 459      70.962  48.290  84.972  1.00  0.00           H  
ATOM   2388 1HB  GLU A 459      68.999  50.319  86.092  1.00  0.00           H  
ATOM   2389 2HB  GLU A 459      68.531  48.664  85.729  1.00  0.00           H  
ATOM   2390 1HG  GLU A 459      70.179  47.816  87.317  1.00  0.00           H  
ATOM   2391 2HG  GLU A 459      70.738  49.456  87.642  1.00  0.00           H  
ATOM   2392  N   GLN A 460      69.410  50.507  83.087  1.00  0.00           N  
ATOM   2393  CA  GLN A 460      68.818  50.661  81.768  1.00  0.00           C  
ATOM   2394  C   GLN A 460      69.782  50.226  80.672  1.00  0.00           C  
ATOM   2395  O   GLN A 460      69.389  49.561  79.714  1.00  0.00           O  
ATOM   2396  CB  GLN A 460      68.390  52.113  81.541  1.00  0.00           C  
ATOM   2397  CG  GLN A 460      67.647  52.347  80.237  1.00  0.00           C  
ATOM   2398  CD  GLN A 460      68.586  52.528  79.060  1.00  0.00           C  
ATOM   2399  NE2 GLN A 460      68.152  52.089  77.884  1.00  0.00           N  
ATOM   2400  OE1 GLN A 460      69.691  53.058  79.206  1.00  0.00           O  
ATOM   2401  H   GLN A 460      69.552  51.326  83.661  1.00  0.00           H  
ATOM   2402  HA  GLN A 460      67.936  50.024  81.709  1.00  0.00           H  
ATOM   2403 1HB  GLN A 460      67.744  52.434  82.359  1.00  0.00           H  
ATOM   2404 2HB  GLN A 460      69.269  52.757  81.547  1.00  0.00           H  
ATOM   2405 1HG  GLN A 460      67.008  51.487  80.036  1.00  0.00           H  
ATOM   2406 2HG  GLN A 460      67.040  53.248  80.333  1.00  0.00           H  
ATOM   2407 1HE2 GLN A 460      68.728  52.181  77.071  1.00  0.00           H  
ATOM   2408 2HE2 GLN A 460      67.249  51.665  77.811  1.00  0.00           H  
ATOM   2409  N   GLN A 461      71.058  50.598  80.800  1.00  0.00           N  
ATOM   2410  CA  GLN A 461      72.040  50.198  79.799  1.00  0.00           C  
ATOM   2411  C   GLN A 461      72.176  48.682  79.747  1.00  0.00           C  
ATOM   2412  O   GLN A 461      72.257  48.093  78.669  1.00  0.00           O  
ATOM   2413  CB  GLN A 461      73.400  50.836  80.094  1.00  0.00           C  
ATOM   2414  CG  GLN A 461      73.447  52.337  79.859  1.00  0.00           C  
ATOM   2415  CD  GLN A 461      74.763  52.950  80.297  1.00  0.00           C  
ATOM   2416  NE2 GLN A 461      74.886  54.263  80.136  1.00  0.00           N  
ATOM   2417  OE1 GLN A 461      75.660  52.252  80.777  1.00  0.00           O  
ATOM   2418  H   GLN A 461      71.357  51.157  81.586  1.00  0.00           H  
ATOM   2419  HA  GLN A 461      71.698  50.541  78.823  1.00  0.00           H  
ATOM   2420 1HB  GLN A 461      73.672  50.650  81.133  1.00  0.00           H  
ATOM   2421 2HB  GLN A 461      74.162  50.374  79.467  1.00  0.00           H  
ATOM   2422 1HG  GLN A 461      73.317  52.531  78.794  1.00  0.00           H  
ATOM   2423 2HG  GLN A 461      72.644  52.808  80.426  1.00  0.00           H  
ATOM   2424 1HE2 GLN A 461      75.732  54.724  80.407  1.00  0.00           H  
ATOM   2425 2HE2 GLN A 461      74.133  54.791  79.743  1.00  0.00           H  
ATOM   2426  N   ALA A 462      72.204  48.036  80.914  1.00  0.00           N  
ATOM   2427  CA  ALA A 462      72.354  46.584  80.959  1.00  0.00           C  
ATOM   2428  C   ALA A 462      71.176  45.872  80.304  1.00  0.00           C  
ATOM   2429  O   ALA A 462      71.357  44.917  79.549  1.00  0.00           O  
ATOM   2430  CB  ALA A 462      72.516  46.115  82.398  1.00  0.00           C  
ATOM   2431  H   ALA A 462      72.120  48.549  81.781  1.00  0.00           H  
ATOM   2432  HA  ALA A 462      73.251  46.319  80.399  1.00  0.00           H  
ATOM   2433 1HB  ALA A 462      72.632  45.032  82.417  1.00  0.00           H  
ATOM   2434 2HB  ALA A 462      73.398  46.582  82.835  1.00  0.00           H  
ATOM   2435 3HB  ALA A 462      71.635  46.396  82.973  1.00  0.00           H  
ATOM   2436  N   ILE A 463      69.958  46.334  80.590  1.00  0.00           N  
ATOM   2437  CA  ILE A 463      68.771  45.730  79.999  1.00  0.00           C  
ATOM   2438  C   ILE A 463      68.736  45.979  78.500  1.00  0.00           C  
ATOM   2439  O   ILE A 463      68.355  45.103  77.724  1.00  0.00           O  
ATOM   2440  CB  ILE A 463      67.487  46.282  80.644  1.00  0.00           C  
ATOM   2441  CG1 ILE A 463      67.399  45.851  82.111  1.00  0.00           C  
ATOM   2442  CG2 ILE A 463      66.261  45.814  79.875  1.00  0.00           C  
ATOM   2443  CD1 ILE A 463      66.358  46.604  82.907  1.00  0.00           C  
ATOM   2444  H   ILE A 463      69.849  47.113  81.225  1.00  0.00           H  
ATOM   2445  HA  ILE A 463      68.809  44.655  80.170  1.00  0.00           H  
ATOM   2446  HB  ILE A 463      67.515  47.371  80.637  1.00  0.00           H  
ATOM   2447 1HG1 ILE A 463      67.166  44.788  82.164  1.00  0.00           H  
ATOM   2448 2HG1 ILE A 463      68.366  45.997  82.592  1.00  0.00           H  
ATOM   2449 1HG2 ILE A 463      65.362  46.212  80.345  1.00  0.00           H  
ATOM   2450 2HG2 ILE A 463      66.320  46.169  78.847  1.00  0.00           H  
ATOM   2451 3HG2 ILE A 463      66.221  44.725  79.881  1.00  0.00           H  
ATOM   2452 1HD1 ILE A 463      66.356  46.243  83.936  1.00  0.00           H  
ATOM   2453 2HD1 ILE A 463      66.592  47.669  82.897  1.00  0.00           H  
ATOM   2454 3HD1 ILE A 463      65.376  46.443  82.465  1.00  0.00           H  
ATOM   2455  N   PHE A 464      69.137  47.180  78.102  1.00  0.00           N  
ATOM   2456  CA  PHE A 464      69.190  47.551  76.701  1.00  0.00           C  
ATOM   2457  C   PHE A 464      70.094  46.605  75.920  1.00  0.00           C  
ATOM   2458  O   PHE A 464      69.706  46.083  74.875  1.00  0.00           O  
ATOM   2459  CB  PHE A 464      69.689  48.989  76.549  1.00  0.00           C  
ATOM   2460  CG  PHE A 464      70.009  49.373  75.132  1.00  0.00           C  
ATOM   2461  CD1 PHE A 464      69.004  49.765  74.261  1.00  0.00           C  
ATOM   2462  CD2 PHE A 464      71.315  49.342  74.668  1.00  0.00           C  
ATOM   2463  CE1 PHE A 464      69.297  50.119  72.957  1.00  0.00           C  
ATOM   2464  CE2 PHE A 464      71.612  49.695  73.366  1.00  0.00           C  
ATOM   2465  CZ  PHE A 464      70.601  50.084  72.510  1.00  0.00           C  
ATOM   2466  H   PHE A 464      69.413  47.855  78.801  1.00  0.00           H  
ATOM   2467  HA  PHE A 464      68.183  47.485  76.287  1.00  0.00           H  
ATOM   2468 1HB  PHE A 464      68.933  49.678  76.925  1.00  0.00           H  
ATOM   2469 2HB  PHE A 464      70.586  49.128  77.150  1.00  0.00           H  
ATOM   2470  HD1 PHE A 464      67.973  49.794  74.615  1.00  0.00           H  
ATOM   2471  HD2 PHE A 464      72.113  49.034  75.345  1.00  0.00           H  
ATOM   2472  HE1 PHE A 464      68.498  50.425  72.283  1.00  0.00           H  
ATOM   2473  HE2 PHE A 464      72.643  49.667  73.014  1.00  0.00           H  
ATOM   2474  HZ  PHE A 464      70.833  50.361  71.483  1.00  0.00           H  
ATOM   2475  N   GLU A 465      71.303  46.387  76.435  1.00  0.00           N  
ATOM   2476  CA  GLU A 465      72.279  45.540  75.765  1.00  0.00           C  
ATOM   2477  C   GLU A 465      71.789  44.102  75.628  1.00  0.00           C  
ATOM   2478  O   GLU A 465      71.999  43.459  74.600  1.00  0.00           O  
ATOM   2479  CB  GLU A 465      73.607  45.563  76.526  1.00  0.00           C  
ATOM   2480  CG  GLU A 465      74.368  46.877  76.422  1.00  0.00           C  
ATOM   2481  CD  GLU A 465      75.617  46.897  77.259  1.00  0.00           C  
ATOM   2482  OE1 GLU A 465      75.833  45.963  77.992  1.00  0.00           O  
ATOM   2483  OE2 GLU A 465      76.356  47.849  77.164  1.00  0.00           O1-
ATOM   2484  H   GLU A 465      71.549  46.821  77.314  1.00  0.00           H  
ATOM   2485  HA  GLU A 465      72.445  45.931  74.761  1.00  0.00           H  
ATOM   2486 1HB  GLU A 465      73.424  45.364  77.582  1.00  0.00           H  
ATOM   2487 2HB  GLU A 465      74.255  44.771  76.151  1.00  0.00           H  
ATOM   2488 1HG  GLU A 465      74.639  47.047  75.381  1.00  0.00           H  
ATOM   2489 2HG  GLU A 465      73.713  47.689  76.736  1.00  0.00           H  
ATOM   2490  N   LEU A 466      71.132  43.585  76.663  1.00  0.00           N  
ATOM   2491  CA  LEU A 466      70.605  42.227  76.595  1.00  0.00           C  
ATOM   2492  C   LEU A 466      69.508  42.121  75.541  1.00  0.00           C  
ATOM   2493  O   LEU A 466      69.426  41.131  74.814  1.00  0.00           O  
ATOM   2494  CB  LEU A 466      70.056  41.801  77.963  1.00  0.00           C  
ATOM   2495  CG  LEU A 466      69.582  40.346  78.066  1.00  0.00           C  
ATOM   2496  CD1 LEU A 466      70.748  39.410  77.776  1.00  0.00           C  
ATOM   2497  CD2 LEU A 466      69.011  40.095  79.453  1.00  0.00           C  
ATOM   2498  H   LEU A 466      70.990  44.126  77.504  1.00  0.00           H  
ATOM   2499  HA  LEU A 466      71.417  41.555  76.319  1.00  0.00           H  
ATOM   2500 1HB  LEU A 466      70.833  41.950  78.711  1.00  0.00           H  
ATOM   2501 2HB  LEU A 466      69.212  42.443  78.214  1.00  0.00           H  
ATOM   2502  HG  LEU A 466      68.812  40.160  77.317  1.00  0.00           H  
ATOM   2503 1HD1 LEU A 466      70.411  38.376  77.849  1.00  0.00           H  
ATOM   2504 2HD1 LEU A 466      71.124  39.598  76.771  1.00  0.00           H  
ATOM   2505 3HD1 LEU A 466      71.543  39.584  78.501  1.00  0.00           H  
ATOM   2506 1HD2 LEU A 466      68.673  39.061  79.526  1.00  0.00           H  
ATOM   2507 2HD2 LEU A 466      69.781  40.279  80.203  1.00  0.00           H  
ATOM   2508 3HD2 LEU A 466      68.168  40.765  79.626  1.00  0.00           H  
ATOM   2509  N   LEU A 467      68.663  43.146  75.460  1.00  0.00           N  
ATOM   2510  CA  LEU A 467      67.588  43.163  74.477  1.00  0.00           C  
ATOM   2511  C   LEU A 467      68.133  43.312  73.052  1.00  0.00           C  
ATOM   2512  O   LEU A 467      67.584  42.750  72.105  1.00  0.00           O  
ATOM   2513  CB  LEU A 467      66.615  44.309  74.783  1.00  0.00           C  
ATOM   2514  CG  LEU A 467      65.690  44.092  75.988  1.00  0.00           C  
ATOM   2515  CD1 LEU A 467      65.026  45.410  76.363  1.00  0.00           C  
ATOM   2516  CD2 LEU A 467      64.651  43.035  75.646  1.00  0.00           C  
ATOM   2517  H   LEU A 467      68.766  43.928  76.090  1.00  0.00           H  
ATOM   2518  HA  LEU A 467      67.048  42.219  74.539  1.00  0.00           H  
ATOM   2519 1HB  LEU A 467      67.192  45.214  74.968  1.00  0.00           H  
ATOM   2520 2HB  LEU A 467      65.987  44.475  73.909  1.00  0.00           H  
ATOM   2521  HG  LEU A 467      66.278  43.760  76.844  1.00  0.00           H  
ATOM   2522 1HD1 LEU A 467      64.369  45.256  77.219  1.00  0.00           H  
ATOM   2523 2HD1 LEU A 467      65.791  46.143  76.621  1.00  0.00           H  
ATOM   2524 3HD1 LEU A 467      64.443  45.777  75.519  1.00  0.00           H  
ATOM   2525 1HD2 LEU A 467      63.994  42.880  76.503  1.00  0.00           H  
ATOM   2526 2HD2 LEU A 467      64.061  43.366  74.792  1.00  0.00           H  
ATOM   2527 3HD2 LEU A 467      65.152  42.098  75.400  1.00  0.00           H  
ATOM   2528  N   ILE A 468      69.222  44.071  72.879  1.00  0.00           N  
ATOM   2529  CA  ILE A 468      69.866  44.128  71.566  1.00  0.00           C  
ATOM   2530  C   ILE A 468      70.329  42.748  71.139  1.00  0.00           C  
ATOM   2531  O   ILE A 468      70.064  42.313  70.019  1.00  0.00           O  
ATOM   2532  CB  ILE A 468      71.066  45.092  71.574  1.00  0.00           C  
ATOM   2533  CG1 ILE A 468      70.585  46.543  71.669  1.00  0.00           C  
ATOM   2534  CG2 ILE A 468      71.918  44.891  70.330  1.00  0.00           C  
ATOM   2535  CD1 ILE A 468      69.955  47.062  70.397  1.00  0.00           C  
ATOM   2536  H   ILE A 468      69.610  44.609  73.641  1.00  0.00           H  
ATOM   2537  HA  ILE A 468      69.139  44.489  70.840  1.00  0.00           H  
ATOM   2538  HB  ILE A 468      71.678  44.905  72.455  1.00  0.00           H  
ATOM   2539 1HG1 ILE A 468      69.855  46.632  72.473  1.00  0.00           H  
ATOM   2540 2HG1 ILE A 468      71.427  47.189  71.920  1.00  0.00           H  
ATOM   2541 1HG2 ILE A 468      72.761  45.581  70.351  1.00  0.00           H  
ATOM   2542 2HG2 ILE A 468      72.288  43.867  70.304  1.00  0.00           H  
ATOM   2543 3HG2 ILE A 468      71.315  45.082  69.441  1.00  0.00           H  
ATOM   2544 1HD1 ILE A 468      69.640  48.095  70.542  1.00  0.00           H  
ATOM   2545 2HD1 ILE A 468      70.681  47.015  69.585  1.00  0.00           H  
ATOM   2546 3HD1 ILE A 468      69.089  46.451  70.145  1.00  0.00           H  
ATOM   2547  N   ALA A 469      71.026  42.048  72.034  1.00  0.00           N  
ATOM   2548  CA  ALA A 469      71.545  40.727  71.707  1.00  0.00           C  
ATOM   2549  C   ALA A 469      70.441  39.769  71.286  1.00  0.00           C  
ATOM   2550  O   ALA A 469      70.601  38.999  70.339  1.00  0.00           O  
ATOM   2551  CB  ALA A 469      72.310  40.155  72.892  1.00  0.00           C  
ATOM   2552  H   ALA A 469      71.201  42.432  72.951  1.00  0.00           H  
ATOM   2553  HA  ALA A 469      72.228  40.830  70.863  1.00  0.00           H  
ATOM   2554 1HB  ALA A 469      72.698  39.170  72.634  1.00  0.00           H  
ATOM   2555 2HB  ALA A 469      73.138  40.817  73.144  1.00  0.00           H  
ATOM   2556 3HB  ALA A 469      71.642  40.069  73.748  1.00  0.00           H  
ATOM   2557  N   ALA A 470      69.307  39.805  71.984  1.00  0.00           N  
ATOM   2558  CA  ALA A 470      68.195  38.962  71.579  1.00  0.00           C  
ATOM   2559  C   ALA A 470      67.741  39.291  70.163  1.00  0.00           C  
ATOM   2560  O   ALA A 470      67.548  38.398  69.338  1.00  0.00           O  
ATOM   2561  CB  ALA A 470      67.037  39.109  72.555  1.00  0.00           C  
ATOM   2562  H   ALA A 470      69.201  40.405  72.790  1.00  0.00           H  
ATOM   2563  HA  ALA A 470      68.534  37.926  71.588  1.00  0.00           H  
ATOM   2564 1HB  ALA A 470      66.211  38.470  72.240  1.00  0.00           H  
ATOM   2565 2HB  ALA A 470      67.362  38.816  73.553  1.00  0.00           H  
ATOM   2566 3HB  ALA A 470      66.706  40.146  72.572  1.00  0.00           H  
ATOM   2567  N   LEU A 471      67.566  40.576  69.866  1.00  0.00           N  
ATOM   2568  CA  LEU A 471      67.055  40.949  68.556  1.00  0.00           C  
ATOM   2569  C   LEU A 471      68.061  40.655  67.459  1.00  0.00           C  
ATOM   2570  O   LEU A 471      67.689  40.292  66.343  1.00  0.00           O  
ATOM   2571  CB  LEU A 471      66.694  42.439  68.537  1.00  0.00           C  
ATOM   2572  CG  LEU A 471      65.519  42.851  69.434  1.00  0.00           C  
ATOM   2573  CD1 LEU A 471      65.416  44.370  69.471  1.00  0.00           C  
ATOM   2574  CD2 LEU A 471      64.235  42.228  68.907  1.00  0.00           C  
ATOM   2575  H   LEU A 471      67.781  41.301  70.535  1.00  0.00           H  
ATOM   2576  HA  LEU A 471      66.156  40.367  68.357  1.00  0.00           H  
ATOM   2577 1HB  LEU A 471      67.566  43.012  68.849  1.00  0.00           H  
ATOM   2578 2HB  LEU A 471      66.446  42.724  67.514  1.00  0.00           H  
ATOM   2579  HG  LEU A 471      65.700  42.504  70.452  1.00  0.00           H  
ATOM   2580 1HD1 LEU A 471      64.581  44.662  70.108  1.00  0.00           H  
ATOM   2581 2HD1 LEU A 471      66.340  44.788  69.870  1.00  0.00           H  
ATOM   2582 3HD1 LEU A 471      65.251  44.747  68.462  1.00  0.00           H  
ATOM   2583 1HD2 LEU A 471      63.401  42.520  69.545  1.00  0.00           H  
ATOM   2584 2HD2 LEU A 471      64.053  42.575  67.890  1.00  0.00           H  
ATOM   2585 3HD2 LEU A 471      64.331  41.142  68.908  1.00  0.00           H  
ATOM   2586  N   GLU A 472      69.308  40.777  67.669  1.00  0.00           N  
ATOM   2587  CA  GLU A 472      70.298  40.429  66.657  1.00  0.00           C  
ATOM   2588  C   GLU A 472      70.256  38.941  66.334  1.00  0.00           C  
ATOM   2589  O   GLU A 472      70.362  38.544  65.174  1.00  0.00           O  
ATOM   2590  CB  GLU A 472      71.701  40.819  67.127  1.00  0.00           C  
ATOM   2591  CG  GLU A 472      71.958  42.319  67.164  1.00  0.00           C  
ATOM   2592  CD  GLU A 472      73.314  42.668  67.710  1.00  0.00           C  
ATOM   2593  OE1 GLU A 472      73.997  41.781  68.164  1.00  0.00           O  
ATOM   2594  OE2 GLU A 472      73.669  43.823  67.673  1.00  0.00           O1-
ATOM   2595  H   GLU A 472      69.621  41.126  68.564  1.00  0.00           H  
ATOM   2596  HA  GLU A 472      70.069  40.981  65.745  1.00  0.00           H  
ATOM   2597 1HB  GLU A 472      71.872  40.426  68.130  1.00  0.00           H  
ATOM   2598 2HB  GLU A 472      72.444  40.369  66.468  1.00  0.00           H  
ATOM   2599 1HG  GLU A 472      71.872  42.717  66.153  1.00  0.00           H  
ATOM   2600 2HG  GLU A 472      71.192  42.793  67.777  1.00  0.00           H  
ATOM   2601  N   ALA A 473      70.101  38.120  67.367  1.00  0.00           N  
ATOM   2602  CA  ALA A 473      70.041  36.674  67.194  1.00  0.00           C  
ATOM   2603  C   ALA A 473      68.815  36.262  66.391  1.00  0.00           C  
ATOM   2604  O   ALA A 473      68.889  35.382  65.534  1.00  0.00           O  
ATOM   2605  CB  ALA A 473      70.044  35.978  68.547  1.00  0.00           C  
ATOM   2606  H   ALA A 473      70.022  38.507  68.297  1.00  0.00           H  
ATOM   2607  HA  ALA A 473      70.924  36.363  66.635  1.00  0.00           H  
ATOM   2608 1HB  ALA A 473      70.001  34.899  68.402  1.00  0.00           H  
ATOM   2609 2HB  ALA A 473      70.956  36.235  69.086  1.00  0.00           H  
ATOM   2610 3HB  ALA A 473      69.179  36.301  69.124  1.00  0.00           H  
ATOM   2611  N   ALA A 474      67.686  36.904  66.675  1.00  0.00           N  
ATOM   2612  CA  ALA A 474      66.441  36.607  65.980  1.00  0.00           C  
ATOM   2613  C   ALA A 474      66.535  36.962  64.502  1.00  0.00           C  
ATOM   2614  O   ALA A 474      66.053  36.222  63.644  1.00  0.00           O  
ATOM   2615  CB  ALA A 474      65.282  37.351  66.629  1.00  0.00           C  
ATOM   2616  H   ALA A 474      67.692  37.616  67.391  1.00  0.00           H  
ATOM   2617  HA  ALA A 474      66.258  35.535  66.055  1.00  0.00           H  
ATOM   2618 1HB  ALA A 474      64.358  37.119  66.099  1.00  0.00           H  
ATOM   2619 2HB  ALA A 474      65.190  37.043  67.670  1.00  0.00           H  
ATOM   2620 3HB  ALA A 474      65.467  38.423  66.582  1.00  0.00           H  
ATOM   2621  N   ILE A 475      67.159  38.098  64.212  1.00  0.00           N  
ATOM   2622  CA  ILE A 475      67.320  38.554  62.834  1.00  0.00           C  
ATOM   2623  C   ILE A 475      68.200  37.601  62.038  1.00  0.00           C  
ATOM   2624  O   ILE A 475      67.918  37.304  60.877  1.00  0.00           O  
ATOM   2625  CB  ILE A 475      67.925  39.969  62.790  1.00  0.00           C  
ATOM   2626  CG1 ILE A 475      66.923  40.995  63.328  1.00  0.00           C  
ATOM   2627  CG2 ILE A 475      68.345  40.324  61.372  1.00  0.00           C  
ATOM   2628  CD1 ILE A 475      67.532  42.347  63.620  1.00  0.00           C  
ATOM   2629  H   ILE A 475      67.532  38.661  64.963  1.00  0.00           H  
ATOM   2630  HA  ILE A 475      66.338  38.584  62.363  1.00  0.00           H  
ATOM   2631  HB  ILE A 475      68.798  40.012  63.440  1.00  0.00           H  
ATOM   2632 1HG1 ILE A 475      66.119  41.131  62.605  1.00  0.00           H  
ATOM   2633 2HG1 ILE A 475      66.475  40.618  64.247  1.00  0.00           H  
ATOM   2634 1HG2 ILE A 475      68.770  41.327  61.359  1.00  0.00           H  
ATOM   2635 2HG2 ILE A 475      69.091  39.610  61.025  1.00  0.00           H  
ATOM   2636 3HG2 ILE A 475      67.476  40.289  60.715  1.00  0.00           H  
ATOM   2637 1HD1 ILE A 475      66.761  43.019  63.997  1.00  0.00           H  
ATOM   2638 2HD1 ILE A 475      68.317  42.239  64.369  1.00  0.00           H  
ATOM   2639 3HD1 ILE A 475      67.956  42.760  62.706  1.00  0.00           H  
ATOM   2640  N   ARG A 476      69.269  37.124  62.669  1.00  0.00           N  
ATOM   2641  CA  ARG A 476      70.196  36.205  62.019  1.00  0.00           C  
ATOM   2642  C   ARG A 476      69.519  34.881  61.692  1.00  0.00           C  
ATOM   2643  O   ARG A 476      69.733  34.310  60.622  1.00  0.00           O  
ATOM   2644  CB  ARG A 476      71.405  35.948  62.906  1.00  0.00           C  
ATOM   2645  CG  ARG A 476      72.471  35.054  62.291  1.00  0.00           C  
ATOM   2646  CD  ARG A 476      73.668  34.946  63.164  1.00  0.00           C  
ATOM   2647  NE  ARG A 476      74.659  34.034  62.615  1.00  0.00           N  
ATOM   2648  CZ  ARG A 476      75.821  33.715  63.217  1.00  0.00           C  
ATOM   2649  NH1 ARG A 476      76.123  34.241  64.383  1.00  0.00           N1+
ATOM   2650  NH2 ARG A 476      76.657  32.874  62.635  1.00  0.00           N  
ATOM   2651  H   ARG A 476      69.444  37.405  63.623  1.00  0.00           H  
ATOM   2652  HA  ARG A 476      70.538  36.659  61.088  1.00  0.00           H  
ATOM   2653 1HB  ARG A 476      71.877  36.895  63.161  1.00  0.00           H  
ATOM   2654 2HB  ARG A 476      71.081  35.482  63.837  1.00  0.00           H  
ATOM   2655 1HG  ARG A 476      72.064  34.053  62.142  1.00  0.00           H  
ATOM   2656 2HG  ARG A 476      72.782  35.466  61.331  1.00  0.00           H  
ATOM   2657 1HD  ARG A 476      74.130  35.928  63.270  1.00  0.00           H  
ATOM   2658 2HD  ARG A 476      73.371  34.577  64.145  1.00  0.00           H  
ATOM   2659  HE  ARG A 476      74.461  33.610  61.719  1.00  0.00           H  
ATOM   2660 1HH1 ARG A 476      75.484  34.885  64.828  1.00  0.00           H  
ATOM   2661 2HH1 ARG A 476      76.994  34.002  64.835  1.00  0.00           H  
ATOM   2662 1HH2 ARG A 476      76.425  32.469  61.738  1.00  0.00           H  
ATOM   2663 2HH2 ARG A 476      77.528  32.635  63.086  1.00  0.00           H  
ATOM   2664  N   LEU A 477      68.701  34.396  62.621  1.00  0.00           N  
ATOM   2665  CA  LEU A 477      67.989  33.136  62.435  1.00  0.00           C  
ATOM   2666  C   LEU A 477      66.993  33.230  61.287  1.00  0.00           C  
ATOM   2667  O   LEU A 477      66.855  32.298  60.495  1.00  0.00           O  
ATOM   2668  CB  LEU A 477      67.257  32.746  63.725  1.00  0.00           C  
ATOM   2669  CG  LEU A 477      67.984  31.739  64.625  1.00  0.00           C  
ATOM   2670  CD1 LEU A 477      68.866  32.487  65.616  1.00  0.00           C  
ATOM   2671  CD2 LEU A 477      66.963  30.872  65.347  1.00  0.00           C  
ATOM   2672  H   LEU A 477      68.568  34.914  63.478  1.00  0.00           H  
ATOM   2673  HA  LEU A 477      68.716  32.361  62.197  1.00  0.00           H  
ATOM   2674 1HB  LEU A 477      67.081  33.646  64.311  1.00  0.00           H  
ATOM   2675 2HB  LEU A 477      66.291  32.316  63.460  1.00  0.00           H  
ATOM   2676  HG  LEU A 477      68.630  31.106  64.015  1.00  0.00           H  
ATOM   2677 1HD1 LEU A 477      69.383  31.771  66.255  1.00  0.00           H  
ATOM   2678 2HD1 LEU A 477      69.599  33.083  65.072  1.00  0.00           H  
ATOM   2679 3HD1 LEU A 477      68.249  33.141  66.230  1.00  0.00           H  
ATOM   2680 1HD2 LEU A 477      67.480  30.156  65.986  1.00  0.00           H  
ATOM   2681 2HD2 LEU A 477      66.318  31.504  65.958  1.00  0.00           H  
ATOM   2682 3HD2 LEU A 477      66.359  30.336  64.616  1.00  0.00           H  
ATOM   2683  N   GLU A 478      66.300  34.360  61.203  1.00  0.00           N  
ATOM   2684  CA  GLU A 478      65.315  34.577  60.151  1.00  0.00           C  
ATOM   2685  C   GLU A 478      65.976  34.617  58.778  1.00  0.00           C  
ATOM   2686  O   GLU A 478      65.451  34.067  57.809  1.00  0.00           O  
ATOM   2687  CB  GLU A 478      64.548  35.878  60.399  1.00  0.00           C  
ATOM   2688  CG  GLU A 478      63.444  36.159  59.390  1.00  0.00           C  
ATOM   2689  CD  GLU A 478      62.299  35.190  59.491  1.00  0.00           C  
ATOM   2690  OE1 GLU A 478      62.159  34.569  60.518  1.00  0.00           O  
ATOM   2691  OE2 GLU A 478      61.562  35.071  58.540  1.00  0.00           O1-
ATOM   2692  H   GLU A 478      66.460  35.088  61.884  1.00  0.00           H  
ATOM   2693  HA  GLU A 478      64.607  33.747  60.164  1.00  0.00           H  
ATOM   2694 1HB  GLU A 478      64.096  35.851  61.391  1.00  0.00           H  
ATOM   2695 2HB  GLU A 478      65.242  36.719  60.379  1.00  0.00           H  
ATOM   2696 1HG  GLU A 478      63.066  37.168  59.553  1.00  0.00           H  
ATOM   2697 2HG  GLU A 478      63.863  36.115  58.386  1.00  0.00           H  
ATOM   2698  N   LYS A 479      67.129  35.271  58.701  1.00  0.00           N  
ATOM   2699  CA  LYS A 479      67.863  35.383  57.447  1.00  0.00           C  
ATOM   2700  C   LYS A 479      68.344  34.021  56.966  1.00  0.00           C  
ATOM   2701  O   LYS A 479      68.287  33.717  55.774  1.00  0.00           O  
ATOM   2702  CB  LYS A 479      69.050  36.334  57.605  1.00  0.00           C  
ATOM   2703  CG  LYS A 479      69.831  36.586  56.322  1.00  0.00           C  
ATOM   2704  CD  LYS A 479      70.920  37.627  56.532  1.00  0.00           C  
ATOM   2705  CE  LYS A 479      71.707  37.871  55.253  1.00  0.00           C  
ATOM   2706  NZ  LYS A 479      72.771  38.894  55.441  1.00  0.00           N1+
ATOM   2707  H   LYS A 479      67.508  35.702  59.533  1.00  0.00           H  
ATOM   2708  HA  LYS A 479      67.192  35.787  56.688  1.00  0.00           H  
ATOM   2709 1HB  LYS A 479      68.699  37.297  57.977  1.00  0.00           H  
ATOM   2710 2HB  LYS A 479      69.743  35.932  58.345  1.00  0.00           H  
ATOM   2711 1HG  LYS A 479      70.289  35.655  55.986  1.00  0.00           H  
ATOM   2712 2HG  LYS A 479      69.151  36.935  55.545  1.00  0.00           H  
ATOM   2713 1HD  LYS A 479      70.469  38.565  56.856  1.00  0.00           H  
ATOM   2714 2HD  LYS A 479      71.604  37.285  57.309  1.00  0.00           H  
ATOM   2715 1HE  LYS A 479      72.170  36.940  54.927  1.00  0.00           H  
ATOM   2716 2HE  LYS A 479      71.031  38.209  54.468  1.00  0.00           H  
ATOM   2717 1HZ  LYS A 479      73.269  39.027  54.572  1.00  0.00           H  
ATOM   2718 2HZ  LYS A 479      72.351  39.769  55.726  1.00  0.00           H  
ATOM   2719 3HZ  LYS A 479      73.416  38.583  56.153  1.00  0.00           H  
ATOM   2720  N   LEU A 480      68.819  33.203  57.899  1.00  0.00           N  
ATOM   2721  CA  LEU A 480      69.310  31.870  57.571  1.00  0.00           C  
ATOM   2722  C   LEU A 480      68.189  30.982  57.045  1.00  0.00           C  
ATOM   2723  O   LEU A 480      68.380  30.221  56.096  1.00  0.00           O  
ATOM   2724  CB  LEU A 480      69.947  31.221  58.806  1.00  0.00           C  
ATOM   2725  CG  LEU A 480      71.481  31.224  58.843  1.00  0.00           C  
ATOM   2726  CD1 LEU A 480      71.984  32.658  58.938  1.00  0.00           C  
ATOM   2727  CD2 LEU A 480      71.962  30.396  60.025  1.00  0.00           C  
ATOM   2728  H   LEU A 480      68.840  33.512  58.860  1.00  0.00           H  
ATOM   2729  HA  LEU A 480      70.068  31.962  56.793  1.00  0.00           H  
ATOM   2730 1HB  LEU A 480      69.594  31.743  59.694  1.00  0.00           H  
ATOM   2731 2HB  LEU A 480      69.617  30.184  58.863  1.00  0.00           H  
ATOM   2732  HG  LEU A 480      71.868  30.796  57.918  1.00  0.00           H  
ATOM   2733 1HD1 LEU A 480      73.074  32.661  58.964  1.00  0.00           H  
ATOM   2734 2HD1 LEU A 480      71.641  33.223  58.070  1.00  0.00           H  
ATOM   2735 3HD1 LEU A 480      71.599  33.119  59.847  1.00  0.00           H  
ATOM   2736 1HD2 LEU A 480      73.053  30.398  60.051  1.00  0.00           H  
ATOM   2737 2HD2 LEU A 480      71.577  30.825  60.950  1.00  0.00           H  
ATOM   2738 3HD2 LEU A 480      71.604  29.372  59.922  1.00  0.00           H  
ATOM   2739  N   LYS A 481      67.021  31.085  57.666  1.00  0.00           N  
ATOM   2740  CA  LYS A 481      65.865  30.293  57.262  1.00  0.00           C  
ATOM   2741  C   LYS A 481      65.512  30.541  55.802  1.00  0.00           C  
ATOM   2742  O   LYS A 481      65.288  29.601  55.039  1.00  0.00           O  
ATOM   2743  CB  LYS A 481      64.663  30.604  58.154  1.00  0.00           C  
ATOM   2744  CG  LYS A 481      63.389  29.861  57.773  1.00  0.00           C  
ATOM   2745  CD  LYS A 481      62.247  30.202  58.720  1.00  0.00           C  
ATOM   2746  CE  LYS A 481      61.721  31.608  58.470  1.00  0.00           C  
ATOM   2747  NZ  LYS A 481      60.486  31.886  59.252  1.00  0.00           N1+
ATOM   2748  H   LYS A 481      66.930  31.729  58.439  1.00  0.00           H  
ATOM   2749  HA  LYS A 481      66.115  29.237  57.370  1.00  0.00           H  
ATOM   2750 1HB  LYS A 481      64.901  30.352  59.187  1.00  0.00           H  
ATOM   2751 2HB  LYS A 481      64.450  31.672  58.118  1.00  0.00           H  
ATOM   2752 1HG  LYS A 481      63.100  30.131  56.757  1.00  0.00           H  
ATOM   2753 2HG  LYS A 481      63.570  28.787  57.808  1.00  0.00           H  
ATOM   2754 1HD  LYS A 481      61.433  29.488  58.580  1.00  0.00           H  
ATOM   2755 2HD  LYS A 481      62.595  30.132  59.750  1.00  0.00           H  
ATOM   2756 1HE  LYS A 481      62.483  32.335  58.747  1.00  0.00           H  
ATOM   2757 2HE  LYS A 481      61.500  31.731  57.410  1.00  0.00           H  
ATOM   2758 1HZ  LYS A 481      60.170  32.826  59.059  1.00  0.00           H  
ATOM   2759 2HZ  LYS A 481      59.765  31.229  58.990  1.00  0.00           H  
ATOM   2760 3HZ  LYS A 481      60.683  31.794  60.238  1.00  0.00           H  
ATOM   2761  N   GLU A 482      65.463  31.811  55.417  1.00  0.00           N  
ATOM   2762  CA  GLU A 482      65.135  32.185  54.047  1.00  0.00           C  
ATOM   2763  C   GLU A 482      66.105  31.554  53.056  1.00  0.00           C  
ATOM   2764  O   GLU A 482      65.691  30.936  52.076  1.00  0.00           O  
ATOM   2765  CB  GLU A 482      65.151  33.708  53.892  1.00  0.00           C  
ATOM   2766  CG  GLU A 482      64.782  34.202  52.501  1.00  0.00           C  
ATOM   2767  CD  GLU A 482      64.783  35.701  52.393  1.00  0.00           C  
ATOM   2768  OE1 GLU A 482      65.040  36.349  53.380  1.00  0.00           O  
ATOM   2769  OE2 GLU A 482      64.526  36.200  51.323  1.00  0.00           O1-
ATOM   2770  H   GLU A 482      65.658  32.536  56.092  1.00  0.00           H  
ATOM   2771  HA  GLU A 482      64.133  31.822  53.819  1.00  0.00           H  
ATOM   2772 1HB  GLU A 482      64.454  34.153  54.601  1.00  0.00           H  
ATOM   2773 2HB  GLU A 482      66.146  34.087  54.129  1.00  0.00           H  
ATOM   2774 1HG  GLU A 482      65.494  33.798  51.782  1.00  0.00           H  
ATOM   2775 2HG  GLU A 482      63.794  33.824  52.243  1.00  0.00           H  
ATOM   2776  N   GLU A 483      67.393  31.727  53.340  1.00  0.00           N  
ATOM   2777  CA  GLU A 483      68.455  31.455  52.385  1.00  0.00           C  
ATOM   2778  C   GLU A 483      68.470  29.989  52.003  1.00  0.00           C  
ATOM   2779  O   GLU A 483      69.040  29.610  50.980  1.00  0.00           O  
ATOM   2780  CB  GLU A 483      69.814  31.857  52.963  1.00  0.00           C  
ATOM   2781  CG  GLU A 483      70.053  33.359  53.020  1.00  0.00           C  
ATOM   2782  CD  GLU A 483      71.379  33.718  53.631  1.00  0.00           C  
ATOM   2783  OE1 GLU A 483      72.047  32.836  54.116  1.00  0.00           O  
ATOM   2784  OE2 GLU A 483      71.725  34.876  53.614  1.00  0.00           O1-
ATOM   2785  H   GLU A 483      67.635  32.062  54.262  1.00  0.00           H  
ATOM   2786  HA  GLU A 483      68.270  32.043  51.486  1.00  0.00           H  
ATOM   2787 1HB  GLU A 483      69.910  31.464  53.975  1.00  0.00           H  
ATOM   2788 2HB  GLU A 483      70.610  31.415  52.363  1.00  0.00           H  
ATOM   2789 1HG  GLU A 483      70.012  33.762  52.009  1.00  0.00           H  
ATOM   2790 2HG  GLU A 483      69.255  33.822  53.599  1.00  0.00           H  
ATOM   2791  N   GLY A 484      67.840  29.171  52.832  1.00  0.00           N  
ATOM   2792  CA  GLY A 484      67.896  27.729  52.681  1.00  0.00           C  
ATOM   2793  C   GLY A 484      69.150  27.161  53.327  1.00  0.00           C  
ATOM   2794  O   GLY A 484      69.794  26.268  52.775  1.00  0.00           O  
ATOM   2795  H   GLY A 484      67.304  29.562  53.595  1.00  0.00           H  
ATOM   2796 1HA  GLY A 484      67.012  27.281  53.133  1.00  0.00           H  
ATOM   2797 2HA  GLY A 484      67.879  27.474  51.621  1.00  0.00           H  
ATOM   2798  N   ALA A 485      69.487  27.688  54.499  1.00  0.00           N  
ATOM   2799  CA  ALA A 485      70.528  27.104  55.332  1.00  0.00           C  
ATOM   2800  C   ALA A 485      69.992  25.882  56.072  1.00  0.00           C  
ATOM   2801  O   ALA A 485      68.939  25.942  56.707  1.00  0.00           O  
ATOM   2802  CB  ALA A 485      71.067  28.133  56.315  1.00  0.00           C  
ATOM   2803  H   ALA A 485      69.006  28.516  54.821  1.00  0.00           H  
ATOM   2804  HA  ALA A 485      71.340  26.779  54.680  1.00  0.00           H  
ATOM   2805 1HB  ALA A 485      71.840  27.676  56.932  1.00  0.00           H  
ATOM   2806 2HB  ALA A 485      71.490  28.974  55.766  1.00  0.00           H  
ATOM   2807 3HB  ALA A 485      70.257  28.486  56.952  1.00  0.00           H  
ATOM   2808  N   PRO A 486      70.723  24.779  55.983  1.00  0.00           N  
ATOM   2809  CA  PRO A 486      70.273  23.507  56.539  1.00  0.00           C  
ATOM   2810  C   PRO A 486      70.252  23.532  58.059  1.00  0.00           C  
ATOM   2811  O   PRO A 486      70.991  24.291  58.687  1.00  0.00           O  
ATOM   2812  CB  PRO A 486      71.312  22.515  56.008  1.00  0.00           C  
ATOM   2813  CG  PRO A 486      72.519  23.351  55.752  1.00  0.00           C  
ATOM   2814  CD  PRO A 486      71.971  24.646  55.217  1.00  0.00           C  
ATOM   2815  HA  PRO A 486      69.271  23.276  56.147  1.00  0.00           H  
ATOM   2816 1HB  PRO A 486      71.490  21.723  56.751  1.00  0.00           H  
ATOM   2817 2HB  PRO A 486      70.933  22.023  55.100  1.00  0.00           H  
ATOM   2818 1HG  PRO A 486      73.092  23.485  56.682  1.00  0.00           H  
ATOM   2819 2HG  PRO A 486      73.187  22.846  55.038  1.00  0.00           H  
ATOM   2820 1HD  PRO A 486      72.683  25.459  55.422  1.00  0.00           H  
ATOM   2821 2HD  PRO A 486      71.792  24.551  54.136  1.00  0.00           H  
ATOM   2822  N   PRO A 487      69.288  22.580  58.485  1.00  0.00           N  
ATOM   2823  CA  PRO A 487      68.928  22.662  59.894  1.00  0.00           C  
ATOM   2824  C   PRO A 487      70.168  22.778  60.753  1.00  0.00           C  
ATOM   2825  O   PRO A 487      70.143  23.398  61.815  1.00  0.00           O  
ATOM   2826  CB  PRO A 487      68.188  21.344  60.145  1.00  0.00           C  
ATOM   2827  CG  PRO A 487      67.434  21.101  58.882  1.00  0.00           C  
ATOM   2828  CD  PRO A 487      68.355  21.593  57.797  1.00  0.00           C  
ATOM   2829  HA  PRO A 487      68.262  23.523  60.048  1.00  0.00           H  
ATOM   2830 1HB  PRO A 487      68.909  20.545  60.373  1.00  0.00           H  
ATOM   2831 2HB  PRO A 487      67.531  21.444  61.022  1.00  0.00           H  
ATOM   2832 1HG  PRO A 487      67.195  20.032  58.783  1.00  0.00           H  
ATOM   2833 2HG  PRO A 487      66.476  21.641  58.902  1.00  0.00           H  
ATOM   2834 1HD  PRO A 487      68.926  20.746  57.389  1.00  0.00           H  
ATOM   2835 2HD  PRO A 487      67.764  22.079  57.007  1.00  0.00           H  
ATOM   2836  N   GLU A 488      71.261  22.179  60.292  1.00  0.00           N  
ATOM   2837  CA  GLU A 488      72.468  22.122  61.107  1.00  0.00           C  
ATOM   2838  C   GLU A 488      72.994  23.519  61.412  1.00  0.00           C  
ATOM   2839  O   GLU A 488      73.326  23.832  62.555  1.00  0.00           O  
ATOM   2840  CB  GLU A 488      73.549  21.302  60.400  1.00  0.00           C  
ATOM   2841  CG  GLU A 488      73.278  19.805  60.361  1.00  0.00           C  
ATOM   2842  CD  GLU A 488      72.292  19.417  59.295  1.00  0.00           C  
ATOM   2843  OE1 GLU A 488      71.843  20.283  58.584  1.00  0.00           O  
ATOM   2844  OE2 GLU A 488      71.986  18.252  59.193  1.00  0.00           O1-
ATOM   2845  H   GLU A 488      71.266  21.757  59.375  1.00  0.00           H  
ATOM   2846  HA  GLU A 488      72.224  21.638  62.053  1.00  0.00           H  
ATOM   2847 1HB  GLU A 488      73.656  21.650  59.373  1.00  0.00           H  
ATOM   2848 2HB  GLU A 488      74.506  21.456  60.899  1.00  0.00           H  
ATOM   2849 1HG  GLU A 488      74.216  19.281  60.181  1.00  0.00           H  
ATOM   2850 2HG  GLU A 488      72.899  19.490  61.333  1.00  0.00           H  
ATOM   2851  N   GLN A 489      73.067  24.357  60.381  1.00  0.00           N  
ATOM   2852  CA  GLN A 489      73.549  25.724  60.538  1.00  0.00           C  
ATOM   2853  C   GLN A 489      72.619  26.540  61.425  1.00  0.00           C  
ATOM   2854  O   GLN A 489      73.072  27.321  62.262  1.00  0.00           O  
ATOM   2855  CB  GLN A 489      73.695  26.400  59.172  1.00  0.00           C  
ATOM   2856  CG  GLN A 489      74.374  27.758  59.219  1.00  0.00           C  
ATOM   2857  CD  GLN A 489      74.509  28.385  57.845  1.00  0.00           C  
ATOM   2858  NE2 GLN A 489      74.738  29.693  57.812  1.00  0.00           N  
ATOM   2859  OE1 GLN A 489      74.409  27.701  56.823  1.00  0.00           O  
ATOM   2860  H   GLN A 489      72.781  24.039  59.467  1.00  0.00           H  
ATOM   2861  HA  GLN A 489      74.527  25.692  61.018  1.00  0.00           H  
ATOM   2862 1HB  GLN A 489      74.272  25.757  58.508  1.00  0.00           H  
ATOM   2863 2HB  GLN A 489      72.710  26.532  58.725  1.00  0.00           H  
ATOM   2864 1HG  GLN A 489      73.782  28.427  59.844  1.00  0.00           H  
ATOM   2865 2HG  GLN A 489      75.372  27.639  59.641  1.00  0.00           H  
ATOM   2866 1HE2 GLN A 489      74.837  30.162  56.934  1.00  0.00           H  
ATOM   2867 2HE2 GLN A 489      74.812  30.209  58.666  1.00  0.00           H  
ATOM   2868  N   ILE A 490      71.318  26.355  61.237  1.00  0.00           N  
ATOM   2869  CA  ILE A 490      70.322  27.072  62.022  1.00  0.00           C  
ATOM   2870  C   ILE A 490      70.393  26.687  63.494  1.00  0.00           C  
ATOM   2871  O   ILE A 490      70.278  27.538  64.375  1.00  0.00           O  
ATOM   2872  CB  ILE A 490      68.904  26.799  61.488  1.00  0.00           C  
ATOM   2873  CG1 ILE A 490      68.782  27.263  60.034  1.00  0.00           C  
ATOM   2874  CG2 ILE A 490      67.865  27.489  62.359  1.00  0.00           C  
ATOM   2875  CD1 ILE A 490      67.525  26.785  59.343  1.00  0.00           C  
ATOM   2876  H   ILE A 490      71.011  25.700  60.532  1.00  0.00           H  
ATOM   2877  HA  ILE A 490      70.521  28.140  61.941  1.00  0.00           H  
ATOM   2878  HB  ILE A 490      68.713  25.726  61.493  1.00  0.00           H  
ATOM   2879 1HG1 ILE A 490      68.799  28.352  59.997  1.00  0.00           H  
ATOM   2880 2HG1 ILE A 490      69.640  26.905  59.465  1.00  0.00           H  
ATOM   2881 1HG2 ILE A 490      66.869  27.287  61.967  1.00  0.00           H  
ATOM   2882 2HG2 ILE A 490      67.938  27.113  63.378  1.00  0.00           H  
ATOM   2883 3HG2 ILE A 490      68.044  28.565  62.355  1.00  0.00           H  
ATOM   2884 1HD1 ILE A 490      67.511  27.154  58.317  1.00  0.00           H  
ATOM   2885 2HD1 ILE A 490      67.506  25.695  59.337  1.00  0.00           H  
ATOM   2886 3HD1 ILE A 490      66.653  27.161  59.875  1.00  0.00           H  
ATOM   2887  N   GLU A 491      70.584  25.399  63.752  1.00  0.00           N  
ATOM   2888  CA  GLU A 491      70.671  24.896  65.119  1.00  0.00           C  
ATOM   2889  C   GLU A 491      71.898  25.452  65.831  1.00  0.00           C  
ATOM   2890  O   GLU A 491      71.834  25.814  67.006  1.00  0.00           O  
ATOM   2891  CB  GLU A 491      70.716  23.366  65.125  1.00  0.00           C  
ATOM   2892  CG  GLU A 491      71.092  22.754  66.467  1.00  0.00           C  
ATOM   2893  CD  GLU A 491      72.576  22.575  66.632  1.00  0.00           C  
ATOM   2894  OE1 GLU A 491      73.253  22.437  65.642  1.00  0.00           O  
ATOM   2895  OE2 GLU A 491      73.033  22.576  67.751  1.00  0.00           O1-
ATOM   2896  H   GLU A 491      70.672  24.750  62.983  1.00  0.00           H  
ATOM   2897  HA  GLU A 491      69.785  25.222  65.665  1.00  0.00           H  
ATOM   2898 1HB  GLU A 491      69.740  22.973  64.840  1.00  0.00           H  
ATOM   2899 2HB  GLU A 491      71.437  23.021  64.385  1.00  0.00           H  
ATOM   2900 1HG  GLU A 491      70.724  23.398  67.265  1.00  0.00           H  
ATOM   2901 2HG  GLU A 491      70.602  21.786  66.563  1.00  0.00           H  
ATOM   2902  N   ARG A 492      73.014  25.517  65.115  1.00  0.00           N  
ATOM   2903  CA  ARG A 492      74.258  26.030  65.678  1.00  0.00           C  
ATOM   2904  C   ARG A 492      74.132  27.506  66.034  1.00  0.00           C  
ATOM   2905  O   ARG A 492      74.618  27.947  67.075  1.00  0.00           O  
ATOM   2906  CB  ARG A 492      75.408  25.844  64.699  1.00  0.00           C  
ATOM   2907  CG  ARG A 492      75.857  24.404  64.506  1.00  0.00           C  
ATOM   2908  CD  ARG A 492      76.735  23.950  65.614  1.00  0.00           C  
ATOM   2909  NE  ARG A 492      75.970  23.400  66.722  1.00  0.00           N  
ATOM   2910  CZ  ARG A 492      76.452  23.215  67.967  1.00  0.00           C  
ATOM   2911  NH1 ARG A 492      77.694  23.541  68.246  1.00  0.00           N1+
ATOM   2912  NH2 ARG A 492      75.674  22.707  68.907  1.00  0.00           N  
ATOM   2913  H   ARG A 492      73.001  25.204  64.155  1.00  0.00           H  
ATOM   2914  HA  ARG A 492      74.483  25.472  66.587  1.00  0.00           H  
ATOM   2915 1HB  ARG A 492      75.120  26.233  63.723  1.00  0.00           H  
ATOM   2916 2HB  ARG A 492      76.271  26.417  65.038  1.00  0.00           H  
ATOM   2917 1HG  ARG A 492      74.984  23.752  64.471  1.00  0.00           H  
ATOM   2918 2HG  ARG A 492      76.412  24.318  63.571  1.00  0.00           H  
ATOM   2919 1HD  ARG A 492      77.411  23.177  65.250  1.00  0.00           H  
ATOM   2920 2HD  ARG A 492      77.316  24.793  65.987  1.00  0.00           H  
ATOM   2921  HE  ARG A 492      75.010  23.138  66.546  1.00  0.00           H  
ATOM   2922 1HH1 ARG A 492      78.289  23.929  67.527  1.00  0.00           H  
ATOM   2923 2HH1 ARG A 492      78.055  23.402  69.179  1.00  0.00           H  
ATOM   2924 1HH2 ARG A 492      74.719  22.457  68.692  1.00  0.00           H  
ATOM   2925 2HH2 ARG A 492      76.035  22.569  69.839  1.00  0.00           H  
ATOM   2926  N   VAL A 493      73.478  28.267  65.165  1.00  0.00           N  
ATOM   2927  CA  VAL A 493      73.288  29.696  65.387  1.00  0.00           C  
ATOM   2928  C   VAL A 493      72.417  29.952  66.610  1.00  0.00           C  
ATOM   2929  O   VAL A 493      72.688  30.857  67.399  1.00  0.00           O  
ATOM   2930  CB  VAL A 493      72.638  30.346  64.151  1.00  0.00           C  
ATOM   2931  CG1 VAL A 493      72.125  31.738  64.490  1.00  0.00           C  
ATOM   2932  CG2 VAL A 493      73.641  30.405  63.009  1.00  0.00           C  
ATOM   2933  H   VAL A 493      73.102  27.845  64.328  1.00  0.00           H  
ATOM   2934  HA  VAL A 493      74.265  30.153  65.551  1.00  0.00           H  
ATOM   2935  HB  VAL A 493      71.777  29.750  63.849  1.00  0.00           H  
ATOM   2936 1HG1 VAL A 493      71.668  32.183  63.606  1.00  0.00           H  
ATOM   2937 2HG1 VAL A 493      71.382  31.668  65.285  1.00  0.00           H  
ATOM   2938 3HG1 VAL A 493      72.955  32.361  64.822  1.00  0.00           H  
ATOM   2939 1HG2 VAL A 493      73.174  30.865  62.139  1.00  0.00           H  
ATOM   2940 2HG2 VAL A 493      74.505  30.996  63.313  1.00  0.00           H  
ATOM   2941 3HG2 VAL A 493      73.963  29.395  62.756  1.00  0.00           H  
ATOM   2942  N   ALA A 494      71.370  29.150  66.762  1.00  0.00           N  
ATOM   2943  CA  ALA A 494      70.455  29.288  67.891  1.00  0.00           C  
ATOM   2944  C   ALA A 494      71.160  28.991  69.209  1.00  0.00           C  
ATOM   2945  O   ALA A 494      70.945  29.678  70.208  1.00  0.00           O  
ATOM   2946  CB  ALA A 494      69.253  28.372  67.715  1.00  0.00           C  
ATOM   2947  H   ALA A 494      71.201  28.425  66.079  1.00  0.00           H  
ATOM   2948  HA  ALA A 494      70.110  30.322  67.922  1.00  0.00           H  
ATOM   2949 1HB  ALA A 494      68.581  28.487  68.566  1.00  0.00           H  
ATOM   2950 2HB  ALA A 494      68.726  28.636  66.798  1.00  0.00           H  
ATOM   2951 3HB  ALA A 494      69.589  27.339  67.656  1.00  0.00           H  
ATOM   2952  N   GLU A 495      72.001  27.964  69.206  1.00  0.00           N  
ATOM   2953  CA  GLU A 495      72.739  27.574  70.404  1.00  0.00           C  
ATOM   2954  C   GLU A 495      73.716  28.666  70.826  1.00  0.00           C  
ATOM   2955  O   GLU A 495      73.863  28.956  72.013  1.00  0.00           O  
ATOM   2956  CB  GLU A 495      73.493  26.265  70.164  1.00  0.00           C  
ATOM   2957  CG  GLU A 495      74.413  25.851  71.305  1.00  0.00           C  
ATOM   2958  CD  GLU A 495      75.068  24.518  71.074  1.00  0.00           C  
ATOM   2959  OE1 GLU A 495      74.364  23.548  70.932  1.00  0.00           O  
ATOM   2960  OE2 GLU A 495      76.276  24.470  71.039  1.00  0.00           O1-
ATOM   2961  H   GLU A 495      72.135  27.440  68.354  1.00  0.00           H  
ATOM   2962  HA  GLU A 495      72.026  27.421  71.214  1.00  0.00           H  
ATOM   2963 1HB  GLU A 495      72.779  25.457  70.001  1.00  0.00           H  
ATOM   2964 2HB  GLU A 495      74.099  26.353  69.262  1.00  0.00           H  
ATOM   2965 1HG  GLU A 495      75.188  26.608  71.425  1.00  0.00           H  
ATOM   2966 2HG  GLU A 495      73.836  25.812  72.227  1.00  0.00           H  
ATOM   2967  N   HIS A 496      74.380  29.268  69.848  1.00  0.00           N  
ATOM   2968  CA  HIS A 496      75.346  30.327  70.119  1.00  0.00           C  
ATOM   2969  C   HIS A 496      74.666  31.553  70.716  1.00  0.00           C  
ATOM   2970  O   HIS A 496      75.190  32.179  71.638  1.00  0.00           O  
ATOM   2971  CB  HIS A 496      76.090  30.722  68.839  1.00  0.00           C  
ATOM   2972  CG  HIS A 496      77.115  31.794  69.046  1.00  0.00           C  
ATOM   2973  CD2 HIS A 496      77.137  33.092  68.662  1.00  0.00           C  
ATOM   2974  ND1 HIS A 496      78.294  31.575  69.727  1.00  0.00           N  
ATOM   2975  CE1 HIS A 496      78.998  32.693  69.752  1.00  0.00           C  
ATOM   2976  NE2 HIS A 496      78.318  33.628  69.113  1.00  0.00           N  
ATOM   2977  H   HIS A 496      74.214  28.986  68.893  1.00  0.00           H  
ATOM   2978  HA  HIS A 496      76.082  29.973  70.841  1.00  0.00           H  
ATOM   2979 1HB  HIS A 496      76.591  29.846  68.425  1.00  0.00           H  
ATOM   2980 2HB  HIS A 496      75.375  31.072  68.096  1.00  0.00           H  
ATOM   2981  HD1 HIS A 496      78.620  30.697  70.077  1.00  0.00           H  
ATOM   2982  HD2 HIS A 496      76.433  33.712  68.107  1.00  0.00           H  
ATOM   2983  HE1 HIS A 496      79.969  32.727  70.246  1.00  0.00           H  
ATOM   2984  N   GLY A 497      73.495  31.891  70.186  1.00  0.00           N  
ATOM   2985  CA  GLY A 497      72.740  33.043  70.666  1.00  0.00           C  
ATOM   2986  C   GLY A 497      72.285  32.840  72.107  1.00  0.00           C  
ATOM   2987  O   GLY A 497      72.333  33.765  72.920  1.00  0.00           O  
ATOM   2988  H   GLY A 497      73.119  31.337  69.431  1.00  0.00           H  
ATOM   2989 1HA  GLY A 497      73.359  33.937  70.598  1.00  0.00           H  
ATOM   2990 2HA  GLY A 497      71.873  33.202  70.026  1.00  0.00           H  
ATOM   2991  N   LEU A 498      71.843  31.626  72.417  1.00  0.00           N  
ATOM   2992  CA  LEU A 498      71.378  31.303  73.759  1.00  0.00           C  
ATOM   2993  C   LEU A 498      72.511  31.395  74.774  1.00  0.00           C  
ATOM   2994  O   LEU A 498      72.324  31.891  75.885  1.00  0.00           O  
ATOM   2995  CB  LEU A 498      70.774  29.893  73.784  1.00  0.00           C  
ATOM   2996  CG  LEU A 498      69.372  29.759  73.176  1.00  0.00           C  
ATOM   2997  CD1 LEU A 498      69.060  28.288  72.935  1.00  0.00           C  
ATOM   2998  CD2 LEU A 498      68.350  30.389  74.111  1.00  0.00           C  
ATOM   2999  H   LEU A 498      71.828  30.910  71.705  1.00  0.00           H  
ATOM   3000  HA  LEU A 498      70.607  32.020  74.040  1.00  0.00           H  
ATOM   3001 1HB  LEU A 498      71.436  29.222  73.241  1.00  0.00           H  
ATOM   3002 2HB  LEU A 498      70.719  29.557  74.820  1.00  0.00           H  
ATOM   3003  HG  LEU A 498      69.343  30.268  72.212  1.00  0.00           H  
ATOM   3004 1HD1 LEU A 498      68.064  28.193  72.502  1.00  0.00           H  
ATOM   3005 2HD1 LEU A 498      69.795  27.869  72.248  1.00  0.00           H  
ATOM   3006 3HD1 LEU A 498      69.098  27.749  73.881  1.00  0.00           H  
ATOM   3007 1HD2 LEU A 498      67.354  30.294  73.678  1.00  0.00           H  
ATOM   3008 2HD2 LEU A 498      68.376  29.880  75.075  1.00  0.00           H  
ATOM   3009 3HD2 LEU A 498      68.586  31.444  74.251  1.00  0.00           H  
ATOM   3010  N   GLU A 499      73.687  30.913  74.384  1.00  0.00           N  
ATOM   3011  CA  GLU A 499      74.855  30.942  75.257  1.00  0.00           C  
ATOM   3012  C   GLU A 499      75.286  32.371  75.557  1.00  0.00           C  
ATOM   3013  O   GLU A 499      75.646  32.696  76.688  1.00  0.00           O  
ATOM   3014  CB  GLU A 499      76.015  30.174  74.621  1.00  0.00           C  
ATOM   3015  CG  GLU A 499      75.822  28.665  74.579  1.00  0.00           C  
ATOM   3016  CD  GLU A 499      76.954  27.948  73.896  1.00  0.00           C  
ATOM   3017  OE1 GLU A 499      77.810  28.608  73.357  1.00  0.00           O  
ATOM   3018  OE2 GLU A 499      76.962  26.740  73.913  1.00  0.00           O1-
ATOM   3019  H   GLU A 499      73.774  30.516  73.459  1.00  0.00           H  
ATOM   3020  HA  GLU A 499      74.594  30.463  76.200  1.00  0.00           H  
ATOM   3021 1HB  GLU A 499      76.164  30.520  73.598  1.00  0.00           H  
ATOM   3022 2HB  GLU A 499      76.933  30.378  75.172  1.00  0.00           H  
ATOM   3023 1HG  GLU A 499      75.734  28.292  75.599  1.00  0.00           H  
ATOM   3024 2HG  GLU A 499      74.891  28.442  74.059  1.00  0.00           H  
ATOM   3025  N   ARG A 500      75.246  33.222  74.534  1.00  0.00           N  
ATOM   3026  CA  ARG A 500      75.632  34.619  74.687  1.00  0.00           C  
ATOM   3027  C   ARG A 500      74.685  35.353  75.630  1.00  0.00           C  
ATOM   3028  O   ARG A 500      75.116  36.157  76.456  1.00  0.00           O  
ATOM   3029  CB  ARG A 500      75.646  35.321  73.338  1.00  0.00           C  
ATOM   3030  CG  ARG A 500      76.145  36.757  73.369  1.00  0.00           C  
ATOM   3031  CD  ARG A 500      76.232  37.338  72.004  1.00  0.00           C  
ATOM   3032  NE  ARG A 500      77.225  36.659  71.188  1.00  0.00           N  
ATOM   3033  CZ  ARG A 500      78.544  36.934  71.200  1.00  0.00           C  
ATOM   3034  NH1 ARG A 500      79.011  37.874  71.991  1.00  0.00           N1+
ATOM   3035  NH2 ARG A 500      79.367  36.258  70.418  1.00  0.00           N  
ATOM   3036  H   ARG A 500      74.940  32.892  73.630  1.00  0.00           H  
ATOM   3037  HA  ARG A 500      76.638  34.655  75.109  1.00  0.00           H  
ATOM   3038 1HB  ARG A 500      76.279  34.767  72.646  1.00  0.00           H  
ATOM   3039 2HB  ARG A 500      74.638  35.331  72.923  1.00  0.00           H  
ATOM   3040 1HG  ARG A 500      75.461  37.367  73.959  1.00  0.00           H  
ATOM   3041 2HG  ARG A 500      77.139  36.787  73.818  1.00  0.00           H  
ATOM   3042 1HD  ARG A 500      75.265  37.249  71.509  1.00  0.00           H  
ATOM   3043 2HD  ARG A 500      76.509  38.389  72.074  1.00  0.00           H  
ATOM   3044  HE  ARG A 500      76.903  35.928  70.566  1.00  0.00           H  
ATOM   3045 1HH1 ARG A 500      78.382  38.391  72.589  1.00  0.00           H  
ATOM   3046 2HH1 ARG A 500      80.000  38.080  72.000  1.00  0.00           H  
ATOM   3047 1HH2 ARG A 500      79.008  35.535  69.810  1.00  0.00           H  
ATOM   3048 2HH2 ARG A 500      80.355  36.464  70.428  1.00  0.00           H  
ATOM   3049  N   LEU A 501      73.393  35.069  75.498  1.00  0.00           N  
ATOM   3050  CA  LEU A 501      72.383  35.704  76.338  1.00  0.00           C  
ATOM   3051  C   LEU A 501      72.554  35.308  77.800  1.00  0.00           C  
ATOM   3052  O   LEU A 501      72.416  36.139  78.698  1.00  0.00           O  
ATOM   3053  CB  LEU A 501      70.978  35.319  75.858  1.00  0.00           C  
ATOM   3054  CG  LEU A 501      70.544  35.924  74.517  1.00  0.00           C  
ATOM   3055  CD1 LEU A 501      69.264  35.248  74.045  1.00  0.00           C  
ATOM   3056  CD2 LEU A 501      70.343  37.424  74.677  1.00  0.00           C  
ATOM   3057  H   LEU A 501      73.103  34.399  74.800  1.00  0.00           H  
ATOM   3058  HA  LEU A 501      72.497  36.784  76.259  1.00  0.00           H  
ATOM   3059 1HB  LEU A 501      70.927  34.236  75.765  1.00  0.00           H  
ATOM   3060 2HB  LEU A 501      70.256  35.632  76.612  1.00  0.00           H  
ATOM   3061  HG  LEU A 501      71.314  35.739  73.768  1.00  0.00           H  
ATOM   3062 1HD1 LEU A 501      68.956  35.677  73.092  1.00  0.00           H  
ATOM   3063 2HD1 LEU A 501      69.442  34.180  73.920  1.00  0.00           H  
ATOM   3064 3HD1 LEU A 501      68.478  35.402  74.783  1.00  0.00           H  
ATOM   3065 1HD2 LEU A 501      70.035  37.854  73.724  1.00  0.00           H  
ATOM   3066 2HD2 LEU A 501      69.572  37.610  75.425  1.00  0.00           H  
ATOM   3067 3HD2 LEU A 501      71.278  37.884  74.998  1.00  0.00           H  
ATOM   3068  N   LYS A 502      72.855  34.035  78.031  1.00  0.00           N  
ATOM   3069  CA  LYS A 502      73.045  33.529  79.385  1.00  0.00           C  
ATOM   3070  C   LYS A 502      74.257  34.170  80.048  1.00  0.00           C  
ATOM   3071  O   LYS A 502      74.219  34.515  81.229  1.00  0.00           O  
ATOM   3072  CB  LYS A 502      73.198  32.007  79.371  1.00  0.00           C  
ATOM   3073  CG  LYS A 502      73.245  31.367  80.752  1.00  0.00           C  
ATOM   3074  CD  LYS A 502      74.675  31.050  81.165  1.00  0.00           C  
ATOM   3075  CE  LYS A 502      75.234  29.878  80.371  1.00  0.00           C  
ATOM   3076  NZ  LYS A 502      76.617  29.529  80.794  1.00  0.00           N1+
ATOM   3077  H   LYS A 502      72.953  33.401  77.250  1.00  0.00           H  
ATOM   3078  HA  LYS A 502      72.166  33.786  79.977  1.00  0.00           H  
ATOM   3079 1HB  LYS A 502      72.365  31.563  78.825  1.00  0.00           H  
ATOM   3080 2HB  LYS A 502      74.114  31.738  78.846  1.00  0.00           H  
ATOM   3081 1HG  LYS A 502      72.807  32.047  81.484  1.00  0.00           H  
ATOM   3082 2HG  LYS A 502      72.664  30.446  80.746  1.00  0.00           H  
ATOM   3083 1HD  LYS A 502      75.305  31.924  80.999  1.00  0.00           H  
ATOM   3084 2HD  LYS A 502      74.700  30.802  82.226  1.00  0.00           H  
ATOM   3085 1HE  LYS A 502      74.594  29.008  80.508  1.00  0.00           H  
ATOM   3086 2HE  LYS A 502      75.245  30.130  79.311  1.00  0.00           H  
ATOM   3087 1HZ  LYS A 502      76.951  28.750  80.245  1.00  0.00           H  
ATOM   3088 2HZ  LYS A 502      77.224  30.324  80.653  1.00  0.00           H  
ATOM   3089 3HZ  LYS A 502      76.616  29.275  81.772  1.00  0.00           H  
ATOM   3090  N   GLU A 503      75.330  34.326  79.281  1.00  0.00           N  
ATOM   3091  CA  GLU A 503      76.556  34.928  79.793  1.00  0.00           C  
ATOM   3092  C   GLU A 503      76.337  36.387  80.175  1.00  0.00           C  
ATOM   3093  O   GLU A 503      76.838  36.852  81.199  1.00  0.00           O  
ATOM   3094  CB  GLU A 503      77.675  34.825  78.754  1.00  0.00           C  
ATOM   3095  CG  GLU A 503      78.226  33.420  78.562  1.00  0.00           C  
ATOM   3096  CD  GLU A 503      78.922  32.892  79.786  1.00  0.00           C  
ATOM   3097  OE1 GLU A 503      79.915  33.459  80.173  1.00  0.00           O  
ATOM   3098  OE2 GLU A 503      78.460  31.919  80.334  1.00  0.00           O1-
ATOM   3099  H   GLU A 503      75.297  34.021  78.319  1.00  0.00           H  
ATOM   3100  HA  GLU A 503      76.859  34.385  80.689  1.00  0.00           H  
ATOM   3101 1HB  GLU A 503      77.308  35.176  77.789  1.00  0.00           H  
ATOM   3102 2HB  GLU A 503      78.502  35.472  79.046  1.00  0.00           H  
ATOM   3103 1HG  GLU A 503      77.405  32.750  78.307  1.00  0.00           H  
ATOM   3104 2HG  GLU A 503      78.926  33.427  77.727  1.00  0.00           H  
ATOM   3105  N   ILE A 504      75.586  37.104  79.348  1.00  0.00           N  
ATOM   3106  CA  ILE A 504      75.298  38.511  79.597  1.00  0.00           C  
ATOM   3107  C   ILE A 504      74.469  38.688  80.863  1.00  0.00           C  
ATOM   3108  O   ILE A 504      74.708  39.603  81.650  1.00  0.00           O  
ATOM   3109  CB  ILE A 504      74.556  39.139  78.403  1.00  0.00           C  
ATOM   3110  CG1 ILE A 504      75.478  39.221  77.184  1.00  0.00           C  
ATOM   3111  CG2 ILE A 504      74.029  40.517  78.770  1.00  0.00           C  
ATOM   3112  CD1 ILE A 504      74.755  39.522  75.891  1.00  0.00           C  
ATOM   3113  H   ILE A 504      75.204  36.663  78.523  1.00  0.00           H  
ATOM   3114  HA  ILE A 504      76.242  39.038  79.731  1.00  0.00           H  
ATOM   3115  HB  ILE A 504      73.717  38.503  78.121  1.00  0.00           H  
ATOM   3116 1HG1 ILE A 504      76.226  39.996  77.346  1.00  0.00           H  
ATOM   3117 2HG1 ILE A 504      76.009  38.276  77.065  1.00  0.00           H  
ATOM   3118 1HG2 ILE A 504      73.507  40.947  77.915  1.00  0.00           H  
ATOM   3119 2HG2 ILE A 504      73.340  40.432  79.610  1.00  0.00           H  
ATOM   3120 3HG2 ILE A 504      74.862  41.163  79.049  1.00  0.00           H  
ATOM   3121 1HD1 ILE A 504      75.475  39.565  75.073  1.00  0.00           H  
ATOM   3122 2HD1 ILE A 504      74.024  38.738  75.691  1.00  0.00           H  
ATOM   3123 3HD1 ILE A 504      74.246  40.481  75.974  1.00  0.00           H  
ATOM   3124  N   ALA A 505      73.494  37.806  81.053  1.00  0.00           N  
ATOM   3125  CA  ALA A 505      72.625  37.863  82.223  1.00  0.00           C  
ATOM   3126  C   ALA A 505      73.412  37.608  83.503  1.00  0.00           C  
ATOM   3127  O   ALA A 505      73.194  38.268  84.519  1.00  0.00           O  
ATOM   3128  CB  ALA A 505      71.490  36.858  82.091  1.00  0.00           C  
ATOM   3129  H   ALA A 505      73.350  37.078  80.368  1.00  0.00           H  
ATOM   3130  HA  ALA A 505      72.203  38.866  82.284  1.00  0.00           H  
ATOM   3131 1HB  ALA A 505      70.852  36.912  82.973  1.00  0.00           H  
ATOM   3132 2HB  ALA A 505      70.902  37.088  81.203  1.00  0.00           H  
ATOM   3133 3HB  ALA A 505      71.902  35.854  82.003  1.00  0.00           H  
ATOM   3134  N   LYS A 506      74.330  36.648  83.449  1.00  0.00           N  
ATOM   3135  CA  LYS A 506      75.149  36.305  84.604  1.00  0.00           C  
ATOM   3136  C   LYS A 506      76.058  37.461  84.997  1.00  0.00           C  
ATOM   3137  O   LYS A 506      76.238  37.746  86.181  1.00  0.00           O  
ATOM   3138  CB  LYS A 506      75.982  35.055  84.317  1.00  0.00           C  
ATOM   3139  CG  LYS A 506      76.794  34.553  85.504  1.00  0.00           C  
ATOM   3140  CD  LYS A 506      77.490  33.239  85.182  1.00  0.00           C  
ATOM   3141  CE  LYS A 506      78.303  32.738  86.366  1.00  0.00           C  
ATOM   3142  NZ  LYS A 506      78.980  31.446  86.070  1.00  0.00           N1+
ATOM   3143  H   LYS A 506      74.462  36.143  82.585  1.00  0.00           H  
ATOM   3144  HA  LYS A 506      74.489  36.098  85.447  1.00  0.00           H  
ATOM   3145 1HB  LYS A 506      75.326  34.246  83.995  1.00  0.00           H  
ATOM   3146 2HB  LYS A 506      76.675  35.259  83.500  1.00  0.00           H  
ATOM   3147 1HG  LYS A 506      77.545  35.297  85.771  1.00  0.00           H  
ATOM   3148 2HG  LYS A 506      76.135  34.405  86.359  1.00  0.00           H  
ATOM   3149 1HD  LYS A 506      76.745  32.487  84.919  1.00  0.00           H  
ATOM   3150 2HD  LYS A 506      78.155  33.379  84.330  1.00  0.00           H  
ATOM   3151 1HE  LYS A 506      79.058  33.478  86.628  1.00  0.00           H  
ATOM   3152 2HE  LYS A 506      77.648  32.601  87.226  1.00  0.00           H  
ATOM   3153 1HZ  LYS A 506      79.507  31.148  86.879  1.00  0.00           H  
ATOM   3154 2HZ  LYS A 506      78.286  30.747  85.844  1.00  0.00           H  
ATOM   3155 3HZ  LYS A 506      79.605  31.565  85.286  1.00  0.00           H  
ATOM   3156  N   GLU A 507      76.630  38.124  83.998  1.00  0.00           N  
ATOM   3157  CA  GLU A 507      77.523  39.251  84.236  1.00  0.00           C  
ATOM   3158  C   GLU A 507      76.781  40.413  84.882  1.00  0.00           C  
ATOM   3159  O   GLU A 507      77.298  41.066  85.788  1.00  0.00           O  
ATOM   3160  CB  GLU A 507      78.166  39.708  82.925  1.00  0.00           C  
ATOM   3161  CG  GLU A 507      79.227  38.762  82.380  1.00  0.00           C  
ATOM   3162  CD  GLU A 507      79.773  39.198  81.049  1.00  0.00           C  
ATOM   3163  OE1 GLU A 507      79.259  40.142  80.498  1.00  0.00           O  
ATOM   3164  OE2 GLU A 507      80.705  38.586  80.583  1.00  0.00           O1-
ATOM   3165  H   GLU A 507      76.441  37.839  83.048  1.00  0.00           H  
ATOM   3166  HA  GLU A 507      78.311  38.930  84.918  1.00  0.00           H  
ATOM   3167 1HB  GLU A 507      77.396  39.821  82.162  1.00  0.00           H  
ATOM   3168 2HB  GLU A 507      78.630  40.684  83.068  1.00  0.00           H  
ATOM   3169 1HG  GLU A 507      80.048  38.703  83.095  1.00  0.00           H  
ATOM   3170 2HG  GLU A 507      78.795  37.767  82.283  1.00  0.00           H  
ATOM   3171  N   ILE A 508      75.564  40.668  84.411  1.00  0.00           N  
ATOM   3172  CA  ILE A 508      74.748  41.752  84.940  1.00  0.00           C  
ATOM   3173  C   ILE A 508      74.379  41.502  86.399  1.00  0.00           C  
ATOM   3174  O   ILE A 508      74.398  42.419  87.219  1.00  0.00           O  
ATOM   3175  CB  ILE A 508      73.465  41.929  84.108  1.00  0.00           C  
ATOM   3176  CG1 ILE A 508      73.805  42.440  82.705  1.00  0.00           C  
ATOM   3177  CG2 ILE A 508      72.505  42.880  84.805  1.00  0.00           C  
ATOM   3178  CD1 ILE A 508      72.663  42.331  81.722  1.00  0.00           C  
ATOM   3179  H   ILE A 508      75.196  40.093  83.666  1.00  0.00           H  
ATOM   3180  HA  ILE A 508      75.323  42.675  84.888  1.00  0.00           H  
ATOM   3181  HB  ILE A 508      72.977  40.963  83.981  1.00  0.00           H  
ATOM   3182 1HG1 ILE A 508      74.108  43.485  82.762  1.00  0.00           H  
ATOM   3183 2HG1 ILE A 508      74.650  41.877  82.308  1.00  0.00           H  
ATOM   3184 1HG2 ILE A 508      71.604  42.995  84.203  1.00  0.00           H  
ATOM   3185 2HG2 ILE A 508      72.240  42.477  85.782  1.00  0.00           H  
ATOM   3186 3HG2 ILE A 508      72.983  43.852  84.932  1.00  0.00           H  
ATOM   3187 1HD1 ILE A 508      72.980  42.711  80.751  1.00  0.00           H  
ATOM   3188 2HD1 ILE A 508      72.366  41.286  81.622  1.00  0.00           H  
ATOM   3189 3HD1 ILE A 508      71.817  42.916  82.081  1.00  0.00           H  
ATOM   3190  N   SER A 509      74.044  40.255  86.713  1.00  0.00           N  
ATOM   3191  CA  SER A 509      73.671  39.882  88.072  1.00  0.00           C  
ATOM   3192  C   SER A 509      74.782  40.213  89.059  1.00  0.00           C  
ATOM   3193  O   SER A 509      74.524  40.714  90.153  1.00  0.00           O  
ATOM   3194  CB  SER A 509      73.348  38.402  88.137  1.00  0.00           C  
ATOM   3195  OG  SER A 509      72.991  38.023  89.437  1.00  0.00           O  
ATOM   3196  H   SER A 509      74.049  39.548  85.993  1.00  0.00           H  
ATOM   3197  HA  SER A 509      72.782  40.449  88.354  1.00  0.00           H  
ATOM   3198 1HB  SER A 509      72.530  38.178  87.452  1.00  0.00           H  
ATOM   3199 2HB  SER A 509      74.213  37.827  87.812  1.00  0.00           H  
ATOM   3200  HG  SER A 509      72.810  37.081  89.398  1.00  0.00           H  
ATOM   3201  N   LYS A 510      76.012  39.932  88.674  1.00  0.00           N  
ATOM   3202  CA  LYS A 510      77.137  40.210  89.547  1.00  0.00           C  
ATOM   3203  C   LYS A 510      77.213  41.695  89.888  1.00  0.00           C  
ATOM   3204  O   LYS A 510      77.606  42.069  90.993  1.00  0.00           O  
ATOM   3205  CB  LYS A 510      78.443  39.748  88.898  1.00  0.00           C  
ATOM   3206  CG  LYS A 510      78.615  38.236  88.838  1.00  0.00           C  
ATOM   3207  CD  LYS A 510      79.936  37.856  88.186  1.00  0.00           C  
ATOM   3208  CE  LYS A 510      80.116  36.345  88.139  1.00  0.00           C  
ATOM   3209  NZ  LYS A 510      81.393  35.958  87.481  1.00  0.00           N1+
ATOM   3210  H   LYS A 510      76.183  39.521  87.767  1.00  0.00           H  
ATOM   3211  HA  LYS A 510      76.997  39.660  90.478  1.00  0.00           H  
ATOM   3212 1HB  LYS A 510      78.499  40.132  87.879  1.00  0.00           H  
ATOM   3213 2HB  LYS A 510      79.289  40.159  89.450  1.00  0.00           H  
ATOM   3214 1HG  LYS A 510      78.587  37.826  89.849  1.00  0.00           H  
ATOM   3215 2HG  LYS A 510      77.797  37.799  88.266  1.00  0.00           H  
ATOM   3216 1HD  LYS A 510      79.966  38.249  87.169  1.00  0.00           H  
ATOM   3217 2HD  LYS A 510      80.759  38.292  88.750  1.00  0.00           H  
ATOM   3218 1HE  LYS A 510      80.107  35.946  89.152  1.00  0.00           H  
ATOM   3219 2HE  LYS A 510      79.289  35.897  87.588  1.00  0.00           H  
ATOM   3220 1HZ  LYS A 510      81.475  34.951  87.470  1.00  0.00           H  
ATOM   3221 2HZ  LYS A 510      81.404  36.307  86.533  1.00  0.00           H  
ATOM   3222 3HZ  LYS A 510      82.169  36.352  87.994  1.00  0.00           H  
ATOM   3223  N   GLU A 511      76.833  42.531  88.929  1.00  0.00           N  
ATOM   3224  CA  GLU A 511      76.944  43.979  89.069  1.00  0.00           C  
ATOM   3225  C   GLU A 511      75.953  44.566  90.074  1.00  0.00           C  
ATOM   3226  O   GLU A 511      76.271  45.512  90.795  1.00  0.00           O  
ATOM   3227  CB  GLU A 511      76.743  44.647  87.707  1.00  0.00           C  
ATOM   3228  CG  GLU A 511      77.892  44.442  86.730  1.00  0.00           C  
ATOM   3229  CD  GLU A 511      77.649  45.091  85.396  1.00  0.00           C  
ATOM   3230  OE1 GLU A 511      76.560  45.564  85.176  1.00  0.00           O  
ATOM   3231  OE2 GLU A 511      78.554  45.113  84.595  1.00  0.00           O1-
ATOM   3232  H   GLU A 511      76.454  42.147  88.075  1.00  0.00           H  
ATOM   3233  HA  GLU A 511      77.945  44.216  89.430  1.00  0.00           H  
ATOM   3234 1HB  GLU A 511      75.836  44.260  87.242  1.00  0.00           H  
ATOM   3235 2HB  GLU A 511      76.608  45.720  87.844  1.00  0.00           H  
ATOM   3236 1HG  GLU A 511      78.802  44.857  87.163  1.00  0.00           H  
ATOM   3237 2HG  GLU A 511      78.046  43.373  86.586  1.00  0.00           H  
ATOM   3238  N   VAL A 512      74.749  44.003  90.121  1.00  0.00           N  
ATOM   3239  CA  VAL A 512      73.642  44.657  90.814  1.00  0.00           C  
ATOM   3240  C   VAL A 512      72.915  43.708  91.753  1.00  0.00           C  
ATOM   3241  O   VAL A 512      72.989  42.489  91.599  1.00  0.00           O  
ATOM   3242  CB  VAL A 512      72.637  45.222  89.793  1.00  0.00           C  
ATOM   3243  CG1 VAL A 512      73.317  46.230  88.879  1.00  0.00           C  
ATOM   3244  CG2 VAL A 512      72.027  44.087  88.984  1.00  0.00           C  
ATOM   3245  H   VAL A 512      74.591  43.111  89.674  1.00  0.00           H  
ATOM   3246  HA  VAL A 512      74.043  45.482  91.404  1.00  0.00           H  
ATOM   3247  HB  VAL A 512      71.849  45.752  90.327  1.00  0.00           H  
ATOM   3248 1HG1 VAL A 512      72.591  46.620  88.163  1.00  0.00           H  
ATOM   3249 2HG1 VAL A 512      73.714  47.051  89.475  1.00  0.00           H  
ATOM   3250 3HG1 VAL A 512      74.130  45.744  88.341  1.00  0.00           H  
ATOM   3251 1HG2 VAL A 512      71.317  44.493  88.265  1.00  0.00           H  
ATOM   3252 2HG2 VAL A 512      72.816  43.552  88.454  1.00  0.00           H  
ATOM   3253 3HG2 VAL A 512      71.511  43.399  89.655  1.00  0.00           H  
ATOM   3254  N   ASP A 513      72.214  44.281  92.726  1.00  0.00           N  
ATOM   3255  CA  ASP A 513      71.414  43.502  93.667  1.00  0.00           C  
ATOM   3256  C   ASP A 513      69.927  43.722  93.420  1.00  0.00           C  
ATOM   3257  O   ASP A 513      69.092  43.384  94.260  1.00  0.00           O  
ATOM   3258  CB  ASP A 513      71.761  43.876  95.110  1.00  0.00           C  
ATOM   3259  CG  ASP A 513      71.531  45.350  95.412  1.00  0.00           C  
ATOM   3260  OD1 ASP A 513      71.121  46.061  94.525  1.00  0.00           O  
ATOM   3261  OD2 ASP A 513      71.768  45.751  96.526  1.00  0.00           O1-
ATOM   3262  H   ASP A 513      72.236  45.286  92.814  1.00  0.00           H  
ATOM   3263  HA  ASP A 513      71.636  42.445  93.518  1.00  0.00           H  
ATOM   3264 1HB  ASP A 513      71.157  43.281  95.796  1.00  0.00           H  
ATOM   3265 2HB  ASP A 513      72.808  43.638  95.306  1.00  0.00           H  
ATOM   3266  N   SER A 514      69.603  44.290  92.262  1.00  0.00           N  
ATOM   3267  CA  SER A 514      68.222  44.632  91.936  1.00  0.00           C  
ATOM   3268  C   SER A 514      67.371  43.382  91.739  1.00  0.00           C  
ATOM   3269  O   SER A 514      67.541  42.651  90.764  1.00  0.00           O  
ATOM   3270  CB  SER A 514      68.179  45.484  90.683  1.00  0.00           C  
ATOM   3271  OG  SER A 514      66.870  45.594  90.195  1.00  0.00           O  
ATOM   3272  H   SER A 514      70.331  44.491  91.592  1.00  0.00           H  
ATOM   3273  HA  SER A 514      67.802  45.203  92.765  1.00  0.00           H  
ATOM   3274 1HB  SER A 514      68.572  46.476  90.904  1.00  0.00           H  
ATOM   3275 2HB  SER A 514      68.818  45.042  89.920  1.00  0.00           H  
ATOM   3276  HG  SER A 514      66.862  46.369  89.628  1.00  0.00           H  
ATOM   3277  N   PRO A 515      66.629  42.729  92.021  1.00  0.00           N  
ATOM   3278  CA  PRO A 515      65.614  41.684  91.921  1.00  0.00           C  
ATOM   3279  C   PRO A 515      64.832  41.794  90.606  1.00  0.00           C  
ATOM   3280  O   PRO A 515      64.740  40.831  89.845  1.00  0.00           O  
ATOM   3281  CB  PRO A 515      64.722  41.958  93.136  1.00  0.00           C  
ATOM   3282  CG  PRO A 515      65.625  42.638  94.107  1.00  0.00           C  
ATOM   3283  CD  PRO A 515      66.398  43.625  93.273  1.00  0.00           C  
ATOM   3284  HA  PRO A 515      66.099  40.700  92.001  1.00  0.00           H  
ATOM   3285 1HB  PRO A 515      63.865  42.581  92.841  1.00  0.00           H  
ATOM   3286 2HB  PRO A 515      64.314  41.013  93.523  1.00  0.00           H  
ATOM   3287 1HG  PRO A 515      65.035  43.123  94.899  1.00  0.00           H  
ATOM   3288 2HG  PRO A 515      66.276  41.901  94.602  1.00  0.00           H  
ATOM   3289 1HD  PRO A 515      65.767  44.501  93.062  1.00  0.00           H  
ATOM   3290 2HD  PRO A 515      67.311  43.923  93.808  1.00  0.00           H  
ATOM   3291  N   GLU A 516      64.288  42.976  90.373  1.00  0.00           N  
ATOM   3292  CA  GLU A 516      63.664  43.362  89.113  1.00  0.00           C  
ATOM   3293  C   GLU A 516      64.617  43.161  87.941  1.00  0.00           C  
ATOM   3294  O   GLU A 516      64.241  42.599  86.912  1.00  0.00           O  
ATOM   3295  CB  GLU A 516      63.209  44.822  89.169  1.00  0.00           C  
ATOM   3296  CG  GLU A 516      62.484  45.302  87.921  1.00  0.00           C  
ATOM   3297  CD  GLU A 516      62.037  46.735  88.018  1.00  0.00           C  
ATOM   3298  OE1 GLU A 516      62.274  47.343  89.034  1.00  0.00           O  
ATOM   3299  OE2 GLU A 516      61.457  47.221  87.076  1.00  0.00           O1-
ATOM   3300  H   GLU A 516      64.316  43.641  91.133  1.00  0.00           H  
ATOM   3301  HA  GLU A 516      62.790  42.729  88.952  1.00  0.00           H  
ATOM   3302 1HB  GLU A 516      62.541  44.962  90.019  1.00  0.00           H  
ATOM   3303 2HB  GLU A 516      64.074  45.467  89.323  1.00  0.00           H  
ATOM   3304 1HG  GLU A 516      63.149  45.199  87.064  1.00  0.00           H  
ATOM   3305 2HG  GLU A 516      61.616  44.667  87.750  1.00  0.00           H  
ATOM   3306  N   SER A 517      65.853  43.623  88.105  1.00  0.00           N  
ATOM   3307  CA  SER A 517      66.862  43.495  87.062  1.00  0.00           C  
ATOM   3308  C   SER A 517      67.077  42.035  86.680  1.00  0.00           C  
ATOM   3309  O   SER A 517      67.112  41.691  85.499  1.00  0.00           O  
ATOM   3310  CB  SER A 517      68.171  44.104  87.524  1.00  0.00           C  
ATOM   3311  OG  SER A 517      69.153  44.001  86.529  1.00  0.00           O  
ATOM   3312  H   SER A 517      66.098  44.075  88.974  1.00  0.00           H  
ATOM   3313  HA  SER A 517      66.517  44.033  86.177  1.00  0.00           H  
ATOM   3314 1HB  SER A 517      68.015  45.153  87.778  1.00  0.00           H  
ATOM   3315 2HB  SER A 517      68.510  43.597  88.427  1.00  0.00           H  
ATOM   3316  HG  SER A 517      69.943  44.406  86.894  1.00  0.00           H  
ATOM   3317  N   LYS A 518      67.221  41.181  87.687  1.00  0.00           N  
ATOM   3318  CA  LYS A 518      67.432  39.756  87.458  1.00  0.00           C  
ATOM   3319  C   LYS A 518      66.221  39.119  86.793  1.00  0.00           C  
ATOM   3320  O   LYS A 518      66.358  38.289  85.895  1.00  0.00           O  
ATOM   3321  CB  LYS A 518      67.744  39.042  88.774  1.00  0.00           C  
ATOM   3322  CG  LYS A 518      69.229  38.937  89.096  1.00  0.00           C  
ATOM   3323  CD  LYS A 518      69.644  39.973  90.131  1.00  0.00           C  
ATOM   3324  CE  LYS A 518      69.280  39.526  91.539  1.00  0.00           C  
ATOM   3325  NZ  LYS A 518      69.770  40.482  92.570  1.00  0.00           N1+
ATOM   3326  H   LYS A 518      67.183  41.527  88.635  1.00  0.00           H  
ATOM   3327  HA  LYS A 518      68.282  39.636  86.786  1.00  0.00           H  
ATOM   3328 1HB  LYS A 518      67.259  39.568  89.597  1.00  0.00           H  
ATOM   3329 2HB  LYS A 518      67.336  38.032  88.746  1.00  0.00           H  
ATOM   3330 1HG  LYS A 518      69.448  37.941  89.483  1.00  0.00           H  
ATOM   3331 2HG  LYS A 518      69.810  39.091  88.187  1.00  0.00           H  
ATOM   3332 1HD  LYS A 518      70.722  40.130  90.076  1.00  0.00           H  
ATOM   3333 2HD  LYS A 518      69.146  40.918  89.919  1.00  0.00           H  
ATOM   3334 1HE  LYS A 518      68.198  39.442  91.625  1.00  0.00           H  
ATOM   3335 2HE  LYS A 518      69.715  38.546  91.734  1.00  0.00           H  
ATOM   3336 1HZ  LYS A 518      69.509  40.150  93.487  1.00  0.00           H  
ATOM   3337 2HZ  LYS A 518      70.776  40.554  92.511  1.00  0.00           H  
ATOM   3338 3HZ  LYS A 518      69.358  41.390  92.410  1.00  0.00           H  
ATOM   3339  N   ARG A 519      65.032  39.512  87.239  1.00  0.00           N  
ATOM   3340  CA  ARG A 519      63.791  38.980  86.687  1.00  0.00           C  
ATOM   3341  C   ARG A 519      63.624  39.373  85.227  1.00  0.00           C  
ATOM   3342  O   ARG A 519      63.194  38.566  84.402  1.00  0.00           O  
ATOM   3343  CB  ARG A 519      62.593  39.479  87.481  1.00  0.00           C  
ATOM   3344  CG  ARG A 519      61.283  38.769  87.177  1.00  0.00           C  
ATOM   3345  CD  ARG A 519      60.198  39.202  88.094  1.00  0.00           C  
ATOM   3346  NE  ARG A 519      58.942  38.529  87.804  1.00  0.00           N  
ATOM   3347  CZ  ARG A 519      57.785  38.754  88.457  1.00  0.00           C  
ATOM   3348  NH1 ARG A 519      57.741  39.634  89.433  1.00  0.00           N1+
ATOM   3349  NH2 ARG A 519      56.695  38.089  88.118  1.00  0.00           N  
ATOM   3350  H   ARG A 519      64.987  40.197  87.980  1.00  0.00           H  
ATOM   3351  HA  ARG A 519      63.822  37.892  86.751  1.00  0.00           H  
ATOM   3352 1HB  ARG A 519      62.790  39.365  88.546  1.00  0.00           H  
ATOM   3353 2HB  ARG A 519      62.445  40.542  87.288  1.00  0.00           H  
ATOM   3354 1HG  ARG A 519      60.977  38.992  86.155  1.00  0.00           H  
ATOM   3355 2HG  ARG A 519      61.418  37.693  87.290  1.00  0.00           H  
ATOM   3356 1HD  ARG A 519      60.477  38.974  89.122  1.00  0.00           H  
ATOM   3357 2HD  ARG A 519      60.041  40.276  87.991  1.00  0.00           H  
ATOM   3358  HE  ARG A 519      58.936  37.845  87.060  1.00  0.00           H  
ATOM   3359 1HH1 ARG A 519      58.574  40.143  89.692  1.00  0.00           H  
ATOM   3360 2HH1 ARG A 519      56.874  39.802  89.922  1.00  0.00           H  
ATOM   3361 1HH2 ARG A 519      56.729  37.412  87.368  1.00  0.00           H  
ATOM   3362 2HH2 ARG A 519      55.828  38.257  88.607  1.00  0.00           H  
ATOM   3363  N   ILE A 520      63.967  40.618  84.911  1.00  0.00           N  
ATOM   3364  CA  ILE A 520      63.855  41.122  83.547  1.00  0.00           C  
ATOM   3365  C   ILE A 520      64.803  40.384  82.609  1.00  0.00           C  
ATOM   3366  O   ILE A 520      64.443  40.057  81.478  1.00  0.00           O  
ATOM   3367  CB  ILE A 520      64.150  42.633  83.494  1.00  0.00           C  
ATOM   3368  CG1 ILE A 520      63.017  43.422  84.155  1.00  0.00           C  
ATOM   3369  CG2 ILE A 520      64.350  43.085  82.056  1.00  0.00           C  
ATOM   3370  CD1 ILE A 520      63.343  44.879  84.389  1.00  0.00           C  
ATOM   3371  H   ILE A 520      64.314  41.231  85.635  1.00  0.00           H  
ATOM   3372  HA  ILE A 520      62.836  40.958  83.200  1.00  0.00           H  
ATOM   3373  HB  ILE A 520      65.055  42.847  84.062  1.00  0.00           H  
ATOM   3374 1HG1 ILE A 520      62.125  43.367  83.532  1.00  0.00           H  
ATOM   3375 2HG1 ILE A 520      62.771  42.969  85.116  1.00  0.00           H  
ATOM   3376 1HG2 ILE A 520      64.557  44.155  82.037  1.00  0.00           H  
ATOM   3377 2HG2 ILE A 520      65.189  42.546  81.618  1.00  0.00           H  
ATOM   3378 3HG2 ILE A 520      63.447  42.880  81.481  1.00  0.00           H  
ATOM   3379 1HD1 ILE A 520      62.492  45.371  84.861  1.00  0.00           H  
ATOM   3380 2HD1 ILE A 520      64.214  44.957  85.041  1.00  0.00           H  
ATOM   3381 3HD1 ILE A 520      63.558  45.361  83.437  1.00  0.00           H  
ATOM   3382  N   ALA A 521      66.015  40.126  83.085  1.00  0.00           N  
ATOM   3383  CA  ALA A 521      67.016  39.423  82.288  1.00  0.00           C  
ATOM   3384  C   ALA A 521      66.582  37.995  81.989  1.00  0.00           C  
ATOM   3385  O   ALA A 521      66.767  37.499  80.878  1.00  0.00           O  
ATOM   3386  CB  ALA A 521      68.360  39.427  83.002  1.00  0.00           C  
ATOM   3387  H   ALA A 521      66.251  40.423  84.021  1.00  0.00           H  
ATOM   3388  HA  ALA A 521      67.121  39.946  81.337  1.00  0.00           H  
ATOM   3389 1HB  ALA A 521      69.096  38.899  82.396  1.00  0.00           H  
ATOM   3390 2HB  ALA A 521      68.688  40.455  83.156  1.00  0.00           H  
ATOM   3391 3HB  ALA A 521      68.261  38.930  83.966  1.00  0.00           H  
ATOM   3392  N   TYR A 522      66.003  37.336  82.988  1.00  0.00           N  
ATOM   3393  CA  TYR A 522      65.540  35.963  82.833  1.00  0.00           C  
ATOM   3394  C   TYR A 522      64.407  35.876  81.817  1.00  0.00           C  
ATOM   3395  O   TYR A 522      64.360  34.953  81.003  1.00  0.00           O  
ATOM   3396  CB  TYR A 522      65.089  35.394  84.180  1.00  0.00           C  
ATOM   3397  CG  TYR A 522      64.845  33.901  84.162  1.00  0.00           C  
ATOM   3398  CD1 TYR A 522      65.853  33.029  84.546  1.00  0.00           C  
ATOM   3399  CD2 TYR A 522      63.614  33.404  83.760  1.00  0.00           C  
ATOM   3400  CE1 TYR A 522      65.630  31.665  84.529  1.00  0.00           C  
ATOM   3401  CE2 TYR A 522      63.391  32.041  83.743  1.00  0.00           C  
ATOM   3402  CZ  TYR A 522      64.394  31.174  84.126  1.00  0.00           C  
ATOM   3403  OH  TYR A 522      64.172  29.816  84.109  1.00  0.00           O  
ATOM   3404  H   TYR A 522      65.880  37.800  83.877  1.00  0.00           H  
ATOM   3405  HA  TYR A 522      66.367  35.359  82.458  1.00  0.00           H  
ATOM   3406 1HB  TYR A 522      65.846  35.606  84.936  1.00  0.00           H  
ATOM   3407 2HB  TYR A 522      64.168  35.885  84.493  1.00  0.00           H  
ATOM   3408  HD1 TYR A 522      66.821  33.419  84.862  1.00  0.00           H  
ATOM   3409  HD2 TYR A 522      62.823  34.090  83.457  1.00  0.00           H  
ATOM   3410  HE1 TYR A 522      66.422  30.980  84.832  1.00  0.00           H  
ATOM   3411  HE2 TYR A 522      62.424  31.651  83.427  1.00  0.00           H  
ATOM   3412  HH  TYR A 522      64.968  29.359  84.392  1.00  0.00           H  
ATOM   3413  N   LYS A 523      63.496  36.840  81.869  1.00  0.00           N  
ATOM   3414  CA  LYS A 523      62.362  36.872  80.952  1.00  0.00           C  
ATOM   3415  C   LYS A 523      62.822  37.071  79.515  1.00  0.00           C  
ATOM   3416  O   LYS A 523      62.299  36.444  78.594  1.00  0.00           O  
ATOM   3417  CB  LYS A 523      61.383  37.978  81.349  1.00  0.00           C  
ATOM   3418  CG  LYS A 523      60.571  37.680  82.602  1.00  0.00           C  
ATOM   3419  CD  LYS A 523      59.866  38.927  83.114  1.00  0.00           C  
ATOM   3420  CE  LYS A 523      58.760  39.367  82.167  1.00  0.00           C  
ATOM   3421  NZ  LYS A 523      57.988  40.518  82.709  1.00  0.00           N1+
ATOM   3422  H   LYS A 523      63.590  37.570  82.561  1.00  0.00           H  
ATOM   3423  HA  LYS A 523      61.845  35.913  81.007  1.00  0.00           H  
ATOM   3424 1HB  LYS A 523      61.931  38.906  81.518  1.00  0.00           H  
ATOM   3425 2HB  LYS A 523      60.684  38.156  80.532  1.00  0.00           H  
ATOM   3426 1HG  LYS A 523      59.825  36.917  82.379  1.00  0.00           H  
ATOM   3427 2HG  LYS A 523      61.231  37.300  83.382  1.00  0.00           H  
ATOM   3428 1HD  LYS A 523      59.434  38.725  84.095  1.00  0.00           H  
ATOM   3429 2HD  LYS A 523      60.588  39.738  83.215  1.00  0.00           H  
ATOM   3430 1HE  LYS A 523      59.193  39.654  81.210  1.00  0.00           H  
ATOM   3431 2HE  LYS A 523      58.076  38.536  81.996  1.00  0.00           H  
ATOM   3432 1HZ  LYS A 523      57.265  40.778  82.052  1.00  0.00           H  
ATOM   3433 2HZ  LYS A 523      57.565  40.257  83.588  1.00  0.00           H  
ATOM   3434 3HZ  LYS A 523      58.608  41.302  82.853  1.00  0.00           H  
ATOM   3435  N   ILE A 524      63.802  37.949  79.327  1.00  0.00           N  
ATOM   3436  CA  ILE A 524      64.333  38.230  78.000  1.00  0.00           C  
ATOM   3437  C   ILE A 524      65.011  37.003  77.403  1.00  0.00           C  
ATOM   3438  O   ILE A 524      64.865  36.718  76.215  1.00  0.00           O  
ATOM   3439  CB  ILE A 524      65.333  39.399  78.048  1.00  0.00           C  
ATOM   3440  CG1 ILE A 524      64.613  40.704  78.397  1.00  0.00           C  
ATOM   3441  CG2 ILE A 524      66.062  39.529  76.719  1.00  0.00           C  
ATOM   3442  CD1 ILE A 524      65.534  41.797  78.890  1.00  0.00           C  
ATOM   3443  H   ILE A 524      64.189  38.433  80.124  1.00  0.00           H  
ATOM   3444  HA  ILE A 524      63.505  38.510  77.350  1.00  0.00           H  
ATOM   3445  HB  ILE A 524      66.063  39.221  78.837  1.00  0.00           H  
ATOM   3446 1HG1 ILE A 524      64.084  41.074  77.519  1.00  0.00           H  
ATOM   3447 2HG1 ILE A 524      63.868  40.513  79.170  1.00  0.00           H  
ATOM   3448 1HG2 ILE A 524      66.765  40.360  76.770  1.00  0.00           H  
ATOM   3449 2HG2 ILE A 524      66.605  38.608  76.511  1.00  0.00           H  
ATOM   3450 3HG2 ILE A 524      65.340  39.712  75.924  1.00  0.00           H  
ATOM   3451 1HD1 ILE A 524      64.951  42.689  79.118  1.00  0.00           H  
ATOM   3452 2HD1 ILE A 524      66.049  41.460  79.791  1.00  0.00           H  
ATOM   3453 3HD1 ILE A 524      66.267  42.030  78.119  1.00  0.00           H  
ATOM   3454  N   VAL A 525      65.754  36.281  78.236  1.00  0.00           N  
ATOM   3455  CA  VAL A 525      66.456  35.083  77.793  1.00  0.00           C  
ATOM   3456  C   VAL A 525      65.477  33.996  77.366  1.00  0.00           C  
ATOM   3457  O   VAL A 525      65.693  33.310  76.367  1.00  0.00           O  
ATOM   3458  CB  VAL A 525      67.358  34.545  78.920  1.00  0.00           C  
ATOM   3459  CG1 VAL A 525      67.904  33.173  78.556  1.00  0.00           C  
ATOM   3460  CG2 VAL A 525      68.491  35.523  79.188  1.00  0.00           C  
ATOM   3461  H   VAL A 525      65.835  36.570  79.201  1.00  0.00           H  
ATOM   3462  HA  VAL A 525      67.082  35.345  76.939  1.00  0.00           H  
ATOM   3463  HB  VAL A 525      66.760  34.424  79.824  1.00  0.00           H  
ATOM   3464 1HG1 VAL A 525      68.538  32.807  79.364  1.00  0.00           H  
ATOM   3465 2HG1 VAL A 525      67.076  32.480  78.404  1.00  0.00           H  
ATOM   3466 3HG1 VAL A 525      68.490  33.246  77.640  1.00  0.00           H  
ATOM   3467 1HG2 VAL A 525      69.124  35.137  79.986  1.00  0.00           H  
ATOM   3468 2HG2 VAL A 525      69.085  35.649  78.282  1.00  0.00           H  
ATOM   3469 3HG2 VAL A 525      68.078  36.486  79.487  1.00  0.00           H  
ATOM   3470  N   ALA A 526      64.400  33.846  78.131  1.00  0.00           N  
ATOM   3471  CA  ALA A 526      63.385  32.843  77.834  1.00  0.00           C  
ATOM   3472  C   ALA A 526      62.686  33.140  76.514  1.00  0.00           C  
ATOM   3473  O   ALA A 526      62.418  32.234  75.725  1.00  0.00           O  
ATOM   3474  CB  ALA A 526      62.369  32.768  78.964  1.00  0.00           C  
ATOM   3475  H   ALA A 526      64.283  34.441  78.938  1.00  0.00           H  
ATOM   3476  HA  ALA A 526      63.880  31.877  77.739  1.00  0.00           H  
ATOM   3477 1HB  ALA A 526      61.617  32.015  78.728  1.00  0.00           H  
ATOM   3478 2HB  ALA A 526      62.875  32.497  79.891  1.00  0.00           H  
ATOM   3479 3HB  ALA A 526      61.886  33.736  79.084  1.00  0.00           H  
ATOM   3480  N   ALA A 527      62.394  34.416  76.279  1.00  0.00           N  
ATOM   3481  CA  ALA A 527      61.725  34.835  75.053  1.00  0.00           C  
ATOM   3482  C   ALA A 527      62.598  34.575  73.832  1.00  0.00           C  
ATOM   3483  O   ALA A 527      62.111  34.134  72.791  1.00  0.00           O  
ATOM   3484  CB  ALA A 527      61.350  36.307  75.132  1.00  0.00           C  
ATOM   3485  H   ALA A 527      62.641  35.112  76.967  1.00  0.00           H  
ATOM   3486  HA  ALA A 527      60.815  34.244  74.945  1.00  0.00           H  
ATOM   3487 1HB  ALA A 527      60.851  36.606  74.210  1.00  0.00           H  
ATOM   3488 2HB  ALA A 527      60.679  36.468  75.976  1.00  0.00           H  
ATOM   3489 3HB  ALA A 527      62.250  36.905  75.266  1.00  0.00           H  
ATOM   3490  N   ALA A 528      63.891  34.850  73.966  1.00  0.00           N  
ATOM   3491  CA  ALA A 528      64.834  34.646  72.874  1.00  0.00           C  
ATOM   3492  C   ALA A 528      64.954  33.171  72.518  1.00  0.00           C  
ATOM   3493  O   ALA A 528      65.018  32.809  71.343  1.00  0.00           O  
ATOM   3494  CB  ALA A 528      66.197  35.215  73.240  1.00  0.00           C  
ATOM   3495  H   ALA A 528      64.229  35.210  74.847  1.00  0.00           H  
ATOM   3496  HA  ALA A 528      64.456  35.172  71.997  1.00  0.00           H  
ATOM   3497 1HB  ALA A 528      66.891  35.056  72.414  1.00  0.00           H  
ATOM   3498 2HB  ALA A 528      66.105  36.284  73.435  1.00  0.00           H  
ATOM   3499 3HB  ALA A 528      66.573  34.715  74.131  1.00  0.00           H  
ATOM   3500  N   ALA A 529      64.985  32.321  73.540  1.00  0.00           N  
ATOM   3501  CA  ALA A 529      65.097  30.882  73.336  1.00  0.00           C  
ATOM   3502  C   ALA A 529      63.872  30.329  72.619  1.00  0.00           C  
ATOM   3503  O   ALA A 529      63.988  29.479  71.736  1.00  0.00           O  
ATOM   3504  CB  ALA A 529      65.296  30.173  74.668  1.00  0.00           C  
ATOM   3505  H   ALA A 529      64.929  32.682  74.482  1.00  0.00           H  
ATOM   3506  HA  ALA A 529      65.966  30.696  72.704  1.00  0.00           H  
ATOM   3507 1HB  ALA A 529      65.379  29.099  74.499  1.00  0.00           H  
ATOM   3508 2HB  ALA A 529      66.208  30.537  75.142  1.00  0.00           H  
ATOM   3509 3HB  ALA A 529      64.445  30.373  75.317  1.00  0.00           H  
ATOM   3510  N   GLU A 530      62.699  30.817  73.006  1.00  0.00           N  
ATOM   3511  CA  GLU A 530      61.448  30.373  72.402  1.00  0.00           C  
ATOM   3512  C   GLU A 530      61.379  30.758  70.929  1.00  0.00           C  
ATOM   3513  O   GLU A 530      60.927  29.974  70.093  1.00  0.00           O  
ATOM   3514  CB  GLU A 530      60.254  30.968  73.151  1.00  0.00           C  
ATOM   3515  CG  GLU A 530      58.919  30.312  72.827  1.00  0.00           C  
ATOM   3516  CD  GLU A 530      57.802  30.793  73.711  1.00  0.00           C  
ATOM   3517  OE1 GLU A 530      58.059  31.587  74.583  1.00  0.00           O  
ATOM   3518  OE2 GLU A 530      56.689  30.365  73.514  1.00  0.00           O1-
ATOM   3519  H   GLU A 530      62.672  31.513  73.738  1.00  0.00           H  
ATOM   3520  HA  GLU A 530      61.397  29.286  72.470  1.00  0.00           H  
ATOM   3521 1HB  GLU A 530      60.418  30.880  74.225  1.00  0.00           H  
ATOM   3522 2HB  GLU A 530      60.170  32.029  72.918  1.00  0.00           H  
ATOM   3523 1HG  GLU A 530      58.663  30.525  71.790  1.00  0.00           H  
ATOM   3524 2HG  GLU A 530      59.021  29.233  72.933  1.00  0.00           H  
ATOM   3525  N   PHE A 531      61.829  31.970  70.619  1.00  0.00           N  
ATOM   3526  CA  PHE A 531      61.820  32.461  69.247  1.00  0.00           C  
ATOM   3527  C   PHE A 531      62.752  31.641  68.360  1.00  0.00           C  
ATOM   3528  O   PHE A 531      62.420  31.329  67.216  1.00  0.00           O  
ATOM   3529  CB  PHE A 531      62.232  33.934  69.205  1.00  0.00           C  
ATOM   3530  CG  PHE A 531      62.215  34.529  67.826  1.00  0.00           C  
ATOM   3531  CD1 PHE A 531      61.103  35.219  67.366  1.00  0.00           C  
ATOM   3532  CD2 PHE A 531      63.310  34.400  66.985  1.00  0.00           C  
ATOM   3533  CE1 PHE A 531      61.086  35.767  66.098  1.00  0.00           C  
ATOM   3534  CE2 PHE A 531      63.296  34.947  65.717  1.00  0.00           C  
ATOM   3535  CZ  PHE A 531      62.182  35.631  65.273  1.00  0.00           C  
ATOM   3536  H   PHE A 531      62.186  32.565  71.353  1.00  0.00           H  
ATOM   3537  HA  PHE A 531      60.807  32.371  68.853  1.00  0.00           H  
ATOM   3538 1HB  PHE A 531      61.562  34.517  69.835  1.00  0.00           H  
ATOM   3539 2HB  PHE A 531      63.238  34.041  69.609  1.00  0.00           H  
ATOM   3540  HD1 PHE A 531      60.236  35.326  68.019  1.00  0.00           H  
ATOM   3541  HD2 PHE A 531      64.190  33.859  67.335  1.00  0.00           H  
ATOM   3542  HE1 PHE A 531      60.205  36.306  65.749  1.00  0.00           H  
ATOM   3543  HE2 PHE A 531      64.164  34.839  65.066  1.00  0.00           H  
ATOM   3544  HZ  PHE A 531      62.169  36.062  64.273  1.00  0.00           H  
ATOM   3545  N   LEU A 532      63.917  31.297  68.895  1.00  0.00           N  
ATOM   3546  CA  LEU A 532      64.898  30.512  68.154  1.00  0.00           C  
ATOM   3547  C   LEU A 532      64.370  29.116  67.850  1.00  0.00           C  
ATOM   3548  O   LEU A 532      64.569  28.592  66.754  1.00  0.00           O  
ATOM   3549  CB  LEU A 532      66.205  30.409  68.951  1.00  0.00           C  
ATOM   3550  CG  LEU A 532      67.225  31.528  68.704  1.00  0.00           C  
ATOM   3551  CD1 LEU A 532      66.494  32.851  68.522  1.00  0.00           C  
ATOM   3552  CD2 LEU A 532      68.196  31.596  69.873  1.00  0.00           C  
ATOM   3553  H   LEU A 532      64.129  31.585  69.840  1.00  0.00           H  
ATOM   3554  HA  LEU A 532      65.102  31.016  67.210  1.00  0.00           H  
ATOM   3555 1HB  LEU A 532      65.965  30.407  70.013  1.00  0.00           H  
ATOM   3556 2HB  LEU A 532      66.686  29.462  68.707  1.00  0.00           H  
ATOM   3557  HG  LEU A 532      67.776  31.322  67.786  1.00  0.00           H  
ATOM   3558 1HD1 LEU A 532      67.218  33.646  68.346  1.00  0.00           H  
ATOM   3559 2HD1 LEU A 532      65.820  32.780  67.668  1.00  0.00           H  
ATOM   3560 3HD1 LEU A 532      65.919  33.076  69.420  1.00  0.00           H  
ATOM   3561 1HD2 LEU A 532      68.922  32.391  69.698  1.00  0.00           H  
ATOM   3562 2HD2 LEU A 532      67.646  31.803  70.792  1.00  0.00           H  
ATOM   3563 3HD2 LEU A 532      68.718  30.644  69.969  1.00  0.00           H  
ATOM   3564  N   LEU A 533      63.695  28.517  68.826  1.00  0.00           N  
ATOM   3565  CA  LEU A 533      63.138  27.182  68.663  1.00  0.00           C  
ATOM   3566  C   LEU A 533      62.051  27.164  67.597  1.00  0.00           C  
ATOM   3567  O   LEU A 533      61.972  26.234  66.794  1.00  0.00           O  
ATOM   3568  CB  LEU A 533      62.564  26.681  69.995  1.00  0.00           C  
ATOM   3569  CG  LEU A 533      62.264  25.179  70.067  1.00  0.00           C  
ATOM   3570  CD1 LEU A 533      62.311  24.720  71.519  1.00  0.00           C  
ATOM   3571  CD2 LEU A 533      60.900  24.903  69.451  1.00  0.00           C  
ATOM   3572  H   LEU A 533      63.566  29.001  69.704  1.00  0.00           H  
ATOM   3573  HA  LEU A 533      63.936  26.510  68.351  1.00  0.00           H  
ATOM   3574 1HB  LEU A 533      63.272  26.916  70.788  1.00  0.00           H  
ATOM   3575 2HB  LEU A 533      61.635  27.215  70.196  1.00  0.00           H  
ATOM   3576  HG  LEU A 533      63.028  24.628  69.519  1.00  0.00           H  
ATOM   3577 1HD1 LEU A 533      62.098  23.652  71.570  1.00  0.00           H  
ATOM   3578 2HD1 LEU A 533      63.303  24.911  71.929  1.00  0.00           H  
ATOM   3579 3HD1 LEU A 533      61.567  25.267  72.097  1.00  0.00           H  
ATOM   3580 1HD2 LEU A 533      60.687  23.835  69.502  1.00  0.00           H  
ATOM   3581 2HD2 LEU A 533      60.135  25.452  70.000  1.00  0.00           H  
ATOM   3582 3HD2 LEU A 533      60.901  25.224  68.409  1.00  0.00           H  
ATOM   3583  N   LYS A 534      61.214  28.197  67.594  1.00  0.00           N  
ATOM   3584  CA  LYS A 534      60.129  28.303  66.627  1.00  0.00           C  
ATOM   3585  C   LYS A 534      60.667  28.448  65.209  1.00  0.00           C  
ATOM   3586  O   LYS A 534      60.139  27.852  64.270  1.00  0.00           O  
ATOM   3587  CB  LYS A 534      59.221  29.486  66.968  1.00  0.00           C  
ATOM   3588  CG  LYS A 534      58.286  29.241  68.145  1.00  0.00           C  
ATOM   3589  CD  LYS A 534      57.268  30.364  68.284  1.00  0.00           C  
ATOM   3590  CE  LYS A 534      57.902  31.617  68.869  1.00  0.00           C  
ATOM   3591  NZ  LYS A 534      56.886  32.654  69.196  1.00  0.00           N1+
ATOM   3592  H   LYS A 534      61.334  28.928  68.281  1.00  0.00           H  
ATOM   3593  HA  LYS A 534      59.538  27.387  66.667  1.00  0.00           H  
ATOM   3594 1HB  LYS A 534      59.832  30.358  67.202  1.00  0.00           H  
ATOM   3595 2HB  LYS A 534      58.610  29.737  66.101  1.00  0.00           H  
ATOM   3596 1HG  LYS A 534      57.757  28.299  68.000  1.00  0.00           H  
ATOM   3597 2HG  LYS A 534      58.867  29.174  69.064  1.00  0.00           H  
ATOM   3598 1HD  LYS A 534      56.851  30.601  67.304  1.00  0.00           H  
ATOM   3599 2HD  LYS A 534      56.457  30.041  68.936  1.00  0.00           H  
ATOM   3600 1HE  LYS A 534      58.446  31.360  69.777  1.00  0.00           H  
ATOM   3601 2HE  LYS A 534      58.610  32.035  68.153  1.00  0.00           H  
ATOM   3602 1HZ  LYS A 534      57.346  33.468  69.580  1.00  0.00           H  
ATOM   3603 2HZ  LYS A 534      56.387  32.914  68.357  1.00  0.00           H  
ATOM   3604 3HZ  LYS A 534      56.234  32.285  69.874  1.00  0.00           H  
ATOM   3605  N   ILE A 535      61.721  29.243  65.059  1.00  0.00           N  
ATOM   3606  CA  ILE A 535      62.334  29.468  63.756  1.00  0.00           C  
ATOM   3607  C   ILE A 535      62.942  28.183  63.206  1.00  0.00           C  
ATOM   3608  O   ILE A 535      62.826  27.891  62.016  1.00  0.00           O  
ATOM   3609  CB  ILE A 535      63.420  30.556  63.840  1.00  0.00           C  
ATOM   3610  CG1 ILE A 535      62.786  31.922  64.117  1.00  0.00           C  
ATOM   3611  CG2 ILE A 535      64.235  30.594  62.557  1.00  0.00           C  
ATOM   3612  CD1 ILE A 535      61.882  32.412  63.009  1.00  0.00           C  
ATOM   3613  H   ILE A 535      62.107  29.703  65.871  1.00  0.00           H  
ATOM   3614  HA  ILE A 535      61.562  29.804  63.064  1.00  0.00           H  
ATOM   3615  HB  ILE A 535      64.085  30.342  64.676  1.00  0.00           H  
ATOM   3616 1HG1 ILE A 535      62.204  31.874  65.036  1.00  0.00           H  
ATOM   3617 2HG1 ILE A 535      63.571  32.664  64.267  1.00  0.00           H  
ATOM   3618 1HG2 ILE A 535      64.998  31.369  62.633  1.00  0.00           H  
ATOM   3619 2HG2 ILE A 535      64.714  29.628  62.401  1.00  0.00           H  
ATOM   3620 3HG2 ILE A 535      63.578  30.813  61.714  1.00  0.00           H  
ATOM   3621 1HD1 ILE A 535      61.471  33.385  63.277  1.00  0.00           H  
ATOM   3622 2HD1 ILE A 535      62.454  32.502  62.085  1.00  0.00           H  
ATOM   3623 3HD1 ILE A 535      61.068  31.703  62.864  1.00  0.00           H  
ATOM   3624  N   LEU A 536      63.588  27.420  64.078  1.00  0.00           N  
ATOM   3625  CA  LEU A 536      64.217  26.166  63.681  1.00  0.00           C  
ATOM   3626  C   LEU A 536      63.178  25.151  63.220  1.00  0.00           C  
ATOM   3627  O   LEU A 536      63.387  24.437  62.240  1.00  0.00           O  
ATOM   3628  CB  LEU A 536      65.026  25.586  64.848  1.00  0.00           C  
ATOM   3629  CG  LEU A 536      65.791  24.291  64.549  1.00  0.00           C  
ATOM   3630  CD1 LEU A 536      66.890  24.572  63.534  1.00  0.00           C  
ATOM   3631  CD2 LEU A 536      66.369  23.732  65.841  1.00  0.00           C  
ATOM   3632  H   LEU A 536      63.646  27.716  65.042  1.00  0.00           H  
ATOM   3633  HA  LEU A 536      64.894  26.367  62.851  1.00  0.00           H  
ATOM   3634 1HB  LEU A 536      65.751  26.331  65.172  1.00  0.00           H  
ATOM   3635 2HB  LEU A 536      64.347  25.387  65.677  1.00  0.00           H  
ATOM   3636  HG  LEU A 536      65.111  23.560  64.110  1.00  0.00           H  
ATOM   3637 1HD1 LEU A 536      67.433  23.651  63.321  1.00  0.00           H  
ATOM   3638 2HD1 LEU A 536      66.447  24.952  62.613  1.00  0.00           H  
ATOM   3639 3HD1 LEU A 536      67.578  25.313  63.939  1.00  0.00           H  
ATOM   3640 1HD2 LEU A 536      66.912  22.811  65.628  1.00  0.00           H  
ATOM   3641 2HD2 LEU A 536      67.050  24.461  66.280  1.00  0.00           H  
ATOM   3642 3HD2 LEU A 536      65.560  23.523  66.541  1.00  0.00           H  
ATOM   3643  N   ALA A 537      62.058  25.093  63.934  1.00  0.00           N  
ATOM   3644  CA  ALA A 537      60.984  24.166  63.599  1.00  0.00           C  
ATOM   3645  C   ALA A 537      60.371  24.498  62.245  1.00  0.00           C  
ATOM   3646  O   ALA A 537      60.198  23.620  61.399  1.00  0.00           O  
ATOM   3647  CB  ALA A 537      59.915  24.182  64.682  1.00  0.00           C  
ATOM   3648  H   ALA A 537      61.949  25.706  64.729  1.00  0.00           H  
ATOM   3649  HA  ALA A 537      61.409  23.164  63.537  1.00  0.00           H  
ATOM   3650 1HB  ALA A 537      59.120  23.484  64.419  1.00  0.00           H  
ATOM   3651 2HB  ALA A 537      60.357  23.886  65.634  1.00  0.00           H  
ATOM   3652 3HB  ALA A 537      59.502  25.185  64.771  1.00  0.00           H  
ATOM   3653  N   GLU A 538      60.061  25.797  62.099  1.00  0.00           N  
ATOM   3654  CA  GLU A 538      59.544  26.455  60.892  1.00  0.00           C  
ATOM   3655  C   GLU A 538      60.519  26.418  59.720  1.00  0.00           C  
ATOM   3656  O   GLU A 538      60.111  26.300  58.564  1.00  0.00           O  
ATOM   3657  CB  GLU A 538      59.187  27.910  61.203  1.00  0.00           C  
ATOM   3658  CG  GLU A 538      57.963  28.080  62.091  1.00  0.00           C  
ATOM   3659  CD  GLU A 538      57.669  29.519  62.412  1.00  0.00           C  
ATOM   3660  OE1 GLU A 538      58.442  30.364  62.028  1.00  0.00           O  
ATOM   3661  OE2 GLU A 538      56.670  29.774  63.043  1.00  0.00           O1-
ATOM   3662  H   GLU A 538      60.214  26.348  62.932  1.00  0.00           H  
ATOM   3663  HA  GLU A 538      58.641  25.933  60.574  1.00  0.00           H  
ATOM   3664 1HB  GLU A 538      60.029  28.394  61.697  1.00  0.00           H  
ATOM   3665 2HB  GLU A 538      59.001  28.446  60.272  1.00  0.00           H  
ATOM   3666 1HG  GLU A 538      57.098  27.649  61.588  1.00  0.00           H  
ATOM   3667 2HG  GLU A 538      58.120  27.531  63.018  1.00  0.00           H  
ATOM   3668  N   GLY A 539      61.805  26.521  60.038  1.00  0.00           N  
ATOM   3669  CA  GLY A 539      62.863  26.528  59.029  1.00  0.00           C  
ATOM   3670  C   GLY A 539      63.393  25.126  58.802  1.00  0.00           C  
ATOM   3671  O   GLY A 539      64.564  24.940  58.471  1.00  0.00           O  
ATOM   3672  H   GLY A 539      62.067  26.596  61.010  1.00  0.00           H  
ATOM   3673 1HA  GLY A 539      62.473  26.935  58.097  1.00  0.00           H  
ATOM   3674 2HA  GLY A 539      63.670  27.184  59.354  1.00  0.00           H  
ATOM   3675  N   GLY A 540      62.522  24.152  58.982  1.00  0.00           N  
ATOM   3676  CA  GLY A 540      62.701  22.862  58.334  1.00  0.00           C  
ATOM   3677  C   GLY A 540      63.743  22.049  59.071  1.00  0.00           C  
ATOM   3678  O   GLY A 540      64.362  21.150  58.499  1.00  0.00           O  
ATOM   3679  H   GLY A 540      61.724  24.308  59.581  1.00  0.00           H  
ATOM   3680 1HA  GLY A 540      61.749  22.329  58.316  1.00  0.00           H  
ATOM   3681 2HA  GLY A 540      63.002  23.013  57.298  1.00  0.00           H  
ATOM   3682  N   ALA A 541      63.929  22.373  60.346  1.00  0.00           N  
ATOM   3683  CA  ALA A 541      64.825  21.610  61.202  1.00  0.00           C  
ATOM   3684  C   ALA A 541      64.292  20.200  61.421  1.00  0.00           C  
ATOM   3685  O   ALA A 541      63.083  19.971  61.386  1.00  0.00           O  
ATOM   3686  CB  ALA A 541      65.021  22.319  62.534  1.00  0.00           C  
ATOM   3687  H   ALA A 541      63.437  23.166  60.732  1.00  0.00           H  
ATOM   3688  HA  ALA A 541      65.789  21.532  60.698  1.00  0.00           H  
ATOM   3689 1HB  ALA A 541      65.692  21.733  63.162  1.00  0.00           H  
ATOM   3690 2HB  ALA A 541      65.453  23.305  62.361  1.00  0.00           H  
ATOM   3691 3HB  ALA A 541      64.060  22.427  63.033  1.00  0.00           H  
ATOM   3692  N   THR A 542      65.209  19.260  61.647  1.00  0.00           N  
ATOM   3693  CA  THR A 542      64.851  17.854  61.820  1.00  0.00           C  
ATOM   3694  C   THR A 542      64.369  17.504  63.228  1.00  0.00           C  
ATOM   3695  O   THR A 542      64.408  18.337  64.133  1.00  0.00           O  
ATOM   3696  CB  THR A 542      66.046  16.952  61.461  1.00  0.00           C  
ATOM   3697  CG2 THR A 542      66.615  17.334  60.103  1.00  0.00           C  
ATOM   3698  OG1 THR A 542      67.067  17.089  62.458  1.00  0.00           O  
ATOM   3699  H   THR A 542      66.180  19.531  61.700  1.00  0.00           H  
ATOM   3700  HA  THR A 542      64.030  17.621  61.142  1.00  0.00           H  
ATOM   3701  HB  THR A 542      65.722  15.912  61.434  1.00  0.00           H  
ATOM   3702  HG1 THR A 542      67.665  16.339  62.409  1.00  0.00           H  
ATOM   3703 1HG2 THR A 542      67.458  16.686  59.866  1.00  0.00           H  
ATOM   3704 2HG2 THR A 542      65.844  17.220  59.341  1.00  0.00           H  
ATOM   3705 3HG2 THR A 542      66.949  18.370  60.127  1.00  0.00           H  
ATOM   3706  N   PRO A 543      63.860  16.171  63.491  1.00  0.00           N  
ATOM   3707  CA  PRO A 543      63.534  15.908  64.887  1.00  0.00           C  
ATOM   3708  C   PRO A 543      64.776  16.017  65.749  1.00  0.00           C  
ATOM   3709  O   PRO A 543      64.755  16.643  66.809  1.00  0.00           O  
ATOM   3710  CB  PRO A 543      62.987  14.478  64.859  1.00  0.00           C  
ATOM   3711  CG  PRO A 543      62.488  14.305  63.465  1.00  0.00           C  
ATOM   3712  CD  PRO A 543      63.510  15.006  62.611  1.00  0.00           C  
ATOM   3713  HA  PRO A 543      62.761  16.618  65.218  1.00  0.00           H  
ATOM   3714 1HB  PRO A 543      63.784  13.765  65.118  1.00  0.00           H  
ATOM   3715 2HB  PRO A 543      62.195  14.363  65.614  1.00  0.00           H  
ATOM   3716 1HG  PRO A 543      62.397  13.235  63.224  1.00  0.00           H  
ATOM   3717 2HG  PRO A 543      61.482  14.739  63.365  1.00  0.00           H  
ATOM   3718 1HD  PRO A 543      64.365  14.336  62.436  1.00  0.00           H  
ATOM   3719 2HD  PRO A 543      63.050  15.305  61.658  1.00  0.00           H  
ATOM   3720  N   GLU A 544      65.869  15.404  65.296  1.00  0.00           N  
ATOM   3721  CA  GLU A 544      67.077  15.347  66.109  1.00  0.00           C  
ATOM   3722  C   GLU A 544      67.601  16.744  66.414  1.00  0.00           C  
ATOM   3723  O   GLU A 544      67.932  17.058  67.558  1.00  0.00           O  
ATOM   3724  CB  GLU A 544      68.159  14.529  65.401  1.00  0.00           C  
ATOM   3725  CG  GLU A 544      67.827  13.052  65.241  1.00  0.00           C  
ATOM   3726  CD  GLU A 544      66.919  12.781  64.074  1.00  0.00           C  
ATOM   3727  OE1 GLU A 544      66.577  13.710  63.382  1.00  0.00           O  
ATOM   3728  OE2 GLU A 544      66.567  11.642  63.873  1.00  0.00           O1-
ATOM   3729  H   GLU A 544      65.871  14.972  64.383  1.00  0.00           H  
ATOM   3730  HA  GLU A 544      66.835  14.862  67.055  1.00  0.00           H  
ATOM   3731 1HB  GLU A 544      68.337  14.942  64.408  1.00  0.00           H  
ATOM   3732 2HB  GLU A 544      69.094  14.603  65.958  1.00  0.00           H  
ATOM   3733 1HG  GLU A 544      68.753  12.495  65.103  1.00  0.00           H  
ATOM   3734 2HG  GLU A 544      67.353  12.696  66.154  1.00  0.00           H  
ATOM   3735  N   GLN A 545      67.676  17.582  65.383  1.00  0.00           N  
ATOM   3736  CA  GLN A 545      68.159  18.947  65.541  1.00  0.00           C  
ATOM   3737  C   GLN A 545      67.228  19.765  66.428  1.00  0.00           C  
ATOM   3738  O   GLN A 545      67.680  20.548  67.263  1.00  0.00           O  
ATOM   3739  CB  GLN A 545      68.307  19.623  64.175  1.00  0.00           C  
ATOM   3740  CG  GLN A 545      69.403  19.034  63.304  1.00  0.00           C  
ATOM   3741  CD  GLN A 545      70.786  19.256  63.885  1.00  0.00           C  
ATOM   3742  NE2 GLN A 545      71.555  18.180  64.010  1.00  0.00           N  
ATOM   3743  OE1 GLN A 545      71.161  20.384  64.220  1.00  0.00           O  
ATOM   3744  H   GLN A 545      67.390  17.264  64.468  1.00  0.00           H  
ATOM   3745  HA  GLN A 545      69.137  18.915  66.021  1.00  0.00           H  
ATOM   3746 1HB  GLN A 545      67.366  19.549  63.629  1.00  0.00           H  
ATOM   3747 2HB  GLN A 545      68.521  20.683  64.315  1.00  0.00           H  
ATOM   3748 1HG  GLN A 545      69.240  17.960  63.210  1.00  0.00           H  
ATOM   3749 2HG  GLN A 545      69.365  19.505  62.322  1.00  0.00           H  
ATOM   3750 1HE2 GLN A 545      72.478  18.265  64.387  1.00  0.00           H  
ATOM   3751 2HE2 GLN A 545      71.212  17.284  63.726  1.00  0.00           H  
ATOM   3752  N   LEU A 546      65.926  19.579  66.241  1.00  0.00           N  
ATOM   3753  CA  LEU A 546      64.929  20.298  67.024  1.00  0.00           C  
ATOM   3754  C   LEU A 546      65.001  19.911  68.496  1.00  0.00           C  
ATOM   3755  O   LEU A 546      64.887  20.763  69.378  1.00  0.00           O  
ATOM   3756  CB  LEU A 546      63.522  20.012  66.483  1.00  0.00           C  
ATOM   3757  CG  LEU A 546      63.084  20.865  65.286  1.00  0.00           C  
ATOM   3758  CD1 LEU A 546      61.784  20.313  64.717  1.00  0.00           C  
ATOM   3759  CD2 LEU A 546      62.917  22.312  65.727  1.00  0.00           C  
ATOM   3760  H   LEU A 546      65.619  18.922  65.537  1.00  0.00           H  
ATOM   3761  HA  LEU A 546      65.126  21.366  66.939  1.00  0.00           H  
ATOM   3762 1HB  LEU A 546      63.472  18.967  66.180  1.00  0.00           H  
ATOM   3763 2HB  LEU A 546      62.802  20.171  67.285  1.00  0.00           H  
ATOM   3764  HG  LEU A 546      63.841  20.810  64.503  1.00  0.00           H  
ATOM   3765 1HD1 LEU A 546      61.473  20.920  63.866  1.00  0.00           H  
ATOM   3766 2HD1 LEU A 546      61.937  19.284  64.391  1.00  0.00           H  
ATOM   3767 3HD1 LEU A 546      61.011  20.341  65.483  1.00  0.00           H  
ATOM   3768 1HD2 LEU A 546      62.606  22.918  64.876  1.00  0.00           H  
ATOM   3769 2HD2 LEU A 546      62.160  22.368  66.509  1.00  0.00           H  
ATOM   3770 3HD2 LEU A 546      63.865  22.686  66.113  1.00  0.00           H  
ATOM   3771  N   GLU A 547      65.192  18.624  68.754  1.00  0.00           N  
ATOM   3772  CA  GLU A 547      65.280  18.121  70.122  1.00  0.00           C  
ATOM   3773  C   GLU A 547      66.506  18.677  70.834  1.00  0.00           C  
ATOM   3774  O   GLU A 547      66.442  19.039  72.008  1.00  0.00           O  
ATOM   3775  CB  GLU A 547      65.326  16.591  70.128  1.00  0.00           C  
ATOM   3776  CG  GLU A 547      65.630  15.976  71.486  1.00  0.00           C  
ATOM   3777  CD  GLU A 547      67.104  15.841  71.751  1.00  0.00           C  
ATOM   3778  OE1 GLU A 547      67.848  15.719  70.808  1.00  0.00           O  
ATOM   3779  OE2 GLU A 547      67.485  15.860  72.897  1.00  0.00           O1-
ATOM   3780  H   GLU A 547      65.279  17.975  67.985  1.00  0.00           H  
ATOM   3781  HA  GLU A 547      64.394  18.446  70.668  1.00  0.00           H  
ATOM   3782 1HB  GLU A 547      64.367  16.197  69.789  1.00  0.00           H  
ATOM   3783 2HB  GLU A 547      66.087  16.247  69.427  1.00  0.00           H  
ATOM   3784 1HG  GLU A 547      65.189  16.601  72.263  1.00  0.00           H  
ATOM   3785 2HG  GLU A 547      65.164  14.994  71.541  1.00  0.00           H  
ATOM   3786  N   ARG A 548      67.622  18.742  70.118  1.00  0.00           N  
ATOM   3787  CA  ARG A 548      68.864  19.256  70.682  1.00  0.00           C  
ATOM   3788  C   ARG A 548      68.741  20.731  71.037  1.00  0.00           C  
ATOM   3789  O   ARG A 548      69.229  21.171  72.078  1.00  0.00           O  
ATOM   3790  CB  ARG A 548      70.014  19.069  69.702  1.00  0.00           C  
ATOM   3791  CG  ARG A 548      70.470  17.630  69.519  1.00  0.00           C  
ATOM   3792  CD  ARG A 548      71.342  17.184  70.635  1.00  0.00           C  
ATOM   3793  NE  ARG A 548      70.571  16.641  71.743  1.00  0.00           N  
ATOM   3794  CZ  ARG A 548      71.041  16.479  72.995  1.00  0.00           C  
ATOM   3795  NH1 ARG A 548      72.278  16.821  73.283  1.00  0.00           N1+
ATOM   3796  NH2 ARG A 548      70.260  15.976  73.934  1.00  0.00           N  
ATOM   3797  H   ARG A 548      67.610  18.428  69.158  1.00  0.00           H  
ATOM   3798  HA  ARG A 548      69.088  18.699  71.591  1.00  0.00           H  
ATOM   3799 1HB  ARG A 548      69.724  19.450  68.724  1.00  0.00           H  
ATOM   3800 2HB  ARG A 548      70.875  19.647  70.037  1.00  0.00           H  
ATOM   3801 1HG  ARG A 548      69.599  16.974  69.481  1.00  0.00           H  
ATOM   3802 2HG  ARG A 548      71.031  17.542  68.589  1.00  0.00           H  
ATOM   3803 1HD  ARG A 548      72.020  16.408  70.280  1.00  0.00           H  
ATOM   3804 2HD  ARG A 548      71.921  18.030  71.005  1.00  0.00           H  
ATOM   3805  HE  ARG A 548      69.615  16.367  71.560  1.00  0.00           H  
ATOM   3806 1HH1 ARG A 548      72.875  17.206  72.565  1.00  0.00           H  
ATOM   3807 2HH1 ARG A 548      72.630  16.700  74.221  1.00  0.00           H  
ATOM   3808 1HH2 ARG A 548      69.309  15.713  73.713  1.00  0.00           H  
ATOM   3809 2HH2 ARG A 548      70.612  15.855  74.872  1.00  0.00           H  
ATOM   3810  N   VAL A 549      68.087  21.492  70.169  1.00  0.00           N  
ATOM   3811  CA  VAL A 549      67.897  22.920  70.390  1.00  0.00           C  
ATOM   3812  C   VAL A 549      67.025  23.176  71.613  1.00  0.00           C  
ATOM   3813  O   VAL A 549      67.295  24.082  72.401  1.00  0.00           O  
ATOM   3814  CB  VAL A 549      67.248  23.571  69.154  1.00  0.00           C  
ATOM   3815  CG1 VAL A 549      66.322  24.703  69.573  1.00  0.00           C  
ATOM   3816  CG2 VAL A 549      68.327  24.079  68.210  1.00  0.00           C  
ATOM   3817  H   VAL A 549      67.711  21.070  69.332  1.00  0.00           H  
ATOM   3818  HA  VAL A 549      68.873  23.378  70.555  1.00  0.00           H  
ATOM   3819  HB  VAL A 549      66.637  22.828  68.643  1.00  0.00           H  
ATOM   3820 1HG1 VAL A 549      65.872  25.152  68.687  1.00  0.00           H  
ATOM   3821 2HG1 VAL A 549      65.537  24.311  70.219  1.00  0.00           H  
ATOM   3822 3HG1 VAL A 549      66.893  25.460  70.111  1.00  0.00           H  
ATOM   3823 1HG2 VAL A 549      67.861  24.537  67.338  1.00  0.00           H  
ATOM   3824 2HG2 VAL A 549      68.943  24.817  68.723  1.00  0.00           H  
ATOM   3825 3HG2 VAL A 549      68.953  23.245  67.890  1.00  0.00           H  
ATOM   3826  N   THR A 550      65.978  22.375  71.765  1.00  0.00           N  
ATOM   3827  CA  THR A 550      65.063  22.513  72.893  1.00  0.00           C  
ATOM   3828  C   THR A 550      65.769  22.217  74.209  1.00  0.00           C  
ATOM   3829  O   THR A 550      65.557  22.906  75.207  1.00  0.00           O  
ATOM   3830  CB  THR A 550      63.845  21.584  72.739  1.00  0.00           C  
ATOM   3831  CG2 THR A 550      62.837  21.838  73.849  1.00  0.00           C  
ATOM   3832  OG1 THR A 550      63.221  21.817  71.469  1.00  0.00           O  
ATOM   3833  H   THR A 550      65.811  21.650  71.082  1.00  0.00           H  
ATOM   3834  HA  THR A 550      64.707  23.543  72.926  1.00  0.00           H  
ATOM   3835  HB  THR A 550      64.171  20.545  72.783  1.00  0.00           H  
ATOM   3836  HG1 THR A 550      63.715  21.364  70.783  1.00  0.00           H  
ATOM   3837 1HG2 THR A 550      61.983  21.172  73.724  1.00  0.00           H  
ATOM   3838 2HG2 THR A 550      63.305  21.650  74.815  1.00  0.00           H  
ATOM   3839 3HG2 THR A 550      62.499  22.872  73.805  1.00  0.00           H  
ATOM   3840  N   GLU A 551      66.609  21.188  74.210  1.00  0.00           N  
ATOM   3841  CA  GLU A 551      67.347  20.800  75.406  1.00  0.00           C  
ATOM   3842  C   GLU A 551      68.323  21.889  75.830  1.00  0.00           C  
ATOM   3843  O   GLU A 551      68.469  22.177  77.017  1.00  0.00           O  
ATOM   3844  CB  GLU A 551      68.103  19.491  75.165  1.00  0.00           C  
ATOM   3845  CG  GLU A 551      68.715  18.878  76.416  1.00  0.00           C  
ATOM   3846  CD  GLU A 551      70.083  19.421  76.724  1.00  0.00           C  
ATOM   3847  OE1 GLU A 551      70.768  19.807  75.808  1.00  0.00           O  
ATOM   3848  OE2 GLU A 551      70.443  19.448  77.878  1.00  0.00           O1-
ATOM   3849  H   GLU A 551      66.740  20.661  73.358  1.00  0.00           H  
ATOM   3850  HA  GLU A 551      66.636  20.648  76.218  1.00  0.00           H  
ATOM   3851 1HB  GLU A 551      67.426  18.755  74.729  1.00  0.00           H  
ATOM   3852 2HB  GLU A 551      68.907  19.661  74.448  1.00  0.00           H  
ATOM   3853 1HG  GLU A 551      68.059  19.077  77.264  1.00  0.00           H  
ATOM   3854 2HG  GLU A 551      68.778  17.799  76.287  1.00  0.00           H  
ATOM   3855  N   HIS A 552      68.990  22.492  74.852  1.00  0.00           N  
ATOM   3856  CA  HIS A 552      69.954  23.552  75.121  1.00  0.00           C  
ATOM   3857  C   HIS A 552      69.273  24.777  75.720  1.00  0.00           C  
ATOM   3858  O   HIS A 552      69.797  25.400  76.643  1.00  0.00           O  
ATOM   3859  CB  HIS A 552      70.694  23.948  73.839  1.00  0.00           C  
ATOM   3860  CG  HIS A 552      71.888  24.819  74.079  1.00  0.00           C  
ATOM   3861  CD2 HIS A 552      72.007  26.165  74.164  1.00  0.00           C  
ATOM   3862  ND1 HIS A 552      73.156  24.310  74.264  1.00  0.00           N  
ATOM   3863  CE1 HIS A 552      74.004  25.306  74.452  1.00  0.00           C  
ATOM   3864  NE2 HIS A 552      73.332  26.441  74.397  1.00  0.00           N  
ATOM   3865  H   HIS A 552      68.825  22.208  73.897  1.00  0.00           H  
ATOM   3866  HA  HIS A 552      70.692  23.199  75.841  1.00  0.00           H  
ATOM   3867 1HB  HIS A 552      71.027  23.049  73.318  1.00  0.00           H  
ATOM   3868 2HB  HIS A 552      70.013  24.478  73.174  1.00  0.00           H  
ATOM   3869  HD2 HIS A 552      71.201  26.894  74.068  1.00  0.00           H  
ATOM   3870  HE1 HIS A 552      75.076  25.207  74.623  1.00  0.00           H  
ATOM   3871  HE2 HIS A 552      73.723  27.366  74.507  1.00  0.00           H  
ATOM   3872  N   ALA A 553      68.103  25.115  75.188  1.00  0.00           N  
ATOM   3873  CA  ALA A 553      67.348  26.267  75.669  1.00  0.00           C  
ATOM   3874  C   ALA A 553      66.894  26.067  77.108  1.00  0.00           C  
ATOM   3875  O   ALA A 553      66.943  26.992  77.919  1.00  0.00           O  
ATOM   3876  CB  ALA A 553      66.150  26.528  74.768  1.00  0.00           C  
ATOM   3877  H   ALA A 553      67.727  24.560  74.433  1.00  0.00           H  
ATOM   3878  HA  ALA A 553      68.005  27.137  75.644  1.00  0.00           H  
ATOM   3879 1HB  ALA A 553      65.596  27.390  75.140  1.00  0.00           H  
ATOM   3880 2HB  ALA A 553      66.494  26.728  73.753  1.00  0.00           H  
ATOM   3881 3HB  ALA A 553      65.500  25.654  74.765  1.00  0.00           H  
ATOM   3882  N   LEU A 554      66.452  24.852  77.420  1.00  0.00           N  
ATOM   3883  CA  LEU A 554      65.987  24.528  78.763  1.00  0.00           C  
ATOM   3884  C   LEU A 554      67.120  24.621  79.776  1.00  0.00           C  
ATOM   3885  O   LEU A 554      66.933  25.118  80.887  1.00  0.00           O  
ATOM   3886  CB  LEU A 554      65.384  23.117  78.788  1.00  0.00           C  
ATOM   3887  CG  LEU A 554      64.074  22.940  78.010  1.00  0.00           C  
ATOM   3888  CD1 LEU A 554      63.757  21.456  77.880  1.00  0.00           C  
ATOM   3889  CD2 LEU A 554      62.953  23.677  78.728  1.00  0.00           C  
ATOM   3890  H   LEU A 554      66.438  24.136  76.708  1.00  0.00           H  
ATOM   3891  HA  LEU A 554      65.215  25.244  79.044  1.00  0.00           H  
ATOM   3892 1HB  LEU A 554      66.112  22.421  78.374  1.00  0.00           H  
ATOM   3893 2HB  LEU A 554      65.195  22.839  79.824  1.00  0.00           H  
ATOM   3894  HG  LEU A 554      64.189  23.345  77.005  1.00  0.00           H  
ATOM   3895 1HD1 LEU A 554      62.826  21.330  77.327  1.00  0.00           H  
ATOM   3896 2HD1 LEU A 554      64.565  20.957  77.346  1.00  0.00           H  
ATOM   3897 3HD1 LEU A 554      63.651  21.018  78.872  1.00  0.00           H  
ATOM   3898 1HD2 LEU A 554      62.022  23.552  78.175  1.00  0.00           H  
ATOM   3899 2HD2 LEU A 554      62.836  23.272  79.733  1.00  0.00           H  
ATOM   3900 3HD2 LEU A 554      63.198  24.738  78.791  1.00  0.00           H  
ATOM   3901  N   GLU A 555      68.296  24.139  79.385  1.00  0.00           N  
ATOM   3902  CA  GLU A 555      69.463  24.166  80.259  1.00  0.00           C  
ATOM   3903  C   GLU A 555      69.895  25.596  80.558  1.00  0.00           C  
ATOM   3904  O   GLU A 555      70.259  25.922  81.688  1.00  0.00           O  
ATOM   3905  CB  GLU A 555      70.622  23.394  79.624  1.00  0.00           C  
ATOM   3906  CG  GLU A 555      71.864  23.294  80.499  1.00  0.00           C  
ATOM   3907  CD  GLU A 555      71.632  22.504  81.756  1.00  0.00           C  
ATOM   3908  OE1 GLU A 555      70.700  21.736  81.790  1.00  0.00           O  
ATOM   3909  OE2 GLU A 555      72.388  22.668  82.685  1.00  0.00           O1-
ATOM   3910  H   GLU A 555      68.384  23.743  78.460  1.00  0.00           H  
ATOM   3911  HA  GLU A 555      69.199  23.687  81.203  1.00  0.00           H  
ATOM   3912 1HB  GLU A 555      70.297  22.381  79.387  1.00  0.00           H  
ATOM   3913 2HB  GLU A 555      70.909  23.874  78.689  1.00  0.00           H  
ATOM   3914 1HG  GLU A 555      72.661  22.820  79.927  1.00  0.00           H  
ATOM   3915 2HG  GLU A 555      72.192  24.299  80.762  1.00  0.00           H  
ATOM   3916  N   VAL A 556      69.854  26.445  79.538  1.00  0.00           N  
ATOM   3917  CA  VAL A 556      70.240  27.845  79.690  1.00  0.00           C  
ATOM   3918  C   VAL A 556      69.294  28.578  80.631  1.00  0.00           C  
ATOM   3919  O   VAL A 556      69.725  29.382  81.457  1.00  0.00           O  
ATOM   3920  CB  VAL A 556      70.246  28.550  78.321  1.00  0.00           C  
ATOM   3921  CG1 VAL A 556      70.087  30.053  78.496  1.00  0.00           C  
ATOM   3922  CG2 VAL A 556      71.532  28.227  77.577  1.00  0.00           C  
ATOM   3923  H   VAL A 556      69.547  26.115  78.634  1.00  0.00           H  
ATOM   3924  HA  VAL A 556      71.247  27.882  80.107  1.00  0.00           H  
ATOM   3925  HB  VAL A 556      69.391  28.203  77.740  1.00  0.00           H  
ATOM   3926 1HG1 VAL A 556      70.093  30.536  77.518  1.00  0.00           H  
ATOM   3927 2HG1 VAL A 556      69.143  30.263  78.998  1.00  0.00           H  
ATOM   3928 3HG1 VAL A 556      70.912  30.439  79.095  1.00  0.00           H  
ATOM   3929 1HG2 VAL A 556      71.529  28.728  76.609  1.00  0.00           H  
ATOM   3930 2HG2 VAL A 556      72.386  28.569  78.161  1.00  0.00           H  
ATOM   3931 3HG2 VAL A 556      71.604  27.149  77.426  1.00  0.00           H  
ATOM   3932  N   LEU A 557      68.002  28.294  80.501  1.00  0.00           N  
ATOM   3933  CA  LEU A 557      66.990  28.928  81.339  1.00  0.00           C  
ATOM   3934  C   LEU A 557      67.162  28.533  82.802  1.00  0.00           C  
ATOM   3935  O   LEU A 557      67.024  29.364  83.700  1.00  0.00           O  
ATOM   3936  CB  LEU A 557      65.586  28.540  80.859  1.00  0.00           C  
ATOM   3937  CG  LEU A 557      64.900  29.545  79.926  1.00  0.00           C  
ATOM   3938  CD1 LEU A 557      65.763  29.761  78.689  1.00  0.00           C  
ATOM   3939  CD2 LEU A 557      63.521  29.028  79.547  1.00  0.00           C  
ATOM   3940  H   LEU A 557      67.714  27.623  79.804  1.00  0.00           H  
ATOM   3941  HA  LEU A 557      67.102  30.008  81.259  1.00  0.00           H  
ATOM   3942 1HB  LEU A 557      65.649  27.589  80.332  1.00  0.00           H  
ATOM   3943 2HB  LEU A 557      64.945  28.406  81.731  1.00  0.00           H  
ATOM   3944  HG  LEU A 557      64.801  30.505  80.434  1.00  0.00           H  
ATOM   3945 1HD1 LEU A 557      65.276  30.476  78.026  1.00  0.00           H  
ATOM   3946 2HD1 LEU A 557      66.736  30.149  78.988  1.00  0.00           H  
ATOM   3947 3HD1 LEU A 557      65.894  28.813  78.168  1.00  0.00           H  
ATOM   3948 1HD2 LEU A 557      63.033  29.744  78.884  1.00  0.00           H  
ATOM   3949 2HD2 LEU A 557      63.619  28.070  79.037  1.00  0.00           H  
ATOM   3950 3HD2 LEU A 557      62.920  28.900  80.447  1.00  0.00           H  
ATOM   3951  N   LYS A 558      67.463  27.259  83.034  1.00  0.00           N  
ATOM   3952  CA  LYS A 558      67.653  26.754  84.388  1.00  0.00           C  
ATOM   3953  C   LYS A 558      68.865  27.395  85.050  1.00  0.00           C  
ATOM   3954  O   LYS A 558      68.830  27.739  86.231  1.00  0.00           O  
ATOM   3955  CB  LYS A 558      67.804  25.232  84.375  1.00  0.00           C  
ATOM   3956  CG  LYS A 558      68.277  24.636  85.695  1.00  0.00           C  
ATOM   3957  CD  LYS A 558      68.242  23.115  85.658  1.00  0.00           C  
ATOM   3958  CE  LYS A 558      69.343  22.557  84.769  1.00  0.00           C  
ATOM   3959  NZ  LYS A 558      70.693  22.755  85.364  1.00  0.00           N1+
ATOM   3960  H   LYS A 558      67.564  26.626  82.254  1.00  0.00           H  
ATOM   3961  HA  LYS A 558      66.774  27.012  84.980  1.00  0.00           H  
ATOM   3962 1HB  LYS A 558      66.847  24.773  84.125  1.00  0.00           H  
ATOM   3963 2HB  LYS A 558      68.518  24.943  83.603  1.00  0.00           H  
ATOM   3964 1HG  LYS A 558      69.297  24.963  85.897  1.00  0.00           H  
ATOM   3965 2HG  LYS A 558      67.635  24.986  86.503  1.00  0.00           H  
ATOM   3966 1HD  LYS A 558      68.368  22.723  86.668  1.00  0.00           H  
ATOM   3967 2HD  LYS A 558      67.277  22.782  85.276  1.00  0.00           H  
ATOM   3968 1HE  LYS A 558      69.181  21.491  84.614  1.00  0.00           H  
ATOM   3969 2HE  LYS A 558      69.313  23.051  83.798  1.00  0.00           H  
ATOM   3970 1HZ  LYS A 558      71.394  22.372  84.745  1.00  0.00           H  
ATOM   3971 2HZ  LYS A 558      70.863  23.742  85.494  1.00  0.00           H  
ATOM   3972 3HZ  LYS A 558      70.740  22.284  86.256  1.00  0.00           H  
ATOM   3973  N   GLU A 559      69.938  27.552  84.282  1.00  0.00           N  
ATOM   3974  CA  GLU A 559      71.163  28.153  84.796  1.00  0.00           C  
ATOM   3975  C   GLU A 559      70.946  29.611  85.179  1.00  0.00           C  
ATOM   3976  O   GLU A 559      71.448  30.076  86.202  1.00  0.00           O  
ATOM   3977  CB  GLU A 559      72.283  28.050  83.757  1.00  0.00           C  
ATOM   3978  CG  GLU A 559      73.636  28.553  84.240  1.00  0.00           C  
ATOM   3979  CD  GLU A 559      74.758  28.201  83.303  1.00  0.00           C  
ATOM   3980  OE1 GLU A 559      74.515  27.499  82.352  1.00  0.00           O  
ATOM   3981  OE2 GLU A 559      75.861  28.635  83.540  1.00  0.00           O1-
ATOM   3982  H   GLU A 559      69.905  27.249  83.320  1.00  0.00           H  
ATOM   3983  HA  GLU A 559      71.466  27.609  85.691  1.00  0.00           H  
ATOM   3984 1HB  GLU A 559      72.402  27.010  83.452  1.00  0.00           H  
ATOM   3985 2HB  GLU A 559      72.010  28.622  82.870  1.00  0.00           H  
ATOM   3986 1HG  GLU A 559      73.593  29.636  84.345  1.00  0.00           H  
ATOM   3987 2HG  GLU A 559      73.841  28.128  85.221  1.00  0.00           H  
ATOM   3988  N   VAL A 560      70.194  30.328  84.350  1.00  0.00           N  
ATOM   3989  CA  VAL A 560      69.907  31.736  84.599  1.00  0.00           C  
ATOM   3990  C   VAL A 560      69.078  31.912  85.865  1.00  0.00           C  
ATOM   3991  O   VAL A 560      69.317  32.826  86.654  1.00  0.00           O  
ATOM   3992  CB  VAL A 560      69.151  32.348  83.405  1.00  0.00           C  
ATOM   3993  CG1 VAL A 560      68.832  33.812  83.670  1.00  0.00           C  
ATOM   3994  CG2 VAL A 560      69.978  32.198  82.137  1.00  0.00           C  
ATOM   3995  H   VAL A 560      69.811  29.886  83.526  1.00  0.00           H  
ATOM   3996  HA  VAL A 560      70.853  32.265  84.724  1.00  0.00           H  
ATOM   3997  HB  VAL A 560      68.201  31.829  83.283  1.00  0.00           H  
ATOM   3998 1HG1 VAL A 560      68.298  34.229  82.816  1.00  0.00           H  
ATOM   3999 2HG1 VAL A 560      68.210  33.893  84.561  1.00  0.00           H  
ATOM   4000 3HG1 VAL A 560      69.759  34.365  83.822  1.00  0.00           H  
ATOM   4001 1HG2 VAL A 560      69.438  32.632  81.296  1.00  0.00           H  
ATOM   4002 2HG2 VAL A 560      70.931  32.712  82.261  1.00  0.00           H  
ATOM   4003 3HG2 VAL A 560      70.159  31.140  81.944  1.00  0.00           H  
ATOM   4004  N   ALA A 561      68.102  31.031  86.055  1.00  0.00           N  
ATOM   4005  CA  ALA A 561      67.234  31.088  87.227  1.00  0.00           C  
ATOM   4006  C   ALA A 561      68.021  30.832  88.506  1.00  0.00           C  
ATOM   4007  O   ALA A 561      67.804  31.492  89.522  1.00  0.00           O  
ATOM   4008  CB  ALA A 561      66.099  30.083  87.095  1.00  0.00           C  
ATOM   4009  H   ALA A 561      67.958  30.303  85.371  1.00  0.00           H  
ATOM   4010  HA  ALA A 561      66.813  32.091  87.288  1.00  0.00           H  
ATOM   4011 1HB  ALA A 561      65.461  30.137  87.978  1.00  0.00           H  
ATOM   4012 2HB  ALA A 561      65.510  30.315  86.207  1.00  0.00           H  
ATOM   4013 3HB  ALA A 561      66.510  29.079  87.006  1.00  0.00           H  
ATOM   4014  N   LYS A 562      68.936  29.872  88.452  1.00  0.00           N  
ATOM   4015  CA  LYS A 562      69.758  29.529  89.606  1.00  0.00           C  
ATOM   4016  C   LYS A 562      70.667  30.686  89.999  1.00  0.00           C  
ATOM   4017  O   LYS A 562      71.010  30.849  91.170  1.00  0.00           O  
ATOM   4018  CB  LYS A 562      70.592  28.279  89.318  1.00  0.00           C  
ATOM   4019  CG  LYS A 562      69.794  26.983  89.289  1.00  0.00           C  
ATOM   4020  CD  LYS A 562      70.666  25.806  88.878  1.00  0.00           C  
ATOM   4021  CE  LYS A 562      71.645  25.430  89.981  1.00  0.00           C  
ATOM   4022  NZ  LYS A 562      72.452  24.232  89.623  1.00  0.00           N1+
ATOM   4023  H   LYS A 562      69.067  29.366  87.587  1.00  0.00           H  
ATOM   4024  HA  LYS A 562      69.099  29.321  90.450  1.00  0.00           H  
ATOM   4025 1HB  LYS A 562      71.089  28.388  88.353  1.00  0.00           H  
ATOM   4026 2HB  LYS A 562      71.369  28.177  90.076  1.00  0.00           H  
ATOM   4027 1HG  LYS A 562      69.378  26.789  90.278  1.00  0.00           H  
ATOM   4028 2HG  LYS A 562      68.970  27.078  88.581  1.00  0.00           H  
ATOM   4029 1HD  LYS A 562      70.034  24.945  88.655  1.00  0.00           H  
ATOM   4030 2HD  LYS A 562      71.227  26.065  87.980  1.00  0.00           H  
ATOM   4031 1HE  LYS A 562      72.318  26.265  90.169  1.00  0.00           H  
ATOM   4032 2HE  LYS A 562      71.096  25.221  90.899  1.00  0.00           H  
ATOM   4033 1HZ  LYS A 562      73.087  24.016  90.379  1.00  0.00           H  
ATOM   4034 2HZ  LYS A 562      71.838  23.446  89.465  1.00  0.00           H  
ATOM   4035 3HZ  LYS A 562      72.981  24.421  88.783  1.00  0.00           H  
ATOM   4036  N   GLU A 563      71.058  31.494  89.016  1.00  0.00           N  
ATOM   4037  CA  GLU A 563      72.074  32.529  89.251  1.00  0.00           C  
ATOM   4038  C   GLU A 563      71.489  33.906  89.393  1.00  0.00           C  
ATOM   4039  O   GLU A 563      72.216  34.887  89.549  1.00  0.00           O  
ATOM   4040  CB  GLU A 563      73.096  32.539  88.113  1.00  0.00           C  
ATOM   4041  CG  GLU A 563      73.922  31.266  87.997  1.00  0.00           C  
ATOM   4042  CD  GLU A 563      74.808  31.033  89.189  1.00  0.00           C  
ATOM   4043  OE1 GLU A 563      75.329  31.987  89.714  1.00  0.00           O  
ATOM   4044  OE2 GLU A 563      74.964  29.898  89.576  1.00  0.00           O1-
ATOM   4045  H   GLU A 563      70.656  31.400  88.094  1.00  0.00           H  
ATOM   4046  HA  GLU A 563      72.591  32.300  90.183  1.00  0.00           H  
ATOM   4047 1HB  GLU A 563      72.583  32.692  87.163  1.00  0.00           H  
ATOM   4048 2HB  GLU A 563      73.785  33.373  88.250  1.00  0.00           H  
ATOM   4049 1HG  GLU A 563      73.247  30.417  87.889  1.00  0.00           H  
ATOM   4050 2HG  GLU A 563      74.536  31.323  87.100  1.00  0.00           H  
ATOM   4051  N   LEU A 564      70.180  33.980  89.338  1.00  0.00           N  
ATOM   4052  CA  LEU A 564      69.507  35.251  89.247  1.00  0.00           C  
ATOM   4053  C   LEU A 564      68.440  35.327  90.324  1.00  0.00           C  
ATOM   4054  O   LEU A 564      68.332  36.325  91.036  1.00  0.00           O  
ATOM   4055  CB  LEU A 564      68.879  35.431  87.859  1.00  0.00           C  
ATOM   4056  CG  LEU A 564      69.742  36.174  86.830  1.00  0.00           C  
ATOM   4057  CD1 LEU A 564      70.825  35.241  86.306  1.00  0.00           C  
ATOM   4058  CD2 LEU A 564      68.860  36.679  85.698  1.00  0.00           C  
ATOM   4059  H   LEU A 564      69.631  33.133  89.361  1.00  0.00           H  
ATOM   4060  HA  LEU A 564      70.239  36.042  89.406  1.00  0.00           H  
ATOM   4061 1HB  LEU A 564      68.651  34.448  87.451  1.00  0.00           H  
ATOM   4062 2HB  LEU A 564      67.946  35.983  87.968  1.00  0.00           H  
ATOM   4063  HG  LEU A 564      70.235  37.020  87.311  1.00  0.00           H  
ATOM   4064 1HD1 LEU A 564      71.438  35.769  85.576  1.00  0.00           H  
ATOM   4065 2HD1 LEU A 564      71.452  34.911  87.134  1.00  0.00           H  
ATOM   4066 3HD1 LEU A 564      70.362  34.376  85.833  1.00  0.00           H  
ATOM   4067 1HD2 LEU A 564      69.473  37.208  84.967  1.00  0.00           H  
ATOM   4068 2HD2 LEU A 564      68.368  35.834  85.216  1.00  0.00           H  
ATOM   4069 3HD2 LEU A 564      68.107  37.357  86.098  1.00  0.00           H  
ATOM   4070  N   ALA A 565      67.653  34.262  90.436  1.00  0.00           N  
ATOM   4071  CA  ALA A 565      66.472  34.276  91.279  1.00  0.00           C  
ATOM   4072  C   ALA A 565      66.832  34.550  92.733  1.00  0.00           C  
ATOM   4073  O   ALA A 565      67.723  33.911  93.293  1.00  0.00           O  
ATOM   4074  CB  ALA A 565      65.722  32.958  91.157  1.00  0.00           C  
ATOM   4075  H   ALA A 565      67.882  33.422  89.923  1.00  0.00           H  
ATOM   4076  HA  ALA A 565      65.823  35.084  90.939  1.00  0.00           H  
ATOM   4077 1HB  ALA A 565      64.836  32.983  91.791  1.00  0.00           H  
ATOM   4078 2HB  ALA A 565      65.422  32.804  90.121  1.00  0.00           H  
ATOM   4079 3HB  ALA A 565      66.370  32.141  91.472  1.00  0.00           H  
ATOM   4080  N   ASP A 566      66.134  35.504  93.335  1.00  0.00           N  
ATOM   4081  CA  ASP A 566      66.487  36.006  94.656  1.00  0.00           C  
ATOM   4082  C   ASP A 566      65.248  36.170  95.529  1.00  0.00           C  
ATOM   4083  O   ASP A 566      65.303  36.787  96.593  1.00  0.00           O  
ATOM   4084  CB  ASP A 566      67.222  37.344  94.543  1.00  0.00           C  
ATOM   4085  CG  ASP A 566      66.432  38.390  93.768  1.00  0.00           C  
ATOM   4086  OD1 ASP A 566      65.381  38.064  93.270  1.00  0.00           O  
ATOM   4087  OD2 ASP A 566      66.888  39.505  93.681  1.00  0.00           O1-
ATOM   4088  H   ASP A 566      65.332  35.892  92.859  1.00  0.00           H  
ATOM   4089  HA  ASP A 566      67.150  35.284  95.135  1.00  0.00           H  
ATOM   4090 1HB  ASP A 566      67.428  37.732  95.541  1.00  0.00           H  
ATOM   4091 2HB  ASP A 566      68.181  37.192  94.047  1.00  0.00           H  
ATOM   4092  N   SER A 567      64.126  35.614  95.074  1.00  0.00           N  
ATOM   4093  CA  SER A 567      62.858  35.765  95.782  1.00  0.00           C  
ATOM   4094  C   SER A 567      61.808  34.758  95.315  1.00  0.00           C  
ATOM   4095  O   SER A 567      61.977  34.103  94.286  1.00  0.00           O  
ATOM   4096  CB  SER A 567      62.331  37.174  95.594  1.00  0.00           C  
ATOM   4097  OG  SER A 567      61.902  37.378  94.276  1.00  0.00           O  
ATOM   4098  H   SER A 567      64.152  35.075  94.220  1.00  0.00           H  
ATOM   4099  HA  SER A 567      63.033  35.594  96.845  1.00  0.00           H  
ATOM   4100 1HB  SER A 567      61.502  37.347  96.280  1.00  0.00           H  
ATOM   4101 2HB  SER A 567      63.113  37.891  95.839  1.00  0.00           H  
ATOM   4102  HG  SER A 567      61.594  38.287  94.235  1.00  0.00           H  
ATOM   4103  N   PRO A 568      60.676  34.628  96.103  1.00  0.00           N  
ATOM   4104  CA  PRO A 568      59.602  33.763  95.617  1.00  0.00           C  
ATOM   4105  C   PRO A 568      59.162  34.249  94.255  1.00  0.00           C  
ATOM   4106  O   PRO A 568      59.027  33.461  93.318  1.00  0.00           O  
ATOM   4107  CB  PRO A 568      58.497  33.927  96.666  1.00  0.00           C  
ATOM   4108  CG  PRO A 568      59.227  34.305  97.909  1.00  0.00           C  
ATOM   4109  CD  PRO A 568      60.323  35.222  97.436  1.00  0.00           C  
ATOM   4110  HA  PRO A 568      59.960  32.724  95.583  1.00  0.00           H  
ATOM   4111 1HB  PRO A 568      57.781  34.696  96.341  1.00  0.00           H  
ATOM   4112 2HB  PRO A 568      57.935  32.988  96.770  1.00  0.00           H  
ATOM   4113 1HG  PRO A 568      58.543  34.793  98.618  1.00  0.00           H  
ATOM   4114 2HG  PRO A 568      59.615  33.405  98.410  1.00  0.00           H  
ATOM   4115 1HD  PRO A 568      59.931  36.245  97.343  1.00  0.00           H  
ATOM   4116 2HD  PRO A 568      61.161  35.191  98.148  1.00  0.00           H  
ATOM   4117  N   GLU A 569      58.938  35.546  94.145  1.00  0.00           N  
ATOM   4118  CA  GLU A 569      58.399  36.112  92.913  1.00  0.00           C  
ATOM   4119  C   GLU A 569      59.295  35.798  91.722  1.00  0.00           C  
ATOM   4120  O   GLU A 569      58.819  35.373  90.670  1.00  0.00           O  
ATOM   4121  CB  GLU A 569      58.232  37.627  93.052  1.00  0.00           C  
ATOM   4122  CG  GLU A 569      57.170  38.053  94.056  1.00  0.00           C  
ATOM   4123  CD  GLU A 569      57.668  38.044  95.474  1.00  0.00           C  
ATOM   4124  OE1 GLU A 569      58.818  37.734  95.678  1.00  0.00           O  
ATOM   4125  OE2 GLU A 569      56.899  38.347  96.355  1.00  0.00           O1-
ATOM   4126  H   GLU A 569      59.142  36.160  94.921  1.00  0.00           H  
ATOM   4127  HA  GLU A 569      57.421  35.668  92.728  1.00  0.00           H  
ATOM   4128 1HB  GLU A 569      59.179  38.071  93.358  1.00  0.00           H  
ATOM   4129 2HB  GLU A 569      57.967  38.054  92.084  1.00  0.00           H  
ATOM   4130 1HG  GLU A 569      56.833  39.059  93.808  1.00  0.00           H  
ATOM   4131 2HG  GLU A 569      56.316  37.383  93.972  1.00  0.00           H  
ATOM   4132  N   SER A 570      60.596  36.009  91.895  1.00  0.00           N  
ATOM   4133  CA  SER A 570      61.561  35.747  90.834  1.00  0.00           C  
ATOM   4134  C   SER A 570      61.616  34.265  90.494  1.00  0.00           C  
ATOM   4135  O   SER A 570      61.698  33.890  89.324  1.00  0.00           O  
ATOM   4136  CB  SER A 570      62.937  36.232  91.249  1.00  0.00           C  
ATOM   4137  OG  SER A 570      62.955  37.625  91.398  1.00  0.00           O  
ATOM   4138  H   SER A 570      60.924  36.360  92.783  1.00  0.00           H  
ATOM   4139  HA  SER A 570      61.251  36.293  89.942  1.00  0.00           H  
ATOM   4140 1HB  SER A 570      63.220  35.759  92.189  1.00  0.00           H  
ATOM   4141 2HB  SER A 570      63.668  35.934  90.500  1.00  0.00           H  
ATOM   4142  HG  SER A 570      63.718  37.822  91.947  1.00  0.00           H  
ATOM   4143  N   VAL A 571      61.572  33.423  91.520  1.00  0.00           N  
ATOM   4144  CA  VAL A 571      61.617  31.977  91.330  1.00  0.00           C  
ATOM   4145  C   VAL A 571      60.386  31.482  90.583  1.00  0.00           C  
ATOM   4146  O   VAL A 571      60.483  30.616  89.713  1.00  0.00           O  
ATOM   4147  CB  VAL A 571      61.709  31.261  92.691  1.00  0.00           C  
ATOM   4148  CG1 VAL A 571      61.465  29.768  92.524  1.00  0.00           C  
ATOM   4149  CG2 VAL A 571      63.070  31.518  93.320  1.00  0.00           C  
ATOM   4150  H   VAL A 571      61.506  33.794  92.457  1.00  0.00           H  
ATOM   4151  HA  VAL A 571      62.503  31.732  90.744  1.00  0.00           H  
ATOM   4152  HB  VAL A 571      60.927  31.644  93.346  1.00  0.00           H  
ATOM   4153 1HG1 VAL A 571      61.534  29.278  93.496  1.00  0.00           H  
ATOM   4154 2HG1 VAL A 571      60.471  29.607  92.106  1.00  0.00           H  
ATOM   4155 3HG1 VAL A 571      62.215  29.350  91.854  1.00  0.00           H  
ATOM   4156 1HG2 VAL A 571      63.128  31.010  94.281  1.00  0.00           H  
ATOM   4157 2HG2 VAL A 571      63.852  31.141  92.661  1.00  0.00           H  
ATOM   4158 3HG2 VAL A 571      63.206  32.590  93.467  1.00  0.00           H  
ATOM   4159  N   ARG A 572      59.227  32.034  90.925  1.00  0.00           N  
ATOM   4160  CA  ARG A 572      57.976  31.648  90.284  1.00  0.00           C  
ATOM   4161  C   ARG A 572      57.974  32.024  88.810  1.00  0.00           C  
ATOM   4162  O   ARG A 572      57.511  31.259  87.965  1.00  0.00           O  
ATOM   4163  CB  ARG A 572      56.793  32.311  90.974  1.00  0.00           C  
ATOM   4164  CG  ARG A 572      55.429  31.896  90.444  1.00  0.00           C  
ATOM   4165  CD  ARG A 572      54.326  32.550  91.195  1.00  0.00           C  
ATOM   4166  NE  ARG A 572      53.020  32.156  90.692  1.00  0.00           N  
ATOM   4167  CZ  ARG A 572      52.396  32.735  89.647  1.00  0.00           C  
ATOM   4168  NH1 ARG A 572      52.971  33.729  89.008  1.00  0.00           N1+
ATOM   4169  NH2 ARG A 572      51.207  32.303  89.266  1.00  0.00           N  
ATOM   4170  H   ARG A 572      59.212  32.740  91.648  1.00  0.00           H  
ATOM   4171  HA  ARG A 572      57.865  30.566  90.366  1.00  0.00           H  
ATOM   4172 1HB  ARG A 572      56.817  32.080  92.038  1.00  0.00           H  
ATOM   4173 2HB  ARG A 572      56.871  33.393  90.872  1.00  0.00           H  
ATOM   4174 1HG  ARG A 572      55.345  32.181  89.395  1.00  0.00           H  
ATOM   4175 2HG  ARG A 572      55.315  30.816  90.538  1.00  0.00           H  
ATOM   4176 1HD  ARG A 572      54.386  32.269  92.246  1.00  0.00           H  
ATOM   4177 2HD  ARG A 572      54.415  33.631  91.103  1.00  0.00           H  
ATOM   4178  HE  ARG A 572      52.547  31.394  91.159  1.00  0.00           H  
ATOM   4179 1HH1 ARG A 572      53.880  34.059  89.299  1.00  0.00           H  
ATOM   4180 2HH1 ARG A 572      52.503  34.163  88.225  1.00  0.00           H  
ATOM   4181 1HH2 ARG A 572      50.765  31.538  89.758  1.00  0.00           H  
ATOM   4182 2HH2 ARG A 572      50.739  32.737  88.484  1.00  0.00           H  
ATOM   4183  N   GLU A 573      58.495  33.207  88.504  1.00  0.00           N  
ATOM   4184  CA  GLU A 573      58.555  33.687  87.129  1.00  0.00           C  
ATOM   4185  C   GLU A 573      59.469  32.814  86.279  1.00  0.00           C  
ATOM   4186  O   GLU A 573      59.157  32.509  85.127  1.00  0.00           O  
ATOM   4187  CB  GLU A 573      59.041  35.137  87.091  1.00  0.00           C  
ATOM   4188  CG  GLU A 573      58.958  35.793  85.720  1.00  0.00           C  
ATOM   4189  CD  GLU A 573      57.544  35.956  85.235  1.00  0.00           C  
ATOM   4190  OE1 GLU A 573      56.650  35.916  86.045  1.00  0.00           O  
ATOM   4191  OE2 GLU A 573      57.359  36.120  84.052  1.00  0.00           O1-
ATOM   4192  H   GLU A 573      58.859  33.789  89.245  1.00  0.00           H  
ATOM   4193  HA  GLU A 573      57.552  33.643  86.703  1.00  0.00           H  
ATOM   4194 1HB  GLU A 573      58.452  35.737  87.785  1.00  0.00           H  
ATOM   4195 2HB  GLU A 573      60.079  35.182  87.421  1.00  0.00           H  
ATOM   4196 1HG  GLU A 573      59.428  36.775  85.769  1.00  0.00           H  
ATOM   4197 2HG  GLU A 573      59.515  35.189  85.006  1.00  0.00           H  
ATOM   4198  N   ALA A 574      60.597  32.414  86.853  1.00  0.00           N  
ATOM   4199  CA  ALA A 574      61.561  31.574  86.149  1.00  0.00           C  
ATOM   4200  C   ALA A 574      60.969  30.205  85.838  1.00  0.00           C  
ATOM   4201  O   ALA A 574      61.172  29.663  84.751  1.00  0.00           O  
ATOM   4202  CB  ALA A 574      62.835  31.426  86.967  1.00  0.00           C  
ATOM   4203  H   ALA A 574      60.794  32.698  87.802  1.00  0.00           H  
ATOM   4204  HA  ALA A 574      61.803  32.057  85.202  1.00  0.00           H  
ATOM   4205 1HB  ALA A 574      63.542  30.795  86.428  1.00  0.00           H  
ATOM   4206 2HB  ALA A 574      63.278  32.408  87.132  1.00  0.00           H  
ATOM   4207 3HB  ALA A 574      62.600  30.969  87.927  1.00  0.00           H  
ATOM   4208  N   VAL A 575      60.238  29.650  86.795  1.00  0.00           N  
ATOM   4209  CA  VAL A 575      59.615  28.340  86.626  1.00  0.00           C  
ATOM   4210  C   VAL A 575      58.562  28.371  85.526  1.00  0.00           C  
ATOM   4211  O   VAL A 575      58.459  27.441  84.726  1.00  0.00           O  
ATOM   4212  CB  VAL A 575      58.963  27.884  87.945  1.00  0.00           C  
ATOM   4213  CG1 VAL A 575      58.165  26.606  87.729  1.00  0.00           C  
ATOM   4214  CG2 VAL A 575      60.031  27.680  89.007  1.00  0.00           C  
ATOM   4215  H   VAL A 575      60.109  30.147  87.665  1.00  0.00           H  
ATOM   4216  HA  VAL A 575      60.388  27.622  86.351  1.00  0.00           H  
ATOM   4217  HB  VAL A 575      58.261  28.649  88.276  1.00  0.00           H  
ATOM   4218 1HG1 VAL A 575      57.710  26.298  88.671  1.00  0.00           H  
ATOM   4219 2HG1 VAL A 575      57.383  26.786  86.992  1.00  0.00           H  
ATOM   4220 3HG1 VAL A 575      58.828  25.819  87.373  1.00  0.00           H  
ATOM   4221 1HG2 VAL A 575      59.563  27.357  89.937  1.00  0.00           H  
ATOM   4222 2HG2 VAL A 575      60.737  26.918  88.673  1.00  0.00           H  
ATOM   4223 3HG2 VAL A 575      60.562  28.617  89.175  1.00  0.00           H  
ATOM   4224  N   ARG A 576      57.781  29.445  85.490  1.00  0.00           N  
ATOM   4225  CA  ARG A 576      56.735  29.597  84.486  1.00  0.00           C  
ATOM   4226  C   ARG A 576      57.324  29.701  83.087  1.00  0.00           C  
ATOM   4227  O   ARG A 576      56.797  29.122  82.137  1.00  0.00           O  
ATOM   4228  CB  ARG A 576      55.895  30.833  84.772  1.00  0.00           C  
ATOM   4229  CG  ARG A 576      54.615  30.938  83.958  1.00  0.00           C  
ATOM   4230  CD  ARG A 576      53.855  32.171  84.287  1.00  0.00           C  
ATOM   4231  NE  ARG A 576      54.577  33.373  83.899  1.00  0.00           N  
ATOM   4232  CZ  ARG A 576      54.599  33.884  82.653  1.00  0.00           C  
ATOM   4233  NH1 ARG A 576      53.937  33.287  81.686  1.00  0.00           N1+
ATOM   4234  NH2 ARG A 576      55.287  34.984  82.402  1.00  0.00           N  
ATOM   4235  H   ARG A 576      57.915  30.175  86.175  1.00  0.00           H  
ATOM   4236  HA  ARG A 576      56.088  28.720  84.525  1.00  0.00           H  
ATOM   4237 1HB  ARG A 576      55.617  30.848  85.825  1.00  0.00           H  
ATOM   4238 2HB  ARG A 576      56.485  31.728  84.576  1.00  0.00           H  
ATOM   4239 1HG  ARG A 576      54.861  30.960  82.896  1.00  0.00           H  
ATOM   4240 2HG  ARG A 576      53.979  30.077  84.166  1.00  0.00           H  
ATOM   4241 1HD  ARG A 576      52.901  32.162  83.760  1.00  0.00           H  
ATOM   4242 2HD  ARG A 576      53.676  32.213  85.360  1.00  0.00           H  
ATOM   4243  HE  ARG A 576      55.098  33.860  84.616  1.00  0.00           H  
ATOM   4244 1HH1 ARG A 576      53.411  32.446  81.878  1.00  0.00           H  
ATOM   4245 2HH1 ARG A 576      53.954  33.670  80.752  1.00  0.00           H  
ATOM   4246 1HH2 ARG A 576      55.796  35.442  83.145  1.00  0.00           H  
ATOM   4247 2HH2 ARG A 576      55.304  35.366  81.468  1.00  0.00           H  
ATOM   4248  N   LEU A 577      58.420  30.442  82.965  1.00  0.00           N  
ATOM   4249  CA  LEU A 577      59.084  30.623  81.679  1.00  0.00           C  
ATOM   4250  C   LEU A 577      59.643  29.305  81.156  1.00  0.00           C  
ATOM   4251  O   LEU A 577      59.553  29.011  79.964  1.00  0.00           O  
ATOM   4252  CB  LEU A 577      60.215  31.650  81.807  1.00  0.00           C  
ATOM   4253  CG  LEU A 577      59.775  33.118  81.889  1.00  0.00           C  
ATOM   4254  CD1 LEU A 577      60.906  33.956  82.471  1.00  0.00           C  
ATOM   4255  CD2 LEU A 577      59.388  33.610  80.503  1.00  0.00           C  
ATOM   4256  H   LEU A 577      58.803  30.892  83.784  1.00  0.00           H  
ATOM   4257  HA  LEU A 577      58.353  30.994  80.962  1.00  0.00           H  
ATOM   4258 1HB  LEU A 577      60.788  31.426  82.705  1.00  0.00           H  
ATOM   4259 2HB  LEU A 577      60.875  31.550  80.946  1.00  0.00           H  
ATOM   4260  HG  LEU A 577      58.918  33.204  82.558  1.00  0.00           H  
ATOM   4261 1HD1 LEU A 577      60.593  34.998  82.530  1.00  0.00           H  
ATOM   4262 2HD1 LEU A 577      61.149  33.594  83.471  1.00  0.00           H  
ATOM   4263 3HD1 LEU A 577      61.784  33.876  81.832  1.00  0.00           H  
ATOM   4264 1HD2 LEU A 577      59.074  34.653  80.561  1.00  0.00           H  
ATOM   4265 2HD2 LEU A 577      60.245  33.526  79.834  1.00  0.00           H  
ATOM   4266 3HD2 LEU A 577      58.566  33.005  80.118  1.00  0.00           H  
ATOM   4267  N   ILE A 578      60.223  28.515  82.057  1.00  0.00           N  
ATOM   4268  CA  ILE A 578      60.797  27.229  81.687  1.00  0.00           C  
ATOM   4269  C   ILE A 578      59.722  26.263  81.201  1.00  0.00           C  
ATOM   4270  O   ILE A 578      59.924  25.531  80.233  1.00  0.00           O  
ATOM   4271  CB  ILE A 578      61.551  26.603  82.875  1.00  0.00           C  
ATOM   4272  CG1 ILE A 578      62.775  27.450  83.235  1.00  0.00           C  
ATOM   4273  CG2 ILE A 578      61.964  25.176  82.551  1.00  0.00           C  
ATOM   4274  CD1 ILE A 578      63.394  27.092  84.567  1.00  0.00           C  
ATOM   4275  H   ILE A 578      60.265  28.814  83.021  1.00  0.00           H  
ATOM   4276  HA  ILE A 578      61.505  27.387  80.874  1.00  0.00           H  
ATOM   4277  HB  ILE A 578      60.905  26.595  83.752  1.00  0.00           H  
ATOM   4278 1HG1 ILE A 578      63.536  27.336  82.464  1.00  0.00           H  
ATOM   4279 2HG1 ILE A 578      62.494  28.503  83.263  1.00  0.00           H  
ATOM   4280 1HG2 ILE A 578      62.496  24.749  83.400  1.00  0.00           H  
ATOM   4281 2HG2 ILE A 578      61.077  24.580  82.342  1.00  0.00           H  
ATOM   4282 3HG2 ILE A 578      62.616  25.175  81.677  1.00  0.00           H  
ATOM   4283 1HD1 ILE A 578      64.255  27.735  84.753  1.00  0.00           H  
ATOM   4284 2HD1 ILE A 578      62.658  27.234  85.360  1.00  0.00           H  
ATOM   4285 3HD1 ILE A 578      63.715  26.052  84.551  1.00  0.00           H  
ATOM   4286  N   SER A 579      58.579  26.269  81.881  1.00  0.00           N  
ATOM   4287  CA  SER A 579      57.471  25.395  81.518  1.00  0.00           C  
ATOM   4288  C   SER A 579      56.918  25.746  80.142  1.00  0.00           C  
ATOM   4289  O   SER A 579      56.597  24.862  79.348  1.00  0.00           O  
ATOM   4290  CB  SER A 579      56.369  25.493  82.555  1.00  0.00           C  
ATOM   4291  OG  SER A 579      55.245  24.752  82.165  1.00  0.00           O  
ATOM   4292  H   SER A 579      58.476  26.894  82.667  1.00  0.00           H  
ATOM   4293  HA  SER A 579      57.836  24.368  81.488  1.00  0.00           H  
ATOM   4294 1HB  SER A 579      56.737  25.125  83.512  1.00  0.00           H  
ATOM   4295 2HB  SER A 579      56.090  26.537  82.691  1.00  0.00           H  
ATOM   4296  HG  SER A 579      54.743  24.591  82.968  1.00  0.00           H  
ATOM   4297  N   LYS A 580      56.811  27.041  79.867  1.00  0.00           N  
ATOM   4298  CA  LYS A 580      56.297  27.511  78.586  1.00  0.00           C  
ATOM   4299  C   LYS A 580      57.221  27.113  77.441  1.00  0.00           C  
ATOM   4300  O   LYS A 580      56.762  26.712  76.371  1.00  0.00           O  
ATOM   4301  CB  LYS A 580      56.112  29.030  78.608  1.00  0.00           C  
ATOM   4302  CG  LYS A 580      55.584  29.618  77.307  1.00  0.00           C  
ATOM   4303  CD  LYS A 580      54.174  29.129  77.011  1.00  0.00           C  
ATOM   4304  CE  LYS A 580      53.528  29.939  75.897  1.00  0.00           C  
ATOM   4305  NZ  LYS A 580      54.244  29.776  74.603  1.00  0.00           N1+
ATOM   4306  H   LYS A 580      57.092  27.718  80.563  1.00  0.00           H  
ATOM   4307  HA  LYS A 580      55.328  27.045  78.410  1.00  0.00           H  
ATOM   4308 1HB  LYS A 580      55.417  29.300  79.404  1.00  0.00           H  
ATOM   4309 2HB  LYS A 580      57.065  29.509  78.829  1.00  0.00           H  
ATOM   4310 1HG  LYS A 580      55.575  30.706  77.376  1.00  0.00           H  
ATOM   4311 2HG  LYS A 580      56.239  29.330  76.485  1.00  0.00           H  
ATOM   4312 1HD  LYS A 580      54.207  28.080  76.714  1.00  0.00           H  
ATOM   4313 2HD  LYS A 580      53.563  29.214  77.910  1.00  0.00           H  
ATOM   4314 1HE  LYS A 580      52.494  29.621  75.769  1.00  0.00           H  
ATOM   4315 2HE  LYS A 580      53.529  30.995  76.167  1.00  0.00           H  
ATOM   4316 1HZ  LYS A 580      53.786  30.328  73.892  1.00  0.00           H  
ATOM   4317 2HZ  LYS A 580      55.200  30.085  74.705  1.00  0.00           H  
ATOM   4318 3HZ  LYS A 580      54.233  28.803  74.332  1.00  0.00           H  
ATOM   4319  N   LEU A 581      58.525  27.227  77.674  1.00  0.00           N  
ATOM   4320  CA  LEU A 581      59.515  26.879  76.663  1.00  0.00           C  
ATOM   4321  C   LEU A 581      59.474  25.390  76.339  1.00  0.00           C  
ATOM   4322  O   LEU A 581      59.581  24.994  75.178  1.00  0.00           O  
ATOM   4323  CB  LEU A 581      60.920  27.265  77.143  1.00  0.00           C  
ATOM   4324  CG  LEU A 581      62.011  27.279  76.064  1.00  0.00           C  
ATOM   4325  CD1 LEU A 581      62.659  25.904  75.980  1.00  0.00           C  
ATOM   4326  CD2 LEU A 581      61.400  27.679  74.729  1.00  0.00           C  
ATOM   4327  H   LEU A 581      58.838  27.562  78.574  1.00  0.00           H  
ATOM   4328  HA  LEU A 581      59.290  27.434  75.753  1.00  0.00           H  
ATOM   4329 1HB  LEU A 581      60.875  28.261  77.582  1.00  0.00           H  
ATOM   4330 2HB  LEU A 581      61.228  26.563  77.917  1.00  0.00           H  
ATOM   4331  HG  LEU A 581      62.784  27.997  76.339  1.00  0.00           H  
ATOM   4332 1HD1 LEU A 581      63.435  25.914  75.213  1.00  0.00           H  
ATOM   4333 2HD1 LEU A 581      63.105  25.652  76.942  1.00  0.00           H  
ATOM   4334 3HD1 LEU A 581      61.905  25.161  75.723  1.00  0.00           H  
ATOM   4335 1HD2 LEU A 581      62.175  27.690  73.963  1.00  0.00           H  
ATOM   4336 2HD2 LEU A 581      60.627  26.961  74.453  1.00  0.00           H  
ATOM   4337 3HD2 LEU A 581      60.959  28.672  74.814  1.00  0.00           H  
ATOM   4338  N   THR A 582      59.317  24.570  77.371  1.00  0.00           N  
ATOM   4339  CA  THR A 582      59.260  23.123  77.199  1.00  0.00           C  
ATOM   4340  C   THR A 582      58.032  22.711  76.396  1.00  0.00           C  
ATOM   4341  O   THR A 582      58.106  21.831  75.539  1.00  0.00           O  
ATOM   4342  CB  THR A 582      59.253  22.403  78.560  1.00  0.00           C  
ATOM   4343  CG2 THR A 582      59.350  20.897  78.367  1.00  0.00           C  
ATOM   4344  OG1 THR A 582      60.363  22.853  79.347  1.00  0.00           O  
ATOM   4345  H   THR A 582      59.236  24.959  78.300  1.00  0.00           H  
ATOM   4346  HA  THR A 582      60.144  22.805  76.647  1.00  0.00           H  
ATOM   4347  HB  THR A 582      58.330  22.636  79.091  1.00  0.00           H  
ATOM   4348  HG1 THR A 582      60.154  23.705  79.737  1.00  0.00           H  
ATOM   4349 1HG2 THR A 582      59.344  20.405  79.339  1.00  0.00           H  
ATOM   4350 2HG2 THR A 582      58.501  20.550  77.778  1.00  0.00           H  
ATOM   4351 3HG2 THR A 582      60.276  20.657  77.845  1.00  0.00           H  
ATOM   4352  N   GLN A 583      56.904  23.355  76.680  1.00  0.00           N  
ATOM   4353  CA  GLN A 583      55.657  23.057  75.987  1.00  0.00           C  
ATOM   4354  C   GLN A 583      55.752  23.411  74.507  1.00  0.00           C  
ATOM   4355  O   GLN A 583      55.270  22.671  73.650  1.00  0.00           O  
ATOM   4356  CB  GLN A 583      54.492  23.812  76.632  1.00  0.00           C  
ATOM   4357  CG  GLN A 583      54.120  23.314  78.018  1.00  0.00           C  
ATOM   4358  CD  GLN A 583      53.017  24.140  78.653  1.00  0.00           C  
ATOM   4359  NE2 GLN A 583      52.652  23.793  79.882  1.00  0.00           N  
ATOM   4360  OE1 GLN A 583      52.498  25.080  78.045  1.00  0.00           O  
ATOM   4361  H   GLN A 583      56.911  24.068  77.395  1.00  0.00           H  
ATOM   4362  HA  GLN A 583      55.463  21.988  76.069  1.00  0.00           H  
ATOM   4363 1HB  GLN A 583      54.742  24.869  76.711  1.00  0.00           H  
ATOM   4364 2HB  GLN A 583      53.610  23.730  75.997  1.00  0.00           H  
ATOM   4365 1HG  GLN A 583      53.774  22.283  77.942  1.00  0.00           H  
ATOM   4366 2HG  GLN A 583      54.999  23.366  78.660  1.00  0.00           H  
ATOM   4367 1HE2 GLN A 583      51.929  24.301  80.352  1.00  0.00           H  
ATOM   4368 2HE2 GLN A 583      53.099  23.023  80.339  1.00  0.00           H  
ATOM   4369  N   GLU A 584      56.376  24.547  74.217  1.00  0.00           N  
ATOM   4370  CA  GLU A 584      56.535  25.002  72.839  1.00  0.00           C  
ATOM   4371  C   GLU A 584      57.417  24.049  72.042  1.00  0.00           C  
ATOM   4372  O   GLU A 584      57.135  23.751  70.882  1.00  0.00           O  
ATOM   4373  CB  GLU A 584      57.133  26.411  72.807  1.00  0.00           C  
ATOM   4374  CG  GLU A 584      57.273  27.003  71.412  1.00  0.00           C  
ATOM   4375  CD  GLU A 584      55.950  27.201  70.725  1.00  0.00           C  
ATOM   4376  OE1 GLU A 584      54.956  27.288  71.405  1.00  0.00           O  
ATOM   4377  OE2 GLU A 584      55.934  27.265  69.518  1.00  0.00           O1-
ATOM   4378  H   GLU A 584      56.749  25.111  74.968  1.00  0.00           H  
ATOM   4379  HA  GLU A 584      55.552  25.029  72.368  1.00  0.00           H  
ATOM   4380 1HB  GLU A 584      56.509  27.084  73.395  1.00  0.00           H  
ATOM   4381 2HB  GLU A 584      58.122  26.397  73.265  1.00  0.00           H  
ATOM   4382 1HG  GLU A 584      57.778  27.966  71.486  1.00  0.00           H  
ATOM   4383 2HG  GLU A 584      57.895  26.343  70.809  1.00  0.00           H  
ATOM   4384  N   GLY A 585      58.487  23.573  72.673  1.00  0.00           N  
ATOM   4385  CA  GLY A 585      59.412  22.654  72.026  1.00  0.00           C  
ATOM   4386  C   GLY A 585      58.735  21.329  71.698  1.00  0.00           C  
ATOM   4387  O   GLY A 585      58.947  20.759  70.629  1.00  0.00           O  
ATOM   4388  H   GLY A 585      58.661  23.856  73.627  1.00  0.00           H  
ATOM   4389 1HA  GLY A 585      59.793  23.107  71.110  1.00  0.00           H  
ATOM   4390 2HA  GLY A 585      60.266  22.479  72.677  1.00  0.00           H  
ATOM   4391  N   LEU A 586      57.916  20.844  72.627  1.00  0.00           N  
ATOM   4392  CA  LEU A 586      57.207  19.586  72.440  1.00  0.00           C  
ATOM   4393  C   LEU A 586      56.211  19.680  71.292  1.00  0.00           C  
ATOM   4394  O   LEU A 586      56.073  18.749  70.499  1.00  0.00           O  
ATOM   4395  CB  LEU A 586      56.475  19.194  73.730  1.00  0.00           C  
ATOM   4396  CG  LEU A 586      57.225  18.223  74.652  1.00  0.00           C  
ATOM   4397  CD1 LEU A 586      58.054  19.013  75.655  1.00  0.00           C  
ATOM   4398  CD2 LEU A 586      56.226  17.320  75.359  1.00  0.00           C  
ATOM   4399  H   LEU A 586      57.783  21.362  73.484  1.00  0.00           H  
ATOM   4400  HA  LEU A 586      57.935  18.811  72.201  1.00  0.00           H  
ATOM   4401 1HB  LEU A 586      56.267  20.098  74.300  1.00  0.00           H  
ATOM   4402 2HB  LEU A 586      55.525  18.730  73.463  1.00  0.00           H  
ATOM   4403  HG  LEU A 586      57.909  17.614  74.060  1.00  0.00           H  
ATOM   4404 1HD1 LEU A 586      58.587  18.324  76.310  1.00  0.00           H  
ATOM   4405 2HD1 LEU A 586      58.773  19.636  75.122  1.00  0.00           H  
ATOM   4406 3HD1 LEU A 586      57.398  19.646  76.251  1.00  0.00           H  
ATOM   4407 1HD2 LEU A 586      56.759  16.630  76.014  1.00  0.00           H  
ATOM   4408 2HD2 LEU A 586      55.542  17.928  75.952  1.00  0.00           H  
ATOM   4409 3HD2 LEU A 586      55.659  16.754  74.619  1.00  0.00           H  
ATOM   4410  N   LYS A 587      55.518  20.810  71.208  1.00  0.00           N  
ATOM   4411  CA  LYS A 587      54.532  21.027  70.156  1.00  0.00           C  
ATOM   4412  C   LYS A 587      55.193  21.068  68.783  1.00  0.00           C  
ATOM   4413  O   LYS A 587      54.667  20.519  67.815  1.00  0.00           O  
ATOM   4414  CB  LYS A 587      53.759  22.323  70.406  1.00  0.00           C  
ATOM   4415  CG  LYS A 587      52.726  22.234  71.523  1.00  0.00           C  
ATOM   4416  CD  LYS A 587      52.004  23.559  71.715  1.00  0.00           C  
ATOM   4417  CE  LYS A 587      50.950  23.462  72.807  1.00  0.00           C  
ATOM   4418  NZ  LYS A 587      50.265  24.763  73.036  1.00  0.00           N1+
ATOM   4419  H   LYS A 587      55.677  21.537  71.891  1.00  0.00           H  
ATOM   4420  HA  LYS A 587      53.828  20.194  70.164  1.00  0.00           H  
ATOM   4421 1HB  LYS A 587      54.457  23.121  70.660  1.00  0.00           H  
ATOM   4422 2HB  LYS A 587      53.240  22.619  69.494  1.00  0.00           H  
ATOM   4423 1HG  LYS A 587      51.994  21.462  71.281  1.00  0.00           H  
ATOM   4424 2HG  LYS A 587      53.221  21.961  72.454  1.00  0.00           H  
ATOM   4425 1HD  LYS A 587      52.726  24.331  71.985  1.00  0.00           H  
ATOM   4426 2HD  LYS A 587      51.521  23.849  70.782  1.00  0.00           H  
ATOM   4427 1HE  LYS A 587      50.205  22.718  72.529  1.00  0.00           H  
ATOM   4428 2HE  LYS A 587      51.419  23.145  73.739  1.00  0.00           H  
ATOM   4429 1HZ  LYS A 587      49.575  24.657  73.767  1.00  0.00           H  
ATOM   4430 2HZ  LYS A 587      50.944  25.458  73.314  1.00  0.00           H  
ATOM   4431 3HZ  LYS A 587      49.810  25.059  72.185  1.00  0.00           H  
ATOM   4432  N   GLN A 588      56.346  21.720  68.706  1.00  0.00           N  
ATOM   4433  CA  GLN A 588      57.081  21.834  67.452  1.00  0.00           C  
ATOM   4434  C   GLN A 588      57.562  20.470  66.971  1.00  0.00           C  
ATOM   4435  O   GLN A 588      57.504  20.166  65.779  1.00  0.00           O  
ATOM   4436  CB  GLN A 588      58.272  22.782  67.613  1.00  0.00           C  
ATOM   4437  CG  GLN A 588      57.887  24.241  67.790  1.00  0.00           C  
ATOM   4438  CD  GLN A 588      57.062  24.766  66.631  1.00  0.00           C  
ATOM   4439  NE2 GLN A 588      56.302  25.827  66.879  1.00  0.00           N  
ATOM   4440  OE1 GLN A 588      57.108  24.225  65.523  1.00  0.00           O  
ATOM   4441  H   GLN A 588      56.724  22.148  69.539  1.00  0.00           H  
ATOM   4442  HA  GLN A 588      56.411  22.241  66.695  1.00  0.00           H  
ATOM   4443 1HB  GLN A 588      58.861  22.482  68.480  1.00  0.00           H  
ATOM   4444 2HB  GLN A 588      58.917  22.708  66.738  1.00  0.00           H  
ATOM   4445 1HG  GLN A 588      57.299  24.343  68.702  1.00  0.00           H  
ATOM   4446 2HG  GLN A 588      58.795  24.839  67.863  1.00  0.00           H  
ATOM   4447 1HE2 GLN A 588      55.736  26.218  66.152  1.00  0.00           H  
ATOM   4448 2HE2 GLN A 588      56.295  26.235  67.792  1.00  0.00           H  
ATOM   4449  N   LEU A 589      58.037  19.651  67.904  1.00  0.00           N  
ATOM   4450  CA  LEU A 589      58.527  18.319  67.577  1.00  0.00           C  
ATOM   4451  C   LEU A 589      57.406  17.433  67.050  1.00  0.00           C  
ATOM   4452  O   LEU A 589      57.597  16.674  66.100  1.00  0.00           O  
ATOM   4453  CB  LEU A 589      59.162  17.671  68.813  1.00  0.00           C  
ATOM   4454  CG  LEU A 589      60.696  17.688  68.859  1.00  0.00           C  
ATOM   4455  CD1 LEU A 589      61.179  19.104  69.141  1.00  0.00           C  
ATOM   4456  CD2 LEU A 589      61.182  16.721  69.928  1.00  0.00           C  
ATOM   4457  H   LEU A 589      58.058  19.961  68.865  1.00  0.00           H  
ATOM   4458  HA  LEU A 589      59.285  18.411  66.800  1.00  0.00           H  
ATOM   4459 1HB  LEU A 589      58.798  18.185  69.701  1.00  0.00           H  
ATOM   4460 2HB  LEU A 589      58.841  16.630  68.863  1.00  0.00           H  
ATOM   4461  HG  LEU A 589      61.093  17.388  67.889  1.00  0.00           H  
ATOM   4462 1HD1 LEU A 589      62.269  19.117  69.174  1.00  0.00           H  
ATOM   4463 2HD1 LEU A 589      60.833  19.771  68.352  1.00  0.00           H  
ATOM   4464 3HD1 LEU A 589      60.784  19.440  70.099  1.00  0.00           H  
ATOM   4465 1HD2 LEU A 589      62.272  16.733  69.960  1.00  0.00           H  
ATOM   4466 2HD2 LEU A 589      60.787  17.022  70.898  1.00  0.00           H  
ATOM   4467 3HD2 LEU A 589      60.838  15.714  69.692  1.00  0.00           H  
ATOM   4468  N   LYS A 590      56.238  17.534  67.671  1.00  0.00           N  
ATOM   4469  CA  LYS A 590      55.081  16.742  67.268  1.00  0.00           C  
ATOM   4470  C   LYS A 590      54.728  16.989  65.807  1.00  0.00           C  
ATOM   4471  O   LYS A 590      54.504  16.049  65.045  1.00  0.00           O  
ATOM   4472  CB  LYS A 590      53.879  17.056  68.160  1.00  0.00           C  
ATOM   4473  CG  LYS A 590      52.582  16.384  67.727  1.00  0.00           C  
ATOM   4474  CD  LYS A 590      51.433  16.754  68.653  1.00  0.00           C  
ATOM   4475  CE  LYS A 590      50.984  18.191  68.433  1.00  0.00           C  
ATOM   4476  NZ  LYS A 590      49.771  18.523  69.228  1.00  0.00           N1+
ATOM   4477  H   LYS A 590      56.148  18.177  68.445  1.00  0.00           H  
ATOM   4478  HA  LYS A 590      55.330  15.686  67.377  1.00  0.00           H  
ATOM   4479 1HB  LYS A 590      54.093  16.743  69.182  1.00  0.00           H  
ATOM   4480 2HB  LYS A 590      53.709  18.133  68.176  1.00  0.00           H  
ATOM   4481 1HG  LYS A 590      52.333  16.694  66.711  1.00  0.00           H  
ATOM   4482 2HG  LYS A 590      52.712  15.303  67.737  1.00  0.00           H  
ATOM   4483 1HD  LYS A 590      50.590  16.086  68.470  1.00  0.00           H  
ATOM   4484 2HD  LYS A 590      51.749  16.636  69.689  1.00  0.00           H  
ATOM   4485 1HE  LYS A 590      51.787  18.870  68.718  1.00  0.00           H  
ATOM   4486 2HE  LYS A 590      50.764  18.346  67.377  1.00  0.00           H  
ATOM   4487 1HZ  LYS A 590      49.506  19.482  69.055  1.00  0.00           H  
ATOM   4488 2HZ  LYS A 590      49.013  17.910  68.959  1.00  0.00           H  
ATOM   4489 3HZ  LYS A 590      49.968  18.401  70.211  1.00  0.00           H  
ATOM   4490  N   GLU A 591      54.680  18.260  65.424  1.00  0.00           N  
ATOM   4491  CA  GLU A 591      54.353  18.636  64.052  1.00  0.00           C  
ATOM   4492  C   GLU A 591      55.323  18.003  63.061  1.00  0.00           C  
ATOM   4493  O   GLU A 591      54.909  17.385  62.081  1.00  0.00           O  
ATOM   4494  CB  GLU A 591      54.371  20.158  63.897  1.00  0.00           C  
ATOM   4495  CG  GLU A 591      54.007  20.652  62.504  1.00  0.00           C  
ATOM   4496  CD  GLU A 591      53.999  22.152  62.399  1.00  0.00           C  
ATOM   4497  OE1 GLU A 591      54.241  22.799  63.389  1.00  0.00           O  
ATOM   4498  OE2 GLU A 591      53.750  22.651  61.327  1.00  0.00           O1-
ATOM   4499  H   GLU A 591      54.874  18.986  66.099  1.00  0.00           H  
ATOM   4500  HA  GLU A 591      53.350  18.273  63.823  1.00  0.00           H  
ATOM   4501 1HB  GLU A 591      53.671  20.604  64.603  1.00  0.00           H  
ATOM   4502 2HB  GLU A 591      55.365  20.537  64.137  1.00  0.00           H  
ATOM   4503 1HG  GLU A 591      54.726  20.254  61.789  1.00  0.00           H  
ATOM   4504 2HG  GLU A 591      53.022  20.269  62.240  1.00  0.00           H  
ATOM   4505  N   ILE A 592      56.610  18.175  63.345  1.00  0.00           N  
ATOM   4506  CA  ILE A 592      57.671  17.905  62.390  1.00  0.00           C  
ATOM   4507  C   ILE A 592      57.687  16.437  62.008  1.00  0.00           C  
ATOM   4508  O   ILE A 592      58.258  16.058  60.985  1.00  0.00           O  
ATOM   4509  CB  ILE A 592      59.044  18.305  62.960  1.00  0.00           C  
ATOM   4510  CG1 ILE A 592      59.963  18.801  61.841  1.00  0.00           C  
ATOM   4511  CG2 ILE A 592      59.678  17.132  63.693  1.00  0.00           C  
ATOM   4512  CD1 ILE A 592      59.581  20.157  61.293  1.00  0.00           C  
ATOM   4513  H   ILE A 592      56.852  18.509  64.267  1.00  0.00           H  
ATOM   4514  HA  ILE A 592      57.486  18.493  61.492  1.00  0.00           H  
ATOM   4515  HB  ILE A 592      58.921  19.133  63.657  1.00  0.00           H  
ATOM   4516 1HG1 ILE A 592      60.987  18.857  62.209  1.00  0.00           H  
ATOM   4517 2HG1 ILE A 592      59.952  18.086  61.017  1.00  0.00           H  
ATOM   4518 1HG2 ILE A 592      60.648  17.432  64.089  1.00  0.00           H  
ATOM   4519 2HG2 ILE A 592      59.031  16.824  64.513  1.00  0.00           H  
ATOM   4520 3HG2 ILE A 592      59.810  16.300  63.002  1.00  0.00           H  
ATOM   4521 1HD1 ILE A 592      60.278  20.440  60.504  1.00  0.00           H  
ATOM   4522 2HD1 ILE A 592      58.570  20.114  60.887  1.00  0.00           H  
ATOM   4523 3HD1 ILE A 592      59.620  20.896  62.093  1.00  0.00           H  
ATOM   4524  N   GLY A 593      57.056  15.622  62.838  1.00  0.00           N  
ATOM   4525  CA  GLY A 593      57.112  14.179  62.685  1.00  0.00           C  
ATOM   4526  C   GLY A 593      58.367  13.609  63.331  1.00  0.00           C  
ATOM   4527  O   GLY A 593      59.010  12.717  62.780  1.00  0.00           O  
ATOM   4528  H   GLY A 593      56.521  16.011  63.601  1.00  0.00           H  
ATOM   4529 1HA  GLY A 593      56.227  13.730  63.138  1.00  0.00           H  
ATOM   4530 2HA  GLY A 593      57.095  13.924  61.627  1.00  0.00           H  
ATOM   4531  N   ALA A 594      58.703  14.136  64.504  1.00  0.00           N  
ATOM   4532  CA  ALA A 594      59.746  13.553  65.337  1.00  0.00           C  
ATOM   4533  C   ALA A 594      59.210  12.332  66.076  1.00  0.00           C  
ATOM   4534  O   ALA A 594      58.157  12.392  66.712  1.00  0.00           O  
ATOM   4535  CB  ALA A 594      60.284  14.582  66.320  1.00  0.00           C  
ATOM   4536  H   ALA A 594      58.222  14.964  64.826  1.00  0.00           H  
ATOM   4537  HA  ALA A 594      60.558  13.229  64.685  1.00  0.00           H  
ATOM   4538 1HB  ALA A 594      61.058  14.126  66.937  1.00  0.00           H  
ATOM   4539 2HB  ALA A 594      60.707  15.424  65.771  1.00  0.00           H  
ATOM   4540 3HB  ALA A 594      59.474  14.935  66.956  1.00  0.00           H  
ATOM   4541  N   PRO A 595      59.940  11.229  65.988  1.00  0.00           N  
ATOM   4542  CA  PRO A 595      59.489   9.959  66.544  1.00  0.00           C  
ATOM   4543  C   PRO A 595      59.469   9.981  68.064  1.00  0.00           C  
ATOM   4544  O   PRO A 595      60.209  10.737  68.694  1.00  0.00           O  
ATOM   4545  CB  PRO A 595      60.528   8.966  66.011  1.00  0.00           C  
ATOM   4546  CG  PRO A 595      61.735   9.802  65.754  1.00  0.00           C  
ATOM   4547  CD  PRO A 595      61.185  11.099  65.221  1.00  0.00           C  
ATOM   4548  HA  PRO A 595      58.487   9.728  66.153  1.00  0.00           H  
ATOM   4549 1HB  PRO A 595      60.707   8.175  66.753  1.00  0.00           H  
ATOM   4550 2HB  PRO A 595      60.148   8.475  65.103  1.00  0.00           H  
ATOM   4551 1HG  PRO A 595      62.309   9.936  66.683  1.00  0.00           H  
ATOM   4552 2HG  PRO A 595      62.401   9.298  65.038  1.00  0.00           H  
ATOM   4553 1HD  PRO A 595      61.898  11.912  65.427  1.00  0.00           H  
ATOM   4554 2HD  PRO A 595      61.006  11.005  64.140  1.00  0.00           H  
ATOM   4555  N   PRO A 596      58.504   9.030  68.489  1.00  0.00           N  
ATOM   4556  CA  PRO A 596      58.146   9.111  69.900  1.00  0.00           C  
ATOM   4557  C   PRO A 596      59.385   9.229  70.757  1.00  0.00           C  
ATOM   4558  O   PRO A 596      59.360   9.852  71.819  1.00  0.00           O  
ATOM   4559  CB  PRO A 596      57.407   7.793  70.152  1.00  0.00           C  
ATOM   4560  CG  PRO A 596      56.651   7.551  68.891  1.00  0.00           C  
ATOM   4561  CD  PRO A 596      57.565   8.049  67.804  1.00  0.00           C  
ATOM   4562  HA  PRO A 596      57.479   9.972  70.054  1.00  0.00           H  
ATOM   4563 1HB  PRO A 596      58.129   6.994  70.377  1.00  0.00           H  
ATOM   4564 2HB  PRO A 596      56.753   7.891  71.030  1.00  0.00           H  
ATOM   4565 1HG  PRO A 596      56.415   6.481  68.789  1.00  0.00           H  
ATOM   4566 2HG  PRO A 596      55.690   8.087  68.915  1.00  0.00           H  
ATOM   4567 1HD  PRO A 596      58.136   7.206  67.389  1.00  0.00           H  
ATOM   4568 2HD  PRO A 596      56.970   8.539  67.019  1.00  0.00           H  
ATOM   4569  N   GLU A 597      60.476   8.627  70.298  1.00  0.00           N  
ATOM   4570  CA  GLU A 597      61.685   8.572  71.112  1.00  0.00           C  
ATOM   4571  C   GLU A 597      62.209   9.969  71.417  1.00  0.00           C  
ATOM   4572  O   GLU A 597      62.540  10.283  72.560  1.00  0.00           O  
ATOM   4573  CB  GLU A 597      62.768   7.754  70.404  1.00  0.00           C  
ATOM   4574  CG  GLU A 597      62.481   6.261  70.332  1.00  0.00           C  
ATOM   4575  CD  GLU A 597      63.516   5.504  69.546  1.00  0.00           C  
ATOM   4576  OE1 GLU A 597      64.371   6.131  68.969  1.00  0.00           O  
ATOM   4577  OE2 GLU A 597      63.451   4.298  69.524  1.00  0.00           O1-
ATOM   4578  H   GLU A 597      60.480   8.203  69.382  1.00  0.00           H  
ATOM   4579  HA  GLU A 597      61.443   8.086  72.058  1.00  0.00           H  
ATOM   4580 1HB  GLU A 597      62.892   8.120  69.384  1.00  0.00           H  
ATOM   4581 2HB  GLU A 597      63.719   7.888  70.918  1.00  0.00           H  
ATOM   4582 1HG  GLU A 597      62.445   5.859  71.344  1.00  0.00           H  
ATOM   4583 2HG  GLU A 597      61.504   6.111  69.876  1.00  0.00           H  
ATOM   4584  N   GLN A 598      62.283  10.806  70.386  1.00  0.00           N  
ATOM   4585  CA  GLN A 598      62.767  12.173  70.544  1.00  0.00           C  
ATOM   4586  C   GLN A 598      61.836  12.989  71.430  1.00  0.00           C  
ATOM   4587  O   GLN A 598      62.287  13.771  72.267  1.00  0.00           O  
ATOM   4588  CB  GLN A 598      62.916  12.851  69.179  1.00  0.00           C  
ATOM   4589  CG  GLN A 598      63.986  12.238  68.293  1.00  0.00           C  
ATOM   4590  CD  GLN A 598      65.381  12.419  68.860  1.00  0.00           C  
ATOM   4591  NE2 GLN A 598      66.122  11.322  68.971  1.00  0.00           N  
ATOM   4592  OE1 GLN A 598      65.790  13.534  69.196  1.00  0.00           O  
ATOM   4593  H   GLN A 598      61.998  10.488  69.471  1.00  0.00           H  
ATOM   4594  HA  GLN A 598      63.745  12.140  71.025  1.00  0.00           H  
ATOM   4595 1HB  GLN A 598      61.967  12.802  68.644  1.00  0.00           H  
ATOM   4596 2HB  GLN A 598      63.158  13.904  69.320  1.00  0.00           H  
ATOM   4597 1HG  GLN A 598      63.794  11.169  68.194  1.00  0.00           H  
ATOM   4598 2HG  GLN A 598      63.951  12.715  67.314  1.00  0.00           H  
ATOM   4599 1HE2 GLN A 598      67.051  11.380  69.339  1.00  0.00           H  
ATOM   4600 2HE2 GLN A 598      65.751  10.438  68.687  1.00  0.00           H  
ATOM   4601  N   ILE A 599      60.534  12.804  71.243  1.00  0.00           N  
ATOM   4602  CA  ILE A 599      59.537  13.522  72.027  1.00  0.00           C  
ATOM   4603  C   ILE A 599      59.609  13.135  73.500  1.00  0.00           C  
ATOM   4604  O   ILE A 599      59.494  13.986  74.381  1.00  0.00           O  
ATOM   4605  CB  ILE A 599      58.120  13.250  71.492  1.00  0.00           C  
ATOM   4606  CG1 ILE A 599      57.999  13.715  70.038  1.00  0.00           C  
ATOM   4607  CG2 ILE A 599      57.081  13.940  72.362  1.00  0.00           C  
ATOM   4608  CD1 ILE A 599      56.742  13.238  69.347  1.00  0.00           C  
ATOM   4609  H   ILE A 599      60.227  12.148  70.539  1.00  0.00           H  
ATOM   4610  HA  ILE A 599      59.737  14.589  71.945  1.00  0.00           H  
ATOM   4611  HB  ILE A 599      57.929  12.177  71.496  1.00  0.00           H  
ATOM   4612 1HG1 ILE A 599      58.017  14.803  70.002  1.00  0.00           H  
ATOM   4613 2HG1 ILE A 599      58.857  13.356  69.469  1.00  0.00           H  
ATOM   4614 1HG2 ILE A 599      56.085  13.738  71.970  1.00  0.00           H  
ATOM   4615 2HG2 ILE A 599      57.152  13.563  73.382  1.00  0.00           H  
ATOM   4616 3HG2 ILE A 599      57.261  15.015  72.360  1.00  0.00           H  
ATOM   4617 1HD1 ILE A 599      56.729  13.607  68.321  1.00  0.00           H  
ATOM   4618 2HD1 ILE A 599      56.722  12.147  69.340  1.00  0.00           H  
ATOM   4619 3HD1 ILE A 599      55.870  13.614  69.878  1.00  0.00           H  
ATOM   4620  N   GLU A 600      59.800  11.847  73.757  1.00  0.00           N  
ATOM   4621  CA  GLU A 600      59.889  11.346  75.124  1.00  0.00           C  
ATOM   4622  C   GLU A 600      61.114  11.901  75.837  1.00  0.00           C  
ATOM   4623  O   GLU A 600      61.050  12.262  77.012  1.00  0.00           O  
ATOM   4624  CB  GLU A 600      59.934   9.816  75.129  1.00  0.00           C  
ATOM   4625  CG  GLU A 600      60.309   9.203  76.471  1.00  0.00           C  
ATOM   4626  CD  GLU A 600      61.793   9.023  76.638  1.00  0.00           C  
ATOM   4627  OE1 GLU A 600      62.471   8.886  75.648  1.00  0.00           O  
ATOM   4628  OE2 GLU A 600      62.248   9.024  77.757  1.00  0.00           O1-
ATOM   4629  H   GLU A 600      59.886  11.198  72.989  1.00  0.00           H  
ATOM   4630  HA  GLU A 600      59.003  11.671  75.670  1.00  0.00           H  
ATOM   4631 1HB  GLU A 600      58.959   9.422  74.842  1.00  0.00           H  
ATOM   4632 2HB  GLU A 600      60.657   9.471  74.390  1.00  0.00           H  
ATOM   4633 1HG  GLU A 600      59.941   9.847  77.269  1.00  0.00           H  
ATOM   4634 2HG  GLU A 600      59.818   8.235  76.566  1.00  0.00           H  
ATOM   4635  N   ARG A 601      62.230  11.968  75.121  1.00  0.00           N  
ATOM   4636  CA  ARG A 601      63.474  12.481  75.684  1.00  0.00           C  
ATOM   4637  C   ARG A 601      63.350  13.956  76.039  1.00  0.00           C  
ATOM   4638  O   ARG A 601      63.837  14.396  77.080  1.00  0.00           O  
ATOM   4639  CB  ARG A 601      64.623  12.294  74.705  1.00  0.00           C  
ATOM   4640  CG  ARG A 601      65.073  10.854  74.514  1.00  0.00           C  
ATOM   4641  CD  ARG A 601      65.953  10.402  75.622  1.00  0.00           C  
ATOM   4642  NE  ARG A 601      65.189   9.855  76.732  1.00  0.00           N  
ATOM   4643  CZ  ARG A 601      65.672   9.672  77.977  1.00  0.00           C  
ATOM   4644  NH1 ARG A 601      66.915   9.997  78.254  1.00  0.00           N1+
ATOM   4645  NH2 ARG A 601      64.896   9.166  78.919  1.00  0.00           N  
ATOM   4646  H   ARG A 601      62.218  11.655  74.160  1.00  0.00           H  
ATOM   4647  HA  ARG A 601      63.698  11.923  76.594  1.00  0.00           H  
ATOM   4648 1HB  ARG A 601      64.336  12.681  73.728  1.00  0.00           H  
ATOM   4649 2HB  ARG A 601      65.487  12.867  75.043  1.00  0.00           H  
ATOM   4650 1HG  ARG A 601      64.201  10.201  74.481  1.00  0.00           H  
ATOM   4651 2HG  ARG A 601      65.628  10.767  73.579  1.00  0.00           H  
ATOM   4652 1HD  ARG A 601      66.628   9.629  75.258  1.00  0.00           H  
ATOM   4653 2HD  ARG A 601      66.534  11.246  75.992  1.00  0.00           H  
ATOM   4654  HE  ARG A 601      64.228   9.592  76.557  1.00  0.00           H  
ATOM   4655 1HH1 ARG A 601      67.509  10.385  77.534  1.00  0.00           H  
ATOM   4656 2HH1 ARG A 601      67.277   9.861  79.186  1.00  0.00           H  
ATOM   4657 1HH2 ARG A 601      63.940   8.915  78.706  1.00  0.00           H  
ATOM   4658 2HH2 ARG A 601      65.257   9.029  79.851  1.00  0.00           H  
ATOM   4659  N   VAL A 602      62.695  14.717  75.170  1.00  0.00           N  
ATOM   4660  CA  VAL A 602      62.505  16.145  75.393  1.00  0.00           C  
ATOM   4661  C   VAL A 602      61.633  16.400  76.616  1.00  0.00           C  
ATOM   4662  O   VAL A 602      61.903  17.305  77.405  1.00  0.00           O  
ATOM   4663  CB  VAL A 602      61.856  16.797  74.157  1.00  0.00           C  
ATOM   4664  CG1 VAL A 602      61.353  18.193  74.494  1.00  0.00           C  
ATOM   4665  CG2 VAL A 602      62.855  16.845  73.012  1.00  0.00           C  
ATOM   4666  H   VAL A 602      62.319  14.295  74.333  1.00  0.00           H  
ATOM   4667  HA  VAL A 602      63.481  16.603  75.557  1.00  0.00           H  
ATOM   4668  HB  VAL A 602      60.989  16.206  73.860  1.00  0.00           H  
ATOM   4669 1HG1 VAL A 602      60.897  18.638  73.609  1.00  0.00           H  
ATOM   4670 2HG1 VAL A 602      60.613  18.131  75.291  1.00  0.00           H  
ATOM   4671 3HG1 VAL A 602      62.189  18.811  74.820  1.00  0.00           H  
ATOM   4672 1HG2 VAL A 602      62.389  17.306  72.141  1.00  0.00           H  
ATOM   4673 2HG2 VAL A 602      63.725  17.430  73.312  1.00  0.00           H  
ATOM   4674 3HG2 VAL A 602      63.170  15.831  72.760  1.00  0.00           H  
ATOM   4675  N   ALA A 603      60.587  15.599  76.768  1.00  0.00           N  
ATOM   4676  CA  ALA A 603      59.672  15.738  77.896  1.00  0.00           C  
ATOM   4677  C   ALA A 603      60.375  15.441  79.213  1.00  0.00           C  
ATOM   4678  O   ALA A 603      60.161  16.129  80.211  1.00  0.00           O  
ATOM   4679  CB  ALA A 603      58.470  14.821  77.720  1.00  0.00           C  
ATOM   4680  H   ALA A 603      60.420  14.874  76.085  1.00  0.00           H  
ATOM   4681  HA  ALA A 603      59.326  16.771  77.926  1.00  0.00           H  
ATOM   4682 1HB  ALA A 603      57.798  14.936  78.571  1.00  0.00           H  
ATOM   4683 2HB  ALA A 603      57.943  15.084  76.803  1.00  0.00           H  
ATOM   4684 3HB  ALA A 603      58.807  13.788  77.661  1.00  0.00           H  
ATOM   4685  N   GLU A 604      61.217  14.414  79.212  1.00  0.00           N  
ATOM   4686  CA  GLU A 604      61.955  14.025  80.408  1.00  0.00           C  
ATOM   4687  C   GLU A 604      62.932  15.115  80.833  1.00  0.00           C  
ATOM   4688  O   GLU A 604      63.078  15.402  82.021  1.00  0.00           O  
ATOM   4689  CB  GLU A 604      62.710  12.716  80.166  1.00  0.00           C  
ATOM   4690  CG  GLU A 604      63.632  12.302  81.304  1.00  0.00           C  
ATOM   4691  CD  GLU A 604      64.288  10.970  81.070  1.00  0.00           C  
ATOM   4692  OE1 GLU A 604      63.585   9.999  80.929  1.00  0.00           O  
ATOM   4693  OE2 GLU A 604      65.495  10.923  81.033  1.00  0.00           O1-
ATOM   4694  H   GLU A 604      61.348  13.888  78.360  1.00  0.00           H  
ATOM   4695  HA  GLU A 604      61.244  13.871  81.219  1.00  0.00           H  
ATOM   4696 1HB  GLU A 604      61.996  11.908  80.003  1.00  0.00           H  
ATOM   4697 2HB  GLU A 604      63.313  12.805  79.262  1.00  0.00           H  
ATOM   4698 1HG  GLU A 604      64.406  13.059  81.424  1.00  0.00           H  
ATOM   4699 2HG  GLU A 604      63.056  12.261  82.227  1.00  0.00           H  
ATOM   4700  N   HIS A 605      63.598  15.717  79.854  1.00  0.00           N  
ATOM   4701  CA  HIS A 605      64.563  16.777  80.124  1.00  0.00           C  
ATOM   4702  C   HIS A 605      63.882  18.002  80.722  1.00  0.00           C  
ATOM   4703  O   HIS A 605      64.406  18.627  81.644  1.00  0.00           O  
ATOM   4704  CB  HIS A 605      65.305  17.172  78.843  1.00  0.00           C  
ATOM   4705  CG  HIS A 605      66.418  16.238  78.480  1.00  0.00           C  
ATOM   4706  CD2 HIS A 605      67.758  16.342  78.643  1.00  0.00           C  
ATOM   4707  ND1 HIS A 605      66.198  15.022  77.869  1.00  0.00           N  
ATOM   4708  CE1 HIS A 605      67.357  14.417  77.671  1.00  0.00           C  
ATOM   4709  NE2 HIS A 605      68.318  15.197  78.131  1.00  0.00           N  
ATOM   4710  H   HIS A 605      63.432  15.433  78.899  1.00  0.00           H  
ATOM   4711  HA  HIS A 605      65.299  16.424  80.845  1.00  0.00           H  
ATOM   4712 1HB  HIS A 605      64.602  17.205  78.010  1.00  0.00           H  
ATOM   4713 2HB  HIS A 605      65.723  18.172  78.959  1.00  0.00           H  
ATOM   4714  HD1 HIS A 605      65.319  14.674  77.543  1.00  0.00           H  
ATOM   4715  HD2 HIS A 605      68.394  17.115  79.074  1.00  0.00           H  
ATOM   4716  HE1 HIS A 605      67.397  13.437  77.195  1.00  0.00           H  
ATOM   4717  N   GLY A 606      62.712  18.341  80.192  1.00  0.00           N  
ATOM   4718  CA  GLY A 606      61.956  19.492  80.672  1.00  0.00           C  
ATOM   4719  C   GLY A 606      61.502  19.292  82.112  1.00  0.00           C  
ATOM   4720  O   GLY A 606      61.550  20.216  82.922  1.00  0.00           O  
ATOM   4721  H   GLY A 606      62.335  17.785  79.436  1.00  0.00           H  
ATOM   4722 1HA  GLY A 606      62.576  20.387  80.603  1.00  0.00           H  
ATOM   4723 2HA  GLY A 606      61.090  19.652  80.031  1.00  0.00           H  
ATOM   4724  N   LEU A 607      61.059  18.076  82.423  1.00  0.00           N  
ATOM   4725  CA  LEU A 607      60.594  17.752  83.766  1.00  0.00           C  
ATOM   4726  C   LEU A 607      61.728  17.844  84.780  1.00  0.00           C  
ATOM   4727  O   LEU A 607      61.541  18.340  85.891  1.00  0.00           O  
ATOM   4728  CB  LEU A 607      59.990  16.343  83.792  1.00  0.00           C  
ATOM   4729  CG  LEU A 607      58.590  16.208  83.181  1.00  0.00           C  
ATOM   4730  CD1 LEU A 607      58.279  14.737  82.942  1.00  0.00           C  
ATOM   4731  CD2 LEU A 607      57.566  16.838  84.114  1.00  0.00           C  
ATOM   4732  H   LEU A 607      61.045  17.359  81.711  1.00  0.00           H  
ATOM   4733  HA  LEU A 607      59.824  18.469  84.047  1.00  0.00           H  
ATOM   4734 1HB  LEU A 607      60.654  15.670  83.251  1.00  0.00           H  
ATOM   4735 2HB  LEU A 607      59.933  16.008  84.828  1.00  0.00           H  
ATOM   4736  HG  LEU A 607      58.563  16.716  82.217  1.00  0.00           H  
ATOM   4737 1HD1 LEU A 607      57.284  14.641  82.507  1.00  0.00           H  
ATOM   4738 2HD1 LEU A 607      59.015  14.316  82.256  1.00  0.00           H  
ATOM   4739 3HD1 LEU A 607      58.315  14.198  83.888  1.00  0.00           H  
ATOM   4740 1HD2 LEU A 607      56.570  16.743  83.679  1.00  0.00           H  
ATOM   4741 2HD2 LEU A 607      57.591  16.330  85.078  1.00  0.00           H  
ATOM   4742 3HD2 LEU A 607      57.801  17.893  84.253  1.00  0.00           H  
ATOM   4743  N   GLU A 608      62.904  17.363  84.388  1.00  0.00           N  
ATOM   4744  CA  GLU A 608      64.071  17.390  85.262  1.00  0.00           C  
ATOM   4745  C   GLU A 608      64.502  18.821  85.561  1.00  0.00           C  
ATOM   4746  O   GLU A 608      64.863  19.148  86.692  1.00  0.00           O  
ATOM   4747  CB  GLU A 608      65.232  16.620  84.628  1.00  0.00           C  
ATOM   4748  CG  GLU A 608      65.035  15.111  84.583  1.00  0.00           C  
ATOM   4749  CD  GLU A 608      66.167  14.393  83.902  1.00  0.00           C  
ATOM   4750  OE1 GLU A 608      67.026  15.052  83.368  1.00  0.00           O  
ATOM   4751  OE2 GLU A 608      66.171  13.185  83.916  1.00  0.00           O1-
ATOM   4752  H   GLU A 608      62.992  16.970  83.462  1.00  0.00           H  
ATOM   4753  HA  GLU A 608      63.808  16.910  86.206  1.00  0.00           H  
ATOM   4754 1HB  GLU A 608      65.383  16.967  83.606  1.00  0.00           H  
ATOM   4755 2HB  GLU A 608      66.148  16.821  85.182  1.00  0.00           H  
ATOM   4756 1HG  GLU A 608      64.944  14.737  85.603  1.00  0.00           H  
ATOM   4757 2HG  GLU A 608      64.105  14.892  84.061  1.00  0.00           H  
ATOM   4758  N   VAL A 609      64.462  19.671  84.540  1.00  0.00           N  
ATOM   4759  CA  VAL A 609      64.848  21.068  84.692  1.00  0.00           C  
ATOM   4760  C   VAL A 609      63.902  21.803  85.633  1.00  0.00           C  
ATOM   4761  O   VAL A 609      64.333  22.609  86.457  1.00  0.00           O  
ATOM   4762  CB  VAL A 609      64.855  21.772  83.322  1.00  0.00           C  
ATOM   4763  CG1 VAL A 609      64.646  23.270  83.492  1.00  0.00           C  
ATOM   4764  CG2 VAL A 609      66.164  21.489  82.601  1.00  0.00           C  
ATOM   4765  H   VAL A 609      64.157  19.341  83.636  1.00  0.00           H  
ATOM   4766  HA  VAL A 609      65.855  21.106  85.110  1.00  0.00           H  
ATOM   4767  HB  VAL A 609      64.022  21.397  82.727  1.00  0.00           H  
ATOM   4768 1HG1 VAL A 609      64.653  23.751  82.514  1.00  0.00           H  
ATOM   4769 2HG1 VAL A 609      63.687  23.450  83.978  1.00  0.00           H  
ATOM   4770 3HG1 VAL A 609      65.447  23.682  84.105  1.00  0.00           H  
ATOM   4771 1HG2 VAL A 609      66.161  21.989  81.633  1.00  0.00           H  
ATOM   4772 2HG2 VAL A 609      66.997  21.859  83.199  1.00  0.00           H  
ATOM   4773 3HG2 VAL A 609      66.273  20.414  82.454  1.00  0.00           H  
ATOM   4774  N   LEU A 610      62.611  21.520  85.503  1.00  0.00           N  
ATOM   4775  CA  LEU A 610      61.600  22.152  86.343  1.00  0.00           C  
ATOM   4776  C   LEU A 610      61.771  21.758  87.805  1.00  0.00           C  
ATOM   4777  O   LEU A 610      61.633  22.589  88.702  1.00  0.00           O  
ATOM   4778  CB  LEU A 610      60.195  21.765  85.863  1.00  0.00           C  
ATOM   4779  CG  LEU A 610      59.540  22.735  84.872  1.00  0.00           C  
ATOM   4780  CD1 LEU A 610      60.203  22.594  83.508  1.00  0.00           C  
ATOM   4781  CD2 LEU A 610      58.049  22.444  84.787  1.00  0.00           C  
ATOM   4782  H   LEU A 610      62.322  20.850  84.805  1.00  0.00           H  
ATOM   4783  HA  LEU A 610      61.712  23.233  86.264  1.00  0.00           H  
ATOM   4784 1HB  LEU A 610      60.249  20.789  85.385  1.00  0.00           H  
ATOM   4785 2HB  LEU A 610      59.541  21.686  86.731  1.00  0.00           H  
ATOM   4786  HG  LEU A 610      59.691  23.760  85.211  1.00  0.00           H  
ATOM   4787 1HD1 LEU A 610      59.738  23.283  82.804  1.00  0.00           H  
ATOM   4788 2HD1 LEU A 610      61.265  22.826  83.594  1.00  0.00           H  
ATOM   4789 3HD1 LEU A 610      60.083  21.572  83.149  1.00  0.00           H  
ATOM   4790 1HD2 LEU A 610      57.583  23.134  84.083  1.00  0.00           H  
ATOM   4791 2HD2 LEU A 610      57.897  21.420  84.446  1.00  0.00           H  
ATOM   4792 3HD2 LEU A 610      57.597  22.570  85.771  1.00  0.00           H  
ATOM   4793  N   LYS A 611      62.071  20.484  88.037  1.00  0.00           N  
ATOM   4794  CA  LYS A 611      62.261  19.978  89.390  1.00  0.00           C  
ATOM   4795  C   LYS A 611      63.473  20.618  90.053  1.00  0.00           C  
ATOM   4796  O   LYS A 611      63.437  20.962  91.235  1.00  0.00           O  
ATOM   4797  CB  LYS A 611      62.412  18.456  89.377  1.00  0.00           C  
ATOM   4798  CG  LYS A 611      62.439  17.814  90.757  1.00  0.00           C  
ATOM   4799  CD  LYS A 611      63.862  17.493  91.190  1.00  0.00           C  
ATOM   4800  CE  LYS A 611      64.405  16.277  90.454  1.00  0.00           C  
ATOM   4801  NZ  LYS A 611      65.823  15.999  90.808  1.00  0.00           N1+
ATOM   4802  H   LYS A 611      62.171  19.851  87.256  1.00  0.00           H  
ATOM   4803  HA  LYS A 611      61.382  20.235  89.982  1.00  0.00           H  
ATOM   4804 1HB  LYS A 611      61.587  18.013  88.818  1.00  0.00           H  
ATOM   4805 2HB  LYS A 611      63.336  18.186  88.865  1.00  0.00           H  
ATOM   4806 1HG  LYS A 611      61.992  18.493  91.484  1.00  0.00           H  
ATOM   4807 2HG  LYS A 611      61.857  16.893  90.742  1.00  0.00           H  
ATOM   4808 1HD  LYS A 611      64.506  18.349  90.986  1.00  0.00           H  
ATOM   4809 2HD  LYS A 611      63.880  17.294  92.262  1.00  0.00           H  
ATOM   4810 1HE  LYS A 611      63.803  15.403  90.702  1.00  0.00           H  
ATOM   4811 2HE  LYS A 611      64.338  16.443  89.379  1.00  0.00           H  
ATOM   4812 1HZ  LYS A 611      66.145  15.187  90.299  1.00  0.00           H  
ATOM   4813 2HZ  LYS A 611      66.394  16.796  90.565  1.00  0.00           H  
ATOM   4814 3HZ  LYS A 611      65.895  15.824  91.800  1.00  0.00           H  
ATOM   4815  N   GLU A 612      64.547  20.777  89.286  1.00  0.00           N  
ATOM   4816  CA  GLU A 612      65.772  21.378  89.797  1.00  0.00           C  
ATOM   4817  C   GLU A 612      65.553  22.836  90.181  1.00  0.00           C  
ATOM   4818  O   GLU A 612      66.054  23.300  91.206  1.00  0.00           O  
ATOM   4819  CB  GLU A 612      66.890  21.277  88.757  1.00  0.00           C  
ATOM   4820  CG  GLU A 612      67.442  19.873  88.561  1.00  0.00           C  
ATOM   4821  CD  GLU A 612      68.088  19.320  89.801  1.00  0.00           C  
ATOM   4822  OE1 GLU A 612      69.071  19.873  90.233  1.00  0.00           O  
ATOM   4823  OE2 GLU A 612      67.597  18.344  90.318  1.00  0.00           O1-
ATOM   4824  H   GLU A 612      64.513  20.473  88.323  1.00  0.00           H  
ATOM   4825  HA  GLU A 612      66.077  20.835  90.692  1.00  0.00           H  
ATOM   4826 1HB  GLU A 612      66.522  21.630  87.793  1.00  0.00           H  
ATOM   4827 2HB  GLU A 612      67.717  21.924  89.048  1.00  0.00           H  
ATOM   4828 1HG  GLU A 612      66.628  19.212  88.264  1.00  0.00           H  
ATOM   4829 2HG  GLU A 612      68.172  19.890  87.754  1.00  0.00           H  
ATOM   4830  N   ILE A 613      64.802  23.554  89.352  1.00  0.00           N  
ATOM   4831  CA  ILE A 613      64.515  24.960  89.603  1.00  0.00           C  
ATOM   4832  C   ILE A 613      63.687  25.137  90.869  1.00  0.00           C  
ATOM   4833  O   ILE A 613      63.927  26.053  91.656  1.00  0.00           O  
ATOM   4834  CB  ILE A 613      63.772  25.589  88.410  1.00  0.00           C  
ATOM   4835  CG1 ILE A 613      64.734  25.816  87.241  1.00  0.00           C  
ATOM   4836  CG2 ILE A 613      63.112  26.896  88.823  1.00  0.00           C  
ATOM   4837  CD1 ILE A 613      65.991  26.564  87.621  1.00  0.00           C  
ATOM   4838  H   ILE A 613      64.421  23.113  88.528  1.00  0.00           H  
ATOM   4839  HA  ILE A 613      65.459  25.487  89.737  1.00  0.00           H  
ATOM   4840  HB  ILE A 613      63.004  24.901  88.057  1.00  0.00           H  
ATOM   4841 1HG1 ILE A 613      65.023  24.856  86.816  1.00  0.00           H  
ATOM   4842 2HG1 ILE A 613      64.227  26.379  86.457  1.00  0.00           H  
ATOM   4843 1HG2 ILE A 613      62.592  27.327  87.968  1.00  0.00           H  
ATOM   4844 2HG2 ILE A 613      62.399  26.706  89.624  1.00  0.00           H  
ATOM   4845 3HG2 ILE A 613      63.874  27.593  89.173  1.00  0.00           H  
ATOM   4846 1HD1 ILE A 613      66.622  26.687  86.741  1.00  0.00           H  
ATOM   4847 2HD1 ILE A 613      65.725  27.545  88.017  1.00  0.00           H  
ATOM   4848 3HD1 ILE A 613      66.533  26.002  88.380  1.00  0.00           H  
ATOM   4849  N   ALA A 614      62.710  24.255  91.058  1.00  0.00           N  
ATOM   4850  CA  ALA A 614      61.843  24.311  92.229  1.00  0.00           C  
ATOM   4851  C   ALA A 614      62.630  24.058  93.509  1.00  0.00           C  
ATOM   4852  O   ALA A 614      62.412  24.718  94.525  1.00  0.00           O  
ATOM   4853  CB  ALA A 614      60.708  23.306  92.098  1.00  0.00           C  
ATOM   4854  H   ALA A 614      62.565  23.527  90.373  1.00  0.00           H  
ATOM   4855  HA  ALA A 614      61.421  25.314  92.290  1.00  0.00           H  
ATOM   4856 1HB  ALA A 614      60.070  23.360  92.980  1.00  0.00           H  
ATOM   4857 2HB  ALA A 614      60.120  23.536  91.210  1.00  0.00           H  
ATOM   4858 3HB  ALA A 614      61.121  22.302  92.010  1.00  0.00           H  
ATOM   4859  N   LYS A 615      63.545  23.098  93.454  1.00  0.00           N  
ATOM   4860  CA  LYS A 615      64.366  22.753  94.609  1.00  0.00           C  
ATOM   4861  C   LYS A 615      65.275  23.910  95.003  1.00  0.00           C  
ATOM   4862  O   LYS A 615      65.454  24.196  96.187  1.00  0.00           O  
ATOM   4863  CB  LYS A 615      65.199  21.504  94.319  1.00  0.00           C  
ATOM   4864  CG  LYS A 615      66.003  20.995  95.509  1.00  0.00           C  
ATOM   4865  CD  LYS A 615      66.700  19.682  95.183  1.00  0.00           C  
ATOM   4866  CE  LYS A 615      67.500  19.170  96.372  1.00  0.00           C  
ATOM   4867  NZ  LYS A 615      68.180  17.881  96.071  1.00  0.00           N1+
ATOM   4868  H   LYS A 615      63.676  22.594  92.589  1.00  0.00           H  
ATOM   4869  HA  LYS A 615      63.706  22.545  95.452  1.00  0.00           H  
ATOM   4870 1HB  LYS A 615      64.544  20.698  93.988  1.00  0.00           H  
ATOM   4871 2HB  LYS A 615      65.898  21.712  93.508  1.00  0.00           H  
ATOM   4872 1HG  LYS A 615      66.753  21.736  95.786  1.00  0.00           H  
ATOM   4873 2HG  LYS A 615      65.338  20.842  96.358  1.00  0.00           H  
ATOM   4874 1HD  LYS A 615      65.956  18.934  94.907  1.00  0.00           H  
ATOM   4875 2HD  LYS A 615      67.374  19.828  94.340  1.00  0.00           H  
ATOM   4876 1HE  LYS A 615      68.252  19.907  96.649  1.00  0.00           H  
ATOM   4877 2HE  LYS A 615      66.835  19.025  97.223  1.00  0.00           H  
ATOM   4878 1HZ  LYS A 615      68.699  17.576  96.883  1.00  0.00           H  
ATOM   4879 2HZ  LYS A 615      67.490  17.183  95.830  1.00  0.00           H  
ATOM   4880 3HZ  LYS A 615      68.815  18.008  95.295  1.00  0.00           H  
ATOM   4881  N   TYR A 616      65.848  24.573  94.003  1.00  0.00           N  
ATOM   4882  CA  TYR A 616      66.740  25.700  94.242  1.00  0.00           C  
ATOM   4883  C   TYR A 616      65.997  26.863  94.888  1.00  0.00           C  
ATOM   4884  O   TYR A 616      66.514  27.515  95.794  1.00  0.00           O  
ATOM   4885  CB  TYR A 616      67.396  26.150  92.934  1.00  0.00           C  
ATOM   4886  CG  TYR A 616      68.509  27.156  93.124  1.00  0.00           C  
ATOM   4887  CD1 TYR A 616      69.797  26.721  93.402  1.00  0.00           C  
ATOM   4888  CD2 TYR A 616      68.243  28.513  93.021  1.00  0.00           C  
ATOM   4889  CE1 TYR A 616      70.814  27.640  93.576  1.00  0.00           C  
ATOM   4890  CE2 TYR A 616      69.260  29.432  93.195  1.00  0.00           C  
ATOM   4891  CZ  TYR A 616      70.541  28.999  93.471  1.00  0.00           C  
ATOM   4892  OH  TYR A 616      71.554  29.914  93.644  1.00  0.00           O  
ATOM   4893  H   TYR A 616      65.660  24.288  93.052  1.00  0.00           H  
ATOM   4894  HA  TYR A 616      67.521  25.382  94.932  1.00  0.00           H  
ATOM   4895 1HB  TYR A 616      67.806  25.283  92.415  1.00  0.00           H  
ATOM   4896 2HB  TYR A 616      66.643  26.595  92.284  1.00  0.00           H  
ATOM   4897  HD1 TYR A 616      70.006  25.654  93.483  1.00  0.00           H  
ATOM   4898  HD2 TYR A 616      67.231  28.855  92.804  1.00  0.00           H  
ATOM   4899  HE1 TYR A 616      71.826  27.298  93.794  1.00  0.00           H  
ATOM   4900  HE2 TYR A 616      69.050  30.499  93.115  1.00  0.00           H  
ATOM   4901  HH  TYR A 616      71.205  30.802  93.530  1.00  0.00           H  
ATOM   4902  N   GLY A 617      64.782  27.117  94.416  1.00  0.00           N  
ATOM   4903  CA  GLY A 617      63.964  28.202  94.946  1.00  0.00           C  
ATOM   4904  C   GLY A 617      63.596  27.951  96.403  1.00  0.00           C  
ATOM   4905  O   GLY A 617      63.614  28.867  97.226  1.00  0.00           O  
ATOM   4906  H   GLY A 617      64.413  26.542  93.672  1.00  0.00           H  
ATOM   4907 1HA  GLY A 617      64.509  29.142  94.862  1.00  0.00           H  
ATOM   4908 2HA  GLY A 617      63.060  28.300  94.349  1.00  0.00           H  
ATOM   4909  N   SER A 618      63.262  26.705  96.718  1.00  0.00           N  
ATOM   4910  CA  SER A 618      62.887  26.331  98.076  1.00  0.00           C  
ATOM   4911  C   SER A 618      63.997  26.661  99.064  1.00  0.00           C  
ATOM   4912  O   SER A 618      63.739  27.161 100.159  1.00  0.00           O  
ATOM   4913  CB  SER A 618      62.565  24.851  98.141  1.00  0.00           C  
ATOM   4914  OG  SER A 618      62.207  24.471  99.441  1.00  0.00           O  
ATOM   4915  H   SER A 618      63.268  25.997  95.997  1.00  0.00           H  
ATOM   4916  HA  SER A 618      61.998  26.897  98.359  1.00  0.00           H  
ATOM   4917 1HB  SER A 618      61.748  24.626  97.455  1.00  0.00           H  
ATOM   4918 2HB  SER A 618      63.431  24.276  97.816  1.00  0.00           H  
ATOM   4919  HG  SER A 618      62.028  23.528  99.401  1.00  0.00           H  
ATOM   4920  N   LYS A 619      65.228  26.382  98.679  1.00  0.00           N  
ATOM   4921  CA  LYS A 619      66.354  26.659  99.552  1.00  0.00           C  
ATOM   4922  C   LYS A 619      66.430  28.145  99.894  1.00  0.00           C  
ATOM   4923  O   LYS A 619      66.822  28.519 100.999  1.00  0.00           O  
ATOM   4924  CB  LYS A 619      67.659  26.196  98.902  1.00  0.00           C  
ATOM   4925  CG  LYS A 619      67.830  24.684  98.842  1.00  0.00           C  
ATOM   4926  CD  LYS A 619      69.150  24.303  98.189  1.00  0.00           C  
ATOM   4927  CE  LYS A 619      69.330  22.793  98.142  1.00  0.00           C  
ATOM   4928  NZ  LYS A 619      70.607  22.404  97.485  1.00  0.00           N1+
ATOM   4929  H   LYS A 619      65.399  25.972  97.771  1.00  0.00           H  
ATOM   4930  HA  LYS A 619      66.214  26.108 100.483  1.00  0.00           H  
ATOM   4931 1HB  LYS A 619      67.715  26.580  97.884  1.00  0.00           H  
ATOM   4932 2HB  LYS A 619      68.505  26.607  99.454  1.00  0.00           H  
ATOM   4933 1HG  LYS A 619      67.802  24.274  99.852  1.00  0.00           H  
ATOM   4934 2HG  LYS A 619      67.012  24.248  98.269  1.00  0.00           H  
ATOM   4935 1HD  LYS A 619      69.180  24.696  97.172  1.00  0.00           H  
ATOM   4936 2HD  LYS A 619      69.974  24.739  98.753  1.00  0.00           H  
ATOM   4937 1HE  LYS A 619      69.320  22.394  99.155  1.00  0.00           H  
ATOM   4938 2HE  LYS A 619      68.503  22.345  97.591  1.00  0.00           H
[truncated: 12,658,043 more chars]
