# Supplementary material for: Blueprinting extendable nanomaterials with standardized protein blocks
Source: Nature. 2024 Mar 13;627(8005):898–904. doi: 10.1038/s41586-024-07188-4 (PMC10972742; doi:10.1038/s41586-024-07188-4)
Supplement: Supplementary file 4 — Design models with ideal backbones as well as experimentally determined structures for comparison. For reference to design names, see Supplementary Fig. 1. [file 41586_2024_7188_MOESM4_ESM.zip › cage_O43_129_+8_design_Acomp.pdb]

ATOM      1  N   CYS A   1     129.003 -28.935  16.469  1.00  0.00           N  
ATOM      2  CA  CYS A   1     127.845 -28.084  16.733  1.00  0.00           C  
ATOM      3  C   CYS A   1     126.957 -27.986  15.516  1.00  0.00           C  
ATOM      4  O   CYS A   1     125.724 -27.961  15.584  1.00  0.00           O  
ATOM      5  CB  CYS A   1     128.285 -26.680  17.147  1.00  0.00           C  
ATOM      6  SG  CYS A   1     129.346 -25.852  15.940  1.00  0.00           S  
ATOM      7 1H   CYS A   1     129.575 -28.984  17.289  1.00  0.00           H  
ATOM      8 2H   CYS A   1     128.694 -29.853  16.224  1.00  0.00           H  
ATOM      9 3H   CYS A   1     129.536 -28.549  15.716  1.00  0.00           H  
ATOM     10  HA  CYS A   1     127.248 -28.551  17.538  1.00  0.00           H  
ATOM     11 1HB  CYS A   1     127.405 -26.055  17.306  1.00  0.00           H  
ATOM     12 2HB  CYS A   1     128.824 -26.730  18.093  1.00  0.00           H  
ATOM     13  HG  CYS A   1     128.470 -25.879  14.941  1.00  0.00           H  
ATOM     14  N   ASP A   2     127.601 -27.886  14.347  1.00  0.00           N  
ATOM     15  CA  ASP A   2     126.898 -27.679  13.086  1.00  0.00           C  
ATOM     16  C   ASP A   2     126.082 -28.907  12.701  1.00  0.00           C  
ATOM     17  O   ASP A   2     124.977 -28.787  12.173  1.00  0.00           O  
ATOM     18  CB  ASP A   2     127.889 -27.346  11.969  1.00  0.00           C  
ATOM     19  CG  ASP A   2     128.627 -26.035  12.202  1.00  0.00           C  
ATOM     20  OD1 ASP A   2     128.186 -25.266  13.022  1.00  0.00           O  
ATOM     21  OD2 ASP A   2     129.624 -25.816  11.557  1.00  0.00           O1-
ATOM     22  H   ASP A   2     128.608 -27.964  14.342  1.00  0.00           H  
ATOM     23  HA  ASP A   2     126.214 -26.836  13.207  1.00  0.00           H  
ATOM     24 1HB  ASP A   2     128.622 -28.149  11.881  1.00  0.00           H  
ATOM     25 2HB  ASP A   2     127.358 -27.283  11.017  1.00  0.00           H  
ATOM     26  N   ALA A   3     126.631 -30.085  12.974  1.00  0.00           N  
ATOM     27  CA  ALA A   3     125.898 -31.333  12.787  1.00  0.00           C  
ATOM     28  C   ALA A   3     124.707 -31.419  13.733  1.00  0.00           C  
ATOM     29  O   ALA A   3     123.654 -31.943  13.371  1.00  0.00           O  
ATOM     30  CB  ALA A   3     126.823 -32.525  12.989  1.00  0.00           C  
ATOM     31  H   ALA A   3     127.580 -30.118  13.317  1.00  0.00           H  
ATOM     32  HA  ALA A   3     125.526 -31.363  11.764  1.00  0.00           H  
ATOM     33 1HB  ALA A   3     126.261 -33.449  12.845  1.00  0.00           H  
ATOM     34 2HB  ALA A   3     127.637 -32.480  12.266  1.00  0.00           H  
ATOM     35 3HB  ALA A   3     127.231 -32.502  13.998  1.00  0.00           H  
ATOM     36  N   ILE A   4     124.881 -30.900  14.944  1.00  0.00           N  
ATOM     37  CA  ILE A   4     123.795 -30.846  15.916  1.00  0.00           C  
ATOM     38  C   ILE A   4     122.723 -29.852  15.488  1.00  0.00           C  
ATOM     39  O   ILE A   4     121.530 -30.104  15.653  1.00  0.00           O  
ATOM     40  CB  ILE A   4     124.324 -30.463  17.310  1.00  0.00           C  
ATOM     41  CG1 ILE A   4     125.309 -31.521  17.817  1.00  0.00           C  
ATOM     42  CG2 ILE A   4     123.173 -30.292  18.289  1.00  0.00           C  
ATOM     43  CD1 ILE A   4     126.073 -31.103  19.052  1.00  0.00           C  
ATOM     44  H   ILE A   4     125.789 -30.536  15.197  1.00  0.00           H  
ATOM     45  HA  ILE A   4     123.339 -31.834  15.980  1.00  0.00           H  
ATOM     46  HB  ILE A   4     124.875 -29.525  17.245  1.00  0.00           H  
ATOM     47 1HG1 ILE A   4     124.770 -32.440  18.043  1.00  0.00           H  
ATOM     48 2HG1 ILE A   4     126.032 -31.751  17.032  1.00  0.00           H  
ATOM     49 1HG2 ILE A   4     123.564 -30.022  19.269  1.00  0.00           H  
ATOM     50 2HG2 ILE A   4     122.509 -29.505  17.933  1.00  0.00           H  
ATOM     51 3HG2 ILE A   4     122.618 -31.228  18.364  1.00  0.00           H  
ATOM     52 1HD1 ILE A   4     126.750 -31.903  19.350  1.00  0.00           H  
ATOM     53 2HD1 ILE A   4     126.649 -30.202  18.836  1.00  0.00           H  
ATOM     54 3HD1 ILE A   4     125.374 -30.900  19.862  1.00  0.00           H  
ATOM     55  N   GLN A   5     123.157 -28.721  14.942  1.00  0.00           N  
ATOM     56  CA  GLN A   5     122.238 -27.753  14.354  1.00  0.00           C  
ATOM     57  C   GLN A   5     121.434 -28.377  13.221  1.00  0.00           C  
ATOM     58  O   GLN A   5     120.241 -28.108  13.074  1.00  0.00           O  
ATOM     59  CB  GLN A   5     123.001 -26.530  13.841  1.00  0.00           C  
ATOM     60  CG  GLN A   5     122.113 -25.418  13.312  1.00  0.00           C  
ATOM     61  CD  GLN A   5     121.393 -24.674  14.421  1.00  0.00           C  
ATOM     62  NE2 GLN A   5     120.078 -24.551  14.293  1.00  0.00           N  
ATOM     63  OE1 GLN A   5     122.016 -24.215  15.384  1.00  0.00           O  
ATOM     64  H   GLN A   5     124.148 -28.526  14.934  1.00  0.00           H  
ATOM     65  HA  GLN A   5     121.541 -27.423  15.126  1.00  0.00           H  
ATOM     66 1HB  GLN A   5     123.613 -26.119  14.645  1.00  0.00           H  
ATOM     67 2HB  GLN A   5     123.677 -26.832  13.039  1.00  0.00           H  
ATOM     68 1HG  GLN A   5     122.729 -24.704  12.765  1.00  0.00           H  
ATOM     69 2HG  GLN A   5     121.363 -25.850  12.648  1.00  0.00           H  
ATOM     70 1HE2 GLN A   5     119.549 -24.070  14.994  1.00  0.00           H  
ATOM     71 2HE2 GLN A   5     119.614 -24.938  13.496  1.00  0.00           H  
ATOM     72  N   ALA A   6     122.092 -29.210  12.422  1.00  0.00           N  
ATOM     73  CA  ALA A   6     121.423 -29.924  11.342  1.00  0.00           C  
ATOM     74  C   ALA A   6     120.388 -30.900  11.885  1.00  0.00           C  
ATOM     75  O   ALA A   6     119.336 -31.106  11.280  1.00  0.00           O  
ATOM     76  CB  ALA A   6     122.440 -30.658  10.481  1.00  0.00           C  
ATOM     77  H   ALA A   6     123.081 -29.352  12.568  1.00  0.00           H  
ATOM     78  HA  ALA A   6     120.908 -29.197  10.714  1.00  0.00           H  
ATOM     79 1HB  ALA A   6     121.924 -31.187   9.680  1.00  0.00           H  
ATOM     80 2HB  ALA A   6     123.139 -29.940  10.050  1.00  0.00           H  
ATOM     81 3HB  ALA A   6     122.986 -31.373  11.094  1.00  0.00           H  
ATOM     82  N   ALA A   7     120.691 -31.501  13.030  1.00  0.00           N  
ATOM     83  CA  ALA A   7     119.737 -32.360  13.723  1.00  0.00           C  
ATOM     84  C   ALA A   7     118.490 -31.586  14.126  1.00  0.00           C  
ATOM     85  O   ALA A   7     117.379 -32.112  14.084  1.00  0.00           O  
ATOM     86  CB  ALA A   7     120.385 -32.993  14.946  1.00  0.00           C  
ATOM     87  H   ALA A   7     121.607 -31.360  13.433  1.00  0.00           H  
ATOM     88  HA  ALA A   7     119.438 -33.161  13.046  1.00  0.00           H  
ATOM     89 1HB  ALA A   7     119.659 -33.632  15.452  1.00  0.00           H  
ATOM     90 2HB  ALA A   7     121.240 -33.592  14.635  1.00  0.00           H  
ATOM     91 3HB  ALA A   7     120.717 -32.212  15.627  1.00  0.00           H  
ATOM     92  N   ALA A   8     118.681 -30.330  14.517  1.00  0.00           N  
ATOM     93  CA  ALA A   8     117.562 -29.439  14.805  1.00  0.00           C  
ATOM     94  C   ALA A   8     116.734 -29.174  13.555  1.00  0.00           C  
ATOM     95  O   ALA A   8     115.508 -29.078  13.621  1.00  0.00           O  
ATOM     96  CB  ALA A   8     118.067 -28.129  15.394  1.00  0.00           C  
ATOM     97  H   ALA A   8     119.624 -29.983  14.617  1.00  0.00           H  
ATOM     98  HA  ALA A   8     116.922 -29.917  15.547  1.00  0.00           H  
ATOM     99 1HB  ALA A   8     117.220 -27.476  15.604  1.00  0.00           H  
ATOM    100 2HB  ALA A   8     118.608 -28.331  16.319  1.00  0.00           H  
ATOM    101 3HB  ALA A   8     118.733 -27.644  14.683  1.00  0.00           H  
ATOM    102  N   ALA A   9     117.410 -29.058  12.416  1.00  0.00           N  
ATOM    103  CA  ALA A   9     116.733 -28.844  11.143  1.00  0.00           C  
ATOM    104  C   ALA A   9     115.933 -30.074  10.731  1.00  0.00           C  
ATOM    105  O   ALA A   9     114.866 -29.957  10.128  1.00  0.00           O  
ATOM    106  CB  ALA A   9     117.740 -28.480  10.062  1.00  0.00           C  
ATOM    107  H   ALA A   9     118.418 -29.119  12.434  1.00  0.00           H  
ATOM    108  HA  ALA A   9     116.041 -28.008  11.256  1.00  0.00           H  
ATOM    109 1HB  ALA A   9     117.219 -28.323   9.118  1.00  0.00           H  
ATOM    110 2HB  ALA A   9     118.262 -27.567  10.346  1.00  0.00           H  
ATOM    111 3HB  ALA A   9     118.459 -29.290   9.949  1.00  0.00           H  
ATOM    112  N   LEU A  10     116.456 -31.251  11.059  1.00  0.00           N  
ATOM    113  CA  LEU A  10     115.708 -32.491  10.897  1.00  0.00           C  
ATOM    114  C   LEU A  10     114.425 -32.474  11.719  1.00  0.00           C  
ATOM    115  O   LEU A  10     113.361 -32.855  11.232  1.00  0.00           O  
ATOM    116  CB  LEU A  10     116.573 -33.690  11.311  1.00  0.00           C  
ATOM    117  CG  LEU A  10     117.576 -34.179  10.259  1.00  0.00           C  
ATOM    118  CD1 LEU A  10     118.578 -35.120  10.913  1.00  0.00           C  
ATOM    119  CD2 LEU A  10     116.831 -34.875   9.130  1.00  0.00           C  
ATOM    120  H   LEU A  10     117.393 -31.286  11.433  1.00  0.00           H  
ATOM    121  HA  LEU A  10     115.438 -32.597   9.846  1.00  0.00           H  
ATOM    122 1HB  LEU A  10     117.135 -33.419  12.203  1.00  0.00           H  
ATOM    123 2HB  LEU A  10     115.917 -34.523  11.557  1.00  0.00           H  
ATOM    124  HG  LEU A  10     118.129 -33.329   9.859  1.00  0.00           H  
ATOM    125 1HD1 LEU A  10     119.292 -35.471  10.166  1.00  0.00           H  
ATOM    126 2HD1 LEU A  10     119.112 -34.592  11.703  1.00  0.00           H  
ATOM    127 3HD1 LEU A  10     118.051 -35.975  11.338  1.00  0.00           H  
ATOM    128 1HD2 LEU A  10     117.543 -35.223   8.382  1.00  0.00           H  
ATOM    129 2HD2 LEU A  10     116.279 -35.726   9.529  1.00  0.00           H  
ATOM    130 3HD2 LEU A  10     116.134 -34.174   8.670  1.00  0.00           H  
ATOM    131  N   GLY A  11     114.535 -32.034  12.968  1.00  0.00           N  
ATOM    132  CA  GLY A  11     113.366 -31.846  13.817  1.00  0.00           C  
ATOM    133  C   GLY A  11     112.366 -30.888  13.177  1.00  0.00           C  
ATOM    134  O   GLY A  11     111.161 -31.139  13.183  1.00  0.00           O  
ATOM    135  H   GLY A  11     115.451 -31.824  13.336  1.00  0.00           H  
ATOM    136 1HA  GLY A  11     112.889 -32.809  13.998  1.00  0.00           H  
ATOM    137 2HA  GLY A  11     113.679 -31.456  14.784  1.00  0.00           H  
ATOM    138  N   GLU A  12     112.877 -29.794  12.627  1.00  0.00           N  
ATOM    139  CA  GLU A  12     112.035 -28.812  11.952  1.00  0.00           C  
ATOM    140  C   GLU A  12     111.403 -29.402  10.696  1.00  0.00           C  
ATOM    141  O   GLU A  12     110.325 -28.980  10.275  1.00  0.00           O  
ATOM    142  CB  GLU A  12     112.849 -27.569  11.590  1.00  0.00           C  
ATOM    143  CG  GLU A  12     113.300 -26.742  12.785  1.00  0.00           C  
ATOM    144  CD  GLU A  12     114.120 -25.545  12.393  1.00  0.00           C  
ATOM    145  OE1 GLU A  12     114.845 -25.635  11.433  1.00  0.00           O  
ATOM    146  OE2 GLU A  12     114.021 -24.539  13.057  1.00  0.00           O1-
ATOM    147  H   GLU A  12     113.873 -29.634  12.677  1.00  0.00           H  
ATOM    148  HA  GLU A  12     111.233 -28.518  12.628  1.00  0.00           H  
ATOM    149 1HB  GLU A  12     113.740 -27.866  11.035  1.00  0.00           H  
ATOM    150 2HB  GLU A  12     112.259 -26.924  10.939  1.00  0.00           H  
ATOM    151 1HG  GLU A  12     112.418 -26.401  13.330  1.00  0.00           H  
ATOM    152 2HG  GLU A  12     113.882 -27.374  13.453  1.00  0.00           H  
ATOM    153  N   ALA A  13     112.078 -30.378  10.101  1.00  0.00           N  
ATOM    154  CA  ALA A  13     111.587 -31.024   8.891  1.00  0.00           C  
ATOM    155  C   ALA A  13     110.500 -32.043   9.213  1.00  0.00           C  
ATOM    156  O   ALA A  13     109.858 -32.586   8.312  1.00  0.00           O  
ATOM    157  CB  ALA A  13     112.733 -31.691   8.146  1.00  0.00           C  
ATOM    158  H   ALA A  13     112.957 -30.682  10.499  1.00  0.00           H  
ATOM    159  HA  ALA A  13     111.158 -30.261   8.241  1.00  0.00           H  
ATOM    160 1HB  ALA A  13     112.351 -32.169   7.243  1.00  0.00           H  
ATOM    161 2HB  ALA A  13     113.476 -30.941   7.872  1.00  0.00           H  
ATOM    162 3HB  ALA A  13     113.196 -32.442   8.785  1.00  0.00           H  
ATOM    163  N   GLY A  14     110.299 -32.298  10.501  1.00  0.00           N  
ATOM    164  CA  GLY A  14     109.285 -33.249  10.944  1.00  0.00           C  
ATOM    165  C   GLY A  14     109.882 -34.634  11.153  1.00  0.00           C  
ATOM    166  O   GLY A  14     109.168 -35.636  11.144  1.00  0.00           O  
ATOM    167  H   GLY A  14     110.861 -31.821  11.192  1.00  0.00           H  
ATOM    168 1HA  GLY A  14     108.837 -32.896  11.873  1.00  0.00           H  
ATOM    169 2HA  GLY A  14     108.488 -33.300  10.204  1.00  0.00           H  
ATOM    170  N   ILE A  15     111.198 -34.682  11.344  1.00  0.00           N  
ATOM    171  CA  ILE A  15     111.887 -35.940  11.603  1.00  0.00           C  
ATOM    172  C   ILE A  15     112.026 -36.192  13.098  1.00  0.00           C  
ATOM    173  O   ILE A  15     112.502 -35.335  13.841  1.00  0.00           O  
ATOM    174  CB  ILE A  15     113.281 -35.948  10.948  1.00  0.00           C  
ATOM    175  CG1 ILE A  15     113.177 -35.599   9.462  1.00  0.00           C  
ATOM    176  CG2 ILE A  15     113.948 -37.302  11.133  1.00  0.00           C  
ATOM    177  CD1 ILE A  15     112.309 -36.551   8.670  1.00  0.00           C  
ATOM    178  H   ILE A  15     111.731 -33.824  11.307  1.00  0.00           H  
ATOM    179  HA  ILE A  15     111.300 -36.751  11.175  1.00  0.00           H  
ATOM    180  HB  ILE A  15     113.903 -35.182  11.409  1.00  0.00           H  
ATOM    181 1HG1 ILE A  15     112.767 -34.595   9.353  1.00  0.00           H  
ATOM    182 2HG1 ILE A  15     114.172 -35.596   9.017  1.00  0.00           H  
ATOM    183 1HG2 ILE A  15     114.931 -37.292  10.665  1.00  0.00           H  
ATOM    184 2HG2 ILE A  15     114.056 -37.513  12.196  1.00  0.00           H  
ATOM    185 3HG2 ILE A  15     113.335 -38.077  10.672  1.00  0.00           H  
ATOM    186 1HD1 ILE A  15     112.283 -36.236   7.626  1.00  0.00           H  
ATOM    187 2HD1 ILE A  15     112.720 -37.558   8.737  1.00  0.00           H  
ATOM    188 3HD1 ILE A  15     111.299 -36.543   9.076  1.00  0.00           H  
ATOM    189  N   SER A  16     111.608 -37.376  13.534  1.00  0.00           N  
ATOM    190  CA  SER A  16     111.594 -37.709  14.954  1.00  0.00           C  
ATOM    191  C   SER A  16     113.009 -37.903  15.487  1.00  0.00           C  
ATOM    192  O   SER A  16     113.936 -38.180  14.728  1.00  0.00           O  
ATOM    193  CB  SER A  16     110.781 -38.967  15.186  1.00  0.00           C  
ATOM    194  OG  SER A  16     111.408 -40.084  14.621  1.00  0.00           O  
ATOM    195  H   SER A  16     111.292 -38.064  12.864  1.00  0.00           H  
ATOM    196  HA  SER A  16     111.134 -36.884  15.499  1.00  0.00           H  
ATOM    197 1HB  SER A  16     110.651 -39.123  16.257  1.00  0.00           H  
ATOM    198 2HB  SER A  16     109.788 -38.844  14.752  1.00  0.00           H  
ATOM    199  HG  SER A  16     111.200 -40.057  13.683  1.00  0.00           H  
ATOM    200  N   SER A  17     113.170 -37.758  16.788  1.00  0.00           N  
ATOM    201  CA  SER A  17     114.477 -37.855  17.428  1.00  0.00           C  
ATOM    202  C   SER A  17     115.077 -39.228  17.222  1.00  0.00           C  
ATOM    203  O   SER A  17     116.299 -39.374  17.109  1.00  0.00           O  
ATOM    204  CB  SER A  17     114.363 -37.563  18.911  1.00  0.00           C  
ATOM    205  OG  SER A  17     113.602 -38.544  19.559  1.00  0.00           O  
ATOM    206  H   SER A  17     112.351 -37.570  17.367  1.00  0.00           H  
ATOM    207  HA  SER A  17     115.155 -37.134  16.936  1.00  0.00           H  
ATOM    208 1HB  SER A  17     115.359 -37.521  19.351  1.00  0.00           H  
ATOM    209 2HB  SER A  17     113.901 -36.587  19.055  1.00  0.00           H  
ATOM    210  HG  SER A  17     112.854 -38.085  19.948  1.00  0.00           H  
ATOM    211  N   ASN A  18     114.226 -40.246  17.221  1.00  0.00           N  
ATOM    212  CA  ASN A  18     114.660 -41.608  16.926  1.00  0.00           C  
ATOM    213  C   ASN A  18     115.255 -41.707  15.528  1.00  0.00           C  
ATOM    214  O   ASN A  18     116.333 -42.269  15.339  1.00  0.00           O  
ATOM    215  CB  ASN A  18     113.507 -42.583  17.085  1.00  0.00           C  
ATOM    216  CG  ASN A  18     113.024 -42.681  18.505  1.00  0.00           C  
ATOM    217  ND2 ASN A  18     111.790 -43.076  18.676  1.00  0.00           N  
ATOM    218  OD1 ASN A  18     113.771 -42.394  19.449  1.00  0.00           O  
ATOM    219  H   ASN A  18     113.252 -40.072  17.418  1.00  0.00           H  
ATOM    220  HA  ASN A  18     115.431 -41.889  17.645  1.00  0.00           H  
ATOM    221 1HB  ASN A  18     112.677 -42.270  16.450  1.00  0.00           H  
ATOM    222 2HB  ASN A  18     113.819 -43.572  16.752  1.00  0.00           H  
ATOM    223 1HD2 ASN A  18     111.413 -43.159  19.600  1.00  0.00           H  
ATOM    224 2HD2 ASN A  18     111.222 -43.297  17.884  1.00  0.00           H  
ATOM    225  N   GLU A  19     114.547 -41.153  14.549  1.00  0.00           N  
ATOM    226  CA  GLU A  19     115.034 -41.124  13.175  1.00  0.00           C  
ATOM    227  C   GLU A  19     116.325 -40.325  13.065  1.00  0.00           C  
ATOM    228  O   GLU A  19     117.251 -40.716  12.352  1.00  0.00           O  
ATOM    229  CB  GLU A  19     113.974 -40.527  12.247  1.00  0.00           C  
ATOM    230  CG  GLU A  19     112.766 -41.422  12.013  1.00  0.00           C  
ATOM    231  CD  GLU A  19     111.661 -40.732  11.261  1.00  0.00           C  
ATOM    232  OE1 GLU A  19     111.071 -39.831  11.805  1.00  0.00           O  
ATOM    233  OE2 GLU A  19     111.410 -41.107  10.139  1.00  0.00           O1-
ATOM    234  H   GLU A  19     113.649 -40.744  14.762  1.00  0.00           H  
ATOM    235  HA  GLU A  19     115.239 -42.147  12.858  1.00  0.00           H  
ATOM    236 1HB  GLU A  19     113.616 -39.583  12.661  1.00  0.00           H  
ATOM    237 2HB  GLU A  19     114.420 -40.308  11.276  1.00  0.00           H  
ATOM    238 1HG  GLU A  19     113.080 -42.301  11.450  1.00  0.00           H  
ATOM    239 2HG  GLU A  19     112.385 -41.760  12.976  1.00  0.00           H  
ATOM    240  N   ILE A  20     116.381 -39.202  13.773  1.00  0.00           N  
ATOM    241  CA  ILE A  20     117.565 -38.351  13.766  1.00  0.00           C  
ATOM    242  C   ILE A  20     118.785 -39.100  14.291  1.00  0.00           C  
ATOM    243  O   ILE A  20     119.874 -39.007  13.723  1.00  0.00           O  
ATOM    244  CB  ILE A  20     117.337 -37.084  14.611  1.00  0.00           C  
ATOM    245  CG1 ILE A  20     116.298 -36.179  13.945  1.00  0.00           C  
ATOM    246  CG2 ILE A  20     118.646 -36.338  14.815  1.00  0.00           C  
ATOM    247  CD1 ILE A  20     115.806 -35.058  14.831  1.00  0.00           C  
ATOM    248  H   ILE A  20     115.584 -38.931  14.329  1.00  0.00           H  
ATOM    249  HA  ILE A  20     117.767 -38.047  12.740  1.00  0.00           H  
ATOM    250  HB  ILE A  20     116.933 -37.365  15.584  1.00  0.00           H  
ATOM    251 1HG1 ILE A  20     116.721 -35.741  13.043  1.00  0.00           H  
ATOM    252 2HG1 ILE A  20     115.436 -36.775  13.643  1.00  0.00           H  
ATOM    253 1HG2 ILE A  20     118.465 -35.445  15.413  1.00  0.00           H  
ATOM    254 2HG2 ILE A  20     119.355 -36.982  15.330  1.00  0.00           H  
ATOM    255 3HG2 ILE A  20     119.055 -36.049  13.846  1.00  0.00           H  
ATOM    256 1HD1 ILE A  20     115.073 -34.460  14.289  1.00  0.00           H  
ATOM    257 2HD1 ILE A  20     115.345 -35.476  15.726  1.00  0.00           H  
ATOM    258 3HD1 ILE A  20     116.647 -34.427  15.118  1.00  0.00           H  
ATOM    259  N   LEU A  21     118.596 -39.842  15.376  1.00  0.00           N  
ATOM    260  CA  LEU A  21     119.671 -40.636  15.957  1.00  0.00           C  
ATOM    261  C   LEU A  21     120.234 -41.629  14.948  1.00  0.00           C  
ATOM    262  O   LEU A  21     121.444 -41.837  14.874  1.00  0.00           O  
ATOM    263  CB  LEU A  21     119.165 -41.389  17.195  1.00  0.00           C  
ATOM    264  CG  LEU A  21     118.920 -40.527  18.441  1.00  0.00           C  
ATOM    265  CD1 LEU A  21     118.018 -41.282  19.409  1.00  0.00           C  
ATOM    266  CD2 LEU A  21     120.251 -40.182  19.089  1.00  0.00           C  
ATOM    267  H   LEU A  21     117.683 -39.857  15.809  1.00  0.00           H  
ATOM    268  HA  LEU A  21     120.476 -39.964  16.257  1.00  0.00           H  
ATOM    269 1HB  LEU A  21     118.227 -41.881  16.941  1.00  0.00           H  
ATOM    270 2HB  LEU A  21     119.895 -42.152  17.459  1.00  0.00           H  
ATOM    271  HG  LEU A  21     118.405 -39.610  18.154  1.00  0.00           H  
ATOM    272 1HD1 LEU A  21     117.844 -40.671  20.295  1.00  0.00           H  
ATOM    273 2HD1 LEU A  21     117.067 -41.500  18.926  1.00  0.00           H  
ATOM    274 3HD1 LEU A  21     118.499 -42.216  19.702  1.00  0.00           H  
ATOM    275 1HD2 LEU A  21     120.076 -39.570  19.975  1.00  0.00           H  
ATOM    276 2HD2 LEU A  21     120.766 -41.098  19.379  1.00  0.00           H  
ATOM    277 3HD2 LEU A  21     120.868 -39.628  18.382  1.00  0.00           H  
ATOM    278  N   GLU A  22     119.345 -42.238  14.168  1.00  0.00           N  
ATOM    279  CA  GLU A  22     119.753 -43.187  13.140  1.00  0.00           C  
ATOM    280  C   GLU A  22     120.457 -42.483  11.986  1.00  0.00           C  
ATOM    281  O   GLU A  22     121.426 -43.001  11.430  1.00  0.00           O  
ATOM    282  CB  GLU A  22     118.538 -43.958  12.614  1.00  0.00           C  
ATOM    283  CG  GLU A  22     118.881 -45.107  11.678  1.00  0.00           C  
ATOM    284  CD  GLU A  22     119.694 -46.183  12.342  1.00  0.00           C  
ATOM    285  OE1 GLU A  22     119.789 -46.169  13.546  1.00  0.00           O  
ATOM    286  OE2 GLU A  22     120.221 -47.017  11.645  1.00  0.00           O1-
ATOM    287  H   GLU A  22     118.363 -42.038  14.292  1.00  0.00           H  
ATOM    288  HA  GLU A  22     120.451 -43.897  13.583  1.00  0.00           H  
ATOM    289 1HB  GLU A  22     117.977 -44.366  13.454  1.00  0.00           H  
ATOM    290 2HB  GLU A  22     117.878 -43.275  12.080  1.00  0.00           H  
ATOM    291 1HG  GLU A  22     117.956 -45.545  11.304  1.00  0.00           H  
ATOM    292 2HG  GLU A  22     119.434 -44.715  10.825  1.00  0.00           H  
ATOM    293  N   LEU A  23     119.966 -41.301  11.634  1.00  0.00           N  
ATOM    294  CA  LEU A  23     120.569 -40.506  10.571  1.00  0.00           C  
ATOM    295  C   LEU A  23     121.959 -40.022  10.969  1.00  0.00           C  
ATOM    296  O   LEU A  23     122.877 -39.996  10.148  1.00  0.00           O  
ATOM    297  CB  LEU A  23     119.678 -39.304  10.236  1.00  0.00           C  
ATOM    298  CG  LEU A  23     118.357 -39.631   9.529  1.00  0.00           C  
ATOM    299  CD1 LEU A  23     117.449 -38.410   9.556  1.00  0.00           C  
ATOM    300  CD2 LEU A  23     118.641 -40.070   8.100  1.00  0.00           C  
ATOM    301  H   LEU A  23     119.151 -40.942  12.114  1.00  0.00           H  
ATOM    302  HA  LEU A  23     120.664 -41.131   9.685  1.00  0.00           H  
ATOM    303 1HB  LEU A  23     119.438 -38.781  11.160  1.00  0.00           H  
ATOM    304 2HB  LEU A  23     120.239 -38.623   9.594  1.00  0.00           H  
ATOM    305  HG  LEU A  23     117.850 -40.436  10.062  1.00  0.00           H  
ATOM    306 1HD1 LEU A  23     116.510 -38.642   9.054  1.00  0.00           H  
ATOM    307 2HD1 LEU A  23     117.247 -38.130  10.590  1.00  0.00           H  
ATOM    308 3HD1 LEU A  23     117.938 -37.581   9.044  1.00  0.00           H  
ATOM    309 1HD2 LEU A  23     117.702 -40.303   7.597  1.00  0.00           H  
ATOM    310 2HD2 LEU A  23     119.148 -39.266   7.567  1.00  0.00           H  
ATOM    311 3HD2 LEU A  23     119.277 -40.955   8.111  1.00  0.00           H  
ATOM    312  N   LEU A  24     122.109 -39.641  12.233  1.00  0.00           N  
ATOM    313  CA  LEU A  24     123.391 -39.172  12.743  1.00  0.00           C  
ATOM    314  C   LEU A  24     124.375 -40.323  12.901  1.00  0.00           C  
ATOM    315  O   LEU A  24     125.575 -40.163  12.677  1.00  0.00           O  
ATOM    316  CB  LEU A  24     123.199 -38.466  14.091  1.00  0.00           C  
ATOM    317  CG  LEU A  24     122.451 -37.127  14.041  1.00  0.00           C  
ATOM    318  CD1 LEU A  24     122.145 -36.662  15.457  1.00  0.00           C  
ATOM    319  CD2 LEU A  24     123.298 -36.102  13.299  1.00  0.00           C  
ATOM    320  H   LEU A  24     121.314 -39.674  12.853  1.00  0.00           H  
ATOM    321  HA  LEU A  24     123.808 -38.460  12.030  1.00  0.00           H  
ATOM    322 1HB  LEU A  24     122.645 -39.128  14.753  1.00  0.00           H  
ATOM    323 2HB  LEU A  24     124.179 -38.282  14.530  1.00  0.00           H  
ATOM    324  HG  LEU A  24     121.503 -37.258  13.520  1.00  0.00           H  
ATOM    325 1HD1 LEU A  24     121.615 -35.709  15.421  1.00  0.00           H  
ATOM    326 2HD1 LEU A  24     121.523 -37.404  15.957  1.00  0.00           H  
ATOM    327 3HD1 LEU A  24     123.076 -36.537  16.008  1.00  0.00           H  
ATOM    328 1HD2 LEU A  24     122.766 -35.150  13.261  1.00  0.00           H  
ATOM    329 2HD2 LEU A  24     124.247 -35.969  13.818  1.00  0.00           H  
ATOM    330 3HD2 LEU A  24     123.485 -36.451  12.284  1.00  0.00           H  
ATOM    331  N   ALA A  25     123.860 -41.483  13.293  1.00  0.00           N  
ATOM    332  CA  ALA A  25     124.666 -42.698  13.352  1.00  0.00           C  
ATOM    333  C   ALA A  25     125.237 -43.047  11.985  1.00  0.00           C  
ATOM    334  O   ALA A  25     126.414 -43.385  11.861  1.00  0.00           O  
ATOM    335  CB  ALA A  25     123.839 -43.856  13.890  1.00  0.00           C  
ATOM    336  H   ALA A  25     122.884 -41.529  13.553  1.00  0.00           H  
ATOM    337  HA  ALA A  25     125.497 -42.527  14.037  1.00  0.00           H  
ATOM    338 1HB  ALA A  25     124.454 -44.755  13.929  1.00  0.00           H  
ATOM    339 2HB  ALA A  25     123.487 -43.616  14.894  1.00  0.00           H  
ATOM    340 3HB  ALA A  25     122.985 -44.029  13.237  1.00  0.00           H  
ATOM    341  N   ALA A  26     124.396 -42.966  10.958  1.00  0.00           N  
ATOM    342  CA  ALA A  26     124.836 -43.198   9.587  1.00  0.00           C  
ATOM    343  C   ALA A  26     125.940 -42.226   9.191  1.00  0.00           C  
ATOM    344  O   ALA A  26     126.931 -42.616   8.577  1.00  0.00           O  
ATOM    345  CB  ALA A  26     123.660 -43.085   8.627  1.00  0.00           C  
ATOM    346  H   ALA A  26     123.428 -42.736  11.132  1.00  0.00           H  
ATOM    347  HA  ALA A  26     125.230 -44.211   9.518  1.00  0.00           H  
ATOM    348 1HB  ALA A  26     124.003 -43.260   7.608  1.00  0.00           H  
ATOM    349 2HB  ALA A  26     122.905 -43.825   8.887  1.00  0.00           H  
ATOM    350 3HB  ALA A  26     123.229 -42.088   8.699  1.00  0.00           H  
ATOM    351  N   ALA A  27     125.761 -40.957   9.547  1.00  0.00           N  
ATOM    352  CA  ALA A  27     126.759 -39.934   9.260  1.00  0.00           C  
ATOM    353  C   ALA A  27     128.108 -40.293   9.869  1.00  0.00           C  
ATOM    354  O   ALA A  27     129.149 -40.140   9.231  1.00  0.00           O  
ATOM    355  CB  ALA A  27     126.290 -38.580   9.770  1.00  0.00           C  
ATOM    356  H   ALA A  27     124.912 -40.697  10.029  1.00  0.00           H  
ATOM    357  HA  ALA A  27     126.879 -39.862   8.178  1.00  0.00           H  
ATOM    358 1HB  ALA A  27     127.045 -37.825   9.549  1.00  0.00           H  
ATOM    359 2HB  ALA A  27     125.353 -38.310   9.283  1.00  0.00           H  
ATOM    360 3HB  ALA A  27     126.135 -38.631  10.848  1.00  0.00           H  
ATOM    361  N   ALA A  28     128.082 -40.773  11.109  1.00  0.00           N  
ATOM    362  CA  ALA A  28     129.294 -41.229  11.777  1.00  0.00           C  
ATOM    363  C   ALA A  28     129.936 -42.390  11.028  1.00  0.00           C  
ATOM    364  O   ALA A  28     131.130 -42.365  10.728  1.00  0.00           O  
ATOM    365  CB  ALA A  28     128.989 -41.630  13.212  1.00  0.00           C  
ATOM    366  H   ALA A  28     127.201 -40.823  11.599  1.00  0.00           H  
ATOM    367  HA  ALA A  28     130.008 -40.404  11.804  1.00  0.00           H  
ATOM    368 1HB  ALA A  28     129.905 -41.968  13.698  1.00  0.00           H  
ATOM    369 2HB  ALA A  28     128.585 -40.773  13.753  1.00  0.00           H  
ATOM    370 3HB  ALA A  28     128.259 -42.438  13.215  1.00  0.00           H  
ATOM    371  N   GLU A  29     129.135 -43.406  10.724  1.00  0.00           N  
ATOM    372  CA  GLU A  29     129.648 -44.633  10.127  1.00  0.00           C  
ATOM    373  C   GLU A  29     130.095 -44.400   8.689  1.00  0.00           C  
ATOM    374  O   GLU A  29     131.057 -45.009   8.222  1.00  0.00           O  
ATOM    375  CB  GLU A  29     128.584 -45.732  10.168  1.00  0.00           C  
ATOM    376  CG  GLU A  29     129.035 -47.064   9.586  1.00  0.00           C  
ATOM    377  CD  GLU A  29     130.167 -47.687  10.355  1.00  0.00           C  
ATOM    378  OE1 GLU A  29     130.351 -47.334  11.495  1.00  0.00           O  
ATOM    379  OE2 GLU A  29     130.849 -48.517   9.801  1.00  0.00           O1-
ATOM    380  H   GLU A  29     128.146 -43.326  10.914  1.00  0.00           H  
ATOM    381  HA  GLU A  29     130.511 -44.966  10.705  1.00  0.00           H  
ATOM    382 1HB  GLU A  29     128.280 -45.905  11.200  1.00  0.00           H  
ATOM    383 2HB  GLU A  29     127.703 -45.406   9.616  1.00  0.00           H  
ATOM    384 1HG  GLU A  29     128.189 -47.754   9.585  1.00  0.00           H  
ATOM    385 2HG  GLU A  29     129.344 -46.912   8.553  1.00  0.00           H  
ATOM    386  N   LEU A  30     129.393 -43.514   7.993  1.00  0.00           N  
ATOM    387  CA  LEU A  30     129.668 -43.254   6.584  1.00  0.00           C  
ATOM    388  C   LEU A  30     130.701 -42.146   6.420  1.00  0.00           C  
ATOM    389  O   LEU A  30     131.236 -41.940   5.331  1.00  0.00           O  
ATOM    390  CB  LEU A  30     128.377 -42.870   5.854  1.00  0.00           C  
ATOM    391  CG  LEU A  30     127.265 -43.928   5.867  1.00  0.00           C  
ATOM    392  CD1 LEU A  30     126.019 -43.364   5.199  1.00  0.00           C  
ATOM    393  CD2 LEU A  30     127.748 -45.181   5.153  1.00  0.00           C  
ATOM    394  H   LEU A  30     128.650 -43.006   8.450  1.00  0.00           H  
ATOM    395  HA  LEU A  30     130.071 -44.163   6.138  1.00  0.00           H  
ATOM    396 1HB  LEU A  30     127.977 -41.964   6.307  1.00  0.00           H  
ATOM    397 2HB  LEU A  30     128.616 -42.656   4.812  1.00  0.00           H  
ATOM    398  HG  LEU A  30     127.009 -44.173   6.898  1.00  0.00           H  
ATOM    399 1HD1 LEU A  30     125.230 -44.115   5.210  1.00  0.00           H  
ATOM    400 2HD1 LEU A  30     125.684 -42.479   5.742  1.00  0.00           H  
ATOM    401 3HD1 LEU A  30     126.249 -43.092   4.169  1.00  0.00           H  
ATOM    402 1HD2 LEU A  30     126.958 -45.933   5.164  1.00  0.00           H  
ATOM    403 2HD2 LEU A  30     128.003 -44.937   4.121  1.00  0.00           H  
ATOM    404 3HD2 LEU A  30     128.628 -45.573   5.662  1.00  0.00           H  
ATOM    405  N   GLY A  31     130.974 -41.433   7.507  1.00  0.00           N  
ATOM    406  CA  GLY A  31     132.007 -40.402   7.508  1.00  0.00           C  
ATOM    407  C   GLY A  31     131.512 -39.128   6.835  1.00  0.00           C  
ATOM    408  O   GLY A  31     132.252 -38.478   6.097  1.00  0.00           O  
ATOM    409  H   GLY A  31     130.455 -41.610   8.355  1.00  0.00           H  
ATOM    410 1HA  GLY A  31     132.302 -40.185   8.536  1.00  0.00           H  
ATOM    411 2HA  GLY A  31     132.891 -40.773   6.991  1.00  0.00           H  
ATOM    412  N   LEU A  32     130.259 -38.776   7.096  1.00  0.00           N  
ATOM    413  CA  LEU A  32     129.652 -37.596   6.488  1.00  0.00           C  
ATOM    414  C   LEU A  32     129.879 -36.357   7.342  1.00  0.00           C  
ATOM    415  O   LEU A  32     129.902 -36.433   8.571  1.00  0.00           O  
ATOM    416  CB  LEU A  32     128.147 -37.816   6.289  1.00  0.00           C  
ATOM    417  CG  LEU A  32     127.761 -38.993   5.385  1.00  0.00           C  
ATOM    418  CD1 LEU A  32     126.247 -39.158   5.382  1.00  0.00           C  
ATOM    419  CD2 LEU A  32     128.287 -38.748   3.978  1.00  0.00           C  
ATOM    420  H   LEU A  32     129.710 -39.339   7.731  1.00  0.00           H  
ATOM    421  HA  LEU A  32     130.113 -37.434   5.515  1.00  0.00           H  
ATOM    422 1HB  LEU A  32     127.688 -37.983   7.263  1.00  0.00           H  
ATOM    423 2HB  LEU A  32     127.716 -36.913   5.859  1.00  0.00           H  
ATOM    424  HG  LEU A  32     128.195 -39.914   5.780  1.00  0.00           H  
ATOM    425 1HD1 LEU A  32     125.974 -39.994   4.738  1.00  0.00           H  
ATOM    426 2HD1 LEU A  32     125.901 -39.351   6.395  1.00  0.00           H  
ATOM    427 3HD1 LEU A  32     125.783 -38.245   5.007  1.00  0.00           H  
ATOM    428 1HD2 LEU A  32     128.015 -39.585   3.335  1.00  0.00           H  
ATOM    429 2HD2 LEU A  32     127.853 -37.831   3.584  1.00  0.00           H  
ATOM    430 3HD2 LEU A  32     129.373 -38.652   4.008  1.00  0.00           H  
ATOM    431  N   ASP A  33     130.051 -35.217   6.684  1.00  0.00           N  
ATOM    432  CA  ASP A  33     130.268 -33.954   7.383  1.00  0.00           C  
ATOM    433  C   ASP A  33     128.950 -33.247   7.667  1.00  0.00           C  
ATOM    434  O   ASP A  33     127.893 -33.666   7.192  1.00  0.00           O  
ATOM    435  CB  ASP A  33     131.181 -33.037   6.564  1.00  0.00           C  
ATOM    436  CG  ASP A  33     130.508 -32.502   5.308  1.00  0.00           C  
ATOM    437  OD1 ASP A  33     129.331 -32.725   5.147  1.00  0.00           O  
ATOM    438  OD2 ASP A  33     131.175 -31.876   4.521  1.00  0.00           O1-
ATOM    439  H   ASP A  33     130.030 -35.221   5.675  1.00  0.00           H  
ATOM    440  HA  ASP A  33     130.755 -34.165   8.336  1.00  0.00           H  
ATOM    441 1HB  ASP A  33     131.495 -32.194   7.179  1.00  0.00           H  
ATOM    442 2HB  ASP A  33     132.078 -33.582   6.274  1.00  0.00           H  
ATOM    443  N   PRO A  34     129.016 -32.171   8.442  1.00  0.00           N  
ATOM    444  CA  PRO A  34     127.815 -31.483   8.904  1.00  0.00           C  
ATOM    445  C   PRO A  34     126.951 -31.038   7.730  1.00  0.00           C  
ATOM    446  O   PRO A  34     125.724 -31.044   7.813  1.00  0.00           O  
ATOM    447  CB  PRO A  34     128.379 -30.287   9.676  1.00  0.00           C  
ATOM    448  CG  PRO A  34     129.666 -30.787  10.240  1.00  0.00           C  
ATOM    449  CD  PRO A  34     130.266 -31.609   9.131  1.00  0.00           C  
ATOM    450  NV  PRO A  34     129.075 -32.160   8.455  1.00  0.00           N  
ATOM    451  HA  PRO A  34     127.234 -32.173   9.516  1.00  0.00           H  
ATOM    452 1HB  PRO A  34     128.516 -29.431   8.998  1.00  0.00           H  
ATOM    453 2HB  PRO A  34     127.668 -29.969  10.451  1.00  0.00           H  
ATOM    454 1HG  PRO A  34     130.306 -29.943  10.536  1.00  0.00           H  
ATOM    455 2HG  PRO A  34     129.476 -31.377  11.147  1.00  0.00           H  
ATOM    456 1HD  PRO A  34     130.866 -30.958   8.476  1.00  0.00           H  
ATOM    457 2HD  PRO A  34     130.889 -32.405   9.560  1.00  0.00           H  
ATOM    458  N   ASP A  35     127.602 -30.651   6.637  1.00  0.00           N  
ATOM    459  CA  ASP A  35     126.898 -30.124   5.473  1.00  0.00           C  
ATOM    460  C   ASP A  35     126.082 -31.209   4.784  1.00  0.00           C  
ATOM    461  O   ASP A  35     124.977 -30.960   4.303  1.00  0.00           O  
ATOM    462  CB  ASP A  35     127.890 -29.516   4.478  1.00  0.00           C  
ATOM    463  CG  ASP A  35     128.499 -28.211   4.971  1.00  0.00           C  
ATOM    464  OD1 ASP A  35     127.759 -27.344   5.369  1.00  0.00           O  
ATOM    465  OD2 ASP A  35     129.701 -28.094   4.948  1.00  0.00           O1-
ATOM    466  H   ASP A  35     128.609 -30.725   6.611  1.00  0.00           H  
ATOM    467  HA  ASP A  35     126.214 -29.341   5.808  1.00  0.00           H  
ATOM    468 1HB  ASP A  35     128.694 -30.225   4.284  1.00  0.00           H  
ATOM    469 2HB  ASP A  35     127.385 -29.327   3.530  1.00  0.00           H  
ATOM    470  N   ALA A  36     126.632 -32.418   4.742  1.00  0.00           N  
ATOM    471  CA  ALA A  36     125.901 -33.576   4.239  1.00  0.00           C  
ATOM    472  C   ALA A  36     124.709 -33.904   5.129  1.00  0.00           C  
ATOM    473  O   ALA A  36     123.655 -34.317   4.645  1.00  0.00           O  
ATOM    474  CB  ALA A  36     126.826 -34.779   4.128  1.00  0.00           C  
ATOM    475  H   ALA A  36     127.581 -32.539   5.065  1.00  0.00           H  
ATOM    476  HA  ALA A  36     125.526 -33.342   3.242  1.00  0.00           H  
ATOM    477 1HB  ALA A  36     126.266 -35.635   3.749  1.00  0.00           H  
ATOM    478 2HB  ALA A  36     127.641 -34.548   3.442  1.00  0.00           H  
ATOM    479 3HB  ALA A  36     127.233 -35.016   5.110  1.00  0.00           H  
ATOM    480  N   ILE A  37     124.882 -33.719   6.434  1.00  0.00           N  
ATOM    481  CA  ILE A  37     123.797 -33.917   7.387  1.00  0.00           C  
ATOM    482  C   ILE A  37     122.725 -32.845   7.231  1.00  0.00           C  
ATOM    483  O   ILE A  37     121.531 -33.131   7.323  1.00  0.00           O  
ATOM    484  CB  ILE A  37     124.327 -33.907   8.832  1.00  0.00           C  
ATOM    485  CG1 ILE A  37     125.326 -35.048   9.042  1.00  0.00           C  
ATOM    486  CG2 ILE A  37     123.176 -34.015   9.821  1.00  0.00           C  
ATOM    487  CD1 ILE A  37     126.102 -34.948  10.335  1.00  0.00           C  
ATOM    488  H   ILE A  37     125.789 -33.431   6.773  1.00  0.00           H  
ATOM    489  HA  ILE A  37     123.340 -34.889   7.192  1.00  0.00           H  
ATOM    490  HB  ILE A  37     124.865 -32.978   9.016  1.00  0.00           H  
ATOM    491 1HG1 ILE A  37     124.798 -36.000   9.034  1.00  0.00           H  
ATOM    492 2HG1 ILE A  37     126.039 -35.063   8.217  1.00  0.00           H  
ATOM    493 1HG2 ILE A  37     123.567 -34.008  10.837  1.00  0.00           H  
ATOM    494 2HG2 ILE A  37     122.500 -33.170   9.687  1.00  0.00           H  
ATOM    495 3HG2 ILE A  37     122.632 -34.946   9.648  1.00  0.00           H  
ATOM    496 1HD1 ILE A  37     126.789 -35.792  10.411  1.00  0.00           H  
ATOM    497 2HD1 ILE A  37     126.668 -34.016  10.349  1.00  0.00           H  
ATOM    498 3HD1 ILE A  37     125.411 -34.967  11.177  1.00  0.00           H  
ATOM    499  N   GLN A  38     123.157 -31.611   6.995  1.00  0.00           N  
ATOM    500  CA  GLN A  38     122.238 -30.526   6.678  1.00  0.00           C  
ATOM    501  C   GLN A  38     121.434 -30.833   5.423  1.00  0.00           C  
ATOM    502  O   GLN A  38     120.241 -30.536   5.350  1.00  0.00           O  
ATOM    503  CB  GLN A  38     123.003 -29.211   6.499  1.00  0.00           C  
ATOM    504  CG  GLN A  38     122.114 -27.999   6.277  1.00  0.00           C  
ATOM    505  CD  GLN A  38     121.247 -27.688   7.481  1.00  0.00           C  
ATOM    506  NE2 GLN A  38     119.945 -27.550   7.252  1.00  0.00           N  
ATOM    507  OE1 GLN A  38     121.740 -27.575   8.607  1.00  0.00           O  
ATOM    508  H   GLN A  38     124.148 -31.422   7.038  1.00  0.00           H  
ATOM    509  HA  GLN A  38     121.543 -30.407   7.508  1.00  0.00           H  
ATOM    510 1HB  GLN A  38     123.613 -29.023   7.383  1.00  0.00           H  
ATOM    511 2HB  GLN A  38     123.678 -29.295   5.648  1.00  0.00           H  
ATOM    512 1HG  GLN A  38     122.744 -27.132   6.076  1.00  0.00           H  
ATOM    513 2HG  GLN A  38     121.462 -28.193   5.426  1.00  0.00           H  
ATOM    514 1HE2 GLN A  38     119.323 -27.345   8.009  1.00  0.00           H  
ATOM    515 2HE2 GLN A  38     119.588 -27.651   6.324  1.00  0.00           H  
ATOM    516  N   ALA A  39     122.091 -31.432   4.435  1.00  0.00           N  
ATOM    517  CA  ALA A  39     121.423 -31.842   3.207  1.00  0.00           C  
ATOM    518  C   ALA A  39     120.388 -32.925   3.478  1.00  0.00           C  
ATOM    519  O   ALA A  39     119.336 -32.967   2.841  1.00  0.00           O  
ATOM    520  CB  ALA A  39     122.442 -32.327   2.186  1.00  0.00           C  
ATOM    521  H   ALA A  39     123.081 -31.606   4.539  1.00  0.00           H  
ATOM    522  HA  ALA A  39     120.908 -30.977   2.788  1.00  0.00           H  
ATOM    523 1HB  ALA A  39     121.927 -32.629   1.273  1.00  0.00           H  
ATOM    524 2HB  ALA A  39     123.139 -31.520   1.958  1.00  0.00           H  
ATOM    525 3HB  ALA A  39     122.987 -33.175   2.592  1.00  0.00           H  
ATOM    526  N   ALA A  40     120.693 -33.803   4.430  1.00  0.00           N  
ATOM    527  CA  ALA A  40     119.739 -34.811   4.876  1.00  0.00           C  
ATOM    528  C   ALA A  40     118.491 -34.167   5.467  1.00  0.00           C  
ATOM    529  O   ALA A  40     117.379 -34.666   5.290  1.00  0.00           O  
ATOM    530  CB  ALA A  40     120.385 -35.741   5.892  1.00  0.00           C  
ATOM    531  H   ALA A  40     121.609 -33.770   4.856  1.00  0.00           H  
ATOM    532  HA  ALA A  40     119.440 -35.410   4.013  1.00  0.00           H  
ATOM    533 1HB  ALA A  40     119.661 -36.488   6.215  1.00  0.00           H  
ATOM    534 2HB  ALA A  40     121.242 -36.240   5.438  1.00  0.00           H  
ATOM    535 3HB  ALA A  40     120.718 -35.163   6.754  1.00  0.00           H  
ATOM    536  N   ALA A  41     118.681 -33.055   6.169  1.00  0.00           N  
ATOM    537  CA  ALA A  41     117.564 -32.268   6.678  1.00  0.00           C  
ATOM    538  C   ALA A  41     116.734 -31.692   5.539  1.00  0.00           C  
ATOM    539  O   ALA A  41     115.509 -31.614   5.628  1.00  0.00           O  
ATOM    540  CB  ALA A  41     118.069 -31.154   7.584  1.00  0.00           C  
ATOM    541  H   ALA A  41     119.625 -32.748   6.356  1.00  0.00           H  
ATOM    542  HA  ALA A  41     116.922 -32.924   7.271  1.00  0.00           H  
ATOM    543 1HB  ALA A  41     117.223 -30.576   7.955  1.00  0.00           H  
ATOM    544 2HB  ALA A  41     118.611 -31.586   8.425  1.00  0.00           H  
ATOM    545 3HB  ALA A  41     118.734 -30.501   7.020  1.00  0.00           H  
ATOM    546  N   GLN A  42     117.410 -31.284   4.469  1.00  0.00           N  
ATOM    547  CA  GLN A  42     116.733 -30.747   3.294  1.00  0.00           C  
ATOM    548  C   GLN A  42     115.933 -31.828   2.577  1.00  0.00           C  
ATOM    549  O   GLN A  42     114.866 -31.562   2.024  1.00  0.00           O  
ATOM    550  CB  GLN A  42     117.745 -30.120   2.333  1.00  0.00           C  
ATOM    551  CG  GLN A  42     118.399 -28.853   2.857  1.00  0.00           C  
ATOM    552  CD  GLN A  42     119.464 -28.320   1.916  1.00  0.00           C  
ATOM    553  NE2 GLN A  42     120.096 -27.218   2.303  1.00  0.00           N  
ATOM    554  OE1 GLN A  42     119.713 -28.891   0.851  1.00  0.00           O  
ATOM    555  H   GLN A  42     118.417 -31.350   4.469  1.00  0.00           H  
ATOM    556  HA  GLN A  42     116.041 -29.971   3.618  1.00  0.00           H  
ATOM    557 1HB  GLN A  42     118.532 -30.840   2.112  1.00  0.00           H  
ATOM    558 2HB  GLN A  42     117.251 -29.879   1.391  1.00  0.00           H  
ATOM    559 1HG  GLN A  42     117.635 -28.086   2.979  1.00  0.00           H  
ATOM    560 2HG  GLN A  42     118.869 -29.070   3.815  1.00  0.00           H  
ATOM    561 1HE2 GLN A  42     120.809 -26.820   1.724  1.00  0.00           H  
ATOM    562 2HE2 GLN A  42     119.862 -26.787   3.175  1.00  0.00           H  
ATOM    563  N   LEU A  43     116.456 -33.051   2.591  1.00  0.00           N  
ATOM    564  CA  LEU A  43     115.708 -34.207   2.112  1.00  0.00           C  
ATOM    565  C   LEU A  43     114.427 -34.404   2.909  1.00  0.00           C  
ATOM    566  O   LEU A  43     113.361 -34.646   2.342  1.00  0.00           O  
ATOM    567  CB  LEU A  43     116.573 -35.471   2.203  1.00  0.00           C  
ATOM    568  CG  LEU A  43     117.643 -35.624   1.114  1.00  0.00           C  
ATOM    569  CD1 LEU A  43     118.652 -36.683   1.539  1.00  0.00           C  
ATOM    570  CD2 LEU A  43     116.979 -35.998  -0.202  1.00  0.00           C  
ATOM    571  H   LEU A  43     117.393 -33.181   2.941  1.00  0.00           H  
ATOM    572  HA  LEU A  43     115.439 -34.038   1.071  1.00  0.00           H  
ATOM    573 1HB  LEU A  43     117.077 -35.477   3.168  1.00  0.00           H  
ATOM    574 2HB  LEU A  43     115.920 -36.342   2.151  1.00  0.00           H  
ATOM    575  HG  LEU A  43     118.180 -34.682   0.996  1.00  0.00           H  
ATOM    576 1HD1 LEU A  43     119.412 -36.792   0.766  1.00  0.00           H  
ATOM    577 2HD1 LEU A  43     119.125 -36.381   2.474  1.00  0.00           H  
ATOM    578 3HD1 LEU A  43     118.141 -37.635   1.683  1.00  0.00           H  
ATOM    579 1HD2 LEU A  43     117.740 -36.107  -0.976  1.00  0.00           H  
ATOM    580 2HD2 LEU A  43     116.444 -36.941  -0.085  1.00  0.00           H  
ATOM    581 3HD2 LEU A  43     116.278 -35.216  -0.491  1.00  0.00           H  
ATOM    582  N   GLY A  44     114.535 -34.301   4.230  1.00  0.00           N  
ATOM    583  CA  GLY A  44     113.366 -34.339   5.100  1.00  0.00           C  
ATOM    584  C   GLY A  44     112.368 -33.249   4.729  1.00  0.00           C  
ATOM    585  O   GLY A  44     111.163 -33.493   4.671  1.00  0.00           O  
ATOM    586  H   GLY A  44     115.451 -34.192   4.641  1.00  0.00           H  
ATOM    587 1HA  GLY A  44     112.889 -35.316   5.025  1.00  0.00           H  
ATOM    588 2HA  GLY A  44     113.679 -34.213   6.135  1.00  0.00           H  
ATOM    589  N   GLU A  45     112.877 -32.047   4.480  1.00  0.00           N  
ATOM    590  CA  GLU A  45     112.033 -30.927   4.083  1.00  0.00           C  
ATOM    591  C   GLU A  45     111.403 -31.169   2.719  1.00  0.00           C  
ATOM    592  O   GLU A  45     110.325 -30.653   2.421  1.00  0.00           O  
ATOM    593  CB  GLU A  45     112.847 -29.631   4.057  1.00  0.00           C  
ATOM    594  CG  GLU A  45     113.295 -29.141   5.426  1.00  0.00           C  
ATOM    595  CD  GLU A  45     114.345 -28.069   5.350  1.00  0.00           C  
ATOM    596  OE1 GLU A  45     114.800 -27.785   4.267  1.00  0.00           O  
ATOM    597  OE2 GLU A  45     114.694 -27.533   6.375  1.00  0.00           O1-
ATOM    598  H   GLU A  45     113.873 -31.906   4.572  1.00  0.00           H  
ATOM    599  HA  GLU A  45     111.233 -30.817   4.814  1.00  0.00           H  
ATOM    600 1HB  GLU A  45     113.736 -29.772   3.444  1.00  0.00           H  
ATOM    601 2HB  GLU A  45     112.255 -28.839   3.596  1.00  0.00           H  
ATOM    602 1HG  GLU A  45     112.431 -28.750   5.962  1.00  0.00           H  
ATOM    603 2HG  GLU A  45     113.686 -29.987   5.991  1.00  0.00           H  
ATOM    604  N   ALA A  46     112.080 -31.960   1.891  1.00  0.00           N  
ATOM    605  CA  ALA A  46     111.587 -32.270   0.555  1.00  0.00           C  
ATOM    606  C   ALA A  46     110.500 -33.337   0.602  1.00  0.00           C  
ATOM    607  O   ALA A  46     109.858 -33.629  -0.409  1.00  0.00           O  
ATOM    608  CB  ALA A  46     112.733 -32.722  -0.341  1.00  0.00           C  
ATOM    609  H   ALA A  46     112.957 -32.355   2.197  1.00  0.00           H  
ATOM    610  HA  ALA A  46     111.158 -31.365   0.124  1.00  0.00           H  
ATOM    611 1HB  ALA A  46     112.349 -32.949  -1.335  1.00  0.00           H  
ATOM    612 2HB  ALA A  46     113.474 -31.926  -0.411  1.00  0.00           H  
ATOM    613 3HB  ALA A  46     113.196 -33.612   0.083  1.00  0.00           H  
ATOM    614  N   GLY A  47     110.299 -33.918   1.780  1.00  0.00           N  
ATOM    615  CA  GLY A  47     109.285 -34.950   1.962  1.00  0.00           C  
ATOM    616  C   GLY A  47     109.884 -36.343   1.805  1.00  0.00           C  
ATOM    617  O   GLY A  47     109.170 -37.309   1.537  1.00  0.00           O  
ATOM    618  H   GLY A  47     110.861 -33.635   2.570  1.00  0.00           H  
ATOM    619 1HA  GLY A  47     108.839 -34.852   2.951  1.00  0.00           H  
ATOM    620 2HA  GLY A  47     108.488 -34.808   1.234  1.00  0.00           H  
ATOM    621  N   ILE A  48     111.198 -36.439   1.976  1.00  0.00           N  
ATOM    622  CA  ILE A  48     111.887 -37.721   1.901  1.00  0.00           C  
ATOM    623  C   ILE A  48     112.028 -38.352   3.281  1.00  0.00           C  
ATOM    624  O   ILE A  48     112.503 -37.715   4.222  1.00  0.00           O  
ATOM    625  CB  ILE A  48     113.281 -37.560   1.266  1.00  0.00           C  
ATOM    626  CG1 ILE A  48     113.179 -36.786  -0.052  1.00  0.00           C  
ATOM    627  CG2 ILE A  48     113.924 -38.919   1.041  1.00  0.00           C  
ATOM    628  CD1 ILE A  48     112.292 -37.448  -1.081  1.00  0.00           C  
ATOM    629  H   ILE A  48     111.733 -35.602   2.162  1.00  0.00           H  
ATOM    630  HA  ILE A  48     111.302 -38.393   1.276  1.00  0.00           H  
ATOM    631  HB  ILE A  48     113.917 -36.972   1.928  1.00  0.00           H  
ATOM    632 1HG1 ILE A  48     112.792 -35.787   0.142  1.00  0.00           H  
ATOM    633 2HG1 ILE A  48     114.175 -36.673  -0.484  1.00  0.00           H  
ATOM    634 1HG2 ILE A  48     114.907 -38.787   0.591  1.00  0.00           H  
ATOM    635 2HG2 ILE A  48     114.028 -39.434   1.995  1.00  0.00           H  
ATOM    636 3HG2 ILE A  48     113.297 -39.513   0.375  1.00  0.00           H  
ATOM    637 1HD1 ILE A  48     112.271 -36.841  -1.988  1.00  0.00           H  
ATOM    638 2HD1 ILE A  48     112.682 -38.438  -1.317  1.00  0.00           H  
ATOM    639 3HD1 ILE A  48     111.281 -37.540  -0.684  1.00  0.00           H  
ATOM    640  N   SER A  49     111.609 -39.609   3.396  1.00  0.00           N  
ATOM    641  CA  SER A  49     111.597 -40.296   4.680  1.00  0.00           C  
ATOM    642  C   SER A  49     113.009 -40.622   5.147  1.00  0.00           C  
ATOM    643  O   SER A  49     113.938 -40.695   4.341  1.00  0.00           O  
ATOM    644  CB  SER A  49     110.781 -41.570   4.580  1.00  0.00           C  
ATOM    645  OG  SER A  49     111.406 -42.503   3.744  1.00  0.00           O  
ATOM    646  H   SER A  49     111.292 -40.098   2.571  1.00  0.00           H  
ATOM    647  HA  SER A  49     111.134 -39.639   5.420  1.00  0.00           H  
ATOM    648 1HB  SER A  49     110.651 -41.998   5.575  1.00  0.00           H  
ATOM    649 2HB  SER A  49     109.790 -41.337   4.193  1.00  0.00           H  
ATOM    650  HG  SER A  49     111.198 -42.235   2.846  1.00  0.00           H  
ATOM    651  N   SER A  50     113.167 -40.816   6.451  1.00  0.00           N  
ATOM    652  CA  SER A  50     114.479 -41.068   7.035  1.00  0.00           C  
ATOM    653  C   SER A  50     115.083 -42.357   6.491  1.00  0.00           C  
ATOM    654  O   SER A  50     116.299 -42.464   6.328  1.00  0.00           O  
ATOM    655  CB  SER A  50     114.370 -41.146   8.546  1.00  0.00           C  
ATOM    656  OG  SER A  50     113.615 -42.260   8.939  1.00  0.00           O  
ATOM    657  H   SER A  50     112.358 -40.787   7.054  1.00  0.00           H  
ATOM    658  HA  SER A  50     115.140 -40.243   6.774  1.00  0.00           H  
ATOM    659 1HB  SER A  50     115.367 -41.209   8.980  1.00  0.00           H  
ATOM    660 2HB  SER A  50     113.905 -40.237   8.924  1.00  0.00           H  
ATOM    661  HG  SER A  50     112.866 -41.913   9.428  1.00  0.00           H  
ATOM    662  N   GLU A  51     114.227 -43.334   6.214  1.00  0.00           N  
ATOM    663  CA  GLU A  51     114.660 -44.573   5.576  1.00  0.00           C  
ATOM    664  C   GLU A  51     115.256 -44.305   4.200  1.00  0.00           C  
ATOM    665  O   GLU A  51     116.334 -44.802   3.873  1.00  0.00           O  
ATOM    666  CB  GLU A  51     113.488 -45.548   5.453  1.00  0.00           C  
ATOM    667  CG  GLU A  51     113.849 -46.892   4.836  1.00  0.00           C  
ATOM    668  CD  GLU A  51     112.684 -47.837   4.768  1.00  0.00           C  
ATOM    669  OE1 GLU A  51     111.620 -47.473   5.212  1.00  0.00           O  
ATOM    670  OE2 GLU A  51     112.854 -48.928   4.275  1.00  0.00           O1-
ATOM    671  H   GLU A  51     113.252 -43.217   6.447  1.00  0.00           H  
ATOM    672  HA  GLU A  51     115.431 -45.030   6.199  1.00  0.00           H  
ATOM    673 1HB  GLU A  51     113.066 -45.737   6.442  1.00  0.00           H  
ATOM    674 2HB  GLU A  51     112.705 -45.099   4.843  1.00  0.00           H  
ATOM    675 1HG  GLU A  51     114.227 -46.727   3.827  1.00  0.00           H  
ATOM    676 2HG  GLU A  51     114.646 -47.346   5.423  1.00  0.00           H  
ATOM    677  N   GLU A  52     114.547 -43.519   3.397  1.00  0.00           N  
ATOM    678  CA  GLU A  52     115.034 -43.134   2.078  1.00  0.00           C  
ATOM    679  C   GLU A  52     116.326 -42.334   2.178  1.00  0.00           C  
ATOM    680  O   GLU A  52     117.252 -42.527   1.391  1.00  0.00           O  
ATOM    681  CB  GLU A  52     113.972 -42.317   1.335  1.00  0.00           C  
ATOM    682  CG  GLU A  52     112.764 -43.122   0.881  1.00  0.00           C  
ATOM    683  CD  GLU A  52     111.658 -42.261   0.336  1.00  0.00           C  
ATOM    684  OE1 GLU A  52     111.104 -41.495   1.086  1.00  0.00           O  
ATOM    685  OE2 GLU A  52     111.368 -42.370  -0.832  1.00  0.00           O1-
ATOM    686  H   GLU A  52     113.649 -43.180   3.709  1.00  0.00           H  
ATOM    687  HA  GLU A  52     115.240 -44.040   1.508  1.00  0.00           H  
ATOM    688 1HB  GLU A  52     113.616 -41.513   1.981  1.00  0.00           H  
ATOM    689 2HB  GLU A  52     114.418 -41.856   0.455  1.00  0.00           H  
ATOM    690 1HG  GLU A  52     113.078 -43.821   0.106  1.00  0.00           H  
ATOM    691 2HG  GLU A  52     112.387 -43.701   1.723  1.00  0.00           H  
ATOM    692  N   ILE A  53     116.383 -41.432   3.154  1.00  0.00           N  
ATOM    693  CA  ILE A  53     117.567 -40.609   3.368  1.00  0.00           C  
ATOM    694  C   ILE A  53     118.786 -41.469   3.679  1.00  0.00           C  
ATOM    695  O   ILE A  53     119.875 -41.230   3.155  1.00  0.00           O  
ATOM    696  CB  ILE A  53     117.339 -39.605   4.512  1.00  0.00           C  
ATOM    697  CG1 ILE A  53     116.318 -38.543   4.094  1.00  0.00           C  
ATOM    698  CG2 ILE A  53     118.653 -38.955   4.918  1.00  0.00           C  
ATOM    699  CD1 ILE A  53     115.839 -37.676   5.236  1.00  0.00           C  
ATOM    700  H   ILE A  53     115.584 -41.315   3.761  1.00  0.00           H  
ATOM    701  HA  ILE A  53     117.768 -40.050   2.456  1.00  0.00           H  
ATOM    702  HB  ILE A  53     116.919 -40.124   5.373  1.00  0.00           H  
ATOM    703 1HG1 ILE A  53     116.754 -37.897   3.334  1.00  0.00           H  
ATOM    704 2HG1 ILE A  53     115.449 -39.028   3.649  1.00  0.00           H  
ATOM    705 1HG2 ILE A  53     118.472 -38.248   5.728  1.00  0.00           H  
ATOM    706 2HG2 ILE A  53     119.349 -39.723   5.254  1.00  0.00           H  
ATOM    707 3HG2 ILE A  53     119.076 -38.428   4.063  1.00  0.00           H  
ATOM    708 1HD1 ILE A  53     115.117 -36.948   4.861  1.00  0.00           H  
ATOM    709 2HD1 ILE A  53     115.365 -38.299   5.994  1.00  0.00           H  
ATOM    710 3HD1 ILE A  53     116.687 -37.151   5.674  1.00  0.00           H  
ATOM    711  N   LEU A  54     118.596 -42.466   4.536  1.00  0.00           N  
ATOM    712  CA  LEU A  54     119.674 -43.384   4.891  1.00  0.00           C  
ATOM    713  C   LEU A  54     120.234 -44.080   3.659  1.00  0.00           C  
ATOM    714  O   LEU A  54     121.444 -44.264   3.535  1.00  0.00           O  
ATOM    715  CB  LEU A  54     119.168 -44.431   5.891  1.00  0.00           C  
ATOM    716  CG  LEU A  54     118.930 -43.924   7.320  1.00  0.00           C  
ATOM    717  CD1 LEU A  54     118.180 -44.984   8.116  1.00  0.00           C  
ATOM    718  CD2 LEU A  54     120.263 -43.594   7.973  1.00  0.00           C  
ATOM    719  H   LEU A  54     117.685 -42.592   4.951  1.00  0.00           H  
ATOM    720  HA  LEU A  54     120.477 -42.812   5.354  1.00  0.00           H  
ATOM    721 1HB  LEU A  54     118.228 -44.840   5.523  1.00  0.00           H  
ATOM    722 2HB  LEU A  54     119.898 -45.240   5.946  1.00  0.00           H  
ATOM    723  HG  LEU A  54     118.308 -43.029   7.290  1.00  0.00           H  
ATOM    724 1HD1 LEU A  54     118.009 -44.624   9.131  1.00  0.00           H  
ATOM    725 2HD1 LEU A  54     117.221 -45.187   7.638  1.00  0.00           H  
ATOM    726 3HD1 LEU A  54     118.769 -45.899   8.150  1.00  0.00           H  
ATOM    727 1HD2 LEU A  54     120.093 -43.234   8.988  1.00  0.00           H  
ATOM    728 2HD2 LEU A  54     120.885 -44.490   8.004  1.00  0.00           H  
ATOM    729 3HD2 LEU A  54     120.770 -42.822   7.392  1.00  0.00           H  
ATOM    730  N   GLU A  55     119.346 -44.467   2.749  1.00  0.00           N  
ATOM    731  CA  GLU A  55     119.753 -45.119   1.509  1.00  0.00           C  
ATOM    732  C   GLU A  55     120.458 -44.140   0.580  1.00  0.00           C  
ATOM    733  O   GLU A  55     121.428 -44.495  -0.093  1.00  0.00           O  
ATOM    734  CB  GLU A  55     118.540 -45.726   0.801  1.00  0.00           C  
ATOM    735  CG  GLU A  55     117.925 -46.919   1.517  1.00  0.00           C  
ATOM    736  CD  GLU A  55     118.882 -48.070   1.659  1.00  0.00           C  
ATOM    737  OE1 GLU A  55     119.641 -48.304   0.751  1.00  0.00           O  
ATOM    738  OE2 GLU A  55     118.852 -48.719   2.679  1.00  0.00           O1-
ATOM    739  H   GLU A  55     118.365 -44.306   2.920  1.00  0.00           H  
ATOM    740  HA  GLU A  55     120.451 -45.919   1.753  1.00  0.00           H  
ATOM    741 1HB  GLU A  55     117.766 -44.966   0.691  1.00  0.00           H  
ATOM    742 2HB  GLU A  55     118.826 -46.046  -0.201  1.00  0.00           H  
ATOM    743 1HG  GLU A  55     117.602 -46.607   2.509  1.00  0.00           H  
ATOM    744 2HG  GLU A  55     117.048 -47.249   0.965  1.00  0.00           H  
ATOM    745  N   LEU A  56     119.967 -42.907   0.544  1.00  0.00           N  
ATOM    746  CA  LEU A  56     120.572 -41.863  -0.275  1.00  0.00           C  
ATOM    747  C   LEU A  56     121.961 -41.499   0.231  1.00  0.00           C  
ATOM    748  O   LEU A  56     122.877 -41.261  -0.555  1.00  0.00           O  
ATOM    749  CB  LEU A  56     119.681 -40.615  -0.285  1.00  0.00           C  
ATOM    750  CG  LEU A  56     118.360 -40.744  -1.055  1.00  0.00           C  
ATOM    751  CD1 LEU A  56     117.499 -39.516  -0.797  1.00  0.00           C  
ATOM    752  CD2 LEU A  56     118.654 -40.905  -2.541  1.00  0.00           C  
ATOM    753  H   LEU A  56     119.154 -42.684   1.100  1.00  0.00           H  
ATOM    754  HA  LEU A  56     120.665 -42.237  -1.297  1.00  0.00           H  
ATOM    755 1HB  LEU A  56     119.440 -40.352   0.744  1.00  0.00           H  
ATOM    756 2HB  LEU A  56     120.243 -39.791  -0.725  1.00  0.00           H  
ATOM    757  HG  LEU A  56     117.814 -41.616  -0.696  1.00  0.00           H  
ATOM    758 1HD1 LEU A  56     116.562 -39.609  -1.345  1.00  0.00           H  
ATOM    759 2HD1 LEU A  56     117.290 -39.436   0.269  1.00  0.00           H  
ATOM    760 3HD1 LEU A  56     118.028 -38.624  -1.131  1.00  0.00           H  
ATOM    761 1HD2 LEU A  56     117.715 -40.999  -3.088  1.00  0.00           H  
ATOM    762 2HD2 LEU A  56     119.200 -40.033  -2.901  1.00  0.00           H  
ATOM    763 3HD2 LEU A  56     119.256 -41.800  -2.698  1.00  0.00           H  
ATOM    764  N   LEU A  57     122.109 -41.456   1.551  1.00  0.00           N  
ATOM    765  CA  LEU A  57     123.391 -41.136   2.167  1.00  0.00           C  
ATOM    766  C   LEU A  57     124.375 -42.289   2.024  1.00  0.00           C  
ATOM    767  O   LEU A  57     125.576 -42.078   1.846  1.00  0.00           O  
ATOM    768  CB  LEU A  57     123.197 -40.805   3.652  1.00  0.00           C  
ATOM    769  CG  LEU A  57     122.380 -39.542   3.949  1.00  0.00           C  
ATOM    770  CD1 LEU A  57     122.178 -39.410   5.452  1.00  0.00           C  
ATOM    771  CD2 LEU A  57     123.100 -38.326   3.386  1.00  0.00           C  
ATOM    772  H   LEU A  57     121.314 -41.652   2.144  1.00  0.00           H  
ATOM    773  HA  LEU A  57     123.811 -40.265   1.662  1.00  0.00           H  
ATOM    774 1HB  LEU A  57     122.697 -41.644   4.133  1.00  0.00           H  
ATOM    775 2HB  LEU A  57     124.179 -40.681   4.111  1.00  0.00           H  
ATOM    776  HG  LEU A  57     121.396 -39.627   3.487  1.00  0.00           H  
ATOM    777 1HD1 LEU A  57     121.597 -38.512   5.664  1.00  0.00           H  
ATOM    778 2HD1 LEU A  57     121.643 -40.283   5.825  1.00  0.00           H  
ATOM    779 3HD1 LEU A  57     123.148 -39.339   5.945  1.00  0.00           H  
ATOM    780 1HD2 LEU A  57     122.519 -37.427   3.597  1.00  0.00           H  
ATOM    781 2HD2 LEU A  57     124.084 -38.238   3.849  1.00  0.00           H  
ATOM    782 3HD2 LEU A  57     123.215 -38.437   2.308  1.00  0.00           H  
ATOM    783  N   ARG A  58     123.860 -43.513   2.097  1.00  0.00           N  
ATOM    784  CA  ARG A  58     124.666 -44.700   1.843  1.00  0.00           C  
ATOM    785  C   ARG A  58     125.239 -44.683   0.430  1.00  0.00           C  
ATOM    786  O   ARG A  58     126.415 -44.978   0.223  1.00  0.00           O  
ATOM    787  CB  ARG A  58     123.837 -45.961   2.037  1.00  0.00           C  
ATOM    788  CG  ARG A  58     124.594 -47.263   1.823  1.00  0.00           C  
ATOM    789  CD  ARG A  58     123.707 -48.444   1.975  1.00  0.00           C  
ATOM    790  NE  ARG A  58     122.656 -48.469   0.971  1.00  0.00           N  
ATOM    791  CZ  ARG A  58     122.825 -48.874  -0.303  1.00  0.00           C  
ATOM    792  NH1 ARG A  58     124.005 -49.286  -0.711  1.00  0.00           N1+
ATOM    793  NH2 ARG A  58     121.804 -48.858  -1.142  1.00  0.00           N  
ATOM    794  H   ARG A  58     122.887 -43.623   2.339  1.00  0.00           H  
ATOM    795  HA  ARG A  58     125.499 -44.715   2.549  1.00  0.00           H  
ATOM    796 1HB  ARG A  58     123.433 -45.978   3.047  1.00  0.00           H  
ATOM    797 2HB  ARG A  58     122.994 -45.953   1.346  1.00  0.00           H  
ATOM    798 1HG  ARG A  58     125.014 -47.277   0.817  1.00  0.00           H  
ATOM    799 2HG  ARG A  58     125.399 -47.341   2.553  1.00  0.00           H  
ATOM    800 1HD  ARG A  58     124.296 -49.356   1.875  1.00  0.00           H  
ATOM    801 2HD  ARG A  58     123.238 -48.424   2.959  1.00  0.00           H  
ATOM    802  HE  ARG A  58     121.735 -48.159   1.248  1.00  0.00           H  
ATOM    803 1HH1 ARG A  58     124.785 -49.299  -0.071  1.00  0.00           H  
ATOM    804 2HH1 ARG A  58     124.130 -49.591  -1.665  1.00  0.00           H  
ATOM    805 1HH2 ARG A  58     120.896 -48.542  -0.828  1.00  0.00           H  
ATOM    806 2HH2 ARG A  58     121.929 -49.162  -2.096  1.00  0.00           H  
ATOM    807  N   ALA A  59     124.398 -44.340  -0.539  1.00  0.00           N  
ATOM    808  CA  ALA A  59     124.836 -44.210  -1.924  1.00  0.00           C  
ATOM    809  C   ALA A  59     125.941 -43.167  -2.056  1.00  0.00           C  
ATOM    810  O   ALA A  59     126.932 -43.386  -2.751  1.00  0.00           O  
ATOM    811  CB  ALA A  59     123.660 -43.852  -2.820  1.00  0.00           C  
ATOM    812  H   ALA A  59     123.430 -44.163  -0.311  1.00  0.00           H  
ATOM    813  HA  ALA A  59     125.233 -45.169  -2.254  1.00  0.00           H  
ATOM    814 1HB  ALA A  59     124.003 -43.757  -3.851  1.00  0.00           H  
ATOM    815 2HB  ALA A  59     122.905 -44.634  -2.759  1.00  0.00           H  
ATOM    816 3HB  ALA A  59     123.229 -42.906  -2.494  1.00  0.00           H  
ATOM    817  N   ALA A  60     125.763 -42.034  -1.383  1.00  0.00           N  
ATOM    818  CA  ALA A  60     126.760 -40.971  -1.396  1.00  0.00           C  
ATOM    819  C   ALA A  60     128.109 -41.475  -0.901  1.00  0.00           C  
ATOM    820  O   ALA A  60     129.149 -41.162  -1.478  1.00  0.00           O  
ATOM    821  CB  ALA A  60     126.292 -39.795  -0.550  1.00  0.00           C  
ATOM    822  H   ALA A  60     124.914 -41.909  -0.850  1.00  0.00           H  
ATOM    823  HA  ALA A  60     126.880 -40.623  -2.421  1.00  0.00           H  
ATOM    824 1HB  ALA A  60     127.047 -39.010  -0.568  1.00  0.00           H  
ATOM    825 2HB  ALA A  60     125.355 -39.408  -0.951  1.00  0.00           H  
ATOM    826 3HB  ALA A  60     126.136 -40.126   0.478  1.00  0.00           H  
ATOM    827  N   HIS A  61     128.083 -42.260   0.172  1.00  0.00           N  
ATOM    828  CA  HIS A  61     129.295 -42.874   0.702  1.00  0.00           C  
ATOM    829  C   HIS A  61     129.937 -43.800  -0.324  1.00  0.00           C  
ATOM    830  O   HIS A  61     131.130 -43.699  -0.607  1.00  0.00           O  
ATOM    831  CB  HIS A  61     128.990 -43.657   1.984  1.00  0.00           C  
ATOM    832  CG  HIS A  61     130.190 -44.325   2.579  1.00  0.00           C  
ATOM    833  CD2 HIS A  61     130.575 -45.623   2.592  1.00  0.00           C  
ATOM    834  ND1 HIS A  61     131.165 -43.631   3.266  1.00  0.00           N  
ATOM    835  CE1 HIS A  61     132.095 -44.475   3.677  1.00  0.00           C  
ATOM    836  NE2 HIS A  61     131.762 -45.688   3.279  1.00  0.00           N  
ATOM    837  H   HIS A  61     127.202 -42.435   0.633  1.00  0.00           H  
ATOM    838  HA  HIS A  61     130.009 -42.084   0.941  1.00  0.00           H  
ATOM    839 1HB  HIS A  61     128.569 -42.983   2.729  1.00  0.00           H  
ATOM    840 2HB  HIS A  61     128.244 -44.421   1.774  1.00  0.00           H  
ATOM    841  HD1 HIS A  61     131.142 -42.658   3.502  1.00  0.00           H  
ATOM    842  HD2 HIS A  61     130.131 -46.531   2.180  1.00  0.00           H  
ATOM    843  HE1 HIS A  61     132.957 -44.118   4.242  1.00  0.00           H  
ATOM    844  N   GLU A  62     129.136 -44.704  -0.880  1.00  0.00           N  
ATOM    845  CA  GLU A  62     129.649 -45.735  -1.774  1.00  0.00           C  
ATOM    846  C   GLU A  62     130.096 -45.137  -3.103  1.00  0.00           C  
ATOM    847  O   GLU A  62     131.057 -45.606  -3.712  1.00  0.00           O  
ATOM    848  CB  GLU A  62     128.585 -46.808  -2.018  1.00  0.00           C  
ATOM    849  CG  GLU A  62     128.249 -47.649  -0.795  1.00  0.00           C  
ATOM    850  CD  GLU A  62     127.187 -48.677  -1.066  1.00  0.00           C  
ATOM    851  OE1 GLU A  62     126.783 -48.802  -2.198  1.00  0.00           O  
ATOM    852  OE2 GLU A  62     126.777 -49.339  -0.142  1.00  0.00           O1-
ATOM    853  H   GLU A  62     128.148 -44.677  -0.677  1.00  0.00           H  
ATOM    854  HA  GLU A  62     130.512 -46.205  -1.302  1.00  0.00           H  
ATOM    855 1HB  GLU A  62     127.666 -46.335  -2.363  1.00  0.00           H  
ATOM    856 2HB  GLU A  62     128.923 -47.482  -2.806  1.00  0.00           H  
ATOM    857 1HG  GLU A  62     129.153 -48.157  -0.458  1.00  0.00           H  
ATOM    858 2HG  GLU A  62     127.915 -46.989   0.005  1.00  0.00           H  
ATOM    859  N   LEU A  63     129.394 -44.100  -3.546  1.00  0.00           N  
ATOM    860  CA  LEU A  63     129.669 -43.485  -4.839  1.00  0.00           C  
ATOM    861  C   LEU A  63     130.701 -42.372  -4.710  1.00  0.00           C  
ATOM    862  O   LEU A  63     131.238 -41.891  -5.709  1.00  0.00           O  
ATOM    863  CB  LEU A  63     128.377 -42.926  -5.447  1.00  0.00           C  
ATOM    864  CG  LEU A  63     127.285 -43.958  -5.754  1.00  0.00           C  
ATOM    865  CD1 LEU A  63     126.037 -43.244  -6.256  1.00  0.00           C  
ATOM    866  CD2 LEU A  63     127.799 -44.950  -6.786  1.00  0.00           C  
ATOM    867  H   LEU A  63     128.650 -43.729  -2.973  1.00  0.00           H  
ATOM    868  HA  LEU A  63     130.073 -44.248  -5.506  1.00  0.00           H  
ATOM    869 1HB  LEU A  63     127.957 -42.195  -4.757  1.00  0.00           H  
ATOM    870 2HB  LEU A  63     128.622 -42.416  -6.378  1.00  0.00           H  
ATOM    871  HG  LEU A  63     127.019 -44.490  -4.839  1.00  0.00           H  
ATOM    872 1HD1 LEU A  63     125.260 -43.977  -6.474  1.00  0.00           H  
ATOM    873 2HD1 LEU A  63     125.680 -42.555  -5.490  1.00  0.00           H  
ATOM    874 3HD1 LEU A  63     126.276 -42.689  -7.162  1.00  0.00           H  
ATOM    875 1HD2 LEU A  63     127.023 -45.684  -7.003  1.00  0.00           H  
ATOM    876 2HD2 LEU A  63     128.063 -44.419  -7.701  1.00  0.00           H  
ATOM    877 3HD2 LEU A  63     128.681 -45.459  -6.393  1.00  0.00           H  
ATOM    878  N   GLY A  64     130.976 -41.965  -3.476  1.00  0.00           N  
ATOM    879  CA  GLY A  64     132.007 -40.970  -3.207  1.00  0.00           C  
ATOM    880  C   GLY A  64     131.512 -39.566  -3.528  1.00  0.00           C  
ATOM    881  O   GLY A  64     132.252 -38.746  -4.074  1.00  0.00           O  
ATOM    882  H   GLY A  64     130.456 -42.356  -2.703  1.00  0.00           H  
ATOM    883 1HA  GLY A  64     132.302 -41.025  -2.161  1.00  0.00           H  
ATOM    884 2HA  GLY A  64     132.891 -41.194  -3.804  1.00  0.00           H  
ATOM    885  N   LEU A  65     130.259 -39.293  -3.185  1.00  0.00           N  
ATOM    886  CA  LEU A  65     129.652 -37.997  -3.468  1.00  0.00           C  
ATOM    887  C   LEU A  65     129.880 -37.020  -2.322  1.00  0.00           C  
ATOM    888  O   LEU A  65     129.902 -37.412  -1.156  1.00  0.00           O  
ATOM    889  CB  LEU A  65     128.147 -38.159  -3.718  1.00  0.00           C  
ATOM    890  CG  LEU A  65     127.760 -39.066  -4.894  1.00  0.00           C  
ATOM    891  CD1 LEU A  65     126.247 -39.223  -4.938  1.00  0.00           C  
ATOM    892  CD2 LEU A  65     128.286 -38.467  -6.189  1.00  0.00           C  
ATOM    893  H   LEU A  65     129.710 -40.000  -2.717  1.00  0.00           H  
ATOM    894  HA  LEU A  65     130.113 -37.587  -4.366  1.00  0.00           H  
ATOM    895 1HB  LEU A  65     127.688 -38.569  -2.819  1.00  0.00           H  
ATOM    896 2HB  LEU A  65     127.718 -37.174  -3.902  1.00  0.00           H  
ATOM    897  HG  LEU A  65     128.195 -40.055  -4.748  1.00  0.00           H  
ATOM    898 1HD1 LEU A  65     125.973 -39.866  -5.773  1.00  0.00           H  
ATOM    899 2HD1 LEU A  65     125.901 -39.670  -4.006  1.00  0.00           H  
ATOM    900 3HD1 LEU A  65     125.783 -38.245  -5.067  1.00  0.00           H  
ATOM    901 1HD2 LEU A  65     128.012 -39.110  -7.027  1.00  0.00           H  
ATOM    902 2HD2 LEU A  65     127.852 -37.478  -6.336  1.00  0.00           H  
ATOM    903 3HD2 LEU A  65     129.372 -38.381  -6.139  1.00  0.00           H  
ATOM    904  N   ASP A  66     130.051 -35.747  -2.662  1.00  0.00           N  
ATOM    905  CA  ASP A  66     130.268 -34.708  -1.661  1.00  0.00           C  
ATOM    906  C   ASP A  66     128.950 -34.101  -1.203  1.00  0.00           C  
ATOM    907  O   ASP A  66     127.894 -34.383  -1.770  1.00  0.00           O  
ATOM    908  CB  ASP A  66     131.177 -33.608  -2.216  1.00  0.00           C  
ATOM    909  CG  ASP A  66     130.528 -32.814  -3.341  1.00  0.00           C  
ATOM    910  OD1 ASP A  66     129.335 -32.926  -3.509  1.00  0.00           O  
ATOM    911  OD2 ASP A  66     131.229 -32.105  -4.022  1.00  0.00           O1-
ATOM    912  H   ASP A  66     130.030 -35.492  -3.638  1.00  0.00           H  
ATOM    913  HA  ASP A  66     130.755 -35.161  -0.793  1.00  0.00           H  
ATOM    914 1HB  ASP A  66     131.448 -32.921  -1.414  1.00  0.00           H  
ATOM    915 2HB  ASP A  66     132.099 -34.054  -2.590  1.00  0.00           H  
ATOM    916  N   PRO A  67     129.016 -33.262  -0.173  1.00  0.00           N  
ATOM    917  CA  PRO A  67     127.815 -32.715   0.447  1.00  0.00           C  
ATOM    918  C   PRO A  67     126.952 -31.983  -0.571  1.00  0.00           C  
ATOM    919  O   PRO A  67     125.724 -32.010  -0.492  1.00  0.00           O  
ATOM    920  CB  PRO A  67     128.379 -31.759   1.503  1.00  0.00           C  
ATOM    921  CG  PRO A  67     129.667 -32.387   1.915  1.00  0.00           C  
ATOM    922  CD  PRO A  67     130.264 -32.894   0.630  1.00  0.00           C  
ATOM    923  NV  PRO A  67     129.072 -33.255  -0.161  1.00  0.00           N  
ATOM    924  HA  PRO A  67     127.234 -33.539   0.859  1.00  0.00           H  
ATOM    925 1HB  PRO A  67     128.511 -30.757   1.071  1.00  0.00           H  
ATOM    926 2HB  PRO A  67     127.668 -31.657   2.337  1.00  0.00           H  
ATOM    927 1HG  PRO A  67     130.308 -31.645   2.415  1.00  0.00           H  
ATOM    928 2HG  PRO A  67     129.483 -33.190   2.642  1.00  0.00           H  
ATOM    929 1HD  PRO A  67     130.861 -32.098   0.161  1.00  0.00           H  
ATOM    930 2HD  PRO A  67     130.889 -33.775   0.838  1.00  0.00           H  
ATOM    931  N   ASP A  68     127.602 -31.326  -1.526  1.00  0.00           N  
ATOM    932  CA  ASP A  68     126.898 -30.515  -2.513  1.00  0.00           C  
ATOM    933  C   ASP A  68     126.082 -31.387  -3.459  1.00  0.00           C  
ATOM    934  O   ASP A  68     124.977 -31.019  -3.859  1.00  0.00           O  
ATOM    935  CB  ASP A  68     127.887 -29.669  -3.317  1.00  0.00           C  
ATOM    936  CG  ASP A  68     128.497 -28.536  -2.501  1.00  0.00           C  
ATOM    937  OD1 ASP A  68     127.889 -28.128  -1.541  1.00  0.00           O  
ATOM    938  OD2 ASP A  68     129.565 -28.092  -2.847  1.00  0.00           O1-
ATOM    939  H   ASP A  68     128.609 -31.390  -1.570  1.00  0.00           H  
ATOM    940  HA  ASP A  68     126.214 -29.848  -1.987  1.00  0.00           H  
ATOM    941 1HB  ASP A  68     128.692 -30.304  -3.689  1.00  0.00           H  
ATOM    942 2HB  ASP A  68     127.380 -29.241  -4.184  1.00  0.00           H  
ATOM    943  N   ALA A  69     126.632 -32.542  -3.815  1.00  0.00           N  
ATOM    944  CA  ALA A  69     125.901 -33.531  -4.600  1.00  0.00           C  
ATOM    945  C   ALA A  69     124.709 -34.078  -3.824  1.00  0.00           C  
ATOM    946  O   ALA A  69     123.655 -34.352  -4.398  1.00  0.00           O  
ATOM    947  CB  ALA A  69     126.826 -34.665  -5.017  1.00  0.00           C  
ATOM    948  H   ALA A  69     127.582 -32.744  -3.532  1.00  0.00           H  
ATOM    949  HA  ALA A  69     125.526 -33.046  -5.502  1.00  0.00           H  
ATOM    950 1HB  ALA A  69     126.264 -35.394  -5.603  1.00  0.00           H  
ATOM    951 2HB  ALA A  69     127.641 -34.266  -5.622  1.00  0.00           H  
ATOM    952 3HB  ALA A  69     127.234 -35.147  -4.132  1.00  0.00           H  
ATOM    953  N   ILE A  70     124.882 -34.235  -2.518  1.00  0.00           N  
ATOM    954  CA  ILE A  70     123.798 -34.674  -1.648  1.00  0.00           C  
ATOM    955  C   ILE A  70     122.725 -33.601  -1.520  1.00  0.00           C  
ATOM    956  O   ILE A  70     121.531 -33.900  -1.506  1.00  0.00           O  
ATOM    957  CB  ILE A  70     124.329 -35.039  -0.249  1.00  0.00           C  
ATOM    958  CG1 ILE A  70     125.326 -36.198  -0.343  1.00  0.00           C  
ATOM    959  CG2 ILE A  70     123.180 -35.395   0.679  1.00  0.00           C  
ATOM    960  CD1 ILE A  70     126.102 -36.441   0.933  1.00  0.00           C  
ATOM    961  H   ILE A  70     125.789 -34.047  -2.115  1.00  0.00           H  
ATOM    962  HA  ILE A  70     123.340 -35.563  -2.086  1.00  0.00           H  
ATOM    963  HB  ILE A  70     124.871 -34.191   0.167  1.00  0.00           H  
ATOM    964 1HG1 ILE A  70     124.794 -37.115  -0.598  1.00  0.00           H  
ATOM    965 2HG1 ILE A  70     126.039 -36.000  -1.142  1.00  0.00           H  
ATOM    966 1HG2 ILE A  70     123.572 -35.651   1.664  1.00  0.00           H  
ATOM    967 2HG2 ILE A  70     122.507 -34.543   0.769  1.00  0.00           H  
ATOM    968 3HG2 ILE A  70     122.633 -36.247   0.274  1.00  0.00           H  
ATOM    969 1HD1 ILE A  70     126.786 -37.275   0.789  1.00  0.00           H  
ATOM    970 2HD1 ILE A  70     126.668 -35.546   1.189  1.00  0.00           H  
ATOM    971 3HD1 ILE A  70     125.408 -36.675   1.740  1.00  0.00           H  
ATOM    972  N   ALA A  71     123.157 -32.347  -1.427  1.00  0.00           N  
ATOM    973  CA  ALA A  71     122.239 -31.215  -1.453  1.00  0.00           C  
ATOM    974  C   ALA A  71     121.434 -31.188  -2.745  1.00  0.00           C  
ATOM    975  O   ALA A  71     120.241 -30.881  -2.740  1.00  0.00           O  
ATOM    976  CB  ALA A  71     123.002 -29.910  -1.277  1.00  0.00           C  
ATOM    977  H   ALA A  71     124.148 -32.175  -1.338  1.00  0.00           H  
ATOM    978  HA  ALA A  71     121.543 -31.315  -0.619  1.00  0.00           H  
ATOM    979 1HB  ALA A  71     122.303 -29.074  -1.298  1.00  0.00           H  
ATOM    980 2HB  ALA A  71     123.527 -29.921  -0.322  1.00  0.00           H  
ATOM    981 3HB  ALA A  71     123.725 -29.800  -2.086  1.00  0.00           H  
ATOM    982  N   ALA A  72     122.092 -31.510  -3.854  1.00  0.00           N  
ATOM    983  CA  ALA A  72     121.423 -31.589  -5.147  1.00  0.00           C  
ATOM    984  C   ALA A  72     120.388 -32.705  -5.165  1.00  0.00           C  
ATOM    985  O   ALA A  72     119.336 -32.579  -5.793  1.00  0.00           O  
ATOM    986  CB  ALA A  72     122.440 -31.793  -6.259  1.00  0.00           C  
ATOM    987  H   ALA A  72     123.081 -31.705  -3.799  1.00  0.00           H  
ATOM    988  HA  ALA A  72     120.908 -30.645  -5.328  1.00  0.00           H  
ATOM    989 1HB  ALA A  72     121.924 -31.851  -7.219  1.00  0.00           H  
ATOM    990 2HB  ALA A  72     123.139 -30.957  -6.273  1.00  0.00           H  
ATOM    991 3HB  ALA A  72     122.986 -32.720  -6.086  1.00  0.00           H  
ATOM    992  N   ALA A  73     120.693 -33.798  -4.473  1.00  0.00           N  
ATOM    993  CA  ALA A  73     119.740 -34.888  -4.305  1.00  0.00           C  
ATOM    994  C   ALA A  73     118.491 -34.419  -3.567  1.00  0.00           C  
ATOM    995  O   ALA A  73     117.380 -34.856  -3.868  1.00  0.00           O  
ATOM    996  CB  ALA A  73     120.388 -36.049  -3.565  1.00  0.00           C  
ATOM    997  H   ALA A  73     121.607 -33.876  -4.055  1.00  0.00           H  
ATOM    998  HA  ALA A  73     119.441 -35.243  -5.291  1.00  0.00           H  
ATOM    999 1HB  ALA A  73     119.664 -36.856  -3.448  1.00  0.00           H  
ATOM   1000 2HB  ALA A  73     121.245 -36.410  -4.135  1.00  0.00           H  
ATOM   1001 3HB  ALA A  73     120.720 -35.714  -2.584  1.00  0.00           H  
ATOM   1002  N   ALA A  74     118.681 -33.528  -2.601  1.00  0.00           N  
ATOM   1003  CA  ALA A  74     117.563 -32.901  -1.905  1.00  0.00           C  
ATOM   1004  C   ALA A  74     116.734 -32.047  -2.855  1.00  0.00           C  
ATOM   1005  O   ALA A  74     115.509 -31.994  -2.752  1.00  0.00           O  
ATOM   1006  CB  ALA A  74     118.068 -32.060  -0.742  1.00  0.00           C  
ATOM   1007  H   ALA A  74     119.625 -33.278  -2.341  1.00  0.00           H  
ATOM   1008  HA  ALA A  74     116.923 -33.685  -1.502  1.00  0.00           H  
ATOM   1009 1HB  ALA A  74     117.220 -31.598  -0.234  1.00  0.00           H  
ATOM   1010 2HB  ALA A  74     118.609 -32.695  -0.041  1.00  0.00           H  
ATOM   1011 3HB  ALA A  74     118.733 -31.284  -1.116  1.00  0.00           H  
ATOM   1012  N   ASP A  75     117.410 -31.375  -3.783  1.00  0.00           N  
ATOM   1013  CA  ASP A  75     116.733 -30.555  -4.779  1.00  0.00           C  
ATOM   1014  C   ASP A  75     115.933 -31.412  -5.752  1.00  0.00           C  
ATOM   1015  O   ASP A  75     114.866 -31.010  -6.218  1.00  0.00           O  
ATOM   1016  CB  ASP A  75     117.746 -29.706  -5.551  1.00  0.00           C  
ATOM   1017  CG  ASP A  75     118.338 -28.581  -4.713  1.00  0.00           C  
ATOM   1018  OD1 ASP A  75     117.602 -27.703  -4.327  1.00  0.00           O  
ATOM   1019  OD2 ASP A  75     119.520 -28.611  -4.466  1.00  0.00           O1-
ATOM   1020  H   ASP A  75     118.418 -31.439  -3.799  1.00  0.00           H  
ATOM   1021  HA  ASP A  75     116.040 -29.886  -4.265  1.00  0.00           H  
ATOM   1022 1HB  ASP A  75     118.556 -30.341  -5.907  1.00  0.00           H  
ATOM   1023 2HB  ASP A  75     117.262 -29.271  -6.427  1.00  0.00           H  
ATOM   1024  N   LEU A  76     116.456 -32.595  -6.055  1.00  0.00           N  
ATOM   1025  CA  LEU A  76     115.709 -33.589  -6.817  1.00  0.00           C  
ATOM   1026  C   LEU A  76     114.427 -33.985  -6.099  1.00  0.00           C  
ATOM   1027  O   LEU A  76     113.361 -34.072  -6.709  1.00  0.00           O  
ATOM   1028  CB  LEU A  76     116.575 -34.833  -7.055  1.00  0.00           C  
ATOM   1029  CG  LEU A  76     117.646 -34.700  -8.144  1.00  0.00           C  
ATOM   1030  CD1 LEU A  76     118.655 -35.832  -8.006  1.00  0.00           C  
ATOM   1031  CD2 LEU A  76     116.983 -34.722  -9.513  1.00  0.00           C  
ATOM   1032  H   LEU A  76     117.394 -32.811  -5.751  1.00  0.00           H  
ATOM   1033  HA  LEU A  76     115.438 -33.157  -7.778  1.00  0.00           H  
ATOM   1034 1HB  LEU A  76     117.078 -35.088  -6.124  1.00  0.00           H  
ATOM   1035 2HB  LEU A  76     115.923 -35.663  -7.329  1.00  0.00           H  
ATOM   1036  HG  LEU A  76     118.181 -33.759  -8.015  1.00  0.00           H  
ATOM   1037 1HD1 LEU A  76     119.415 -35.738  -8.780  1.00  0.00           H  
ATOM   1038 2HD1 LEU A  76     119.128 -35.781  -7.025  1.00  0.00           H  
ATOM   1039 3HD1 LEU A  76     118.144 -36.789  -8.114  1.00  0.00           H  
ATOM   1040 1HD2 LEU A  76     117.745 -34.627 -10.288  1.00  0.00           H  
ATOM   1041 2HD2 LEU A  76     116.449 -35.664  -9.643  1.00  0.00           H  
ATOM   1042 3HD2 LEU A  76     116.280 -33.893  -9.591  1.00  0.00           H  
ATOM   1043  N   GLY A  77     114.536 -34.229  -4.796  1.00  0.00           N  
ATOM   1044  CA  GLY A  77     113.366 -34.492  -3.964  1.00  0.00           C  
ATOM   1045  C   GLY A  77     112.368 -33.342  -4.042  1.00  0.00           C  
ATOM   1046  O   GLY A  77     111.163 -33.562  -4.162  1.00  0.00           O  
ATOM   1047  H   GLY A  77     115.451 -34.230  -4.371  1.00  0.00           H  
ATOM   1048 1HA  GLY A  77     112.889 -35.414  -4.290  1.00  0.00           H  
ATOM   1049 2HA  GLY A  77     113.679 -34.637  -2.931  1.00  0.00           H  
ATOM   1050  N   GLN A  78     112.877 -32.117  -3.968  1.00  0.00           N  
ATOM   1051  CA  GLN A  78     112.033 -30.932  -4.065  1.00  0.00           C  
ATOM   1052  C   GLN A  78     111.403 -30.814  -5.446  1.00  0.00           C  
ATOM   1053  O   GLN A  78     110.325 -30.237  -5.599  1.00  0.00           O  
ATOM   1054  CB  GLN A  78     112.844 -29.672  -3.750  1.00  0.00           C  
ATOM   1055  CG  GLN A  78     113.276 -29.555  -2.299  1.00  0.00           C  
ATOM   1056  CD  GLN A  78     114.115 -28.317  -2.042  1.00  0.00           C  
ATOM   1057  NE2 GLN A  78     115.352 -28.522  -1.605  1.00  0.00           N  
ATOM   1058  OE1 GLN A  78     113.656 -27.188  -2.235  1.00  0.00           O  
ATOM   1059  H   GLN A  78     113.873 -32.004  -3.846  1.00  0.00           H  
ATOM   1060  HA  GLN A  78     111.233 -31.016  -3.328  1.00  0.00           H  
ATOM   1061 1HB  GLN A  78     113.740 -29.650  -4.371  1.00  0.00           H  
ATOM   1062 2HB  GLN A  78     112.253 -28.789  -3.998  1.00  0.00           H  
ATOM   1063 1HG  GLN A  78     112.387 -29.503  -1.669  1.00  0.00           H  
ATOM   1064 2HG  GLN A  78     113.870 -30.431  -2.036  1.00  0.00           H  
ATOM   1065 1HE2 GLN A  78     115.952 -27.744  -1.418  1.00  0.00           H  
ATOM   1066 2HE2 GLN A  78     115.683 -29.455  -1.462  1.00  0.00           H  
ATOM   1067  N   ALA A  79     112.080 -31.362  -6.449  1.00  0.00           N  
ATOM   1068  CA  ALA A  79     111.587 -31.317  -7.819  1.00  0.00           C  
ATOM   1069  C   ALA A  79     110.500 -32.359  -8.051  1.00  0.00           C  
ATOM   1070  O   ALA A  79     109.858 -32.379  -9.103  1.00  0.00           O  
ATOM   1071  CB  ALA A  79     112.731 -31.520  -8.801  1.00  0.00           C  
ATOM   1072  H   ALA A  79     112.957 -31.822  -6.256  1.00  0.00           H  
ATOM   1073  HA  ALA A  79     111.160 -30.330  -8.001  1.00  0.00           H  
ATOM   1074 1HB  ALA A  79     112.349 -31.484  -9.820  1.00  0.00           H  
ATOM   1075 2HB  ALA A  79     113.474 -30.734  -8.664  1.00  0.00           H  
ATOM   1076 3HB  ALA A  79     113.194 -32.490  -8.623  1.00  0.00           H  
ATOM   1077  N   GLY A  80     110.299 -33.224  -7.063  1.00  0.00           N  
ATOM   1078  CA  GLY A  80     109.285 -34.270  -7.155  1.00  0.00           C  
ATOM   1079  C   GLY A  80     109.884 -35.573  -7.665  1.00  0.00           C  
ATOM   1080  O   GLY A  80     109.170 -36.437  -8.176  1.00  0.00           O  
ATOM   1081  H   GLY A  80     110.861 -33.157  -6.227  1.00  0.00           H  
ATOM   1082 1HA  GLY A  80     108.839 -34.430  -6.173  1.00  0.00           H  
ATOM   1083 2HA  GLY A  80     108.488 -33.945  -7.821  1.00  0.00           H  
ATOM   1084  N   ILE A  81     111.198 -35.710  -7.527  1.00  0.00           N  
ATOM   1085  CA  ILE A  81     111.889 -36.928  -7.930  1.00  0.00           C  
ATOM   1086  C   ILE A  81     112.028 -37.895  -6.761  1.00  0.00           C  
ATOM   1087  O   ILE A  81     112.505 -37.524  -5.689  1.00  0.00           O  
ATOM   1088  CB  ILE A  81     113.281 -36.607  -8.500  1.00  0.00           C  
ATOM   1089  CG1 ILE A  81     113.182 -35.519  -9.572  1.00  0.00           C  
ATOM   1090  CG2 ILE A  81     113.927 -37.861  -9.069  1.00  0.00           C  
ATOM   1091  CD1 ILE A  81     112.295 -35.890 -10.740  1.00  0.00           C  
ATOM   1092  H   ILE A  81     111.733 -34.951  -7.131  1.00  0.00           H  
ATOM   1093  HA  ILE A  81     111.302 -37.417  -8.707  1.00  0.00           H  
ATOM   1094  HB  ILE A  81     113.917 -36.211  -7.710  1.00  0.00           H  
ATOM   1095 1HG1 ILE A  81     112.795 -34.603  -9.127  1.00  0.00           H  
ATOM   1096 2HG1 ILE A  81     114.177 -35.297  -9.960  1.00  0.00           H  
ATOM   1097 1HG2 ILE A  81     114.910 -37.616  -9.468  1.00  0.00           H  
ATOM   1098 2HG2 ILE A  81     114.030 -38.606  -8.282  1.00  0.00           H  
ATOM   1099 3HG2 ILE A  81     113.300 -38.262  -9.868  1.00  0.00           H  
ATOM   1100 1HD1 ILE A  81     112.274 -35.070 -11.457  1.00  0.00           H  
ATOM   1101 2HD1 ILE A  81     112.686 -36.786 -11.223  1.00  0.00           H  
ATOM   1102 3HD1 ILE A  81     111.285 -36.083 -10.381  1.00  0.00           H  
ATOM   1103  N   SER A  82     111.609 -39.139  -6.975  1.00  0.00           N  
ATOM   1104  CA  SER A  82     111.597 -40.135  -5.912  1.00  0.00           C  
ATOM   1105  C   SER A  82     113.009 -40.571  -5.548  1.00  0.00           C  
ATOM   1106  O   SER A  82     113.938 -40.432  -6.344  1.00  0.00           O  
ATOM   1107  CB  SER A  82     110.781 -41.341  -6.337  1.00  0.00           C  
ATOM   1108  OG  SER A  82     111.415 -42.035  -7.375  1.00  0.00           O  
ATOM   1109  H   SER A  82     111.292 -39.398  -7.898  1.00  0.00           H  
ATOM   1110  HA  SER A  82     111.134 -39.694  -5.028  1.00  0.00           H  
ATOM   1111 1HB  SER A  82     110.641 -42.005  -5.485  1.00  0.00           H  
ATOM   1112 2HB  SER A  82     109.793 -41.015  -6.664  1.00  0.00           H  
ATOM   1113  HG  SER A  82     111.259 -41.522  -8.173  1.00  0.00           H  
ATOM   1114  N   SER A  83     113.167 -41.097  -4.337  1.00  0.00           N  
ATOM   1115  CA  SER A  83     114.479 -41.491  -3.839  1.00  0.00           C  
ATOM   1116  C   SER A  83     115.084 -42.596  -4.697  1.00  0.00           C  
ATOM   1117  O   SER A  83     116.299 -42.656  -4.880  1.00  0.00           O  
ATOM   1118  CB  SER A  83     114.373 -41.957  -2.400  1.00  0.00           C  
ATOM   1119  OG  SER A  83     113.620 -43.136  -2.309  1.00  0.00           O  
ATOM   1120  H   SER A  83     112.358 -41.223  -3.745  1.00  0.00           H  
ATOM   1121  HA  SER A  83     115.140 -40.626  -3.877  1.00  0.00           H  
ATOM   1122 1HB  SER A  83     115.371 -42.128  -1.996  1.00  0.00           H  
ATOM   1123 2HB  SER A  83     113.906 -41.179  -1.798  1.00  0.00           H  
ATOM   1124  HG  SER A  83     112.870 -42.927  -1.746  1.00  0.00           H  
ATOM   1125  N   GLU A  84     114.234 -43.462  -5.223  1.00  0.00           N  
ATOM   1126  CA  GLU A  84     114.674 -44.494  -6.159  1.00  0.00           C  
ATOM   1127  C   GLU A  84     115.260 -43.877  -7.405  1.00  0.00           C  
ATOM   1128  O   GLU A  84     116.335 -44.279  -7.860  1.00  0.00           O  
ATOM   1129  CB  GLU A  84     113.509 -45.412  -6.538  1.00  0.00           C  
ATOM   1130  CG  GLU A  84     113.884 -46.546  -7.481  1.00  0.00           C  
ATOM   1131  CD  GLU A  84     112.724 -47.446  -7.804  1.00  0.00           C  
ATOM   1132  OE1 GLU A  84     111.656 -47.214  -7.292  1.00  0.00           O  
ATOM   1133  OE2 GLU A  84     112.908 -48.368  -8.565  1.00  0.00           O1-
ATOM   1134  H   GLU A  84     113.252 -43.409  -4.970  1.00  0.00           H  
ATOM   1135  HA  GLU A  84     115.463 -45.097  -5.676  1.00  0.00           H  
ATOM   1136 1HB  GLU A  84     113.087 -45.855  -5.636  1.00  0.00           H  
ATOM   1137 2HB  GLU A  84     112.724 -44.826  -7.015  1.00  0.00           H  
ATOM   1138 1HG  GLU A  84     114.269 -46.122  -8.408  1.00  0.00           H  
ATOM   1139 2HG  GLU A  84     114.681 -47.135  -7.027  1.00  0.00           H  
ATOM   1140  N   GLU A  85     114.549 -42.917  -7.986  1.00  0.00           N  
ATOM   1141  CA  GLU A  85     115.035 -42.203  -9.162  1.00  0.00           C  
ATOM   1142  C   GLU A  85     116.326 -41.457  -8.858  1.00  0.00           C  
ATOM   1143  O   GLU A  85     117.252 -41.439  -9.669  1.00  0.00           O  
ATOM   1144  CB  GLU A  85     113.974 -41.223  -9.668  1.00  0.00           C  
ATOM   1145  CG  GLU A  85     112.800 -41.879 -10.379  1.00  0.00           C  
ATOM   1146  CD  GLU A  85     111.655 -40.934 -10.611  1.00  0.00           C  
ATOM   1147  OE1 GLU A  85     111.200 -40.336  -9.665  1.00  0.00           O  
ATOM   1148  OE2 GLU A  85     111.233 -40.806 -11.737  1.00  0.00           O1-
ATOM   1149  H   GLU A  85     113.651 -42.670  -7.597  1.00  0.00           H  
ATOM   1150  HA  GLU A  85     115.240 -42.932  -9.949  1.00  0.00           H  
ATOM   1151 1HB  GLU A  85     113.578 -40.650  -8.828  1.00  0.00           H  
ATOM   1152 2HB  GLU A  85     114.432 -40.516 -10.360  1.00  0.00           H  
ATOM   1153 1HG  GLU A  85     113.139 -42.262 -11.343  1.00  0.00           H  
ATOM   1154 2HG  GLU A  85     112.453 -42.723  -9.785  1.00  0.00           H  
ATOM   1155  N   ILE A  86     116.383 -40.839  -7.681  1.00  0.00           N  
ATOM   1156  CA  ILE A  86     117.568 -40.098  -7.261  1.00  0.00           C  
ATOM   1157  C   ILE A  86     118.786 -41.009  -7.183  1.00  0.00           C  
ATOM   1158  O   ILE A  86     119.875 -40.645  -7.627  1.00  0.00           O  
ATOM   1159  CB  ILE A  86     117.340 -39.426  -5.895  1.00  0.00           C  
ATOM   1160  CG1 ILE A  86     116.299 -38.309  -6.017  1.00  0.00           C  
ATOM   1161  CG2 ILE A  86     118.649 -38.880  -5.346  1.00  0.00           C  
ATOM   1162  CD1 ILE A  86     115.812 -37.783  -4.686  1.00  0.00           C  
ATOM   1163  H   ILE A  86     115.585 -40.882  -7.064  1.00  0.00           H  
ATOM   1164  HA  ILE A  86     117.768 -39.322  -7.998  1.00  0.00           H  
ATOM   1165  HB  ILE A  86     116.938 -40.155  -5.193  1.00  0.00           H  
ATOM   1166 1HG1 ILE A  86     116.723 -37.477  -6.578  1.00  0.00           H  
ATOM   1167 2HG1 ILE A  86     115.438 -38.674  -6.575  1.00  0.00           H  
ATOM   1168 1HG2 ILE A  86     118.470 -38.408  -4.380  1.00  0.00           H  
ATOM   1169 2HG2 ILE A  86     119.361 -39.697  -5.223  1.00  0.00           H  
ATOM   1170 3HG2 ILE A  86     119.056 -38.146  -6.040  1.00  0.00           H  
ATOM   1171 1HD1 ILE A  86     115.076 -36.995  -4.854  1.00  0.00           H  
ATOM   1172 2HD1 ILE A  86     115.351 -38.594  -4.121  1.00  0.00           H  
ATOM   1173 3HD1 ILE A  86     116.652 -37.380  -4.123  1.00  0.00           H  
ATOM   1174  N   LEU A  87     118.601 -42.196  -6.618  1.00  0.00           N  
ATOM   1175  CA  LEU A  87     119.678 -43.177  -6.516  1.00  0.00           C  
ATOM   1176  C   LEU A  87     120.233 -43.514  -7.880  1.00  0.00           C  
ATOM   1177  O   LEU A  87     121.446 -43.670  -8.047  1.00  0.00           O  
ATOM   1178  CB  LEU A  87     119.175 -44.457  -5.836  1.00  0.00           C  
ATOM   1179  CG  LEU A  87     118.999 -44.376  -4.314  1.00  0.00           C  
ATOM   1180  CD1 LEU A  87     118.161 -45.555  -3.837  1.00  0.00           C  
ATOM   1181  CD2 LEU A  87     120.365 -44.368  -3.644  1.00  0.00           C  
ATOM   1182  H   LEU A  87     117.686 -42.429  -6.249  1.00  0.00           H  
ATOM   1183  HA  LEU A  87     120.509 -42.725  -5.947  1.00  0.00           H  
ATOM   1184 1HB  LEU A  87     118.213 -44.725  -6.267  1.00  0.00           H  
ATOM   1185 2HB  LEU A  87     119.881 -45.261  -6.046  1.00  0.00           H  
ATOM   1186  HG  LEU A  87     118.464 -43.461  -4.058  1.00  0.00           H  
ATOM   1187 1HD1 LEU A  87     118.036 -45.497  -2.755  1.00  0.00           H  
ATOM   1188 2HD1 LEU A  87     117.183 -45.525  -4.317  1.00  0.00           H  
ATOM   1189 3HD1 LEU A  87     118.665 -46.486  -4.094  1.00  0.00           H  
ATOM   1190 1HD2 LEU A  87     120.239 -44.310  -2.562  1.00  0.00           H  
ATOM   1191 2HD2 LEU A  87     120.901 -45.283  -3.898  1.00  0.00           H  
ATOM   1192 3HD2 LEU A  87     120.934 -43.506  -3.990  1.00  0.00           H  
ATOM   1193  N   GLU A  88     119.351 -43.658  -8.858  1.00  0.00           N  
ATOM   1194  CA  GLU A  88     119.767 -43.969 -10.222  1.00  0.00           C  
ATOM   1195  C   GLU A  88     120.457 -42.788 -10.860  1.00  0.00           C  
ATOM   1196  O   GLU A  88     121.428 -42.955 -11.610  1.00  0.00           O  
ATOM   1197  CB  GLU A  88     118.565 -44.385 -11.072  1.00  0.00           C  
ATOM   1198  CG  GLU A  88     117.951 -45.722 -10.683  1.00  0.00           C  
ATOM   1199  CD  GLU A  88     118.902 -46.874 -10.851  1.00  0.00           C  
ATOM   1200  OE1 GLU A  88     119.647 -46.872 -11.803  1.00  0.00           O  
ATOM   1201  OE2 GLU A  88     118.886 -47.757 -10.027  1.00  0.00           O1-
ATOM   1202  H   GLU A  88     118.364 -43.551  -8.654  1.00  0.00           H  
ATOM   1203  HA  GLU A  88     120.487 -44.807 -10.189  1.00  0.00           H  
ATOM   1204 1HB  GLU A  88     117.787 -43.625 -10.999  1.00  0.00           H  
ATOM   1205 2HB  GLU A  88     118.865 -44.447 -12.119  1.00  0.00           H  
ATOM   1206 1HG  GLU A  88     117.636 -45.675  -9.641  1.00  0.00           H  
ATOM   1207 2HG  GLU A  88     117.067 -45.895 -11.294  1.00  0.00           H  
ATOM   1208  N   LEU A  89     119.967 -41.586 -10.584  1.00  0.00           N  
ATOM   1209  CA  LEU A  89     120.572 -40.366 -11.106  1.00  0.00           C  
ATOM   1210  C   LEU A  89     121.961 -40.147 -10.522  1.00  0.00           C  
ATOM   1211  O   LEU A  89     122.877 -39.713 -11.219  1.00  0.00           O  
ATOM   1212  CB  LEU A  89     119.682 -39.156 -10.791  1.00  0.00           C  
ATOM   1213  CG  LEU A  89     118.344 -39.102 -11.538  1.00  0.00           C  
ATOM   1214  CD1 LEU A  89     117.505 -37.952 -10.997  1.00  0.00           C  
ATOM   1215  CD2 LEU A  89     118.601 -38.938 -13.029  1.00  0.00           C  
ATOM   1216  H   LEU A  89     119.152 -41.516  -9.989  1.00  0.00           H  
ATOM   1217  HA  LEU A  89     120.665 -40.463 -12.188  1.00  0.00           H  
ATOM   1218 1HB  LEU A  89     119.467 -39.151  -9.724  1.00  0.00           H  
ATOM   1219 2HB  LEU A  89     120.234 -38.247 -11.032  1.00  0.00           H  
ATOM   1220  HG  LEU A  89     117.793 -40.027 -11.364  1.00  0.00           H  
ATOM   1221 1HD1 LEU A  89     116.555 -37.913 -11.528  1.00  0.00           H  
ATOM   1222 2HD1 LEU A  89     117.320 -38.105  -9.933  1.00  0.00           H  
ATOM   1223 3HD1 LEU A  89     118.040 -37.013 -11.142  1.00  0.00           H  
ATOM   1224 1HD2 LEU A  89     117.648 -38.901 -13.560  1.00  0.00           H  
ATOM   1225 2HD2 LEU A  89     119.149 -38.013 -13.204  1.00  0.00           H  
ATOM   1226 3HD2 LEU A  89     119.185 -39.782 -13.393  1.00  0.00           H  
ATOM   1227  N   LEU A  90     122.109 -40.450  -9.223  1.00  0.00           N  
ATOM   1228  CA  LEU A  90     123.391 -40.298  -8.547  1.00  0.00           C  
ATOM   1229  C   LEU A  90     124.375 -41.374  -8.984  1.00  0.00           C  
ATOM   1230  O   LEU A  90     125.576 -41.125  -9.099  1.00  0.00           O  
ATOM   1231  CB  LEU A  90     123.199 -40.361  -7.026  1.00  0.00           C  
ATOM   1232  CG  LEU A  90     122.452 -39.176  -6.400  1.00  0.00           C  
ATOM   1233  CD1 LEU A  90     122.146 -39.481  -4.942  1.00  0.00           C  
ATOM   1234  CD2 LEU A  90     123.299 -37.918  -6.531  1.00  0.00           C  
ATOM   1235  H   LEU A  90     121.314 -40.789  -8.702  1.00  0.00           H  
ATOM   1236  HA  LEU A  90     123.809 -39.325  -8.809  1.00  0.00           H  
ATOM   1237 1HB  LEU A  90     122.646 -41.266  -6.783  1.00  0.00           H  
ATOM   1238 2HB  LEU A  90     124.179 -40.422  -6.554  1.00  0.00           H  
ATOM   1239  HG  LEU A  90     121.503 -39.029  -6.917  1.00  0.00           H  
ATOM   1240 1HD1 LEU A  90     121.615 -38.639  -4.496  1.00  0.00           H  
ATOM   1241 2HD1 LEU A  90     121.525 -40.375  -4.878  1.00  0.00           H  
ATOM   1242 3HD1 LEU A  90     123.076 -39.648  -4.401  1.00  0.00           H  
ATOM   1243 1HD2 LEU A  90     122.767 -37.074  -6.087  1.00  0.00           H  
ATOM   1244 2HD2 LEU A  90     124.247 -38.061  -6.013  1.00  0.00           H  
ATOM   1245 3HD2 LEU A  90     123.487 -37.712  -7.584  1.00  0.00           H  
ATOM   1246  N   ARG A  91     123.862 -42.579  -9.235  1.00  0.00           N  
ATOM   1247  CA  ARG A  91     124.683 -43.653  -9.789  1.00  0.00           C  
ATOM   1248  C   ARG A  91     125.240 -43.261 -11.137  1.00  0.00           C  
ATOM   1249  O   ARG A  91     126.415 -43.506 -11.417  1.00  0.00           O  
ATOM   1250  CB  ARG A  91     123.875 -44.934  -9.935  1.00  0.00           C  
ATOM   1251  CG  ARG A  91     124.653 -46.122 -10.477  1.00  0.00           C  
ATOM   1252  CD  ARG A  91     123.788 -47.318 -10.640  1.00  0.00           C  
ATOM   1253  NE  ARG A  91     122.736 -47.097 -11.619  1.00  0.00           N  
ATOM   1254  CZ  ARG A  91     122.907 -47.154 -12.954  1.00  0.00           C  
ATOM   1255  NH1 ARG A  91     124.094 -47.426 -13.452  1.00  0.00           N1+
ATOM   1256  NH2 ARG A  91     121.886 -46.937 -13.762  1.00  0.00           N  
ATOM   1257  H   ARG A  91     122.884 -42.754  -9.036  1.00  0.00           H  
ATOM   1258  HA  ARG A  91     125.539 -43.815  -9.107  1.00  0.00           H  
ATOM   1259 1HB  ARG A  91     123.471 -45.221  -8.964  1.00  0.00           H  
ATOM   1260 2HB  ARG A  91     123.031 -44.760 -10.601  1.00  0.00           H  
ATOM   1261 1HG  ARG A  91     125.072 -45.867 -11.452  1.00  0.00           H  
ATOM   1262 2HG  ARG A  91     125.461 -46.374  -9.790  1.00  0.00           H  
ATOM   1263 1HD  ARG A  91     124.393 -48.161 -10.973  1.00  0.00           H  
ATOM   1264 2HD  ARG A  91     123.322 -47.561  -9.686  1.00  0.00           H  
ATOM   1265  HE  ARG A  91     121.809 -46.886 -11.274  1.00  0.00           H  
ATOM   1266 1HH1 ARG A  91     124.875 -47.590 -12.834  1.00  0.00           H  
ATOM   1267 2HH1 ARG A  91     124.224 -47.468 -14.453  1.00  0.00           H  
ATOM   1268 1HH2 ARG A  91     120.974 -46.729 -13.380  1.00  0.00           H  
ATOM   1269 2HH2 ARG A  91     122.015 -46.980 -14.762  1.00  0.00           H  
ATOM   1270  N   ALA A  92     124.398 -42.693 -11.989  1.00  0.00           N  
ATOM   1271  CA  ALA A  92     124.836 -42.207 -13.293  1.00  0.00           C  
ATOM   1272  C   ALA A  92     125.941 -41.166 -13.150  1.00  0.00           C  
ATOM   1273  O   ALA A  92     126.932 -41.198 -13.877  1.00  0.00           O  
ATOM   1274  CB  ALA A  92     123.660 -41.630 -14.066  1.00  0.00           C  
ATOM   1275  H   ALA A  92     123.429 -42.580 -11.725  1.00  0.00           H  
ATOM   1276  HA  ALA A  92     125.231 -43.052 -13.859  1.00  0.00           H  
ATOM   1277 1HB  ALA A  92     124.005 -41.273 -15.038  1.00  0.00           H  
ATOM   1278 2HB  ALA A  92     122.906 -42.401 -14.212  1.00  0.00           H  
ATOM   1279 3HB  ALA A  92     123.229 -40.801 -13.508  1.00  0.00           H  
ATOM   1280  N   ALA A  93     125.763 -40.247 -12.207  1.00  0.00           N  
ATOM   1281  CA  ALA A  93     126.760 -39.218 -11.946  1.00  0.00           C  
ATOM   1282  C   ALA A  93     128.109 -39.833 -11.596  1.00  0.00           C  
ATOM   1283  O   ALA A  93     129.150 -39.380 -12.072  1.00  0.00           O  
ATOM   1284  CB  ALA A  93     126.292 -38.300 -10.825  1.00  0.00           C  
ATOM   1285  H   ALA A  93     124.914 -40.263 -11.659  1.00  0.00           H  
ATOM   1286  HA  ALA A  93     126.880 -38.615 -12.845  1.00  0.00           H  
ATOM   1287 1HB  ALA A  93     127.047 -37.534 -10.640  1.00  0.00           H  
ATOM   1288 2HB  ALA A  93     125.355 -37.822 -11.113  1.00  0.00           H  
ATOM   1289 3HB  ALA A  93     126.136 -38.883  -9.917  1.00  0.00           H  
ATOM   1290  N   HIS A  94     128.082 -40.893 -10.748  1.00  0.00           N  
ATOM   1291  CA  HIS A  94     129.326 -41.583 -10.420  1.00  0.00           C  
ATOM   1292  C   HIS A  94     129.931 -42.225 -11.645  1.00  0.00           C  
ATOM   1293  O   HIS A  94     131.130 -42.054 -11.889  1.00  0.00           O  
ATOM   1294  CB  HIS A  94     129.095 -42.650  -9.345  1.00  0.00           C  
ATOM   1295  CG  HIS A  94     130.339 -43.380  -8.944  1.00  0.00           C  
ATOM   1296  CD2 HIS A  94     130.744 -44.650  -9.177  1.00  0.00           C  
ATOM   1297  ND1 HIS A  94     131.344 -42.787  -8.207  1.00  0.00           N  
ATOM   1298  CE1 HIS A  94     132.311 -43.665  -8.002  1.00  0.00           C  
ATOM   1299  NE2 HIS A  94     131.972 -44.801  -8.583  1.00  0.00           N  
ATOM   1300  H   HIS A  94     127.220 -41.199 -10.353  1.00  0.00           H  
ATOM   1301  HA  HIS A  94     130.048 -40.822 -10.073  1.00  0.00           H  
ATOM   1302 1HB  HIS A  94     128.670 -42.184  -8.455  1.00  0.00           H  
ATOM   1303 2HB  HIS A  94     128.373 -43.381  -9.708  1.00  0.00           H  
ATOM   1304  HD1 HIS A  94     131.323 -41.871  -7.807  1.00  0.00           H  
ATOM   1305  HD2 HIS A  94     130.288 -45.485  -9.711  1.00  0.00           H  
ATOM   1306  HE1 HIS A  94     133.200 -43.388  -7.436  1.00  0.00           H  
ATOM   1307  N   GLU A  95     129.136 -42.956 -12.412  1.00  0.00           N  
ATOM   1308  CA  GLU A  95     129.649 -43.719 -13.543  1.00  0.00           C  
ATOM   1309  C   GLU A  95     130.096 -42.800 -14.672  1.00  0.00           C  
ATOM   1310  O   GLU A  95     131.057 -43.092 -15.382  1.00  0.00           O  
ATOM   1311  CB  GLU A  95     128.585 -44.692 -14.056  1.00  0.00           C  
ATOM   1312  CG  GLU A  95     128.261 -45.831 -13.098  1.00  0.00           C  
ATOM   1313  CD  GLU A  95     127.188 -46.745 -13.621  1.00  0.00           C  
ATOM   1314  OE1 GLU A  95     126.625 -46.447 -14.647  1.00  0.00           O  
ATOM   1315  OE2 GLU A  95     126.931 -47.746 -12.993  1.00  0.00           O1-
ATOM   1316  H   GLU A  95     128.147 -42.982 -12.208  1.00  0.00           H  
ATOM   1317  HA  GLU A  95     130.512 -44.296 -13.210  1.00  0.00           H  
ATOM   1318 1HB  GLU A  95     127.661 -44.149 -14.255  1.00  0.00           H  
ATOM   1319 2HB  GLU A  95     128.918 -45.130 -14.997  1.00  0.00           H  
ATOM   1320 1HG  GLU A  95     129.166 -46.413 -12.924  1.00  0.00           H  
ATOM   1321 2HG  GLU A  95     127.942 -45.411 -12.147  1.00  0.00           H  
ATOM   1322  N   LEU A  96     129.394 -41.683 -14.831  1.00  0.00           N  
ATOM   1323  CA  LEU A  96     129.669 -40.754 -15.922  1.00  0.00           C  
ATOM   1324  C   LEU A  96     130.701 -39.713 -15.510  1.00  0.00           C  
ATOM   1325  O   LEU A  96     131.236 -38.991 -16.350  1.00  0.00           O  
ATOM   1326  CB  LEU A  96     128.377 -40.057 -16.363  1.00  0.00           C  
ATOM   1327  CG  LEU A  96     127.266 -40.979 -16.880  1.00  0.00           C  
ATOM   1328  CD1 LEU A  96     126.019 -40.157 -17.175  1.00  0.00           C  
ATOM   1329  CD2 LEU A  96     127.748 -41.707 -18.124  1.00  0.00           C  
ATOM   1330  H   LEU A  96     128.652 -41.472 -14.182  1.00  0.00           H  
ATOM   1331  HA  LEU A  96     130.073 -41.319 -16.762  1.00  0.00           H  
ATOM   1332 1HB  LEU A  96     127.977 -39.499 -15.517  1.00  0.00           H  
ATOM   1333 2HB  LEU A  96     128.616 -39.349 -17.157  1.00  0.00           H  
ATOM   1334  HG  LEU A  96     127.010 -41.707 -16.110  1.00  0.00           H  
ATOM   1335 1HD1 LEU A  96     125.230 -40.813 -17.542  1.00  0.00           H  
ATOM   1336 2HD1 LEU A  96     125.684 -39.662 -16.264  1.00  0.00           H  
ATOM   1337 3HD1 LEU A  96     126.249 -39.409 -17.932  1.00  0.00           H  
ATOM   1338 1HD2 LEU A  96     126.959 -42.366 -18.491  1.00  0.00           H  
ATOM   1339 2HD2 LEU A  96     128.003 -40.982 -18.896  1.00  0.00           H  
ATOM   1340 3HD2 LEU A  96     128.629 -42.301 -17.880  1.00  0.00           H  
ATOM   1341  N   GLY A  97     130.974 -39.637 -14.212  1.00  0.00           N  
ATOM   1342  CA  GLY A  97     132.007 -38.746 -13.695  1.00  0.00           C  
ATOM   1343  C   GLY A  97     131.512 -37.307 -13.641  1.00  0.00           C  
ATOM   1344  O   GLY A  97     132.252 -36.374 -13.956  1.00  0.00           O  
ATOM   1345  H   GLY A  97     130.456 -40.216 -13.565  1.00  0.00           H  
ATOM   1346 1HA  GLY A  97     132.304 -39.072 -12.697  1.00  0.00           H  
ATOM   1347 2HA  GLY A  97     132.891 -38.807 -14.329  1.00  0.00           H  
ATOM   1348  N   LEU A  98     130.259 -37.132 -13.239  1.00  0.00           N  
ATOM   1349  CA  LEU A  98     129.652 -35.807 -13.175  1.00  0.00           C  
ATOM   1350  C   LEU A  98     129.879 -35.160 -11.816  1.00  0.00           C  
ATOM   1351  O   LEU A  98     129.902 -35.840 -10.790  1.00  0.00           O  
ATOM   1352  CB  LEU A  98     128.147 -35.898 -13.459  1.00  0.00           C  
ATOM   1353  CG  LEU A  98     127.761 -36.466 -14.832  1.00  0.00           C  
ATOM   1354  CD1 LEU A  98     126.247 -36.605 -14.913  1.00  0.00           C  
ATOM   1355  CD2 LEU A  98     128.287 -35.549 -15.926  1.00  0.00           C  
ATOM   1356  H   LEU A  98     129.710 -37.937 -12.970  1.00  0.00           H  
ATOM   1357  HA  LEU A  98     130.113 -35.178 -13.939  1.00  0.00           H  
ATOM   1358 1HB  LEU A  98     127.688 -36.528 -12.699  1.00  0.00           H  
ATOM   1359 2HB  LEU A  98     127.716 -34.900 -13.380  1.00  0.00           H  
ATOM   1360  HG  LEU A  98     128.195 -37.460 -14.949  1.00  0.00           H  
ATOM   1361 1HD1 LEU A  98     125.974 -37.010 -15.890  1.00  0.00           H  
ATOM   1362 2HD1 LEU A  98     125.901 -37.281 -14.133  1.00  0.00           H  
ATOM   1363 3HD1 LEU A  98     125.783 -35.628 -14.784  1.00  0.00           H  
ATOM   1364 1HD2 LEU A  98     128.015 -35.954 -16.901  1.00  0.00           H  
ATOM   1365 2HD2 LEU A  98     127.853 -34.556 -15.809  1.00  0.00           H  
ATOM   1366 3HD2 LEU A  98     129.373 -35.482 -15.852  1.00  0.00           H  
ATOM   1367  N   ASP A  99     130.051 -33.843 -11.817  1.00  0.00           N  
ATOM   1368  CA  ASP A  99     130.268 -33.100 -10.581  1.00  0.00           C  
ATOM   1369  C   ASP A  99     128.950 -32.628  -9.981  1.00  0.00           C  
ATOM   1370  O   ASP A  99     127.893 -32.755 -10.603  1.00  0.00           O  
ATOM   1371  CB  ASP A  99     131.181 -31.894 -10.831  1.00  0.00           C  
ATOM   1372  CG  ASP A  99     130.508 -30.804 -11.652  1.00  0.00           C  
ATOM   1373  OD1 ASP A  99     129.331 -30.916 -11.902  1.00  0.00           O  
ATOM   1374  OD2 ASP A  99     131.175 -29.868 -12.020  1.00  0.00           O1-
ATOM   1375  H   ASP A  99     130.030 -33.342 -12.693  1.00  0.00           H  
ATOM   1376  HA  ASP A  99     130.755 -33.759  -9.861  1.00  0.00           H  
ATOM   1377 1HB  ASP A  99     131.495 -31.473  -9.878  1.00  0.00           H  
ATOM   1378 2HB  ASP A  99     132.078 -32.224 -11.355  1.00  0.00           H  
ATOM   1379  N   PRO A 100     129.016 -32.085  -8.771  1.00  0.00           N  
ATOM   1380  CA  PRO A 100     127.815 -31.720  -8.028  1.00  0.00           C  
ATOM   1381  C   PRO A 100     126.951 -30.747  -8.822  1.00  0.00           C  
ATOM   1382  O   PRO A 100     125.724 -30.795  -8.754  1.00  0.00           O  
ATOM   1383  CB  PRO A 100     128.379 -31.068  -6.760  1.00  0.00           C  
ATOM   1384  CG  PRO A 100     129.666 -31.786  -6.522  1.00  0.00           C  
ATOM   1385  CD  PRO A 100     130.266 -31.941  -7.894  1.00  0.00           C  
ATOM   1386  NV  PRO A 100     129.075 -32.082  -8.755  1.00  0.00           N  
ATOM   1387  HA  PRO A 100     127.234 -32.622  -7.843  1.00  0.00           H  
ATOM   1388 1HB  PRO A 100     128.516 -29.989  -6.921  1.00  0.00           H  
ATOM   1389 2HB  PRO A 100     127.668 -31.182  -5.930  1.00  0.00           H  
ATOM   1390 1HG  PRO A 100     130.306 -31.204  -5.845  1.00  0.00           H  
ATOM   1391 2HG  PRO A 100     129.476 -32.752  -6.031  1.00  0.00           H  
ATOM   1392 1HD  PRO A 100     130.866 -31.051  -8.136  1.00  0.00           H  
ATOM   1393 2HD  PRO A 100     130.889 -32.848  -7.920  1.00  0.00           H  
ATOM   1394  N   ASP A 101     127.602 -29.866  -9.576  1.00  0.00           N  
ATOM   1395  CA  ASP A 101     126.898 -28.828 -10.319  1.00  0.00           C  
ATOM   1396  C   ASP A 101     126.082 -29.424 -11.459  1.00  0.00           C  
ATOM   1397  O   ASP A 101     124.977 -28.966 -11.751  1.00  0.00           O  
ATOM   1398  CB  ASP A 101     127.890 -27.802 -10.875  1.00  0.00           C  
ATOM   1399  CG  ASP A 101     128.499 -26.920  -9.795  1.00  0.00           C  
ATOM   1400  OD1 ASP A 101     127.756 -26.369  -9.017  1.00  0.00           O  
ATOM   1401  OD2 ASP A 101     129.701 -26.807  -9.757  1.00  0.00           O1-
ATOM   1402  H   ASP A 101     128.609 -29.916  -9.634  1.00  0.00           H  
ATOM   1403  HA  ASP A 101     126.214 -28.319  -9.639  1.00  0.00           H  
ATOM   1404 1HB  ASP A 101     128.694 -28.321 -11.398  1.00  0.00           H  
ATOM   1405 2HB  ASP A 101     127.385 -27.166 -11.603  1.00  0.00           H  
ATOM   1406  N   ALA A 102     126.632 -30.449 -12.100  1.00  0.00           N  
ATOM   1407  CA  ALA A 102     125.901 -31.201 -13.114  1.00  0.00           C  
ATOM   1408  C   ALA A 102     124.709 -31.929 -12.507  1.00  0.00           C  
ATOM   1409  O   ALA A 102     123.655 -32.046 -13.133  1.00  0.00           O  
ATOM   1410  CB  ALA A 102     126.826 -32.188 -13.813  1.00  0.00           C  
ATOM   1411  H   ALA A 102     127.581 -30.716 -11.882  1.00  0.00           H  
ATOM   1412  HA  ALA A 102     125.526 -30.499 -13.861  1.00  0.00           H  
ATOM   1413 1HB  ALA A 102     126.266 -32.740 -14.568  1.00  0.00           H  
ATOM   1414 2HB  ALA A 102     127.641 -31.645 -14.290  1.00  0.00           H  
ATOM   1415 3HB  ALA A 102     127.233 -32.882 -13.081  1.00  0.00           H  
ATOM   1416  N   ILE A 103     124.882 -32.420 -11.285  1.00  0.00           N  
ATOM   1417  CA  ILE A 103     123.797 -33.069 -10.557  1.00  0.00           C  
ATOM   1418  C   ILE A 103     122.725 -32.063 -10.158  1.00  0.00           C  
ATOM   1419  O   ILE A 103     121.531 -32.357 -10.220  1.00  0.00           O  
ATOM   1420  CB  ILE A 103     124.327 -33.783  -9.303  1.00  0.00           C  
ATOM   1421  CG1 ILE A 103     125.326 -34.877  -9.690  1.00  0.00           C  
ATOM   1422  CG2 ILE A 103     123.176 -34.371  -8.500  1.00  0.00           C  
ATOM   1423  CD1 ILE A 103     126.103 -35.437  -8.521  1.00  0.00           C  
ATOM   1424  H   ILE A 103     125.789 -32.342 -10.847  1.00  0.00           H  
ATOM   1425  HA  ILE A 103     123.340 -33.814 -11.213  1.00  0.00           H  
ATOM   1426  HB  ILE A 103     124.865 -33.071  -8.677  1.00  0.00           H  
ATOM   1427 1HG1 ILE A 103     124.798 -35.698 -10.174  1.00  0.00           H  
ATOM   1428 2HG1 ILE A 103     126.039 -34.478 -10.412  1.00  0.00           H  
ATOM   1429 1HG2 ILE A 103     123.567 -34.873  -7.615  1.00  0.00           H  
ATOM   1430 2HG2 ILE A 103     122.500 -33.574  -8.193  1.00  0.00           H  
ATOM   1431 3HG2 ILE A 103     122.632 -35.092  -9.114  1.00  0.00           H  
ATOM   1432 1HD1 ILE A 103     126.790 -36.205  -8.876  1.00  0.00           H  
ATOM   1433 2HD1 ILE A 103     126.668 -34.638  -8.042  1.00  0.00           H  
ATOM   1434 3HD1 ILE A 103     125.411 -35.875  -7.801  1.00  0.00           H  
ATOM   1435  N   GLN A 104     123.157 -30.877  -9.745  1.00  0.00           N  
ATOM   1436  CA  GLN A 104     122.238 -29.778  -9.477  1.00  0.00           C  
ATOM   1437  C   GLN A 104     121.434 -29.417 -10.717  1.00  0.00           C  
ATOM   1438  O   GLN A 104     120.241 -29.124 -10.631  1.00  0.00           O  
ATOM   1439  CB  GLN A 104     123.002 -28.550  -8.976  1.00  0.00           C  
ATOM   1440  CG  GLN A 104     122.114 -27.388  -8.564  1.00  0.00           C  
ATOM   1441  CD  GLN A 104     121.247 -27.720  -7.364  1.00  0.00           C  
ATOM   1442  NE2 GLN A 104     119.947 -27.486  -7.492  1.00  0.00           N  
ATOM   1443  OE1 GLN A 104     121.742 -28.182  -6.332  1.00  0.00           O  
ATOM   1444  H   GLN A 104     124.148 -30.734  -9.615  1.00  0.00           H  
ATOM   1445  HA  GLN A 104     121.543 -30.091  -8.698  1.00  0.00           H  
ATOM   1446 1HB  GLN A 104     123.613 -28.826  -8.117  1.00  0.00           H  
ATOM   1447 2HB  GLN A 104     123.677 -28.196  -9.756  1.00  0.00           H  
ATOM   1448 1HG  GLN A 104     122.744 -26.536  -8.306  1.00  0.00           H  
ATOM   1449 2HG  GLN A 104     121.461 -27.131  -9.397  1.00  0.00           H  
ATOM   1450 1HE2 GLN A 104     119.325 -27.685  -6.735  1.00  0.00           H  
ATOM   1451 2HE2 GLN A 104     119.588 -27.111  -8.347  1.00  0.00           H  
ATOM   1452  N   ALA A 105     122.091 -29.441 -11.872  1.00  0.00           N  
ATOM   1453  CA  ALA A 105     121.423 -29.182 -13.141  1.00  0.00           C  
ATOM   1454  C   ALA A 105     120.388 -30.258 -13.448  1.00  0.00           C  
ATOM   1455  O   ALA A 105     119.336 -29.974 -14.020  1.00  0.00           O  
ATOM   1456  CB  ALA A 105     122.442 -29.092 -14.267  1.00  0.00           C  
ATOM   1457  H   ALA A 105     123.081 -29.644 -11.869  1.00  0.00           H  
ATOM   1458  HA  ALA A 105     120.908 -28.225 -13.070  1.00  0.00           H  
ATOM   1459 1HB  ALA A 105     121.927 -28.898 -15.209  1.00  0.00           H  
ATOM   1460 2HB  ALA A 105     123.139 -28.280 -14.062  1.00  0.00           H  
ATOM   1461 3HB  ALA A 105     122.987 -30.030 -14.340  1.00  0.00           H  
ATOM   1462  N   ALA A 106     120.693 -31.492 -13.061  1.00  0.00           N  
ATOM   1463  CA  ALA A 106     119.739 -32.590 -13.180  1.00  0.00           C  
ATOM   1464  C   ALA A 106     118.491 -32.326 -12.346  1.00  0.00           C  
ATOM   1465  O   ALA A 106     117.379 -32.671 -12.749  1.00  0.00           O  
ATOM   1466  CB  ALA A 106     120.385 -33.902 -12.764  1.00  0.00           C  
ATOM   1467  H   ALA A 106     121.609 -31.676 -12.677  1.00  0.00           H  
ATOM   1468  HA  ALA A 106     119.440 -32.676 -14.226  1.00  0.00           H  
ATOM   1469 1HB  ALA A 106     119.661 -34.712 -12.858  1.00  0.00           H  
ATOM   1470 2HB  ALA A 106     121.242 -34.106 -13.408  1.00  0.00           H  
ATOM   1471 3HB  ALA A 106     120.718 -33.832 -11.729  1.00  0.00           H  
ATOM   1472  N   ALA A 107     118.681 -31.715 -11.182  1.00  0.00           N  
ATOM   1473  CA  ALA A 107     117.564 -31.289 -10.348  1.00  0.00           C  
ATOM   1474  C   ALA A 107     116.734 -30.219 -11.046  1.00  0.00           C  
ATOM   1475  O   ALA A 107     115.509 -30.197 -10.931  1.00  0.00           O  
ATOM   1476  CB  ALA A 107     118.069 -30.776  -9.006  1.00  0.00           C  
ATOM   1477  H   ALA A 107     119.625 -31.542 -10.866  1.00  0.00           H  
ATOM   1478  HA  ALA A 107     116.922 -32.152 -10.162  1.00  0.00           H  
ATOM   1479 1HB  ALA A 107     117.223 -30.462  -8.396  1.00  0.00           H  
ATOM   1480 2HB  ALA A 107     118.611 -31.571  -8.494  1.00  0.00           H  
ATOM   1481 3HB  ALA A 107     118.734 -29.930  -9.169  1.00  0.00           H  
ATOM   1482  N   ALA A 108     117.411 -29.330 -11.769  1.00  0.00           N  
ATOM   1483  CA  ALA A 108     116.734 -28.279 -12.517  1.00  0.00           C  
ATOM   1484  C   ALA A 108     115.935 -28.856 -13.677  1.00  0.00           C  
ATOM   1485  O   ALA A 108     114.867 -28.348 -14.023  1.00  0.00           O  
ATOM   1486  CB  ALA A 108     117.740 -27.258 -13.025  1.00  0.00           C  
ATOM   1487  H   ALA A 108     118.418 -29.387 -11.799  1.00  0.00           H  
ATOM   1488  HA  ALA A 108     116.042 -27.768 -11.847  1.00  0.00           H  
ATOM   1489 1HB  ALA A 108     117.220 -26.478 -13.581  1.00  0.00           H  
ATOM   1490 2HB  ALA A 108     118.264 -26.812 -12.177  1.00  0.00           H  
ATOM   1491 3HB  ALA A 108     118.460 -27.749 -13.676  1.00  0.00           H  
ATOM   1492  N   LEU A 109     116.457 -29.921 -14.278  1.00  0.00           N  
ATOM   1493  CA  LEU A 109     115.709 -30.683 -15.271  1.00  0.00           C  
ATOM   1494  C   LEU A 109     114.427 -31.253 -14.677  1.00  0.00           C  
ATOM   1495  O   LEU A 109     113.363 -31.177 -15.291  1.00  0.00           O  
ATOM   1496  CB  LEU A 109     116.575 -31.823 -15.825  1.00  0.00           C  
ATOM   1497  CG  LEU A 109     117.577 -31.425 -16.916  1.00  0.00           C  
ATOM   1498  CD1 LEU A 109     118.581 -32.554 -17.119  1.00  0.00           C  
ATOM   1499  CD2 LEU A 109     116.832 -31.119 -18.206  1.00  0.00           C  
ATOM   1500  H   LEU A 109     117.394 -30.209 -14.039  1.00  0.00           H  
ATOM   1501  HA  LEU A 109     115.439 -30.016 -16.088  1.00  0.00           H  
ATOM   1502 1HB  LEU A 109     117.136 -32.263 -15.002  1.00  0.00           H  
ATOM   1503 2HB  LEU A 109     115.918 -32.587 -16.241  1.00  0.00           H  
ATOM   1504  HG  LEU A 109     118.130 -30.543 -16.597  1.00  0.00           H  
ATOM   1505 1HD1 LEU A 109     119.293 -32.272 -17.894  1.00  0.00           H  
ATOM   1506 2HD1 LEU A 109     119.114 -32.738 -16.185  1.00  0.00           H  
ATOM   1507 3HD1 LEU A 109     118.054 -33.458 -17.422  1.00  0.00           H  
ATOM   1508 1HD2 LEU A 109     117.544 -30.838 -18.980  1.00  0.00           H  
ATOM   1509 2HD2 LEU A 109     116.280 -32.003 -18.525  1.00  0.00           H  
ATOM   1510 3HD2 LEU A 109     116.135 -30.298 -18.036  1.00  0.00           H  
ATOM   1511  N   GLY A 110     114.536 -31.825 -13.483  1.00  0.00           N  
ATOM   1512  CA  GLY A 110     113.368 -32.291 -12.749  1.00  0.00           C  
ATOM   1513  C   GLY A 110     112.368 -31.163 -12.524  1.00  0.00           C  
ATOM   1514  O   GLY A 110     111.163 -31.343 -12.698  1.00  0.00           O  
ATOM   1515  H   GLY A 110     115.452 -31.936 -13.075  1.00  0.00           H  
ATOM   1516 1HA  GLY A 110     112.891 -33.101 -13.303  1.00  0.00           H  
ATOM   1517 2HA  GLY A 110     113.681 -32.700 -11.789  1.00  0.00           H  
ATOM   1518  N   GLU A 111     112.877 -29.999 -12.140  1.00  0.00           N  
ATOM   1519  CA  GLU A 111     112.035 -28.828 -11.924  1.00  0.00           C  
ATOM   1520  C   GLU A 111     111.403 -28.357 -13.228  1.00  0.00           C  
ATOM   1521  O   GLU A 111     110.326 -27.760 -13.227  1.00  0.00           O  
ATOM   1522  CB  GLU A 111     112.851 -27.693 -11.300  1.00  0.00           C  
ATOM   1523  CG  GLU A 111     113.300 -27.954  -9.870  1.00  0.00           C  
ATOM   1524  CD  GLU A 111     114.120 -26.830  -9.300  1.00  0.00           C  
ATOM   1525  OE1 GLU A 111     114.845 -26.213 -10.043  1.00  0.00           O  
ATOM   1526  OE2 GLU A 111     114.021 -26.588  -8.120  1.00  0.00           O1-
ATOM   1527  H   GLU A 111     113.873 -29.920 -11.991  1.00  0.00           H  
ATOM   1528  HA  GLU A 111     111.233 -29.099 -11.236  1.00  0.00           H  
ATOM   1529 1HB  GLU A 111     113.741 -27.511 -11.902  1.00  0.00           H  
ATOM   1530 2HB  GLU A 111     112.259 -26.776 -11.303  1.00  0.00           H  
ATOM   1531 1HG  GLU A 111     112.420 -28.098  -9.244  1.00  0.00           H  
ATOM   1532 2HG  GLU A 111     113.884 -28.872  -9.845  1.00  0.00           H  
ATOM   1533  N   ALA A 112     112.080 -28.626 -14.339  1.00  0.00           N  
ATOM   1534  CA  ALA A 112     111.589 -28.229 -15.651  1.00  0.00           C  
ATOM   1535  C   ALA A 112     110.502 -29.176 -16.144  1.00  0.00           C  
ATOM   1536  O   ALA A 112     109.859 -28.922 -17.166  1.00  0.00           O  
ATOM   1537  CB  ALA A 112     112.734 -28.173 -16.650  1.00  0.00           C  
ATOM   1538  H   ALA A 112     112.958 -29.123 -14.271  1.00  0.00           H  
ATOM   1539  HA  ALA A 112     111.160 -27.228 -15.572  1.00  0.00           H  
ATOM   1540 1HB  ALA A 112     112.352 -27.873 -17.626  1.00  0.00           H  
ATOM   1541 2HB  ALA A 112     113.476 -27.447 -16.313  1.00  0.00           H  
ATOM   1542 3HB  ALA A 112     113.198 -29.155 -16.730  1.00  0.00           H  
ATOM   1543  N   GLY A 113     110.300 -30.267 -15.415  1.00  0.00           N  
ATOM   1544  CA  GLY A 113     109.286 -31.252 -15.773  1.00  0.00           C  
ATOM   1545  C   GLY A 113     109.884 -32.379 -16.605  1.00  0.00           C  
ATOM   1546  O   GLY A 113     109.170 -33.082 -17.320  1.00  0.00           O  
ATOM   1547  H   GLY A 113     110.861 -30.418 -14.587  1.00  0.00           H  
ATOM   1548 1HA  GLY A 113     108.840 -31.660 -14.866  1.00  0.00           H  
ATOM   1549 2HA  GLY A 113     108.488 -30.765 -16.332  1.00  0.00           H  
ATOM   1550  N   ILE A 114     111.200 -32.549 -16.504  1.00  0.00           N  
ATOM   1551  CA  ILE A 114     111.889 -33.621 -17.210  1.00  0.00           C  
ATOM   1552  C   ILE A 114     112.028 -34.857 -16.332  1.00  0.00           C  
ATOM   1553  O   ILE A 114     112.505 -34.776 -15.199  1.00  0.00           O  
ATOM   1554  CB  ILE A 114     113.283 -33.165 -17.680  1.00  0.00           C  
ATOM   1555  CG1 ILE A 114     113.177 -31.866 -18.483  1.00  0.00           C  
ATOM   1556  CG2 ILE A 114     113.950 -34.252 -18.507  1.00  0.00           C  
ATOM   1557  CD1 ILE A 114     112.309 -31.979 -19.716  1.00  0.00           C  
ATOM   1558  H   ILE A 114     111.733 -31.917 -15.924  1.00  0.00           H  
ATOM   1559  HA  ILE A 114     111.302 -33.891 -18.087  1.00  0.00           H  
ATOM   1560  HB  ILE A 114     113.906 -32.949 -16.811  1.00  0.00           H  
ATOM   1561 1HG1 ILE A 114     112.769 -31.079 -17.849  1.00  0.00           H  
ATOM   1562 2HG1 ILE A 114     114.172 -31.549 -18.796  1.00  0.00           H  
ATOM   1563 1HG2 ILE A 114     114.933 -33.914 -18.829  1.00  0.00           H  
ATOM   1564 2HG2 ILE A 114     114.057 -35.154 -17.903  1.00  0.00           H  
ATOM   1565 3HG2 ILE A 114     113.337 -34.473 -19.380  1.00  0.00           H  
ATOM   1566 1HD1 ILE A 114     112.285 -31.020 -20.231  1.00  0.00           H  
ATOM   1567 2HD1 ILE A 114     112.722 -32.738 -20.380  1.00  0.00           H  
ATOM   1568 3HD1 ILE A 114     111.300 -32.260 -19.424  1.00  0.00           H  
ATOM   1569  N   SER A 115     111.609 -36.002 -16.860  1.00  0.00           N  
ATOM   1570  CA  SER A 115     111.597 -37.242 -16.091  1.00  0.00           C  
ATOM   1571  C   SER A 115     113.010 -37.755 -15.850  1.00  0.00           C  
ATOM   1572  O   SER A 115     113.939 -37.416 -16.584  1.00  0.00           O  
ATOM   1573  CB  SER A 115     110.781 -38.297 -16.814  1.00  0.00           C  
ATOM   1574  OG  SER A 115     111.410 -38.688 -18.003  1.00  0.00           O  
ATOM   1575  H   SER A 115     111.293 -36.015 -17.818  1.00  0.00           H  
ATOM   1576  HA  SER A 115     111.135 -37.043 -15.123  1.00  0.00           H  
ATOM   1577 1HB  SER A 115     110.653 -39.163 -16.165  1.00  0.00           H  
ATOM   1578 2HB  SER A 115     109.790 -37.903 -17.034  1.00  0.00           H  
ATOM   1579  HG  SER A 115     111.201 -38.008 -18.648  1.00  0.00           H  
ATOM   1580  N   SER A 116     113.170 -38.573 -14.829  1.00  0.00           N  
ATOM   1581  CA  SER A 116     114.479 -39.096 -14.446  1.00  0.00           C  
ATOM   1582  C   SER A 116     115.078 -39.920 -15.562  1.00  0.00           C  
ATOM   1583  O   SER A 116     116.299 -39.942 -15.744  1.00  0.00           O  
ATOM   1584  CB  SER A 116     114.365 -39.941 -13.192  1.00  0.00           C  
ATOM   1585  OG  SER A 116     113.602 -41.092 -13.430  1.00  0.00           O  
ATOM   1586  H   SER A 116     112.351 -38.849 -14.286  1.00  0.00           H  
ATOM   1587  HA  SER A 116     115.155 -38.237 -14.283  1.00  0.00           H  
ATOM   1588 1HB  SER A 116     115.359 -40.224 -12.852  1.00  0.00           H  
ATOM   1589 2HB  SER A 116     113.903 -39.354 -12.400  1.00  0.00           H  
ATOM   1590  HG  SER A 116     112.854 -41.044 -12.831  1.00  0.00           H  
ATOM   1591  N   GLU A 117     114.229 -40.633 -16.287  1.00  0.00           N  
ATOM   1592  CA  GLU A 117     114.679 -41.390 -17.452  1.00  0.00           C  
ATOM   1593  C   GLU A 117     115.255 -40.471 -18.502  1.00  0.00           C  
ATOM   1594  O   GLU A 117     116.335 -40.739 -19.044  1.00  0.00           O  
ATOM   1595  CB  GLU A 117     113.526 -42.198 -18.052  1.00  0.00           C  
ATOM   1596  CG  GLU A 117     113.915 -43.055 -19.249  1.00  0.00           C  
ATOM   1597  CD  GLU A 117     112.767 -43.864 -19.786  1.00  0.00           C  
ATOM   1598  OE1 GLU A 117     111.696 -43.782 -19.232  1.00  0.00           O  
ATOM   1599  OE2 GLU A 117     112.960 -44.564 -20.751  1.00  0.00           O1-
ATOM   1600  H   GLU A 117     113.250 -40.656 -16.027  1.00  0.00           H  
ATOM   1601  HA  GLU A 117     115.477 -42.087 -17.137  1.00  0.00           H  
ATOM   1602 1HB  GLU A 117     113.108 -42.856 -17.290  1.00  0.00           H  
ATOM   1603 2HB  GLU A 117     112.733 -41.520 -18.369  1.00  0.00           H  
ATOM   1604 1HG  GLU A 117     114.290 -42.407 -20.040  1.00  0.00           H  
ATOM   1605 2HG  GLU A 117     114.719 -43.726 -18.954  1.00  0.00           H  
ATOM   1606  N   GLU A 118     114.550 -39.392 -18.814  1.00  0.00           N  
ATOM   1607  CA  GLU A 118     115.036 -38.397 -19.763  1.00  0.00           C  
ATOM   1608  C   GLU A 118     116.326 -37.756 -19.276  1.00  0.00           C  
ATOM   1609  O   GLU A 118     117.253 -37.528 -20.057  1.00  0.00           O  
ATOM   1610  CB  GLU A 118     113.976 -37.318 -19.998  1.00  0.00           C  
ATOM   1611  CG  GLU A 118     112.767 -37.789 -20.796  1.00  0.00           C  
ATOM   1612  CD  GLU A 118     111.663 -36.767 -20.841  1.00  0.00           C  
ATOM   1613  OE1 GLU A 118     111.073 -36.514 -19.818  1.00  0.00           O  
ATOM   1614  OE2 GLU A 118     111.411 -36.241 -21.898  1.00  0.00           O1-
ATOM   1615  H   GLU A 118     113.651 -39.252 -18.375  1.00  0.00           H  
ATOM   1616  HA  GLU A 118     115.240 -38.897 -20.711  1.00  0.00           H  
ATOM   1617 1HB  GLU A 118     113.618 -36.946 -19.038  1.00  0.00           H  
ATOM   1618 2HB  GLU A 118     114.422 -36.479 -20.530  1.00  0.00           H  
ATOM   1619 1HG  GLU A 118     113.083 -38.011 -21.815  1.00  0.00           H  
ATOM   1620 2HG  GLU A 118     112.387 -38.708 -20.353  1.00  0.00           H  
ATOM   1621  N   ILE A 119     116.384 -37.462 -17.983  1.00  0.00           N  
ATOM   1622  CA  ILE A 119     117.568 -36.856 -17.385  1.00  0.00           C  
ATOM   1623  C   ILE A 119     118.786 -37.756 -17.543  1.00  0.00           C  
ATOM   1624  O   ILE A 119     119.875 -37.288 -17.880  1.00  0.00           O  
ATOM   1625  CB  ILE A 119     117.339 -36.560 -15.892  1.00  0.00           C  
ATOM   1626  CG1 ILE A 119     116.299 -35.449 -15.721  1.00  0.00           C  
ATOM   1627  CG2 ILE A 119     118.647 -36.176 -15.218  1.00  0.00           C  
ATOM   1628  CD1 ILE A 119     115.807 -35.284 -14.301  1.00  0.00           C  
ATOM   1629  H   ILE A 119     115.587 -37.664 -17.397  1.00  0.00           H  
ATOM   1630  HA  ILE A 119     117.769 -35.915 -17.895  1.00  0.00           H  
ATOM   1631  HB  ILE A 119     116.935 -37.446 -15.403  1.00  0.00           H  
ATOM   1632 1HG1 ILE A 119     116.723 -34.500 -16.048  1.00  0.00           H  
ATOM   1633 2HG1 ILE A 119     115.438 -35.656 -16.357  1.00  0.00           H  
ATOM   1634 1HG2 ILE A 119     118.466 -35.969 -14.163  1.00  0.00           H  
ATOM   1635 2HG2 ILE A 119     119.358 -36.997 -15.310  1.00  0.00           H  
ATOM   1636 3HG2 ILE A 119     119.056 -35.286 -15.698  1.00  0.00           H  
ATOM   1637 1HD1 ILE A 119     115.074 -34.479 -14.261  1.00  0.00           H  
ATOM   1638 2HD1 ILE A 119     115.345 -36.213 -13.966  1.00  0.00           H  
ATOM   1639 3HD1 ILE A 119     116.648 -35.041 -13.651  1.00  0.00           H  
ATOM   1640  N   LEU A 120     118.598 -39.048 -17.301  1.00  0.00           N  
ATOM   1641  CA  LEU A 120     119.674 -40.019 -17.451  1.00  0.00           C  
ATOM   1642  C   LEU A 120     120.236 -40.009 -18.867  1.00  0.00           C  
ATOM   1643  O   LEU A 120     121.446 -40.104 -19.066  1.00  0.00           O  
ATOM   1644  CB  LEU A 120     119.168 -41.426 -17.106  1.00  0.00           C  
ATOM   1645  CG  LEU A 120     118.991 -41.720 -15.611  1.00  0.00           C  
ATOM   1646  CD1 LEU A 120     118.153 -42.980 -15.436  1.00  0.00           C  
ATOM   1647  CD2 LEU A 120     120.356 -41.878 -14.960  1.00  0.00           C  
ATOM   1648  H   LEU A 120     117.686 -39.365 -17.006  1.00  0.00           H  
ATOM   1649  HA  LEU A 120     120.477 -39.757 -16.764  1.00  0.00           H  
ATOM   1650 1HB  LEU A 120     118.203 -41.576 -17.589  1.00  0.00           H  
ATOM   1651 2HB  LEU A 120     119.871 -42.156 -17.507  1.00  0.00           H  
ATOM   1652  HG  LEU A 120     118.457 -40.896 -15.138  1.00  0.00           H  
ATOM   1653 1HD1 LEU A 120     118.027 -43.189 -14.374  1.00  0.00           H  
ATOM   1654 2HD1 LEU A 120     117.174 -42.831 -15.895  1.00  0.00           H  
ATOM   1655 3HD1 LEU A 120     118.655 -43.819 -15.915  1.00  0.00           H  
ATOM   1656 1HD2 LEU A 120     120.231 -42.088 -13.897  1.00  0.00           H  
ATOM   1657 2HD2 LEU A 120     120.891 -42.703 -15.431  1.00  0.00           H  
ATOM   1658 3HD2 LEU A 120     120.928 -40.958 -15.084  1.00  0.00           H  
ATOM   1659  N   GLU A 121     119.348 -39.888 -19.850  1.00  0.00           N  
ATOM   1660  CA  GLU A 121     119.754 -39.832 -21.247  1.00  0.00           C  
ATOM   1661  C   GLU A 121     120.458 -38.519 -21.565  1.00  0.00           C  
ATOM   1662  O   GLU A 121     121.428 -38.492 -22.325  1.00  0.00           O  
ATOM   1663  CB  GLU A 121     118.541 -40.006 -22.163  1.00  0.00           C  
ATOM   1664  CG  GLU A 121     117.923 -41.397 -22.130  1.00  0.00           C  
ATOM   1665  CD  GLU A 121     118.865 -42.467 -22.606  1.00  0.00           C  
ATOM   1666  OE1 GLU A 121     119.598 -42.217 -23.533  1.00  0.00           O  
ATOM   1667  OE2 GLU A 121     118.852 -43.536 -22.041  1.00  0.00           O1-
ATOM   1668  H   GLU A 121     118.365 -39.834 -19.620  1.00  0.00           H  
ATOM   1669  HA  GLU A 121     120.453 -40.647 -21.436  1.00  0.00           H  
ATOM   1670 1HB  GLU A 121     117.768 -39.290 -21.883  1.00  0.00           H  
ATOM   1671 2HB  GLU A 121     118.828 -39.792 -23.192  1.00  0.00           H  
ATOM   1672 1HG  GLU A 121     117.620 -41.624 -21.108  1.00  0.00           H  
ATOM   1673 2HG  GLU A 121     117.030 -41.400 -22.754  1.00  0.00           H  
ATOM   1674  N   LEU A 122     119.967 -37.433 -20.977  1.00  0.00           N  
ATOM   1675  CA  LEU A 122     120.572 -36.120 -21.167  1.00  0.00           C  
ATOM   1676  C   LEU A 122     121.961 -36.058 -20.545  1.00  0.00           C  
ATOM   1677  O   LEU A 122     122.878 -35.460 -21.106  1.00  0.00           O  
ATOM   1678  CB  LEU A 122     119.681 -35.034 -20.554  1.00  0.00           C  
ATOM   1679  CG  LEU A 122     118.359 -34.765 -21.286  1.00  0.00           C  
ATOM   1680  CD1 LEU A 122     117.451 -33.920 -20.403  1.00  0.00           C  
ATOM   1681  CD2 LEU A 122     118.643 -34.064 -22.608  1.00  0.00           C  
ATOM   1682  H   LEU A 122     119.154 -37.520 -20.386  1.00  0.00           H  
ATOM   1683  HA  LEU A 122     120.667 -35.935 -22.237  1.00  0.00           H  
ATOM   1684 1HB  LEU A 122     119.440 -35.318 -19.531  1.00  0.00           H  
ATOM   1685 2HB  LEU A 122     120.240 -34.099 -20.528  1.00  0.00           H  
ATOM   1686  HG  LEU A 122     117.852 -35.709 -21.480  1.00  0.00           H  
ATOM   1687 1HD1 LEU A 122     116.511 -33.729 -20.924  1.00  0.00           H  
ATOM   1688 2HD1 LEU A 122     117.248 -34.454 -19.474  1.00  0.00           H  
ATOM   1689 3HD1 LEU A 122     117.939 -32.973 -20.179  1.00  0.00           H  
ATOM   1690 1HD2 LEU A 122     117.703 -33.874 -23.128  1.00  0.00           H  
ATOM   1691 2HD2 LEU A 122     119.149 -33.119 -22.415  1.00  0.00           H  
ATOM   1692 3HD2 LEU A 122     119.280 -34.698 -23.225  1.00  0.00           H  
ATOM   1693  N   LEU A 123     122.110 -36.684 -19.381  1.00  0.00           N  
ATOM   1694  CA  LEU A 123     123.392 -36.712 -18.689  1.00  0.00           C  
ATOM   1695  C   LEU A 123     124.377 -37.637 -19.390  1.00  0.00           C  
ATOM   1696  O   LEU A 123     125.576 -37.367 -19.436  1.00  0.00           O  
ATOM   1697  CB  LEU A 123     123.201 -37.166 -17.236  1.00  0.00           C  
ATOM   1698  CG  LEU A 123     122.454 -36.183 -16.325  1.00  0.00           C  
ATOM   1699  CD1 LEU A 123     122.146 -36.856 -14.995  1.00  0.00           C  
ATOM   1700  CD2 LEU A 123     123.299 -34.935 -16.126  1.00  0.00           C  
ATOM   1701  H   LEU A 123     121.316 -37.146 -18.966  1.00  0.00           H  
ATOM   1702  HA  LEU A 123     123.811 -35.704 -18.690  1.00  0.00           H  
ATOM   1703 1HB  LEU A 123     122.647 -38.103 -17.236  1.00  0.00           H  
ATOM   1704 2HB  LEU A 123     124.181 -37.347 -16.796  1.00  0.00           H  
ATOM   1705  HG  LEU A 123     121.505 -35.908 -16.786  1.00  0.00           H  
ATOM   1706 1HD1 LEU A 123     121.617 -36.158 -14.347  1.00  0.00           H  
ATOM   1707 2HD1 LEU A 123     121.526 -37.735 -15.166  1.00  0.00           H  
ATOM   1708 3HD1 LEU A 123     123.077 -37.157 -14.515  1.00  0.00           H  
ATOM   1709 1HD2 LEU A 123     122.769 -34.234 -15.478  1.00  0.00           H  
ATOM   1710 2HD2 LEU A 123     124.248 -35.207 -15.662  1.00  0.00           H  
ATOM   1711 3HD2 LEU A 123     123.488 -34.464 -17.089  1.00  0.00           H  
ATOM   1712  N   ARG A 124     123.862 -38.737 -19.944  1.00  0.00           N  
ATOM   1713  CA  ARG A 124     124.684 -39.630 -20.757  1.00  0.00           C  
ATOM   1714  C   ARG A 124     125.241 -38.903 -21.958  1.00  0.00           C  
ATOM   1715  O   ARG A 124     126.417 -39.068 -22.291  1.00  0.00           O  
ATOM   1716  CB  ARG A 124     123.877 -40.831 -21.229  1.00  0.00           C  
ATOM   1717  CG  ARG A 124     124.655 -41.838 -22.062  1.00  0.00           C  
ATOM   1718  CD  ARG A 124     123.789 -42.950 -22.528  1.00  0.00           C  
ATOM   1719  NE  ARG A 124     122.737 -42.484 -23.416  1.00  0.00           N  
ATOM   1720  CZ  ARG A 124     122.909 -42.193 -24.720  1.00  0.00           C  
ATOM   1721  NH1 ARG A 124     124.094 -42.326 -25.272  1.00  0.00           N1+
ATOM   1722  NH2 ARG A 124     121.887 -41.774 -25.445  1.00  0.00           N  
ATOM   1723  H   ARG A 124     122.885 -38.957 -19.797  1.00  0.00           H  
ATOM   1724  HA  ARG A 124     125.539 -39.963 -20.141  1.00  0.00           H  
ATOM   1725 1HB  ARG A 124     123.473 -41.359 -20.366  1.00  0.00           H  
ATOM   1726 2HB  ARG A 124     123.032 -40.489 -21.828  1.00  0.00           H  
ATOM   1727 1HG  ARG A 124     125.073 -41.339 -22.936  1.00  0.00           H  
ATOM   1728 2HG  ARG A 124     125.463 -42.259 -21.463  1.00  0.00           H  
ATOM   1729 1HD  ARG A 124     124.393 -43.679 -23.068  1.00  0.00           H  
ATOM   1730 2HD  ARG A 124     123.322 -43.432 -21.670  1.00  0.00           H  
ATOM   1731  HE  ARG A 124     121.809 -42.369 -23.028  1.00  0.00           H  
ATOM   1732 1HH1 ARG A 124     124.876 -42.646 -24.718  1.00  0.00           H  
ATOM   1733 2HH1 ARG A 124     124.224 -42.108 -26.250  1.00  0.00           H  
ATOM   1734 1HH2 ARG A 124     120.974 -41.672 -25.021  1.00  0.00           H  
ATOM   1735 2HH2 ARG A 124     122.016 -41.557 -26.422  1.00  0.00           H  
ATOM   1736  N   ALA A 125     124.398 -38.134 -22.634  1.00  0.00           N  
ATOM   1737  CA  ALA A 125     124.838 -37.327 -23.767  1.00  0.00           C  
ATOM   1738  C   ALA A 125     125.941 -36.359 -23.360  1.00  0.00           C  
ATOM   1739  O   ALA A 125     126.933 -36.201 -24.070  1.00  0.00           O  
ATOM   1740  CB  ALA A 125     123.661 -36.570 -24.365  1.00  0.00           C  
ATOM   1741  H   ALA A 125     123.430 -38.094 -22.349  1.00  0.00           H  
ATOM   1742  HA  ALA A 125     125.233 -37.996 -24.533  1.00  0.00           H  
ATOM   1743 1HB  ALA A 125     124.005 -35.973 -25.211  1.00  0.00           H  
ATOM   1744 2HB  ALA A 125     122.906 -37.276 -24.705  1.00  0.00           H  
ATOM   1745 3HB  ALA A 125     123.231 -35.913 -23.611  1.00  0.00           H  
ATOM   1746  N   ALA A 126     125.763 -35.715 -22.210  1.00  0.00           N  
ATOM   1747  CA  ALA A 126     126.760 -34.789 -21.692  1.00  0.00           C  
ATOM   1748  C   ALA A 126     128.109 -35.473 -21.514  1.00  0.00           C  
ATOM   1749  O   ALA A 126     129.152 -34.912 -21.856  1.00  0.00           O  
ATOM   1750  CB  ALA A 126     126.293 -34.192 -20.372  1.00  0.00           C  
ATOM   1751  H   ALA A 126     124.914 -35.873 -21.686  1.00  0.00           H  
ATOM   1752  HA  ALA A 126     126.881 -33.972 -22.405  1.00  0.00           H  
ATOM   1753 1HB  ALA A 126     127.048 -33.501 -19.995  1.00  0.00           H  
ATOM   1754 2HB  ALA A 126     125.355 -33.656 -20.526  1.00  0.00           H  
ATOM   1755 3HB  ALA A 126     126.138 -34.991 -19.646  1.00  0.00           H  
ATOM   1756  N   HIS A 127     128.082 -36.717 -20.968  1.00  0.00           N  
ATOM   1757  CA  HIS A 127     129.327 -37.469 -20.831  1.00  0.00           C  
ATOM   1758  C   HIS A 127     129.931 -37.772 -22.180  1.00  0.00           C  
ATOM   1759  O   HIS A 127     131.132 -37.544 -22.371  1.00  0.00           O  
ATOM   1760  CB  HIS A 127     129.096 -38.777 -20.069  1.00  0.00           C  
ATOM   1761  CG  HIS A 127     130.340 -39.586 -19.870  1.00  0.00           C  
ATOM   1762  CD2 HIS A 127     130.745 -40.753 -20.424  1.00  0.00           C  
ATOM   1763  ND1 HIS A 127     131.344 -39.204 -19.004  1.00  0.00           N  
ATOM   1764  CE1 HIS A 127     132.312 -40.105 -19.034  1.00  0.00           C  
ATOM   1765  NE2 HIS A 127     131.972 -41.053 -19.889  1.00  0.00           N  
ATOM   1766  H   HIS A 127     127.220 -37.114 -20.666  1.00  0.00           H  
ATOM   1767  HA  HIS A 127     130.049 -36.824 -20.298  1.00  0.00           H  
ATOM   1768 1HB  HIS A 127     128.672 -38.558 -19.088  1.00  0.00           H  
ATOM   1769 2HB  HIS A 127     128.374 -39.390 -20.608  1.00  0.00           H  
ATOM   1770  HD1 HIS A 127     131.323 -38.422 -18.382  1.00  0.00           H  
ATOM   1771  HD2 HIS A 127     130.290 -41.421 -21.156  1.00  0.00           H  
ATOM   1772  HE1 HIS A 127     133.201 -39.985 -18.416  1.00  0.00           H  
ATOM   1773  N   GLU A 128     129.137 -38.279 -23.110  1.00  0.00           N  
ATOM   1774  CA  GLU A 128     129.650 -38.723 -24.400  1.00  0.00           C  
ATOM   1775  C   GLU A 128     130.097 -37.543 -25.253  1.00  0.00           C  
ATOM   1776  O   GLU A 128     131.059 -37.642 -26.014  1.00  0.00           O  
ATOM   1777  CB  GLU A 128     128.587 -39.530 -25.148  1.00  0.00           C  
ATOM   1778  CG  GLU A 128     128.262 -40.878 -24.518  1.00  0.00           C  
ATOM   1779  CD  GLU A 128     127.189 -41.626 -25.259  1.00  0.00           C  
ATOM   1780  OE1 GLU A 128     126.626 -41.072 -26.172  1.00  0.00           O  
ATOM   1781  OE2 GLU A 128     126.932 -42.755 -24.911  1.00  0.00           O1-
ATOM   1782  H   GLU A 128     128.148 -38.357 -22.920  1.00  0.00           H  
ATOM   1783  HA  GLU A 128     130.514 -39.366 -24.227  1.00  0.00           H  
ATOM   1784 1HB  GLU A 128     127.662 -38.954 -25.200  1.00  0.00           H  
ATOM   1785 2HB  GLU A 128     128.918 -39.709 -26.170  1.00  0.00           H  
ATOM   1786 1HG  GLU A 128     129.167 -41.485 -24.500  1.00  0.00           H  
ATOM   1787 2HG  GLU A 128     127.943 -40.719 -23.489  1.00  0.00           H  
ATOM   1788  N   LEU A 129     129.396 -36.423 -25.117  1.00  0.00           N  
ATOM   1789  CA  LEU A 129     129.670 -35.243 -25.930  1.00  0.00           C  
ATOM   1790  C   LEU A 129     130.701 -34.344 -25.263  1.00  0.00           C  
ATOM   1791  O   LEU A 129     131.238 -33.429 -25.887  1.00  0.00           O  
ATOM   1792  CB  LEU A 129     128.378 -34.455 -26.175  1.00  0.00           C  
ATOM   1793  CG  LEU A 129     127.266 -35.213 -26.914  1.00  0.00           C  
ATOM   1794  CD1 LEU A 129     126.020 -34.342 -26.986  1.00  0.00           C  
ATOM   1795  CD2 LEU A 129     127.749 -35.594 -28.304  1.00  0.00           C  
ATOM   1796  H   LEU A 129     128.653 -36.388 -24.436  1.00  0.00           H  
ATOM   1797  HA  LEU A 129     130.074 -35.571 -26.888  1.00  0.00           H  
ATOM   1798 1HB  LEU A 129     127.978 -34.136 -25.214  1.00  0.00           H  
ATOM   1799 2HB  LEU A 129     128.617 -33.566 -26.760  1.00  0.00           H  
ATOM   1800  HG  LEU A 129     127.010 -36.115 -26.358  1.00  0.00           H  
ATOM   1801 1HD1 LEU A 129     125.230 -34.880 -27.510  1.00  0.00           H  
ATOM   1802 2HD1 LEU A 129     125.684 -34.100 -25.978  1.00  0.00           H  
ATOM   1803 3HD1 LEU A 129     126.250 -33.423 -27.523  1.00  0.00           H  
ATOM   1804 1HD2 LEU A 129     126.960 -36.134 -28.829  1.00  0.00           H  
ATOM   1805 2HD2 LEU A 129     128.004 -34.693 -28.862  1.00  0.00           H  
ATOM   1806 3HD2 LEU A 129     128.630 -36.231 -28.222  1.00  0.00           H  
ATOM   1807  N   GLY A 130     130.976 -34.608 -23.990  1.00  0.00           N  
ATOM   1808  CA  GLY A 130     132.007 -33.880 -23.260  1.00  0.00           C  
ATOM   1809  C   GLY A 130     131.514 -32.504 -22.835  1.00  0.00           C  
ATOM   1810  O   GLY A 130     132.252 -31.521 -22.897  1.00  0.00           O  
ATOM   1811  H   GLY A 130     130.457 -35.333 -23.514  1.00  0.00           H  
ATOM   1812 1HA  GLY A 130     132.304 -34.453 -22.380  1.00  0.00           H  
ATOM   1813 2HA  GLY A 130     132.892 -33.775 -23.888  1.00  0.00           H  
ATOM   1814  N   LEU A 131     130.260 -32.438 -22.402  1.00  0.00           N  
ATOM   1815  CA  LEU A 131     129.653 -31.176 -21.997  1.00  0.00           C  
ATOM   1816  C   LEU A 131     129.880 -30.903 -20.516  1.00  0.00           C  
ATOM   1817  O   LEU A 131     129.903 -31.825 -19.702  1.00  0.00           O  
ATOM   1818  CB  LEU A 131     128.148 -31.190 -22.294  1.00  0.00           C  
ATOM   1819  CG  LEU A 131     127.762 -31.384 -23.767  1.00  0.00           C  
ATOM   1820  CD1 LEU A 131     126.249 -31.497 -23.883  1.00  0.00           C  
ATOM   1821  CD2 LEU A 131     128.288 -30.215 -24.586  1.00  0.00           C  
ATOM   1822  H   LEU A 131     129.712 -33.286 -22.350  1.00  0.00           H  
ATOM   1823  HA  LEU A 131     130.114 -30.371 -22.571  1.00  0.00           H  
ATOM   1824 1HB  LEU A 131     127.689 -31.996 -21.723  1.00  0.00           H  
ATOM   1825 2HB  LEU A 131     127.718 -30.247 -21.959  1.00  0.00           H  
ATOM   1826  HG  LEU A 131     128.196 -32.313 -24.138  1.00  0.00           H  
ATOM   1827 1HD1 LEU A 131     125.974 -31.635 -24.930  1.00  0.00           H  
ATOM   1828 2HD1 LEU A 131     125.901 -32.351 -23.304  1.00  0.00           H  
ATOM   1829 3HD1 LEU A 131     125.784 -30.587 -23.504  1.00  0.00           H  
ATOM   1830 1HD2 LEU A 131     128.016 -30.354 -25.633  1.00  0.00           H  
ATOM   1831 2HD2 LEU A 131     127.854 -29.286 -24.216  1.00  0.00           H  
ATOM   1832 3HD2 LEU A 131     129.374 -30.169 -24.498  1.00  0.00           H  
ATOM   1833  N   ASP A 132     130.052 -29.630 -20.176  1.00  0.00           N  
ATOM   1834  CA  ASP A 132     130.269 -29.233 -18.789  1.00  0.00           C  
ATOM   1835  C   ASP A 132     128.951 -28.933 -18.088  1.00  0.00           C  
ATOM   1836  O   ASP A 132     127.894 -28.894 -18.722  1.00  0.00           O  
ATOM   1837  CB  ASP A 132     131.182 -28.004 -18.719  1.00  0.00           C  
ATOM   1838  CG  ASP A 132     130.509 -26.737 -19.231  1.00  0.00           C  
ATOM   1839  OD1 ASP A 132     129.332 -26.781 -19.501  1.00  0.00           O  
ATOM   1840  OD2 ASP A 132     131.177 -25.739 -19.344  1.00  0.00           O1-
ATOM   1841  H   ASP A 132     130.030 -28.920 -20.893  1.00  0.00           H  
ATOM   1842  HA  ASP A 132     130.756 -30.056 -18.265  1.00  0.00           H  
ATOM   1843 1HB  ASP A 132     131.495 -27.843 -17.690  1.00  0.00           H  
ATOM   1844 2HB  ASP A 132     132.080 -28.186 -19.310  1.00  0.00           H  
ATOM   1845  N   PRO A 133     129.016 -28.722 -16.779  1.00  0.00           N  
ATOM   1846  CA  PRO A 133     127.817 -28.561 -15.967  1.00  0.00           C  
ATOM   1847  C   PRO A 133     126.952 -27.415 -16.482  1.00  0.00           C  
ATOM   1848  O   PRO A 133     125.724 -27.479 -16.429  1.00  0.00           O  
ATOM   1849  CB  PRO A 133     128.380 -28.260 -14.574  1.00  0.00           C  
ATOM   1850  CG  PRO A 133     129.667 -29.014 -14.530  1.00  0.00           C  
ATOM   1851  CD  PRO A 133     130.266 -28.809 -15.894  1.00  0.00           C  
ATOM   1852  NV  PRO A 133     129.077 -28.722 -16.762  1.00  0.00           N  
ATOM   1853  HA  PRO A 133     127.235 -29.480 -16.022  1.00  0.00           H  
ATOM   1854 1HB  PRO A 133     128.517 -27.175 -14.450  1.00  0.00           H  
ATOM   1855 2HB  PRO A 133     127.668 -28.585 -13.801  1.00  0.00           H  
ATOM   1856 1HG  PRO A 133     130.306 -28.627 -13.724  1.00  0.00           H  
ATOM   1857 2HG  PRO A 133     129.477 -30.074 -14.305  1.00  0.00           H  
ATOM   1858 1HD  PRO A 133     130.866 -27.887 -15.899  1.00  0.00           H  
ATOM   1859 2HD  PRO A 133     130.889 -29.678 -16.155  1.00  0.00           H  
ATOM   1860  N   ASP A 134     127.602 -26.369 -16.982  1.00  0.00           N  
ATOM   1861  CA  ASP A 134     126.899 -25.174 -17.432  1.00  0.00           C  
ATOM   1862  C   ASP A 134     126.082 -25.454 -18.686  1.00  0.00           C  
ATOM   1863  O   ASP A 134     124.978 -24.937 -18.850  1.00  0.00           O  
ATOM   1864  CB  ASP A 134     127.891 -24.039 -17.703  1.00  0.00           C  
ATOM   1865  CG  ASP A 134     128.501 -23.467 -16.431  1.00  0.00           C  
ATOM   1866  OD1 ASP A 134     127.758 -23.137 -15.537  1.00  0.00           O  
ATOM   1867  OD2 ASP A 134     129.701 -23.368 -16.365  1.00  0.00           O1-
ATOM   1868  H   ASP A 134     128.610 -26.403 -17.051  1.00  0.00           H  
ATOM   1869  HA  ASP A 134     126.216 -24.858 -16.643  1.00  0.00           H  
ATOM   1870 1HB  ASP A 134     128.695 -24.405 -18.342  1.00  0.00           H  
ATOM   1871 2HB  ASP A 134     127.385 -23.236 -18.241  1.00  0.00           H  
ATOM   1872  N   ALA A 135     126.632 -26.279 -19.572  1.00  0.00           N  
ATOM   1873  CA  ALA A 135     125.901 -26.742 -20.745  1.00  0.00           C  
ATOM   1874  C   ALA A 135     124.709 -27.603 -20.348  1.00  0.00           C  
ATOM   1875  O   ALA A 135     123.655 -27.554 -20.982  1.00  0.00           O  
ATOM   1876  CB  ALA A 135     126.826 -27.515 -21.675  1.00  0.00           C  
ATOM   1877  H   ALA A 135     127.582 -26.593 -19.429  1.00  0.00           H  
ATOM   1878  HA  ALA A 135     125.527 -25.871 -21.285  1.00  0.00           H  
ATOM   1879 1HB  ALA A 135     126.266 -27.853 -22.547  1.00  0.00           H  
ATOM   1880 2HB  ALA A 135     127.642 -26.867 -21.996  1.00  0.00           H  
ATOM   1881 3HB  ALA A 135     127.234 -28.375 -21.149  1.00  0.00           H  
ATOM   1882  N   ILE A 136     124.884 -28.394 -19.295  1.00  0.00           N  
ATOM   1883  CA  ILE A 136     123.798 -29.209 -18.759  1.00  0.00           C  
ATOM   1884  C   ILE A 136     122.726 -28.341 -18.113  1.00  0.00           C  
ATOM   1885  O   ILE A 136     121.531 -28.609 -18.250  1.00  0.00           O  
ATOM   1886  CB  ILE A 136     124.327 -30.223 -17.732  1.00  0.00           C  
ATOM   1887  CG1 ILE A 136     125.326 -31.180 -18.390  1.00  0.00           C  
ATOM   1888  CG2 ILE A 136     123.176 -30.999 -17.109  1.00  0.00           C  
ATOM   1889  CD1 ILE A 136     126.105 -32.023 -17.405  1.00  0.00           C  
ATOM   1890  H   ILE A 136     125.789 -28.432 -18.851  1.00  0.00           H  
ATOM   1891  HA  ILE A 136     123.341 -29.758 -19.586  1.00  0.00           H  
ATOM   1892  HB  ILE A 136     124.866 -29.698 -16.944  1.00  0.00           H  
ATOM   1893 1HG1 ILE A 136     124.799 -31.847 -19.069  1.00  0.00           H  
ATOM   1894 2HG1 ILE A 136     126.039 -30.607 -18.983  1.00  0.00           H  
ATOM   1895 1HG2 ILE A 136     123.568 -31.713 -16.385  1.00  0.00           H  
ATOM   1896 2HG2 ILE A 136     122.502 -30.308 -16.607  1.00  0.00           H  
ATOM   1897 3HG2 ILE A 136     122.633 -31.536 -17.888  1.00  0.00           H  
ATOM   1898 1HD1 ILE A 136     126.792 -32.673 -17.948  1.00  0.00           H  
ATOM   1899 2HD1 ILE A 136     126.668 -31.375 -16.736  1.00  0.00           H  
ATOM   1900 3HD1 ILE A 136     125.412 -32.632 -16.823  1.00  0.00           H  
ATOM   1901  N   GLN A 137     123.158 -27.302 -17.407  1.00  0.00           N  
ATOM   1902  CA  GLN A 137     122.239 -26.309 -16.863  1.00  0.00           C  
ATOM   1903  C   GLN A 137     121.436 -25.640 -17.969  1.00  0.00           C  
ATOM   1904  O   GLN A 137     120.243 -25.379 -17.810  1.00  0.00           O  
ATOM   1905  CB  GLN A 137     123.003 -25.253 -16.062  1.00  0.00           C  
ATOM   1906  CG  GLN A 137     122.115 -24.237 -15.364  1.00  0.00           C  
ATOM   1907  CD  GLN A 137     121.248 -24.869 -14.290  1.00  0.00           C  
ATOM   1908  NE2 GLN A 137     119.947 -24.609 -14.354  1.00  0.00           N  
ATOM   1909  OE1 GLN A 137     121.742 -25.582 -13.413  1.00  0.00           O  
ATOM   1910  H   GLN A 137     124.150 -27.198 -17.244  1.00  0.00           H  
ATOM   1911  HA  GLN A 137     121.543 -26.813 -16.192  1.00  0.00           H  
ATOM   1912 1HB  GLN A 137     123.614 -25.742 -15.303  1.00  0.00           H  
ATOM   1913 2HB  GLN A 137     123.678 -24.709 -16.724  1.00  0.00           H  
ATOM   1914 1HG  GLN A 137     122.744 -23.481 -14.893  1.00  0.00           H  
ATOM   1915 2HG  GLN A 137     121.462 -23.773 -16.101  1.00  0.00           H  
ATOM   1916 1HE2 GLN A 137     119.326 -24.998 -13.673  1.00  0.00           H  
ATOM   1917 2HE2 GLN A 137     119.589 -24.026 -15.082  1.00  0.00           H  
ATOM   1918  N   ALA A 138     122.092 -25.364 -19.091  1.00  0.00           N  
ATOM   1919  CA  ALA A 138     121.423 -24.786 -20.249  1.00  0.00           C  
ATOM   1920  C   ALA A 138     120.389 -25.745 -20.823  1.00  0.00           C  
ATOM   1921  O   ALA A 138     119.336 -25.323 -21.303  1.00  0.00           O  
ATOM   1922  CB  ALA A 138     122.442 -24.407 -21.313  1.00  0.00           C  
ATOM   1923  H   ALA A 138     123.083 -25.562 -19.140  1.00  0.00           H  
ATOM   1924  HA  ALA A 138     120.910 -23.879 -19.933  1.00  0.00           H  
ATOM   1925 1HB  ALA A 138     121.928 -23.976 -22.173  1.00  0.00           H  
ATOM   1926 2HB  ALA A 138     123.141 -23.676 -20.905  1.00  0.00           H  
ATOM   1927 3HB  ALA A 138     122.988 -25.294 -21.627  1.00  0.00           H  
ATOM   1928  N   ALA A 139     120.694 -27.037 -20.770  1.00  0.00           N  
ATOM   1929  CA  ALA A 139     119.740 -28.067 -21.169  1.00  0.00           C  
ATOM   1930  C   ALA A 139     118.492 -28.027 -20.294  1.00  0.00           C  
ATOM   1931  O   ALA A 139     117.380 -28.257 -20.773  1.00  0.00           O  
ATOM   1932  CB  ALA A 139     120.386 -29.442 -21.107  1.00  0.00           C  
ATOM   1933  H   ALA A 139     121.610 -27.315 -20.446  1.00  0.00           H  
ATOM   1934  HA  ALA A 139     119.441 -27.879 -22.202  1.00  0.00           H  
ATOM   1935 1HB  ALA A 139     119.661 -30.199 -21.406  1.00  0.00           H  
ATOM   1936 2HB  ALA A 139     121.242 -29.472 -21.781  1.00  0.00           H  
ATOM   1937 3HB  ALA A 139     120.720 -29.642 -20.089  1.00  0.00           H  
ATOM   1938  N   ALA A 140     118.682 -27.739 -19.012  1.00  0.00           N  
ATOM   1939  CA  ALA A 140     117.565 -27.543 -18.097  1.00  0.00           C  
ATOM   1940  C   ALA A 140     116.735 -26.329 -18.493  1.00  0.00           C  
ATOM   1941  O   ALA A 140     115.510 -26.338 -18.377  1.00  0.00           O  
ATOM   1942  CB  ALA A 140     118.070 -27.395 -16.668  1.00  0.00           C  
ATOM   1943  H   ALA A 140     119.626 -27.653 -18.662  1.00  0.00           H  
ATOM   1944  HA  ALA A 140     116.923 -28.425 -18.140  1.00  0.00           H  
ATOM   1945 1HB  ALA A 140     117.225 -27.249 -15.997  1.00  0.00           H  
ATOM   1946 2HB  ALA A 140     118.613 -28.296 -16.379  1.00  0.00           H  
ATOM   1947 3HB  ALA A 140     118.735 -26.535 -16.606  1.00  0.00           H  
ATOM   1948  N   GLN A 141     117.411 -25.285 -18.962  1.00  0.00           N  
ATOM   1949  CA  GLN A 141     116.734 -24.075 -19.413  1.00  0.00           C  
ATOM   1950  C   GLN A 141     115.935 -24.332 -20.684  1.00  0.00           C  
ATOM   1951  O   GLN A 141     114.867 -23.753 -20.886  1.00  0.00           O  
ATOM   1952  CB  GLN A 141     117.746 -22.950 -19.650  1.00  0.00           C  
ATOM   1953  CG  GLN A 141     118.400 -22.426 -18.383  1.00  0.00           C  
ATOM   1954  CD  GLN A 141     119.464 -21.383 -18.671  1.00  0.00           C  
ATOM   1955  NE2 GLN A 141     120.098 -20.879 -17.618  1.00  0.00           N  
ATOM   1956  OE1 GLN A 141     119.714 -21.034 -19.829  1.00  0.00           O  
ATOM   1957  H   GLN A 141     118.418 -25.331 -19.007  1.00  0.00           H  
ATOM   1958  HA  GLN A 141     116.042 -23.754 -18.635  1.00  0.00           H  
ATOM   1959 1HB  GLN A 141     118.534 -23.304 -20.315  1.00  0.00           H  
ATOM   1960 2HB  GLN A 141     117.252 -22.114 -20.144  1.00  0.00           H  
ATOM   1961 1HG  GLN A 141     117.636 -21.970 -17.753  1.00  0.00           H  
ATOM   1962 2HG  GLN A 141     118.871 -23.256 -17.859  1.00  0.00           H  
ATOM   1963 1HE2 GLN A 141     120.809 -20.186 -17.747  1.00  0.00           H  
ATOM   1964 2HE2 GLN A 141     119.864 -21.190 -16.697  1.00  0.00           H  
ATOM   1965  N   LEU A 142     116.457 -25.206 -21.539  1.00  0.00           N  
ATOM   1966  CA  LEU A 142     115.709 -25.684 -22.695  1.00  0.00           C  
ATOM   1967  C   LEU A 142     114.427 -26.387 -22.272  1.00  0.00           C  
ATOM   1968  O   LEU A 142     113.361 -26.157 -22.842  1.00  0.00           O  
ATOM   1969  CB  LEU A 142     116.575 -26.641 -23.526  1.00  0.00           C  
ATOM   1970  CG  LEU A 142     117.646 -25.979 -24.402  1.00  0.00           C  
ATOM   1971  CD1 LEU A 142     118.654 -27.028 -24.852  1.00  0.00           C  
ATOM   1972  CD2 LEU A 142     116.982 -25.311 -25.597  1.00  0.00           C  
ATOM   1973  H   LEU A 142     117.394 -25.545 -21.384  1.00  0.00           H  
ATOM   1974  HA  LEU A 142     115.440 -24.828 -23.313  1.00  0.00           H  
ATOM   1975 1HB  LEU A 142     117.078 -27.329 -22.849  1.00  0.00           H  
ATOM   1976 2HB  LEU A 142     115.923 -27.220 -24.179  1.00  0.00           H  
ATOM   1977  HG  LEU A 142     118.181 -25.229 -23.819  1.00  0.00           H  
ATOM   1978 1HD1 LEU A 142     119.414 -26.557 -25.474  1.00  0.00           H  
ATOM   1979 2HD1 LEU A 142     119.126 -27.476 -23.978  1.00  0.00           H  
ATOM   1980 3HD1 LEU A 142     118.142 -27.801 -25.424  1.00  0.00           H  
ATOM   1981 1HD2 LEU A 142     117.742 -24.840 -26.220  1.00  0.00           H  
ATOM   1982 2HD2 LEU A 142     116.446 -26.060 -26.182  1.00  0.00           H  
ATOM   1983 3HD2 LEU A 142     116.280 -24.554 -25.247  1.00  0.00           H  
ATOM   1984  N   GLY A 143     114.536 -27.249 -21.265  1.00  0.00           N  
ATOM   1985  CA  GLY A 143     113.368 -27.890 -20.677  1.00  0.00           C  
ATOM   1986  C   GLY A 143     112.368 -26.859 -20.168  1.00  0.00           C  
ATOM   1987  O   GLY A 143     111.163 -26.989 -20.381  1.00  0.00           O  
ATOM   1988  H   GLY A 143     115.452 -27.462 -20.897  1.00  0.00           H  
ATOM   1989 1HA  GLY A 143     112.889 -28.528 -21.420  1.00  0.00           H  
ATOM   1990 2HA  GLY A 143     113.681 -28.535 -19.854  1.00  0.00           H  
ATOM   1991  N   GLU A 144     112.877 -25.833 -19.494  1.00  0.00           N  
ATOM   1992  CA  GLU A 144     112.035 -24.758 -18.982  1.00  0.00           C  
ATOM   1993  C   GLU A 144     111.403 -23.965 -20.119  1.00  0.00           C  
ATOM   1994  O   GLU A 144     110.326 -23.391 -19.965  1.00  0.00           O  
ATOM   1995  CB  GLU A 144     112.847 -23.823 -18.085  1.00  0.00           C  
ATOM   1996  CG  GLU A 144     113.297 -24.446 -16.770  1.00  0.00           C  
ATOM   1997  CD  GLU A 144     114.347 -23.634 -16.066  1.00  0.00           C  
ATOM   1998  OE1 GLU A 144     114.802 -22.667 -16.632  1.00  0.00           O  
ATOM   1999  OE2 GLU A 144     114.696 -23.979 -14.962  1.00  0.00           O1-
ATOM   2000  H   GLU A 144     113.873 -25.796 -19.330  1.00  0.00           H  
ATOM   2001  HA  GLU A 144     111.234 -25.199 -18.388  1.00  0.00           H  
ATOM   2002 1HB  GLU A 144     113.738 -23.490 -18.618  1.00  0.00           H  
ATOM   2003 2HB  GLU A 144     112.257 -22.938 -17.850  1.00  0.00           H  
ATOM   2004 1HG  GLU A 144     112.432 -24.547 -16.115  1.00  0.00           H  
ATOM   2005 2HG  GLU A 144     113.688 -25.443 -16.968  1.00  0.00           H  
ATOM   2006  N   ALA A 145     112.080 -23.940 -21.262  1.00  0.00           N  
ATOM   2007  CA  ALA A 145     111.589 -23.214 -22.427  1.00  0.00           C  
ATOM   2008  C   ALA A 145     110.502 -24.002 -23.147  1.00  0.00           C  
ATOM   2009  O   ALA A 145     109.859 -23.493 -24.069  1.00  0.00           O  
ATOM   2010  CB  ALA A 145     112.733 -22.902 -23.380  1.00  0.00           C  
ATOM   2011  H   ALA A 145     112.958 -24.436 -21.326  1.00  0.00           H  
ATOM   2012  HA  ALA A 145     111.160 -22.269 -22.092  1.00  0.00           H  
ATOM   2013 1HB  ALA A 145     112.351 -22.358 -24.244  1.00  0.00           H  
ATOM   2014 2HB  ALA A 145     113.476 -22.287 -22.867  1.00  0.00           H  
ATOM   2015 3HB  ALA A 145     113.196 -23.830 -23.711  1.00  0.00           H  
ATOM   2016  N   GLY A 146     110.300 -25.245 -22.727  1.00  0.00           N  
ATOM   2017  CA  GLY A 146     109.286 -26.104 -23.328  1.00  0.00           C  
ATOM   2018  C   GLY A 146     109.885 -26.977 -24.422  1.00  0.00           C  
ATOM   2019  O   GLY A 146     109.170 -27.471 -25.296  1.00  0.00           O  
ATOM   2020  H   GLY A 146     110.863 -25.604 -21.967  1.00  0.00           H  
ATOM   2021 1HA  GLY A 146     108.840 -26.734 -22.559  1.00  0.00           H  
ATOM   2022 2HA  GLY A 146     108.488 -25.489 -23.742  1.00  0.00           H  
ATOM   2023  N   ILE A 147     111.200 -27.166 -24.370  1.00  0.00           N  
ATOM   2024  CA  ILE A 147     111.889 -28.020 -25.328  1.00  0.00           C  
ATOM   2025  C   ILE A 147     112.028 -29.442 -24.801  1.00  0.00           C  
ATOM   2026  O   ILE A 147     112.505 -29.657 -23.684  1.00  0.00           O  
ATOM   2027  CB  ILE A 147     113.281 -27.455 -25.661  1.00  0.00           C  
ATOM   2028  CG1 ILE A 147     113.181 -25.978 -26.047  1.00  0.00           C  
ATOM   2029  CG2 ILE A 147     113.927 -28.258 -26.781  1.00  0.00           C  
ATOM   2030  CD1 ILE A 147     112.293 -25.717 -27.243  1.00  0.00           C  
ATOM   2031  H   ILE A 147     111.733 -26.707 -23.648  1.00  0.00           H  
ATOM   2032  HA  ILE A 147     111.304 -28.054 -26.247  1.00  0.00           H  
ATOM   2033  HB  ILE A 147     113.917 -27.508 -24.777  1.00  0.00           H  
ATOM   2034 1HG1 ILE A 147     112.792 -25.407 -25.204  1.00  0.00           H  
ATOM   2035 2HG1 ILE A 147     114.175 -25.591 -26.271  1.00  0.00           H  
ATOM   2036 1HG2 ILE A 147     114.911 -27.845 -27.004  1.00  0.00           H  
ATOM   2037 2HG2 ILE A 147     114.031 -29.297 -26.470  1.00  0.00           H  
ATOM   2038 3HG2 ILE A 147     113.300 -28.207 -27.672  1.00  0.00           H  
ATOM   2039 1HD1 ILE A 147     112.274 -24.648 -27.455  1.00  0.00           H  
ATOM   2040 2HD1 ILE A 147     112.686 -26.251 -28.109  1.00  0.00           H  
ATOM   2041 3HD1 ILE A 147     111.283 -26.064 -27.029  1.00  0.00           H  
ATOM   2042  N   SER A 148     111.611 -30.413 -25.607  1.00  0.00           N  
ATOM   2043  CA  SER A 148     111.597 -31.807 -25.185  1.00  0.00           C  
ATOM   2044  C   SER A 148     113.010 -32.367 -25.086  1.00  0.00           C  
ATOM   2045  O   SER A 148     113.939 -31.848 -25.707  1.00  0.00           O  
ATOM   2046  CB  SER A 148     110.781 -32.638 -26.156  1.00  0.00           C  
ATOM   2047  OG  SER A 148     111.408 -32.706 -27.407  1.00  0.00           O  
ATOM   2048  H   SER A 148     111.293 -30.175 -26.536  1.00  0.00           H  
ATOM   2049  HA  SER A 148     111.135 -31.866 -24.197  1.00  0.00           H  
ATOM   2050 1HB  SER A 148     110.653 -33.643 -25.755  1.00  0.00           H  
ATOM   2051 2HB  SER A 148     109.790 -32.200 -26.265  1.00  0.00           H  
ATOM   2052  HG  SER A 148     111.200 -31.883 -27.853  1.00  0.00           H  
ATOM   2053  N   SER A 149     113.168 -33.427 -24.300  1.00  0.00           N  
ATOM   2054  CA  SER A 149     114.479 -34.018 -24.065  1.00  0.00           C  
ATOM   2055  C   SER A 149     115.084 -34.544 -25.362  1.00  0.00           C  
ATOM   2056  O   SER A 149     116.300 -34.504 -25.553  1.00  0.00           O  
ATOM   2057  CB  SER A 149     114.372 -35.141 -23.054  1.00  0.00           C  
ATOM   2058  OG  SER A 149     113.616 -36.206 -23.564  1.00  0.00           O  
ATOM   2059  H   SER A 149     112.358 -33.832 -23.854  1.00  0.00           H  
ATOM   2060  HA  SER A 149     115.141 -33.249 -23.667  1.00  0.00           H  
ATOM   2061 1HB  SER A 149     115.370 -35.492 -22.791  1.00  0.00           H  
ATOM   2062 2HB  SER A 149     113.906 -34.766 -22.142  1.00  0.00           H  
ATOM   2063  HG  SER A 149     112.868 -36.307 -22.971  1.00  0.00           H  
ATOM   2064  N   GLU A 150     114.229 -35.040 -26.250  1.00  0.00           N  
ATOM   2065  CA  GLU A 150     114.663 -35.463 -27.577  1.00  0.00           C  
ATOM   2066  C   GLU A 150     115.258 -34.301 -28.360  1.00  0.00           C  
ATOM   2067  O   GLU A 150     116.335 -34.422 -28.942  1.00  0.00           O  
ATOM   2068  CB  GLU A 150     113.490 -36.067 -28.352  1.00  0.00           C  
ATOM   2069  CG  GLU A 150     113.851 -36.580 -29.739  1.00  0.00           C  
ATOM   2070  CD  GLU A 150     112.686 -37.201 -30.455  1.00  0.00           C  
ATOM   2071  OE1 GLU A 150     111.623 -37.257 -29.883  1.00  0.00           O  
ATOM   2072  OE2 GLU A 150     112.856 -37.623 -31.574  1.00  0.00           O1-
ATOM   2073  H   GLU A 150     113.255 -35.121 -26.002  1.00  0.00           H  
ATOM   2074  HA  GLU A 150     115.432 -36.228 -27.459  1.00  0.00           H  
ATOM   2075 1HB  GLU A 150     113.068 -36.899 -27.787  1.00  0.00           H  
ATOM   2076 2HB  GLU A 150     112.705 -35.317 -28.467  1.00  0.00           H  
ATOM   2077 1HG  GLU A 150     114.229 -35.750 -30.335  1.00  0.00           H  
ATOM   2078 2HG  GLU A 150     114.649 -37.317 -29.646  1.00  0.00           H  
ATOM   2079  N   GLU A 151     114.549 -33.178 -28.372  1.00  0.00           N  
ATOM   2080  CA  GLU A 151     115.035 -31.974 -29.032  1.00  0.00           C  
ATOM   2081  C   GLU A 151     116.326 -31.478 -28.395  1.00  0.00           C  
ATOM   2082  O   GLU A 151     117.253 -31.058 -29.089  1.00  0.00           O  
ATOM   2083  CB  GLU A 151     113.974 -30.871 -28.978  1.00  0.00           C  
ATOM   2084  CG  GLU A 151     112.766 -31.118 -29.869  1.00  0.00           C  
ATOM   2085  CD  GLU A 151     111.660 -30.123 -29.647  1.00  0.00           C  
ATOM   2086  OE1 GLU A 151     111.106 -30.113 -28.573  1.00  0.00           O  
ATOM   2087  OE2 GLU A 151     111.370 -29.375 -30.549  1.00  0.00           O1-
ATOM   2088  H   GLU A 151     113.651 -33.159 -27.910  1.00  0.00           H  
ATOM   2089  HA  GLU A 151     115.240 -32.210 -30.077  1.00  0.00           H  
ATOM   2090 1HB  GLU A 151     113.616 -30.759 -27.956  1.00  0.00           H  
ATOM   2091 2HB  GLU A 151     114.420 -29.922 -29.276  1.00  0.00           H  
ATOM   2092 1HG  GLU A 151     113.080 -31.065 -30.913  1.00  0.00           H  
ATOM   2093 2HG  GLU A 151     112.387 -32.122 -29.683  1.00  0.00           H  
ATOM   2094  N   ILE A 152     116.384 -31.530 -27.067  1.00  0.00           N  
ATOM   2095  CA  ILE A 152     117.568 -31.099 -26.336  1.00  0.00           C  
ATOM   2096  C   ILE A 152     118.786 -31.927 -26.721  1.00  0.00           C  
ATOM   2097  O   ILE A 152     119.875 -31.388 -26.924  1.00  0.00           O  
ATOM   2098  CB  ILE A 152     117.339 -31.197 -24.816  1.00  0.00           C  
ATOM   2099  CG1 ILE A 152     116.300 -30.167 -24.366  1.00  0.00           C  
ATOM   2100  CG2 ILE A 152     118.648 -31.000 -24.067  1.00  0.00           C  
ATOM   2101  CD1 ILE A 152     115.811 -30.373 -22.950  1.00  0.00           C  
ATOM   2102  H   ILE A 152     115.585 -31.878 -26.557  1.00  0.00           H  
ATOM   2103  HA  ILE A 152     117.769 -30.059 -26.584  1.00  0.00           H  
ATOM   2104  HB  ILE A 152     116.936 -32.179 -24.571  1.00  0.00           H  
ATOM   2105 1HG1 ILE A 152     116.726 -29.166 -24.437  1.00  0.00           H  
ATOM   2106 2HG1 ILE A 152     115.438 -30.203 -25.033  1.00  0.00           H  
ATOM   2107 1HG2 ILE A 152     118.469 -31.071 -22.995  1.00  0.00           H  
ATOM   2108 2HG2 ILE A 152     119.359 -31.769 -24.369  1.00  0.00           H  
ATOM   2109 3HG2 ILE A 152     119.057 -30.016 -24.303  1.00  0.00           H  
ATOM   2110 1HD1 ILE A 152     115.076 -29.604 -22.703  1.00  0.00           H  
ATOM   2111 2HD1 ILE A 152     115.348 -31.357 -22.865  1.00  0.00           H  
ATOM   2112 3HD1 ILE A 152     116.650 -30.305 -22.261  1.00  0.00           H  
ATOM   2113  N   LEU A 153     118.597 -33.239 -26.822  1.00  0.00           N  
ATOM   2114  CA  LEU A 153     119.674 -34.139 -27.219  1.00  0.00           C  
ATOM   2115  C   LEU A 153     120.234 -33.759 -28.583  1.00  0.00           C  
ATOM   2116  O   LEU A 153     121.446 -33.803 -28.801  1.00  0.00           O  
ATOM   2117  CB  LEU A 153     119.171 -35.587 -27.253  1.00  0.00           C  
ATOM   2118  CG  LEU A 153     118.931 -36.238 -25.884  1.00  0.00           C  
ATOM   2119  CD1 LEU A 153     118.181 -37.552 -26.070  1.00  0.00           C  
ATOM   2120  CD2 LEU A 153     120.266 -36.466 -25.190  1.00  0.00           C  
ATOM   2121  H   LEU A 153     117.686 -33.621 -26.618  1.00  0.00           H  
ATOM   2122  HA  LEU A 153     120.477 -34.061 -26.487  1.00  0.00           H  
ATOM   2123 1HB  LEU A 153     118.231 -35.616 -27.801  1.00  0.00           H  
ATOM   2124 2HB  LEU A 153     119.899 -36.196 -27.787  1.00  0.00           H  
ATOM   2125  HG  LEU A 153     118.311 -35.584 -25.273  1.00  0.00           H  
ATOM   2126 1HD1 LEU A 153     118.010 -38.014 -25.098  1.00  0.00           H  
ATOM   2127 2HD1 LEU A 153     117.223 -37.356 -26.553  1.00  0.00           H  
ATOM   2128 3HD1 LEU A 153     118.772 -38.222 -26.693  1.00  0.00           H  
ATOM   2129 1HD2 LEU A 153     120.095 -36.929 -24.217  1.00  0.00           H  
ATOM   2130 2HD2 LEU A 153     120.888 -37.121 -25.799  1.00  0.00           H  
ATOM   2131 3HD2 LEU A 153     120.773 -35.511 -25.053  1.00  0.00           H  
ATOM   2132  N   GLU A 154     119.348 -33.389 -29.500  1.00  0.00           N  
ATOM   2133  CA  GLU A 154     119.754 -32.974 -30.838  1.00  0.00           C  
ATOM   2134  C   GLU A 154     120.460 -31.624 -30.803  1.00  0.00           C  
ATOM   2135  O   GLU A 154     121.429 -31.401 -31.529  1.00  0.00           O  
ATOM   2136  CB  GLU A 154     118.541 -32.901 -31.767  1.00  0.00           C  
ATOM   2137  CG  GLU A 154     117.926 -34.252 -32.105  1.00  0.00           C  
ATOM   2138  CD  GLU A 154     118.882 -35.168 -32.819  1.00  0.00           C  
ATOM   2139  OE1 GLU A 154     119.641 -34.690 -33.627  1.00  0.00           O  
ATOM   2140  OE2 GLU A 154     118.853 -36.347 -32.557  1.00  0.00           O1-
ATOM   2141  H   GLU A 154     118.365 -33.396 -29.265  1.00  0.00           H  
ATOM   2142  HA  GLU A 154     120.453 -33.714 -31.232  1.00  0.00           H  
ATOM   2143 1HB  GLU A 154     117.766 -32.288 -31.308  1.00  0.00           H  
ATOM   2144 2HB  GLU A 154     118.826 -32.421 -32.703  1.00  0.00           H  
ATOM   2145 1HG  GLU A 154     117.602 -34.733 -31.182  1.00  0.00           H  
ATOM   2146 2HG  GLU A 154     117.049 -34.095 -32.728  1.00  0.00           H  
ATOM   2147  N   LEU A 155     119.967 -30.727 -29.957  1.00  0.00           N  
ATOM   2148  CA  LEU A 155     120.572 -29.410 -29.797  1.00  0.00           C  
ATOM   2149  C   LEU A 155     121.961 -29.511 -29.182  1.00  0.00           C  
ATOM   2150  O   LEU A 155     122.877 -28.787 -29.569  1.00  0.00           O  
ATOM   2151  CB  LEU A 155     119.682 -28.521 -28.921  1.00  0.00           C  
ATOM   2152  CG  LEU A 155     118.361 -28.066 -29.557  1.00  0.00           C  
ATOM   2153  CD1 LEU A 155     117.501 -27.381 -28.507  1.00  0.00           C  
ATOM   2154  CD2 LEU A 155     118.655 -27.131 -30.721  1.00  0.00           C  
ATOM   2155  H   LEU A 155     119.155 -30.963 -29.406  1.00  0.00           H  
ATOM   2156  HA  LEU A 155     120.667 -28.952 -30.784  1.00  0.00           H  
ATOM   2157 1HB  LEU A 155     119.441 -29.064 -28.008  1.00  0.00           H  
ATOM   2158 2HB  LEU A 155     120.243 -27.626 -28.650  1.00  0.00           H  
ATOM   2159  HG  LEU A 155     117.815 -28.937 -29.921  1.00  0.00           H  
ATOM   2160 1HD1 LEU A 155     116.562 -27.059 -28.958  1.00  0.00           H  
ATOM   2161 2HD1 LEU A 155     117.291 -28.079 -27.696  1.00  0.00           H  
ATOM   2162 3HD1 LEU A 155     118.029 -26.513 -28.112  1.00  0.00           H  
ATOM   2163 1HD2 LEU A 155     117.716 -26.810 -31.173  1.00  0.00           H  
ATOM   2164 2HD2 LEU A 155     119.201 -26.260 -30.360  1.00  0.00           H  
ATOM   2165 3HD2 LEU A 155     119.257 -27.653 -31.466  1.00  0.00           H  
ATOM   2166  N   LEU A 156     122.110 -30.412 -28.218  1.00  0.00           N  
ATOM   2167  CA  LEU A 156     123.392 -30.622 -27.558  1.00  0.00           C  
ATOM   2168  C   LEU A 156     124.377 -31.336 -28.473  1.00  0.00           C  
ATOM   2169  O   LEU A 156     125.576 -31.061 -28.449  1.00  0.00           O  
ATOM   2170  CB  LEU A 156     123.199 -31.438 -26.272  1.00  0.00           C  
ATOM   2171  CG  LEU A 156     122.382 -30.756 -25.168  1.00  0.00           C  
ATOM   2172  CD1 LEU A 156     122.179 -31.726 -24.013  1.00  0.00           C  
ATOM   2173  CD2 LEU A 156     123.102 -29.498 -24.706  1.00  0.00           C  
ATOM   2174  H   LEU A 156     121.316 -30.971 -27.937  1.00  0.00           H  
ATOM   2175  HA  LEU A 156     123.812 -29.649 -27.296  1.00  0.00           H  
ATOM   2176 1HB  LEU A 156     122.698 -32.372 -26.526  1.00  0.00           H  
ATOM   2177 2HB  LEU A 156     124.179 -31.676 -25.859  1.00  0.00           H  
ATOM   2178  HG  LEU A 156     121.398 -30.489 -25.556  1.00  0.00           H  
ATOM   2179 1HD1 LEU A 156     121.597 -31.241 -23.228  1.00  0.00           H  
ATOM   2180 2HD1 LEU A 156     121.645 -32.607 -24.366  1.00  0.00           H  
ATOM   2181 3HD1 LEU A 156     123.148 -32.023 -23.614  1.00  0.00           H  
ATOM   2182 1HD2 LEU A 156     122.521 -29.012 -23.922  1.00  0.00           H  
ATOM   2183 2HD2 LEU A 156     124.084 -29.762 -24.318  1.00  0.00           H  
ATOM   2184 3HD2 LEU A 156     123.217 -28.815 -25.549  1.00  0.00           H  
ATOM   2185  N   ARG A 157     123.862 -32.255 -29.285  1.00  0.00           N  
ATOM   2186  CA  ARG A 157     124.668 -32.913 -30.306  1.00  0.00           C  
ATOM   2187  C   ARG A 157     125.240 -31.904 -31.294  1.00  0.00           C  
ATOM   2188  O   ARG A 157     126.417 -31.964 -31.647  1.00  0.00           O  
ATOM   2189  CB  ARG A 157     123.839 -33.943 -31.060  1.00  0.00           C  
ATOM   2190  CG  ARG A 157     124.594 -34.711 -32.133  1.00  0.00           C  
ATOM   2191  CD  ARG A 157     123.709 -35.655 -32.861  1.00  0.00           C  
ATOM   2192  NE  ARG A 157     122.656 -34.961 -33.586  1.00  0.00           N  
ATOM   2193  CZ  ARG A 157     122.823 -34.348 -34.774  1.00  0.00           C  
ATOM   2194  NH1 ARG A 157     124.003 -34.350 -35.356  1.00  0.00           N1+
ATOM   2195  NH2 ARG A 157     121.801 -33.743 -35.356  1.00  0.00           N  
ATOM   2196  H   ARG A 157     122.888 -32.503 -29.193  1.00  0.00           H  
ATOM   2197  HA  ARG A 157     125.500 -33.423 -29.817  1.00  0.00           H  
ATOM   2198 1HB  ARG A 157     123.434 -34.670 -30.358  1.00  0.00           H  
ATOM   2199 2HB  ARG A 157     122.994 -33.448 -31.542  1.00  0.00           H  
ATOM   2200 1HG  ARG A 157     125.014 -34.009 -32.856  1.00  0.00           H  
ATOM   2201 2HG  ARG A 157     125.401 -35.282 -31.672  1.00  0.00           H  
ATOM   2202 1HD  ARG A 157     124.296 -36.227 -33.577  1.00  0.00           H  
ATOM   2203 2HD  ARG A 157     123.241 -36.335 -32.150  1.00  0.00           H  
ATOM   2204  HE  ARG A 157     121.735 -34.939 -33.171  1.00  0.00           H  
ATOM   2205 1HH1 ARG A 157     124.783 -34.812 -34.911  1.00  0.00           H  
ATOM   2206 2HH1 ARG A 157     124.128 -33.890 -36.246  1.00  0.00           H  
ATOM   2207 1HH2 ARG A 157     120.895 -33.742 -34.909  1.00  0.00           H  
ATOM   2208 2HH2 ARG A 157     121.927 -33.284 -36.245  1.00  0.00           H  
ATOM   2209  N   ALA A 158     124.400 -30.975 -31.735  1.00  0.00           N  
ATOM   2210  CA  ALA A 158     124.838 -29.903 -32.622  1.00  0.00           C  
ATOM   2211  C   ALA A 158     125.941 -29.073 -31.977  1.00  0.00           C  
ATOM   2212  O   ALA A 158     126.933 -28.736 -32.624  1.00  0.00           O  
ATOM   2213  CB  ALA A 158     123.661 -29.017 -33.002  1.00  0.00           C  
ATOM   2214  H   ALA A 158     123.432 -31.011 -31.448  1.00  0.00           H  
ATOM   2215  HA  ALA A 158     125.234 -30.350 -33.534  1.00  0.00           H  
ATOM   2216 1HB  ALA A 158     124.005 -28.220 -33.665  1.00  0.00           H  
ATOM   2217 2HB  ALA A 158     122.906 -29.613 -33.514  1.00  0.00           H  
ATOM   2218 3HB  ALA A 158     123.231 -28.579 -32.103  1.00  0.00           H  
ATOM   2219  N   ALA A 159     125.763 -28.748 -30.702  1.00  0.00           N  
ATOM   2220  CA  ALA A 159     126.760 -27.987 -29.959  1.00  0.00           C  
ATOM   2221  C   ALA A 159     128.109 -28.694 -29.964  1.00  0.00           C  
ATOM   2222  O   ALA A 159     129.150 -28.065 -30.151  1.00  0.00           O  
ATOM   2223  CB  ALA A 159     126.293 -27.754 -28.529  1.00  0.00           C  
ATOM   2224  H   ALA A 159     124.914 -29.036 -30.236  1.00  0.00           H  
ATOM   2225  HA  ALA A 159     126.881 -27.015 -30.438  1.00  0.00           H  
ATOM   2226 1HB  ALA A 159     127.048 -27.186 -27.988  1.00  0.00           H  
ATOM   2227 2HB  ALA A 159     125.355 -27.196 -28.540  1.00  0.00           H  
ATOM   2228 3HB  ALA A 159     126.138 -28.714 -28.036  1.00  0.00           H  
ATOM   2229  N   HIS A 160     128.084 -30.008 -29.761  1.00  0.00           N  
ATOM   2230  CA  HIS A 160     129.297 -30.816 -29.821  1.00  0.00           C  
ATOM   2231  C   HIS A 160     129.938 -30.745 -31.202  1.00  0.00           C  
ATOM   2232  O   HIS A 160     131.130 -30.473 -31.329  1.00  0.00           O  
ATOM   2233  CB  HIS A 160     128.991 -32.275 -29.470  1.00  0.00           C  
ATOM   2234  CG  HIS A 160     130.192 -33.169 -29.519  1.00  0.00           C  
ATOM   2235  CD2 HIS A 160     130.576 -34.097 -30.428  1.00  0.00           C  
ATOM   2236  ND1 HIS A 160     131.165 -33.165 -28.543  1.00  0.00           N  
ATOM   2237  CE1 HIS A 160     132.097 -34.051 -28.849  1.00  0.00           C  
ATOM   2238  NE2 HIS A 160     131.762 -34.628 -29.988  1.00  0.00           N  
ATOM   2239  H   HIS A 160     127.203 -30.457 -29.559  1.00  0.00           H  
ATOM   2240  HA  HIS A 160     130.010 -30.426 -29.092  1.00  0.00           H  
ATOM   2241 1HB  HIS A 160     128.570 -32.326 -28.463  1.00  0.00           H  
ATOM   2242 2HB  HIS A 160     128.245 -32.668 -30.158  1.00  0.00           H  
ATOM   2243  HD1 HIS A 160     131.144 -32.643 -27.689  1.00  0.00           H  
ATOM   2244  HD2 HIS A 160     130.133 -34.447 -31.361  1.00  0.00           H  
ATOM   2245  HE1 HIS A 160     132.958 -34.200 -28.197  1.00  0.00           H  
ATOM   2246  N   GLU A 161     129.137 -30.992 -32.233  1.00  0.00           N  
ATOM   2247  CA  GLU A 161     129.650 -31.087 -33.594  1.00  0.00           C  
ATOM   2248  C   GLU A 161     130.097 -29.726 -34.111  1.00  0.00           C  
ATOM   2249  O   GLU A 161     131.059 -29.626 -34.874  1.00  0.00           O  
ATOM   2250  CB  GLU A 161     128.587 -31.673 -34.525  1.00  0.00           C  
ATOM   2251  CG  GLU A 161     128.251 -33.133 -34.256  1.00  0.00           C  
ATOM   2252  CD  GLU A 161     127.188 -33.669 -35.175  1.00  0.00           C  
ATOM   2253  OE1 GLU A 161     126.783 -32.957 -36.063  1.00  0.00           O  
ATOM   2254  OE2 GLU A 161     126.779 -34.790 -34.989  1.00  0.00           O1-
ATOM   2255  H   GLU A 161     128.148 -31.116 -32.071  1.00  0.00           H  
ATOM   2256  HA  GLU A 161     130.514 -31.753 -33.594  1.00  0.00           H  
ATOM   2257 1HB  GLU A 161     127.667 -31.096 -34.435  1.00  0.00           H  
ATOM   2258 2HB  GLU A 161     128.924 -31.592 -35.559  1.00  0.00           H  
ATOM   2259 1HG  GLU A 161     129.154 -33.731 -34.376  1.00  0.00           H  
ATOM   2260 2HG  GLU A 161     127.916 -33.234 -33.223  1.00  0.00           H  
ATOM   2261  N   LEU A 162     129.396 -28.679 -33.690  1.00  0.00           N  
ATOM   2262  CA  LEU A 162     129.672 -27.329 -34.171  1.00  0.00           C  
ATOM   2263  C   LEU A 162     130.702 -26.633 -33.292  1.00  0.00           C  
ATOM   2264  O   LEU A 162     131.240 -25.587 -33.659  1.00  0.00           O  
ATOM   2265  CB  LEU A 162     128.378 -26.504 -34.205  1.00  0.00           C  
ATOM   2266  CG  LEU A 162     127.267 -27.046 -35.114  1.00  0.00           C  
ATOM   2267  CD1 LEU A 162     126.082 -26.090 -35.093  1.00  0.00           C  
ATOM   2268  CD2 LEU A 162     127.806 -27.217 -36.527  1.00  0.00           C  
ATOM   2269  H   LEU A 162     128.652 -28.822 -33.025  1.00  0.00           H  
ATOM   2270  HA  LEU A 162     130.075 -27.398 -35.182  1.00  0.00           H  
ATOM   2271 1HB  LEU A 162     127.979 -26.444 -33.195  1.00  0.00           H  
ATOM   2272 2HB  LEU A 162     128.619 -25.495 -34.540  1.00  0.00           H  
ATOM   2273  HG  LEU A 162     126.926 -28.010 -34.738  1.00  0.00           H  
ATOM   2274 1HD1 LEU A 162     125.293 -26.476 -35.737  1.00  0.00           H  
ATOM   2275 2HD1 LEU A 162     125.705 -26.002 -34.073  1.00  0.00           H  
ATOM   2276 3HD1 LEU A 162     126.398 -25.112 -35.449  1.00  0.00           H  
ATOM   2277 1HD2 LEU A 162     127.016 -27.603 -37.174  1.00  0.00           H  
ATOM   2278 2HD2 LEU A 162     128.147 -26.252 -36.907  1.00  0.00           H  
ATOM   2279 3HD2 LEU A 162     128.641 -27.918 -36.517  1.00  0.00           H  
ATOM   2280  N   GLY A 163     130.976 -27.219 -32.132  1.00  0.00           N  
ATOM   2281  CA  GLY A 163     132.007 -26.706 -31.240  1.00  0.00           C  
ATOM   2282  C   GLY A 163     131.514 -25.485 -30.472  1.00  0.00           C  
ATOM   2283  O   GLY A 163     132.252 -24.519 -30.279  1.00  0.00           O  
ATOM   2284  H   GLY A 163     130.457 -28.041 -31.862  1.00  0.00           H  
ATOM   2285 1HA  GLY A 163     132.304 -27.484 -30.539  1.00  0.00           H  
ATOM   2286 2HA  GLY A 163     132.892 -26.441 -31.819  1.00  0.00           H  
ATOM   2287  N   LEU A 164     130.260 -25.534 -30.036  1.00  0.00           N  
ATOM   2288  CA  LEU A 164     129.653 -24.417 -29.321  1.00  0.00           C  
ATOM   2289  C   LEU A 164     129.881 -24.538 -27.819  1.00  0.00           C  
ATOM   2290  O   LEU A 164     129.903 -25.640 -27.272  1.00  0.00           O  
ATOM   2291  CB  LEU A 164     128.148 -24.356 -29.612  1.00  0.00           C  
ATOM   2292  CG  LEU A 164     127.761 -24.166 -31.085  1.00  0.00           C  
ATOM   2293  CD1 LEU A 164     126.247 -24.245 -31.228  1.00  0.00           C  
ATOM   2294  CD2 LEU A 164     128.288 -22.827 -31.577  1.00  0.00           C  
ATOM   2295  H   LEU A 164     129.712 -26.365 -30.206  1.00  0.00           H  
ATOM   2296  HA  LEU A 164     130.114 -23.495 -29.666  1.00  0.00           H  
ATOM   2297 1HB  LEU A 164     127.689 -25.281 -29.267  1.00  0.00           H  
ATOM   2298 2HB  LEU A 164     127.719 -23.529 -29.046  1.00  0.00           H  
ATOM   2299  HG  LEU A 164     128.196 -24.968 -31.681  1.00  0.00           H  
ATOM   2300 1HD1 LEU A 164     125.974 -24.111 -32.273  1.00  0.00           H  
ATOM   2301 2HD1 LEU A 164     125.901 -25.220 -30.885  1.00  0.00           H  
ATOM   2302 3HD1 LEU A 164     125.783 -23.463 -30.626  1.00  0.00           H  
ATOM   2303 1HD2 LEU A 164     128.015 -22.691 -32.624  1.00  0.00           H  
ATOM   2304 2HD2 LEU A 164     127.854 -22.023 -30.982  1.00  0.00           H  
ATOM   2305 3HD2 LEU A 164     129.373 -22.803 -31.482  1.00  0.00           H  
ATOM   2306  N   ASP A 165     130.052 -23.397 -27.160  1.00  0.00           N  
ATOM   2307  CA  ASP A 165     130.269 -23.371 -25.718  1.00  0.00           C  
ATOM   2308  C   ASP A 165     128.951 -23.264 -24.964  1.00  0.00           C  
ATOM   2309  O   ASP A 165     127.896 -23.063 -25.565  1.00  0.00           O  
ATOM   2310  CB  ASP A 165     131.181 -22.203 -25.332  1.00  0.00           C  
ATOM   2311  CG  ASP A 165     130.532 -20.845 -25.566  1.00  0.00           C  
ATOM   2312  OD1 ASP A 165     129.341 -20.803 -25.763  1.00  0.00           O  
ATOM   2313  OD2 ASP A 165     131.236 -19.863 -25.545  1.00  0.00           O1-
ATOM   2314  H   ASP A 165     130.030 -22.527 -27.668  1.00  0.00           H  
ATOM   2315  HA  ASP A 165     130.756 -24.304 -25.425  1.00  0.00           H  
ATOM   2316 1HB  ASP A 165     131.450 -22.284 -24.279  1.00  0.00           H  
ATOM   2317 2HB  ASP A 165     132.102 -22.254 -25.911  1.00  0.00           H  
ATOM   2318  N   PRO A 166     129.016 -23.400 -23.644  1.00  0.00           N  
ATOM   2319  CA  PRO A 166     127.817 -23.452 -22.817  1.00  0.00           C  
ATOM   2320  C   PRO A 166     126.953 -22.214 -23.018  1.00  0.00           C  
ATOM   2321  O   PRO A 166     125.724 -22.291 -22.983  1.00  0.00           O  
ATOM   2322  CB  PRO A 166     128.380 -23.523 -21.394  1.00  0.00           C  
ATOM   2323  CG  PRO A 166     129.668 -24.258 -21.547  1.00  0.00           C  
ATOM   2324  CD  PRO A 166     130.265 -23.708 -22.815  1.00  0.00           C  
ATOM   2325  NV  PRO A 166     129.073 -23.404 -23.630  1.00  0.00           N  
ATOM   2326  HA  PRO A 166     127.235 -24.326 -23.108  1.00  0.00           H  
ATOM   2327 1HB  PRO A 166     128.512 -22.509 -20.991  1.00  0.00           H  
ATOM   2328 2HB  PRO A 166     127.668 -24.041 -20.734  1.00  0.00           H  
ATOM   2329 1HG  PRO A 166     130.310 -24.087 -20.669  1.00  0.00           H  
ATOM   2330 2HG  PRO A 166     129.484 -25.341 -21.601  1.00  0.00           H  
ATOM   2331 1HD  PRO A 166     130.861 -22.814 -22.583  1.00  0.00           H  
ATOM   2332 2HD  PRO A 166     130.889 -24.478 -23.292  1.00  0.00           H  
ATOM   2333  N   ASP A 167     127.602 -21.074 -23.231  1.00  0.00           N  
ATOM   2334  CA  ASP A 167     126.898 -19.804 -23.356  1.00  0.00           C  
ATOM   2335  C   ASP A 167     126.082 -19.751 -24.640  1.00  0.00           C  
ATOM   2336  O   ASP A 167     124.978 -19.208 -24.662  1.00  0.00           O  
ATOM   2337  CB  ASP A 167     127.887 -18.636 -23.327  1.00  0.00           C  
ATOM   2338  CG  ASP A 167     128.498 -18.412 -21.949  1.00  0.00           C  
ATOM   2339  OD1 ASP A 167     127.775 -18.474 -20.983  1.00  0.00           O  
ATOM   2340  OD2 ASP A 167     129.681 -18.180 -21.877  1.00  0.00           O1-
ATOM   2341  H   ASP A 167     128.609 -21.089 -23.307  1.00  0.00           H  
ATOM   2342  HA  ASP A 167     126.216 -19.703 -22.511  1.00  0.00           H  
ATOM   2343 1HB  ASP A 167     128.693 -18.822 -24.038  1.00  0.00           H  
ATOM   2344 2HB  ASP A 167     127.381 -17.721 -23.637  1.00  0.00           H  
ATOM   2345  N   CYS A 168     126.632 -20.323 -25.721  1.00  0.00           N  
ATOM   2346  CA  CYS A 168     125.885 -20.468 -26.966  1.00  0.00           C  
ATOM   2347  C   CYS A 168     124.702 -21.390 -26.784  1.00  0.00           C  
ATOM   2348  O   CYS A 168     123.655 -21.182 -27.401  1.00  0.00           O  
ATOM   2349  CB  CYS A 168     126.782 -21.016 -28.077  1.00  0.00           C  
ATOM   2350  SG  CYS A 168     128.153 -19.924 -28.526  1.00  0.00           S  
ATOM   2351  H   CYS A 168     127.582 -20.661 -25.672  1.00  0.00           H  
ATOM   2352  HA  CYS A 168     125.487 -19.476 -27.250  1.00  0.00           H  
ATOM   2353 1HB  CYS A 168     127.200 -21.973 -27.768  1.00  0.00           H  
ATOM   2354 2HB  CYS A 168     126.184 -21.192 -28.972  1.00  0.00           H  
ATOM   2355  HG  CYS A 168     128.940 -20.267 -27.511  1.00  0.00           H  
ATOM   2356  N   ILE A 169     124.882 -22.431 -25.988  1.00  0.00           N  
ATOM   2357  CA  ILE A 169     123.799 -23.357 -25.684  1.00  0.00           C  
ATOM   2358  C   ILE A 169     122.726 -22.687 -24.835  1.00  0.00           C  
ATOM   2359  O   ILE A 169     121.531 -22.909 -25.036  1.00  0.00           O  
ATOM   2360  CB  ILE A 169     124.329 -24.602 -24.953  1.00  0.00           C  
ATOM   2361  CG1 ILE A 169     125.326 -25.357 -25.838  1.00  0.00           C  
ATOM   2362  CG2 ILE A 169     123.181 -25.513 -24.548  1.00  0.00           C  
ATOM   2363  CD1 ILE A 169     126.102 -26.429 -25.108  1.00  0.00           C  
ATOM   2364  H   ILE A 169     125.789 -22.583 -25.570  1.00  0.00           H  
ATOM   2365  HA  ILE A 169     123.341 -23.675 -26.623  1.00  0.00           H  
ATOM   2366  HB  ILE A 169     124.872 -24.297 -24.059  1.00  0.00           H  
ATOM   2367 1HG1 ILE A 169     124.796 -25.824 -26.668  1.00  0.00           H  
ATOM   2368 2HG1 ILE A 169     126.040 -24.652 -26.265  1.00  0.00           H  
ATOM   2369 1HG2 ILE A 169     123.573 -26.389 -24.033  1.00  0.00           H  
ATOM   2370 2HG2 ILE A 169     122.507 -24.971 -23.882  1.00  0.00           H  
ATOM   2371 3HG2 ILE A 169     122.634 -25.828 -25.438  1.00  0.00           H  
ATOM   2372 1HD1 ILE A 169     126.787 -26.918 -25.801  1.00  0.00           H  
ATOM   2373 2HD1 ILE A 169     126.670 -25.978 -24.294  1.00  0.00           H  
ATOM   2374 3HD1 ILE A 169     125.409 -27.165 -24.704  1.00  0.00           H  
ATOM   2375  N   ALA A 170     123.158 -21.866 -23.882  1.00  0.00           N  
ATOM   2376  CA  ALA A 170     122.240 -21.049 -23.100  1.00  0.00           C  
ATOM   2377  C   ALA A 170     121.434 -20.114 -23.995  1.00  0.00           C  
ATOM   2378  O   ALA A 170     120.243 -19.902 -23.775  1.00  0.00           O  
ATOM   2379  CB  ALA A 170     123.003 -20.249 -22.055  1.00  0.00           C  
ATOM   2380  H   ALA A 170     124.150 -21.807 -23.698  1.00  0.00           H  
ATOM   2381  HA  ALA A 170     121.543 -21.708 -22.582  1.00  0.00           H  
ATOM   2382 1HB  ALA A 170     122.304 -19.644 -21.477  1.00  0.00           H  
ATOM   2383 2HB  ALA A 170     123.529 -20.934 -21.386  1.00  0.00           H  
ATOM   2384 3HB  ALA A 170     123.725 -19.601 -22.547  1.00  0.00           H  
ATOM   2385  N   ALA A 171     122.094 -19.559 -25.007  1.00  0.00           N  
ATOM   2386  CA  ALA A 171     121.423 -18.700 -25.977  1.00  0.00           C  
ATOM   2387  C   ALA A 171     120.389 -19.477 -26.779  1.00  0.00           C  
ATOM   2388  O   ALA A 171     119.336 -18.944 -27.134  1.00  0.00           O  
ATOM   2389  CB  ALA A 171     122.440 -18.059 -26.909  1.00  0.00           C  
ATOM   2390  H   ALA A 171     123.083 -19.736 -25.106  1.00  0.00           H  
ATOM   2391  HA  ALA A 171     120.910 -17.905 -25.438  1.00  0.00           H  
ATOM   2392 1HB  ALA A 171     121.925 -17.420 -27.628  1.00  0.00           H  
ATOM   2393 2HB  ALA A 171     123.139 -17.457 -26.327  1.00  0.00           H  
ATOM   2394 3HB  ALA A 171     122.987 -18.836 -27.441  1.00  0.00           H  
ATOM   2395  N   ALA A 172     120.694 -20.739 -27.063  1.00  0.00           N  
ATOM   2396  CA  ALA A 172     119.740 -21.629 -27.714  1.00  0.00           C  
ATOM   2397  C   ALA A 172     118.492 -21.820 -26.861  1.00  0.00           C  
ATOM   2398  O   ALA A 172     117.381 -21.915 -27.383  1.00  0.00           O  
ATOM   2399  CB  ALA A 172     120.389 -22.972 -28.012  1.00  0.00           C  
ATOM   2400  H   ALA A 172     121.609 -21.090 -26.822  1.00  0.00           H  
ATOM   2401  HA  ALA A 172     119.441 -21.182 -28.664  1.00  0.00           H  
ATOM   2402 1HB  ALA A 172     119.665 -23.625 -28.499  1.00  0.00           H  
ATOM   2403 2HB  ALA A 172     121.245 -22.825 -28.669  1.00  0.00           H  
ATOM   2404 3HB  ALA A 172     120.721 -23.429 -27.082  1.00  0.00           H  
ATOM   2405  N   ALA A 173     118.682 -21.871 -25.548  1.00  0.00           N  
ATOM   2406  CA  ALA A 173     117.564 -21.920 -24.612  1.00  0.00           C  
ATOM   2407  C   ALA A 173     116.735 -20.645 -24.680  1.00  0.00           C  
ATOM   2408  O   ALA A 173     115.510 -20.681 -24.570  1.00  0.00           O  
ATOM   2409  CB  ALA A 173     118.069 -22.149 -23.195  1.00  0.00           C  
ATOM   2410  H   ALA A 173     119.626 -21.879 -25.186  1.00  0.00           H  
ATOM   2411  HA  ALA A 173     116.924 -22.760 -24.882  1.00  0.00           H  
ATOM   2412 1HB  ALA A 173     117.221 -22.180 -22.509  1.00  0.00           H  
ATOM   2413 2HB  ALA A 173     118.609 -23.094 -23.150  1.00  0.00           H  
ATOM   2414 3HB  ALA A 173     118.734 -21.335 -22.911  1.00  0.00           H  
ATOM   2415  N   ASP A 174     117.411 -19.513 -24.863  1.00  0.00           N  
ATOM   2416  CA  ASP A 174     116.734 -18.229 -24.986  1.00  0.00           C  
ATOM   2417  C   ASP A 174     115.935 -18.148 -26.279  1.00  0.00           C  
ATOM   2418  O   ASP A 174     114.867 -17.534 -26.325  1.00  0.00           O  
ATOM   2419  CB  ASP A 174     117.746 -17.082 -24.932  1.00  0.00           C  
ATOM   2420  CG  ASP A 174     118.206 -16.764 -23.515  1.00  0.00           C  
ATOM   2421  OD1 ASP A 174     117.391 -16.341 -22.729  1.00  0.00           O  
ATOM   2422  OD2 ASP A 174     119.365 -16.945 -23.234  1.00  0.00           O1-
ATOM   2423  H   ASP A 174     118.418 -19.547 -24.919  1.00  0.00           H  
ATOM   2424  HA  ASP A 174     116.041 -18.121 -24.149  1.00  0.00           H  
ATOM   2425 1HB  ASP A 174     118.619 -17.338 -25.533  1.00  0.00           H  
ATOM   2426 2HB  ASP A 174     117.302 -16.185 -25.364  1.00  0.00           H  
ATOM   2427  N   LEU A 175     116.457 -18.771 -27.331  1.00  0.00           N  
ATOM   2428  CA  LEU A 175     115.710 -18.935 -28.572  1.00  0.00           C  
ATOM   2429  C   LEU A 175     114.427 -19.723 -28.344  1.00  0.00           C  
ATOM   2430  O   LEU A 175     113.363 -19.352 -28.838  1.00  0.00           O  
ATOM   2431  CB  LEU A 175     116.576 -19.647 -29.620  1.00  0.00           C  
ATOM   2432  CG  LEU A 175     117.647 -18.782 -30.297  1.00  0.00           C  
ATOM   2433  CD1 LEU A 175     118.655 -19.681 -30.999  1.00  0.00           C  
ATOM   2434  CD2 LEU A 175     116.984 -17.829 -31.281  1.00  0.00           C  
ATOM   2435  H   LEU A 175     117.396 -19.138 -27.268  1.00  0.00           H  
ATOM   2436  HA  LEU A 175     115.440 -17.948 -28.946  1.00  0.00           H  
ATOM   2437 1HB  LEU A 175     117.080 -20.485 -29.142  1.00  0.00           H  
ATOM   2438 2HB  LEU A 175     115.924 -20.038 -30.400  1.00  0.00           H  
ATOM   2439  HG  LEU A 175     118.182 -18.208 -29.540  1.00  0.00           H  
ATOM   2440 1HD1 LEU A 175     119.417 -19.065 -31.481  1.00  0.00           H  
ATOM   2441 2HD1 LEU A 175     119.128 -20.337 -30.270  1.00  0.00           H  
ATOM   2442 3HD1 LEU A 175     118.146 -20.280 -31.752  1.00  0.00           H  
ATOM   2443 1HD2 LEU A 175     117.746 -17.215 -31.761  1.00  0.00           H  
ATOM   2444 2HD2 LEU A 175     116.450 -18.403 -32.038  1.00  0.00           H  
ATOM   2445 3HD2 LEU A 175     116.281 -17.188 -30.749  1.00  0.00           H  
ATOM   2446  N   GLY A 176     114.538 -20.816 -27.595  1.00  0.00           N  
ATOM   2447  CA  GLY A 176     113.368 -21.590 -27.193  1.00  0.00           C  
ATOM   2448  C   GLY A 176     112.370 -20.723 -26.436  1.00  0.00           C  
ATOM   2449  O   GLY A 176     111.163 -20.792 -26.676  1.00  0.00           O  
ATOM   2450  H   GLY A 176     115.452 -21.117 -27.296  1.00  0.00           H  
ATOM   2451 1HA  GLY A 176     112.889 -22.012 -28.076  1.00  0.00           H  
ATOM   2452 2HA  GLY A 176     113.681 -22.423 -26.567  1.00  0.00           H  
ATOM   2453  N   GLN A 177     112.877 -19.906 -25.518  1.00  0.00           N  
ATOM   2454  CA  GLN A 177     112.035 -19.002 -24.747  1.00  0.00           C  
ATOM   2455  C   GLN A 177     111.405 -17.940 -25.640  1.00  0.00           C  
ATOM   2456  O   GLN A 177     110.325 -17.425 -25.341  1.00  0.00           O  
ATOM   2457  CB  GLN A 177     112.844 -18.333 -23.633  1.00  0.00           C  
ATOM   2458  CG  GLN A 177     113.278 -19.279 -22.525  1.00  0.00           C  
ATOM   2459  CD  GLN A 177     114.116 -18.587 -21.467  1.00  0.00           C  
ATOM   2460  NE2 GLN A 177     115.353 -19.040 -21.304  1.00  0.00           N  
ATOM   2461  OE1 GLN A 177     113.656 -17.654 -20.804  1.00  0.00           O  
ATOM   2462  H   GLN A 177     113.873 -19.913 -25.351  1.00  0.00           H  
ATOM   2463  HA  GLN A 177     111.234 -19.580 -24.287  1.00  0.00           H  
ATOM   2464 1HB  GLN A 177     113.740 -17.879 -24.056  1.00  0.00           H  
ATOM   2465 2HB  GLN A 177     112.255 -17.536 -23.181  1.00  0.00           H  
ATOM   2466 1HG  GLN A 177     112.391 -19.690 -22.043  1.00  0.00           H  
ATOM   2467 2HG  GLN A 177     113.873 -20.084 -22.960  1.00  0.00           H  
ATOM   2468 1HE2 GLN A 177     115.955 -18.623 -20.621  1.00  0.00           H  
ATOM   2469 2HE2 GLN A 177     115.687 -19.800 -21.864  1.00  0.00           H  
ATOM   2470  N   ALA A 178     112.080 -17.620 -26.737  1.00  0.00           N  
ATOM   2471  CA  ALA A 178     111.587 -16.618 -27.675  1.00  0.00           C  
ATOM   2472  C   ALA A 178     110.502 -17.192 -28.575  1.00  0.00           C  
ATOM   2473  O   ALA A 178     109.861 -16.463 -29.332  1.00  0.00           O  
ATOM   2474  CB  ALA A 178     112.733 -16.069 -28.512  1.00  0.00           C  
ATOM   2475  H   ALA A 178     112.958 -18.081 -26.927  1.00  0.00           H  
ATOM   2476  HA  ALA A 178     111.160 -15.792 -27.106  1.00  0.00           H  
ATOM   2477 1HB  ALA A 178     112.351 -15.322 -29.207  1.00  0.00           H  
ATOM   2478 2HB  ALA A 178     113.476 -15.609 -27.860  1.00  0.00           H  
ATOM   2479 3HB  ALA A 178     113.196 -16.880 -29.073  1.00  0.00           H  
ATOM   2480  N   GLY A 179     110.300 -18.503 -28.488  1.00  0.00           N  
ATOM   2481  CA  GLY A 179     109.286 -19.176 -29.292  1.00  0.00           C  
ATOM   2482  C   GLY A 179     109.885 -19.736 -30.575  1.00  0.00           C  
ATOM   2483  O   GLY A 179     109.172 -19.986 -31.547  1.00  0.00           O  
ATOM   2484  H   GLY A 179     110.861 -19.045 -27.850  1.00  0.00           H  
ATOM   2485 1HA  GLY A 179     108.840 -19.983 -28.711  1.00  0.00           H  
ATOM   2486 2HA  GLY A 179     108.490 -18.474 -29.534  1.00  0.00           H  
ATOM   2487  N   ILE A 180     111.200 -19.932 -30.574  1.00  0.00           N  
ATOM   2488  CA  ILE A 180     111.891 -20.508 -31.721  1.00  0.00           C  
ATOM   2489  C   ILE A 180     112.030 -22.019 -31.579  1.00  0.00           C  
ATOM   2490  O   ILE A 180     112.505 -22.514 -30.558  1.00  0.00           O  
ATOM   2491  CB  ILE A 180     113.283 -19.877 -31.897  1.00  0.00           C  
ATOM   2492  CG1 ILE A 180     113.184 -18.350 -31.884  1.00  0.00           C  
ATOM   2493  CG2 ILE A 180     113.929 -20.361 -33.186  1.00  0.00           C  
ATOM   2494  CD1 ILE A 180     112.297 -17.787 -32.971  1.00  0.00           C  
ATOM   2495  H   ILE A 180     111.734 -19.675 -29.757  1.00  0.00           H  
ATOM   2496  HA  ILE A 180     111.304 -20.305 -32.616  1.00  0.00           H  
ATOM   2497  HB  ILE A 180     113.918 -20.157 -31.056  1.00  0.00           H  
ATOM   2498 1HG1 ILE A 180     112.795 -18.018 -30.922  1.00  0.00           H  
ATOM   2499 2HG1 ILE A 180     114.179 -17.918 -32.000  1.00  0.00           H  
ATOM   2500 1HG2 ILE A 180     114.912 -19.905 -33.295  1.00  0.00           H  
ATOM   2501 2HG2 ILE A 180     114.033 -21.444 -33.156  1.00  0.00           H  
ATOM   2502 3HG2 ILE A 180     113.302 -20.080 -34.034  1.00  0.00           H  
ATOM   2503 1HD1 ILE A 180     112.276 -16.699 -32.898  1.00  0.00           H  
ATOM   2504 2HD1 ILE A 180     112.689 -18.077 -33.947  1.00  0.00           H  
ATOM   2505 3HD1 ILE A 180     111.286 -18.177 -32.855  1.00  0.00           H  
ATOM   2506  N   SER A 181     111.611 -22.747 -32.608  1.00  0.00           N  
ATOM   2507  CA  SER A 181     111.599 -24.203 -32.562  1.00  0.00           C  
ATOM   2508  C   SER A 181     113.012 -24.769 -32.611  1.00  0.00           C  
ATOM   2509  O   SER A 181     113.939 -24.108 -33.076  1.00  0.00           O  
ATOM   2510  CB  SER A 181     110.783 -24.754 -33.714  1.00  0.00           C  
ATOM   2511  OG  SER A 181     111.417 -24.511 -34.941  1.00  0.00           O  
ATOM   2512  H   SER A 181     111.293 -22.277 -33.444  1.00  0.00           H  
ATOM   2513  HA  SER A 181     111.135 -24.517 -31.625  1.00  0.00           H  
ATOM   2514 1HB  SER A 181     110.642 -25.827 -33.581  1.00  0.00           H  
ATOM   2515 2HB  SER A 181     109.795 -24.293 -33.715  1.00  0.00           H  
ATOM   2516  HG  SER A 181     111.260 -23.585 -35.140  1.00  0.00           H  
ATOM   2517  N   SER A 182     113.168 -25.996 -32.127  1.00  0.00           N  
ATOM   2518  CA  SER A 182     114.481 -26.628 -32.054  1.00  0.00           C  
ATOM   2519  C   SER A 182     115.087 -26.801 -33.442  1.00  0.00           C  
ATOM   2520  O   SER A 182     116.301 -26.713 -33.614  1.00  0.00           O  
ATOM   2521  CB  SER A 182     114.373 -27.974 -31.367  1.00  0.00           C  
ATOM   2522  OG  SER A 182     113.622 -28.873 -32.134  1.00  0.00           O  
ATOM   2523  H   SER A 182     112.358 -26.504 -31.799  1.00  0.00           H  
ATOM   2524  HA  SER A 182     115.141 -25.989 -31.469  1.00  0.00           H  
ATOM   2525 1HB  SER A 182     115.372 -28.381 -31.202  1.00  0.00           H  
ATOM   2526 2HB  SER A 182     113.908 -27.848 -30.390  1.00  0.00           H  
ATOM   2527  HG  SER A 182     112.872 -29.124 -31.590  1.00  0.00           H  
ATOM   2528  N   SER A 183     114.231 -27.049 -34.428  1.00  0.00           N  
ATOM   2529  CA  SER A 183     114.665 -27.117 -35.819  1.00  0.00           C  
ATOM   2530  C   SER A 183     115.259 -25.792 -36.276  1.00  0.00           C  
ATOM   2531  O   SER A 183     116.338 -25.757 -36.869  1.00  0.00           O  
ATOM   2532  CB  SER A 183     113.498 -27.493 -36.712  1.00  0.00           C  
ATOM   2533  OG  SER A 183     113.894 -27.554 -38.055  1.00  0.00           O  
ATOM   2534  H   SER A 183     113.255 -27.192 -34.208  1.00  0.00           H  
ATOM   2535  HA  SER A 183     115.435 -27.884 -35.904  1.00  0.00           H  
ATOM   2536 1HB  SER A 183     113.101 -28.461 -36.403  1.00  0.00           H  
ATOM   2537 2HB  SER A 183     112.701 -26.762 -36.598  1.00  0.00           H  
ATOM   2538  HG  SER A 183     113.156 -27.943 -38.531  1.00  0.00           H  
ATOM   2539  N   GLU A 184     114.550 -24.702 -35.996  1.00  0.00           N  
ATOM   2540  CA  GLU A 184     115.036 -23.366 -36.321  1.00  0.00           C  
ATOM   2541  C   GLU A 184     116.328 -23.055 -35.578  1.00  0.00           C  
ATOM   2542  O   GLU A 184     117.253 -22.468 -36.140  1.00  0.00           O  
ATOM   2543  CB  GLU A 184     113.976 -22.315 -35.986  1.00  0.00           C  
ATOM   2544  CG  GLU A 184     112.802 -22.276 -36.954  1.00  0.00           C  
ATOM   2545  CD  GLU A 184     111.656 -21.444 -36.449  1.00  0.00           C  
ATOM   2546  OE1 GLU A 184     111.201 -21.691 -35.358  1.00  0.00           O  
ATOM   2547  OE2 GLU A 184     111.234 -20.559 -37.155  1.00  0.00           O1-
ATOM   2548  H   GLU A 184     113.653 -24.803 -35.544  1.00  0.00           H  
ATOM   2549  HA  GLU A 184     115.241 -23.327 -37.393  1.00  0.00           H  
ATOM   2550 1HB  GLU A 184     113.580 -22.504 -34.988  1.00  0.00           H  
ATOM   2551 2HB  GLU A 184     114.434 -21.327 -35.975  1.00  0.00           H  
ATOM   2552 1HG  GLU A 184     113.142 -21.867 -37.905  1.00  0.00           H  
ATOM   2553 2HG  GLU A 184     112.455 -23.294 -37.130  1.00  0.00           H  
ATOM   2554  N   ILE A 185     116.385 -23.451 -34.310  1.00  0.00           N  
ATOM   2555  CA  ILE A 185     117.569 -23.221 -33.491  1.00  0.00           C  
ATOM   2556  C   ILE A 185     118.788 -23.921 -34.078  1.00  0.00           C  
ATOM   2557  O   ILE A 185     119.876 -23.350 -34.134  1.00  0.00           O  
ATOM   2558  CB  ILE A 185     117.343 -23.708 -32.048  1.00  0.00           C  
ATOM   2559  CG1 ILE A 185     116.302 -22.832 -31.346  1.00  0.00           C  
ATOM   2560  CG2 ILE A 185     118.653 -23.708 -31.275  1.00  0.00           C  
ATOM   2561  CD1 ILE A 185     115.814 -23.397 -30.032  1.00  0.00           C  
ATOM   2562  H   ILE A 185     115.588 -23.917 -33.904  1.00  0.00           H  
ATOM   2563  HA  ILE A 185     117.771 -22.152 -33.462  1.00  0.00           H  
ATOM   2564  HB  ILE A 185     116.942 -24.721 -32.065  1.00  0.00           H  
ATOM   2565 1HG1 ILE A 185     116.726 -21.846 -31.157  1.00  0.00           H  
ATOM   2566 2HG1 ILE A 185     115.439 -22.697 -31.999  1.00  0.00           H  
ATOM   2567 1HG2 ILE A 185     118.475 -24.055 -30.257  1.00  0.00           H  
ATOM   2568 2HG2 ILE A 185     119.364 -24.372 -31.764  1.00  0.00           H  
ATOM   2569 3HG2 ILE A 185     119.059 -22.698 -31.248  1.00  0.00           H  
ATOM   2570 1HD1 ILE A 185     115.080 -22.721 -29.595  1.00  0.00           H  
ATOM   2571 2HD1 ILE A 185     115.354 -24.371 -30.203  1.00  0.00           H  
ATOM   2572 3HD1 ILE A 185     116.655 -23.507 -29.349  1.00  0.00           H  
ATOM   2573  N   THR A 186     118.600 -25.161 -34.514  1.00  0.00           N  
ATOM   2574  CA  THR A 186     119.674 -25.930 -35.130  1.00  0.00           C  
ATOM   2575  C   THR A 186     120.236 -25.210 -36.350  1.00  0.00           C  
ATOM   2576  O   THR A 186     121.447 -25.193 -36.570  1.00  0.00           O  
ATOM   2577  CB  THR A 186     119.191 -27.334 -35.535  1.00  0.00           C  
ATOM   2578  CG2 THR A 186     120.320 -28.123 -36.179  1.00  0.00           C  
ATOM   2579  OG1 THR A 186     118.726 -28.035 -34.373  1.00  0.00           O  
ATOM   2580  H   THR A 186     117.688 -25.585 -34.416  1.00  0.00           H  
ATOM   2581  HA  THR A 186     120.480 -26.045 -34.402  1.00  0.00           H  
ATOM   2582  HB  THR A 186     118.367 -27.246 -36.242  1.00  0.00           H  
ATOM   2583  HG1 THR A 186     117.894 -27.653 -34.082  1.00  0.00           H  
ATOM   2584 1HG2 THR A 186     119.960 -29.112 -36.459  1.00  0.00           H  
ATOM   2585 2HG2 THR A 186     120.668 -27.599 -37.070  1.00  0.00           H  
ATOM   2586 3HG2 THR A 186     121.143 -28.223 -35.473  1.00  0.00           H  
ATOM   2587  N   ALA A 187     119.349 -24.616 -37.140  1.00  0.00           N  
ATOM   2588  CA  ALA A 187     119.756 -23.869 -38.325  1.00  0.00           C  
ATOM   2589  C   ALA A 187     120.461 -22.572 -37.942  1.00  0.00           C  
ATOM   2590  O   ALA A 187     121.429 -22.168 -38.586  1.00  0.00           O  
ATOM   2591  CB  ALA A 187     118.549 -23.576 -39.205  1.00  0.00           C  
ATOM   2592  H   ALA A 187     118.366 -24.683 -36.914  1.00  0.00           H  
ATOM   2593  HA  ALA A 187     120.454 -24.479 -38.894  1.00  0.00           H  
ATOM   2594 1HB  ALA A 187     118.869 -23.017 -40.086  1.00  0.00           H  
ATOM   2595 2HB  ALA A 187     118.090 -24.513 -39.517  1.00  0.00           H  
ATOM   2596 3HB  ALA A 187     117.826 -22.985 -38.645  1.00  0.00           H  
ATOM   2597  N   LEU A 188     119.968 -21.925 -36.891  1.00  0.00           N  
ATOM   2598  CA  LEU A 188     120.573 -20.693 -36.397  1.00  0.00           C  
ATOM   2599  C   LEU A 188     121.962 -20.952 -35.829  1.00  0.00           C  
ATOM   2600  O   LEU A 188     122.880 -20.151 -36.016  1.00  0.00           O  
ATOM   2601  CB  LEU A 188     119.684 -20.061 -35.319  1.00  0.00           C  
ATOM   2602  CG  LEU A 188     118.345 -19.495 -35.810  1.00  0.00           C  
ATOM   2603  CD1 LEU A 188     117.506 -19.063 -34.614  1.00  0.00           C  
ATOM   2604  CD2 LEU A 188     118.602 -18.324 -36.748  1.00  0.00           C  
ATOM   2605  H   LEU A 188     119.155 -22.297 -36.421  1.00  0.00           H  
ATOM   2606  HA  LEU A 188     120.668 -19.997 -37.231  1.00  0.00           H  
ATOM   2607 1HB  LEU A 188     119.468 -20.812 -34.562  1.00  0.00           H  
ATOM   2608 2HB  LEU A 188     120.234 -19.247 -34.847  1.00  0.00           H  
ATOM   2609  HG  LEU A 188     117.794 -20.271 -36.341  1.00  0.00           H  
ATOM   2610 1HD1 LEU A 188     116.556 -18.661 -34.963  1.00  0.00           H  
ATOM   2611 2HD1 LEU A 188     117.323 -19.923 -33.971  1.00  0.00           H  
ATOM   2612 3HD1 LEU A 188     118.041 -18.297 -34.053  1.00  0.00           H  
ATOM   2613 1HD2 LEU A 188     117.650 -17.923 -37.097  1.00  0.00           H  
ATOM   2614 2HD2 LEU A 188     119.151 -17.547 -36.218  1.00  0.00           H  
ATOM   2615 3HD2 LEU A 188     119.188 -18.665 -37.603  1.00  0.00           H  
ATOM   2616  N   LEU A 189     122.112 -22.072 -35.130  1.00  0.00           N  
ATOM   2617  CA  LEU A 189     123.393 -22.445 -34.547  1.00  0.00           C  
ATOM   2618  C   LEU A 189     124.378 -22.897 -35.617  1.00  0.00           C  
ATOM   2619  O   LEU A 189     125.578 -22.638 -35.522  1.00  0.00           O  
ATOM   2620  CB  LEU A 189     123.199 -23.563 -33.517  1.00  0.00           C  
ATOM   2621  CG  LEU A 189     122.384 -23.188 -32.273  1.00  0.00           C  
ATOM   2622  CD1 LEU A 189     122.182 -24.423 -31.405  1.00  0.00           C  
ATOM   2623  CD2 LEU A 189     123.106 -22.092 -31.504  1.00  0.00           C  
ATOM   2624  H   LEU A 189     121.316 -22.683 -35.004  1.00  0.00           H  
ATOM   2625  HA  LEU A 189     123.812 -21.573 -34.042  1.00  0.00           H  
ATOM   2626 1HB  LEU A 189     122.697 -24.399 -34.001  1.00  0.00           H  
ATOM   2627 2HB  LEU A 189     124.179 -23.901 -33.179  1.00  0.00           H  
ATOM   2628  HG  LEU A 189     121.401 -22.831 -32.576  1.00  0.00           H  
ATOM   2629 1HD1 LEU A 189     121.602 -24.157 -30.521  1.00  0.00           H  
ATOM   2630 2HD1 LEU A 189     121.645 -25.184 -31.973  1.00  0.00           H  
ATOM   2631 3HD1 LEU A 189     123.150 -24.815 -31.098  1.00  0.00           H  
ATOM   2632 1HD2 LEU A 189     122.526 -21.825 -30.619  1.00  0.00           H  
ATOM   2633 2HD2 LEU A 189     124.090 -22.449 -31.198  1.00  0.00           H  
ATOM   2634 3HD2 LEU A 189     123.222 -21.216 -32.141  1.00  0.00           H  
ATOM   2635  N   LEU A 190     123.862 -23.575 -36.639  1.00  0.00           N  
ATOM   2636  CA  LEU A 190     124.669 -23.947 -37.796  1.00  0.00           C  
ATOM   2637  C   LEU A 190     125.240 -22.715 -38.487  1.00  0.00           C  
ATOM   2638  O   LEU A 190     126.418 -22.684 -38.846  1.00  0.00           O  
ATOM   2639  CB  LEU A 190     123.829 -24.755 -38.791  1.00  0.00           C  
ATOM   2640  CG  LEU A 190     123.669 -26.246 -38.470  1.00  0.00           C  
ATOM   2641  CD1 LEU A 190     122.481 -26.809 -39.238  1.00  0.00           C  
ATOM   2642  CD2 LEU A 190     124.951 -26.984 -38.829  1.00  0.00           C  
ATOM   2643  H   LEU A 190     122.888 -23.838 -36.615  1.00  0.00           H  
ATOM   2644  HA  LEU A 190     125.497 -24.568 -37.454  1.00  0.00           H  
ATOM   2645 1HB  LEU A 190     122.832 -24.319 -38.840  1.00  0.00           H  
ATOM   2646 2HB  LEU A 190     124.286 -24.677 -39.777  1.00  0.00           H  
ATOM   2647  HG  LEU A 190     123.466 -26.370 -37.406  1.00  0.00           H  
ATOM   2648 1HD1 LEU A 190     122.366 -27.869 -39.009  1.00  0.00           H  
ATOM   2649 2HD1 LEU A 190     121.574 -26.275 -38.947  1.00  0.00           H  
ATOM   2650 3HD1 LEU A 190     122.647 -26.684 -40.307  1.00  0.00           H  
ATOM   2651 1HD2 LEU A 190     124.836 -28.043 -38.599  1.00  0.00           H  
ATOM   2652 2HD2 LEU A 190     125.152 -26.863 -39.894  1.00  0.00           H  
ATOM   2653 3HD2 LEU A 190     125.780 -26.575 -38.254  1.00  0.00           H  
ATOM   2654  N   ALA A 191     124.400 -21.703 -38.674  1.00  0.00           N  
ATOM   2655  CA  ALA A 191     124.839 -20.439 -39.253  1.00  0.00           C  
ATOM   2656  C   ALA A 191     125.944 -19.804 -38.416  1.00  0.00           C  
ATOM   2657  O   ALA A 191     126.936 -19.311 -38.952  1.00  0.00           O  
ATOM   2658  CB  ALA A 191     123.664 -19.482 -39.392  1.00  0.00           C  
ATOM   2659  H   ALA A 191     123.432 -21.811 -38.406  1.00  0.00           H  
ATOM   2660  HA  ALA A 191     125.247 -20.644 -40.243  1.00  0.00           H  
ATOM   2661 1HB  ALA A 191     124.008 -18.545 -39.827  1.00  0.00           H  
ATOM   2662 2HB  ALA A 191     122.909 -19.927 -40.040  1.00  0.00           H  
ATOM   2663 3HB  ALA A 191     123.234 -19.291 -38.412  1.00  0.00           H  
ATOM   2664  N   ALA A 192     125.764 -19.821 -37.099  1.00  0.00           N  
ATOM   2665  CA  ALA A 192     126.763 -19.278 -36.183  1.00  0.00           C  
ATOM   2666  C   ALA A 192     128.110 -19.958 -36.373  1.00  0.00           C  
ATOM   2667  O   ALA A 192     129.152 -19.303 -36.391  1.00  0.00           O  
ATOM   2668  CB  ALA A 192     126.295 -19.422 -34.744  1.00  0.00           C  
ATOM   2669  H   ALA A 192     124.917 -20.218 -36.723  1.00  0.00           H  
ATOM   2670  HA  ALA A 192     126.889 -18.219 -36.410  1.00  0.00           H  
ATOM   2671 1HB  ALA A 192     127.049 -19.013 -34.073  1.00  0.00           H  
ATOM   2672 2HB  ALA A 192     125.358 -18.881 -34.610  1.00  0.00           H  
ATOM   2673 3HB  ALA A 192     126.139 -20.475 -34.516  1.00  0.00           H  
ATOM   2674  N   ALA A 193     128.087 -21.279 -36.516  1.00  0.00           N  
ATOM   2675  CA  ALA A 193     129.298 -22.045 -36.783  1.00  0.00           C  
ATOM   2676  C   ALA A 193     129.938 -21.620 -38.099  1.00  0.00           C  
ATOM   2677  O   ALA A 193     131.132 -21.327 -38.152  1.00  0.00           O  
ATOM   2678  CB  ALA A 193     128.989 -23.536 -36.802  1.00  0.00           C  
ATOM   2679  H   ALA A 193     127.205 -21.766 -36.437  1.00  0.00           H  
ATOM   2680  HA  ALA A 193     130.023 -21.868 -35.991  1.00  0.00           H  
ATOM   2681 1HB  ALA A 193     129.903 -24.094 -37.003  1.00  0.00           H  
ATOM   2682 2HB  ALA A 193     128.584 -23.836 -35.835  1.00  0.00           H  
ATOM   2683 3HB  ALA A 193     128.258 -23.746 -37.580  1.00  0.00           H  
ATOM   2684  N   ALA A 194     129.139 -21.592 -39.159  1.00  0.00           N  
ATOM   2685  CA  ALA A 194     129.650 -21.331 -40.500  1.00  0.00           C  
ATOM   2686  C   ALA A 194     130.098 -19.883 -40.646  1.00  0.00           C  
ATOM   2687  O   ALA A 194     131.014 -19.580 -41.412  1.00  0.00           O  
ATOM   2688  CB  ALA A 194     128.596 -21.667 -41.545  1.00  0.00           C  
ATOM   2689  H   ALA A 194     128.149 -21.753 -39.033  1.00  0.00           H  
ATOM   2690  HA  ALA A 194     130.516 -21.972 -40.670  1.00  0.00           H  
ATOM   2691 1HB  ALA A 194     128.994 -21.466 -42.540  1.00  0.00           H  
ATOM   2692 2HB  ALA A 194     128.328 -22.720 -41.465  1.00  0.00           H  
ATOM   2693 3HB  ALA A 194     127.712 -21.054 -41.378  1.00  0.00           H  
ATOM   2694  N   ILE A 195     129.483 -18.984 -39.935  1.00  0.00           N  
ATOM   2695  CA  ILE A 195     129.972 -17.612 -39.903  1.00  0.00           C  
ATOM   2696  C   ILE A 195     131.340 -17.530 -39.232  1.00  0.00           C  
ATOM   2697  O   ILE A 195     132.243 -16.852 -39.723  1.00  0.00           O  
ATOM   2698  CB  ILE A 195     128.983 -16.692 -39.167  1.00  0.00           C  
ATOM   2699  CG1 ILE A 195     127.722 -16.479 -40.009  1.00  0.00           C  
ATOM   2700  CG2 ILE A 195     129.637 -15.360 -38.837  1.00  0.00           C  
ATOM   2701  CD1 ILE A 195     126.573 -15.862 -39.246  1.00  0.00           C  
ATOM   2702  H   ILE A 195     128.661 -19.226 -39.400  1.00  0.00           H  
ATOM   2703  HA  ILE A 195     130.071 -17.255 -40.929  1.00  0.00           H  
ATOM   2704  HB  ILE A 195     128.665 -17.168 -38.239  1.00  0.00           H  
ATOM   2705 1HG1 ILE A 195     127.956 -15.835 -40.856  1.00  0.00           H  
ATOM   2706 2HG1 ILE A 195     127.387 -17.436 -40.411  1.00  0.00           H  
ATOM   2707 1HG2 ILE A 195     128.924 -14.720 -38.317  1.00  0.00           H  
ATOM   2708 2HG2 ILE A 195     130.504 -15.528 -38.200  1.00  0.00           H  
ATOM   2709 3HG2 ILE A 195     129.955 -14.872 -39.760  1.00  0.00           H  
ATOM   2710 1HD1 ILE A 195     125.717 -15.743 -39.911  1.00  0.00           H  
ATOM   2711 2HD1 ILE A 195     126.299 -16.509 -38.412  1.00  0.00           H  
ATOM   2712 3HD1 ILE A 195     126.873 -14.886 -38.863  1.00  0.00           H  
ATOM   2713  N   GLU A 196     131.483 -18.227 -38.110  1.00  0.00           N  
ATOM   2714  CA  GLU A 196     132.752 -18.269 -37.393  1.00  0.00           C  
ATOM   2715  C   GLU A 196     133.858 -18.845 -38.267  1.00  0.00           C  
ATOM   2716  O   GLU A 196     134.943 -18.269 -38.369  1.00  0.00           O  
ATOM   2717  CB  GLU A 196     132.616 -19.100 -36.115  1.00  0.00           C  
ATOM   2718  CG  GLU A 196     133.896 -19.213 -35.299  1.00  0.00           C  
ATOM   2719  CD  GLU A 196     133.724 -20.039 -34.054  1.00  0.00           C  
ATOM   2720  OE1 GLU A 196     132.604 -20.294 -33.684  1.00  0.00           O  
ATOM   2721  OE2 GLU A 196     134.715 -20.414 -33.473  1.00  0.00           O1-
ATOM   2722  H   GLU A 196     130.694 -18.737 -37.743  1.00  0.00           H  
ATOM   2723  HA  GLU A 196     133.035 -17.249 -37.128  1.00  0.00           H  
ATOM   2724 1HB  GLU A 196     131.849 -18.661 -35.476  1.00  0.00           H  
ATOM   2725 2HB  GLU A 196     132.292 -20.108 -36.369  1.00  0.00           H  
ATOM   2726 1HG  GLU A 196     134.670 -19.666 -35.918  1.00  0.00           H  
ATOM   2727 2HG  GLU A 196     134.227 -18.213 -35.022  1.00  0.00           H  
ATOM   2728  N   LEU A 197     133.580 -19.980 -38.896  1.00  0.00           N  
ATOM   2729  CA  LEU A 197     134.559 -20.648 -39.744  1.00  0.00           C  
ATOM   2730  C   LEU A 197     134.917 -19.791 -40.951  1.00  0.00           C  
ATOM   2731  O   LEU A 197     136.064 -19.782 -41.398  1.00  0.00           O  
ATOM   2732  CB  LEU A 197     134.017 -22.004 -40.215  1.00  0.00           C  
ATOM   2733  CG  LEU A 197     133.837 -23.064 -39.121  1.00  0.00           C  
ATOM   2734  CD1 LEU A 197     133.002 -24.216 -39.663  1.00  0.00           C  
ATOM   2735  CD2 LEU A 197     135.203 -23.551 -38.657  1.00  0.00           C  
ATOM   2736  H   LEU A 197     132.665 -20.394 -38.782  1.00  0.00           H  
ATOM   2737  HA  LEU A 197     135.470 -20.801 -39.164  1.00  0.00           H  
ATOM   2738 1HB  LEU A 197     133.049 -21.845 -40.685  1.00  0.00           H  
ATOM   2739 2HB  LEU A 197     134.698 -22.410 -40.962  1.00  0.00           H  
ATOM   2740  HG  LEU A 197     133.300 -22.631 -38.278  1.00  0.00           H  
ATOM   2741 1HD1 LEU A 197     132.875 -24.969 -38.885  1.00  0.00           H  
ATOM   2742 2HD1 LEU A 197     132.024 -23.844 -39.971  1.00  0.00           H  
ATOM   2743 3HD1 LEU A 197     133.507 -24.660 -40.520  1.00  0.00           H  
ATOM   2744 1HD2 LEU A 197     135.075 -24.304 -37.879  1.00  0.00           H  
ATOM   2745 2HD2 LEU A 197     135.741 -23.987 -39.499  1.00  0.00           H  
ATOM   2746 3HD2 LEU A 197     135.771 -22.710 -38.257  1.00  0.00           H  
ATOM   2747  N   ALA A 198     133.931 -19.074 -41.472  1.00  0.00           N  
ATOM   2748  CA  ALA A 198     134.156 -18.154 -42.582  1.00  0.00           C  
ATOM   2749  C   ALA A 198     135.106 -17.032 -42.186  1.00  0.00           C  
ATOM   2750  O   ALA A 198     135.977 -16.640 -42.964  1.00  0.00           O  
ATOM   2751  CB  ALA A 198     132.833 -17.578 -43.070  1.00  0.00           C  
ATOM   2752  H   ALA A 198     133.000 -19.164 -41.093  1.00  0.00           H  
ATOM   2753  HA  ALA A 198     134.620 -18.708 -43.400  1.00  0.00           H  
ATOM   2754 1HB  ALA A 198     133.017 -16.896 -43.900  1.00  0.00           H  
ATOM   2755 2HB  ALA A 198     132.186 -18.389 -43.407  1.00  0.00           H  
ATOM   2756 3HB  ALA A 198     132.347 -17.041 -42.257  1.00  0.00           H  
ATOM   2757  N   LYS A 199     134.934 -16.520 -40.974  1.00  0.00           N  
ATOM   2758  CA  LYS A 199     135.814 -15.484 -40.450  1.00  0.00           C  
ATOM   2759  C   LYS A 199     137.231 -16.008 -40.248  1.00  0.00           C  
ATOM   2760  O   LYS A 199     138.208 -15.317 -40.535  1.00  0.00           O  
ATOM   2761  CB  LYS A 199     135.266 -14.933 -39.131  1.00  0.00           C  
ATOM   2762  CG  LYS A 199     134.035 -14.046 -39.283  1.00  0.00           C  
ATOM   2763  CD  LYS A 199     133.533 -13.562 -37.931  1.00  0.00           C  
ATOM   2764  CE  LYS A 199     132.344 -12.626 -38.086  1.00  0.00           C  
ATOM   2765  NZ  LYS A 199     131.821 -12.170 -36.770  1.00  0.00           N1+
ATOM   2766  H   LYS A 199     134.177 -16.859 -40.399  1.00  0.00           H  
ATOM   2767  HA  LYS A 199     135.863 -14.671 -41.175  1.00  0.00           H  
ATOM   2768 1HB  LYS A 199     135.002 -15.760 -38.473  1.00  0.00           H  
ATOM   2769 2HB  LYS A 199     136.038 -14.348 -38.631  1.00  0.00           H  
ATOM   2770 1HG  LYS A 199     134.283 -13.183 -39.901  1.00  0.00           H  
ATOM   2771 2HG  LYS A 199     133.241 -14.608 -39.776  1.00  0.00           H  
ATOM   2772 1HD  LYS A 199     133.236 -14.418 -37.326  1.00  0.00           H  
ATOM   2773 2HD  LYS A 199     134.335 -13.034 -37.414  1.00  0.00           H  
ATOM   2774 1HE  LYS A 199     132.641 -11.752 -38.666  1.00  0.00           H  
ATOM   2775 2HE  LYS A 199     131.545 -13.137 -38.622  1.00  0.00           H  
ATOM   2776 1HZ  LYS A 199     131.033 -11.554 -36.915  1.00  0.00           H  
ATOM   2777 2HZ  LYS A 199     131.524 -12.971 -36.229  1.00  0.00           H  
ATOM   2778 3HZ  LYS A 199     132.547 -11.678 -36.271  1.00  0.00           H  
ATOM   2779  N   ARG A 200     137.335 -17.237 -39.755  1.00  0.00           N  
ATOM   2780  CA  ARG A 200     138.630 -17.861 -39.520  1.00  0.00           C  
ATOM   2781  C   ARG A 200     139.338 -18.173 -40.833  1.00  0.00           C  
ATOM   2782  O   ARG A 200     140.549 -17.995 -40.953  1.00  0.00           O  
ATOM   2783  CB  ARG A 200     138.470 -19.146 -38.717  1.00  0.00           C  
ATOM   2784  CG  ARG A 200     138.062 -18.945 -37.265  1.00  0.00           C  
ATOM   2785  CD  ARG A 200     137.946 -20.238 -36.544  1.00  0.00           C  
ATOM   2786  NE  ARG A 200     137.439 -20.062 -35.193  1.00  0.00           N  
ATOM   2787  CZ  ARG A 200     138.191 -19.700 -34.136  1.00  0.00           C  
ATOM   2788  NH1 ARG A 200     139.478 -19.478 -34.288  1.00  0.00           N1+
ATOM   2789  NH2 ARG A 200     137.632 -19.565 -32.943  1.00  0.00           N  
ATOM   2790  H   ARG A 200     136.493 -17.755 -39.536  1.00  0.00           H  
ATOM   2791  HA  ARG A 200     139.256 -17.163 -38.964  1.00  0.00           H  
ATOM   2792 1HB  ARG A 200     137.717 -19.776 -39.186  1.00  0.00           H  
ATOM   2793 2HB  ARG A 200     139.410 -19.697 -38.722  1.00  0.00           H  
ATOM   2794 1HG  ARG A 200     138.811 -18.335 -36.759  1.00  0.00           H  
ATOM   2795 2HG  ARG A 200     137.095 -18.442 -37.226  1.00  0.00           H  
ATOM   2796 1HD  ARG A 200     137.264 -20.894 -37.081  1.00  0.00           H  
ATOM   2797 2HD  ARG A 200     138.927 -20.708 -36.481  1.00  0.00           H  
ATOM   2798  HE  ARG A 200     136.453 -20.223 -35.037  1.00  0.00           H  
ATOM   2799 1HH1 ARG A 200     139.903 -19.581 -35.197  1.00  0.00           H  
ATOM   2800 2HH1 ARG A 200     140.041 -19.207 -33.495  1.00  0.00           H  
ATOM   2801 1HH2 ARG A 200     136.644 -19.735 -32.827  1.00  0.00           H  
ATOM   2802 2HH2 ARG A 200     138.194 -19.294 -32.152  1.00  0.00           H  
ATOM   2803  N   ALA A 201     138.575 -18.637 -41.815  1.00  0.00           N  
ATOM   2804  CA  ALA A 201     139.131 -18.994 -43.113  1.00  0.00           C  
ATOM   2805  C   ALA A 201     139.542 -17.753 -43.897  1.00  0.00           C  
ATOM   2806  O   ALA A 201     138.920 -16.697 -43.776  1.00  0.00           O  
ATOM   2807  CB  ALA A 201     138.128 -19.815 -43.912  1.00  0.00           C  
ATOM   2808  H   ALA A 201     137.583 -18.746 -41.658  1.00  0.00           H  
ATOM   2809  HA  ALA A 201     140.025 -19.595 -42.955  1.00  0.00           H  
ATOM   2810 1HB  ALA A 201     138.559 -20.075 -44.881  1.00  0.00           H  
ATOM   2811 2HB  ALA A 201     137.889 -20.728 -43.366  1.00  0.00           H  
ATOM   2812 3HB  ALA A 201     137.220 -19.235 -44.063  1.00  0.00           H  
ATOM   2813  N   ASP A 202     140.591 -17.888 -44.700  1.00  0.00           N  
ATOM   2814  CA  ASP A 202     141.007 -16.821 -45.602  1.00  0.00           C  
ATOM   2815  C   ASP A 202     140.733 -17.188 -47.054  1.00  0.00           C  
ATOM   2816  O   ASP A 202     141.153 -16.485 -47.973  1.00  0.00           O  
ATOM   2817  CB  ASP A 202     142.494 -16.512 -45.420  1.00  0.00           C  
ATOM   2818  CG  ASP A 202     143.382 -17.729 -45.639  1.00  0.00           C  
ATOM   2819  OD1 ASP A 202     142.867 -18.821 -45.657  1.00  0.00           O  
ATOM   2820  OD2 ASP A 202     144.569 -17.556 -45.786  1.00  0.00           O1-
ATOM   2821  H   ASP A 202     141.114 -18.751 -44.686  1.00  0.00           H  
ATOM   2822  HA  ASP A 202     140.427 -15.928 -45.371  1.00  0.00           H  
ATOM   2823 1HB  ASP A 202     142.794 -15.733 -46.120  1.00  0.00           H  
ATOM   2824 2HB  ASP A 202     142.667 -16.132 -44.411  1.00  0.00           H  
ATOM   2825  N   ASP A 203     140.022 -18.293 -47.255  1.00  0.00           N  
ATOM   2826  CA  ASP A 203     139.718 -18.773 -48.597  1.00  0.00           C  
ATOM   2827  C   ASP A 203     138.443 -18.133 -49.135  1.00  0.00           C  
ATOM   2828  O   ASP A 203     137.365 -18.304 -48.569  1.00  0.00           O  
ATOM   2829  CB  ASP A 203     139.573 -20.297 -48.601  1.00  0.00           C  
ATOM   2830  CG  ASP A 203     139.358 -20.868 -49.997  1.00  0.00           C  
ATOM   2831  OD1 ASP A 203     139.278 -20.100 -50.925  1.00  0.00           O  
ATOM   2832  OD2 ASP A 203     139.278 -22.067 -50.120  1.00  0.00           O1-
ATOM   2833  H   ASP A 203     139.687 -18.815 -46.457  1.00  0.00           H  
ATOM   2834  HA  ASP A 203     140.535 -18.491 -49.261  1.00  0.00           H  
ATOM   2835 1HB  ASP A 203     140.468 -20.749 -48.172  1.00  0.00           H  
ATOM   2836 2HB  ASP A 203     138.729 -20.584 -47.972  1.00  0.00           H  
ATOM   2837  N   LYS A 204     138.576 -17.396 -50.232  1.00  0.00           N  
ATOM   2838  CA  LYS A 204     137.451 -16.668 -50.808  1.00  0.00           C  
ATOM   2839  C   LYS A 204     136.349 -17.619 -51.255  1.00  0.00           C  
ATOM   2840  O   LYS A 204     135.174 -17.254 -51.279  1.00  0.00           O  
ATOM   2841  CB  LYS A 204     137.917 -15.810 -51.986  1.00  0.00           C  
ATOM   2842  CG  LYS A 204     138.339 -16.605 -53.214  1.00  0.00           C  
ATOM   2843  CD  LYS A 204     138.776 -15.685 -54.345  1.00  0.00           C  
ATOM   2844  CE  LYS A 204     139.261 -16.479 -55.548  1.00  0.00           C  
ATOM   2845  NZ  LYS A 204     138.175 -17.298 -56.149  1.00  0.00           N1+
ATOM   2846  H   LYS A 204     139.479 -17.338 -50.679  1.00  0.00           H  
ATOM   2847  HA  LYS A 204     137.040 -16.019 -50.034  1.00  0.00           H  
ATOM   2848 1HB  LYS A 204     137.113 -15.136 -52.284  1.00  0.00           H  
ATOM   2849 2HB  LYS A 204     138.762 -15.196 -51.678  1.00  0.00           H  
ATOM   2850 1HG  LYS A 204     139.167 -17.265 -52.954  1.00  0.00           H  
ATOM   2851 2HG  LYS A 204     137.503 -17.215 -53.558  1.00  0.00           H  
ATOM   2852 1HD  LYS A 204     137.938 -15.057 -54.648  1.00  0.00           H  
ATOM   2853 2HD  LYS A 204     139.583 -15.041 -53.997  1.00  0.00           H  
ATOM   2854 1HE  LYS A 204     139.643 -15.793 -56.304  1.00  0.00           H  
ATOM   2855 2HE  LYS A 204     140.073 -17.140 -55.245  1.00  0.00           H  
ATOM   2856 1HZ  LYS A 204     138.538 -17.809 -56.943  1.00  0.00           H  
ATOM   2857 2HZ  LYS A 204     137.825 -17.951 -55.462  1.00  0.00           H  
ATOM   2858 3HZ  LYS A 204     137.425 -16.695 -56.452  1.00  0.00           H  
ATOM   2859  N   ASP A 205     136.736 -18.840 -51.606  1.00  0.00           N  
ATOM   2860  CA  ASP A 205     135.780 -19.857 -52.022  1.00  0.00           C  
ATOM   2861  C   ASP A 205     134.858 -20.247 -50.875  1.00  0.00           C  
ATOM   2862  O   ASP A 205     133.656 -20.426 -51.061  1.00  0.00           O  
ATOM   2863  CB  ASP A 205     136.507 -21.099 -52.544  1.00  0.00           C  
ATOM   2864  CG  ASP A 205     137.175 -20.870 -53.893  1.00  0.00           C  
ATOM   2865  OD1 ASP A 205     136.847 -19.906 -54.542  1.00  0.00           O  
ATOM   2866  OD2 ASP A 205     138.009 -21.663 -54.262  1.00  0.00           O1-
ATOM   2867  H   ASP A 205     137.719 -19.068 -51.591  1.00  0.00           H  
ATOM   2868  HA  ASP A 205     135.158 -19.446 -52.818  1.00  0.00           H  
ATOM   2869 1HB  ASP A 205     137.269 -21.403 -51.825  1.00  0.00           H  
ATOM   2870 2HB  ASP A 205     135.800 -21.922 -52.639  1.00  0.00           H  
ATOM   2871  N   VAL A 206     135.432 -20.379 -49.681  1.00  0.00           N  
ATOM   2872  CA  VAL A 206     134.651 -20.660 -48.482  1.00  0.00           C  
ATOM   2873  C   VAL A 206     133.698 -19.514 -48.164  1.00  0.00           C  
ATOM   2874  O   VAL A 206     132.542 -19.741 -47.801  1.00  0.00           O  
ATOM   2875  CB  VAL A 206     135.583 -20.898 -47.279  1.00  0.00           C  
ATOM   2876  CG1 VAL A 206     134.783 -20.960 -45.989  1.00  0.00           C  
ATOM   2877  CG2 VAL A 206     136.375 -22.181 -47.485  1.00  0.00           C  
ATOM   2878  H   VAL A 206     136.434 -20.279 -49.603  1.00  0.00           H  
ATOM   2879  HA  VAL A 206     134.050 -21.550 -48.664  1.00  0.00           H  
ATOM   2880  HB  VAL A 206     136.271 -20.055 -47.192  1.00  0.00           H  
ATOM   2881 1HG1 VAL A 206     135.458 -21.128 -45.149  1.00  0.00           H  
ATOM   2882 2HG1 VAL A 206     134.252 -20.018 -45.843  1.00  0.00           H  
ATOM   2883 3HG1 VAL A 206     134.064 -21.777 -46.044  1.00  0.00           H  
ATOM   2884 1HG2 VAL A 206     137.035 -22.341 -46.632  1.00  0.00           H  
ATOM   2885 2HG2 VAL A 206     135.689 -23.021 -47.579  1.00  0.00           H  
ATOM   2886 3HG2 VAL A 206     136.974 -22.097 -48.392  1.00  0.00           H  
ATOM   2887  N   ARG A 207     134.186 -18.288 -48.301  1.00  0.00           N  
ATOM   2888  CA  ARG A 207     133.377 -17.106 -48.036  1.00  0.00           C  
ATOM   2889  C   ARG A 207     132.163 -17.052 -48.957  1.00  0.00           C  
ATOM   2890  O   ARG A 207     131.062 -16.704 -48.526  1.00  0.00           O  
ATOM   2891  CB  ARG A 207     134.201 -15.839 -48.218  1.00  0.00           C  
ATOM   2892  CG  ARG A 207     133.464 -14.546 -47.912  1.00  0.00           C  
ATOM   2893  CD  ARG A 207     134.382 -13.379 -47.903  1.00  0.00           C  
ATOM   2894  NE  ARG A 207     133.656 -12.118 -47.898  1.00  0.00           N  
ATOM   2895  CZ  ARG A 207     134.236 -10.901 -47.893  1.00  0.00           C  
ATOM   2896  NH1 ARG A 207     135.547 -10.798 -47.895  1.00  0.00           N1+
ATOM   2897  NH2 ARG A 207     133.486  -9.813 -47.890  1.00  0.00           N  
ATOM   2898  H   ARG A 207     135.146 -18.172 -48.599  1.00  0.00           H  
ATOM   2899  HA  ARG A 207     133.014 -17.158 -47.009  1.00  0.00           H  
ATOM   2900 1HB  ARG A 207     135.076 -15.881 -47.570  1.00  0.00           H  
ATOM   2901 2HB  ARG A 207     134.557 -15.782 -49.246  1.00  0.00           H  
ATOM   2902 1HG  ARG A 207     132.698 -14.376 -48.669  1.00  0.00           H  
ATOM   2903 2HG  ARG A 207     132.993 -14.618 -46.930  1.00  0.00           H  
ATOM   2904 1HD  ARG A 207     135.007 -13.416 -47.013  1.00  0.00           H  
ATOM   2905 2HD  ARG A 207     135.012 -13.406 -48.791  1.00  0.00           H  
ATOM   2906  HE  ARG A 207     132.646 -12.158 -47.898  1.00  0.00           H  
ATOM   2907 1HH1 ARG A 207     136.118 -11.631 -47.898  1.00  0.00           H  
ATOM   2908 2HH1 ARG A 207     135.981  -9.888 -47.892  1.00  0.00           H  
ATOM   2909 1HH2 ARG A 207     132.479  -9.893 -47.889  1.00  0.00           H  
ATOM   2910 2HH2 ARG A 207     133.922  -8.903 -47.887  1.00  0.00           H  
ATOM   2911  N   GLU A 208     132.370 -17.399 -50.221  1.00  0.00           N  
ATOM   2912  CA  GLU A 208     131.276 -17.473 -51.182  1.00  0.00           C  
ATOM   2913  C   GLU A 208     130.256 -18.529 -50.779  1.00  0.00           C  
ATOM   2914  O   GLU A 208     129.050 -18.282 -50.797  1.00  0.00           O  
ATOM   2915  CB  GLU A 208     131.814 -17.778 -52.583  1.00  0.00           C  
ATOM   2916  CG  GLU A 208     132.554 -16.623 -53.237  1.00  0.00           C  
ATOM   2917  CD  GLU A 208     133.137 -16.983 -54.576  1.00  0.00           C  
ATOM   2918  OE1 GLU A 208     133.078 -18.134 -54.937  1.00  0.00           O  
ATOM   2919  OE2 GLU A 208     133.642 -16.107 -55.238  1.00  0.00           O1-
ATOM   2920  H   GLU A 208     133.307 -17.616 -50.524  1.00  0.00           H  
ATOM   2921  HA  GLU A 208     130.765 -16.510 -51.199  1.00  0.00           H  
ATOM   2922 1HB  GLU A 208     132.497 -18.627 -52.531  1.00  0.00           H  
ATOM   2923 2HB  GLU A 208     130.990 -18.060 -53.235  1.00  0.00           H  
ATOM   2924 1HG  GLU A 208     131.863 -15.789 -53.368  1.00  0.00           H  
ATOM   2925 2HG  GLU A 208     133.354 -16.294 -52.575  1.00  0.00           H  
ATOM   2926  N   ILE A 209     130.747 -19.708 -50.413  1.00  0.00           N  
ATOM   2927  CA  ILE A 209     129.878 -20.824 -50.057  1.00  0.00           C  
ATOM   2928  C   ILE A 209     129.001 -20.479 -48.863  1.00  0.00           C  
ATOM   2929  O   ILE A 209     127.785 -20.664 -48.897  1.00  0.00           O  
ATOM   2930  CB  ILE A 209     130.701 -22.085 -49.745  1.00  0.00           C  
ATOM   2931  CG1 ILE A 209     131.316 -22.654 -51.026  1.00  0.00           C  
ATOM   2932  CG2 ILE A 209     129.834 -23.130 -49.059  1.00  0.00           C  
ATOM   2933  CD1 ILE A 209     132.382 -23.697 -50.780  1.00  0.00           C  
ATOM   2934  H   ILE A 209     131.748 -19.836 -50.380  1.00  0.00           H  
ATOM   2935  HA  ILE A 209     129.219 -21.031 -50.903  1.00  0.00           H  
ATOM   2936  HB  ILE A 209     131.530 -21.825 -49.085  1.00  0.00           H  
ATOM   2937 1HG1 ILE A 209     130.535 -23.101 -51.638  1.00  0.00           H  
ATOM   2938 2HG1 ILE A 209     131.762 -21.845 -51.607  1.00  0.00           H  
ATOM   2939 1HG2 ILE A 209     130.432 -24.015 -48.844  1.00  0.00           H  
ATOM   2940 2HG2 ILE A 209     129.443 -22.723 -48.127  1.00  0.00           H  
ATOM   2941 3HG2 ILE A 209     129.005 -23.402 -49.713  1.00  0.00           H  
ATOM   2942 1HD1 ILE A 209     132.771 -24.053 -51.736  1.00  0.00           H  
ATOM   2943 2HD1 ILE A 209     133.193 -23.261 -50.198  1.00  0.00           H  
ATOM   2944 3HD1 ILE A 209     131.951 -24.534 -50.232  1.00  0.00           H  
ATOM   2945  N   VAL A 210     129.624 -19.977 -47.802  1.00  0.00           N  
ATOM   2946  CA  VAL A 210     128.911 -19.666 -46.567  1.00  0.00           C  
ATOM   2947  C   VAL A 210     127.878 -18.570 -46.793  1.00  0.00           C  
ATOM   2948  O   VAL A 210     126.747 -18.665 -46.319  1.00  0.00           O  
ATOM   2949  CB  VAL A 210     129.900 -19.219 -45.475  1.00  0.00           C  
ATOM   2950  CG1 VAL A 210     129.152 -18.688 -44.263  1.00  0.00           C  
ATOM   2951  CG2 VAL A 210     130.801 -20.382 -45.085  1.00  0.00           C  
ATOM   2952  H   VAL A 210     130.620 -19.808 -47.852  1.00  0.00           H  
ATOM   2953  HA  VAL A 210     128.380 -20.561 -46.240  1.00  0.00           H  
ATOM   2954  HB  VAL A 210     130.510 -18.402 -45.862  1.00  0.00           H  
ATOM   2955 1HG1 VAL A 210     129.866 -18.377 -43.501  1.00  0.00           H  
ATOM   2956 2HG1 VAL A 210     128.542 -17.835 -44.558  1.00  0.00           H  
ATOM   2957 3HG1 VAL A 210     128.510 -19.471 -43.859  1.00  0.00           H  
ATOM   2958 1HG2 VAL A 210     131.498 -20.060 -44.314  1.00  0.00           H  
ATOM   2959 2HG2 VAL A 210     130.193 -21.203 -44.705  1.00  0.00           H  
ATOM   2960 3HG2 VAL A 210     131.358 -20.720 -45.959  1.00  0.00           H  
ATOM   2961  N   ARG A 211     128.274 -17.528 -47.514  1.00  0.00           N  
ATOM   2962  CA  ARG A 211     127.367 -16.435 -47.846  1.00  0.00           C  
ATOM   2963  C   ARG A 211     126.154 -16.943 -48.614  1.00  0.00           C  
ATOM   2964  O   ARG A 211     125.014 -16.607 -48.286  1.00  0.00           O  
ATOM   2965  CB  ARG A 211     128.083 -15.377 -48.673  1.00  0.00           C  
ATOM   2966  CG  ARG A 211     127.214 -14.206 -49.103  1.00  0.00           C  
ATOM   2967  CD  ARG A 211     127.788 -13.500 -50.278  1.00  0.00           C  
ATOM   2968  NE  ARG A 211     127.821 -14.347 -51.459  1.00  0.00           N  
ATOM   2969  CZ  ARG A 211     128.602 -14.130 -52.535  1.00  0.00           C  
ATOM   2970  NH1 ARG A 211     129.409 -13.091 -52.563  1.00  0.00           N1+
ATOM   2971  NH2 ARG A 211     128.558 -14.960 -53.561  1.00  0.00           N  
ATOM   2972  H   ARG A 211     129.229 -17.490 -47.841  1.00  0.00           H  
ATOM   2973  HA  ARG A 211     127.010 -15.989 -46.918  1.00  0.00           H  
ATOM   2974 1HB  ARG A 211     128.920 -14.975 -48.104  1.00  0.00           H  
ATOM   2975 2HB  ARG A 211     128.490 -15.836 -49.574  1.00  0.00           H  
ATOM   2976 1HG  ARG A 211     126.223 -14.570 -49.373  1.00  0.00           H  
ATOM   2977 2HG  ARG A 211     127.130 -13.494 -48.281  1.00  0.00           H  
ATOM   2978 1HD  ARG A 211     127.185 -12.621 -50.504  1.00  0.00           H  
ATOM   2979 2HD  ARG A 211     128.808 -13.191 -50.052  1.00  0.00           H  
ATOM   2980  HE  ARG A 211     127.214 -15.155 -51.471  1.00  0.00           H  
ATOM   2981 1HH1 ARG A 211     129.442 -12.455 -51.778  1.00  0.00           H  
ATOM   2982 2HH1 ARG A 211     129.994 -12.928 -53.369  1.00  0.00           H  
ATOM   2983 1HH2 ARG A 211     127.939 -15.760 -53.539  1.00  0.00           H  
ATOM   2984 2HH2 ARG A 211     129.143 -14.799 -54.367  1.00  0.00           H  
ATOM   2985  N   ASP A 212     126.402 -17.752 -49.637  1.00  0.00           N  
ATOM   2986  CA  ASP A 212     125.332 -18.281 -50.475  1.00  0.00           C  
ATOM   2987  C   ASP A 212     124.413 -19.200 -49.682  1.00  0.00           C  
ATOM   2988  O   ASP A 212     123.199 -19.198 -49.877  1.00  0.00           O  
ATOM   2989  CB  ASP A 212     125.912 -19.039 -51.671  1.00  0.00           C  
ATOM   2990  CG  ASP A 212     126.555 -18.120 -52.701  1.00  0.00           C  
ATOM   2991  OD1 ASP A 212     126.421 -16.927 -52.570  1.00  0.00           O  
ATOM   2992  OD2 ASP A 212     127.172 -18.619 -53.612  1.00  0.00           O1-
ATOM   2993  H   ASP A 212     127.358 -18.011 -49.838  1.00  0.00           H  
ATOM   2994  HA  ASP A 212     124.732 -17.445 -50.836  1.00  0.00           H  
ATOM   2995 1HB  ASP A 212     126.662 -19.749 -51.323  1.00  0.00           H  
ATOM   2996 2HB  ASP A 212     125.122 -19.610 -52.159  1.00  0.00           H  
ATOM   2997  N   ALA A 213     125.001 -19.982 -48.782  1.00  0.00           N  
ATOM   2998  CA  ALA A 213     124.230 -20.881 -47.931  1.00  0.00           C  
ATOM   2999  C   ALA A 213     123.287 -20.102 -47.022  1.00  0.00           C  
ATOM   3000  O   ALA A 213     122.140 -20.499 -46.819  1.00  0.00           O  
ATOM   3001  CB  ALA A 213     125.164 -21.753 -47.099  1.00  0.00           C  
ATOM   3002  H   ALA A 213     126.007 -19.957 -48.689  1.00  0.00           H  
ATOM   3003  HA  ALA A 213     123.623 -21.526 -48.566  1.00  0.00           H  
ATOM   3004 1HB  ALA A 213     124.572 -22.417 -46.468  1.00  0.00           H  
ATOM   3005 2HB  ALA A 213     125.792 -22.347 -47.761  1.00  0.00           H  
ATOM   3006 3HB  ALA A 213     125.792 -21.121 -46.476  1.00  0.00           H  
ATOM   3007  N   LEU A 214     123.779 -18.993 -46.477  1.00  0.00           N  
ATOM   3008  CA  LEU A 214     122.971 -18.145 -45.610  1.00  0.00           C  
ATOM   3009  C   LEU A 214     121.853 -17.467 -46.391  1.00  0.00           C  
ATOM   3010  O   LEU A 214     120.730 -17.340 -45.901  1.00  0.00           O  
ATOM   3011  CB  LEU A 214     123.852 -17.083 -44.939  1.00  0.00           C  
ATOM   3012  CG  LEU A 214     124.301 -17.398 -43.507  1.00  0.00           C  
ATOM   3013  CD1 LEU A 214     123.079 -17.517 -42.606  1.00  0.00           C  
ATOM   3014  CD2 LEU A 214     125.111 -18.687 -43.500  1.00  0.00           C  
ATOM   3015  H   LEU A 214     124.735 -18.734 -46.671  1.00  0.00           H  
ATOM   3016  HA  LEU A 214     122.509 -18.771 -44.848  1.00  0.00           H  
ATOM   3017 1HB  LEU A 214     124.747 -16.942 -45.543  1.00  0.00           H  
ATOM   3018 2HB  LEU A 214     123.303 -16.142 -44.915  1.00  0.00           H  
ATOM   3019  HG  LEU A 214     124.915 -16.582 -43.129  1.00  0.00           H  
ATOM   3020 1HD1 LEU A 214     123.397 -17.741 -41.588  1.00  0.00           H  
ATOM   3021 2HD1 LEU A 214     122.528 -16.575 -42.614  1.00  0.00           H  
ATOM   3022 3HD1 LEU A 214     122.435 -18.317 -42.969  1.00  0.00           H  
ATOM   3023 1HD2 LEU A 214     125.430 -18.911 -42.482  1.00  0.00           H  
ATOM   3024 2HD2 LEU A 214     124.497 -19.505 -43.876  1.00  0.00           H  
ATOM   3025 3HD2 LEU A 214     125.987 -18.568 -44.138  1.00  0.00           H  
ATOM   3026  N   GLU A 215     122.165 -17.031 -47.606  1.00  0.00           N  
ATOM   3027  CA  GLU A 215     121.168 -16.439 -48.488  1.00  0.00           C  
ATOM   3028  C   GLU A 215     120.053 -17.426 -48.802  1.00  0.00           C  
ATOM   3029  O   GLU A 215     118.871 -17.102 -48.684  1.00  0.00           O  
ATOM   3030  CB  GLU A 215     121.820 -15.963 -49.788  1.00  0.00           C  
ATOM   3031  CG  GLU A 215     120.862 -15.295 -50.764  1.00  0.00           C  
ATOM   3032  CD  GLU A 215     121.543 -14.819 -52.018  1.00  0.00           C  
ATOM   3033  OE1 GLU A 215     122.734 -14.981 -52.123  1.00  0.00           O  
ATOM   3034  OE2 GLU A 215     120.868 -14.292 -52.872  1.00  0.00           O1-
ATOM   3035  H   GLU A 215     123.120 -17.114 -47.930  1.00  0.00           H  
ATOM   3036  HA  GLU A 215     120.717 -15.585 -47.979  1.00  0.00           H  
ATOM   3037 1HB  GLU A 215     122.613 -15.253 -49.558  1.00  0.00           H  
ATOM   3038 2HB  GLU A 215     122.279 -16.811 -50.297  1.00  0.00           H  
ATOM   3039 1HG  GLU A 215     120.082 -16.005 -51.035  1.00  0.00           H  
ATOM   3040 2HG  GLU A 215     120.388 -14.448 -50.270  1.00  0.00           H  
ATOM   3041  N   LEU A 216     120.437 -18.634 -49.205  1.00  0.00           N  
ATOM   3042  CA  LEU A 216     119.471 -19.699 -49.458  1.00  0.00           C  
ATOM   3043  C   LEU A 216     118.663 -20.020 -48.206  1.00  0.00           C  
ATOM   3044  O   LEU A 216     117.445 -20.184 -48.267  1.00  0.00           O  
ATOM   3045  CB  LEU A 216     120.191 -20.962 -49.948  1.00  0.00           C  
ATOM   3046  CG  LEU A 216     119.295 -22.176 -50.215  1.00  0.00           C  
ATOM   3047  CD1 LEU A 216     118.315 -21.849 -51.334  1.00  0.00           C  
ATOM   3048  CD2 LEU A 216     120.158 -23.376 -50.579  1.00  0.00           C  
ATOM   3049  H   LEU A 216     121.419 -18.820 -49.339  1.00  0.00           H  
ATOM   3050  HA  LEU A 216     118.773 -19.359 -50.223  1.00  0.00           H  
ATOM   3051 1HB  LEU A 216     120.716 -20.726 -50.871  1.00  0.00           H  
ATOM   3052 2HB  LEU A 216     120.929 -21.252 -49.201  1.00  0.00           H  
ATOM   3053  HG  LEU A 216     118.714 -22.406 -49.322  1.00  0.00           H  
ATOM   3054 1HD1 LEU A 216     117.679 -22.710 -51.525  1.00  0.00           H  
ATOM   3055 2HD1 LEU A 216     117.698 -21.002 -51.041  1.00  0.00           H  
ATOM   3056 3HD1 LEU A 216     118.868 -21.601 -52.239  1.00  0.00           H  
ATOM   3057 1HD2 LEU A 216     119.522 -24.238 -50.768  1.00  0.00           H  
ATOM   3058 2HD2 LEU A 216     120.739 -23.149 -51.473  1.00  0.00           H  
ATOM   3059 3HD2 LEU A 216     120.837 -23.597 -49.754  1.00  0.00           H  
ATOM   3060  N   ALA A 217     119.351 -20.109 -47.073  1.00  0.00           N  
ATOM   3061  CA  ALA A 217     118.699 -20.406 -45.803  1.00  0.00           C  
ATOM   3062  C   ALA A 217     117.655 -19.350 -45.457  1.00  0.00           C  
ATOM   3063  O   ALA A 217     116.568 -19.670 -44.977  1.00  0.00           O  
ATOM   3064  CB  ALA A 217     119.731 -20.519 -44.690  1.00  0.00           C  
ATOM   3065  H   ALA A 217     120.351 -19.964 -47.088  1.00  0.00           H  
ATOM   3066  HA  ALA A 217     118.180 -21.361 -45.896  1.00  0.00           H  
ATOM   3067 1HB  ALA A 217     119.228 -20.742 -43.747  1.00  0.00           H  
ATOM   3068 2HB  ALA A 217     120.434 -21.315 -44.924  1.00  0.00           H  
ATOM   3069 3HB  ALA A 217     120.270 -19.575 -44.599  1.00  0.00           H  
ATOM   3070  N   SER A 218     117.997 -18.089 -45.703  1.00  0.00           N  
ATOM   3071  CA  SER A 218     117.084 -16.984 -45.431  1.00  0.00           C  
ATOM   3072  C   SER A 218     115.869 -17.036 -46.348  1.00  0.00           C  
ATOM   3073  O   SER A 218     114.741 -16.804 -45.912  1.00  0.00           O  
ATOM   3074  CB  SER A 218     117.802 -15.660 -45.603  1.00  0.00           C  
ATOM   3075  OG  SER A 218     118.838 -15.525 -44.667  1.00  0.00           O  
ATOM   3076  H   SER A 218     118.908 -17.893 -46.088  1.00  0.00           H  
ATOM   3077  HA  SER A 218     116.728 -17.073 -44.405  1.00  0.00           H  
ATOM   3078 1HB  SER A 218     118.209 -15.595 -46.611  1.00  0.00           H  
ATOM   3079 2HB  SER A 218     117.093 -14.844 -45.483  1.00  0.00           H  
ATOM   3080  HG  SER A 218     119.381 -14.796 -44.977  1.00  0.00           H  
ATOM   3081  N   ARG A 219     116.106 -17.339 -47.620  1.00  0.00           N  
ATOM   3082  CA  ARG A 219     115.036 -17.368 -48.612  1.00  0.00           C  
ATOM   3083  C   ARG A 219     114.101 -18.545 -48.375  1.00  0.00           C  
ATOM   3084  O   ARG A 219     112.880 -18.401 -48.440  1.00  0.00           O  
ATOM   3085  CB  ARG A 219     115.614 -17.457 -50.018  1.00  0.00           C  
ATOM   3086  CG  ARG A 219     116.299 -16.192 -50.509  1.00  0.00           C  
ATOM   3087  CD  ARG A 219     116.872 -16.370 -51.868  1.00  0.00           C  
ATOM   3088  NE  ARG A 219     117.701 -15.241 -52.260  1.00  0.00           N  
ATOM   3089  CZ  ARG A 219     117.228 -14.093 -52.786  1.00  0.00           C  
ATOM   3090  NH1 ARG A 219     115.937 -13.939 -52.974  1.00  0.00           N1+
ATOM   3091  NH2 ARG A 219     118.064 -13.123 -53.110  1.00  0.00           N  
ATOM   3092  H   ARG A 219     117.050 -17.553 -47.908  1.00  0.00           H  
ATOM   3093  HA  ARG A 219     114.448 -16.455 -48.516  1.00  0.00           H  
ATOM   3094 1HB  ARG A 219     116.343 -18.265 -50.061  1.00  0.00           H  
ATOM   3095 2HB  ARG A 219     114.817 -17.697 -50.722  1.00  0.00           H  
ATOM   3096 1HG  ARG A 219     115.575 -15.377 -50.546  1.00  0.00           H  
ATOM   3097 2HG  ARG A 219     117.108 -15.928 -49.828  1.00  0.00           H  
ATOM   3098 1HD  ARG A 219     117.490 -17.268 -51.888  1.00  0.00           H  
ATOM   3099 2HD  ARG A 219     116.067 -16.470 -52.593  1.00  0.00           H  
ATOM   3100  HE  ARG A 219     118.700 -15.323 -52.130  1.00  0.00           H  
ATOM   3101 1HH1 ARG A 219     115.298 -14.682 -52.725  1.00  0.00           H  
ATOM   3102 2HH1 ARG A 219     115.583 -13.078 -53.367  1.00  0.00           H  
ATOM   3103 1HH2 ARG A 219     119.057 -13.241 -52.965  1.00  0.00           H  
ATOM   3104 2HH2 ARG A 219     117.712 -12.263 -53.502  1.00  0.00           H  
ATOM   3105  N   SER A 220     114.679 -19.711 -48.108  1.00  0.00           N  
ATOM   3106  CA  SER A 220     113.903 -20.935 -47.952  1.00  0.00           C  
ATOM   3107  C   SER A 220     113.142 -20.941 -46.631  1.00  0.00           C  
ATOM   3108  O   SER A 220     113.627 -20.426 -45.623  1.00  0.00           O  
ATOM   3109  CB  SER A 220     114.815 -22.145 -48.026  1.00  0.00           C  
ATOM   3110  OG  SER A 220     114.102 -23.327 -47.788  1.00  0.00           O  
ATOM   3111  H   SER A 220     115.685 -19.751 -48.009  1.00  0.00           H  
ATOM   3112  HA  SER A 220     113.168 -20.983 -48.755  1.00  0.00           H  
ATOM   3113 1HB  SER A 220     115.281 -22.188 -49.010  1.00  0.00           H  
ATOM   3114 2HB  SER A 220     115.614 -22.044 -47.291  1.00  0.00           H  
ATOM   3115  HG  SER A 220     114.753 -24.033 -47.789  1.00  0.00           H  
ATOM   3116  N   THR A 221     111.950 -21.524 -46.643  1.00  0.00           N  
ATOM   3117  CA  THR A 221     111.184 -21.729 -45.420  1.00  0.00           C  
ATOM   3118  C   THR A 221     111.210 -23.189 -44.991  1.00  0.00           C  
ATOM   3119  O   THR A 221     110.556 -23.573 -44.019  1.00  0.00           O  
ATOM   3120  CB  THR A 221     109.724 -21.267 -45.598  1.00  0.00           C  
ATOM   3121  CG2 THR A 221     109.672 -19.786 -45.940  1.00  0.00           C  
ATOM   3122  OG1 THR A 221     109.108 -22.019 -46.652  1.00  0.00           O  
ATOM   3123  H   THR A 221     111.564 -21.835 -47.524  1.00  0.00           H  
ATOM   3124  HA  THR A 221     111.642 -21.142 -44.623  1.00  0.00           H  
ATOM   3125  HB  THR A 221     109.172 -21.443 -44.675  1.00  0.00           H  
ATOM   3126  HG1 THR A 221     108.840 -22.878 -46.318  1.00  0.00           H  
ATOM   3127 1HG2 THR A 221     108.632 -19.479 -46.062  1.00  0.00           H  
ATOM   3128 2HG2 THR A 221     110.128 -19.210 -45.135  1.00  0.00           H  
ATOM   3129 3HG2 THR A 221     110.214 -19.607 -46.867  1.00  0.00           H  
ATOM   3130  N   ASN A 222     111.967 -24.001 -45.719  1.00  0.00           N  
ATOM   3131  CA  ASN A 222     112.085 -25.421 -45.411  1.00  0.00           C  
ATOM   3132  C   ASN A 222     113.295 -25.695 -44.528  1.00  0.00           C  
ATOM   3133  O   ASN A 222     114.439 -25.566 -44.968  1.00  0.00           O  
ATOM   3134  CB  ASN A 222     112.158 -26.240 -46.687  1.00  0.00           C  
ATOM   3135  CG  ASN A 222     112.203 -27.719 -46.425  1.00  0.00           C  
ATOM   3136  ND2 ASN A 222     111.368 -28.461 -47.105  1.00  0.00           N  
ATOM   3137  OD1 ASN A 222     112.998 -28.192 -45.601  1.00  0.00           O  
ATOM   3138  H   ASN A 222     112.476 -23.625 -46.506  1.00  0.00           H  
ATOM   3139  HA  ASN A 222     111.196 -25.729 -44.860  1.00  0.00           H  
ATOM   3140 1HB  ASN A 222     111.290 -26.021 -47.310  1.00  0.00           H  
ATOM   3141 2HB  ASN A 222     113.045 -25.955 -47.252  1.00  0.00           H  
ATOM   3142 1HD2 ASN A 222     111.354 -29.452 -46.972  1.00  0.00           H  
ATOM   3143 2HD2 ASN A 222     110.745 -28.036 -47.760  1.00  0.00           H  
ATOM   3144  N   ASP A 223     113.040 -26.076 -43.280  1.00  0.00           N  
ATOM   3145  CA  ASP A 223     114.092 -26.177 -42.279  1.00  0.00           C  
ATOM   3146  C   ASP A 223     115.109 -27.249 -42.654  1.00  0.00           C  
ATOM   3147  O   ASP A 223     116.300 -27.111 -42.381  1.00  0.00           O  
ATOM   3148  CB  ASP A 223     113.495 -26.489 -40.905  1.00  0.00           C  
ATOM   3149  CG  ASP A 223     112.589 -27.713 -40.916  1.00  0.00           C  
ATOM   3150  OD1 ASP A 223     111.884 -27.897 -41.881  1.00  0.00           O  
ATOM   3151  OD2 ASP A 223     112.609 -28.452 -39.962  1.00  0.00           O1-
ATOM   3152  H   ASP A 223     112.090 -26.300 -43.020  1.00  0.00           H  
ATOM   3153  HA  ASP A 223     114.618 -25.225 -42.235  1.00  0.00           H  
ATOM   3154 1HB  ASP A 223     114.300 -26.658 -40.188  1.00  0.00           H  
ATOM   3155 2HB  ASP A 223     112.920 -25.632 -40.555  1.00  0.00           H  
ATOM   3156  N   GLU A 224     114.627 -28.317 -43.283  1.00  0.00           N  
ATOM   3157  CA  GLU A 224     115.497 -29.404 -43.715  1.00  0.00           C  
ATOM   3158  C   GLU A 224     116.465 -28.942 -44.794  1.00  0.00           C  
ATOM   3159  O   GLU A 224     117.648 -29.288 -44.774  1.00  0.00           O  
ATOM   3160  CB  GLU A 224     114.665 -30.578 -44.235  1.00  0.00           C  
ATOM   3161  CG  GLU A 224     115.484 -31.745 -44.766  1.00  0.00           C  
ATOM   3162  CD  GLU A 224     116.271 -32.444 -43.692  1.00  0.00           C  
ATOM   3163  OE1 GLU A 224     115.975 -32.244 -42.538  1.00  0.00           O  
ATOM   3164  OE2 GLU A 224     117.169 -33.180 -44.025  1.00  0.00           O1-
ATOM   3165  H   GLU A 224     113.637 -28.378 -43.465  1.00  0.00           H  
ATOM   3166  HA  GLU A 224     116.089 -29.737 -42.861  1.00  0.00           H  
ATOM   3167 1HB  GLU A 224     114.026 -30.954 -43.434  1.00  0.00           H  
ATOM   3168 2HB  GLU A 224     114.012 -30.234 -45.037  1.00  0.00           H  
ATOM   3169 1HG  GLU A 224     114.813 -32.464 -45.234  1.00  0.00           H  
ATOM   3170 2HG  GLU A 224     116.168 -31.376 -45.529  1.00  0.00           H  
ATOM   3171  N   VAL A 225     115.960 -28.151 -45.737  1.00  0.00           N  
ATOM   3172  CA  VAL A 225     116.807 -27.513 -46.736  1.00  0.00           C  
ATOM   3173  C   VAL A 225     117.815 -26.574 -46.086  1.00  0.00           C  
ATOM   3174  O   VAL A 225     118.993 -26.570 -46.445  1.00  0.00           O  
ATOM   3175  CB  VAL A 225     115.946 -26.722 -47.739  1.00  0.00           C  
ATOM   3176  CG1 VAL A 225     116.819 -25.805 -48.584  1.00  0.00           C  
ATOM   3177  CG2 VAL A 225     115.163 -27.683 -48.620  1.00  0.00           C  
ATOM   3178  H   VAL A 225     114.964 -27.991 -45.761  1.00  0.00           H  
ATOM   3179  HA  VAL A 225     117.366 -28.288 -47.263  1.00  0.00           H  
ATOM   3180  HB  VAL A 225     115.253 -26.088 -47.188  1.00  0.00           H  
ATOM   3181 1HG1 VAL A 225     116.194 -25.254 -49.286  1.00  0.00           H  
ATOM   3182 2HG1 VAL A 225     117.343 -25.103 -47.937  1.00  0.00           H  
ATOM   3183 3HG1 VAL A 225     117.545 -26.402 -49.136  1.00  0.00           H  
ATOM   3184 1HG2 VAL A 225     114.557 -27.117 -49.327  1.00  0.00           H  
ATOM   3185 2HG2 VAL A 225     115.858 -28.322 -49.167  1.00  0.00           H  
ATOM   3186 3HG2 VAL A 225     114.516 -28.302 -47.999  1.00  0.00           H  
ATOM   3187  N   ILE A 226     117.346 -25.782 -45.131  1.00  0.00           N  
ATOM   3188  CA  ILE A 226     118.205 -24.830 -44.436  1.00  0.00           C  
ATOM   3189  C   ILE A 226     119.361 -25.534 -43.739  1.00  0.00           C  
ATOM   3190  O   ILE A 226     120.513 -25.118 -43.850  1.00  0.00           O  
ATOM   3191  CB  ILE A 226     117.399 -24.017 -43.404  1.00  0.00           C  
ATOM   3192  CG1 ILE A 226     116.429 -23.070 -44.111  1.00  0.00           C  
ATOM   3193  CG2 ILE A 226     118.337 -23.241 -42.492  1.00  0.00           C  
ATOM   3194  CD1 ILE A 226     115.394 -22.458 -43.193  1.00  0.00           C  
ATOM   3195  H   ILE A 226     116.371 -25.838 -44.879  1.00  0.00           H  
ATOM   3196  HA  ILE A 226     118.630 -24.145 -45.171  1.00  0.00           H  
ATOM   3197  HB  ILE A 226     116.797 -24.692 -42.801  1.00  0.00           H  
ATOM   3198 1HG1 ILE A 226     116.986 -22.262 -44.583  1.00  0.00           H  
ATOM   3199 2HG1 ILE A 226     115.905 -23.607 -44.903  1.00  0.00           H  
ATOM   3200 1HG2 ILE A 226     117.752 -22.672 -41.770  1.00  0.00           H  
ATOM   3201 2HG2 ILE A 226     118.989 -23.935 -41.966  1.00  0.00           H  
ATOM   3202 3HG2 ILE A 226     118.941 -22.555 -43.087  1.00  0.00           H  
ATOM   3203 1HD1 ILE A 226     114.743 -21.799 -43.767  1.00  0.00           H  
ATOM   3204 2HD1 ILE A 226     114.800 -23.249 -42.737  1.00  0.00           H  
ATOM   3205 3HD1 ILE A 226     115.894 -21.884 -42.416  1.00  0.00           H  
ATOM   3206  N   ARG A 227     119.043 -26.603 -43.018  1.00  0.00           N  
ATOM   3207  CA  ARG A 227     120.053 -27.354 -42.279  1.00  0.00           C  
ATOM   3208  C   ARG A 227     121.095 -27.947 -43.217  1.00  0.00           C  
ATOM   3209  O   ARG A 227     122.294 -27.889 -42.943  1.00  0.00           O  
ATOM   3210  CB  ARG A 227     119.405 -28.472 -41.474  1.00  0.00           C  
ATOM   3211  CG  ARG A 227     118.695 -28.020 -40.208  1.00  0.00           C  
ATOM   3212  CD  ARG A 227     118.331 -29.172 -39.343  1.00  0.00           C  
ATOM   3213  NE  ARG A 227     117.312 -30.009 -39.955  1.00  0.00           N  
ATOM   3214  CZ  ARG A 227     115.985 -29.806 -39.842  1.00  0.00           C  
ATOM   3215  NH1 ARG A 227     115.532 -28.791 -39.139  1.00  0.00           N1+
ATOM   3216  NH2 ARG A 227     115.137 -30.626 -40.439  1.00  0.00           N  
ATOM   3217  H   ARG A 227     118.080 -26.905 -42.980  1.00  0.00           H  
ATOM   3218  HA  ARG A 227     120.566 -26.669 -41.602  1.00  0.00           H  
ATOM   3219 1HB  ARG A 227     118.674 -28.990 -42.095  1.00  0.00           H  
ATOM   3220 2HB  ARG A 227     120.164 -29.200 -41.186  1.00  0.00           H  
ATOM   3221 1HG  ARG A 227     119.349 -27.359 -39.641  1.00  0.00           H  
ATOM   3222 2HG  ARG A 227     117.781 -27.487 -40.473  1.00  0.00           H  
ATOM   3223 1HD  ARG A 227     119.214 -29.784 -39.163  1.00  0.00           H  
ATOM   3224 2HD  ARG A 227     117.944 -28.804 -38.393  1.00  0.00           H  
ATOM   3225  HE  ARG A 227     117.622 -30.800 -40.504  1.00  0.00           H  
ATOM   3226 1HH1 ARG A 227     116.181 -28.163 -38.685  1.00  0.00           H  
ATOM   3227 2HH1 ARG A 227     114.538 -28.638 -39.056  1.00  0.00           H  
ATOM   3228 1HH2 ARG A 227     115.485 -31.406 -40.979  1.00  0.00           H  
ATOM   3229 2HH2 ARG A 227     114.144 -30.474 -40.354  1.00  0.00           H  
ATOM   3230  N   LEU A 228     120.632 -28.518 -44.323  1.00  0.00           N  
ATOM   3231  CA  LEU A 228     121.525 -29.135 -45.298  1.00  0.00           C  
ATOM   3232  C   LEU A 228     122.465 -28.107 -45.914  1.00  0.00           C  
ATOM   3233  O   LEU A 228     123.650 -28.373 -46.105  1.00  0.00           O  
ATOM   3234  CB  LEU A 228     120.710 -29.821 -46.403  1.00  0.00           C  
ATOM   3235  CG  LEU A 228     119.947 -31.083 -45.981  1.00  0.00           C  
ATOM   3236  CD1 LEU A 228     119.007 -31.506 -47.102  1.00  0.00           C  
ATOM   3237  CD2 LEU A 228     120.939 -32.188 -45.652  1.00  0.00           C  
ATOM   3238  H   LEU A 228     119.638 -28.524 -44.496  1.00  0.00           H  
ATOM   3239  HA  LEU A 228     122.137 -29.879 -44.785  1.00  0.00           H  
ATOM   3240 1HB  LEU A 228     119.983 -29.107 -46.790  1.00  0.00           H  
ATOM   3241 2HB  LEU A 228     121.385 -30.095 -47.212  1.00  0.00           H  
ATOM   3242  HG  LEU A 228     119.341 -30.866 -45.103  1.00  0.00           H  
ATOM   3243 1HD1 LEU A 228     118.464 -32.403 -46.802  1.00  0.00           H  
ATOM   3244 2HD1 LEU A 228     118.297 -30.703 -47.304  1.00  0.00           H  
ATOM   3245 3HD1 LEU A 228     119.585 -31.714 -48.002  1.00  0.00           H  
ATOM   3246 1HD2 LEU A 228     120.397 -33.086 -45.353  1.00  0.00           H  
ATOM   3247 2HD2 LEU A 228     121.544 -32.407 -46.531  1.00  0.00           H  
ATOM   3248 3HD2 LEU A 228     121.587 -31.865 -44.838  1.00  0.00           H  
ATOM   3249  N   ALA A 229     121.927 -26.930 -46.223  1.00  0.00           N  
ATOM   3250  CA  ALA A 229     122.718 -25.858 -46.812  1.00  0.00           C  
ATOM   3251  C   ALA A 229     123.803 -25.383 -45.854  1.00  0.00           C  
ATOM   3252  O   ALA A 229     124.951 -25.186 -46.251  1.00  0.00           O  
ATOM   3253  CB  ALA A 229     121.821 -24.695 -47.210  1.00  0.00           C  
ATOM   3254  H   ALA A 229     120.946 -26.777 -46.045  1.00  0.00           H  
ATOM   3255  HA  ALA A 229     123.211 -26.243 -47.705  1.00  0.00           H  
ATOM   3256 1HB  ALA A 229     122.426 -23.902 -47.648  1.00  0.00           H  
ATOM   3257 2HB  ALA A 229     121.086 -25.036 -47.939  1.00  0.00           H  
ATOM   3258 3HB  ALA A 229     121.306 -24.314 -46.330  1.00  0.00           H  
ATOM   3259  N   LEU A 230     123.430 -25.202 -44.590  1.00  0.00           N  
ATOM   3260  CA  LEU A 230     124.357 -24.688 -43.588  1.00  0.00           C  
ATOM   3261  C   LEU A 230     125.407 -25.730 -43.221  1.00  0.00           C  
ATOM   3262  O   LEU A 230     126.576 -25.400 -43.021  1.00  0.00           O  
ATOM   3263  CB  LEU A 230     123.591 -24.261 -42.328  1.00  0.00           C  
ATOM   3264  CG  LEU A 230     122.601 -23.104 -42.512  1.00  0.00           C  
ATOM   3265  CD1 LEU A 230     121.785 -22.929 -41.239  1.00  0.00           C  
ATOM   3266  CD2 LEU A 230     123.363 -21.832 -42.856  1.00  0.00           C  
ATOM   3267  H   LEU A 230     122.486 -25.425 -44.319  1.00  0.00           H  
ATOM   3268  HA  LEU A 230     124.876 -23.826 -44.007  1.00  0.00           H  
ATOM   3269 1HB  LEU A 230     123.035 -25.118 -41.954  1.00  0.00           H  
ATOM   3270 2HB  LEU A 230     124.314 -23.962 -41.568  1.00  0.00           H  
ATOM   3271  HG  LEU A 230     121.910 -23.344 -43.321  1.00  0.00           H  
ATOM   3272 1HD1 LEU A 230     121.081 -22.105 -41.371  1.00  0.00           H  
ATOM   3273 2HD1 LEU A 230     121.235 -23.845 -41.028  1.00  0.00           H  
ATOM   3274 3HD1 LEU A 230     122.452 -22.703 -40.408  1.00  0.00           H  
ATOM   3275 1HD2 LEU A 230     122.657 -21.011 -42.987  1.00  0.00           H  
ATOM   3276 2HD2 LEU A 230     124.054 -21.593 -42.048  1.00  0.00           H  
ATOM   3277 3HD2 LEU A 230     123.923 -21.981 -43.778  1.00  0.00           H  
ATOM   3278  N   GLU A 231     124.984 -26.984 -43.135  1.00  0.00           N  
ATOM   3279  CA  GLU A 231     125.895 -28.085 -42.849  1.00  0.00           C  
ATOM   3280  C   GLU A 231     126.958 -28.210 -43.933  1.00  0.00           C  
ATOM   3281  O   GLU A 231     128.141 -28.398 -43.639  1.00  0.00           O  
ATOM   3282  CB  GLU A 231     125.122 -29.399 -42.725  1.00  0.00           C  
ATOM   3283  CG  GLU A 231     125.974 -30.594 -42.324  1.00  0.00           C  
ATOM   3284  CD  GLU A 231     125.164 -31.840 -42.098  1.00  0.00           C  
ATOM   3285  OE1 GLU A 231     123.974 -31.797 -42.297  1.00  0.00           O  
ATOM   3286  OE2 GLU A 231     125.737 -32.837 -41.724  1.00  0.00           O1-
ATOM   3287  H   GLU A 231     124.000 -27.183 -43.268  1.00  0.00           H  
ATOM   3288  HA  GLU A 231     126.405 -27.875 -41.910  1.00  0.00           H  
ATOM   3289 1HB  GLU A 231     124.332 -29.287 -41.979  1.00  0.00           H  
ATOM   3290 2HB  GLU A 231     124.643 -29.633 -43.676  1.00  0.00           H  
ATOM   3291 1HG  GLU A 231     126.704 -30.786 -43.110  1.00  0.00           H  
ATOM   3292 2HG  GLU A 231     126.519 -30.349 -41.413  1.00  0.00           H  
ATOM   3293  N   ALA A 232     126.534 -28.104 -45.188  1.00  0.00           N  
ATOM   3294  CA  ALA A 232     127.459 -28.134 -46.315  1.00  0.00           C  
ATOM   3295  C   ALA A 232     128.462 -26.992 -46.235  1.00  0.00           C  
ATOM   3296  O   ALA A 232     129.648 -27.173 -46.512  1.00  0.00           O  
ATOM   3297  CB  ALA A 232     126.697 -28.077 -47.631  1.00  0.00           C  
ATOM   3298  H   ALA A 232     125.546 -27.999 -45.366  1.00  0.00           H  
ATOM   3299  HA  ALA A 232     128.019 -29.069 -46.278  1.00  0.00           H  
ATOM   3300 1HB  ALA A 232     127.402 -28.100 -48.461  1.00  0.00           H  
ATOM   3301 2HB  ALA A 232     126.026 -28.934 -47.700  1.00  0.00           H  
ATOM   3302 3HB  ALA A 232     126.115 -27.157 -47.673  1.00  0.00           H  
ATOM   3303  N   ALA A 233     127.981 -25.813 -45.860  1.00  0.00           N  
ATOM   3304  CA  ALA A 233     128.840 -24.646 -45.705  1.00  0.00           C  
ATOM   3305  C   ALA A 233     129.866 -24.861 -44.600  1.00  0.00           C  
ATOM   3306  O   ALA A 233     131.045 -24.547 -44.767  1.00  0.00           O  
ATOM   3307  CB  ALA A 233     128.006 -23.407 -45.418  1.00  0.00           C  
ATOM   3308  H   ALA A 233     126.991 -25.722 -45.673  1.00  0.00           H  
ATOM   3309  HA  ALA A 233     129.385 -24.494 -46.637  1.00  0.00           H  
ATOM   3310 1HB  ALA A 233     128.662 -22.544 -45.305  1.00  0.00           H  
ATOM   3311 2HB  ALA A 233     127.318 -23.232 -46.244  1.00  0.00           H  
ATOM   3312 3HB  ALA A 233     127.442 -23.553 -44.499  1.00  0.00           H  
ATOM   3313  N   VAL A 234     129.411 -25.396 -43.473  1.00  0.00           N  
ATOM   3314  CA  VAL A 234     130.299 -25.695 -42.353  1.00  0.00           C  
ATOM   3315  C   VAL A 234     131.382 -26.685 -42.759  1.00  0.00           C  
ATOM   3316  O   VAL A 234     132.568 -26.466 -42.500  1.00  0.00           O  
ATOM   3317  CB  VAL A 234     129.496 -26.273 -41.174  1.00  0.00           C  
ATOM   3318  CG1 VAL A 234     130.432 -26.860 -40.127  1.00  0.00           C  
ATOM   3319  CG2 VAL A 234     128.620 -25.190 -40.564  1.00  0.00           C  
ATOM   3320  H   VAL A 234     128.430 -25.606 -43.391  1.00  0.00           H  
ATOM   3321  HA  VAL A 234     130.793 -24.772 -42.049  1.00  0.00           H  
ATOM   3322  HB  VAL A 234     128.870 -27.087 -41.537  1.00  0.00           H  
ATOM   3323 1HG1 VAL A 234     129.847 -27.265 -39.302  1.00  0.00           H  
ATOM   3324 2HG1 VAL A 234     131.024 -27.658 -40.578  1.00  0.00           H  
ATOM   3325 3HG1 VAL A 234     131.095 -26.081 -39.755  1.00  0.00           H  
ATOM   3326 1HG2 VAL A 234     128.054 -25.607 -39.731  1.00  0.00           H  
ATOM   3327 2HG2 VAL A 234     129.246 -24.374 -40.205  1.00  0.00           H  
ATOM   3328 3HG2 VAL A 234     127.929 -24.814 -41.318  1.00  0.00           H  
ATOM   3329  N   LEU A 235     130.974 -27.778 -43.395  1.00  0.00           N  
ATOM   3330  CA  LEU A 235     131.906 -28.816 -43.814  1.00  0.00           C  
ATOM   3331  C   LEU A 235     132.861 -28.302 -44.883  1.00  0.00           C  
ATOM   3332  O   LEU A 235     134.038 -28.669 -44.908  1.00  0.00           O  
ATOM   3333  CB  LEU A 235     131.141 -30.033 -44.346  1.00  0.00           C  
ATOM   3334  CG  LEU A 235     130.326 -30.815 -43.307  1.00  0.00           C  
ATOM   3335  CD1 LEU A 235     129.366 -31.759 -44.018  1.00  0.00           C  
ATOM   3336  CD2 LEU A 235     131.271 -31.580 -42.392  1.00  0.00           C  
ATOM   3337  H   LEU A 235     129.990 -27.890 -43.595  1.00  0.00           H  
ATOM   3338  HA  LEU A 235     132.505 -29.112 -42.952  1.00  0.00           H  
ATOM   3339 1HB  LEU A 235     130.453 -29.699 -45.123  1.00  0.00           H  
ATOM   3340 2HB  LEU A 235     131.854 -30.725 -44.795  1.00  0.00           H  
ATOM   3341  HG  LEU A 235     129.732 -30.119 -42.715  1.00  0.00           H  
ATOM   3342 1HD1 LEU A 235     128.787 -32.313 -43.280  1.00  0.00           H  
ATOM   3343 2HD1 LEU A 235     128.690 -31.183 -44.650  1.00  0.00           H  
ATOM   3344 3HD1 LEU A 235     129.932 -32.456 -44.634  1.00  0.00           H  
ATOM   3345 1HD2 LEU A 235     130.692 -32.134 -41.653  1.00  0.00           H  
ATOM   3346 2HD2 LEU A 235     131.865 -32.277 -42.984  1.00  0.00           H  
ATOM   3347 3HD2 LEU A 235     131.932 -30.880 -41.885  1.00  0.00           H  
ATOM   3348  N   ALA A 236     132.351 -27.447 -45.764  1.00  0.00           N  
ATOM   3349  CA  ALA A 236     133.172 -26.841 -46.805  1.00  0.00           C  
ATOM   3350  C   ALA A 236     134.255 -25.951 -46.206  1.00  0.00           C  
ATOM   3351  O   ALA A 236     135.396 -25.955 -46.666  1.00  0.00           O  
ATOM   3352  CB  ALA A 236     132.302 -26.038 -47.764  1.00  0.00           C  
ATOM   3353  H   ALA A 236     131.370 -27.215 -45.710  1.00  0.00           H  
ATOM   3354  HA  ALA A 236     133.667 -27.634 -47.365  1.00  0.00           H  
ATOM   3355 1HB  ALA A 236     132.929 -25.591 -48.536  1.00  0.00           H  
ATOM   3356 2HB  ALA A 236     131.569 -26.698 -48.229  1.00  0.00           H  
ATOM   3357 3HB  ALA A 236     131.785 -25.252 -47.215  1.00  0.00           H  
ATOM   3358  N   ALA A 237     133.892 -25.195 -45.176  1.00  0.00           N  
ATOM   3359  CA  ALA A 237     134.842 -24.333 -44.486  1.00  0.00           C  
ATOM   3360  C   ALA A 237     135.908 -25.152 -43.765  1.00  0.00           C  
ATOM   3361  O   ALA A 237     137.083 -24.790 -43.762  1.00  0.00           O  
ATOM   3362  CB  ALA A 237     134.115 -23.427 -43.503  1.00  0.00           C  
ATOM   3363  H   ALA A 237     132.932 -25.219 -44.864  1.00  0.00           H  
ATOM   3364  HA  ALA A 237     135.349 -23.712 -45.227  1.00  0.00           H  
ATOM   3365 1HB  ALA A 237     134.837 -22.786 -42.995  1.00  0.00           H  
ATOM   3366 2HB  ALA A 237     133.398 -22.808 -44.041  1.00  0.00           H  
ATOM   3367 3HB  ALA A 237     133.590 -24.034 -42.769  1.00  0.00           H  
ATOM   3368  N   ARG A 238     135.486 -26.255 -43.156  1.00  0.00           N  
ATOM   3369  CA  ARG A 238     136.406 -27.136 -42.450  1.00  0.00           C  
ATOM   3370  C   ARG A 238     137.323 -27.868 -43.420  1.00  0.00           C  
ATOM   3371  O   ARG A 238     138.512 -28.044 -43.157  1.00  0.00           O  
ATOM   3372  CB  ARG A 238     135.637 -28.153 -41.617  1.00  0.00           C  
ATOM   3373  CG  ARG A 238     134.938 -27.581 -40.396  1.00  0.00           C  
ATOM   3374  CD  ARG A 238     134.134 -28.613 -39.690  1.00  0.00           C  
ATOM   3375  NE  ARG A 238     133.464 -28.071 -38.518  1.00  0.00           N  
ATOM   3376  CZ  ARG A 238     132.694 -28.789 -37.679  1.00  0.00           C  
ATOM   3377  NH1 ARG A 238     132.507 -30.072 -37.890  1.00  0.00           N1+
ATOM   3378  NH2 ARG A 238     132.127 -28.202 -36.638  1.00  0.00           N  
ATOM   3379  H   ARG A 238     134.505 -26.487 -43.182  1.00  0.00           H  
ATOM   3380  HA  ARG A 238     137.033 -26.532 -41.795  1.00  0.00           H  
ATOM   3381 1HB  ARG A 238     134.880 -28.632 -42.237  1.00  0.00           H  
ATOM   3382 2HB  ARG A 238     136.318 -28.932 -41.274  1.00  0.00           H  
ATOM   3383 1HG  ARG A 238     135.681 -27.190 -39.699  1.00  0.00           H  
ATOM   3384 2HG  ARG A 238     134.267 -26.777 -40.702  1.00  0.00           H  
ATOM   3385 1HD  ARG A 238     133.377 -29.009 -40.364  1.00  0.00           H  
ATOM   3386 2HD  ARG A 238     134.788 -29.422 -39.365  1.00  0.00           H  
ATOM   3387  HE  ARG A 238     133.583 -27.085 -38.323  1.00  0.00           H  
ATOM   3388 1HH1 ARG A 238     132.941 -30.521 -38.684  1.00  0.00           H  
ATOM   3389 2HH1 ARG A 238     131.931 -30.610 -37.260  1.00  0.00           H  
ATOM   3390 1HH2 ARG A 238     132.269 -27.215 -36.475  1.00  0.00           H  
ATOM   3391 2HH2 ARG A 238     131.550 -28.739 -36.009  1.00  0.00           H  
ATOM   3392  N   SER A 239     136.762 -28.293 -44.549  1.00  0.00           N  
ATOM   3393  CA  SER A 239     137.526 -29.024 -45.555  1.00  0.00           C  
ATOM   3394  C   SER A 239     138.516 -28.113 -46.265  1.00  0.00           C  
ATOM   3395  O   SER A 239     138.255 -26.926 -46.459  1.00  0.00           O  
ATOM   3396  CB  SER A 239     136.589 -29.653 -46.567  1.00  0.00           C  
ATOM   3397  OG  SER A 239     137.307 -30.284 -47.591  1.00  0.00           O  
ATOM   3398  H   SER A 239     135.785 -28.105 -44.715  1.00  0.00           H  
ATOM   3399  HA  SER A 239     138.095 -29.808 -45.054  1.00  0.00           H  
ATOM   3400 1HB  SER A 239     135.948 -30.378 -46.068  1.00  0.00           H  
ATOM   3401 2HB  SER A 239     135.944 -28.885 -46.993  1.00  0.00           H  
ATOM   3402  HG  SER A 239     136.651 -30.654 -48.187  1.00  0.00           H  
ATOM   3403  N   THR A 240     139.656 -28.675 -46.653  1.00  0.00           N  
ATOM   3404  CA  THR A 240     140.636 -27.948 -47.453  1.00  0.00           C  
ATOM   3405  C   THR A 240     140.701 -28.494 -48.873  1.00  0.00           C  
ATOM   3406  O   THR A 240     141.576 -28.117 -49.653  1.00  0.00           O  
ATOM   3407  CB  THR A 240     142.035 -28.011 -46.810  1.00  0.00           C  
ATOM   3408  CG2 THR A 240     142.015 -27.376 -45.429  1.00  0.00           C  
ATOM   3409  OG1 THR A 240     142.449 -29.379 -46.698  1.00  0.00           O  
ATOM   3410  H   THR A 240     139.848 -29.630 -46.388  1.00  0.00           H  
ATOM   3411  HA  THR A 240     140.326 -26.906 -47.513  1.00  0.00           H  
ATOM   3412  HB  THR A 240     142.749 -27.480 -47.439  1.00  0.00           H  
ATOM   3413  HG1 THR A 240     142.781 -29.684 -47.546  1.00  0.00           H  
ATOM   3414 1HG2 THR A 240     143.011 -27.430 -44.990  1.00  0.00           H  
ATOM   3415 2HG2 THR A 240     141.712 -26.332 -45.512  1.00  0.00           H  
ATOM   3416 3HG2 THR A 240     141.310 -27.910 -44.793  1.00  0.00           H  
ATOM   3417  N   ASP A 241     139.774 -29.385 -49.203  1.00  0.00           N  
ATOM   3418  CA  ASP A 241     139.743 -30.008 -50.521  1.00  0.00           C  
ATOM   3419  C   ASP A 241     138.961 -29.160 -51.513  1.00  0.00           C  
ATOM   3420  O   ASP A 241     137.764 -28.923 -51.336  1.00  0.00           O  
ATOM   3421  CB  ASP A 241     139.125 -31.406 -50.438  1.00  0.00           C  
ATOM   3422  CG  ASP A 241     139.146 -32.143 -51.771  1.00  0.00           C  
ATOM   3423  OD1 ASP A 241     139.490 -31.536 -52.758  1.00  0.00           O  
ATOM   3424  OD2 ASP A 241     138.819 -33.306 -51.790  1.00  0.00           O1-
ATOM   3425  H   ASP A 241     139.069 -29.634 -48.525  1.00  0.00           H  
ATOM   3426  HA  ASP A 241     140.767 -30.088 -50.889  1.00  0.00           H  
ATOM   3427 1HB  ASP A 241     139.667 -32.001 -49.702  1.00  0.00           H  
ATOM   3428 2HB  ASP A 241     138.092 -31.328 -50.099  1.00  0.00           H  
ATOM   3429  N   SER A 242     139.640 -28.704 -52.560  1.00  0.00           N  
ATOM   3430  CA  SER A 242     139.029 -27.817 -53.545  1.00  0.00           C  
ATOM   3431  C   SER A 242     137.866 -28.498 -54.252  1.00  0.00           C  
ATOM   3432  O   SER A 242     136.927 -27.837 -54.701  1.00  0.00           O  
ATOM   3433  CB  SER A 242     140.062 -27.376 -54.563  1.00  0.00           C  
ATOM   3434  OG  SER A 242     141.045 -26.575 -53.968  1.00  0.00           O  
ATOM   3435  H   SER A 242     140.607 -28.977 -52.676  1.00  0.00           H  
ATOM   3436  HA  SER A 242     138.637 -26.947 -53.017  1.00  0.00           H  
ATOM   3437 1HB  SER A 242     140.528 -28.253 -55.012  1.00  0.00           H  
ATOM   3438 2HB  SER A 242     139.573 -26.821 -55.362  1.00  0.00           H  
ATOM   3439  HG  SER A 242     141.656 -26.339 -54.670  1.00  0.00           H  
ATOM   3440  N   ASP A 243     137.931 -29.821 -54.349  1.00  0.00           N  
ATOM   3441  CA  ASP A 243     136.868 -30.596 -54.975  1.00  0.00           C  
ATOM   3442  C   ASP A 243     135.573 -30.499 -54.180  1.00  0.00           C  
ATOM   3443  O   ASP A 243     134.490 -30.368 -54.752  1.00  0.00           O  
ATOM   3444  CB  ASP A 243     137.281 -32.062 -55.110  1.00  0.00           C  
ATOM   3445  CG  ASP A 243     138.356 -32.280 -56.168  1.00  0.00           C  
ATOM   3446  OD1 ASP A 243     138.559 -31.400 -56.971  1.00  0.00           O  
ATOM   3447  OD2 ASP A 243     138.963 -33.324 -56.163  1.00  0.00           O1-
ATOM   3448  H   ASP A 243     138.738 -30.304 -53.978  1.00  0.00           H  
ATOM   3449  HA  ASP A 243     136.677 -30.187 -55.966  1.00  0.00           H  
ATOM   3450 1HB  ASP A 243     137.658 -32.425 -54.153  1.00  0.00           H  
ATOM   3451 2HB  ASP A 243     136.410 -32.665 -55.369  1.00  0.00           H  
ATOM   3452  N   VAL A 244     135.689 -30.563 -52.857  1.00  0.00           N  
ATOM   3453  CA  VAL A 244     134.538 -30.390 -51.978  1.00  0.00           C  
ATOM   3454  C   VAL A 244     133.962 -28.987 -52.097  1.00  0.00           C  
ATOM   3455  O   VAL A 244     132.743 -28.806 -52.130  1.00  0.00           O  
ATOM   3456  CB  VAL A 244     134.941 -30.656 -50.515  1.00  0.00           C  
ATOM   3457  CG1 VAL A 244     133.818 -30.248 -49.572  1.00  0.00           C  
ATOM   3458  CG2 VAL A 244     135.290 -32.124 -50.334  1.00  0.00           C  
ATOM   3459  H   VAL A 244     136.599 -30.734 -52.452  1.00  0.00           H  
ATOM   3460  HA  VAL A 244     133.764 -31.094 -52.281  1.00  0.00           H  
ATOM   3461  HB  VAL A 244     135.806 -30.040 -50.268  1.00  0.00           H  
ATOM   3462 1HG1 VAL A 244     134.118 -30.443 -48.543  1.00  0.00           H  
ATOM   3463 2HG1 VAL A 244     133.606 -29.185 -49.694  1.00  0.00           H  
ATOM   3464 3HG1 VAL A 244     132.922 -30.826 -49.804  1.00  0.00           H  
ATOM   3465 1HG2 VAL A 244     135.575 -32.304 -49.295  1.00  0.00           H  
ATOM   3466 2HG2 VAL A 244     134.427 -32.739 -50.585  1.00  0.00           H  
ATOM   3467 3HG2 VAL A 244     136.125 -32.383 -50.986  1.00  0.00           H  
ATOM   3468  N   LEU A 245     134.840 -27.991 -52.159  1.00  0.00           N  
ATOM   3469  CA  LEU A 245     134.420 -26.603 -52.284  1.00  0.00           C  
ATOM   3470  C   LEU A 245     133.615 -26.381 -53.557  1.00  0.00           C  
ATOM   3471  O   LEU A 245     132.613 -25.667 -53.554  1.00  0.00           O  
ATOM   3472  CB  LEU A 245     135.642 -25.675 -52.276  1.00  0.00           C  
ATOM   3473  CG  LEU A 245     136.434 -25.629 -50.963  1.00  0.00           C  
ATOM   3474  CD1 LEU A 245     137.686 -24.782 -51.155  1.00  0.00           C  
ATOM   3475  CD2 LEU A 245     135.554 -25.064 -49.859  1.00  0.00           C  
ATOM   3476  H   LEU A 245     135.828 -28.206 -52.121  1.00  0.00           H  
ATOM   3477  HA  LEU A 245     133.773 -26.359 -51.440  1.00  0.00           H  
ATOM   3478 1HB  LEU A 245     136.323 -25.994 -53.063  1.00  0.00           H  
ATOM   3479 2HB  LEU A 245     135.311 -24.661 -52.500  1.00  0.00           H  
ATOM   3480  HG  LEU A 245     136.752 -26.637 -50.695  1.00  0.00           H  
ATOM   3481 1HD1 LEU A 245     138.248 -24.750 -50.222  1.00  0.00           H  
ATOM   3482 2HD1 LEU A 245     138.306 -25.221 -51.938  1.00  0.00           H  
ATOM   3483 3HD1 LEU A 245     137.399 -23.771 -51.441  1.00  0.00           H  
ATOM   3484 1HD2 LEU A 245     136.118 -25.032 -48.925  1.00  0.00           H  
ATOM   3485 2HD2 LEU A 245     135.238 -24.055 -50.126  1.00  0.00           H  
ATOM   3486 3HD2 LEU A 245     134.677 -25.699 -49.732  1.00  0.00           H  
ATOM   3487  N   GLU A 246     134.059 -27.000 -54.646  1.00  0.00           N  
ATOM   3488  CA  GLU A 246     133.340 -26.934 -55.913  1.00  0.00           C  
ATOM   3489  C   GLU A 246     131.958 -27.562 -55.795  1.00  0.00           C  
ATOM   3490  O   GLU A 246     130.965 -26.990 -56.243  1.00  0.00           O  
ATOM   3491  CB  GLU A 246     134.137 -27.636 -57.016  1.00  0.00           C  
ATOM   3492  CG  GLU A 246     135.377 -26.879 -57.474  1.00  0.00           C  
ATOM   3493  CD  GLU A 246     136.186 -27.641 -58.487  1.00  0.00           C  
ATOM   3494  OE1 GLU A 246     135.998 -28.829 -58.598  1.00  0.00           O  
ATOM   3495  OE2 GLU A 246     136.993 -27.035 -59.151  1.00  0.00           O1-
ATOM   3496  H   GLU A 246     134.918 -27.529 -54.594  1.00  0.00           H  
ATOM   3497  HA  GLU A 246     133.205 -25.886 -56.182  1.00  0.00           H  
ATOM   3498 1HB  GLU A 246     134.453 -28.617 -56.667  1.00  0.00           H  
ATOM   3499 2HB  GLU A 246     133.498 -27.787 -57.887  1.00  0.00           H  
ATOM   3500 1HG  GLU A 246     135.071 -25.929 -57.912  1.00  0.00           H  
ATOM   3501 2HG  GLU A 246     135.998 -26.664 -56.607  1.00  0.00           H  
ATOM   3502  N   ILE A 247     131.899 -28.741 -55.189  1.00  0.00           N  
ATOM   3503  CA  ILE A 247     130.648 -29.478 -55.060  1.00  0.00           C  
ATOM   3504  C   ILE A 247     129.617 -28.681 -54.273  1.00  0.00           C  
ATOM   3505  O   ILE A 247     128.479 -28.513 -54.713  1.00  0.00           O  
ATOM   3506  CB  ILE A 247     130.877 -30.839 -54.376  1.00  0.00           C  
ATOM   3507  CG1 ILE A 247     131.653 -31.778 -55.302  1.00  0.00           C  
ATOM   3508  CG2 ILE A 247     129.549 -31.462 -53.974  1.00  0.00           C  
ATOM   3509  CD1 ILE A 247     132.203 -33.005 -54.607  1.00  0.00           C  
ATOM   3510  H   ILE A 247     132.745 -29.139 -54.803  1.00  0.00           H  
ATOM   3511  HA  ILE A 247     130.244 -29.646 -56.058  1.00  0.00           H  
ATOM   3512  HB  ILE A 247     131.486 -30.699 -53.484  1.00  0.00           H  
ATOM   3513 1HG1 ILE A 247     131.005 -32.107 -56.114  1.00  0.00           H  
ATOM   3514 2HG1 ILE A 247     132.488 -31.240 -55.750  1.00  0.00           H  
ATOM   3515 1HG2 ILE A 247     129.728 -32.422 -53.493  1.00  0.00           H  
ATOM   3516 2HG2 ILE A 247     129.031 -30.801 -53.281  1.00  0.00           H  
ATOM   3517 3HG2 ILE A 247     128.932 -31.611 -54.861  1.00  0.00           H  
ATOM   3518 1HD1 ILE A 247     132.741 -33.620 -55.328  1.00  0.00           H  
ATOM   3519 2HD1 ILE A 247     132.884 -32.698 -53.812  1.00  0.00           H  
ATOM   3520 3HD1 ILE A 247     131.382 -33.578 -54.181  1.00  0.00           H  
ATOM   3521  N   VAL A 248     130.022 -28.192 -53.104  1.00  0.00           N  
ATOM   3522  CA  VAL A 248     129.110 -27.475 -52.218  1.00  0.00           C  
ATOM   3523  C   VAL A 248     128.619 -26.184 -52.859  1.00  0.00           C  
ATOM   3524  O   VAL A 248     127.433 -25.865 -52.804  1.00  0.00           O  
ATOM   3525  CB  VAL A 248     129.808 -27.147 -50.885  1.00  0.00           C  
ATOM   3526  CG1 VAL A 248     128.949 -26.209 -50.050  1.00  0.00           C  
ATOM   3527  CG2 VAL A 248     130.102 -28.432 -50.125  1.00  0.00           C  
ATOM   3528  H   VAL A 248     130.981 -28.319 -52.826  1.00  0.00           H  
ATOM   3529  HA  VAL A 248     128.240 -28.104 -52.034  1.00  0.00           H  
ATOM   3530  HB  VAL A 248     130.742 -26.625 -51.093  1.00  0.00           H  
ATOM   3531 1HG1 VAL A 248     129.457 -25.987 -49.112  1.00  0.00           H  
ATOM   3532 2HG1 VAL A 248     128.781 -25.283 -50.599  1.00  0.00           H  
ATOM   3533 3HG1 VAL A 248     127.990 -26.686 -49.840  1.00  0.00           H  
ATOM   3534 1HG2 VAL A 248     130.596 -28.192 -49.183  1.00  0.00           H  
ATOM   3535 2HG2 VAL A 248     129.168 -28.955 -49.922  1.00  0.00           H  
ATOM   3536 3HG2 VAL A 248     130.753 -29.068 -50.724  1.00  0.00           H  
ATOM   3537  N   LYS A 249     129.538 -25.447 -53.471  1.00  0.00           N  
ATOM   3538  CA  LYS A 249     129.193 -24.211 -54.166  1.00  0.00           C  
ATOM   3539  C   LYS A 249     128.174 -24.468 -55.269  1.00  0.00           C  
ATOM   3540  O   LYS A 249     127.176 -23.756 -55.381  1.00  0.00           O  
ATOM   3541  CB  LYS A 249     130.445 -23.556 -54.749  1.00  0.00           C  
ATOM   3542  CG  LYS A 249     130.186 -22.258 -55.500  1.00  0.00           C  
ATOM   3543  CD  LYS A 249     131.486 -21.586 -55.915  1.00  0.00           C  
ATOM   3544  CE  LYS A 249     131.229 -20.388 -56.818  1.00  0.00           C  
ATOM   3545  NZ  LYS A 249     132.483 -19.648 -57.130  1.00  0.00           N1+
ATOM   3546  H   LYS A 249     130.503 -25.748 -53.454  1.00  0.00           H  
ATOM   3547  HA  LYS A 249     128.740 -23.527 -53.451  1.00  0.00           H  
ATOM   3548 1HB  LYS A 249     131.151 -23.342 -53.946  1.00  0.00           H  
ATOM   3549 2HB  LYS A 249     130.932 -24.249 -55.437  1.00  0.00           H  
ATOM   3550 1HG  LYS A 249     129.594 -22.466 -56.394  1.00  0.00           H  
ATOM   3551 2HG  LYS A 249     129.622 -21.576 -54.865  1.00  0.00           H  
ATOM   3552 1HD  LYS A 249     132.023 -21.252 -55.025  1.00  0.00           H  
ATOM   3553 2HD  LYS A 249     132.113 -22.303 -56.446  1.00  0.00           H  
ATOM   3554 1HE  LYS A 249     130.780 -20.725 -57.749  1.00  0.00           H  
ATOM   3555 2HE  LYS A 249     130.534 -19.708 -56.330  1.00  0.00           H  
ATOM   3556 1HZ  LYS A 249     132.271 -18.863 -57.729  1.00  0.00           H  
ATOM   3557 2HZ  LYS A 249     132.901 -19.314 -56.273  1.00  0.00           H  
ATOM   3558 3HZ  LYS A 249     133.130 -20.267 -57.601  1.00  0.00           H  
ATOM   3559  N   ASP A 250     128.433 -25.486 -56.082  1.00  0.00           N  
ATOM   3560  CA  ASP A 250     127.548 -25.828 -57.188  1.00  0.00           C  
ATOM   3561  C   ASP A 250     126.182 -26.279 -56.681  1.00  0.00           C  
ATOM   3562  O   ASP A 250     125.154 -25.965 -57.279  1.00  0.00           O  
ATOM   3563  CB  ASP A 250     128.168 -26.929 -58.051  1.00  0.00           C  
ATOM   3564  CG  ASP A 250     129.238 -26.405 -59.000  1.00  0.00           C  
ATOM   3565  OD1 ASP A 250     129.293 -25.216 -59.204  1.00  0.00           O  
ATOM   3566  OD2 ASP A 250     129.990 -27.201 -59.512  1.00  0.00           O1-
ATOM   3567  H   ASP A 250     129.266 -26.036 -55.930  1.00  0.00           H  
ATOM   3568  HA  ASP A 250     127.394 -24.937 -57.798  1.00  0.00           H  
ATOM   3569 1HB  ASP A 250     128.614 -27.689 -57.408  1.00  0.00           H  
ATOM   3570 2HB  ASP A 250     127.387 -27.415 -58.639  1.00  0.00           H  
ATOM   3571  N   ALA A 251     126.182 -27.015 -55.576  1.00  0.00           N  
ATOM   3572  CA  ALA A 251     124.943 -27.476 -54.961  1.00  0.00           C  
ATOM   3573  C   ALA A 251     124.090 -26.303 -54.497  1.00  0.00           C  
ATOM   3574  O   ALA A 251     122.870 -26.305 -54.666  1.00  0.00           O  
ATOM   3575  CB  ALA A 251     125.243 -28.405 -53.794  1.00  0.00           C  
ATOM   3576  H   ALA A 251     127.064 -27.267 -55.150  1.00  0.00           H  
ATOM   3577  HA  ALA A 251     124.370 -28.026 -55.709  1.00  0.00           H  
ATOM   3578 1HB  ALA A 251     124.308 -28.740 -53.344  1.00  0.00           H  
ATOM   3579 2HB  ALA A 251     125.803 -29.269 -54.150  1.00  0.00           H  
ATOM   3580 3HB  ALA A 251     125.833 -27.874 -53.048  1.00  0.00           H  
ATOM   3581  N   LEU A 252     124.738 -25.300 -53.914  1.00  0.00           N  
ATOM   3582  CA  LEU A 252     124.043 -24.104 -53.452  1.00  0.00           C  
ATOM   3583  C   LEU A 252     123.501 -23.297 -54.623  1.00  0.00           C  
ATOM   3584  O   LEU A 252     122.394 -22.760 -54.559  1.00  0.00           O  
ATOM   3585  CB  LEU A 252     124.987 -23.231 -52.616  1.00  0.00           C  
ATOM   3586  CG  LEU A 252     125.388 -23.804 -51.250  1.00  0.00           C  
ATOM   3587  CD1 LEU A 252     126.499 -22.954 -50.647  1.00  0.00           C  
ATOM   3588  CD2 LEU A 252     124.171 -23.841 -50.337  1.00  0.00           C  
ATOM   3589  H   LEU A 252     125.737 -25.369 -53.786  1.00  0.00           H  
ATOM   3590  HA  LEU A 252     123.194 -24.411 -52.840  1.00  0.00           H  
ATOM   3591 1HB  LEU A 252     125.901 -23.064 -53.184  1.00  0.00           H  
ATOM   3592 2HB  LEU A 252     124.508 -22.268 -52.443  1.00  0.00           H  
ATOM   3593  HG  LEU A 252     125.776 -24.815 -51.379  1.00  0.00           H  
ATOM   3594 1HD1 LEU A 252     126.783 -23.361 -49.676  1.00  0.00           H  
ATOM   3595 2HD1 LEU A 252     127.363 -22.960 -51.312  1.00  0.00           H  
ATOM   3596 3HD1 LEU A 252     126.145 -21.930 -50.523  1.00  0.00           H  
ATOM   3597 1HD2 LEU A 252     124.456 -24.247 -49.368  1.00  0.00           H  
ATOM   3598 2HD2 LEU A 252     123.783 -22.830 -50.208  1.00  0.00           H  
ATOM   3599 3HD2 LEU A 252     123.400 -24.470 -50.784  1.00  0.00           H  
ATOM   3600  N   GLU A 253     124.285 -23.213 -55.692  1.00  0.00           N  
ATOM   3601  CA  GLU A 253     123.852 -22.534 -56.908  1.00  0.00           C  
ATOM   3602  C   GLU A 253     122.632 -23.213 -57.514  1.00  0.00           C  
ATOM   3603  O   GLU A 253     121.645 -22.557 -57.844  1.00  0.00           O  
ATOM   3604  CB  GLU A 253     124.990 -22.498 -57.932  1.00  0.00           C  
ATOM   3605  CG  GLU A 253     124.638 -21.796 -59.237  1.00  0.00           C  
ATOM   3606  CD  GLU A 253     124.421 -20.316 -59.065  1.00  0.00           C  
ATOM   3607  OE1 GLU A 253     125.003 -19.751 -58.170  1.00  0.00           O  
ATOM   3608  OE2 GLU A 253     123.674 -19.755 -59.830  1.00  0.00           O1-
ATOM   3609  H   GLU A 253     125.204 -23.631 -55.661  1.00  0.00           H  
ATOM   3610  HA  GLU A 253     123.571 -21.511 -56.653  1.00  0.00           H  
ATOM   3611 1HB  GLU A 253     125.852 -21.991 -57.501  1.00  0.00           H  
ATOM   3612 2HB  GLU A 253     125.295 -23.516 -58.173  1.00  0.00           H  
ATOM   3613 1HG  GLU A 253     125.447 -21.951 -59.949  1.00  0.00           H  
ATOM   3614 2HG  GLU A 253     123.735 -22.245 -59.649  1.00  0.00           H  
ATOM   3615  N   LEU A 254     122.703 -24.532 -57.658  1.00  0.00           N  
ATOM   3616  CA  LEU A 254     121.571 -25.313 -58.141  1.00  0.00           C  
ATOM   3617  C   LEU A 254     120.359 -25.146 -57.236  1.00  0.00           C  
ATOM   3618  O   LEU A 254     119.240 -24.952 -57.711  1.00  0.00           O  
ATOM   3619  CB  LEU A 254     121.951 -26.797 -58.229  1.00  0.00           C  
ATOM   3620  CG  LEU A 254     120.816 -27.751 -58.619  1.00  0.00           C  
ATOM   3621  CD1 LEU A 254     120.319 -27.407 -60.017  1.00  0.00           C  
ATOM   3622  CD2 LEU A 254     121.316 -29.188 -58.555  1.00  0.00           C  
ATOM   3623  H   LEU A 254     123.564 -25.006 -57.423  1.00  0.00           H  
ATOM   3624  HA  LEU A 254     121.298 -24.949 -59.132  1.00  0.00           H  
ATOM   3625 1HB  LEU A 254     122.745 -26.909 -58.965  1.00  0.00           H  
ATOM   3626 2HB  LEU A 254     122.333 -27.116 -57.259  1.00  0.00           H  
ATOM   3627  HG  LEU A 254     119.981 -27.627 -57.928  1.00  0.00           H  
ATOM   3628 1HD1 LEU A 254     119.513 -28.084 -60.295  1.00  0.00           H  
ATOM   3629 2HD1 LEU A 254     119.950 -26.382 -60.030  1.00  0.00           H  
ATOM   3630 3HD1 LEU A 254     121.138 -27.507 -60.729  1.00  0.00           H  
ATOM   3631 1HD2 LEU A 254     120.509 -29.867 -58.832  1.00  0.00           H  
ATOM   3632 2HD2 LEU A 254     122.149 -29.313 -59.247  1.00  0.00           H  
ATOM   3633 3HD2 LEU A 254     121.645 -29.413 -57.542  1.00  0.00           H  
ATOM   3634  N   ALA A 255     120.586 -25.223 -55.929  1.00  0.00           N  
ATOM   3635  CA  ALA A 255     119.514 -25.069 -54.952  1.00  0.00           C  
ATOM   3636  C   ALA A 255     118.852 -23.700 -55.074  1.00  0.00           C  
ATOM   3637  O   ALA A 255     117.631 -23.581 -54.967  1.00  0.00           O  
ATOM   3638  CB  ALA A 255     120.049 -25.277 -53.542  1.00  0.00           C  
ATOM   3639  H   ALA A 255     121.526 -25.394 -55.603  1.00  0.00           H  
ATOM   3640  HA  ALA A 255     118.754 -25.822 -55.153  1.00  0.00           H  
ATOM   3641 1HB  ALA A 255     119.236 -25.158 -52.825  1.00  0.00           H  
ATOM   3642 2HB  ALA A 255     120.467 -26.279 -53.455  1.00  0.00           H  
ATOM   3643 3HB  ALA A 255     120.824 -24.541 -53.336  1.00  0.00           H  
ATOM   3644  N   LYS A 256     119.664 -22.675 -55.298  1.00  0.00           N  
ATOM   3645  CA  LYS A 256     119.158 -21.314 -55.441  1.00  0.00           C  
ATOM   3646  C   LYS A 256     118.305 -21.174 -56.696  1.00  0.00           C  
ATOM   3647  O   LYS A 256     117.247 -20.544 -56.670  1.00  0.00           O  
ATOM   3648  CB  LYS A 256     120.315 -20.313 -55.477  1.00  0.00           C  
ATOM   3649  CG  LYS A 256     119.882 -18.856 -55.558  1.00  0.00           C  
ATOM   3650  CD  LYS A 256     121.081 -17.920 -55.497  1.00  0.00           C  
ATOM   3651  CE  LYS A 256     120.651 -16.463 -55.591  1.00  0.00           C  
ATOM   3652  NZ  LYS A 256     121.813 -15.536 -55.532  1.00  0.00           N1+
ATOM   3653  H   LYS A 256     120.658 -22.838 -55.370  1.00  0.00           H  
ATOM   3654  HA  LYS A 256     118.525 -21.089 -54.583  1.00  0.00           H  
ATOM   3655 1HB  LYS A 256     120.926 -20.432 -54.583  1.00  0.00           H  
ATOM   3656 2HB  LYS A 256     120.949 -20.522 -56.338  1.00  0.00           H  
ATOM   3657 1HG  LYS A 256     119.346 -18.686 -56.492  1.00  0.00           H  
ATOM   3658 2HG  LYS A 256     119.213 -18.629 -54.729  1.00  0.00           H  
ATOM   3659 1HD  LYS A 256     121.615 -18.073 -54.557  1.00  0.00           H  
ATOM   3660 2HD  LYS A 256     121.758 -18.143 -56.320  1.00  0.00           H  
ATOM   3661 1HE  LYS A 256     120.119 -16.301 -56.528  1.00  0.00           H  
ATOM   3662 2HE  LYS A 256     119.974 -16.229 -54.770  1.00  0.00           H  
ATOM   3663 1HZ  LYS A 256     121.487 -14.582 -55.598  1.00  0.00           H  
ATOM   3664 2HZ  LYS A 256     122.304 -15.664 -54.659  1.00  0.00           H  
ATOM   3665 3HZ  LYS A 256     122.440 -15.730 -56.301  1.00  0.00           H  
ATOM   3666  N   GLN A 257     118.768 -21.767 -57.789  1.00  0.00           N  
ATOM   3667  CA  GLN A 257     118.068 -21.674 -59.066  1.00  0.00           C  
ATOM   3668  C   GLN A 257     116.767 -22.467 -59.037  1.00  0.00           C  
ATOM   3669  O   GLN A 257     115.731 -21.997 -59.505  1.00  0.00           O  
ATOM   3670  CB  GLN A 257     118.961 -22.173 -60.204  1.00  0.00           C  
ATOM   3671  CG  GLN A 257     120.136 -21.264 -60.517  1.00  0.00           C  
ATOM   3672  CD  GLN A 257     120.985 -21.785 -61.660  1.00  0.00           C  
ATOM   3673  NE2 GLN A 257     122.219 -21.302 -61.751  1.00  0.00           N  
ATOM   3674  OE1 GLN A 257     120.536 -22.617 -62.457  1.00  0.00           O  
ATOM   3675  H   GLN A 257     119.628 -22.292 -57.737  1.00  0.00           H  
ATOM   3676  HA  GLN A 257     117.813 -20.629 -59.246  1.00  0.00           H  
ATOM   3677 1HB  GLN A 257     119.355 -23.157 -59.954  1.00  0.00           H  
ATOM   3678 2HB  GLN A 257     118.367 -22.278 -61.112  1.00  0.00           H  
ATOM   3679 1HG  GLN A 257     119.759 -20.279 -60.794  1.00  0.00           H  
ATOM   3680 2HG  GLN A 257     120.767 -21.184 -59.630  1.00  0.00           H  
ATOM   3681 1HE2 GLN A 257     122.826 -21.611 -62.484  1.00  0.00           H  
ATOM   3682 2HE2 GLN A 257     122.542 -20.630 -61.083  1.00  0.00           H  
ATOM   3683  N   SER A 258     116.830 -23.677 -58.490  1.00  0.00           N  
ATOM   3684  CA  SER A 258     115.686 -24.579 -58.488  1.00  0.00           C  
ATOM   3685  C   SER A 258     114.623 -24.118 -57.496  1.00  0.00           C  
ATOM   3686  O   SER A 258     114.943 -23.587 -56.435  1.00  0.00           O  
ATOM   3687  CB  SER A 258     116.133 -25.988 -58.149  1.00  0.00           C  
ATOM   3688  OG  SER A 258     115.036 -26.854 -58.053  1.00  0.00           O  
ATOM   3689  H   SER A 258     117.694 -23.979 -58.063  1.00  0.00           H  
ATOM   3690  HA  SER A 258     115.234 -24.568 -59.482  1.00  0.00           H  
ATOM   3691 1HB  SER A 258     116.819 -26.347 -58.915  1.00  0.00           H  
ATOM   3692 2HB  SER A 258     116.675 -25.978 -57.204  1.00  0.00           H  
ATOM   3693  HG  SER A 258     115.398 -27.717 -57.837  1.00  0.00           H  
ATOM   3694  N   THR A 259     113.358 -24.327 -57.850  1.00  0.00           N  
ATOM   3695  CA  THR A 259     112.255 -24.078 -56.931  1.00  0.00           C  
ATOM   3696  C   THR A 259     111.665 -25.384 -56.416  1.00  0.00           C  
ATOM   3697  O   THR A 259     110.672 -25.382 -55.685  1.00  0.00           O  
ATOM   3698  CB  THR A 259     111.151 -23.241 -57.602  1.00  0.00           C  
ATOM   3699  CG2 THR A 259     111.698 -21.892 -58.045  1.00  0.00           C  
ATOM   3700  OG1 THR A 259     110.642 -23.943 -58.743  1.00  0.00           O  
ATOM   3701  H   THR A 259     113.160 -24.669 -58.780  1.00  0.00           H  
ATOM   3702  HA  THR A 259     112.637 -23.528 -56.072  1.00  0.00           H  
ATOM   3703  HB  THR A 259     110.335 -23.081 -56.897  1.00  0.00           H  
ATOM   3704  HG1 THR A 259     110.016 -24.612 -58.454  1.00  0.00           H  
ATOM   3705 1HG2 THR A 259     110.905 -21.314 -58.516  1.00  0.00           H  
ATOM   3706 2HG2 THR A 259     112.075 -21.351 -57.178  1.00  0.00           H  
ATOM   3707 3HG2 THR A 259     112.507 -22.044 -58.757  1.00  0.00           H  
ATOM   3708  N   ASN A 260     112.274 -26.499 -56.801  1.00  0.00           N  
ATOM   3709  CA  ASN A 260     111.812 -27.815 -56.376  1.00  0.00           C  
ATOM   3710  C   ASN A 260     112.554 -28.284 -55.133  1.00  0.00           C  
ATOM   3711  O   ASN A 260     113.748 -28.577 -55.181  1.00  0.00           O  
ATOM   3712  CB  ASN A 260     111.964 -28.823 -57.500  1.00  0.00           C  
ATOM   3713  CG  ASN A 260     111.427 -30.179 -57.136  1.00  0.00           C  
ATOM   3714  ND2 ASN A 260     110.611 -30.735 -57.997  1.00  0.00           N  
ATOM   3715  OD1 ASN A 260     111.750 -30.724 -56.075  1.00  0.00           O  
ATOM   3716  H   ASN A 260     113.083 -26.434 -57.405  1.00  0.00           H  
ATOM   3717  HA  ASN A 260     110.755 -27.743 -56.123  1.00  0.00           H  
ATOM   3718 1HB  ASN A 260     111.439 -28.462 -58.386  1.00  0.00           H  
ATOM   3719 2HB  ASN A 260     113.019 -28.921 -57.762  1.00  0.00           H  
ATOM   3720 1HD2 ASN A 260     110.224 -31.636 -57.808  1.00  0.00           H  
ATOM   3721 2HD2 ASN A 260     110.378 -30.257 -58.844  1.00  0.00           H  
ATOM   3722  N   GLU A 261     111.840 -28.354 -54.012  1.00  0.00           N  
ATOM   3723  CA  GLU A 261     112.464 -28.591 -52.718  1.00  0.00           C  
ATOM   3724  C   GLU A 261     113.123 -29.964 -52.669  1.00  0.00           C  
ATOM   3725  O   GLU A 261     114.156 -30.145 -52.024  1.00  0.00           O  
ATOM   3726  CB  GLU A 261     111.429 -28.470 -51.597  1.00  0.00           C  
ATOM   3727  CG  GLU A 261     110.931 -27.052 -51.352  1.00  0.00           C  
ATOM   3728  CD  GLU A 261     110.021 -26.950 -50.159  1.00  0.00           C  
ATOM   3729  OE1 GLU A 261     109.819 -27.943 -49.503  1.00  0.00           O  
ATOM   3730  OE2 GLU A 261     109.528 -25.876 -49.902  1.00  0.00           O1-
ATOM   3731  H   GLU A 261     110.837 -28.237 -54.061  1.00  0.00           H  
ATOM   3732  HA  GLU A 261     113.243 -27.845 -52.567  1.00  0.00           H  
ATOM   3733 1HB  GLU A 261     110.564 -29.091 -51.830  1.00  0.00           H  
ATOM   3734 2HB  GLU A 261     111.856 -28.839 -50.666  1.00  0.00           H  
ATOM   3735 1HG  GLU A 261     111.788 -26.399 -51.198  1.00  0.00           H  
ATOM   3736 2HG  GLU A 261     110.399 -26.707 -52.237  1.00  0.00           H  
ATOM   3737  N   GLU A 262     112.519 -30.930 -53.351  1.00  0.00           N  
ATOM   3738  CA  GLU A 262     113.054 -32.284 -53.401  1.00  0.00           C  
ATOM   3739  C   GLU A 262     114.389 -32.323 -54.130  1.00  0.00           C  
ATOM   3740  O   GLU A 262     115.319 -33.008 -53.704  1.00  0.00           O  
ATOM   3741  CB  GLU A 262     112.061 -33.225 -54.087  1.00  0.00           C  
ATOM   3742  CG  GLU A 262     110.785 -33.476 -53.297  1.00  0.00           C  
ATOM   3743  CD  GLU A 262     111.040 -34.122 -51.962  1.00  0.00           C  
ATOM   3744  OE1 GLU A 262     111.788 -35.070 -51.915  1.00  0.00           O  
ATOM   3745  OE2 GLU A 262     110.486 -33.668 -50.989  1.00  0.00           O1-
ATOM   3746  H   GLU A 262     111.667 -30.719 -53.851  1.00  0.00           H  
ATOM   3747  HA  GLU A 262     113.224 -32.625 -52.377  1.00  0.00           H  
ATOM   3748 1HB  GLU A 262     111.778 -32.813 -55.057  1.00  0.00           H  
ATOM   3749 2HB  GLU A 262     112.536 -34.189 -54.266  1.00  0.00           H  
ATOM   3750 1HG  GLU A 262     110.274 -32.527 -53.135  1.00  0.00           H  
ATOM   3751 2HG  GLU A 262     110.125 -34.115 -53.883  1.00  0.00           H  
ATOM   3752  N   VAL A 263     114.477 -31.586 -55.230  1.00  0.00           N  
ATOM   3753  CA  VAL A 263     115.745 -31.400 -55.930  1.00  0.00           C  
ATOM   3754  C   VAL A 263     116.766 -30.699 -55.044  1.00  0.00           C  
ATOM   3755  O   VAL A 263     117.929 -31.098 -54.984  1.00  0.00           O  
ATOM   3756  CB  VAL A 263     115.530 -30.576 -57.213  1.00  0.00           C  
ATOM   3757  CG1 VAL A 263     116.865 -30.126 -57.787  1.00  0.00           C  
ATOM   3758  CG2 VAL A 263     114.752 -31.394 -58.232  1.00  0.00           C  
ATOM   3759  H   VAL A 263     113.646 -31.143 -55.594  1.00  0.00           H  
ATOM   3760  HA  VAL A 263     116.147 -32.382 -56.185  1.00  0.00           H  
ATOM   3761  HB  VAL A 263     114.968 -29.675 -56.965  1.00  0.00           H  
ATOM   3762 1HG1 VAL A 263     116.696 -29.543 -58.692  1.00  0.00           H  
ATOM   3763 2HG1 VAL A 263     117.389 -29.512 -57.054  1.00  0.00           H  
ATOM   3764 3HG1 VAL A 263     117.470 -31.000 -58.027  1.00  0.00           H  
ATOM   3765 1HG2 VAL A 263     114.606 -30.805 -59.137  1.00  0.00           H  
ATOM   3766 2HG2 VAL A 263     115.312 -32.298 -58.477  1.00  0.00           H  
ATOM   3767 3HG2 VAL A 263     113.783 -31.669 -57.815  1.00  0.00           H  
ATOM   3768  N   ILE A 264     116.323 -29.652 -54.356  1.00  0.00           N  
ATOM   3769  CA  ILE A 264     117.201 -28.880 -53.485  1.00  0.00           C  
ATOM   3770  C   ILE A 264     117.797 -29.754 -52.387  1.00  0.00           C  
ATOM   3771  O   ILE A 264     119.000 -29.718 -52.133  1.00  0.00           O  
ATOM   3772  CB  ILE A 264     116.446 -27.697 -52.852  1.00  0.00           C  
ATOM   3773  CG1 ILE A 264     116.119 -26.644 -53.913  1.00  0.00           C  
ATOM   3774  CG2 ILE A 264     117.266 -27.086 -51.725  1.00  0.00           C  
ATOM   3775  CD1 ILE A 264     115.128 -25.600 -53.451  1.00  0.00           C  
ATOM   3776  H   ILE A 264     115.352 -29.384 -54.437  1.00  0.00           H  
ATOM   3777  HA  ILE A 264     118.029 -28.496 -54.084  1.00  0.00           H  
ATOM   3778  HB  ILE A 264     115.497 -28.047 -52.450  1.00  0.00           H  
ATOM   3779 1HG1 ILE A 264     117.032 -26.136 -54.216  1.00  0.00           H  
ATOM   3780 2HG1 ILE A 264     115.708 -27.132 -54.797  1.00  0.00           H  
ATOM   3781 1HG2 ILE A 264     116.718 -26.251 -51.288  1.00  0.00           H  
ATOM   3782 2HG2 ILE A 264     117.450 -27.839 -50.960  1.00  0.00           H  
ATOM   3783 3HG2 ILE A 264     118.216 -26.730 -52.119  1.00  0.00           H  
ATOM   3784 1HD1 ILE A 264     114.945 -24.888 -54.256  1.00  0.00           H  
ATOM   3785 2HD1 ILE A 264     114.191 -26.083 -53.175  1.00  0.00           H  
ATOM   3786 3HD1 ILE A 264     115.531 -25.072 -52.587  1.00  0.00           H  
ATOM   3787  N   LYS A 265     116.939 -30.535 -51.735  1.00  0.00           N  
ATOM   3788  CA  LYS A 265     117.372 -31.390 -50.634  1.00  0.00           C  
ATOM   3789  C   LYS A 265     118.398 -32.411 -51.100  1.00  0.00           C  
ATOM   3790  O   LYS A 265     119.408 -32.637 -50.435  1.00  0.00           O  
ATOM   3791  CB  LYS A 265     116.172 -32.100 -50.006  1.00  0.00           C  
ATOM   3792  CG  LYS A 265     115.299 -31.209 -49.132  1.00  0.00           C  
ATOM   3793  CD  LYS A 265     114.229 -32.017 -48.414  1.00  0.00           C  
ATOM   3794  CE  LYS A 265     113.160 -32.502 -49.384  1.00  0.00           C  
ATOM   3795  NZ  LYS A 265     112.061 -33.222 -48.685  1.00  0.00           N1+
ATOM   3796  H   LYS A 265     115.969 -30.537 -52.008  1.00  0.00           H  
ATOM   3797  HA  LYS A 265     117.846 -30.764 -49.877  1.00  0.00           H  
ATOM   3798 1HB  LYS A 265     115.542 -32.516 -50.794  1.00  0.00           H  
ATOM   3799 2HB  LYS A 265     116.521 -32.932 -49.393  1.00  0.00           H  
ATOM   3800 1HG  LYS A 265     115.922 -30.707 -48.390  1.00  0.00           H  
ATOM   3801 2HG  LYS A 265     114.819 -30.451 -49.749  1.00  0.00           H  
ATOM   3802 1HD  LYS A 265     114.686 -32.878 -47.928  1.00  0.00           H  
ATOM   3803 2HD  LYS A 265     113.757 -31.398 -47.651  1.00  0.00           H  
ATOM   3804 1HE  LYS A 265     112.738 -31.652 -49.917  1.00  0.00           H  
ATOM   3805 2HE  LYS A 265     113.611 -33.176 -50.113  1.00  0.00           H  
ATOM   3806 1HZ  LYS A 265     111.375 -33.530 -49.360  1.00  0.00           H  
ATOM   3807 2HZ  LYS A 265     112.439 -34.025 -48.200  1.00  0.00           H  
ATOM   3808 3HZ  LYS A 265     111.623 -32.604 -48.018  1.00  0.00           H  
ATOM   3809  N   LEU A 266     118.134 -33.029 -52.247  1.00  0.00           N  
ATOM   3810  CA  LEU A 266     119.029 -34.039 -52.798  1.00  0.00           C  
ATOM   3811  C   LEU A 266     120.382 -33.438 -53.154  1.00  0.00           C  
ATOM   3812  O   LEU A 266     121.426 -34.043 -52.901  1.00  0.00           O  
ATOM   3813  CB  LEU A 266     118.403 -34.678 -54.044  1.00  0.00           C  
ATOM   3814  CG  LEU A 266     117.192 -35.584 -53.790  1.00  0.00           C  
ATOM   3815  CD1 LEU A 266     116.536 -35.940 -55.117  1.00  0.00           C  
ATOM   3816  CD2 LEU A 266     117.641 -36.835 -53.049  1.00  0.00           C  
ATOM   3817  H   LEU A 266     117.290 -32.794 -52.747  1.00  0.00           H  
ATOM   3818  HA  LEU A 266     119.194 -34.804 -52.041  1.00  0.00           H  
ATOM   3819 1HB  LEU A 266     118.087 -33.885 -54.720  1.00  0.00           H  
ATOM   3820 2HB  LEU A 266     119.162 -35.274 -54.548  1.00  0.00           H  
ATOM   3821  HG  LEU A 266     116.457 -35.049 -53.188  1.00  0.00           H  
ATOM   3822 1HD1 LEU A 266     115.674 -36.584 -54.937  1.00  0.00           H  
ATOM   3823 2HD1 LEU A 266     116.207 -35.028 -55.615  1.00  0.00           H  
ATOM   3824 3HD1 LEU A 266     117.253 -36.462 -55.750  1.00  0.00           H  
ATOM   3825 1HD2 LEU A 266     116.780 -37.479 -52.868  1.00  0.00           H  
ATOM   3826 2HD2 LEU A 266     118.373 -37.370 -53.653  1.00  0.00           H  
ATOM   3827 3HD2 LEU A 266     118.089 -36.552 -52.098  1.00  0.00           H  
ATOM   3828  N   ALA A 267     120.361 -32.247 -53.742  1.00  0.00           N  
ATOM   3829  CA  ALA A 267     121.586 -31.564 -54.132  1.00  0.00           C  
ATOM   3830  C   ALA A 267     122.435 -31.213 -52.918  1.00  0.00           C  
ATOM   3831  O   ALA A 267     123.646 -31.435 -52.909  1.00  0.00           O  
ATOM   3832  CB  ALA A 267     121.260 -30.308 -54.930  1.00  0.00           C  
ATOM   3833  H   ALA A 267     119.470 -31.804 -53.921  1.00  0.00           H  
ATOM   3834  HA  ALA A 267     122.170 -32.236 -54.764  1.00  0.00           H  
ATOM   3835 1HB  ALA A 267     122.187 -29.807 -55.215  1.00  0.00           H  
ATOM   3836 2HB  ALA A 267     120.704 -30.580 -55.826  1.00  0.00           H  
ATOM   3837 3HB  ALA A 267     120.661 -29.636 -54.320  1.00  0.00           H  
ATOM   3838  N   LEU A 268     121.791 -30.666 -51.892  1.00  0.00           N  
ATOM   3839  CA  LEU A 268     122.498 -30.225 -50.694  1.00  0.00           C  
ATOM   3840  C   LEU A 268     122.970 -31.412 -49.863  1.00  0.00           C  
ATOM   3841  O   LEU A 268     124.069 -31.397 -49.309  1.00  0.00           O  
ATOM   3842  CB  LEU A 268     121.590 -29.328 -49.844  1.00  0.00           C  
ATOM   3843  CG  LEU A 268     121.148 -28.015 -50.505  1.00  0.00           C  
ATOM   3844  CD1 LEU A 268     120.118 -27.324 -49.621  1.00  0.00           C  
ATOM   3845  CD2 LEU A 268     122.361 -27.124 -50.727  1.00  0.00           C  
ATOM   3846  H   LEU A 268     120.790 -30.552 -51.943  1.00  0.00           H  
ATOM   3847  HA  LEU A 268     123.382 -29.664 -51.000  1.00  0.00           H  
ATOM   3848 1HB  LEU A 268     120.693 -29.887 -49.585  1.00  0.00           H  
ATOM   3849 2HB  LEU A 268     122.115 -29.074 -48.923  1.00  0.00           H  
ATOM   3850  HG  LEU A 268     120.674 -28.230 -51.462  1.00  0.00           H  
ATOM   3851 1HD1 LEU A 268     119.803 -26.391 -50.089  1.00  0.00           H  
ATOM   3852 2HD1 LEU A 268     119.253 -27.975 -49.492  1.00  0.00           H  
ATOM   3853 3HD1 LEU A 268     120.557 -27.111 -48.647  1.00  0.00           H  
ATOM   3854 1HD2 LEU A 268     122.047 -26.192 -51.196  1.00  0.00           H  
ATOM   3855 2HD2 LEU A 268     122.834 -26.907 -49.770  1.00  0.00           H  
ATOM   3856 3HD2 LEU A 268     123.072 -27.636 -51.376  1.00  0.00           H  
ATOM   3857  N   LYS A 269     122.132 -32.439 -49.781  1.00  0.00           N  
ATOM   3858  CA  LYS A 269     122.481 -33.659 -49.063  1.00  0.00           C  
ATOM   3859  C   LYS A 269     123.703 -34.330 -49.676  1.00  0.00           C  
ATOM   3860  O   LYS A 269     124.597 -34.785 -48.962  1.00  0.00           O  
ATOM   3861  CB  LYS A 269     121.301 -34.630 -49.045  1.00  0.00           C  
ATOM   3862  CG  LYS A 269     121.538 -35.896 -48.234  1.00  0.00           C  
ATOM   3863  CD  LYS A 269     120.273 -36.736 -48.136  1.00  0.00           C  
ATOM   3864  CE  LYS A 269     120.500 -37.987 -47.301  1.00  0.00           C  
ATOM   3865  NZ  LYS A 269     119.263 -38.805 -47.173  1.00  0.00           N1+
ATOM   3866  H   LYS A 269     121.230 -32.376 -50.230  1.00  0.00           H  
ATOM   3867  HA  LYS A 269     122.733 -33.392 -48.035  1.00  0.00           H  
ATOM   3868 1HB  LYS A 269     120.422 -34.130 -48.635  1.00  0.00           H  
ATOM   3869 2HB  LYS A 269     121.059 -34.928 -50.066  1.00  0.00           H  
ATOM   3870 1HG  LYS A 269     122.322 -36.489 -48.705  1.00  0.00           H  
ATOM   3871 2HG  LYS A 269     121.863 -35.628 -47.229  1.00  0.00           H  
ATOM   3872 1HD  LYS A 269     119.477 -36.146 -47.683  1.00  0.00           H  
ATOM   3873 2HD  LYS A 269     119.957 -37.033 -49.138  1.00  0.00           H  
ATOM   3874 1HE  LYS A 269     121.278 -38.596 -47.762  1.00  0.00           H  
ATOM   3875 2HE  LYS A 269     120.837 -37.702 -46.305  1.00  0.00           H  
ATOM   3876 1HZ  LYS A 269     119.457 -39.623 -46.612  1.00  0.00           H  
ATOM   3877 2HZ  LYS A 269     118.542 -38.255 -46.729  1.00  0.00           H  
ATOM   3878 3HZ  LYS A 269     118.953 -39.090 -48.090  1.00  0.00           H  
ATOM   3879  N   ALA A 270     123.735 -34.389 -51.003  1.00  0.00           N  
ATOM   3880  CA  ALA A 270     124.879 -34.936 -51.718  1.00  0.00           C  
ATOM   3881  C   ALA A 270     126.149 -34.154 -51.408  1.00  0.00           C  
ATOM   3882  O   ALA A 270     127.220 -34.735 -51.230  1.00  0.00           O  
ATOM   3883  CB  ALA A 270     124.617 -34.947 -53.218  1.00  0.00           C  
ATOM   3884  H   ALA A 270     122.946 -34.043 -51.530  1.00  0.00           H  
ATOM   3885  HA  ALA A 270     125.036 -35.965 -51.385  1.00  0.00           H  
ATOM   3886 1HB  ALA A 270     125.480 -35.359 -53.737  1.00  0.00           H  
ATOM   3887 2HB  ALA A 270     123.738 -35.558 -53.428  1.00  0.00           H  
ATOM   3888 3HB  ALA A 270     124.438 -33.927 -53.559  1.00  0.00           H  
ATOM   3889  N   ALA A 271     126.023 -32.833 -51.349  1.00  0.00           N  
ATOM   3890  CA  ALA A 271     127.152 -31.969 -51.023  1.00  0.00           C  
ATOM   3891  C   ALA A 271     127.667 -32.240 -49.614  1.00  0.00           C  
ATOM   3892  O   ALA A 271     128.872 -32.328 -49.389  1.00  0.00           O  
ATOM   3893  CB  ALA A 271     126.757 -30.506 -51.167  1.00  0.00           C  
ATOM   3894  H   ALA A 271     125.121 -32.416 -51.528  1.00  0.00           H  
ATOM   3895  HA  ALA A 271     127.964 -32.185 -51.717  1.00  0.00           H  
ATOM   3896 1HB  ALA A 271     127.610 -29.874 -50.921  1.00  0.00           H  
ATOM   3897 2HB  ALA A 271     126.448 -30.313 -52.195  1.00  0.00           H  
ATOM   3898 3HB  ALA A 271     125.934 -30.283 -50.491  1.00  0.00           H  
ATOM   3899  N   VAL A 272     126.743 -32.373 -48.668  1.00  0.00           N  
ATOM   3900  CA  VAL A 272     127.097 -32.678 -47.287  1.00  0.00           C  
ATOM   3901  C   VAL A 272     127.841 -34.003 -47.190  1.00  0.00           C  
ATOM   3902  O   VAL A 272     128.902 -34.087 -46.567  1.00  0.00           O  
ATOM   3903  CB  VAL A 272     125.832 -32.736 -46.410  1.00  0.00           C  
ATOM   3904  CG1 VAL A 272     126.155 -33.335 -45.049  1.00  0.00           C  
ATOM   3905  CG2 VAL A 272     125.244 -31.340 -46.258  1.00  0.00           C  
ATOM   3906  H   VAL A 272     125.769 -32.260 -48.910  1.00  0.00           H  
ATOM   3907  HA  VAL A 272     127.766 -31.896 -46.923  1.00  0.00           H  
ATOM   3908  HB  VAL A 272     125.102 -33.389 -46.886  1.00  0.00           H  
ATOM   3909 1HG1 VAL A 272     125.250 -33.370 -44.443  1.00  0.00           H  
ATOM   3910 2HG1 VAL A 272     126.542 -34.347 -45.181  1.00  0.00           H  
ATOM   3911 3HG1 VAL A 272     126.904 -32.722 -44.549  1.00  0.00           H  
ATOM   3912 1HG2 VAL A 272     124.350 -31.388 -45.637  1.00  0.00           H  
ATOM   3913 2HG2 VAL A 272     125.977 -30.685 -45.788  1.00  0.00           H  
ATOM   3914 3HG2 VAL A 272     124.983 -30.947 -47.240  1.00  0.00           H  
ATOM   3915  N   LEU A 273     127.282 -35.037 -47.807  1.00  0.00           N  
ATOM   3916  CA  LEU A 273     127.876 -36.368 -47.766  1.00  0.00           C  
ATOM   3917  C   LEU A 273     129.206 -36.401 -48.512  1.00  0.00           C  
ATOM   3918  O   LEU A 273     130.141 -37.086 -48.101  1.00  0.00           O  
ATOM   3919  CB  LEU A 273     126.913 -37.395 -48.377  1.00  0.00           C  
ATOM   3920  CG  LEU A 273     125.635 -37.669 -47.573  1.00  0.00           C  
ATOM   3921  CD1 LEU A 273     124.632 -38.406 -48.451  1.00  0.00           C  
ATOM   3922  CD2 LEU A 273     125.978 -38.482 -46.334  1.00  0.00           C  
ATOM   3923  H   LEU A 273     126.422 -34.897 -48.317  1.00  0.00           H  
ATOM   3924  HA  LEU A 273     128.076 -36.627 -46.726  1.00  0.00           H  
ATOM   3925 1HB  LEU A 273     126.615 -37.047 -49.364  1.00  0.00           H  
ATOM   3926 2HB  LEU A 273     127.442 -38.341 -48.491  1.00  0.00           H  
ATOM   3927  HG  LEU A 273     125.184 -36.722 -47.274  1.00  0.00           H  
ATOM   3928 1HD1 LEU A 273     123.724 -38.599 -47.880  1.00  0.00           H  
ATOM   3929 2HD1 LEU A 273     124.390 -37.794 -49.320  1.00  0.00           H  
ATOM   3930 3HD1 LEU A 273     125.062 -39.350 -48.780  1.00  0.00           H  
ATOM   3931 1HD2 LEU A 273     125.070 -38.675 -45.763  1.00  0.00           H  
ATOM   3932 2HD2 LEU A 273     126.428 -39.429 -46.633  1.00  0.00           H  
ATOM   3933 3HD2 LEU A 273     126.684 -37.924 -45.717  1.00  0.00           H  
ATOM   3934  N   ALA A 274     129.280 -35.654 -49.608  1.00  0.00           N  
ATOM   3935  CA  ALA A 274     130.511 -35.555 -50.385  1.00  0.00           C  
ATOM   3936  C   ALA A 274     131.625 -34.909 -49.569  1.00  0.00           C  
ATOM   3937  O   ALA A 274     132.781 -35.327 -49.632  1.00  0.00           O  
ATOM   3938  CB  ALA A 274     130.268 -34.766 -51.663  1.00  0.00           C  
ATOM   3939  H   ALA A 274     128.465 -35.142 -49.914  1.00  0.00           H  
ATOM   3940  HA  ALA A 274     130.837 -36.560 -50.645  1.00  0.00           H  
ATOM   3941 1HB  ALA A 274     131.196 -34.701 -52.230  1.00  0.00           H  
ATOM   3942 2HB  ALA A 274     129.510 -35.274 -52.263  1.00  0.00           H  
ATOM   3943 3HB  ALA A 274     129.923 -33.765 -51.414  1.00  0.00           H  
ATOM   3944  N   ALA A 275     131.269 -33.881 -48.803  1.00  0.00           N  
ATOM   3945  CA  ALA A 275     132.227 -33.207 -47.936  1.00  0.00           C  
ATOM   3946  C   ALA A 275     132.731 -34.137 -46.841  1.00  0.00           C  
ATOM   3947  O   ALA A 275     133.910 -34.113 -46.487  1.00  0.00           O  
ATOM   3948  CB  ALA A 275     131.599 -31.961 -47.321  1.00  0.00           C  
ATOM   3949  H   ALA A 275     130.312 -33.561 -48.821  1.00  0.00           H  
ATOM   3950  HA  ALA A 275     133.087 -32.906 -48.536  1.00  0.00           H  
ATOM   3951 1HB  ALA A 275     132.326 -31.468 -46.677  1.00  0.00           H  
ATOM   3952 2HB  ALA A 275     131.297 -31.279 -48.115  1.00  0.00           H  
ATOM   3953 3HB  ALA A 275     130.729 -32.245 -46.735  1.00  0.00           H  
ATOM   3954  N   LYS A 276     131.833 -34.957 -46.307  1.00  0.00           N  
ATOM   3955  CA  LYS A 276     132.193 -35.924 -45.277  1.00  0.00           C  
ATOM   3956  C   LYS A 276     133.078 -37.028 -45.842  1.00  0.00           C  
ATOM   3957  O   LYS A 276     134.017 -37.479 -45.189  1.00  0.00           O  
ATOM   3958  CB  LYS A 276     130.936 -36.526 -44.646  1.00  0.00           C  
ATOM   3959  CG  LYS A 276     130.152 -35.565 -43.767  1.00  0.00           C  
ATOM   3960  CD  LYS A 276     128.919 -36.237 -43.175  1.00  0.00           C  
ATOM   3961  CE  LYS A 276     128.153 -35.286 -42.267  1.00  0.00           C  
ATOM   3962  NZ  LYS A 276     126.949 -35.933 -41.679  1.00  0.00           N1+
ATOM   3963  H   LYS A 276     130.875 -34.910 -46.625  1.00  0.00           H  
ATOM   3964  HA  LYS A 276     132.764 -35.408 -44.502  1.00  0.00           H  
ATOM   3965 1HB  LYS A 276     130.269 -36.882 -45.434  1.00  0.00           H  
ATOM   3966 2HB  LYS A 276     131.212 -37.389 -44.039  1.00  0.00           H  
ATOM   3967 1HG  LYS A 276     130.787 -35.211 -42.953  1.00  0.00           H  
ATOM   3968 2HG  LYS A 276     129.837 -34.705 -44.357  1.00  0.00           H  
ATOM   3969 1HD  LYS A 276     128.262 -36.567 -43.982  1.00  0.00           H  
ATOM   3970 2HD  LYS A 276     129.223 -37.109 -42.598  1.00  0.00           H  
ATOM   3971 1HE  LYS A 276     128.801 -34.953 -41.459  1.00  0.00           H  
ATOM   3972 2HE  LYS A 276     127.839 -34.413 -42.837  1.00  0.00           H  
ATOM   3973 1HZ  LYS A 276     126.468 -35.272 -41.084  1.00  0.00           H  
ATOM   3974 2HZ  LYS A 276     126.329 -36.231 -42.417  1.00  0.00           H  
ATOM   3975 3HZ  LYS A 276     127.228 -36.733 -41.130  1.00  0.00           H  
ATOM   3976  N   SER A 277     132.771 -37.457 -47.063  1.00  0.00           N  
ATOM   3977  CA  SER A 277     133.530 -38.519 -47.713  1.00  0.00           C  
ATOM   3978  C   SER A 277     134.920 -38.041 -48.105  1.00  0.00           C  
ATOM   3979  O   SER A 277     135.115 -36.872 -48.442  1.00  0.00           O  
ATOM   3980  CB  SER A 277     132.790 -39.012 -48.942  1.00  0.00           C  
ATOM   3981  OG  SER A 277     133.545 -39.972 -49.631  1.00  0.00           O  
ATOM   3982  H   SER A 277     131.993 -37.039 -47.551  1.00  0.00           H  
ATOM   3983  HA  SER A 277     133.649 -39.341 -47.007  1.00  0.00           H  
ATOM   3984 1HB  SER A 277     131.835 -39.444 -48.644  1.00  0.00           H  
ATOM   3985 2HB  SER A 277     132.578 -38.172 -49.601  1.00  0.00           H  
ATOM   3986  HG  SER A 277     133.016 -40.232 -50.388  1.00  0.00           H  
ATOM   3987  N   THR A 278     135.889 -38.952 -48.059  1.00  0.00           N  
ATOM   3988  CA  THR A 278     137.241 -38.654 -48.512  1.00  0.00           C  
ATOM   3989  C   THR A 278     137.566 -39.401 -49.801  1.00  0.00           C  
ATOM   3990  O   THR A 278     138.712 -39.415 -50.250  1.00  0.00           O  
ATOM   3991  CB  THR A 278     138.280 -39.011 -47.432  1.00  0.00           C  
ATOM   3992  CG2 THR A 278     138.035 -38.197 -46.170  1.00  0.00           C  
ATOM   3993  OG1 THR A 278     138.189 -40.408 -47.121  1.00  0.00           O  
ATOM   3994  H   THR A 278     135.682 -39.872 -47.699  1.00  0.00           H  
ATOM   3995  HA  THR A 278     137.309 -37.587 -48.728  1.00  0.00           H  
ATOM   3996  HB  THR A 278     139.281 -38.800 -47.806  1.00  0.00           H  
ATOM   3997  HG1 THR A 278     138.653 -40.915 -47.792  1.00  0.00           H  
ATOM   3998 1HG2 THR A 278     138.778 -38.463 -45.417  1.00  0.00           H  
ATOM   3999 2HG2 THR A 278     138.116 -37.136 -46.400  1.00  0.00           H  
ATOM   4000 3HG2 THR A 278     137.040 -38.412 -45.785  1.00  0.00           H  
ATOM   4001  N   ASP A 279     136.550 -40.027 -50.388  1.00  0.00           N  
ATOM   4002  CA  ASP A 279     136.734 -40.810 -51.604  1.00  0.00           C  
ATOM   4003  C   ASP A 279     136.630 -39.931 -52.844  1.00  0.00           C  
ATOM   4004  O   ASP A 279     135.583 -39.343 -53.113  1.00  0.00           O  
ATOM   4005  CB  ASP A 279     135.700 -41.935 -51.680  1.00  0.00           C  
ATOM   4006  CG  ASP A 279     135.915 -42.859 -52.870  1.00  0.00           C  
ATOM   4007  OD1 ASP A 279     136.722 -42.535 -53.712  1.00  0.00           O  
ATOM   4008  OD2 ASP A 279     135.274 -43.881 -52.928  1.00  0.00           O1-
ATOM   4009  H   ASP A 279     135.630 -39.957 -49.982  1.00  0.00           H  
ATOM   4010  HA  ASP A 279     137.733 -41.243 -51.589  1.00  0.00           H  
ATOM   4011 1HB  ASP A 279     135.740 -42.528 -50.767  1.00  0.00           H  
ATOM   4012 2HB  ASP A 279     134.700 -41.506 -51.749  1.00  0.00           H  
ATOM   4013  N   GLU A 280     137.722 -39.849 -53.598  1.00  0.00           N  
ATOM   4014  CA  GLU A 280     137.780 -38.986 -54.771  1.00  0.00           C  
ATOM   4015  C   GLU A 280     136.769 -39.423 -55.825  1.00  0.00           C  
ATOM   4016  O   GLU A 280     136.267 -38.601 -56.596  1.00  0.00           O  
ATOM   4017  CB  GLU A 280     139.188 -38.992 -55.368  1.00  0.00           C  
ATOM   4018  CG  GLU A 280     140.240 -38.307 -54.506  1.00  0.00           C  
ATOM   4019  CD  GLU A 280     141.617 -38.365 -55.105  1.00  0.00           C  
ATOM   4020  OE1 GLU A 280     141.781 -39.016 -56.109  1.00  0.00           O  
ATOM   4021  OE2 GLU A 280     142.507 -37.757 -54.558  1.00  0.00           O1-
ATOM   4022  H   GLU A 280     138.533 -40.399 -53.351  1.00  0.00           H  
ATOM   4023  HA  GLU A 280     137.524 -37.974 -54.459  1.00  0.00           H  
ATOM   4024 1HB  GLU A 280     139.510 -40.021 -55.533  1.00  0.00           H  
ATOM   4025 2HB  GLU A 280     139.174 -38.493 -56.337  1.00  0.00           H  
ATOM   4026 1HG  GLU A 280     139.958 -37.262 -54.370  1.00  0.00           H  
ATOM   4027 2HG  GLU A 280     140.254 -38.781 -53.526  1.00  0.00           H  
ATOM   4028  N   GLU A 281     136.470 -40.715 -55.855  1.00  0.00           N  
ATOM   4029  CA  GLU A 281     135.498 -41.257 -56.794  1.00  0.00           C  
ATOM   4030  C   GLU A 281     134.097 -40.732 -56.497  1.00  0.00           C  
ATOM   4031  O   GLU A 281     133.342 -40.399 -57.412  1.00  0.00           O  
ATOM   4032  CB  GLU A 281     135.502 -42.787 -56.742  1.00  0.00           C  
ATOM   4033  CG  GLU A 281     134.573 -43.452 -57.747  1.00  0.00           C  
ATOM   4034  CD  GLU A 281     134.674 -44.952 -57.732  1.00  0.00           C  
ATOM   4035  OE1 GLU A 281     135.462 -45.469 -56.977  1.00  0.00           O  
ATOM   4036  OE2 GLU A 281     133.960 -45.583 -58.477  1.00  0.00           O1-
ATOM   4037  H   GLU A 281     136.934 -41.343 -55.210  1.00  0.00           H  
ATOM   4038  HA  GLU A 281     135.766 -40.932 -57.797  1.00  0.00           H  
ATOM   4039 1HB  GLU A 281     136.512 -43.153 -56.927  1.00  0.00           H  
ATOM   4040 2HB  GLU A 281     135.212 -43.118 -55.745  1.00  0.00           H  
ATOM   4041 1HG  GLU A 281     133.547 -43.167 -57.520  1.00  0.00           H  
ATOM   4042 2HG  GLU A 281     134.811 -43.087 -58.744  1.00  0.00           H  
ATOM   4043  N   VAL A 282     133.755 -40.658 -55.216  1.00  0.00           N  
ATOM   4044  CA  VAL A 282     132.488 -40.077 -54.792  1.00  0.00           C  
ATOM   4045  C   VAL A 282     132.422 -38.595 -55.136  1.00  0.00           C  
ATOM   4046  O   VAL A 282     131.394 -38.102 -55.603  1.00  0.00           O  
ATOM   4047  CB  VAL A 282     132.299 -40.259 -53.275  1.00  0.00           C  
ATOM   4048  CG1 VAL A 282     131.116 -39.436 -52.784  1.00  0.00           C  
ATOM   4049  CG2 VAL A 282     132.101 -41.733 -52.950  1.00  0.00           C  
ATOM   4050  H   VAL A 282     134.392 -41.019 -54.518  1.00  0.00           H  
ATOM   4051  HA  VAL A 282     131.682 -40.579 -55.328  1.00  0.00           H  
ATOM   4052  HB  VAL A 282     133.184 -39.887 -52.759  1.00  0.00           H  
ATOM   4053 1HG1 VAL A 282     130.997 -39.575 -51.709  1.00  0.00           H  
ATOM   4054 2HG1 VAL A 282     131.295 -38.382 -52.994  1.00  0.00           H  
ATOM   4055 3HG1 VAL A 282     130.209 -39.760 -53.295  1.00  0.00           H  
ATOM   4056 1HG2 VAL A 282     131.969 -41.852 -51.875  1.00  0.00           H  
ATOM   4057 2HG2 VAL A 282     131.219 -42.103 -53.470  1.00  0.00           H  
ATOM   4058 3HG2 VAL A 282     132.977 -42.295 -53.273  1.00  0.00           H  
ATOM   4059  N   LEU A 283     133.521 -37.887 -54.902  1.00  0.00           N  
ATOM   4060  CA  LEU A 283     133.592 -36.462 -55.197  1.00  0.00           C  
ATOM   4061  C   LEU A 283     133.363 -36.195 -56.679  1.00  0.00           C  
ATOM   4062  O   LEU A 283     132.670 -35.245 -57.048  1.00  0.00           O  
ATOM   4063  CB  LEU A 283     134.955 -35.898 -54.774  1.00  0.00           C  
ATOM   4064  CG  LEU A 283     135.241 -35.910 -53.268  1.00  0.00           C  
ATOM   4065  CD1 LEU A 283     136.675 -35.466 -53.019  1.00  0.00           C  
ATOM   4066  CD2 LEU A 283     134.255 -35.000 -52.554  1.00  0.00           C  
ATOM   4067  H   LEU A 283     134.330 -38.349 -54.510  1.00  0.00           H  
ATOM   4068  HA  LEU A 283     132.804 -35.953 -54.644  1.00  0.00           H  
ATOM   4069 1HB  LEU A 283     135.736 -36.475 -55.265  1.00  0.00           H  
ATOM   4070 2HB  LEU A 283     135.026 -34.865 -55.116  1.00  0.00           H  
ATOM   4071  HG  LEU A 283     135.137 -36.929 -52.887  1.00  0.00           H  
ATOM   4072 1HD1 LEU A 283     136.880 -35.476 -51.947  1.00  0.00           H  
ATOM   4073 2HD1 LEU A 283     137.361 -36.147 -53.524  1.00  0.00           H  
ATOM   4074 3HD1 LEU A 283     136.814 -34.456 -53.406  1.00  0.00           H  
ATOM   4075 1HD2 LEU A 283     134.458 -35.010 -51.482  1.00  0.00           H  
ATOM   4076 2HD2 LEU A 283     134.358 -33.982 -52.933  1.00  0.00           H  
ATOM   4077 3HD2 LEU A 283     133.238 -35.352 -52.733  1.00  0.00           H  
ATOM   4078  N   GLU A 284     133.951 -37.033 -57.525  1.00  0.00           N  
ATOM   4079  CA  GLU A 284     133.743 -36.939 -58.965  1.00  0.00           C  
ATOM   4080  C   GLU A 284     132.283 -37.172 -59.327  1.00  0.00           C  
ATOM   4081  O   GLU A 284     131.694 -36.415 -60.098  1.00  0.00           O  
ATOM   4082  CB  GLU A 284     134.627 -37.948 -59.701  1.00  0.00           C  
ATOM   4083  CG  GLU A 284     134.514 -37.894 -61.217  1.00  0.00           C  
ATOM   4084  CD  GLU A 284     135.429 -38.868 -61.907  1.00  0.00           C  
ATOM   4085  OE1 GLU A 284     136.153 -39.557 -61.228  1.00  0.00           O  
ATOM   4086  OE2 GLU A 284     135.405 -38.924 -63.114  1.00  0.00           O1-
ATOM   4087  H   GLU A 284     134.556 -37.755 -57.162  1.00  0.00           H  
ATOM   4088  HA  GLU A 284     134.005 -35.931 -59.289  1.00  0.00           H  
ATOM   4089 1HB  GLU A 284     135.670 -37.777 -59.436  1.00  0.00           H  
ATOM   4090 2HB  GLU A 284     134.370 -38.958 -59.382  1.00  0.00           H  
ATOM   4091 1HG  GLU A 284     133.486 -38.115 -61.503  1.00  0.00           H  
ATOM   4092 2HG  GLU A 284     134.748 -36.885 -61.553  1.00  0.00           H  
ATOM   4093  N   GLU A 285     131.698 -38.227 -58.766  1.00  0.00           N  
ATOM   4094  CA  GLU A 285     130.324 -38.598 -59.076  1.00  0.00           C  
ATOM   4095  C   GLU A 285     129.353 -37.482 -58.709  1.00  0.00           C  
ATOM   4096  O   GLU A 285     128.510 -37.089 -59.517  1.00  0.00           O  
ATOM   4097  CB  GLU A 285     129.939 -39.884 -58.338  1.00  0.00           C  
ATOM   4098  CG  GLU A 285     128.530 -40.378 -58.631  1.00  0.00           C  
ATOM   4099  CD  GLU A 285     128.369 -40.889 -60.035  1.00  0.00           C  
ATOM   4100  OE1 GLU A 285     129.357 -41.227 -60.642  1.00  0.00           O  
ATOM   4101  OE2 GLU A 285     127.255 -40.940 -60.504  1.00  0.00           O1-
ATOM   4102  H   GLU A 285     132.222 -38.785 -58.106  1.00  0.00           H  
ATOM   4103  HA  GLU A 285     130.245 -38.765 -60.152  1.00  0.00           H  
ATOM   4104 1HB  GLU A 285     130.636 -40.679 -58.606  1.00  0.00           H  
ATOM   4105 2HB  GLU A 285     130.023 -39.725 -57.264  1.00  0.00           H  
ATOM   4106 1HG  GLU A 285     128.287 -41.183 -57.935  1.00  0.00           H  
ATOM   4107 2HG  GLU A 285     127.827 -39.564 -58.461  1.00  0.00           H  
ATOM   4108  N   VAL A 286     129.481 -36.974 -57.490  1.00  0.00           N  
ATOM   4109  CA  VAL A 286     128.580 -35.940 -56.993  1.00  0.00           C  
ATOM   4110  C   VAL A 286     128.714 -34.657 -57.805  1.00  0.00           C  
ATOM   4111  O   VAL A 286     127.714 -34.033 -58.164  1.00  0.00           O  
ATOM   4112  CB  VAL A 286     128.874 -35.640 -55.512  1.00  0.00           C  
ATOM   4113  CG1 VAL A 286     128.065 -34.441 -55.042  1.00  0.00           C  
ATOM   4114  CG2 VAL A 286     128.568 -36.864 -54.666  1.00  0.00           C  
ATOM   4115  H   VAL A 286     130.220 -37.312 -56.888  1.00  0.00           H  
ATOM   4116  HA  VAL A 286     127.555 -36.294 -57.100  1.00  0.00           H  
ATOM   4117  HB  VAL A 286     129.927 -35.377 -55.407  1.00  0.00           H  
ATOM   4118 1HG1 VAL A 286     128.286 -34.243 -53.993  1.00  0.00           H  
ATOM   4119 2HG1 VAL A 286     128.327 -33.567 -55.638  1.00  0.00           H  
ATOM   4120 3HG1 VAL A 286     127.003 -34.653 -55.153  1.00  0.00           H  
ATOM   4121 1HG2 VAL A 286     128.779 -36.646 -53.619  1.00  0.00           H  
ATOM   4122 2HG2 VAL A 286     127.516 -37.129 -54.775  1.00  0.00           H  
ATOM   4123 3HG2 VAL A 286     129.188 -37.699 -54.991  1.00  0.00           H  
ATOM   4124  N   LYS A 287     129.951 -34.270 -58.089  1.00  0.00           N  
ATOM   4125  CA  LYS A 287     130.216 -33.087 -58.901  1.00  0.00           C  
ATOM   4126  C   LYS A 287     129.555 -33.200 -60.269  1.00  0.00           C  
ATOM   4127  O   LYS A 287     128.894 -32.268 -60.727  1.00  0.00           O  
ATOM   4128  CB  LYS A 287     131.722 -32.875 -59.061  1.00  0.00           C  
ATOM   4129  CG  LYS A 287     132.101 -31.640 -59.868  1.00  0.00           C  
ATOM   4130  CD  LYS A 287     133.611 -31.470 -59.943  1.00  0.00           C  
ATOM   4131  CE  LYS A 287     133.993 -30.262 -60.786  1.00  0.00           C  
ATOM   4132  NZ  LYS A 287     135.467 -30.083 -60.867  1.00  0.00           N1+
ATOM   4133  H   LYS A 287     130.731 -34.807 -57.733  1.00  0.00           H  
ATOM   4134  HA  LYS A 287     129.790 -32.219 -58.398  1.00  0.00           H  
ATOM   4135 1HB  LYS A 287     132.184 -32.784 -58.076  1.00  0.00           H  
ATOM   4136 2HB  LYS A 287     132.163 -33.743 -59.550  1.00  0.00           H  
ATOM   4137 1HG  LYS A 287     131.705 -31.732 -60.881  1.00  0.00           H  
ATOM   4138 2HG  LYS A 287     131.667 -30.755 -59.405  1.00  0.00           H  
ATOM   4139 1HD  LYS A 287     134.014 -31.342 -58.937  1.00  0.00           H  
ATOM   4140 2HD  LYS A 287     134.057 -32.363 -60.382  1.00  0.00           H  
ATOM   4141 1HE  LYS A 287     133.597 -30.383 -61.793  1.00  0.00           H  
ATOM   4142 2HE  LYS A 287     133.554 -29.363 -60.352  1.00  0.00           H  
ATOM   4143 1HZ  LYS A 287     135.677 -29.273 -61.433  1.00  0.00           H  
ATOM   4144 2HZ  LYS A 287     135.842 -29.951 -59.938  1.00  0.00           H  
ATOM   4145 3HZ  LYS A 287     135.884 -30.902 -61.285  1.00  0.00           H  
ATOM   4146  N   GLU A 288     129.738 -34.345 -60.917  1.00  0.00           N  
ATOM   4147  CA  GLU A 288     129.175 -34.575 -62.243  1.00  0.00           C  
ATOM   4148  C   GLU A 288     127.654 -34.591 -62.200  1.00  0.00           C  
ATOM   4149  O   GLU A 288     126.991 -34.107 -63.117  1.00  0.00           O  
ATOM   4150  CB  GLU A 288     129.694 -35.894 -62.821  1.00  0.00           C  
ATOM   4151  CG  GLU A 288     131.153 -35.860 -63.254  1.00  0.00           C  
ATOM   4152  CD  GLU A 288     131.413 -34.873 -64.356  1.00  0.00           C  
ATOM   4153  OE1 GLU A 288     130.602 -34.780 -65.248  1.00  0.00           O  
ATOM   4154  OE2 GLU A 288     132.422 -34.211 -64.309  1.00  0.00           O1-
ATOM   4155  H   GLU A 288     130.279 -35.076 -60.479  1.00  0.00           H  
ATOM   4156  HA  GLU A 288     129.482 -33.754 -62.891  1.00  0.00           H  
ATOM   4157 1HB  GLU A 288     129.582 -36.684 -62.078  1.00  0.00           H  
ATOM   4158 2HB  GLU A 288     129.094 -36.170 -63.687  1.00  0.00           H  
ATOM   4159 1HG  GLU A 288     131.769 -35.598 -62.394  1.00  0.00           H  
ATOM   4160 2HG  GLU A 288     131.444 -36.855 -63.586  1.00  0.00           H  
ATOM   4161  N   ALA A 289     127.102 -35.148 -61.128  1.00  0.00           N  
ATOM   4162  CA  ALA A 289     125.655 -35.182 -60.939  1.00  0.00           C  
ATOM   4163  C   ALA A 289     125.082 -33.775 -60.840  1.00  0.00           C  
ATOM   4164  O   ALA A 289     124.018 -33.489 -61.393  1.00  0.00           O  
ATOM   4165  CB  ALA A 289     125.303 -35.988 -59.697  1.00  0.00           C  
ATOM   4166  H   ALA A 289     127.696 -35.559 -60.424  1.00  0.00           H  
ATOM   4167  HA  ALA A 289     125.207 -35.664 -61.808  1.00  0.00           H  
ATOM   4168 1HB  ALA A 289     124.219 -36.004 -59.570  1.00  0.00           H  
ATOM   4169 2HB  ALA A 289     125.671 -37.008 -59.806  1.00  0.00           H  
ATOM   4170 3HB  ALA A 289     125.763 -35.528 -58.824  1.00  0.00           H  
ATOM   4171  N   LEU A 290     125.787 -32.900 -60.132  1.00  0.00           N  
ATOM   4172  CA  LEU A 290     125.365 -31.513 -59.989  1.00  0.00           C  
ATOM   4173  C   LEU A 290     125.430 -30.777 -61.321  1.00  0.00           C  
ATOM   4174  O   LEU A 290     124.553 -29.974 -61.641  1.00  0.00           O  
ATOM   4175  CB  LEU A 290     126.247 -30.794 -58.958  1.00  0.00           C  
ATOM   4176  CG  LEU A 290     126.045 -31.223 -57.500  1.00  0.00           C  
ATOM   4177  CD1 LEU A 290     127.137 -30.609 -56.634  1.00  0.00           C  
ATOM   4178  CD2 LEU A 290     124.664 -30.790 -57.027  1.00  0.00           C  
ATOM   4179  H   LEU A 290     126.636 -33.205 -59.684  1.00  0.00           H  
ATOM   4180  HA  LEU A 290     124.327 -31.499 -59.655  1.00  0.00           H  
ATOM   4181 1HB  LEU A 290     127.291 -30.967 -59.213  1.00  0.00           H  
ATOM   4182 2HB  LEU A 290     126.050 -29.724 -59.020  1.00  0.00           H  
ATOM   4183  HG  LEU A 290     126.131 -32.307 -57.422  1.00  0.00           H  
ATOM   4184 1HD1 LEU A 290     126.996 -30.913 -55.597  1.00  0.00           H  
ATOM   4185 2HD1 LEU A 290     128.113 -30.950 -56.982  1.00  0.00           H  
ATOM   4186 3HD1 LEU A 290     127.087 -29.522 -56.703  1.00  0.00           H  
ATOM   4187 1HD2 LEU A 290     124.523 -31.095 -55.990  1.00  0.00           H  
ATOM   4188 2HD2 LEU A 290     124.579 -29.705 -57.100  1.00  0.00           H  
ATOM   4189 3HD2 LEU A 290     123.903 -31.258 -57.652  1.00  0.00           H  
ATOM   4190  N   ARG A 291     126.471 -31.055 -62.095  1.00  0.00           N  
ATOM   4191  CA  ARG A 291     126.605 -30.492 -63.433  1.00  0.00           C  
ATOM   4192  C   ARG A 291     125.438 -30.902 -64.321  1.00  0.00           C  
ATOM   4193  O   ARG A 291     124.823 -30.065 -64.982  1.00  0.00           O  
ATOM   4194  CB  ARG A 291     127.907 -30.938 -64.076  1.00  0.00           C  
ATOM   4195  CG  ARG A 291     128.149 -30.397 -65.477  1.00  0.00           C  
ATOM   4196  CD  ARG A 291     129.439 -30.875 -66.037  1.00  0.00           C  
ATOM   4197  NE  ARG A 291     129.445 -32.315 -66.238  1.00  0.00           N  
ATOM   4198  CZ  ARG A 291     128.827 -32.947 -67.254  1.00  0.00           C  
ATOM   4199  NH1 ARG A 291     128.161 -32.254 -68.151  1.00  0.00           N1+
ATOM   4200  NH2 ARG A 291     128.891 -34.263 -67.350  1.00  0.00           N  
ATOM   4201  H   ARG A 291     127.192 -31.671 -61.748  1.00  0.00           H  
ATOM   4202  HA  ARG A 291     126.592 -29.404 -63.355  1.00  0.00           H  
ATOM   4203 1HB  ARG A 291     128.746 -30.627 -63.455  1.00  0.00           H  
ATOM   4204 2HB  ARG A 291     127.931 -32.027 -64.134  1.00  0.00           H  
ATOM   4205 1HG  ARG A 291     127.346 -30.729 -66.138  1.00  0.00           H  
ATOM   4206 2HG  ARG A 291     128.168 -29.308 -65.449  1.00  0.00           H  
ATOM   4207 1HD  ARG A 291     129.621 -30.396 -66.997  1.00  0.00           H  
ATOM   4208 2HD  ARG A 291     130.248 -30.625 -65.349  1.00  0.00           H  
ATOM   4209  HE  ARG A 291     129.948 -32.882 -65.566  1.00  0.00           H  
ATOM   4210 1HH1 ARG A 291     128.111 -31.247 -68.078  1.00  0.00           H  
ATOM   4211 2HH1 ARG A 291     127.698 -32.728 -68.912  1.00  0.00           H  
ATOM   4212 1HH2 ARG A 291     129.404 -34.797 -66.660  1.00  0.00           H  
ATOM   4213 2HH2 ARG A 291     128.427 -34.737 -68.112  1.00  0.00           H  
ATOM   4214  N   ARG A 292     125.138 -32.196 -64.334  1.00  0.00           N  
ATOM   4215  CA  ARG A 292     123.995 -32.711 -65.081  1.00  0.00           C  
ATOM   4216  C   ARG A 292     122.693 -32.081 -64.599  1.00  0.00           C  
ATOM   4217  O   ARG A 292     121.835 -31.715 -65.402  1.00  0.00           O  
ATOM   4218  CB  ARG A 292     123.905 -34.224 -64.947  1.00  0.00           C  
ATOM   4219  CG  ARG A 292     124.990 -34.997 -65.679  1.00  0.00           C  
ATOM   4220  CD  ARG A 292     124.868 -36.460 -65.452  1.00  0.00           C  
ATOM   4221  NE  ARG A 292     125.905 -37.205 -66.151  1.00  0.00           N  
ATOM   4222  CZ  ARG A 292     126.125 -38.526 -66.008  1.00  0.00           C  
ATOM   4223  NH1 ARG A 292     125.376 -39.233 -65.190  1.00  0.00           N1+
ATOM   4224  NH2 ARG A 292     127.095 -39.111 -66.689  1.00  0.00           N  
ATOM   4225  H   ARG A 292     125.714 -32.841 -63.812  1.00  0.00           H  
ATOM   4226  HA  ARG A 292     124.122 -32.446 -66.131  1.00  0.00           H  
ATOM   4227 1HB  ARG A 292     123.957 -34.498 -63.894  1.00  0.00           H  
ATOM   4228 2HB  ARG A 292     122.941 -34.566 -65.327  1.00  0.00           H  
ATOM   4229 1HG  ARG A 292     124.911 -34.808 -66.750  1.00  0.00           H  
ATOM   4230 2HG  ARG A 292     125.970 -34.675 -65.324  1.00  0.00           H  
ATOM   4231 1HD  ARG A 292     124.957 -36.672 -64.387  1.00  0.00           H  
ATOM   4232 2HD  ARG A 292     123.900 -36.805 -65.812  1.00  0.00           H  
ATOM   4233  HE  ARG A 292     126.500 -36.694 -66.789  1.00  0.00           H  
ATOM   4234 1HH1 ARG A 292     124.637 -38.785 -64.669  1.00  0.00           H  
ATOM   4235 2HH1 ARG A 292     125.543 -40.223 -65.083  1.00  0.00           H  
ATOM   4236 1HH2 ARG A 292     127.669 -38.568 -67.318  1.00  0.00           H  
ATOM   4237 2HH2 ARG A 292     127.260 -40.100 -66.582  1.00  0.00           H  
ATOM   4238  N   ALA A 293     122.553 -31.957 -63.284  1.00  0.00           N  
ATOM   4239  CA  ALA A 293     121.357 -31.373 -62.693  1.00  0.00           C  
ATOM   4240  C   ALA A 293     121.156 -29.935 -63.161  1.00  0.00           C  
ATOM   4241  O   ALA A 293     120.036 -29.522 -63.463  1.00  0.00           O  
ATOM   4242  CB  ALA A 293     121.434 -31.430 -61.173  1.00  0.00           C  
ATOM   4243  H   ALA A 293     123.294 -32.276 -62.677  1.00  0.00           H  
ATOM   4244  HA  ALA A 293     120.490 -31.949 -63.022  1.00  0.00           H  
ATOM   4245 1HB  ALA A 293     120.532 -30.992 -60.747  1.00  0.00           H  
ATOM   4246 2HB  ALA A 293     121.518 -32.469 -60.854  1.00  0.00           H  
ATOM   4247 3HB  ALA A 293     122.305 -30.874 -60.834  1.00  0.00           H  
ATOM   4248  N   LYS A 294     122.248 -29.181 -63.216  1.00  0.00           N  
ATOM   4249  CA  LYS A 294     122.197 -27.794 -63.664  1.00  0.00           C  
ATOM   4250  C   LYS A 294     121.850 -27.705 -65.144  1.00  0.00           C  
ATOM   4251  O   LYS A 294     121.066 -26.849 -65.557  1.00  0.00           O  
ATOM   4252  CB  LYS A 294     123.530 -27.094 -63.396  1.00  0.00           C  
ATOM   4253  CG  LYS A 294     123.785 -26.763 -61.931  1.00  0.00           C  
ATOM   4254  CD  LYS A 294     124.993 -25.855 -61.772  1.00  0.00           C  
ATOM   4255  CE  LYS A 294     126.290 -26.609 -62.023  1.00  0.00           C  
ATOM   4256  NZ  LYS A 294     127.485 -25.751 -61.798  1.00  0.00           N1+
ATOM   4257  H   LYS A 294     123.136 -29.575 -62.943  1.00  0.00           H  
ATOM   4258  HA  LYS A 294     121.413 -27.280 -63.110  1.00  0.00           H  
ATOM   4259 1HB  LYS A 294     124.349 -27.726 -63.742  1.00  0.00           H  
ATOM   4260 2HB  LYS A 294     123.573 -26.162 -63.961  1.00  0.00           H  
ATOM   4261 1HG  LYS A 294     122.909 -26.264 -61.513  1.00  0.00           H  
ATOM   4262 2HG  LYS A 294     123.956 -27.684 -61.374  1.00  0.00           H  
ATOM   4263 1HD  LYS A 294     124.922 -25.026 -62.476  1.00  0.00           H  
ATOM   4264 2HD  LYS A 294     125.011 -25.448 -60.760  1.00  0.00           H  
ATOM   4265 1HE  LYS A 294     126.346 -27.470 -61.356  1.00  0.00           H  
ATOM   4266 2HE  LYS A 294     126.307 -26.971 -63.051  1.00  0.00           H  
ATOM   4267 1HZ  LYS A 294     128.324 -26.287 -61.975  1.00  0.00           H  
ATOM   4268 2HZ  LYS A 294     127.455 -24.959 -62.423  1.00  0.00           H  
ATOM   4269 3HZ  LYS A 294     127.492 -25.425 -60.843  1.00  0.00           H  
ATOM   4270  N   GLU A 295     122.433 -28.595 -65.939  1.00  0.00           N  
ATOM   4271  CA  GLU A 295     122.234 -28.581 -67.382  1.00  0.00           C  
ATOM   4272  C   GLU A 295     120.814 -28.996 -67.748  1.00  0.00           C  
ATOM   4273  O   GLU A 295     120.181 -28.387 -68.609  1.00  0.00           O  
ATOM   4274  CB  GLU A 295     123.239 -29.510 -68.068  1.00  0.00           C  
ATOM   4275  CG  GLU A 295     124.676 -29.006 -68.047  1.00  0.00           C  
ATOM   4276  CD  GLU A 295     125.654 -30.001 -68.606  1.00  0.00           C  
ATOM   4277  OE1 GLU A 295     125.226 -31.030 -69.069  1.00  0.00           O  
ATOM   4278  OE2 GLU A 295     126.832 -29.735 -68.564  1.00  0.00           O1-
ATOM   4279  H   GLU A 295     123.031 -29.299 -65.531  1.00  0.00           H  
ATOM   4280  HA  GLU A 295     122.382 -27.562 -67.743  1.00  0.00           H  
ATOM   4281 1HB  GLU A 295     123.222 -30.486 -67.584  1.00  0.00           H  
ATOM   4282 2HB  GLU A 295     122.951 -29.653 -69.110  1.00  0.00           H  
ATOM   4283 1HG  GLU A 295     124.737 -28.088 -68.633  1.00  0.00           H  
ATOM   4284 2HG  GLU A 295     124.951 -28.767 -67.022  1.00  0.00           H  
ATOM   4285  N   SER A 296     120.322 -30.039 -67.088  1.00  0.00           N  
ATOM   4286  CA  SER A 296     119.007 -30.590 -67.395  1.00  0.00           C  
ATOM   4287  C   SER A 296     117.896 -29.667 -66.914  1.00  0.00           C  
ATOM   4288  O   SER A 296     118.024 -29.009 -65.881  1.00  0.00           O  
ATOM   4289  CB  SER A 296     118.852 -31.958 -66.758  1.00  0.00           C  
ATOM   4290  OG  SER A 296     117.562 -32.465 -66.967  1.00  0.00           O  
ATOM   4291  H   SER A 296     120.870 -30.460 -66.350  1.00  0.00           H  
ATOM   4292  HA  SER A 296     118.917 -30.680 -68.479  1.00  0.00           H  
ATOM   4293 1HB  SER A 296     119.588 -32.641 -67.180  1.00  0.00           H  
ATOM   4294 2HB  SER A 296     119.047 -31.884 -65.689  1.00  0.00           H  
ATOM   4295  HG  SER A 296     117.674 -33.400 -67.151  1.00  0.00           H  
ATOM   4296  N   THR A 297     116.802 -29.622 -67.668  1.00  0.00           N  
ATOM   4297  CA  THR A 297     115.615 -28.882 -67.253  1.00  0.00           C  
ATOM   4298  C   THR A 297     114.507 -29.829 -66.811  1.00  0.00           C  
ATOM   4299  O   THR A 297     113.401 -29.393 -66.484  1.00  0.00           O  
ATOM   4300  CB  THR A 297     115.101 -27.976 -68.386  1.00  0.00           C  
ATOM   4301  CG2 THR A 297     116.165 -26.963 -68.784  1.00  0.00           C  
ATOM   4302  OG1 THR A 297     114.759 -28.776 -69.524  1.00  0.00           O  
ATOM   4303  H   THR A 297     116.793 -30.111 -68.551  1.00  0.00           H  
ATOM   4304  HA  THR A 297     115.878 -28.258 -66.399  1.00  0.00           H  
ATOM   4305  HB  THR A 297     114.210 -27.445 -68.052  1.00  0.00           H  
ATOM   4306  HG1 THR A 297     113.894 -29.170 -69.390  1.00  0.00           H  
ATOM   4307 1HG2 THR A 297     115.782 -26.331 -69.586  1.00  0.00           H  
ATOM   4308 2HG2 THR A 297     116.418 -26.344 -67.923  1.00  0.00           H  
ATOM   4309 3HG2 THR A 297     117.055 -27.487 -69.129  1.00  0.00           H  
ATOM   4310  N   ASP A 298     114.804 -31.122 -66.807  1.00  0.00           N  
ATOM   4311  CA  ASP A 298     113.835 -32.132 -66.398  1.00  0.00           C  
ATOM   4312  C   ASP A 298     114.000 -32.491 -64.927  1.00  0.00           C  
ATOM   4313  O   ASP A 298     114.976 -33.134 -64.540  1.00  0.00           O  
ATOM   4314  CB  ASP A 298     113.976 -33.392 -67.255  1.00  0.00           C  
ATOM   4315  CG  ASP A 298     112.990 -34.485 -66.869  1.00  0.00           C  
ATOM   4316  OD1 ASP A 298     112.627 -34.553 -65.717  1.00  0.00           O  
ATOM   4317  OD2 ASP A 298     112.606 -35.241 -67.728  1.00  0.00           O1-
ATOM   4318  H   ASP A 298     115.727 -31.415 -67.092  1.00  0.00           H  
ATOM   4319  HA  ASP A 298     112.833 -31.718 -66.525  1.00  0.00           H  
ATOM   4320 1HB  ASP A 298     113.823 -33.138 -68.303  1.00  0.00           H  
ATOM   4321 2HB  ASP A 298     114.989 -33.785 -67.159  1.00  0.00           H  
ATOM   4322  N   GLU A 299     113.040 -32.070 -64.106  1.00  0.00           N  
ATOM   4323  CA  GLU A 299     113.170 -32.177 -62.659  1.00  0.00           C  
ATOM   4324  C   GLU A 299     113.240 -33.633 -62.218  1.00  0.00           C  
ATOM   4325  O   GLU A 299     113.941 -33.969 -61.263  1.00  0.00           O  
ATOM   4326  CB  GLU A 299     111.995 -31.481 -61.969  1.00  0.00           C  
ATOM   4327  CG  GLU A 299     112.005 -29.964 -62.089  1.00  0.00           C  
ATOM   4328  CD  GLU A 299     110.877 -29.310 -61.341  1.00  0.00           C  
ATOM   4329  OE1 GLU A 299     110.097 -30.014 -60.745  1.00  0.00           O  
ATOM   4330  OE2 GLU A 299     110.795 -28.104 -61.365  1.00  0.00           O1-
ATOM   4331  H   GLU A 299     112.201 -31.668 -64.500  1.00  0.00           H  
ATOM   4332  HA  GLU A 299     114.101 -31.697 -62.357  1.00  0.00           H  
ATOM   4333 1HB  GLU A 299     111.059 -31.843 -62.388  1.00  0.00           H  
ATOM   4334 2HB  GLU A 299     111.998 -31.732 -60.907  1.00  0.00           H  
ATOM   4335 1HG  GLU A 299     112.950 -29.584 -61.702  1.00  0.00           H  
ATOM   4336 2HG  GLU A 299     111.941 -29.694 -63.142  1.00  0.00           H  
ATOM   4337  N   GLU A 300     112.510 -34.494 -62.919  1.00  0.00           N  
ATOM   4338  CA  GLU A 300     112.505 -35.920 -62.614  1.00  0.00           C  
ATOM   4339  C   GLU A 300     113.863 -36.550 -62.892  1.00  0.00           C  
ATOM   4340  O   GLU A 300     114.356 -37.360 -62.106  1.00  0.00           O  
ATOM   4341  CB  GLU A 300     111.424 -36.635 -63.427  1.00  0.00           C  
ATOM   4342  CG  GLU A 300     109.998 -36.299 -63.010  1.00  0.00           C  
ATOM   4343  CD  GLU A 300     109.686 -36.715 -61.600  1.00  0.00           C  
ATOM   4344  OE1 GLU A 300     109.993 -37.826 -61.246  1.00  0.00           O  
ATOM   4345  OE2 GLU A 300     109.142 -35.916 -60.874  1.00  0.00           O1-
ATOM   4346  H   GLU A 300     111.948 -34.154 -63.686  1.00  0.00           H  
ATOM   4347  HA  GLU A 300     112.293 -36.047 -61.551  1.00  0.00           H  
ATOM   4348 1HB  GLU A 300     111.533 -36.381 -64.480  1.00  0.00           H  
ATOM   4349 2HB  GLU A 300     111.554 -37.713 -63.336  1.00  0.00           H  
ATOM   4350 1HG  GLU A 300     109.847 -35.225 -63.104  1.00  0.00           H  
ATOM   4351 2HG  GLU A 300     109.307 -36.795 -63.690  1.00  0.00           H  
ATOM   4352  N   GLU A 301     114.462 -36.176 -64.016  1.00  0.00           N  
ATOM   4353  CA  GLU A 301     115.826 -36.585 -64.329  1.00  0.00           C  
ATOM   4354  C   GLU A 301     116.813 -36.050 -63.301  1.00  0.00           C  
ATOM   4355  O   GLU A 301     117.706 -36.769 -62.849  1.00  0.00           O  
ATOM   4356  CB  GLU A 301     116.220 -36.102 -65.727  1.00  0.00           C  
ATOM   4357  CG  GLU A 301     117.603 -36.547 -66.180  1.00  0.00           C  
ATOM   4358  CD  GLU A 301     117.905 -36.163 -67.602  1.00  0.00           C  
ATOM   4359  OE1 GLU A 301     117.835 -34.998 -67.911  1.00  0.00           O  
ATOM   4360  OE2 GLU A 301     118.206 -37.038 -68.380  1.00  0.00           O1-
ATOM   4361  H   GLU A 301     113.964 -35.592 -64.671  1.00  0.00           H  
ATOM   4362  HA  GLU A 301     115.877 -37.675 -64.302  1.00  0.00           H  
ATOM   4363 1HB  GLU A 301     115.497 -36.468 -66.455  1.00  0.00           H  
ATOM   4364 2HB  GLU A 301     116.194 -35.012 -65.758  1.00  0.00           H  
ATOM   4365 1HG  GLU A 301     118.351 -36.095 -65.528  1.00  0.00           H  
ATOM   4366 2HG  GLU A 301     117.677 -37.629 -66.077  1.00  0.00           H  
ATOM   4367  N   ILE A 302     116.648 -34.783 -62.934  1.00  0.00           N  
ATOM   4368  CA  ILE A 302     117.525 -34.150 -61.956  1.00  0.00           C  
ATOM   4369  C   ILE A 302     117.501 -34.896 -60.628  1.00  0.00           C  
ATOM   4370  O   ILE A 302     118.548 -35.172 -60.042  1.00  0.00           O  
ATOM   4371  CB  ILE A 302     117.122 -32.681 -61.727  1.00  0.00           C  
ATOM   4372  CG1 ILE A 302     117.439 -31.841 -62.966  1.00  0.00           C  
ATOM   4373  CG2 ILE A 302     117.832 -32.119 -60.504  1.00  0.00           C  
ATOM   4374  CD1 ILE A 302     116.824 -30.462 -62.943  1.00  0.00           C  
ATOM   4375  H   ILE A 302     115.898 -34.245 -63.344  1.00  0.00           H  
ATOM   4376  HA  ILE A 302     118.548 -34.182 -62.336  1.00  0.00           H  
ATOM   4377  HB  ILE A 302     116.045 -32.620 -61.571  1.00  0.00           H  
ATOM   4378 1HG1 ILE A 302     118.518 -31.733 -63.066  1.00  0.00           H  
ATOM   4379 2HG1 ILE A 302     117.081 -32.357 -63.858  1.00  0.00           H  
ATOM   4380 1HG2 ILE A 302     117.536 -31.082 -60.357  1.00  0.00           H  
ATOM   4381 2HG2 ILE A 302     117.557 -32.703 -59.625  1.00  0.00           H  
ATOM   4382 3HG2 ILE A 302     118.911 -32.173 -60.653  1.00  0.00           H  
ATOM   4383 1HD1 ILE A 302     117.091 -29.927 -63.855  1.00  0.00           H  
ATOM   4384 2HD1 ILE A 302     115.739 -30.547 -62.879  1.00  0.00           H  
ATOM   4385 3HD1 ILE A 302     117.195 -29.912 -62.079  1.00  0.00           H  
ATOM   4386  N   LYS A 303     116.300 -35.220 -60.158  1.00  0.00           N  
ATOM   4387  CA  LYS A 303     116.139 -35.926 -58.894  1.00  0.00           C  
ATOM   4388  C   LYS A 303     116.832 -37.281 -58.926  1.00  0.00           C  
ATOM   4389  O   LYS A 303     117.490 -37.675 -57.962  1.00  0.00           O  
ATOM   4390  CB  LYS A 303     114.653 -36.103 -58.565  1.00  0.00           C  
ATOM   4391  CG  LYS A 303     113.962 -34.835 -58.083  1.00  0.00           C  
ATOM   4392  CD  LYS A 303     112.552 -35.129 -57.591  1.00  0.00           C  
ATOM   4393  CE  LYS A 303     111.613 -35.426 -58.752  1.00  0.00           C  
ATOM   4394  NZ  LYS A 303     110.212 -35.636 -58.293  1.00  0.00           N1+
ATOM   4395  H   LYS A 303     115.481 -34.970 -60.693  1.00  0.00           H  
ATOM   4396  HA  LYS A 303     116.602 -35.334 -58.105  1.00  0.00           H  
ATOM   4397 1HB  LYS A 303     114.125 -36.456 -59.451  1.00  0.00           H  
ATOM   4398 2HB  LYS A 303     114.540 -36.864 -57.792  1.00  0.00           H  
ATOM   4399 1HG  LYS A 303     114.536 -34.396 -57.268  1.00  0.00           H  
ATOM   4400 2HG  LYS A 303     113.910 -34.114 -58.898  1.00  0.00           H  
ATOM   4401 1HD  LYS A 303     112.571 -35.989 -56.921  1.00  0.00           H  
ATOM   4402 2HD  LYS A 303     112.172 -34.268 -57.041  1.00  0.00           H  
ATOM   4403 1HE  LYS A 303     111.630 -34.595 -59.455  1.00  0.00           H  
ATOM   4404 2HE  LYS A 303     111.950 -36.322 -59.271  1.00  0.00           H  
ATOM   4405 1HZ  LYS A 303     109.623 -35.832 -59.090  1.00  0.00           H  
ATOM   4406 2HZ  LYS A 303     110.182 -36.418 -57.653  1.00  0.00           H  
ATOM   4407 3HZ  LYS A 303     109.882 -34.806 -57.825  1.00  0.00           H  
ATOM   4408  N   GLU A 304     116.683 -37.991 -60.038  1.00  0.00           N  
ATOM   4409  CA  GLU A 304     117.290 -39.308 -60.195  1.00  0.00           C  
ATOM   4410  C   GLU A 304     118.811 -39.220 -60.167  1.00  0.00           C  
ATOM   4411  O   GLU A 304     119.478 -40.046 -59.544  1.00  0.00           O  
ATOM   4412  CB  GLU A 304     116.831 -39.955 -61.503  1.00  0.00           C  
ATOM   4413  CG  GLU A 304     115.398 -40.468 -61.482  1.00  0.00           C  
ATOM   4414  CD  GLU A 304     115.202 -41.616 -60.529  1.00  0.00           C  
ATOM   4415  OE1 GLU A 304     115.970 -42.546 -60.586  1.00  0.00           O  
ATOM   4416  OE2 GLU A 304     114.283 -41.561 -59.746  1.00  0.00           O1-
ATOM   4417  H   GLU A 304     116.135 -37.609 -60.796  1.00  0.00           H  
ATOM   4418  HA  GLU A 304     116.979 -39.933 -59.358  1.00  0.00           H  
ATOM   4419 1HB  GLU A 304     116.915 -39.232 -62.315  1.00  0.00           H  
ATOM   4420 2HB  GLU A 304     117.484 -40.793 -61.743  1.00  0.00           H  
ATOM   4421 1HG  GLU A 304     114.736 -39.654 -61.192  1.00  0.00           H  
ATOM   4422 2HG  GLU A 304     115.122 -40.785 -62.488  1.00  0.00           H  
ATOM   4423  N   GLU A 305     119.353 -38.215 -60.844  1.00  0.00           N  
ATOM   4424  CA  GLU A 305     120.795 -38.008 -60.888  1.00  0.00           C  
ATOM   4425  C   GLU A 305     121.342 -37.657 -59.510  1.00  0.00           C  
ATOM   4426  O   GLU A 305     122.382 -38.170 -59.095  1.00  0.00           O  
ATOM   4427  CB  GLU A 305     121.145 -36.902 -61.886  1.00  0.00           C  
ATOM   4428  CG  GLU A 305     120.997 -37.301 -63.347  1.00  0.00           C  
ATOM   4429  CD  GLU A 305     121.970 -38.370 -63.762  1.00  0.00           C  
ATOM   4430  OE1 GLU A 305     123.146 -38.185 -63.569  1.00  0.00           O  
ATOM   4431  OE2 GLU A 305     121.533 -39.376 -64.274  1.00  0.00           O1-
ATOM   4432  H   GLU A 305     118.749 -37.577 -61.344  1.00  0.00           H  
ATOM   4433  HA  GLU A 305     121.268 -38.941 -61.202  1.00  0.00           H  
ATOM   4434 1HB  GLU A 305     120.507 -36.037 -61.709  1.00  0.00           H  
ATOM   4435 2HB  GLU A 305     122.177 -36.584 -61.729  1.00  0.00           H  
ATOM   4436 1HG  GLU A 305     119.984 -37.666 -63.511  1.00  0.00           H  
ATOM   4437 2HG  GLU A 305     121.145 -36.421 -63.970  1.00  0.00           H  
ATOM   4438  N   LEU A 306     120.638 -36.778 -58.807  1.00  0.00           N  
ATOM   4439  CA  LEU A 306     121.069 -36.329 -57.488  1.00  0.00           C  
ATOM   4440  C   LEU A 306     120.911 -37.433 -56.450  1.00  0.00           C  
ATOM   4441  O   LEU A 306     121.737 -37.573 -55.548  1.00  0.00           O  
ATOM   4442  CB  LEU A 306     120.266 -35.095 -57.058  1.00  0.00           C  
ATOM   4443  CG  LEU A 306     120.474 -33.836 -57.910  1.00  0.00           C  
ATOM   4444  CD1 LEU A 306     119.503 -32.752 -57.461  1.00  0.00           C  
ATOM   4445  CD2 LEU A 306     121.915 -33.366 -57.781  1.00  0.00           C  
ATOM   4446  H   LEU A 306     119.780 -36.412 -59.194  1.00  0.00           H  
ATOM   4447  HA  LEU A 306     122.127 -36.074 -57.539  1.00  0.00           H  
ATOM   4448 1HB  LEU A 306     119.207 -35.344 -57.086  1.00  0.00           H  
ATOM   4449 2HB  LEU A 306     120.533 -34.848 -56.032  1.00  0.00           H  
ATOM   4450  HG  LEU A 306     120.259 -34.063 -58.954  1.00  0.00           H  
ATOM   4451 1HD1 LEU A 306     119.649 -31.859 -58.067  1.00  0.00           H  
ATOM   4452 2HD1 LEU A 306     118.479 -33.108 -57.581  1.00  0.00           H  
ATOM   4453 3HD1 LEU A 306     119.684 -32.515 -56.413  1.00  0.00           H  
ATOM   4454 1HD2 LEU A 306     122.062 -32.472 -58.386  1.00  0.00           H  
ATOM   4455 2HD2 LEU A 306     122.131 -33.137 -56.736  1.00  0.00           H  
ATOM   4456 3HD2 LEU A 306     122.587 -34.153 -58.126  1.00  0.00           H  
ATOM   4457  N   ARG A 307     119.842 -38.212 -56.583  1.00  0.00           N  
ATOM   4458  CA  ARG A 307     119.608 -39.347 -55.697  1.00  0.00           C  
ATOM   4459  C   ARG A 307     120.749 -40.353 -55.776  1.00  0.00           C  
ATOM   4460  O   ARG A 307     121.217 -40.854 -54.754  1.00  0.00           O  
ATOM   4461  CB  ARG A 307     118.300 -40.041 -56.050  1.00  0.00           C  
ATOM   4462  CG  ARG A 307     117.971 -41.256 -55.198  1.00  0.00           C  
ATOM   4463  CD  ARG A 307     116.648 -41.831 -55.550  1.00  0.00           C  
ATOM   4464  NE  ARG A 307     116.635 -42.380 -56.897  1.00  0.00           N  
ATOM   4465  CZ  ARG A 307     117.155 -43.573 -57.242  1.00  0.00           C  
ATOM   4466  NH1 ARG A 307     117.725 -44.331 -56.328  1.00  0.00           N1+
ATOM   4467  NH2 ARG A 307     117.094 -43.985 -58.495  1.00  0.00           N  
ATOM   4468  H   ARG A 307     119.180 -38.016 -57.318  1.00  0.00           H  
ATOM   4469  HA  ARG A 307     119.562 -38.981 -54.671  1.00  0.00           H  
ATOM   4470 1HB  ARG A 307     117.476 -39.335 -55.950  1.00  0.00           H  
ATOM   4471 2HB  ARG A 307     118.327 -40.364 -57.092  1.00  0.00           H  
ATOM   4472 1HG  ARG A 307     118.729 -42.024 -55.350  1.00  0.00           H  
ATOM   4473 2HG  ARG A 307     117.951 -40.969 -54.146  1.00  0.00           H  
ATOM   4474 1HD  ARG A 307     116.402 -42.633 -54.854  1.00  0.00           H  
ATOM   4475 2HD  ARG A 307     115.886 -41.054 -55.493  1.00  0.00           H  
ATOM   4476  HE  ARG A 307     116.206 -41.826 -57.625  1.00  0.00           H  
ATOM   4477 1HH1 ARG A 307     117.773 -44.017 -55.368  1.00  0.00           H  
ATOM   4478 2HH1 ARG A 307     118.115 -45.226 -56.587  1.00  0.00           H  
ATOM   4479 1HH2 ARG A 307     116.656 -43.403 -59.197  1.00  0.00           H  
ATOM   4480 2HH2 ARG A 307     117.484 -44.879 -58.753  1.00  0.00           H  
ATOM   4481  N   LYS A 308     121.191 -40.645 -56.994  1.00  0.00           N  
ATOM   4482  CA  LYS A 308     122.331 -41.531 -57.207  1.00  0.00           C  
ATOM   4483  C   LYS A 308     123.585 -40.985 -56.533  1.00  0.00           C  
ATOM   4484  O   LYS A 308     124.357 -41.733 -55.938  1.00  0.00           O  
ATOM   4485  CB  LYS A 308     122.581 -41.734 -58.700  1.00  0.00           C  
ATOM   4486  CG  LYS A 308     121.567 -42.639 -59.391  1.00  0.00           C  
ATOM   4487  CD  LYS A 308     121.970 -42.923 -60.830  1.00  0.00           C  
ATOM   4488  CE  LYS A 308     121.780 -41.699 -61.713  1.00  0.00           C  
ATOM   4489  NZ  LYS A 308     122.038 -42.000 -63.146  1.00  0.00           N1+
ATOM   4490  H   LYS A 308     120.728 -40.240 -57.796  1.00  0.00           H  
ATOM   4491  HA  LYS A 308     122.107 -42.495 -56.749  1.00  0.00           H  
ATOM   4492 1HB  LYS A 308     122.567 -40.770 -59.207  1.00  0.00           H  
ATOM   4493 2HB  LYS A 308     123.571 -42.169 -58.848  1.00  0.00           H  
ATOM   4494 1HG  LYS A 308     121.493 -43.582 -58.849  1.00  0.00           H  
ATOM   4495 2HG  LYS A 308     120.589 -42.159 -59.385  1.00  0.00           H  
ATOM   4496 1HD  LYS A 308     123.020 -43.224 -60.861  1.00  0.00           H  
ATOM   4497 2HD  LYS A 308     121.365 -43.740 -61.222  1.00  0.00           H  
ATOM   4498 1HE  LYS A 308     120.760 -41.332 -61.609  1.00  0.00           H  
ATOM   4499 2HE  LYS A 308     122.460 -40.910 -61.392  1.00  0.00           H  
ATOM   4500 1HZ  LYS A 308     121.900 -41.164 -63.696  1.00  0.00           H  
ATOM   4501 2HZ  LYS A 308     122.988 -42.324 -63.257  1.00  0.00           H  
ATOM   4502 3HZ  LYS A 308     121.400 -42.717 -63.459  1.00  0.00           H  
ATOM   4503  N   ALA A 309     123.781 -39.674 -56.635  1.00  0.00           N  
ATOM   4504  CA  ALA A 309     124.917 -39.019 -55.995  1.00  0.00           C  
ATOM   4505  C   ALA A 309     124.851 -39.159 -54.479  1.00  0.00           C  
ATOM   4506  O   ALA A 309     125.853 -39.456 -53.831  1.00  0.00           O  
ATOM   4507  CB  ALA A 309     124.970 -37.549 -56.389  1.00  0.00           C  
ATOM   4508  H   ALA A 309     123.127 -39.118 -57.167  1.00  0.00           H  
ATOM   4509  HA  ALA A 309     125.830 -39.504 -56.332  1.00  0.00           H  
ATOM   4510 1HB  ALA A 309     125.820 -37.072 -55.904  1.00  0.00           H  
ATOM   4511 2HB  ALA A 309     125.072 -37.465 -57.469  1.00  0.00           H  
ATOM   4512 3HB  ALA A 309     124.051 -37.056 -56.076  1.00  0.00           H  
ATOM   4513  N   VAL A 310     123.665 -38.942 -53.922  1.00  0.00           N  
ATOM   4514  CA  VAL A 310     123.459 -39.089 -52.485  1.00  0.00           C  
ATOM   4515  C   VAL A 310     123.757 -40.510 -52.028  1.00  0.00           C  
ATOM   4516  O   VAL A 310     124.480 -40.720 -51.053  1.00  0.00           O  
ATOM   4517  CB  VAL A 310     122.007 -38.724 -52.115  1.00  0.00           C  
ATOM   4518  CG1 VAL A 310     121.706 -39.138 -50.682  1.00  0.00           C  
ATOM   4519  CG2 VAL A 310     121.783 -37.233 -52.304  1.00  0.00           C  
ATOM   4520  H   VAL A 310     122.889 -38.667 -54.505  1.00  0.00           H  
ATOM   4521  HA  VAL A 310     124.148 -38.423 -51.965  1.00  0.00           H  
ATOM   4522  HB  VAL A 310     121.329 -39.282 -52.761  1.00  0.00           H  
ATOM   4523 1HG1 VAL A 310     120.675 -38.876 -50.437  1.00  0.00           H  
ATOM   4524 2HG1 VAL A 310     121.837 -40.216 -50.580  1.00  0.00           H  
ATOM   4525 3HG1 VAL A 310     122.382 -38.622 -50.003  1.00  0.00           H  
ATOM   4526 1HG2 VAL A 310     120.754 -36.985 -52.041  1.00  0.00           H  
ATOM   4527 2HG2 VAL A 310     122.467 -36.677 -51.662  1.00  0.00           H  
ATOM   4528 3HG2 VAL A 310     121.965 -36.967 -53.345  1.00  0.00           H  
ATOM   4529  N   GLU A 311     123.192 -41.484 -52.735  1.00  0.00           N  
ATOM   4530  CA  GLU A 311     123.345 -42.884 -52.365  1.00  0.00           C  
ATOM   4531  C   GLU A 311     124.791 -43.339 -52.513  1.00  0.00           C  
ATOM   4532  O   GLU A 311     125.290 -44.125 -51.707  1.00  0.00           O  
ATOM   4533  CB  GLU A 311     122.433 -43.764 -53.222  1.00  0.00           C  
ATOM   4534  CG  GLU A 311     120.947 -43.605 -52.929  1.00  0.00           C  
ATOM   4535  CD  GLU A 311     120.078 -44.381 -53.877  1.00  0.00           C  
ATOM   4536  OE1 GLU A 311     120.609 -45.079 -54.707  1.00  0.00           O  
ATOM   4537  OE2 GLU A 311     118.878 -44.275 -53.772  1.00  0.00           O1-
ATOM   4538  H   GLU A 311     122.645 -41.245 -53.551  1.00  0.00           H  
ATOM   4539  HA  GLU A 311     123.067 -43.000 -51.317  1.00  0.00           H  
ATOM   4540 1HB  GLU A 311     122.591 -43.537 -54.275  1.00  0.00           H  
ATOM   4541 2HB  GLU A 311     122.693 -44.813 -53.071  1.00  0.00           H  
ATOM   4542 1HG  GLU A 311     120.750 -43.942 -51.912  1.00  0.00           H  
ATOM   4543 2HG  GLU A 311     120.690 -42.548 -52.987  1.00  0.00           H  
ATOM   4544  N   GLU A 312     125.460 -42.841 -53.547  1.00  0.00           N  
ATOM   4545  CA  GLU A 312     126.865 -43.158 -53.773  1.00  0.00           C  
ATOM   4546  C   GLU A 312     127.742 -42.596 -52.662  1.00  0.00           C  
ATOM   4547  O   GLU A 312     128.660 -43.265 -52.184  1.00  0.00           O  
ATOM   4548  CB  GLU A 312     127.326 -42.610 -55.125  1.00  0.00           C  
ATOM   4549  CG  GLU A 312     128.773 -42.930 -55.474  1.00  0.00           C  
ATOM   4550  CD  GLU A 312     129.018 -44.402 -55.654  1.00  0.00           C  
ATOM   4551  OE1 GLU A 312     128.076 -45.118 -55.891  1.00  0.00           O  
ATOM   4552  OE2 GLU A 312     130.152 -44.811 -55.556  1.00  0.00           O1-
ATOM   4553  H   GLU A 312     124.984 -42.229 -54.193  1.00  0.00           H  
ATOM   4554  HA  GLU A 312     126.982 -44.241 -53.769  1.00  0.00           H  
ATOM   4555 1HB  GLU A 312     126.694 -43.014 -55.916  1.00  0.00           H  
ATOM   4556 2HB  GLU A 312     127.212 -41.526 -55.137  1.00  0.00           H  
ATOM   4557 1HG  GLU A 312     129.036 -42.414 -56.397  1.00  0.00           H  
ATOM   4558 2HG  GLU A 312     129.418 -42.553 -54.682  1.00  0.00           H  
ATOM   4559  N   ALA A 313     127.457 -41.364 -52.258  1.00  0.00           N  
ATOM   4560  CA  ALA A 313     128.192 -40.726 -51.172  1.00  0.00           C  
ATOM   4561  C   ALA A 313     127.916 -41.413 -49.840  1.00  0.00           C  
ATOM   4562  O   ALA A 313     128.812 -41.560 -49.009  1.00  0.00           O  
ATOM   4563  CB  ALA A 313     127.838 -39.248 -51.089  1.00  0.00           C  
ATOM   4564  H   ALA A 313     126.713 -40.856 -52.711  1.00  0.00           H  
ATOM   4565  HA  ALA A 313     129.260 -40.819 -51.374  1.00  0.00           H  
ATOM   4566 1HB  ALA A 313     128.394 -38.785 -50.271  1.00  0.00           H  
ATOM   4567 2HB  ALA A 313     128.095 -38.759 -52.027  1.00  0.00           H  
ATOM   4568 3HB  ALA A 313     126.770 -39.141 -50.904  1.00  0.00           H  
ATOM   4569  N   GLU A 314     126.670 -41.829 -49.644  1.00  0.00           N  
ATOM   4570  CA  GLU A 314     126.269 -42.491 -48.407  1.00  0.00           C  
ATOM   4571  C   GLU A 314     126.905 -43.871 -48.291  1.00  0.00           C  
ATOM   4572  O   GLU A 314     127.325 -44.280 -47.208  1.00  0.00           O  
ATOM   4573  CB  GLU A 314     124.745 -42.613 -48.338  1.00  0.00           C  
ATOM   4574  CG  GLU A 314     124.220 -43.206 -47.037  1.00  0.00           C  
ATOM   4575  CD  GLU A 314     122.719 -43.265 -46.985  1.00  0.00           C  
ATOM   4576  OE1 GLU A 314     122.166 -44.245 -47.425  1.00  0.00           O  
ATOM   4577  OE2 GLU A 314     122.124 -42.329 -46.505  1.00  0.00           O1-
ATOM   4578  OXT GLU A 314     126.999 -44.570 -49.260  1.00  0.00           O1-
ATOM   4579  H   GLU A 314     125.981 -41.682 -50.369  1.00  0.00           H  
ATOM   4580  HA  GLU A 314     126.619 -41.893 -47.565  1.00  0.00           H  
ATOM   4581 1HB  GLU A 314     124.294 -41.627 -48.461  1.00  0.00           H  
ATOM   4582 2HB  GLU A 314     124.391 -43.239 -49.157  1.00  0.00           H  
ATOM   4583 1HG  GLU A 314     124.617 -44.215 -46.925  1.00  0.00           H  
ATOM   4584 2HG  GLU A 314     124.586 -42.607 -46.204  1.00  0.00           H  
TER   
ATOM   4585  N   CYS B   1     129.003 -16.469 -28.935  1.00  0.00           N  
ATOM   4586  CA  CYS B   1     127.845 -16.733 -28.084  1.00  0.00           C  
ATOM   4587  C   CYS B   1     126.957 -15.516 -27.986  1.00  0.00           C  
ATOM   4588  O   CYS B   1     125.724 -15.584 -27.961  1.00  0.00           O  
ATOM   4589  CB  CYS B   1     128.285 -17.147 -26.680  1.00  0.00           C  
ATOM   4590  SG  CYS B   1     129.346 -15.940 -25.852  1.00  0.00           S  
ATOM   4591 1H   CYS B   1     129.575 -17.289 -28.984  1.00  0.00           H  
ATOM   4592 2H   CYS B   1     128.694 -16.224 -29.853  1.00  0.00           H  
ATOM   4593 3H   CYS B   1     129.536 -15.716 -28.549  1.00  0.00           H  
ATOM   4594  HA  CYS B   1     127.248 -17.538 -28.551  1.00  0.00           H  
ATOM   4595 1HB  CYS B   1     127.405 -17.306 -26.055  1.00  0.00           H  
ATOM   4596 2HB  CYS B   1     128.824 -18.093 -26.730  1.00  0.00           H  
ATOM   4597  HG  CYS B   1     128.470 -14.941 -25.879  1.00  0.00           H  
ATOM   4598  N   ASP B   2     127.601 -14.347 -27.886  1.00  0.00           N  
ATOM   4599  CA  ASP B   2     126.898 -13.086 -27.679  1.00  0.00           C  
ATOM   4600  C   ASP B   2     126.082 -12.701 -28.907  1.00  0.00           C  
ATOM   4601  O   ASP B   2     124.977 -12.173 -28.787  1.00  0.00           O  
ATOM   4602  CB  ASP B   2     127.889 -11.969 -27.346  1.00  0.00           C  
ATOM   4603  CG  ASP B   2     128.627 -12.202 -26.035  1.00  0.00           C  
ATOM   4604  OD1 ASP B   2     128.186 -13.022 -25.266  1.00  0.00           O  
ATOM   4605  OD2 ASP B   2     129.624 -11.557 -25.816  1.00  0.00           O1-
ATOM   4606  H   ASP B   2     128.608 -14.342 -27.964  1.00  0.00           H  
ATOM   4607  HA  ASP B   2     126.214 -13.207 -26.836  1.00  0.00           H  
ATOM   4608 1HB  ASP B   2     128.622 -11.881 -28.149  1.00  0.00           H  
ATOM   4609 2HB  ASP B   2     127.358 -11.017 -27.283  1.00  0.00           H  
ATOM   4610  N   ALA B   3     126.631 -12.974 -30.085  1.00  0.00           N  
ATOM   4611  CA  ALA B   3     125.898 -12.787 -31.333  1.00  0.00           C  
ATOM   4612  C   ALA B   3     124.707 -13.733 -31.419  1.00  0.00           C  
ATOM   4613  O   ALA B   3     123.654 -13.371 -31.943  1.00  0.00           O  
ATOM   4614  CB  ALA B   3     126.823 -12.989 -32.525  1.00  0.00           C  
ATOM   4615  H   ALA B   3     127.580 -13.317 -30.118  1.00  0.00           H  
ATOM   4616  HA  ALA B   3     125.526 -11.764 -31.363  1.00  0.00           H  
ATOM   4617 1HB  ALA B   3     126.261 -12.845 -33.449  1.00  0.00           H  
ATOM   4618 2HB  ALA B   3     127.637 -12.266 -32.480  1.00  0.00           H  
ATOM   4619 3HB  ALA B   3     127.231 -13.998 -32.502  1.00  0.00           H  
ATOM   4620  N   ILE B   4     124.881 -14.944 -30.900  1.00  0.00           N  
ATOM   4621  CA  ILE B   4     123.795 -15.916 -30.846  1.00  0.00           C  
ATOM   4622  C   ILE B   4     122.723 -15.488 -29.852  1.00  0.00           C  
ATOM   4623  O   ILE B   4     121.530 -15.653 -30.104  1.00  0.00           O  
ATOM   4624  CB  ILE B   4     124.324 -17.310 -30.463  1.00  0.00           C  
ATOM   4625  CG1 ILE B   4     125.309 -17.817 -31.521  1.00  0.00           C  
ATOM   4626  CG2 ILE B   4     123.173 -18.289 -30.292  1.00  0.00           C  
ATOM   4627  CD1 ILE B   4     126.073 -19.052 -31.103  1.00  0.00           C  
ATOM   4628  H   ILE B   4     125.789 -15.197 -30.536  1.00  0.00           H  
ATOM   4629  HA  ILE B   4     123.339 -15.980 -31.834  1.00  0.00           H  
ATOM   4630  HB  ILE B   4     124.875 -17.245 -29.525  1.00  0.00           H  
ATOM   4631 1HG1 ILE B   4     124.770 -18.043 -32.440  1.00  0.00           H  
ATOM   4632 2HG1 ILE B   4     126.032 -17.032 -31.751  1.00  0.00           H  
ATOM   4633 1HG2 ILE B   4     123.564 -19.269 -30.022  1.00  0.00           H  
ATOM   4634 2HG2 ILE B   4     122.509 -17.933 -29.505  1.00  0.00           H  
ATOM   4635 3HG2 ILE B   4     122.618 -18.364 -31.228  1.00  0.00           H  
ATOM   4636 1HD1 ILE B   4     126.750 -19.350 -31.903  1.00  0.00           H  
ATOM   4637 2HD1 ILE B   4     126.649 -18.836 -30.202  1.00  0.00           H  
ATOM   4638 3HD1 ILE B   4     125.374 -19.862 -30.900  1.00  0.00           H  
ATOM   4639  N   GLN B   5     123.157 -14.942 -28.721  1.00  0.00           N  
ATOM   4640  CA  GLN B   5     122.238 -14.354 -27.753  1.00  0.00           C  
ATOM   4641  C   GLN B   5     121.434 -13.221 -28.377  1.00  0.00           C  
ATOM   4642  O   GLN B   5     120.241 -13.074 -28.108  1.00  0.00           O  
ATOM   4643  CB  GLN B   5     123.001 -13.841 -26.530  1.00  0.00           C  
ATOM   4644  CG  GLN B   5     122.113 -13.312 -25.418  1.00  0.00           C  
ATOM   4645  CD  GLN B   5     121.393 -14.421 -24.674  1.00  0.00           C  
ATOM   4646  NE2 GLN B   5     120.078 -14.293 -24.551  1.00  0.00           N  
ATOM   4647  OE1 GLN B   5     122.016 -15.384 -24.215  1.00  0.00           O  
ATOM   4648  H   GLN B   5     124.148 -14.934 -28.526  1.00  0.00           H  
ATOM   4649  HA  GLN B   5     121.541 -15.126 -27.423  1.00  0.00           H  
ATOM   4650 1HB  GLN B   5     123.613 -14.645 -26.119  1.00  0.00           H  
ATOM   4651 2HB  GLN B   5     123.677 -13.039 -26.832  1.00  0.00           H  
ATOM   4652 1HG  GLN B   5     122.729 -12.765 -24.704  1.00  0.00           H  
ATOM   4653 2HG  GLN B   5     121.363 -12.648 -25.850  1.00  0.00           H  
ATOM   4654 1HE2 GLN B   5     119.549 -14.994 -24.070  1.00  0.00           H  
ATOM   4655 2HE2 GLN B   5     119.614 -13.496 -24.938  1.00  0.00           H  
ATOM   4656  N   ALA B   6     122.092 -12.422 -29.210  1.00  0.00           N  
ATOM   4657  CA  ALA B   6     121.423 -11.342 -29.924  1.00  0.00           C  
ATOM   4658  C   ALA B   6     120.388 -11.885 -30.900  1.00  0.00           C  
ATOM   4659  O   ALA B   6     119.336 -11.280 -31.106  1.00  0.00           O  
ATOM   4660  CB  ALA B   6     122.440 -10.481 -30.658  1.00  0.00           C  
ATOM   4661  H   ALA B   6     123.081 -12.568 -29.352  1.00  0.00           H  
ATOM   4662  HA  ALA B   6     120.908 -10.714 -29.197  1.00  0.00           H  
ATOM   4663 1HB  ALA B   6     121.924  -9.680 -31.187  1.00  0.00           H  
ATOM   4664 2HB  ALA B   6     123.139 -10.050 -29.940  1.00  0.00           H  
ATOM   4665 3HB  ALA B   6     122.986 -11.094 -31.373  1.00  0.00           H  
ATOM   4666  N   ALA B   7     120.691 -13.030 -31.501  1.00  0.00           N  
ATOM   4667  CA  ALA B   7     119.737 -13.723 -32.360  1.00  0.00           C  
ATOM   4668  C   ALA B   7     118.490 -14.126 -31.586  1.00  0.00           C  
ATOM   4669  O   ALA B   7     117.379 -14.084 -32.112  1.00  0.00           O  
ATOM   4670  CB  ALA B   7     120.385 -14.946 -32.993  1.00  0.00           C  
ATOM   4671  H   ALA B   7     121.607 -13.433 -31.360  1.00  0.00           H  
ATOM   4672  HA  ALA B   7     119.438 -13.046 -33.161  1.00  0.00           H  
ATOM   4673 1HB  ALA B   7     119.659 -15.452 -33.632  1.00  0.00           H  
ATOM   4674 2HB  ALA B   7     121.240 -14.635 -33.592  1.00  0.00           H  
ATOM   4675 3HB  ALA B   7     120.717 -15.627 -32.212  1.00  0.00           H  
ATOM   4676  N   ALA B   8     118.681 -14.517 -30.330  1.00  0.00           N  
ATOM   4677  CA  ALA B   8     117.562 -14.805 -29.439  1.00  0.00           C  
ATOM   4678  C   ALA B   8     116.734 -13.555 -29.174  1.00  0.00           C  
ATOM   4679  O   ALA B   8     115.508 -13.621 -29.078  1.00  0.00           O  
ATOM   4680  CB  ALA B   8     118.067 -15.394 -28.129  1.00  0.00           C  
ATOM   4681  H   ALA B   8     119.624 -14.617 -29.983  1.00  0.00           H  
ATOM   4682  HA  ALA B   8     116.922 -15.547 -29.917  1.00  0.00           H  
ATOM   4683 1HB  ALA B   8     117.220 -15.604 -27.476  1.00  0.00           H  
ATOM   4684 2HB  ALA B   8     118.608 -16.319 -28.331  1.00  0.00           H  
ATOM   4685 3HB  ALA B   8     118.733 -14.683 -27.644  1.00  0.00           H  
ATOM   4686  N   ALA B   9     117.410 -12.416 -29.058  1.00  0.00           N  
ATOM   4687  CA  ALA B   9     116.733 -11.143 -28.844  1.00  0.00           C  
ATOM   4688  C   ALA B   9     115.933 -10.731 -30.074  1.00  0.00           C  
ATOM   4689  O   ALA B   9     114.866 -10.128 -29.957  1.00  0.00           O  
ATOM   4690  CB  ALA B   9     117.740 -10.062 -28.480  1.00  0.00           C  
ATOM   4691  H   ALA B   9     118.418 -12.434 -29.119  1.00  0.00           H  
ATOM   4692  HA  ALA B   9     116.041 -11.256 -28.008  1.00  0.00           H  
ATOM   4693 1HB  ALA B   9     117.219  -9.118 -28.323  1.00  0.00           H  
ATOM   4694 2HB  ALA B   9     118.262 -10.346 -27.567  1.00  0.00           H  
ATOM   4695 3HB  ALA B   9     118.459  -9.949 -29.290  1.00  0.00           H  
ATOM   4696  N   LEU B  10     116.456 -11.059 -31.251  1.00  0.00           N  
ATOM   4697  CA  LEU B  10     115.708 -10.897 -32.491  1.00  0.00           C  
ATOM   4698  C   LEU B  10     114.425 -11.719 -32.474  1.00  0.00           C  
ATOM   4699  O   LEU B  10     113.361 -11.232 -32.855  1.00  0.00           O  
ATOM   4700  CB  LEU B  10     116.573 -11.311 -33.690  1.00  0.00           C  
ATOM   4701  CG  LEU B  10     117.576 -10.259 -34.179  1.00  0.00           C  
ATOM   4702  CD1 LEU B  10     118.578 -10.913 -35.120  1.00  0.00           C  
ATOM   4703  CD2 LEU B  10     116.831  -9.130 -34.875  1.00  0.00           C  
ATOM   4704  H   LEU B  10     117.393 -11.433 -31.286  1.00  0.00           H  
ATOM   4705  HA  LEU B  10     115.438  -9.846 -32.597  1.00  0.00           H  
ATOM   4706 1HB  LEU B  10     117.135 -12.203 -33.419  1.00  0.00           H  
ATOM   4707 2HB  LEU B  10     115.917 -11.557 -34.523  1.00  0.00           H  
ATOM   4708  HG  LEU B  10     118.129  -9.859 -33.329  1.00  0.00           H  
ATOM   4709 1HD1 LEU B  10     119.292 -10.166 -35.471  1.00  0.00           H  
ATOM   4710 2HD1 LEU B  10     119.112 -11.703 -34.592  1.00  0.00           H  
ATOM   4711 3HD1 LEU B  10     118.051 -11.338 -35.975  1.00  0.00           H  
ATOM   4712 1HD2 LEU B  10     117.543  -8.382 -35.223  1.00  0.00           H  
ATOM   4713 2HD2 LEU B  10     116.279  -9.529 -35.726  1.00  0.00           H  
ATOM   4714 3HD2 LEU B  10     116.134  -8.670 -34.174  1.00  0.00           H  
ATOM   4715  N   GLY B  11     114.535 -12.968 -32.034  1.00  0.00           N  
ATOM   4716  CA  GLY B  11     113.366 -13.817 -31.846  1.00  0.00           C  
ATOM   4717  C   GLY B  11     112.366 -13.177 -30.888  1.00  0.00           C  
ATOM   4718  O   GLY B  11     111.161 -13.183 -31.139  1.00  0.00           O  
ATOM   4719  H   GLY B  11     115.451 -13.336 -31.824  1.00  0.00           H  
ATOM   4720 1HA  GLY B  11     112.889 -13.998 -32.809  1.00  0.00           H  
ATOM   4721 2HA  GLY B  11     113.679 -14.784 -31.456  1.00  0.00           H  
ATOM   4722  N   GLU B  12     112.877 -12.627 -29.794  1.00  0.00           N  
ATOM   4723  CA  GLU B  12     112.035 -11.952 -28.812  1.00  0.00           C  
ATOM   4724  C   GLU B  12     111.403 -10.696 -29.402  1.00  0.00           C  
ATOM   4725  O   GLU B  12     110.325 -10.275 -28.980  1.00  0.00           O  
ATOM   4726  CB  GLU B  12     112.849 -11.590 -27.569  1.00  0.00           C  
ATOM   4727  CG  GLU B  12     113.300 -12.785 -26.742  1.00  0.00           C  
ATOM   4728  CD  GLU B  12     114.120 -12.393 -25.545  1.00  0.00           C  
ATOM   4729  OE1 GLU B  12     114.845 -11.433 -25.635  1.00  0.00           O  
ATOM   4730  OE2 GLU B  12     114.021 -13.057 -24.539  1.00  0.00           O1-
ATOM   4731  H   GLU B  12     113.873 -12.677 -29.634  1.00  0.00           H  
ATOM   4732  HA  GLU B  12     111.233 -12.628 -28.518  1.00  0.00           H  
ATOM   4733 1HB  GLU B  12     113.740 -11.035 -27.866  1.00  0.00           H  
ATOM   4734 2HB  GLU B  12     112.259 -10.939 -26.924  1.00  0.00           H  
ATOM   4735 1HG  GLU B  12     112.418 -13.330 -26.401  1.00  0.00           H  
ATOM   4736 2HG  GLU B  12     113.882 -13.453 -27.374  1.00  0.00           H  
ATOM   4737  N   ALA B  13     112.078 -10.101 -30.378  1.00  0.00           N  
ATOM   4738  CA  ALA B  13     111.587  -8.891 -31.024  1.00  0.00           C  
ATOM   4739  C   ALA B  13     110.500  -9.213 -32.043  1.00  0.00           C  
ATOM   4740  O   ALA B  13     109.858  -8.312 -32.586  1.00  0.00           O  
ATOM   4741  CB  ALA B  13     112.733  -8.146 -31.691  1.00  0.00           C  
ATOM   4742  H   ALA B  13     112.957 -10.499 -30.682  1.00  0.00           H  
ATOM   4743  HA  ALA B  13     111.158  -8.241 -30.261  1.00  0.00           H  
ATOM   4744 1HB  ALA B  13     112.351  -7.243 -32.169  1.00  0.00           H  
ATOM   4745 2HB  ALA B  13     113.476  -7.872 -30.941  1.00  0.00           H  
ATOM   4746 3HB  ALA B  13     113.196  -8.785 -32.442  1.00  0.00           H  
ATOM   4747  N   GLY B  14     110.299 -10.501 -32.298  1.00  0.00           N  
ATOM   4748  CA  GLY B  14     109.285 -10.944 -33.249  1.00  0.00           C  
ATOM   4749  C   GLY B  14     109.882 -11.153 -34.634  1.00  0.00           C  
ATOM   4750  O   GLY B  14     109.168 -11.144 -35.636  1.00  0.00           O  
ATOM   4751  H   GLY B  14     110.861 -11.192 -31.821  1.00  0.00           H  
ATOM   4752 1HA  GLY B  14     108.837 -11.873 -32.896  1.00  0.00           H  
ATOM   4753 2HA  GLY B  14     108.488 -10.204 -33.300  1.00  0.00           H  
ATOM   4754  N   ILE B  15     111.198 -11.344 -34.682  1.00  0.00           N  
ATOM   4755  CA  ILE B  15     111.887 -11.603 -35.940  1.00  0.00           C  
ATOM   4756  C   ILE B  15     112.026 -13.098 -36.192  1.00  0.00           C  
ATOM   4757  O   ILE B  15     112.502 -13.841 -35.335  1.00  0.00           O  
ATOM   4758  CB  ILE B  15     113.281 -10.948 -35.948  1.00  0.00           C  
ATOM   4759  CG1 ILE B  15     113.177  -9.462 -35.599  1.00  0.00           C  
ATOM   4760  CG2 ILE B  15     113.948 -11.133 -37.302  1.00  0.00           C  
ATOM   4761  CD1 ILE B  15     112.309  -8.670 -36.551  1.00  0.00           C  
ATOM   4762  H   ILE B  15     111.731 -11.307 -33.824  1.00  0.00           H  
ATOM   4763  HA  ILE B  15     111.300 -11.175 -36.751  1.00  0.00           H  
ATOM   4764  HB  ILE B  15     113.903 -11.409 -35.182  1.00  0.00           H  
ATOM   4765 1HG1 ILE B  15     112.767  -9.353 -34.595  1.00  0.00           H  
ATOM   4766 2HG1 ILE B  15     114.172  -9.017 -35.596  1.00  0.00           H  
ATOM   4767 1HG2 ILE B  15     114.931 -10.665 -37.292  1.00  0.00           H  
ATOM   4768 2HG2 ILE B  15     114.056 -12.196 -37.513  1.00  0.00           H  
ATOM   4769 3HG2 ILE B  15     113.335 -10.672 -38.077  1.00  0.00           H  
ATOM   4770 1HD1 ILE B  15     112.283  -7.626 -36.236  1.00  0.00           H  
ATOM   4771 2HD1 ILE B  15     112.720  -8.737 -37.558  1.00  0.00           H  
ATOM   4772 3HD1 ILE B  15     111.299  -9.076 -36.543  1.00  0.00           H  
ATOM   4773  N   SER B  16     111.608 -13.534 -37.376  1.00  0.00           N  
ATOM   4774  CA  SER B  16     111.594 -14.954 -37.709  1.00  0.00           C  
ATOM   4775  C   SER B  16     113.009 -15.487 -37.903  1.00  0.00           C  
ATOM   4776  O   SER B  16     113.936 -14.728 -38.180  1.00  0.00           O  
ATOM   4777  CB  SER B  16     110.781 -15.186 -38.967  1.00  0.00           C  
ATOM   4778  OG  SER B  16     111.408 -14.621 -40.084  1.00  0.00           O  
ATOM   4779  H   SER B  16     111.292 -12.864 -38.064  1.00  0.00           H  
ATOM   4780  HA  SER B  16     111.134 -15.499 -36.884  1.00  0.00           H  
ATOM   4781 1HB  SER B  16     110.651 -16.257 -39.123  1.00  0.00           H  
ATOM   4782 2HB  SER B  16     109.788 -14.752 -38.844  1.00  0.00           H  
ATOM   4783  HG  SER B  16     111.200 -13.683 -40.057  1.00  0.00           H  
ATOM   4784  N   SER B  17     113.170 -16.788 -37.758  1.00  0.00           N  
ATOM   4785  CA  SER B  17     114.477 -17.428 -37.855  1.00  0.00           C  
ATOM   4786  C   SER B  17     115.077 -17.222 -39.228  1.00  0.00           C  
ATOM   4787  O   SER B  17     116.299 -17.109 -39.374  1.00  0.00           O  
ATOM   4788  CB  SER B  17     114.363 -18.911 -37.563  1.00  0.00           C  
ATOM   4789  OG  SER B  17     113.602 -19.559 -38.544  1.00  0.00           O  
ATOM   4790  H   SER B  17     112.351 -17.367 -37.570  1.00  0.00           H  
ATOM   4791  HA  SER B  17     115.155 -16.936 -37.134  1.00  0.00           H  
ATOM   4792 1HB  SER B  17     115.359 -19.351 -37.521  1.00  0.00           H  
ATOM   4793 2HB  SER B  17     113.901 -19.055 -36.587  1.00  0.00           H  
ATOM   4794  HG  SER B  17     112.854 -19.948 -38.085  1.00  0.00           H  
ATOM   4795  N   ASN B  18     114.226 -17.221 -40.246  1.00  0.00           N  
ATOM   4796  CA  ASN B  18     114.660 -16.926 -41.608  1.00  0.00           C  
ATOM   4797  C   ASN B  18     115.255 -15.528 -41.707  1.00  0.00           C  
ATOM   4798  O   ASN B  18     116.333 -15.339 -42.269  1.00  0.00           O  
ATOM   4799  CB  ASN B  18     113.507 -17.085 -42.583  1.00  0.00           C  
ATOM   4800  CG  ASN B  18     113.024 -18.505 -42.681  1.00  0.00           C  
ATOM   4801  ND2 ASN B  18     111.790 -18.676 -43.076  1.00  0.00           N  
ATOM   4802  OD1 ASN B  18     113.771 -19.449 -42.394  1.00  0.00           O  
ATOM   4803  H   ASN B  18     113.252 -17.418 -40.072  1.00  0.00           H  
ATOM   4804  HA  ASN B  18     115.431 -17.645 -41.889  1.00  0.00           H  
ATOM   4805 1HB  ASN B  18     112.677 -16.450 -42.270  1.00  0.00           H  
ATOM   4806 2HB  ASN B  18     113.819 -16.752 -43.572  1.00  0.00           H  
ATOM   4807 1HD2 ASN B  18     111.413 -19.600 -43.159  1.00  0.00           H  
ATOM   4808 2HD2 ASN B  18     111.222 -17.884 -43.297  1.00  0.00           H  
ATOM   4809  N   GLU B  19     114.547 -14.549 -41.153  1.00  0.00           N  
ATOM   4810  CA  GLU B  19     115.034 -13.175 -41.124  1.00  0.00           C  
ATOM   4811  C   GLU B  19     116.325 -13.065 -40.325  1.00  0.00           C  
ATOM   4812  O   GLU B  19     117.251 -12.352 -40.716  1.00  0.00           O  
ATOM   4813  CB  GLU B  19     113.974 -12.247 -40.527  1.00  0.00           C  
ATOM   4814  CG  GLU B  19     112.766 -12.013 -41.422  1.00  0.00           C  
ATOM   4815  CD  GLU B  19     111.661 -11.261 -40.732  1.00  0.00           C  
ATOM   4816  OE1 GLU B  19     111.071 -11.805 -39.831  1.00  0.00           O  
ATOM   4817  OE2 GLU B  19     111.410 -10.139 -41.107  1.00  0.00           O1-
ATOM   4818  H   GLU B  19     113.649 -14.762 -40.744  1.00  0.00           H  
ATOM   4819  HA  GLU B  19     115.239 -12.858 -42.147  1.00  0.00           H  
ATOM   4820 1HB  GLU B  19     113.616 -12.661 -39.583  1.00  0.00           H  
ATOM   4821 2HB  GLU B  19     114.420 -11.276 -40.308  1.00  0.00           H  
ATOM   4822 1HG  GLU B  19     113.080 -11.450 -42.301  1.00  0.00           H  
ATOM   4823 2HG  GLU B  19     112.385 -12.976 -41.760  1.00  0.00           H  
ATOM   4824  N   ILE B  20     116.381 -13.773 -39.202  1.00  0.00           N  
ATOM   4825  CA  ILE B  20     117.565 -13.766 -38.351  1.00  0.00           C  
ATOM   4826  C   ILE B  20     118.785 -14.291 -39.100  1.00  0.00           C  
ATOM   4827  O   ILE B  20     119.874 -13.723 -39.007  1.00  0.00           O  
ATOM   4828  CB  ILE B  20     117.337 -14.611 -37.084  1.00  0.00           C  
ATOM   4829  CG1 ILE B  20     116.298 -13.945 -36.179  1.00  0.00           C  
ATOM   4830  CG2 ILE B  20     118.646 -14.815 -36.338  1.00  0.00           C  
ATOM   4831  CD1 ILE B  20     115.806 -14.831 -35.058  1.00  0.00           C  
ATOM   4832  H   ILE B  20     115.584 -14.329 -38.931  1.00  0.00           H  
ATOM   4833  HA  ILE B  20     117.767 -12.740 -38.047  1.00  0.00           H  
ATOM   4834  HB  ILE B  20     116.933 -15.584 -37.365  1.00  0.00           H  
ATOM   4835 1HG1 ILE B  20     116.721 -13.043 -35.741  1.00  0.00           H  
ATOM   4836 2HG1 ILE B  20     115.436 -13.643 -36.775  1.00  0.00           H  
ATOM   4837 1HG2 ILE B  20     118.465 -15.413 -35.445  1.00  0.00           H  
ATOM   4838 2HG2 ILE B  20     119.355 -15.330 -36.982  1.00  0.00           H  
ATOM   4839 3HG2 ILE B  20     119.055 -13.846 -36.049  1.00  0.00           H  
ATOM   4840 1HD1 ILE B  20     115.073 -14.289 -34.460  1.00  0.00           H  
ATOM   4841 2HD1 ILE B  20     115.345 -15.726 -35.476  1.00  0.00           H  
ATOM   4842 3HD1 ILE B  20     116.647 -15.118 -34.427  1.00  0.00           H  
ATOM   4843  N   LEU B  21     118.596 -15.376 -39.842  1.00  0.00           N  
ATOM   4844  CA  LEU B  21     119.671 -15.957 -40.636  1.00  0.00           C  
ATOM   4845  C   LEU B  21     120.234 -14.948 -41.629  1.00  0.00           C  
ATOM   4846  O   LEU B  21     121.444 -14.874 -41.837  1.00  0.00           O  
ATOM   4847  CB  LEU B  21     119.165 -17.195 -41.389  1.00  0.00           C  
ATOM   4848  CG  LEU B  21     118.920 -18.441 -40.527  1.00  0.00           C  
ATOM   4849  CD1 LEU B  21     118.018 -19.409 -41.282  1.00  0.00           C  
ATOM   4850  CD2 LEU B  21     120.251 -19.089 -40.182  1.00  0.00           C  
ATOM   4851  H   LEU B  21     117.683 -15.809 -39.857  1.00  0.00           H  
ATOM   4852  HA  LEU B  21     120.476 -16.257 -39.964  1.00  0.00           H  
ATOM   4853 1HB  LEU B  21     118.227 -16.941 -41.881  1.00  0.00           H  
ATOM   4854 2HB  LEU B  21     119.895 -17.459 -42.152  1.00  0.00           H  
ATOM   4855  HG  LEU B  21     118.405 -18.154 -39.610  1.00  0.00           H  
ATOM   4856 1HD1 LEU B  21     117.844 -20.295 -40.671  1.00  0.00           H  
ATOM   4857 2HD1 LEU B  21     117.067 -18.926 -41.500  1.00  0.00           H  
ATOM   4858 3HD1 LEU B  21     118.499 -19.702 -42.216  1.00  0.00           H  
ATOM   4859 1HD2 LEU B  21     120.076 -19.975 -39.570  1.00  0.00           H  
ATOM   4860 2HD2 LEU B  21     120.766 -19.379 -41.098  1.00  0.00           H  
ATOM   4861 3HD2 LEU B  21     120.868 -18.382 -39.628  1.00  0.00           H  
ATOM   4862  N   GLU B  22     119.345 -14.168 -42.238  1.00  0.00           N  
ATOM   4863  CA  GLU B  22     119.753 -13.140 -43.187  1.00  0.00           C  
ATOM   4864  C   GLU B  22     120.457 -11.986 -42.483  1.00  0.00           C  
ATOM   4865  O   GLU B  22     121.426 -11.430 -43.001  1.00  0.00           O  
ATOM   4866  CB  GLU B  22     118.538 -12.614 -43.958  1.00  0.00           C  
ATOM   4867  CG  GLU B  22     118.881 -11.678 -45.107  1.00  0.00           C  
ATOM   4868  CD  GLU B  22     119.694 -12.342 -46.183  1.00  0.00           C  
ATOM   4869  OE1 GLU B  22     119.789 -13.546 -46.169  1.00  0.00           O  
ATOM   4870  OE2 GLU B  22     120.221 -11.645 -47.017  1.00  0.00           O1-
ATOM   4871  H   GLU B  22     118.363 -14.292 -42.038  1.00  0.00           H  
ATOM   4872  HA  GLU B  22     120.451 -13.583 -43.897  1.00  0.00           H  
ATOM   4873 1HB  GLU B  22     117.977 -13.454 -44.366  1.00  0.00           H  
ATOM   4874 2HB  GLU B  22     117.878 -12.080 -43.275  1.00  0.00           H  
ATOM   4875 1HG  GLU B  22     117.956 -11.304 -45.545  1.00  0.00           H  
ATOM   4876 2HG  GLU B  22     119.434 -10.825 -44.715  1.00  0.00           H  
ATOM   4877  N   LEU B  23     119.966 -11.634 -41.301  1.00  0.00           N  
ATOM   4878  CA  LEU B  23     120.569 -10.571 -40.506  1.00  0.00           C  
ATOM   4879  C   LEU B  23     121.959 -10.969 -40.022  1.00  0.00           C  
ATOM   4880  O   LEU B  23     122.877 -10.148 -39.996  1.00  0.00           O  
ATOM   4881  CB  LEU B  23     119.678 -10.236 -39.304  1.00  0.00           C  
ATOM   4882  CG  LEU B  23     118.357  -9.529 -39.631  1.00  0.00           C  
ATOM   4883  CD1 LEU B  23     117.449  -9.556 -38.410  1.00  0.00           C  
ATOM   4884  CD2 LEU B  23     118.641  -8.100 -40.070  1.00  0.00           C  
ATOM   4885  H   LEU B  23     119.151 -12.114 -40.942  1.00  0.00           H  
ATOM   4886  HA  LEU B  23     120.664  -9.685 -41.131  1.00  0.00           H  
ATOM   4887 1HB  LEU B  23     119.438 -11.160 -38.781  1.00  0.00           H  
ATOM   4888 2HB  LEU B  23     120.239  -9.594 -38.623  1.00  0.00           H  
ATOM   4889  HG  LEU B  23     117.850 -10.062 -40.436  1.00  0.00           H  
ATOM   4890 1HD1 LEU B  23     116.510  -9.054 -38.642  1.00  0.00           H  
ATOM   4891 2HD1 LEU B  23     117.247 -10.590 -38.130  1.00  0.00           H  
ATOM   4892 3HD1 LEU B  23     117.938  -9.044 -37.581  1.00  0.00           H  
ATOM   4893 1HD2 LEU B  23     117.702  -7.597 -40.303  1.00  0.00           H  
ATOM   4894 2HD2 LEU B  23     119.148  -7.567 -39.266  1.00  0.00           H  
ATOM   4895 3HD2 LEU B  23     119.277  -8.111 -40.955  1.00  0.00           H  
ATOM   4896  N   LEU B  24     122.109 -12.233 -39.641  1.00  0.00           N  
ATOM   4897  CA  LEU B  24     123.391 -12.743 -39.172  1.00  0.00           C  
ATOM   4898  C   LEU B  24     124.375 -12.901 -40.323  1.00  0.00           C  
ATOM   4899  O   LEU B  24     125.575 -12.677 -40.163  1.00  0.00           O  
ATOM   4900  CB  LEU B  24     123.199 -14.091 -38.466  1.00  0.00           C  
ATOM   4901  CG  LEU B  24     122.451 -14.041 -37.127  1.00  0.00           C  
ATOM   4902  CD1 LEU B  24     122.145 -15.457 -36.662  1.00  0.00           C  
ATOM   4903  CD2 LEU B  24     123.298 -13.299 -36.102  1.00  0.00           C  
ATOM   4904  H   LEU B  24     121.314 -12.853 -39.674  1.00  0.00           H  
ATOM   4905  HA  LEU B  24     123.808 -12.030 -38.460  1.00  0.00           H  
ATOM   4906 1HB  LEU B  24     122.645 -14.753 -39.128  1.00  0.00           H  
ATOM   4907 2HB  LEU B  24     124.179 -14.530 -38.282  1.00  0.00           H  
ATOM   4908  HG  LEU B  24     121.503 -13.520 -37.258  1.00  0.00           H  
ATOM   4909 1HD1 LEU B  24     121.615 -15.421 -35.709  1.00  0.00           H  
ATOM   4910 2HD1 LEU B  24     121.523 -15.957 -37.404  1.00  0.00           H  
ATOM   4911 3HD1 LEU B  24     123.076 -16.008 -36.537  1.00  0.00           H  
ATOM   4912 1HD2 LEU B  24     122.766 -13.261 -35.150  1.00  0.00           H  
ATOM   4913 2HD2 LEU B  24     124.247 -13.818 -35.969  1.00  0.00           H  
ATOM   4914 3HD2 LEU B  24     123.485 -12.284 -36.451  1.00  0.00           H  
ATOM   4915  N   ALA B  25     123.860 -13.293 -41.483  1.00  0.00           N  
ATOM   4916  CA  ALA B  25     124.666 -13.352 -42.698  1.00  0.00           C  
ATOM   4917  C   ALA B  25     125.237 -11.985 -43.047  1.00  0.00           C  
ATOM   4918  O   ALA B  25     126.414 -11.861 -43.385  1.00  0.00           O  
ATOM   4919  CB  ALA B  25     123.839 -13.890 -43.856  1.00  0.00           C  
ATOM   4920  H   ALA B  25     122.884 -13.553 -41.529  1.00  0.00           H  
ATOM   4921  HA  ALA B  25     125.497 -14.037 -42.527  1.00  0.00           H  
ATOM   4922 1HB  ALA B  25     124.454 -13.929 -44.755  1.00  0.00           H  
ATOM   4923 2HB  ALA B  25     123.487 -14.894 -43.616  1.00  0.00           H  
ATOM   4924 3HB  ALA B  25     122.985 -13.237 -44.029  1.00  0.00           H  
ATOM   4925  N   ALA B  26     124.396 -10.958 -42.966  1.00  0.00           N  
ATOM   4926  CA  ALA B  26     124.836  -9.587 -43.198  1.00  0.00           C  
ATOM   4927  C   ALA B  26     125.940  -9.191 -42.226  1.00  0.00           C  
ATOM   4928  O   ALA B  26     126.931  -8.577 -42.616  1.00  0.00           O  
ATOM   4929  CB  ALA B  26     123.660  -8.627 -43.085  1.00  0.00           C  
ATOM   4930  H   ALA B  26     123.428 -11.132 -42.736  1.00  0.00           H  
ATOM   4931  HA  ALA B  26     125.230  -9.518 -44.211  1.00  0.00           H  
ATOM   4932 1HB  ALA B  26     124.003  -7.608 -43.260  1.00  0.00           H  
ATOM   4933 2HB  ALA B  26     122.905  -8.887 -43.825  1.00  0.00           H  
ATOM   4934 3HB  ALA B  26     123.229  -8.699 -42.088  1.00  0.00           H  
ATOM   4935  N   ALA B  27     125.761  -9.547 -40.957  1.00  0.00           N  
ATOM   4936  CA  ALA B  27     126.759  -9.260 -39.934  1.00  0.00           C  
ATOM   4937  C   ALA B  27     128.108  -9.869 -40.293  1.00  0.00           C  
ATOM   4938  O   ALA B  27     129.149  -9.231 -40.140  1.00  0.00           O
[truncated: 8,511,484 more chars]
