# Supplementary material for: Blueprinting extendable nanomaterials with standardized protein blocks
Source: Nature. 2024 Mar 13;627(8005):898–904. doi: 10.1038/s41586-024-07188-4 (PMC10972742; doi:10.1038/s41586-024-07188-4)
Supplement: Supplementary file 4 — Design models with ideal backbones as well as experimentally determined structures for comparison. For reference to design names, see Supplementary Fig. 1. [file 41586_2024_7188_MOESM4_ESM.zip › cage_O43_129_+8_design_Bcomp.pdb]

ATOM      1  N   ASP A   1      55.303  68.487  80.423  1.00  0.00           N  
ATOM      2  CA  ASP A   1      56.033  69.277  81.405  1.00  0.00           C  
ATOM      3  C   ASP A   1      57.298  69.896  80.820  1.00  0.00           C  
ATOM      4  O   ASP A   1      57.974  70.687  81.475  1.00  0.00           O  
ATOM      5  CB  ASP A   1      56.402  68.412  82.613  1.00  0.00           C  
ATOM      6  CG  ASP A   1      55.184  67.930  83.390  1.00  0.00           C  
ATOM      7  OD1 ASP A   1      54.133  68.501  83.222  1.00  0.00           O  
ATOM      8  OD2 ASP A   1      55.318  66.998  84.146  1.00  0.00           O1-
ATOM      9 1H   ASP A   1      54.484  68.100  80.847  1.00  0.00           H  
ATOM     10 2H   ASP A   1      55.036  69.071  79.656  1.00  0.00           H  
ATOM     11 3H   ASP A   1      55.887  67.747  80.088  1.00  0.00           H  
ATOM     12  HA  ASP A   1      55.390  70.090  81.743  1.00  0.00           H  
ATOM     13 1HB  ASP A   1      56.968  67.541  82.278  1.00  0.00           H  
ATOM     14 2HB  ASP A   1      57.045  68.980  83.285  1.00  0.00           H  
ATOM     15  N   ASP A   2      57.626  69.542  79.578  1.00  0.00           N  
ATOM     16  CA  ASP A   2      58.881  69.997  78.979  1.00  0.00           C  
ATOM     17  C   ASP A   2      58.921  71.520  78.847  1.00  0.00           C  
ATOM     18  O   ASP A   2      59.972  72.140  79.015  1.00  0.00           O  
ATOM     19  CB  ASP A   2      59.079  69.357  77.603  1.00  0.00           C  
ATOM     20  CG  ASP A   2      59.460  67.885  77.684  1.00  0.00           C  
ATOM     21  OD1 ASP A   2      60.582  67.600  78.031  1.00  0.00           O  
ATOM     22  OD2 ASP A   2      58.627  67.059  77.399  1.00  0.00           O1-
ATOM     23  H   ASP A   2      57.009  68.953  79.039  1.00  0.00           H  
ATOM     24  HA  ASP A   2      59.703  69.693  79.627  1.00  0.00           H  
ATOM     25 1HB  ASP A   2      58.159  69.447  77.023  1.00  0.00           H  
ATOM     26 2HB  ASP A   2      59.860  69.891  77.063  1.00  0.00           H  
ATOM     27  N   LEU A   3      57.773  72.116  78.547  1.00  0.00           N  
ATOM     28  CA  LEU A   3      57.695  73.563  78.403  1.00  0.00           C  
ATOM     29  C   LEU A   3      57.809  74.260  79.757  1.00  0.00           C  
ATOM     30  O   LEU A   3      58.353  75.360  79.855  1.00  0.00           O  
ATOM     31  CB  LEU A   3      56.374  73.955  77.726  1.00  0.00           C  
ATOM     32  CG  LEU A   3      56.215  73.508  76.268  1.00  0.00           C  
ATOM     33  CD1 LEU A   3      54.795  73.796  75.801  1.00  0.00           C  
ATOM     34  CD2 LEU A   3      57.234  74.231  75.400  1.00  0.00           C  
ATOM     35  H   LEU A   3      56.939  71.562  78.414  1.00  0.00           H  
ATOM     36  HA  LEU A   3      58.521  73.894  77.775  1.00  0.00           H  
ATOM     37 1HB  LEU A   3      55.552  73.526  78.296  1.00  0.00           H  
ATOM     38 2HB  LEU A   3      56.280  75.041  77.753  1.00  0.00           H  
ATOM     39  HG  LEU A   3      56.377  72.431  76.198  1.00  0.00           H  
ATOM     40 1HD1 LEU A   3      54.681  73.477  74.763  1.00  0.00           H  
ATOM     41 2HD1 LEU A   3      54.088  73.251  76.425  1.00  0.00           H  
ATOM     42 3HD1 LEU A   3      54.598  74.864  75.875  1.00  0.00           H  
ATOM     43 1HD2 LEU A   3      57.121  73.913  74.364  1.00  0.00           H  
ATOM     44 2HD2 LEU A   3      57.072  75.307  75.469  1.00  0.00           H  
ATOM     45 3HD2 LEU A   3      58.241  73.993  75.747  1.00  0.00           H  
ATOM     46  N   LEU A   4      57.296  73.624  80.815  1.00  0.00           N  
ATOM     47  CA  LEU A   4      57.386  74.216  82.146  1.00  0.00           C  
ATOM     48  C   LEU A   4      58.839  74.249  82.572  1.00  0.00           C  
ATOM     49  O   LEU A   4      59.293  75.214  83.189  1.00  0.00           O  
ATOM     50  CB  LEU A   4      56.557  73.418  83.161  1.00  0.00           C  
ATOM     51  CG  LEU A   4      55.038  73.454  82.952  1.00  0.00           C  
ATOM     52  CD1 LEU A   4      54.372  72.458  83.893  1.00  0.00           C  
ATOM     53  CD2 LEU A   4      54.524  74.864  83.196  1.00  0.00           C  
ATOM     54  H   LEU A   4      56.842  72.729  80.704  1.00  0.00           H  
ATOM     55  HA  LEU A   4      56.998  75.233  82.099  1.00  0.00           H  
ATOM     56 1HB  LEU A   4      56.872  72.376  83.123  1.00  0.00           H  
ATOM     57 2HB  LEU A   4      56.764  73.803  84.158  1.00  0.00           H  
ATOM     58  HG  LEU A   4      54.804  73.154  81.930  1.00  0.00           H  
ATOM     59 1HD1 LEU A   4      53.293  72.483  83.746  1.00  0.00           H  
ATOM     60 2HD1 LEU A   4      54.744  71.455  83.684  1.00  0.00           H  
ATOM     61 3HD1 LEU A   4      54.603  72.723  84.924  1.00  0.00           H  
ATOM     62 1HD2 LEU A   4      53.445  74.890  83.048  1.00  0.00           H  
ATOM     63 2HD2 LEU A   4      54.757  75.164  84.218  1.00  0.00           H  
ATOM     64 3HD2 LEU A   4      55.002  75.551  82.498  1.00  0.00           H  
ATOM     65  N   LEU A   5      59.558  73.187  82.236  1.00  0.00           N  
ATOM     66  CA  LEU A   5      60.961  73.071  82.584  1.00  0.00           C  
ATOM     67  C   LEU A   5      61.779  74.145  81.886  1.00  0.00           C  
ATOM     68  O   LEU A   5      62.703  74.714  82.470  1.00  0.00           O  
ATOM     69  CB  LEU A   5      61.490  71.682  82.204  1.00  0.00           C  
ATOM     70  CG  LEU A   5      60.939  70.513  83.029  1.00  0.00           C  
ATOM     71  CD1 LEU A   5      61.169  69.207  82.277  1.00  0.00           C  
ATOM     72  CD2 LEU A   5      61.620  70.486  84.390  1.00  0.00           C  
ATOM     73  H   LEU A   5      59.115  72.439  81.724  1.00  0.00           H  
ATOM     74  HA  LEU A   5      61.061  73.201  83.662  1.00  0.00           H  
ATOM     75 1HB  LEU A   5      61.249  71.493  81.159  1.00  0.00           H  
ATOM     76 2HB  LEU A   5      62.574  71.682  82.311  1.00  0.00           H  
ATOM     77  HG  LEU A   5      59.864  70.634  83.162  1.00  0.00           H  
ATOM     78 1HD1 LEU A   5      60.778  68.376  82.863  1.00  0.00           H  
ATOM     79 2HD1 LEU A   5      60.657  69.247  81.316  1.00  0.00           H  
ATOM     80 3HD1 LEU A   5      62.237  69.066  82.113  1.00  0.00           H  
ATOM     81 1HD2 LEU A   5      61.228  69.654  84.976  1.00  0.00           H  
ATOM     82 2HD2 LEU A   5      62.694  70.362  84.257  1.00  0.00           H  
ATOM     83 3HD2 LEU A   5      61.424  71.422  84.912  1.00  0.00           H  
ATOM     84  N   LYS A   6      61.447  74.432  80.633  1.00  0.00           N  
ATOM     85  CA  LYS A   6      62.130  75.507  79.925  1.00  0.00           C  
ATOM     86  C   LYS A   6      61.868  76.852  80.601  1.00  0.00           C  
ATOM     87  O   LYS A   6      62.776  77.667  80.755  1.00  0.00           O  
ATOM     88  CB  LYS A   6      61.688  75.552  78.462  1.00  0.00           C  
ATOM     89  CG  LYS A   6      62.389  76.614  77.626  1.00  0.00           C  
ATOM     90  CD  LYS A   6      61.958  76.543  76.168  1.00  0.00           C  
ATOM     91  CE  LYS A   6      62.641  77.618  75.335  1.00  0.00           C  
ATOM     92  NZ  LYS A   6      62.230  77.561  73.906  1.00  0.00           N1+
ATOM     93  H   LYS A   6      60.723  73.914  80.157  1.00  0.00           H  
ATOM     94  HA  LYS A   6      63.204  75.317  79.960  1.00  0.00           H  
ATOM     95 1HB  LYS A   6      61.874  74.583  77.996  1.00  0.00           H  
ATOM     96 2HB  LYS A   6      60.616  75.740  78.411  1.00  0.00           H  
ATOM     97 1HG  LYS A   6      62.149  77.603  78.019  1.00  0.00           H  
ATOM     98 2HG  LYS A   6      63.467  76.471  77.684  1.00  0.00           H  
ATOM     99 1HD  LYS A   6      62.215  75.563  75.760  1.00  0.00           H  
ATOM    100 2HD  LYS A   6      60.880  76.674  76.100  1.00  0.00           H  
ATOM    101 1HE  LYS A   6      62.390  78.601  75.734  1.00  0.00           H  
ATOM    102 2HE  LYS A   6      63.721  77.493  75.395  1.00  0.00           H  
ATOM    103 1HZ  LYS A   6      62.702  78.288  73.390  1.00  0.00           H  
ATOM    104 2HZ  LYS A   6      62.476  76.659  73.521  1.00  0.00           H  
ATOM    105 3HZ  LYS A   6      61.231  77.693  73.838  1.00  0.00           H  
ATOM    106  N   LEU A   7      60.620  77.096  81.008  1.00  0.00           N  
ATOM    107  CA  LEU A   7      60.283  78.370  81.644  1.00  0.00           C  
ATOM    108  C   LEU A   7      61.036  78.526  82.958  1.00  0.00           C  
ATOM    109  O   LEU A   7      61.469  79.622  83.310  1.00  0.00           O  
ATOM    110  CB  LEU A   7      58.772  78.461  81.894  1.00  0.00           C  
ATOM    111  CG  LEU A   7      57.895  78.565  80.642  1.00  0.00           C  
ATOM    112  CD1 LEU A   7      56.431  78.407  81.031  1.00  0.00           C  
ATOM    113  CD2 LEU A   7      58.138  79.903  79.959  1.00  0.00           C  
ATOM    114  H   LEU A   7      59.897  76.403  80.882  1.00  0.00           H  
ATOM    115  HA  LEU A   7      60.577  79.178  80.974  1.00  0.00           H  
ATOM    116 1HB  LEU A   7      58.459  77.577  82.448  1.00  0.00           H  
ATOM    117 2HB  LEU A   7      58.575  79.339  82.511  1.00  0.00           H  
ATOM    118  HG  LEU A   7      58.145  77.757  79.954  1.00  0.00           H  
ATOM    119 1HD1 LEU A   7      55.808  78.481  80.141  1.00  0.00           H  
ATOM    120 2HD1 LEU A   7      56.282  77.433  81.498  1.00  0.00           H  
ATOM    121 3HD1 LEU A   7      56.155  79.193  81.733  1.00  0.00           H  
ATOM    122 1HD2 LEU A   7      57.514  79.977  79.068  1.00  0.00           H  
ATOM    123 2HD2 LEU A   7      57.886  80.712  80.646  1.00  0.00           H  
ATOM    124 3HD2 LEU A   7      59.188  79.982  79.676  1.00  0.00           H  
ATOM    125  N   LEU A   8      61.189  77.423  83.684  1.00  0.00           N  
ATOM    126  CA  LEU A   8      61.924  77.433  84.939  1.00  0.00           C  
ATOM    127  C   LEU A   8      63.392  77.807  84.727  1.00  0.00           C  
ATOM    128  O   LEU A   8      63.976  78.544  85.523  1.00  0.00           O  
ATOM    129  CB  LEU A   8      61.829  76.057  85.611  1.00  0.00           C  
ATOM    130  CG  LEU A   8      60.455  75.689  86.183  1.00  0.00           C  
ATOM    131  CD1 LEU A   8      60.466  74.237  86.641  1.00  0.00           C  
ATOM    132  CD2 LEU A   8      60.117  76.624  87.334  1.00  0.00           C  
ATOM    133  H   LEU A   8      60.785  76.556  83.356  1.00  0.00           H  
ATOM    134  HA  LEU A   8      61.475  78.176  85.597  1.00  0.00           H  
ATOM    135 1HB  LEU A   8      62.100  75.296  84.882  1.00  0.00           H  
ATOM    136 2HB  LEU A   8      62.549  76.021  86.428  1.00  0.00           H  
ATOM    137  HG  LEU A   8      59.699  75.786  85.404  1.00  0.00           H  
ATOM    138 1HD1 LEU A   8      59.490  73.976  87.046  1.00  0.00           H  
ATOM    139 2HD1 LEU A   8      60.692  73.589  85.794  1.00  0.00           H  
ATOM    140 3HD1 LEU A   8      61.227  74.105  87.411  1.00  0.00           H  
ATOM    141 1HD2 LEU A   8      59.139  76.363  87.740  1.00  0.00           H  
ATOM    142 2HD2 LEU A   8      60.871  76.527  88.115  1.00  0.00           H  
ATOM    143 3HD2 LEU A   8      60.097  77.653  86.975  1.00  0.00           H  
ATOM    144  N   GLU A   9      64.006  77.303  83.653  1.00  0.00           N  
ATOM    145  CA  GLU A   9      65.394  77.672  83.368  1.00  0.00           C  
ATOM    146  C   GLU A   9      65.513  79.160  83.071  1.00  0.00           C  
ATOM    147  O   GLU A   9      66.474  79.810  83.482  1.00  0.00           O  
ATOM    148  CB  GLU A   9      65.933  76.862  82.187  1.00  0.00           C  
ATOM    149  CG  GLU A   9      66.150  75.385  82.486  1.00  0.00           C  
ATOM    150  CD  GLU A   9      66.614  74.608  81.284  1.00  0.00           C  
ATOM    151  OE1 GLU A   9      66.650  75.168  80.216  1.00  0.00           O  
ATOM    152  OE2 GLU A   9      66.934  73.452  81.437  1.00  0.00           O1-
ATOM    153  H   GLU A   9      63.528  76.670  83.030  1.00  0.00           H  
ATOM    154  HA  GLU A   9      65.999  77.451  84.249  1.00  0.00           H  
ATOM    155 1HB  GLU A   9      65.240  76.935  81.350  1.00  0.00           H  
ATOM    156 2HB  GLU A   9      66.885  77.280  81.863  1.00  0.00           H  
ATOM    157 1HG  GLU A   9      66.895  75.290  83.275  1.00  0.00           H  
ATOM    158 2HG  GLU A   9      65.217  74.957  82.851  1.00  0.00           H  
ATOM    159  N   LEU A  10      64.531  79.703  82.352  1.00  0.00           N  
ATOM    160  CA  LEU A  10      64.534  81.122  82.015  1.00  0.00           C  
ATOM    161  C   LEU A  10      64.439  81.994  83.259  1.00  0.00           C  
ATOM    162  O   LEU A  10      65.069  83.049  83.341  1.00  0.00           O  
ATOM    163  CB  LEU A  10      63.371  81.445  81.071  1.00  0.00           C  
ATOM    164  CG  LEU A  10      63.471  80.847  79.662  1.00  0.00           C  
ATOM    165  CD1 LEU A  10      62.159  81.068  78.921  1.00  0.00           C  
ATOM    166  CD2 LEU A  10      64.633  81.489  78.921  1.00  0.00           C  
ATOM    167  H   LEU A  10      63.767  79.124  82.031  1.00  0.00           H  
ATOM    168  HA  LEU A  10      65.470  81.355  81.509  1.00  0.00           H  
ATOM    169 1HB  LEU A  10      62.448  81.080  81.520  1.00  0.00           H  
ATOM    170 2HB  LEU A  10      63.296  82.528  80.967  1.00  0.00           H  
ATOM    171  HG  LEU A  10      63.636  79.771  79.734  1.00  0.00           H  
ATOM    172 1HD1 LEU A  10      62.230  80.642  77.919  1.00  0.00           H  
ATOM    173 2HD1 LEU A  10      61.348  80.582  79.463  1.00  0.00           H  
ATOM    174 3HD1 LEU A  10      61.959  82.137  78.848  1.00  0.00           H  
ATOM    175 1HD2 LEU A  10      64.706  81.063  77.919  1.00  0.00           H  
ATOM    176 2HD2 LEU A  10      64.470  82.564  78.846  1.00  0.00           H  
ATOM    177 3HD2 LEU A  10      65.560  81.300  79.463  1.00  0.00           H  
ATOM    178  N   LEU A  11      63.650  81.559  84.239  1.00  0.00           N  
ATOM    179  CA  LEU A  11      63.510  82.308  85.484  1.00  0.00           C  
ATOM    180  C   LEU A  11      64.840  82.396  86.224  1.00  0.00           C  
ATOM    181  O   LEU A  11      65.173  83.431  86.800  1.00  0.00           O  
ATOM    182  CB  LEU A  11      62.458  81.648  86.384  1.00  0.00           C  
ATOM    183  CG  LEU A  11      61.002  81.799  85.926  1.00  0.00           C  
ATOM    184  CD1 LEU A  11      60.107  80.907  86.778  1.00  0.00           C  
ATOM    185  CD2 LEU A  11      60.583  83.257  86.035  1.00  0.00           C  
ATOM    186  H   LEU A  11      63.138  80.696  84.125  1.00  0.00           H  
ATOM    187  HA  LEU A  11      63.182  83.318  85.243  1.00  0.00           H  
ATOM    188 1HB  LEU A  11      62.676  80.584  86.452  1.00  0.00           H  
ATOM    189 2HB  LEU A  11      62.538  82.078  87.383  1.00  0.00           H  
ATOM    190  HG  LEU A  11      60.910  81.470  84.891  1.00  0.00           H  
ATOM    191 1HD1 LEU A  11      59.072  81.014  86.453  1.00  0.00           H  
ATOM    192 2HD1 LEU A  11      60.416  79.868  86.666  1.00  0.00           H  
ATOM    193 3HD1 LEU A  11      60.190  81.202  87.823  1.00  0.00           H  
ATOM    194 1HD2 LEU A  11      59.548  83.363  85.708  1.00  0.00           H  
ATOM    195 2HD2 LEU A  11      60.673  83.586  87.069  1.00  0.00           H  
ATOM    196 3HD2 LEU A  11      61.228  83.868  85.403  1.00  0.00           H  
ATOM    197  N   VAL A  12      65.604  81.307  86.207  1.00  0.00           N  
ATOM    198  CA  VAL A  12      66.910  81.299  86.851  1.00  0.00           C  
ATOM    199  C   VAL A  12      67.870  82.250  86.147  1.00  0.00           C  
ATOM    200  O   VAL A  12      68.618  82.985  86.792  1.00  0.00           O  
ATOM    201  CB  VAL A  12      67.500  79.876  86.846  1.00  0.00           C  
ATOM    202  CG1 VAL A  12      68.934  79.894  87.356  1.00  0.00           C  
ATOM    203  CG2 VAL A  12      66.638  78.954  87.695  1.00  0.00           C  
ATOM    204  H   VAL A  12      65.279  80.470  85.744  1.00  0.00           H  
ATOM    205  HA  VAL A  12      66.789  81.624  87.885  1.00  0.00           H  
ATOM    206  HB  VAL A  12      67.528  79.507  85.821  1.00  0.00           H  
ATOM    207 1HG1 VAL A  12      69.336  78.880  87.346  1.00  0.00           H  
ATOM    208 2HG1 VAL A  12      69.541  80.530  86.713  1.00  0.00           H  
ATOM    209 3HG1 VAL A  12      68.954  80.281  88.374  1.00  0.00           H  
ATOM    210 1HG2 VAL A  12      67.061  77.950  87.687  1.00  0.00           H  
ATOM    211 2HG2 VAL A  12      66.606  79.326  88.719  1.00  0.00           H  
ATOM    212 3HG2 VAL A  12      65.627  78.926  87.289  1.00  0.00           H  
ATOM    213  N   GLU A  13      67.852  82.238  84.814  1.00  0.00           N  
ATOM    214  CA  GLU A  13      68.728  83.107  84.040  1.00  0.00           C  
ATOM    215  C   GLU A  13      68.399  84.580  84.283  1.00  0.00           C  
ATOM    216  O   GLU A  13      69.294  85.422  84.359  1.00  0.00           O  
ATOM    217  CB  GLU A  13      68.612  82.785  82.548  1.00  0.00           C  
ATOM    218  CG  GLU A  13      69.462  83.668  81.645  1.00  0.00           C  
ATOM    219  CD  GLU A  13      70.938  83.478  81.863  1.00  0.00           C  
ATOM    220  OE1 GLU A  13      71.299  82.719  82.732  1.00  0.00           O  
ATOM    221  OE2 GLU A  13      71.705  84.090  81.160  1.00  0.00           O1-
ATOM    222  H   GLU A  13      67.220  81.618  84.330  1.00  0.00           H  
ATOM    223  HA  GLU A  13      69.757  82.932  84.356  1.00  0.00           H  
ATOM    224 1HB  GLU A  13      68.906  81.749  82.376  1.00  0.00           H  
ATOM    225 2HB  GLU A  13      67.573  82.886  82.233  1.00  0.00           H  
ATOM    226 1HG  GLU A  13      69.227  83.439  80.606  1.00  0.00           H  
ATOM    227 2HG  GLU A  13      69.204  84.710  81.828  1.00  0.00           H  
ATOM    228  N   GLN A  14      67.100  84.906  84.408  1.00  0.00           N  
ATOM    229  CA  GLN A  14      66.729  86.279  84.738  1.00  0.00           C  
ATOM    230  C   GLN A  14      67.212  86.652  86.121  1.00  0.00           C  
ATOM    231  O   GLN A  14      67.693  87.765  86.341  1.00  0.00           O  
ATOM    232  CB  GLN A  14      65.212  86.468  84.651  1.00  0.00           C  
ATOM    233  CG  GLN A  14      64.658  86.403  83.239  1.00  0.00           C  
ATOM    234  CD  GLN A  14      63.141  86.458  83.210  1.00  0.00           C  
ATOM    235  NE2 GLN A  14      62.571  86.395  82.012  1.00  0.00           N  
ATOM    236  OE1 GLN A  14      62.490  86.557  84.253  1.00  0.00           O  
ATOM    237  H   GLN A  14      66.371  84.217  84.278  1.00  0.00           H  
ATOM    238  HA  GLN A  14      67.205  86.947  84.021  1.00  0.00           H  
ATOM    239 1HB  GLN A  14      64.715  85.700  85.244  1.00  0.00           H  
ATOM    240 2HB  GLN A  14      64.941  87.435  85.075  1.00  0.00           H  
ATOM    241 1HG  GLN A  14      65.041  87.249  82.669  1.00  0.00           H  
ATOM    242 2HG  GLN A  14      64.974  85.467  82.778  1.00  0.00           H  
ATOM    243 1HE2 GLN A  14      61.574  86.427  81.929  1.00  0.00           H  
ATOM    244 2HE2 GLN A  14      63.137  86.315  81.192  1.00  0.00           H  
ATOM    245  N   ALA A  15      67.091  85.723  87.068  1.00  0.00           N  
ATOM    246  CA  ALA A  15      67.547  85.976  88.426  1.00  0.00           C  
ATOM    247  C   ALA A  15      69.037  86.276  88.426  1.00  0.00           C  
ATOM    248  O   ALA A  15      69.507  87.141  89.166  1.00  0.00           O  
ATOM    249  CB  ALA A  15      67.238  84.789  89.327  1.00  0.00           C  
ATOM    250  H   ALA A  15      66.678  84.829  86.846  1.00  0.00           H  
ATOM    251  HA  ALA A  15      67.019  86.853  88.802  1.00  0.00           H  
ATOM    252 1HB  ALA A  15      67.597  84.996  90.335  1.00  0.00           H  
ATOM    253 2HB  ALA A  15      66.161  84.622  89.351  1.00  0.00           H  
ATOM    254 3HB  ALA A  15      67.734  83.901  88.941  1.00  0.00           H  
ATOM    255  N   ARG A  16      69.788  85.560  87.592  1.00  0.00           N  
ATOM    256  CA  ARG A  16      71.231  85.753  87.507  1.00  0.00           C  
ATOM    257  C   ARG A  16      71.586  87.143  86.998  1.00  0.00           C  
ATOM    258  O   ARG A  16      72.426  87.829  87.578  1.00  0.00           O  
ATOM    259  CB  ARG A  16      71.852  84.710  86.588  1.00  0.00           C  
ATOM    260  CG  ARG A  16      73.372  84.679  86.597  1.00  0.00           C  
ATOM    261  CD  ARG A  16      73.905  83.675  85.640  1.00  0.00           C  
ATOM    262  NE  ARG A  16      73.627  84.039  84.260  1.00  0.00           N  
ATOM    263  CZ  ARG A  16      74.316  84.963  83.560  1.00  0.00           C  
ATOM    264  NH1 ARG A  16      75.316  85.603  84.122  1.00  0.00           N1+
ATOM    265  NH2 ARG A  16      73.985  85.223  82.307  1.00  0.00           N  
ATOM    266  H   ARG A  16      69.349  84.866  87.004  1.00  0.00           H  
ATOM    267  HA  ARG A  16      71.654  85.636  88.504  1.00  0.00           H  
ATOM    268 1HB  ARG A  16      71.501  83.720  86.872  1.00  0.00           H  
ATOM    269 2HB  ARG A  16      71.531  84.891  85.564  1.00  0.00           H  
ATOM    270 1HG  ARG A  16      73.758  85.659  86.315  1.00  0.00           H  
ATOM    271 2HG  ARG A  16      73.727  84.422  87.595  1.00  0.00           H  
ATOM    272 1HD  ARG A  16      74.985  83.595  85.761  1.00  0.00           H  
ATOM    273 2HD  ARG A  16      73.446  82.706  85.836  1.00  0.00           H  
ATOM    274  HE  ARG A  16      72.864  83.567  83.794  1.00  0.00           H  
ATOM    275 1HH1 ARG A  16      75.570  85.403  85.079  1.00  0.00           H  
ATOM    276 2HH1 ARG A  16      75.832  86.293  83.596  1.00  0.00           H  
ATOM    277 1HH2 ARG A  16      73.214  84.730  81.875  1.00  0.00           H  
ATOM    278 2HH2 ARG A  16      74.499  85.913  81.783  1.00  0.00           H  
ATOM    279  N   VAL A  17      70.941  87.561  85.911  1.00  0.00           N  
ATOM    280  CA  VAL A  17      71.245  88.859  85.319  1.00  0.00           C  
ATOM    281  C   VAL A  17      70.840  90.000  86.243  1.00  0.00           C  
ATOM    282  O   VAL A  17      71.586  90.964  86.419  1.00  0.00           O  
ATOM    283  CB  VAL A  17      70.517  89.013  83.970  1.00  0.00           C  
ATOM    284  CG1 VAL A  17      70.677  90.427  83.436  1.00  0.00           C  
ATOM    285  CG2 VAL A  17      71.053  87.996  82.974  1.00  0.00           C  
ATOM    286  H   VAL A  17      70.235  86.980  85.485  1.00  0.00           H  
ATOM    287  HA  VAL A  17      72.320  88.917  85.145  1.00  0.00           H  
ATOM    288  HB  VAL A  17      69.450  88.846  84.123  1.00  0.00           H  
ATOM    289 1HG1 VAL A  17      70.156  90.518  82.483  1.00  0.00           H  
ATOM    290 2HG1 VAL A  17      70.255  91.135  84.149  1.00  0.00           H  
ATOM    291 3HG1 VAL A  17      71.735  90.644  83.292  1.00  0.00           H  
ATOM    292 1HG2 VAL A  17      70.532  88.110  82.023  1.00  0.00           H  
ATOM    293 2HG2 VAL A  17      72.120  88.159  82.826  1.00  0.00           H  
ATOM    294 3HG2 VAL A  17      70.889  86.988  83.358  1.00  0.00           H  
ATOM    295  N   SER A  18      69.655  89.891  86.835  1.00  0.00           N  
ATOM    296  CA  SER A  18      69.204  90.897  87.780  1.00  0.00           C  
ATOM    297  C   SER A  18      70.075  90.883  89.034  1.00  0.00           C  
ATOM    298  O   SER A  18      70.327  91.927  89.637  1.00  0.00           O  
ATOM    299  CB  SER A  18      67.753  90.654  88.149  1.00  0.00           C  
ATOM    300  OG  SER A  18      66.905  90.959  87.076  1.00  0.00           O  
ATOM    301  H   SER A  18      69.057  89.104  86.631  1.00  0.00           H  
ATOM    302  HA  SER A  18      69.287  91.876  87.308  1.00  0.00           H  
ATOM    303 1HB  SER A  18      67.620  89.612  88.435  1.00  0.00           H  
ATOM    304 2HB  SER A  18      67.490  91.267  89.010  1.00  0.00           H  
ATOM    305  HG  SER A  18      66.013  90.779  87.383  1.00  0.00           H  
ATOM    306  N   ALA A  19      70.541  89.701  89.440  1.00  0.00           N  
ATOM    307  CA  ALA A  19      71.436  89.599  90.585  1.00  0.00           C  
ATOM    308  C   ALA A  19      72.749  90.329  90.319  1.00  0.00           C  
ATOM    309  O   ALA A  19      73.327  90.934  91.220  1.00  0.00           O  
ATOM    310  CB  ALA A  19      71.697  88.138  90.924  1.00  0.00           C  
ATOM    311  H   ALA A  19      70.274  88.861  88.947  1.00  0.00           H  
ATOM    312  HA  ALA A  19      70.952  90.077  91.436  1.00  0.00           H  
ATOM    313 1HB  ALA A  19      72.367  88.078  91.782  1.00  0.00           H  
ATOM    314 2HB  ALA A  19      70.755  87.647  91.164  1.00  0.00           H  
ATOM    315 3HB  ALA A  19      72.156  87.644  90.069  1.00  0.00           H  
ATOM    316  N   GLU A  20      73.240  90.280  89.076  1.00  0.00           N  
ATOM    317  CA  GLU A  20      74.495  90.958  88.760  1.00  0.00           C  
ATOM    318  C   GLU A  20      74.330  92.458  88.932  1.00  0.00           C  
ATOM    319  O   GLU A  20      75.202  93.129  89.486  1.00  0.00           O  
ATOM    320  CB  GLU A  20      74.942  90.637  87.332  1.00  0.00           C  
ATOM    321  CG  GLU A  20      75.482  89.227  87.143  1.00  0.00           C  
ATOM    322  CD  GLU A  20      75.823  88.918  85.713  1.00  0.00           C  
ATOM    323  OE1 GLU A  20      75.534  89.727  84.864  1.00  0.00           O  
ATOM    324  OE2 GLU A  20      76.375  87.871  85.467  1.00  0.00           O1-
ATOM    325  H   GLU A  20      72.754  89.778  88.345  1.00  0.00           H  
ATOM    326  HA  GLU A  20      75.262  90.608  89.453  1.00  0.00           H  
ATOM    327 1HB  GLU A  20      74.102  90.769  86.649  1.00  0.00           H  
ATOM    328 2HB  GLU A  20      75.722  91.337  87.029  1.00  0.00           H  
ATOM    329 1HG  GLU A  20      76.378  89.108  87.752  1.00  0.00           H  
ATOM    330 2HG  GLU A  20      74.737  88.514  87.497  1.00  0.00           H  
ATOM    331  N   PHE A  21      73.208  92.979  88.450  1.00  0.00           N  
ATOM    332  CA  PHE A  21      72.886  94.384  88.623  1.00  0.00           C  
ATOM    333  C   PHE A  21      72.809  94.753  90.087  1.00  0.00           C  
ATOM    334  O   PHE A  21      73.468  95.689  90.536  1.00  0.00           O  
ATOM    335  CB  PHE A  21      71.558  94.717  87.940  1.00  0.00           C  
ATOM    336  CG  PHE A  21      71.102  96.132  88.160  1.00  0.00           C  
ATOM    337  CD1 PHE A  21      71.383  97.119  87.229  1.00  0.00           C  
ATOM    338  CD2 PHE A  21      70.391  96.477  89.299  1.00  0.00           C  
ATOM    339  CE1 PHE A  21      70.963  98.421  87.431  1.00  0.00           C  
ATOM    340  CE2 PHE A  21      69.970  97.777  89.503  1.00  0.00           C  
ATOM    341  CZ  PHE A  21      70.257  98.750  88.568  1.00  0.00           C  
ATOM    342  H   PHE A  21      72.562  92.384  87.952  1.00  0.00           H  
ATOM    343  HA  PHE A  21      73.675  94.979  88.162  1.00  0.00           H  
ATOM    344 1HB  PHE A  21      71.650  94.554  86.867  1.00  0.00           H  
ATOM    345 2HB  PHE A  21      70.782  94.049  88.308  1.00  0.00           H  
ATOM    346  HD1 PHE A  21      71.942  96.860  86.329  1.00  0.00           H  
ATOM    347  HD2 PHE A  21      70.164  95.707  90.040  1.00  0.00           H  
ATOM    348  HE1 PHE A  21      71.193  99.188  86.691  1.00  0.00           H  
ATOM    349  HE2 PHE A  21      69.411  98.035  90.404  1.00  0.00           H  
ATOM    350  HZ  PHE A  21      69.927  99.776  88.729  1.00  0.00           H  
ATOM    351  N   ALA A  22      71.999  94.005  90.826  1.00  0.00           N  
ATOM    352  CA  ALA A  22      71.704  94.332  92.205  1.00  0.00           C  
ATOM    353  C   ALA A  22      72.947  94.276  93.073  1.00  0.00           C  
ATOM    354  O   ALA A  22      73.141  95.117  93.952  1.00  0.00           O  
ATOM    355  CB  ALA A  22      70.637  93.393  92.750  1.00  0.00           C  
ATOM    356  H   ALA A  22      71.575  93.186  90.413  1.00  0.00           H  
ATOM    357  HA  ALA A  22      71.324  95.353  92.237  1.00  0.00           H  
ATOM    358 1HB  ALA A  22      70.419  93.653  93.786  1.00  0.00           H  
ATOM    359 2HB  ALA A  22      69.730  93.486  92.153  1.00  0.00           H  
ATOM    360 3HB  ALA A  22      70.999  92.367  92.702  1.00  0.00           H  
ATOM    361  N   ARG A  23      73.800  93.284  92.834  1.00  0.00           N  
ATOM    362  CA  ARG A  23      75.001  93.109  93.638  1.00  0.00           C  
ATOM    363  C   ARG A  23      76.004  94.238  93.412  1.00  0.00           C  
ATOM    364  O   ARG A  23      76.731  94.625  94.325  1.00  0.00           O  
ATOM    365  CB  ARG A  23      75.663  91.777  93.317  1.00  0.00           C  
ATOM    366  CG  ARG A  23      74.951  90.556  93.877  1.00  0.00           C  
ATOM    367  CD  ARG A  23      75.591  89.293  93.432  1.00  0.00           C  
ATOM    368  NE  ARG A  23      75.310  89.005  92.035  1.00  0.00           N  
ATOM    369  CZ  ARG A  23      75.885  88.013  91.327  1.00  0.00           C  
ATOM    370  NH1 ARG A  23      76.770  87.227  91.898  1.00  0.00           N1+
ATOM    371  NH2 ARG A  23      75.560  87.833  90.059  1.00  0.00           N  
ATOM    372  H   ARG A  23      73.613  92.637  92.080  1.00  0.00           H  
ATOM    373  HA  ARG A  23      74.716  93.112  94.690  1.00  0.00           H  
ATOM    374 1HB  ARG A  23      75.727  91.654  92.237  1.00  0.00           H  
ATOM    375 2HB  ARG A  23      76.681  91.773  93.708  1.00  0.00           H  
ATOM    376 1HG  ARG A  23      74.976  90.589  94.967  1.00  0.00           H  
ATOM    377 2HG  ARG A  23      73.914  90.553  93.538  1.00  0.00           H  
ATOM    378 1HD  ARG A  23      76.672  89.371  93.552  1.00  0.00           H  
ATOM    379 2HD  ARG A  23      75.220  88.466  94.033  1.00  0.00           H  
ATOM    380  HE  ARG A  23      74.633  89.590  91.562  1.00  0.00           H  
ATOM    381 1HH1 ARG A  23      77.018  87.365  92.867  1.00  0.00           H  
ATOM    382 2HH1 ARG A  23      77.202  86.484  91.366  1.00  0.00           H  
ATOM    383 1HH2 ARG A  23      74.880  88.438  89.619  1.00  0.00           H  
ATOM    384 2HH2 ARG A  23      75.991  87.091  89.529  1.00  0.00           H  
ATOM    385  N   ARG A  24      76.046  94.773  92.193  1.00  0.00           N  
ATOM    386  CA  ARG A  24      76.957  95.866  91.882  1.00  0.00           C  
ATOM    387  C   ARG A  24      76.400  97.224  92.313  1.00  0.00           C  
ATOM    388  O   ARG A  24      77.154  98.137  92.647  1.00  0.00           O  
ATOM    389  CB  ARG A  24      77.251  95.896  90.390  1.00  0.00           C  
ATOM    390  CG  ARG A  24      78.084  94.731  89.878  1.00  0.00           C  
ATOM    391  CD  ARG A  24      78.252  94.782  88.404  1.00  0.00           C  
ATOM    392  NE  ARG A  24      77.007  94.508  87.705  1.00  0.00           N  
ATOM    393  CZ  ARG A  24      76.822  94.665  86.380  1.00  0.00           C  
ATOM    394  NH1 ARG A  24      77.809  95.093  85.625  1.00  0.00           N1+
ATOM    395  NH2 ARG A  24      75.648  94.386  85.838  1.00  0.00           N  
ATOM    396  H   ARG A  24      75.438  94.417  91.469  1.00  0.00           H  
ATOM    397  HA  ARG A  24      77.892  95.699  92.417  1.00  0.00           H  
ATOM    398 1HB  ARG A  24      76.313  95.899  89.834  1.00  0.00           H  
ATOM    399 2HB  ARG A  24      77.782  96.816  90.141  1.00  0.00           H  
ATOM    400 1HG  ARG A  24      79.072  94.763  90.337  1.00  0.00           H  
ATOM    401 2HG  ARG A  24      77.593  93.792  90.134  1.00  0.00           H  
ATOM    402 1HD  ARG A  24      78.595  95.775  88.110  1.00  0.00           H  
ATOM    403 2HD  ARG A  24      78.987  94.039  88.095  1.00  0.00           H  
ATOM    404  HE  ARG A  24      76.224  94.176  88.252  1.00  0.00           H  
ATOM    405 1HH1 ARG A  24      78.705  95.304  86.038  1.00  0.00           H  
ATOM    406 2HH1 ARG A  24      77.671  95.209  84.632  1.00  0.00           H  
ATOM    407 1HH2 ARG A  24      74.890  94.057  86.420  1.00  0.00           H  
ATOM    408 2HH2 ARG A  24      75.510  94.503  84.847  1.00  0.00           H  
ATOM    409  N   GLN A  25      75.073  97.361  92.307  1.00  0.00           N  
ATOM    410  CA  GLN A  25      74.435  98.621  92.685  1.00  0.00           C  
ATOM    411  C   GLN A  25      74.039  98.696  94.163  1.00  0.00           C  
ATOM    412  O   GLN A  25      73.807  99.780  94.699  1.00  0.00           O  
ATOM    413  CB  GLN A  25      73.196  98.853  91.815  1.00  0.00           C  
ATOM    414  CG  GLN A  25      73.495  98.995  90.333  1.00  0.00           C  
ATOM    415  CD  GLN A  25      74.397 100.178  90.035  1.00  0.00           C  
ATOM    416  NE2 GLN A  25      75.493  99.922  89.329  1.00  0.00           N  
ATOM    417  OE1 GLN A  25      74.114 101.310  90.436  1.00  0.00           O  
ATOM    418  H   GLN A  25      74.494  96.578  92.035  1.00  0.00           H  
ATOM    419  HA  GLN A  25      75.141  99.432  92.509  1.00  0.00           H  
ATOM    420 1HB  GLN A  25      72.503  98.020  91.939  1.00  0.00           H  
ATOM    421 2HB  GLN A  25      72.684  99.756  92.144  1.00  0.00           H  
ATOM    422 1HG  GLN A  25      73.991  98.090  89.983  1.00  0.00           H  
ATOM    423 2HG  GLN A  25      72.557  99.138  89.796  1.00  0.00           H  
ATOM    424 1HE2 GLN A  25      76.126 100.662  89.102  1.00  0.00           H  
ATOM    425 2HE2 GLN A  25      75.685  98.989  89.024  1.00  0.00           H  
ATOM    426  N   GLY A  26      73.955  97.550  94.843  1.00  0.00           N  
ATOM    427  CA  GLY A  26      73.514  97.535  96.235  1.00  0.00           C  
ATOM    428  C   GLY A  26      71.993  97.581  96.336  1.00  0.00           C  
ATOM    429  O   GLY A  26      71.428  98.099  97.303  1.00  0.00           O  
ATOM    430  H   GLY A  26      74.167  96.670  94.388  1.00  0.00           H  
ATOM    431 1HA  GLY A  26      73.886  96.633  96.721  1.00  0.00           H  
ATOM    432 2HA  GLY A  26      73.946  98.385  96.763  1.00  0.00           H  
ATOM    433  N   ASP A  27      71.327  97.043  95.324  1.00  0.00           N  
ATOM    434  CA  ASP A  27      69.873  97.074  95.273  1.00  0.00           C  
ATOM    435  C   ASP A  27      69.299  95.920  96.080  1.00  0.00           C  
ATOM    436  O   ASP A  27      69.042  94.842  95.544  1.00  0.00           O  
ATOM    437  CB  ASP A  27      69.378  97.002  93.828  1.00  0.00           C  
ATOM    438  CG  ASP A  27      67.882  97.259  93.700  1.00  0.00           C  
ATOM    439  OD1 ASP A  27      67.172  96.995  94.642  1.00  0.00           O  
ATOM    440  OD2 ASP A  27      67.465  97.718  92.664  1.00  0.00           O1-
ATOM    441  H   ASP A  27      71.835  96.601  94.571  1.00  0.00           H  
ATOM    442  HA  ASP A  27      69.532  98.013  95.713  1.00  0.00           H  
ATOM    443 1HB  ASP A  27      69.910  97.736  93.223  1.00  0.00           H  
ATOM    444 2HB  ASP A  27      69.599  96.018  93.416  1.00  0.00           H  
ATOM    445  N   GLU A  28      69.103  96.165  97.373  1.00  0.00           N  
ATOM    446  CA  GLU A  28      68.663  95.121  98.291  1.00  0.00           C  
ATOM    447  C   GLU A  28      67.295  94.579  97.900  1.00  0.00           C  
ATOM    448  O   GLU A  28      67.026  93.386  98.042  1.00  0.00           O  
ATOM    449  CB  GLU A  28      68.620  95.657  99.725  1.00  0.00           C  
ATOM    450  CG  GLU A  28      69.987  95.940 100.332  1.00  0.00           C  
ATOM    451  CD  GLU A  28      69.903  96.527 101.713  1.00  0.00           C  
ATOM    452  OE1 GLU A  28      68.815  96.818 102.149  1.00  0.00           O  
ATOM    453  OE2 GLU A  28      70.928  96.681 102.334  1.00  0.00           O1-
ATOM    454  H   GLU A  28      69.262  97.096  97.728  1.00  0.00           H  
ATOM    455  HA  GLU A  28      69.379  94.299  98.248  1.00  0.00           H  
ATOM    456 1HB  GLU A  28      68.044  96.582  99.750  1.00  0.00           H  
ATOM    457 2HB  GLU A  28      68.112  94.937 100.366  1.00  0.00           H  
ATOM    458 1HG  GLU A  28      70.554  95.011 100.377  1.00  0.00           H  
ATOM    459 2HG  GLU A  28      70.525  96.631  99.682  1.00  0.00           H  
ATOM    460  N   LYS A  29      66.426  95.456  97.407  1.00  0.00           N  
ATOM    461  CA  LYS A  29      65.088  95.027  97.034  1.00  0.00           C  
ATOM    462  C   LYS A  29      65.157  94.039  95.878  1.00  0.00           C  
ATOM    463  O   LYS A  29      64.469  93.019  95.879  1.00  0.00           O  
ATOM    464  CB  LYS A  29      64.219  96.228  96.658  1.00  0.00           C  
ATOM    465  CG  LYS A  29      63.828  97.115  97.832  1.00  0.00           C  
ATOM    466  CD  LYS A  29      62.982  98.295  97.378  1.00  0.00           C  
ATOM    467  CE  LYS A  29      62.600  99.187  98.549  1.00  0.00           C  
ATOM    468  NZ  LYS A  29      61.805 100.367  98.114  1.00  0.00           N1+
ATOM    469  H   LYS A  29      66.683  96.426  97.287  1.00  0.00           H  
ATOM    470  HA  LYS A  29      64.635  94.524  97.888  1.00  0.00           H  
ATOM    471 1HB  LYS A  29      64.749  96.847  95.933  1.00  0.00           H  
ATOM    472 2HB  LYS A  29      63.302  95.880  96.182  1.00  0.00           H  
ATOM    473 1HG  LYS A  29      63.259  96.529  98.557  1.00  0.00           H  
ATOM    474 2HG  LYS A  29      64.727  97.489  98.321  1.00  0.00           H  
ATOM    475 1HD  LYS A  29      63.542  98.884  96.649  1.00  0.00           H  
ATOM    476 2HD  LYS A  29      62.074  97.929  96.900  1.00  0.00           H  
ATOM    477 1HE  LYS A  29      62.014  98.615  99.267  1.00  0.00           H  
ATOM    478 2HE  LYS A  29      63.503  99.537  99.050  1.00  0.00           H  
ATOM    479 1HZ  LYS A  29      61.573 100.932  98.917  1.00  0.00           H  
ATOM    480 2HZ  LYS A  29      62.348 100.916  97.462  1.00  0.00           H  
ATOM    481 3HZ  LYS A  29      60.957 100.056  97.665  1.00  0.00           H  
ATOM    482  N   MET A  30      65.991  94.340  94.884  1.00  0.00           N  
ATOM    483  CA  MET A  30      66.144  93.429  93.760  1.00  0.00           C  
ATOM    484  C   MET A  30      66.803  92.125  94.183  1.00  0.00           C  
ATOM    485  O   MET A  30      66.502  91.061  93.641  1.00  0.00           O  
ATOM    486  CB  MET A  30      66.952  94.095  92.649  1.00  0.00           C  
ATOM    487  CG  MET A  30      67.010  93.303  91.350  1.00  0.00           C  
ATOM    488  SD  MET A  30      67.923  94.161  90.052  1.00  0.00           S  
ATOM    489  CE  MET A  30      66.810  95.517  89.695  1.00  0.00           C  
ATOM    490  H   MET A  30      66.523  95.198  94.896  1.00  0.00           H  
ATOM    491  HA  MET A  30      65.154  93.184  93.375  1.00  0.00           H  
ATOM    492 1HB  MET A  30      66.526  95.072  92.425  1.00  0.00           H  
ATOM    493 2HB  MET A  30      67.975  94.255  92.988  1.00  0.00           H  
ATOM    494 1HG  MET A  30      67.490  92.342  91.531  1.00  0.00           H  
ATOM    495 2HG  MET A  30      65.998  93.117  90.991  1.00  0.00           H  
ATOM    496 1HE  MET A  30      67.236  96.140  88.909  1.00  0.00           H  
ATOM    497 2HE  MET A  30      65.849  95.121  89.364  1.00  0.00           H  
ATOM    498 3HE  MET A  30      66.665  96.115  90.594  1.00  0.00           H  
ATOM    499  N   LEU A  31      67.716  92.175  95.159  1.00  0.00           N  
ATOM    500  CA  LEU A  31      68.358  90.946  95.618  1.00  0.00           C  
ATOM    501  C   LEU A  31      67.328  89.995  96.199  1.00  0.00           C  
ATOM    502  O   LEU A  31      67.423  88.779  96.027  1.00  0.00           O  
ATOM    503  CB  LEU A  31      69.428  91.259  96.671  1.00  0.00           C  
ATOM    504  CG  LEU A  31      70.695  91.946  96.146  1.00  0.00           C  
ATOM    505  CD1 LEU A  31      71.588  92.329  97.320  1.00  0.00           C  
ATOM    506  CD2 LEU A  31      71.421  91.014  95.189  1.00  0.00           C  
ATOM    507  H   LEU A  31      67.971  93.054  95.588  1.00  0.00           H  
ATOM    508  HA  LEU A  31      68.835  90.466  94.765  1.00  0.00           H  
ATOM    509 1HB  LEU A  31      68.991  91.904  97.430  1.00  0.00           H  
ATOM    510 2HB  LEU A  31      69.731  90.326  97.147  1.00  0.00           H  
ATOM    511  HG  LEU A  31      70.422  92.863  95.623  1.00  0.00           H  
ATOM    512 1HD1 LEU A  31      72.489  92.818  96.947  1.00  0.00           H  
ATOM    513 2HD1 LEU A  31      71.051  93.012  97.978  1.00  0.00           H  
ATOM    514 3HD1 LEU A  31      71.865  91.432  97.873  1.00  0.00           H  
ATOM    515 1HD2 LEU A  31      72.322  91.503  94.815  1.00  0.00           H  
ATOM    516 2HD2 LEU A  31      71.696  90.097  95.712  1.00  0.00           H  
ATOM    517 3HD2 LEU A  31      70.766  90.770  94.351  1.00  0.00           H  
ATOM    518  N   GLU A  32      66.335  90.538  96.892  1.00  0.00           N  
ATOM    519  CA  GLU A  32      65.285  89.698  97.442  1.00  0.00           C  
ATOM    520  C   GLU A  32      64.420  89.125  96.323  1.00  0.00           C  
ATOM    521  O   GLU A  32      64.015  87.964  96.370  1.00  0.00           O  
ATOM    522  CB  GLU A  32      64.419  90.492  98.423  1.00  0.00           C  
ATOM    523  CG  GLU A  32      63.374  89.664  99.155  1.00  0.00           C  
ATOM    524  CD  GLU A  32      63.978  88.604 100.034  1.00  0.00           C  
ATOM    525  OE1 GLU A  32      65.131  88.728 100.375  1.00  0.00           O  
ATOM    526  OE2 GLU A  32      63.287  87.671 100.367  1.00  0.00           O1-
ATOM    527  H   GLU A  32      66.297  91.537  97.046  1.00  0.00           H  
ATOM    528  HA  GLU A  32      65.750  88.871  97.980  1.00  0.00           H  
ATOM    529 1HB  GLU A  32      65.057  90.963  99.172  1.00  0.00           H  
ATOM    530 2HB  GLU A  32      63.901  91.288  97.888  1.00  0.00           H  
ATOM    531 1HG  GLU A  32      62.765  90.326  99.769  1.00  0.00           H  
ATOM    532 2HG  GLU A  32      62.722  89.190  98.421  1.00  0.00           H  
ATOM    533  N   GLU A  33      64.130  89.938  95.306  1.00  0.00           N  
ATOM    534  CA  GLU A  33      63.318  89.479  94.182  1.00  0.00           C  
ATOM    535  C   GLU A  33      63.961  88.305  93.453  1.00  0.00           C  
ATOM    536  O   GLU A  33      63.284  87.343  93.084  1.00  0.00           O  
ATOM    537  CB  GLU A  33      63.079  90.626  93.198  1.00  0.00           C  
ATOM    538  CG  GLU A  33      62.144  91.711  93.714  1.00  0.00           C  
ATOM    539  CD  GLU A  33      62.001  92.862  92.757  1.00  0.00           C  
ATOM    540  OE1 GLU A  33      62.687  92.874  91.765  1.00  0.00           O  
ATOM    541  OE2 GLU A  33      61.202  93.730  93.020  1.00  0.00           O1-
ATOM    542  H   GLU A  33      64.476  90.887  95.306  1.00  0.00           H  
ATOM    543  HA  GLU A  33      62.355  89.142  94.568  1.00  0.00           H  
ATOM    544 1HB  GLU A  33      64.030  91.095  92.949  1.00  0.00           H  
ATOM    545 2HB  GLU A  33      62.657  90.232  92.274  1.00  0.00           H  
ATOM    546 1HG  GLU A  33      61.161  91.276  93.891  1.00  0.00           H  
ATOM    547 2HG  GLU A  33      62.523  92.081  94.666  1.00  0.00           H  
ATOM    548  N   VAL A  34      65.274  88.374  93.239  1.00  0.00           N  
ATOM    549  CA  VAL A  34      65.970  87.309  92.524  1.00  0.00           C  
ATOM    550  C   VAL A  34      66.170  86.079  93.398  1.00  0.00           C  
ATOM    551  O   VAL A  34      66.124  84.947  92.914  1.00  0.00           O  
ATOM    552  CB  VAL A  34      67.340  87.807  92.029  1.00  0.00           C  
ATOM    553  CG1 VAL A  34      67.166  88.915  91.001  1.00  0.00           C  
ATOM    554  CG2 VAL A  34      68.170  88.293  93.208  1.00  0.00           C  
ATOM    555  H   VAL A  34      65.802  89.169  93.573  1.00  0.00           H  
ATOM    556  HA  VAL A  34      65.368  87.024  91.658  1.00  0.00           H  
ATOM    557  HB  VAL A  34      67.858  86.987  91.533  1.00  0.00           H  
ATOM    558 1HG1 VAL A  34      68.145  89.257  90.662  1.00  0.00           H  
ATOM    559 2HG1 VAL A  34      66.600  88.535  90.149  1.00  0.00           H  
ATOM    560 3HG1 VAL A  34      66.628  89.749  91.450  1.00  0.00           H  
ATOM    561 1HG2 VAL A  34      69.138  88.644  92.851  1.00  0.00           H  
ATOM    562 2HG2 VAL A  34      67.650  89.111  93.707  1.00  0.00           H  
ATOM    563 3HG2 VAL A  34      68.318  87.473  93.911  1.00  0.00           H  
ATOM    564  N   ALA A  35      66.397  86.287  94.693  1.00  0.00           N  
ATOM    565  CA  ALA A  35      66.531  85.163  95.606  1.00  0.00           C  
ATOM    566  C   ALA A  35      65.223  84.390  95.668  1.00  0.00           C  
ATOM    567  O   ALA A  35      65.218  83.158  95.679  1.00  0.00           O  
ATOM    568  CB  ALA A  35      66.940  85.640  96.991  1.00  0.00           C  
ATOM    569  H   ALA A  35      66.479  87.226  95.056  1.00  0.00           H  
ATOM    570  HA  ALA A  35      67.305  84.502  95.218  1.00  0.00           H  
ATOM    571 1HB  ALA A  35      67.024  84.783  97.661  1.00  0.00           H  
ATOM    572 2HB  ALA A  35      67.900  86.149  96.932  1.00  0.00           H  
ATOM    573 3HB  ALA A  35      66.189  86.328  97.376  1.00  0.00           H  
ATOM    574  N   ARG A  36      64.105  85.114  95.707  1.00  0.00           N  
ATOM    575  CA  ARG A  36      62.796  84.485  95.775  1.00  0.00           C  
ATOM    576  C   ARG A  36      62.452  83.802  94.461  1.00  0.00           C  
ATOM    577  O   ARG A  36      61.844  82.733  94.447  1.00  0.00           O  
ATOM    578  CB  ARG A  36      61.722  85.510  96.107  1.00  0.00           C  
ATOM    579  CG  ARG A  36      61.755  86.031  97.536  1.00  0.00           C  
ATOM    580  CD  ARG A  36      60.679  87.026  97.782  1.00  0.00           C  
ATOM    581  NE  ARG A  36      60.721  87.545  99.140  1.00  0.00           N  
ATOM    582  CZ  ARG A  36      59.906  88.504  99.618  1.00  0.00           C  
ATOM    583  NH1 ARG A  36      58.993  89.040  98.838  1.00  0.00           N1+
ATOM    584  NH2 ARG A  36      60.024  88.909 100.870  1.00  0.00           N  
ATOM    585  H   ARG A  36      64.167  86.123  95.690  1.00  0.00           H  
ATOM    586  HA  ARG A  36      62.814  83.733  96.565  1.00  0.00           H  
ATOM    587 1HB  ARG A  36      61.821  86.368  95.443  1.00  0.00           H  
ATOM    588 2HB  ARG A  36      60.738  85.076  95.936  1.00  0.00           H  
ATOM    589 1HG  ARG A  36      61.619  85.201  98.228  1.00  0.00           H  
ATOM    590 2HG  ARG A  36      62.715  86.510  97.728  1.00  0.00           H  
ATOM    591 1HD  ARG A  36      60.793  87.863  97.094  1.00  0.00           H  
ATOM    592 2HD  ARG A  36      59.709  86.558  97.626  1.00  0.00           H  
ATOM    593  HE  ARG A  36      61.409  87.155  99.771  1.00  0.00           H  
ATOM    594 1HH1 ARG A  36      58.904  88.732  97.880  1.00  0.00           H  
ATOM    595 2HH1 ARG A  36      58.383  89.760  99.196  1.00  0.00           H  
ATOM    596 1HH2 ARG A  36      60.724  88.495 101.471  1.00  0.00           H  
ATOM    597 2HH2 ARG A  36      59.412  89.627 101.229  1.00  0.00           H  
ATOM    598  N   LYS A  37      62.841  84.414  93.348  1.00  0.00           N  
ATOM    599  CA  LYS A  37      62.557  83.842  92.045  1.00  0.00           C  
ATOM    600  C   LYS A  37      63.249  82.493  91.884  1.00  0.00           C  
ATOM    601  O   LYS A  37      62.632  81.514  91.465  1.00  0.00           O  
ATOM    602  CB  LYS A  37      62.992  84.798  90.933  1.00  0.00           C  
ATOM    603  CG  LYS A  37      62.602  84.351  89.530  1.00  0.00           C  
ATOM    604  CD  LYS A  37      62.973  85.400  88.492  1.00  0.00           C  
ATOM    605  CE  LYS A  37      62.058  86.612  88.576  1.00  0.00           C  
ATOM    606  NZ  LYS A  37      62.289  87.563  87.456  1.00  0.00           N1+
ATOM    607  H   LYS A  37      63.343  85.289  93.403  1.00  0.00           H  
ATOM    608  HA  LYS A  37      61.481  83.681  91.964  1.00  0.00           H  
ATOM    609 1HB  LYS A  37      62.551  85.780  91.104  1.00  0.00           H  
ATOM    610 2HB  LYS A  37      64.075  84.916  90.958  1.00  0.00           H  
ATOM    611 1HG  LYS A  37      63.112  83.418  89.290  1.00  0.00           H  
ATOM    612 2HG  LYS A  37      61.528  84.178  89.489  1.00  0.00           H  
ATOM    613 1HD  LYS A  37      64.003  85.721  88.653  1.00  0.00           H  
ATOM    614 2HD  LYS A  37      62.898  84.967  87.495  1.00  0.00           H  
ATOM    615 1HE  LYS A  37      61.019  86.285  88.551  1.00  0.00           H  
ATOM    616 2HE  LYS A  37      62.228  87.132  89.518  1.00  0.00           H  
ATOM    617 1HZ  LYS A  37      61.664  88.350  87.547  1.00  0.00           H  
ATOM    618 2HZ  LYS A  37      63.247  87.888  87.481  1.00  0.00           H  
ATOM    619 3HZ  LYS A  37      62.117  87.097  86.577  1.00  0.00           H  
ATOM    620  N   ALA A  38      64.538  82.435  92.215  1.00  0.00           N  
ATOM    621  CA  ALA A  38      65.293  81.197  92.062  1.00  0.00           C  
ATOM    622  C   ALA A  38      64.781  80.122  93.026  1.00  0.00           C  
ATOM    623  O   ALA A  38      64.733  78.941  92.683  1.00  0.00           O  
ATOM    624  CB  ALA A  38      66.776  81.451  92.284  1.00  0.00           C  
ATOM    625  H   ALA A  38      65.004  83.254  92.579  1.00  0.00           H  
ATOM    626  HA  ALA A  38      65.146  80.835  91.044  1.00  0.00           H  
ATOM    627 1HB  ALA A  38      67.328  80.518  92.165  1.00  0.00           H  
ATOM    628 2HB  ALA A  38      67.134  82.178  91.556  1.00  0.00           H  
ATOM    629 3HB  ALA A  38      66.932  81.838  93.290  1.00  0.00           H  
ATOM    630  N   GLU A  39      64.396  80.529  94.237  1.00  0.00           N  
ATOM    631  CA  GLU A  39      63.865  79.582  95.213  1.00  0.00           C  
ATOM    632  C   GLU A  39      62.527  78.998  94.766  1.00  0.00           C  
ATOM    633  O   GLU A  39      62.264  77.810  94.951  1.00  0.00           O  
ATOM    634  CB  GLU A  39      63.704  80.262  96.575  1.00  0.00           C  
ATOM    635  CG  GLU A  39      63.383  79.312  97.719  1.00  0.00           C  
ATOM    636  CD  GLU A  39      63.359  79.994  99.058  1.00  0.00           C  
ATOM    637  OE1 GLU A  39      63.616  81.173  99.107  1.00  0.00           O  
ATOM    638  OE2 GLU A  39      63.085  79.335 100.033  1.00  0.00           O1-
ATOM    639  H   GLU A  39      64.470  81.503  94.486  1.00  0.00           H  
ATOM    640  HA  GLU A  39      64.573  78.758  95.316  1.00  0.00           H  
ATOM    641 1HB  GLU A  39      64.624  80.792  96.828  1.00  0.00           H  
ATOM    642 2HB  GLU A  39      62.905  81.002  96.520  1.00  0.00           H  
ATOM    643 1HG  GLU A  39      62.407  78.860  97.538  1.00  0.00           H  
ATOM    644 2HG  GLU A  39      64.124  78.514  97.734  1.00  0.00           H  
ATOM    645  N   GLU A  40      61.674  79.833  94.172  1.00  0.00           N  
ATOM    646  CA  GLU A  40      60.393  79.370  93.648  1.00  0.00           C  
ATOM    647  C   GLU A  40      60.617  78.398  92.498  1.00  0.00           C  
ATOM    648  O   GLU A  40      59.883  77.421  92.347  1.00  0.00           O  
ATOM    649  CB  GLU A  40      59.541  80.551  93.181  1.00  0.00           C  
ATOM    650  CG  GLU A  40      58.908  81.356  94.308  1.00  0.00           C  
ATOM    651  CD  GLU A  40      57.920  80.558  95.112  1.00  0.00           C  
ATOM    652  OE1 GLU A  40      57.208  79.773  94.534  1.00  0.00           O  
ATOM    653  OE2 GLU A  40      57.878  80.734  96.307  1.00  0.00           O1-
ATOM    654  H   GLU A  40      61.917  80.810  94.084  1.00  0.00           H  
ATOM    655  HA  GLU A  40      59.862  78.849  94.446  1.00  0.00           H  
ATOM    656 1HB  GLU A  40      60.153  81.230  92.588  1.00  0.00           H  
ATOM    657 2HB  GLU A  40      58.738  80.188  92.537  1.00  0.00           H  
ATOM    658 1HG  GLU A  40      59.696  81.713  94.971  1.00  0.00           H  
ATOM    659 2HG  GLU A  40      58.407  82.224  93.883  1.00  0.00           H  
ATOM    660  N   VAL A  41      61.632  78.661  91.677  1.00  0.00           N  
ATOM    661  CA  VAL A  41      61.975  77.719  90.625  1.00  0.00           C  
ATOM    662  C   VAL A  41      62.357  76.379  91.200  1.00  0.00           C  
ATOM    663  O   VAL A  41      61.895  75.336  90.733  1.00  0.00           O  
ATOM    664  CB  VAL A  41      63.142  78.259  89.776  1.00  0.00           C  
ATOM    665  CG1 VAL A  41      63.727  77.153  88.910  1.00  0.00           C  
ATOM    666  CG2 VAL A  41      62.665  79.421  88.919  1.00  0.00           C  
ATOM    667  H   VAL A  41      62.174  79.509  91.774  1.00  0.00           H  
ATOM    668  HA  VAL A  41      61.104  77.589  89.980  1.00  0.00           H  
ATOM    669  HB  VAL A  41      63.936  78.599  90.442  1.00  0.00           H  
ATOM    670 1HG1 VAL A  41      64.551  77.552  88.319  1.00  0.00           H  
ATOM    671 2HG1 VAL A  41      64.094  76.348  89.546  1.00  0.00           H  
ATOM    672 3HG1 VAL A  41      62.955  76.767  88.244  1.00  0.00           H  
ATOM    673 1HG2 VAL A  41      63.496  79.798  88.323  1.00  0.00           H  
ATOM    674 2HG2 VAL A  41      61.868  79.082  88.258  1.00  0.00           H  
ATOM    675 3HG2 VAL A  41      62.289  80.218  89.562  1.00  0.00           H  
ATOM    676  N   ALA A  42      63.205  76.398  92.222  1.00  0.00           N  
ATOM    677  CA  ALA A  42      63.648  75.164  92.832  1.00  0.00           C  
ATOM    678  C   ALA A  42      62.464  74.382  93.380  1.00  0.00           C  
ATOM    679  O   ALA A  42      62.404  73.160  93.257  1.00  0.00           O  
ATOM    680  CB  ALA A  42      64.657  75.450  93.935  1.00  0.00           C  
ATOM    681  H   ALA A  42      63.549  77.277  92.582  1.00  0.00           H  
ATOM    682  HA  ALA A  42      64.127  74.558  92.064  1.00  0.00           H  
ATOM    683 1HB  ALA A  42      64.980  74.511  94.385  1.00  0.00           H  
ATOM    684 2HB  ALA A  42      65.520  75.965  93.513  1.00  0.00           H  
ATOM    685 3HB  ALA A  42      64.196  76.078  94.696  1.00  0.00           H  
ATOM    686  N   ARG A  43      61.515  75.084  93.990  1.00  0.00           N  
ATOM    687  CA  ARG A  43      60.342  74.416  94.525  1.00  0.00           C  
ATOM    688  C   ARG A  43      59.543  73.730  93.416  1.00  0.00           C  
ATOM    689  O   ARG A  43      59.150  72.571  93.546  1.00  0.00           O  
ATOM    690  CB  ARG A  43      59.450  75.408  95.254  1.00  0.00           C  
ATOM    691  CG  ARG A  43      58.210  74.804  95.896  1.00  0.00           C  
ATOM    692  CD  ARG A  43      57.375  75.839  96.558  1.00  0.00           C  
ATOM    693  NE  ARG A  43      56.831  76.789  95.600  1.00  0.00           N  
ATOM    694  CZ  ARG A  43      55.778  76.547  94.796  1.00  0.00           C  
ATOM    695  NH1 ARG A  43      55.168  75.383  94.844  1.00  0.00           N1+
ATOM    696  NH2 ARG A  43      55.359  77.478  93.958  1.00  0.00           N  
ATOM    697  H   ARG A  43      61.597  76.086  94.087  1.00  0.00           H  
ATOM    698  HA  ARG A  43      60.671  73.656  95.235  1.00  0.00           H  
ATOM    699 1HB  ARG A  43      60.021  75.901  96.041  1.00  0.00           H  
ATOM    700 2HB  ARG A  43      59.118  76.180  94.560  1.00  0.00           H  
ATOM    701 1HG  ARG A  43      57.608  74.313  95.133  1.00  0.00           H  
ATOM    702 2HG  ARG A  43      58.510  74.073  96.649  1.00  0.00           H  
ATOM    703 1HD  ARG A  43      56.542  75.360  97.072  1.00  0.00           H  
ATOM    704 2HD  ARG A  43      57.979  76.389  97.278  1.00  0.00           H  
ATOM    705  HE  ARG A  43      57.274  77.697  95.535  1.00  0.00           H  
ATOM    706 1HH1 ARG A  43      55.488  74.671  95.485  1.00  0.00           H  
ATOM    707 2HH1 ARG A  43      54.380  75.202  94.241  1.00  0.00           H  
ATOM    708 1HH2 ARG A  43      55.828  78.373  93.921  1.00  0.00           H  
ATOM    709 2HH2 ARG A  43      54.571  77.297  93.354  1.00  0.00           H  
ATOM    710  N   LYS A  44      59.304  74.452  92.321  1.00  0.00           N  
ATOM    711  CA  LYS A  44      58.561  73.889  91.196  1.00  0.00           C  
ATOM    712  C   LYS A  44      59.310  72.731  90.545  1.00  0.00           C  
ATOM    713  O   LYS A  44      58.705  71.742  90.131  1.00  0.00           O  
ATOM    714  CB  LYS A  44      58.269  74.971  90.155  1.00  0.00           C  
ATOM    715  CG  LYS A  44      57.231  75.997  90.589  1.00  0.00           C  
ATOM    716  CD  LYS A  44      57.016  77.053  89.516  1.00  0.00           C  
ATOM    717  CE  LYS A  44      55.976  78.077  89.946  1.00  0.00           C  
ATOM    718  NZ  LYS A  44      55.777  79.135  88.917  1.00  0.00           N1+
ATOM    719  H   LYS A  44      59.636  75.404  92.264  1.00  0.00           H  
ATOM    720  HA  LYS A  44      57.613  73.497  91.567  1.00  0.00           H  
ATOM    721 1HB  LYS A  44      59.189  75.504  89.918  1.00  0.00           H  
ATOM    722 2HB  LYS A  44      57.915  74.505  89.236  1.00  0.00           H  
ATOM    723 1HG  LYS A  44      56.284  75.495  90.789  1.00  0.00           H  
ATOM    724 2HG  LYS A  44      57.564  76.485  91.506  1.00  0.00           H  
ATOM    725 1HD  LYS A  44      57.959  77.568  89.316  1.00  0.00           H  
ATOM    726 2HD  LYS A  44      56.681  76.574  88.595  1.00  0.00           H  
ATOM    727 1HE  LYS A  44      55.025  77.576  90.122  1.00  0.00           H  
ATOM    728 2HE  LYS A  44      56.291  78.548  90.876  1.00  0.00           H  
ATOM    729 1HZ  LYS A  44      55.081  79.792  89.240  1.00  0.00           H  
ATOM    730 2HZ  LYS A  44      56.650  79.618  88.759  1.00  0.00           H  
ATOM    731 3HZ  LYS A  44      55.465  78.711  88.055  1.00  0.00           H  
ATOM    732  N   ALA A  45      60.629  72.854  90.453  1.00  0.00           N  
ATOM    733  CA  ALA A  45      61.439  71.809  89.850  1.00  0.00           C  
ATOM    734  C   ALA A  45      61.322  70.528  90.671  1.00  0.00           C  
ATOM    735  O   ALA A  45      61.306  69.426  90.121  1.00  0.00           O  
ATOM    736  CB  ALA A  45      62.891  72.248  89.741  1.00  0.00           C  
ATOM    737  H   ALA A  45      61.081  73.685  90.805  1.00  0.00           H  
ATOM    738  HA  ALA A  45      61.052  71.615  88.849  1.00  0.00           H  
ATOM    739 1HB  ALA A  45      63.482  71.448  89.297  1.00  0.00           H  
ATOM    740 2HB  ALA A  45      62.956  73.139  89.115  1.00  0.00           H  
ATOM    741 3HB  ALA A  45      63.278  72.475  90.734  1.00  0.00           H  
ATOM    742  N   GLU A  46      61.238  70.666  91.994  1.00  0.00           N  
ATOM    743  CA  GLU A  46      61.114  69.499  92.860  1.00  0.00           C  
ATOM    744  C   GLU A  46      59.784  68.799  92.624  1.00  0.00           C  
ATOM    745  O   GLU A  46      59.714  67.571  92.605  1.00  0.00           O  
ATOM    746  CB  GLU A  46      61.239  69.905  94.330  1.00  0.00           C  
ATOM    747  CG  GLU A  46      61.230  68.738  95.307  1.00  0.00           C  
ATOM    748  CD  GLU A  46      62.442  67.858  95.178  1.00  0.00           C  
ATOM    749  OE1 GLU A  46      63.432  68.315  94.661  1.00  0.00           O  
ATOM    750  OE2 GLU A  46      62.377  66.726  95.600  1.00  0.00           O1-
ATOM    751  H   GLU A  46      61.262  71.587  92.408  1.00  0.00           H  
ATOM    752  HA  GLU A  46      61.919  68.804  92.619  1.00  0.00           H  
ATOM    753 1HB  GLU A  46      62.168  70.457  94.478  1.00  0.00           H  
ATOM    754 2HB  GLU A  46      60.418  70.570  94.594  1.00  0.00           H  
ATOM    755 1HG  GLU A  46      61.184  69.128  96.323  1.00  0.00           H  
ATOM    756 2HG  GLU A  46      60.334  68.141  95.135  1.00  0.00           H  
ATOM    757  N   GLU A  47      58.718  69.579  92.440  1.00  0.00           N  
ATOM    758  CA  GLU A  47      57.410  68.987  92.177  1.00  0.00           C  
ATOM    759  C   GLU A  47      57.439  68.176  90.884  1.00  0.00           C  
ATOM    760  O   GLU A  47      56.865  67.089  90.810  1.00  0.00           O  
ATOM    761  CB  GLU A  47      56.336  70.074  92.088  1.00  0.00           C  
ATOM    762  CG  GLU A  47      56.018  70.752  93.413  1.00  0.00           C  
ATOM    763  CD  GLU A  47      55.021  71.869  93.273  1.00  0.00           C  
ATOM    764  OE1 GLU A  47      54.669  72.191  92.164  1.00  0.00           O  
ATOM    765  OE2 GLU A  47      54.612  72.402  94.278  1.00  0.00           O1-
ATOM    766  H   GLU A  47      58.803  70.585  92.483  1.00  0.00           H  
ATOM    767  HA  GLU A  47      57.161  68.316  93.000  1.00  0.00           H  
ATOM    768 1HB  GLU A  47      56.655  70.845  91.386  1.00  0.00           H  
ATOM    769 2HB  GLU A  47      55.412  69.643  91.703  1.00  0.00           H  
ATOM    770 1HG  GLU A  47      55.619  70.009  94.103  1.00  0.00           H  
ATOM    771 2HG  GLU A  47      56.939  71.146  93.838  1.00  0.00           H  
ATOM    772  N   ILE A  48      58.111  68.705  89.862  1.00  0.00           N  
ATOM    773  CA  ILE A  48      58.200  68.008  88.586  1.00  0.00           C  
ATOM    774  C   ILE A  48      59.089  66.778  88.700  1.00  0.00           C  
ATOM    775  O   ILE A  48      58.757  65.711  88.184  1.00  0.00           O  
ATOM    776  CB  ILE A  48      58.744  68.938  87.487  1.00  0.00           C  
ATOM    777  CG1 ILE A  48      57.775  70.097  87.239  1.00  0.00           C  
ATOM    778  CG2 ILE A  48      58.985  68.159  86.203  1.00  0.00           C  
ATOM    779  CD1 ILE A  48      58.354  71.207  86.392  1.00  0.00           C  
ATOM    780  H   ILE A  48      58.568  69.600  89.966  1.00  0.00           H  
ATOM    781  HA  ILE A  48      57.200  67.683  88.300  1.00  0.00           H  
ATOM    782  HB  ILE A  48      59.684  69.378  87.815  1.00  0.00           H  
ATOM    783 1HG1 ILE A  48      56.879  69.724  86.745  1.00  0.00           H  
ATOM    784 2HG1 ILE A  48      57.467  70.523  88.195  1.00  0.00           H  
ATOM    785 1HG2 ILE A  48      59.368  68.831  85.435  1.00  0.00           H  
ATOM    786 2HG2 ILE A  48      59.710  67.368  86.387  1.00  0.00           H  
ATOM    787 3HG2 ILE A  48      58.047  67.719  85.862  1.00  0.00           H  
ATOM    788 1HD1 ILE A  48      57.609  71.993  86.263  1.00  0.00           H  
ATOM    789 2HD1 ILE A  48      59.234  71.621  86.887  1.00  0.00           H  
ATOM    790 3HD1 ILE A  48      58.637  70.812  85.418  1.00  0.00           H  
ATOM    791  N   ALA A  49      60.229  66.911  89.378  1.00  0.00           N  
ATOM    792  CA  ALA A  49      61.146  65.787  89.512  1.00  0.00           C  
ATOM    793  C   ALA A  49      60.461  64.610  90.186  1.00  0.00           C  
ATOM    794  O   ALA A  49      60.644  63.459  89.787  1.00  0.00           O  
ATOM    795  CB  ALA A  49      62.384  66.198  90.296  1.00  0.00           C  
ATOM    796  H   ALA A  49      60.468  67.794  89.804  1.00  0.00           H  
ATOM    797  HA  ALA A  49      61.449  65.474  88.513  1.00  0.00           H  
ATOM    798 1HB  ALA A  49      63.055  65.344  90.391  1.00  0.00           H  
ATOM    799 2HB  ALA A  49      62.896  67.004  89.770  1.00  0.00           H  
ATOM    800 3HB  ALA A  49      62.091  66.540  91.286  1.00  0.00           H  
ATOM    801  N   ARG A  50      59.661  64.887  91.215  1.00  0.00           N  
ATOM    802  CA  ARG A  50      58.951  63.824  91.913  1.00  0.00           C  
ATOM    803  C   ARG A  50      57.847  63.229  91.055  1.00  0.00           C  
ATOM    804  O   ARG A  50      57.659  62.013  91.024  1.00  0.00           O  
ATOM    805  CB  ARG A  50      58.351  64.349  93.209  1.00  0.00           C  
ATOM    806  CG  ARG A  50      59.366  64.763  94.263  1.00  0.00           C  
ATOM    807  CD  ARG A  50      58.707  65.316  95.474  1.00  0.00           C  
ATOM    808  NE  ARG A  50      59.675  65.793  96.448  1.00  0.00           N  
ATOM    809  CZ  ARG A  50      59.357  66.404  97.606  1.00  0.00           C  
ATOM    810  NH1 ARG A  50      58.097  66.604  97.919  1.00  0.00           N1+
ATOM    811  NH2 ARG A  50      60.313  66.801  98.428  1.00  0.00           N  
ATOM    812  H   ARG A  50      59.542  65.842  91.522  1.00  0.00           H  
ATOM    813  HA  ARG A  50      59.662  63.034  92.155  1.00  0.00           H  
ATOM    814 1HB  ARG A  50      57.726  65.214  92.997  1.00  0.00           H  
ATOM    815 2HB  ARG A  50      57.712  63.583  93.651  1.00  0.00           H  
ATOM    816 1HG  ARG A  50      59.957  63.896  94.559  1.00  0.00           H  
ATOM    817 2HG  ARG A  50      60.026  65.528  93.852  1.00  0.00           H  
ATOM    818 1HD  ARG A  50      58.068  66.152  95.190  1.00  0.00           H  
ATOM    819 2HD  ARG A  50      58.103  64.541  95.944  1.00  0.00           H  
ATOM    820  HE  ARG A  50      60.655  65.656  96.242  1.00  0.00           H  
ATOM    821 1HH1 ARG A  50      57.366  66.301  97.291  1.00  0.00           H  
ATOM    822 2HH1 ARG A  50      57.858  67.062  98.787  1.00  0.00           H  
ATOM    823 1HH2 ARG A  50      61.283  66.647  98.187  1.00  0.00           H  
ATOM    824 2HH2 ARG A  50      60.075  67.259  99.295  1.00  0.00           H  
ATOM    825  N   LYS A  51      57.107  64.084  90.349  1.00  0.00           N  
ATOM    826  CA  LYS A  51      56.048  63.599  89.476  1.00  0.00           C  
ATOM    827  C   LYS A  51      56.613  62.720  88.371  1.00  0.00           C  
ATOM    828  O   LYS A  51      56.104  61.631  88.109  1.00  0.00           O  
ATOM    829  CB  LYS A  51      55.271  64.771  88.874  1.00  0.00           C  
ATOM    830  CG  LYS A  51      54.138  64.360  87.941  1.00  0.00           C  
ATOM    831  CD  LYS A  51      53.396  65.577  87.408  1.00  0.00           C  
ATOM    832  CE  LYS A  51      52.303  65.173  86.428  1.00  0.00           C  
ATOM    833  NZ  LYS A  51      51.574  66.352  85.890  1.00  0.00           N1+
ATOM    834  H   LYS A  51      57.275  65.077  90.414  1.00  0.00           H  
ATOM    835  HA  LYS A  51      55.360  62.993  90.069  1.00  0.00           H  
ATOM    836 1HB  LYS A  51      54.844  65.375  89.674  1.00  0.00           H  
ATOM    837 2HB  LYS A  51      55.953  65.409  88.311  1.00  0.00           H  
ATOM    838 1HG  LYS A  51      54.544  63.795  87.102  1.00  0.00           H  
ATOM    839 2HG  LYS A  51      53.437  63.725  88.479  1.00  0.00           H  
ATOM    840 1HD  LYS A  51      52.945  66.121  88.237  1.00  0.00           H  
ATOM    841 2HD  LYS A  51      54.097  66.238  86.899  1.00  0.00           H  
ATOM    842 1HE  LYS A  51      52.743  64.623  85.598  1.00  0.00           H  
ATOM    843 2HE  LYS A  51      51.589  64.519  86.929  1.00  0.00           H  
ATOM    844 1HZ  LYS A  51      50.858  66.043  85.247  1.00  0.00           H  
ATOM    845 2HZ  LYS A  51      51.145  66.861  86.651  1.00  0.00           H  
ATOM    846 3HZ  LYS A  51      52.222  66.958  85.406  1.00  0.00           H  
ATOM    847  N   ALA A  52      57.669  63.194  87.723  1.00  0.00           N  
ATOM    848  CA  ALA A  52      58.262  62.485  86.603  1.00  0.00           C  
ATOM    849  C   ALA A  52      58.816  61.135  87.043  1.00  0.00           C  
ATOM    850  O   ALA A  52      58.681  60.136  86.337  1.00  0.00           O  
ATOM    851  CB  ALA A  52      59.355  63.326  85.961  1.00  0.00           C  
ATOM    852  H   ALA A  52      58.073  64.074  88.018  1.00  0.00           H  
ATOM    853  HA  ALA A  52      57.479  62.302  85.866  1.00  0.00           H  
ATOM    854 1HB  ALA A  52      59.788  62.782  85.122  1.00  0.00           H  
ATOM    855 2HB  ALA A  52      58.929  64.265  85.603  1.00  0.00           H  
ATOM    856 3HB  ALA A  52      60.130  63.537  86.696  1.00  0.00           H  
ATOM    857  N   ARG A  53      59.449  61.090  88.217  1.00  0.00           N  
ATOM    858  CA  ARG A  53      60.020  59.837  88.695  1.00  0.00           C  
ATOM    859  C   ARG A  53      58.928  58.821  89.011  1.00  0.00           C  
ATOM    860  O   ARG A  53      59.067  57.633  88.717  1.00  0.00           O  
ATOM    861  CB  ARG A  53      60.865  60.074  89.936  1.00  0.00           C  
ATOM    862  CG  ARG A  53      61.608  58.850  90.448  1.00  0.00           C  
ATOM    863  CD  ARG A  53      62.472  59.178  91.612  1.00  0.00           C  
ATOM    864  NE  ARG A  53      63.205  58.017  92.087  1.00  0.00           N  
ATOM    865  CZ  ARG A  53      62.721  57.110  92.958  1.00  0.00           C  
ATOM    866  NH1 ARG A  53      61.505  57.243  93.438  1.00  0.00           N1+
ATOM    867  NH2 ARG A  53      63.470  56.085  93.330  1.00  0.00           N  
ATOM    868  H   ARG A  53      59.539  61.920  88.784  1.00  0.00           H  
ATOM    869  HA  ARG A  53      60.659  59.427  87.912  1.00  0.00           H  
ATOM    870 1HB  ARG A  53      61.606  60.847  89.731  1.00  0.00           H  
ATOM    871 2HB  ARG A  53      60.231  60.436  90.745  1.00  0.00           H  
ATOM    872 1HG  ARG A  53      60.889  58.091  90.757  1.00  0.00           H  
ATOM    873 2HG  ARG A  53      62.240  58.450  89.655  1.00  0.00           H  
ATOM    874 1HD  ARG A  53      63.192  59.942  91.326  1.00  0.00           H  
ATOM    875 2HD  ARG A  53      61.855  59.549  92.429  1.00  0.00           H  
ATOM    876  HE  ARG A  53      64.145  57.880  91.740  1.00  0.00           H  
ATOM    877 1HH1 ARG A  53      60.933  58.025  93.153  1.00  0.00           H  
ATOM    878 2HH1 ARG A  53      61.142  56.563  94.090  1.00  0.00           H  
ATOM    879 1HH2 ARG A  53      64.405  55.982  92.959  1.00  0.00           H  
ATOM    880 2HH2 ARG A  53      63.106  55.404  93.981  1.00  0.00           H  
ATOM    881  N   LYS A  54      57.833  59.284  89.615  1.00  0.00           N  
ATOM    882  CA  LYS A  54      56.713  58.408  89.943  1.00  0.00           C  
ATOM    883  C   LYS A  54      56.064  57.851  88.679  1.00  0.00           C  
ATOM    884  O   LYS A  54      55.681  56.682  88.630  1.00  0.00           O  
ATOM    885  CB  LYS A  54      55.675  59.155  90.783  1.00  0.00           C  
ATOM    886  CG  LYS A  54      56.102  59.422  92.220  1.00  0.00           C  
ATOM    887  CD  LYS A  54      55.033  60.191  92.981  1.00  0.00           C  
ATOM    888  CE  LYS A  54      55.462  60.467  94.414  1.00  0.00           C  
ATOM    889  NZ  LYS A  54      54.437  61.243  95.163  1.00  0.00           N1+
ATOM    890  H   LYS A  54      57.776  60.264  89.854  1.00  0.00           H  
ATOM    891  HA  LYS A  54      57.090  57.565  90.524  1.00  0.00           H  
ATOM    892 1HB  LYS A  54      55.451  60.115  90.316  1.00  0.00           H  
ATOM    893 2HB  LYS A  54      54.748  58.580  90.812  1.00  0.00           H  
ATOM    894 1HG  LYS A  54      56.288  58.475  92.727  1.00  0.00           H  
ATOM    895 2HG  LYS A  54      57.026  60.002  92.221  1.00  0.00           H  
ATOM    896 1HD  LYS A  54      54.842  61.142  92.480  1.00  0.00           H  
ATOM    897 2HD  LYS A  54      54.109  59.614  92.993  1.00  0.00           H  
ATOM    898 1HE  LYS A  54      55.634  59.522  94.930  1.00  0.00           H  
ATOM    899 2HE  LYS A  54      56.396  61.029  94.413  1.00  0.00           H  
ATOM    900 1HZ  LYS A  54      54.760  61.405  96.107  1.00  0.00           H  
ATOM    901 2HZ  LYS A  54      54.284  62.129  94.704  1.00  0.00           H  
ATOM    902 3HZ  LYS A  54      53.572  60.724  95.187  1.00  0.00           H  
ATOM    903  N   GLU A  55      55.941  58.694  87.653  1.00  0.00           N  
ATOM    904  CA  GLU A  55      55.418  58.260  86.360  1.00  0.00           C  
ATOM    905  C   GLU A  55      56.390  57.312  85.664  1.00  0.00           C  
ATOM    906  O   GLU A  55      55.978  56.380  84.974  1.00  0.00           O  
ATOM    907  CB  GLU A  55      55.140  59.470  85.465  1.00  0.00           C  
ATOM    908  CG  GLU A  55      53.957  60.319  85.905  1.00  0.00           C  
ATOM    909  CD  GLU A  55      53.733  61.514  85.020  1.00  0.00           C  
ATOM    910  OE1 GLU A  55      54.543  61.750  84.157  1.00  0.00           O  
ATOM    911  OE2 GLU A  55      52.750  62.192  85.210  1.00  0.00           O1-
ATOM    912  H   GLU A  55      56.216  59.657  87.775  1.00  0.00           H  
ATOM    913  HA  GLU A  55      54.483  57.725  86.526  1.00  0.00           H  
ATOM    914 1HB  GLU A  55      56.021  60.112  85.437  1.00  0.00           H  
ATOM    915 2HB  GLU A  55      54.949  59.132  84.446  1.00  0.00           H  
ATOM    916 1HG  GLU A  55      53.058  59.702  85.898  1.00  0.00           H  
ATOM    917 2HG  GLU A  55      54.125  60.655  86.927  1.00  0.00           H  
ATOM    918  N   GLY A  56      57.686  57.557  85.850  1.00  0.00           N  
ATOM    919  CA  GLY A  56      58.726  56.762  85.211  1.00  0.00           C  
ATOM    920  C   GLY A  56      59.386  57.518  84.067  1.00  0.00           C  
ATOM    921  O   GLY A  56      60.168  56.951  83.301  1.00  0.00           O  
ATOM    922  H   GLY A  56      57.966  58.336  86.435  1.00  0.00           H  
ATOM    923 1HA  GLY A  56      59.478  56.494  85.953  1.00  0.00           H  
ATOM    924 2HA  GLY A  56      58.297  55.834  84.841  1.00  0.00           H  
ATOM    925  N   ASN A  57      59.081  58.805  83.945  1.00  0.00           N  
ATOM    926  CA  ASN A  57      59.658  59.593  82.874  1.00  0.00           C  
ATOM    927  C   ASN A  57      60.988  60.155  83.335  1.00  0.00           C  
ATOM    928  O   ASN A  57      61.056  61.269  83.855  1.00  0.00           O  
ATOM    929  CB  ASN A  57      58.715  60.700  82.440  1.00  0.00           C  
ATOM    930  CG  ASN A  57      59.165  61.377  81.173  1.00  0.00           C  
ATOM    931  ND2 ASN A  57      58.261  61.526  80.239  1.00  0.00           N  
ATOM    932  OD1 ASN A  57      60.331  61.765  81.042  1.00  0.00           O  
ATOM    933  H   ASN A  57      58.448  59.247  84.595  1.00  0.00           H  
ATOM    934  HA  ASN A  57      59.840  58.937  82.022  1.00  0.00           H  
ATOM    935 1HB  ASN A  57      57.718  60.289  82.283  1.00  0.00           H  
ATOM    936 2HB  ASN A  57      58.642  61.447  83.231  1.00  0.00           H  
ATOM    937 1HD2 ASN A  57      58.503  61.970  79.376  1.00  0.00           H  
ATOM    938 2HD2 ASN A  57      57.328  61.196  80.388  1.00  0.00           H  
ATOM    939  N   LEU A  58      62.032  59.367  83.135  1.00  0.00           N  
ATOM    940  CA  LEU A  58      63.347  59.707  83.644  1.00  0.00           C  
ATOM    941  C   LEU A  58      63.904  60.961  82.984  1.00  0.00           C  
ATOM    942  O   LEU A  58      64.630  61.732  83.609  1.00  0.00           O  
ATOM    943  CB  LEU A  58      64.313  58.536  83.423  1.00  0.00           C  
ATOM    944  CG  LEU A  58      64.398  57.517  84.566  1.00  0.00           C  
ATOM    945  CD1 LEU A  58      63.023  56.905  84.804  1.00  0.00           C  
ATOM    946  CD2 LEU A  58      65.420  56.446  84.217  1.00  0.00           C  
ATOM    947  H   LEU A  58      61.911  58.509  82.616  1.00  0.00           H  
ATOM    948  HA  LEU A  58      63.267  59.896  84.714  1.00  0.00           H  
ATOM    949 1HB  LEU A  58      64.010  58.001  82.524  1.00  0.00           H  
ATOM    950 2HB  LEU A  58      65.314  58.937  83.261  1.00  0.00           H  
ATOM    951  HG  LEU A  58      64.700  58.023  85.483  1.00  0.00           H  
ATOM    952 1HD1 LEU A  58      63.084  56.181  85.617  1.00  0.00           H  
ATOM    953 2HD1 LEU A  58      62.317  57.690  85.071  1.00  0.00           H  
ATOM    954 3HD1 LEU A  58      62.687  56.404  83.897  1.00  0.00           H  
ATOM    955 1HD2 LEU A  58      65.482  55.722  85.031  1.00  0.00           H  
ATOM    956 2HD2 LEU A  58      65.118  55.938  83.301  1.00  0.00           H  
ATOM    957 3HD2 LEU A  58      66.396  56.909  84.070  1.00  0.00           H  
ATOM    958  N   GLU A  59      63.569  61.177  81.715  1.00  0.00           N  
ATOM    959  CA  GLU A  59      64.105  62.335  81.011  1.00  0.00           C  
ATOM    960  C   GLU A  59      63.629  63.619  81.687  1.00  0.00           C  
ATOM    961  O   GLU A  59      64.418  64.529  81.936  1.00  0.00           O  
ATOM    962  CB  GLU A  59      63.675  62.318  79.542  1.00  0.00           C  
ATOM    963  CG  GLU A  59      64.227  63.471  78.715  1.00  0.00           C  
ATOM    964  CD  GLU A  59      63.832  63.393  77.267  1.00  0.00           C  
ATOM    965  OE1 GLU A  59      63.164  62.456  76.902  1.00  0.00           O  
ATOM    966  OE2 GLU A  59      64.199  64.273  76.523  1.00  0.00           O1-
ATOM    967  H   GLU A  59      62.947  60.550  81.228  1.00  0.00           H  
ATOM    968  HA  GLU A  59      65.192  62.294  81.059  1.00  0.00           H  
ATOM    969 1HB  GLU A  59      64.001  61.387  79.078  1.00  0.00           H  
ATOM    970 2HB  GLU A  59      62.588  62.353  79.480  1.00  0.00           H  
ATOM    971 1HG  GLU A  59      63.862  64.410  79.129  1.00  0.00           H  
ATOM    972 2HG  GLU A  59      65.314  63.471  78.790  1.00  0.00           H  
ATOM    973  N   LEU A  60      62.328  63.686  81.985  1.00  0.00           N  
ATOM    974  CA  LEU A  60      61.770  64.866  82.634  1.00  0.00           C  
ATOM    975  C   LEU A  60      62.313  65.007  84.042  1.00  0.00           C  
ATOM    976  O   LEU A  60      62.565  66.117  84.512  1.00  0.00           O  
ATOM    977  CB  LEU A  60      60.238  64.781  82.673  1.00  0.00           C  
ATOM    978  CG  LEU A  60      59.525  64.981  81.330  1.00  0.00           C  
ATOM    979  CD1 LEU A  60      58.045  64.664  81.489  1.00  0.00           C  
ATOM    980  CD2 LEU A  60      59.730  66.413  80.855  1.00  0.00           C  
ATOM    981  H   LEU A  60      61.720  62.912  81.762  1.00  0.00           H  
ATOM    982  HA  LEU A  60      62.056  65.745  82.059  1.00  0.00           H  
ATOM    983 1HB  LEU A  60      59.955  63.802  83.056  1.00  0.00           H  
ATOM    984 2HB  LEU A  60      59.865  65.538  83.363  1.00  0.00           H  
ATOM    985  HG  LEU A  60      59.936  64.292  80.593  1.00  0.00           H  
ATOM    986 1HD1 LEU A  60      57.537  64.806  80.534  1.00  0.00           H  
ATOM    987 2HD1 LEU A  60      57.927  63.630  81.810  1.00  0.00           H  
ATOM    988 3HD1 LEU A  60      57.608  65.329  82.233  1.00  0.00           H  
ATOM    989 1HD2 LEU A  60      59.224  66.554  79.900  1.00  0.00           H  
ATOM    990 2HD2 LEU A  60      59.317  67.103  81.591  1.00  0.00           H  
ATOM    991 3HD2 LEU A  60      60.796  66.606  80.734  1.00  0.00           H  
ATOM    992  N   ALA A  61      62.497  63.880  84.727  1.00  0.00           N  
ATOM    993  CA  ALA A  61      63.028  63.923  86.077  1.00  0.00           C  
ATOM    994  C   ALA A  61      64.425  64.517  86.095  1.00  0.00           C  
ATOM    995  O   ALA A  61      64.754  65.324  86.964  1.00  0.00           O  
ATOM    996  CB  ALA A  61      63.037  62.529  86.688  1.00  0.00           C  
ATOM    997  H   ALA A  61      62.271  62.986  84.316  1.00  0.00           H  
ATOM    998  HA  ALA A  61      62.382  64.566  86.674  1.00  0.00           H  
ATOM    999 1HB  ALA A  61      63.438  62.577  87.700  1.00  0.00           H  
ATOM   1000 2HB  ALA A  61      62.020  62.139  86.720  1.00  0.00           H  
ATOM   1001 3HB  ALA A  61      63.659  61.870  86.083  1.00  0.00           H  
ATOM   1002  N   LEU A  62      65.262  64.123  85.137  1.00  0.00           N  
ATOM   1003  CA  LEU A  62      66.618  64.651  85.090  1.00  0.00           C  
ATOM   1004  C   LEU A  62      66.634  66.126  84.747  1.00  0.00           C  
ATOM   1005  O   LEU A  62      67.430  66.891  85.289  1.00  0.00           O  
ATOM   1006  CB  LEU A  62      67.451  63.876  84.062  1.00  0.00           C  
ATOM   1007  CG  LEU A  62      67.776  62.423  84.428  1.00  0.00           C  
ATOM   1008  CD1 LEU A  62      68.487  61.750  83.261  1.00  0.00           C  
ATOM   1009  CD2 LEU A  62      68.636  62.393  85.683  1.00  0.00           C  
ATOM   1010  H   LEU A  62      64.968  63.460  84.434  1.00  0.00           H  
ATOM   1011  HA  LEU A  62      67.071  64.527  86.074  1.00  0.00           H  
ATOM   1012 1HB  LEU A  62      66.914  63.868  83.115  1.00  0.00           H  
ATOM   1013 2HB  LEU A  62      68.397  64.400  83.915  1.00  0.00           H  
ATOM   1014  HG  LEU A  62      66.849  61.878  84.612  1.00  0.00           H  
ATOM   1015 1HD1 LEU A  62      68.716  60.717  83.521  1.00  0.00           H  
ATOM   1016 2HD1 LEU A  62      67.841  61.768  82.382  1.00  0.00           H  
ATOM   1017 3HD1 LEU A  62      69.411  62.284  83.044  1.00  0.00           H  
ATOM   1018 1HD2 LEU A  62      68.865  61.359  85.943  1.00  0.00           H  
ATOM   1019 2HD2 LEU A  62      69.563  62.936  85.501  1.00  0.00           H  
ATOM   1020 3HD2 LEU A  62      68.095  62.863  86.505  1.00  0.00           H  
ATOM   1021  N   LYS A  63      65.756  66.546  83.843  1.00  0.00           N  
ATOM   1022  CA  LYS A  63      65.679  67.957  83.497  1.00  0.00           C  
ATOM   1023  C   LYS A  63      65.269  68.766  84.727  1.00  0.00           C  
ATOM   1024  O   LYS A  63      65.819  69.836  84.987  1.00  0.00           O  
ATOM   1025  CB  LYS A  63      64.689  68.179  82.352  1.00  0.00           C  
ATOM   1026  CG  LYS A  63      65.186  67.707  80.991  1.00  0.00           C  
ATOM   1027  CD  LYS A  63      64.132  67.917  79.915  1.00  0.00           C  
ATOM   1028  CE  LYS A  63      64.628  67.450  78.555  1.00  0.00           C  
ATOM   1029  NZ  LYS A  63      63.586  67.595  77.503  1.00  0.00           N1+
ATOM   1030  H   LYS A  63      65.137  65.893  83.386  1.00  0.00           H  
ATOM   1031  HA  LYS A  63      66.666  68.290  83.177  1.00  0.00           H  
ATOM   1032 1HB  LYS A  63      63.757  67.657  82.568  1.00  0.00           H  
ATOM   1033 2HB  LYS A  63      64.459  69.242  82.272  1.00  0.00           H  
ATOM   1034 1HG  LYS A  63      66.087  68.259  80.721  1.00  0.00           H  
ATOM   1035 2HG  LYS A  63      65.433  66.647  81.043  1.00  0.00           H  
ATOM   1036 1HD  LYS A  63      63.230  67.362  80.175  1.00  0.00           H  
ATOM   1037 2HD  LYS A  63      63.880  68.976  79.855  1.00  0.00           H  
ATOM   1038 1HE  LYS A  63      65.502  68.032  78.266  1.00  0.00           H  
ATOM   1039 2HE  LYS A  63      64.921  66.402  78.615  1.00  0.00           H  
ATOM   1040 1HZ  LYS A  63      63.954  67.274  76.618  1.00  0.00           H  
ATOM   1041 2HZ  LYS A  63      62.776  67.043  77.750  1.00  0.00           H  
ATOM   1042 3HZ  LYS A  63      63.321  68.567  77.424  1.00  0.00           H  
ATOM   1043  N   ALA A  64      64.299  68.249  85.482  1.00  0.00           N  
ATOM   1044  CA  ALA A  64      63.850  68.910  86.699  1.00  0.00           C  
ATOM   1045  C   ALA A  64      64.970  68.964  87.736  1.00  0.00           C  
ATOM   1046  O   ALA A  64      65.134  69.964  88.435  1.00  0.00           O  
ATOM   1047  CB  ALA A  64      62.630  68.199  87.267  1.00  0.00           C  
ATOM   1048  H   ALA A  64      63.864  67.380  85.205  1.00  0.00           H  
ATOM   1049  HA  ALA A  64      63.575  69.934  86.446  1.00  0.00           H  
ATOM   1050 1HB  ALA A  64      62.306  68.705  88.177  1.00  0.00           H  
ATOM   1051 2HB  ALA A  64      61.824  68.218  86.535  1.00  0.00           H  
ATOM   1052 3HB  ALA A  64      62.887  67.166  87.499  1.00  0.00           H  
ATOM   1053  N   LEU A  65      65.742  67.886  87.834  1.00  0.00           N  
ATOM   1054  CA  LEU A  65      66.852  67.837  88.776  1.00  0.00           C  
ATOM   1055  C   LEU A  65      67.937  68.841  88.396  1.00  0.00           C  
ATOM   1056  O   LEU A  65      68.534  69.481  89.261  1.00  0.00           O  
ATOM   1057  CB  LEU A  65      67.448  66.424  88.822  1.00  0.00           C  
ATOM   1058  CG  LEU A  65      66.592  65.364  89.527  1.00  0.00           C  
ATOM   1059  CD1 LEU A  65      67.169  63.982  89.259  1.00  0.00           C  
ATOM   1060  CD2 LEU A  65      66.547  65.658  91.019  1.00  0.00           C  
ATOM   1061  H   LEU A  65      65.559  67.084  87.247  1.00  0.00           H  
ATOM   1062  HA  LEU A  65      66.477  68.092  89.766  1.00  0.00           H  
ATOM   1063 1HB  LEU A  65      67.618  66.085  87.802  1.00  0.00           H  
ATOM   1064 2HB  LEU A  65      68.408  66.468  89.333  1.00  0.00           H  
ATOM   1065  HG  LEU A  65      65.579  65.387  89.124  1.00  0.00           H  
ATOM   1066 1HD1 LEU A  65      66.561  63.229  89.760  1.00  0.00           H  
ATOM   1067 2HD1 LEU A  65      67.170  63.791  88.185  1.00  0.00           H  
ATOM   1068 3HD1 LEU A  65      68.190  63.934  89.637  1.00  0.00           H  
ATOM   1069 1HD2 LEU A  65      65.938  64.905  91.521  1.00  0.00           H  
ATOM   1070 2HD2 LEU A  65      67.559  65.636  91.425  1.00  0.00           H  
ATOM   1071 3HD2 LEU A  65      66.112  66.644  91.183  1.00  0.00           H  
ATOM   1072  N   GLU A  66      68.196  68.986  87.098  1.00  0.00           N  
ATOM   1073  CA  GLU A  66      69.174  69.959  86.622  1.00  0.00           C  
ATOM   1074  C   GLU A  66      68.763  71.373  87.025  1.00  0.00           C  
ATOM   1075  O   GLU A  66      69.607  72.198  87.377  1.00  0.00           O  
ATOM   1076  CB  GLU A  66      69.324  69.869  85.103  1.00  0.00           C  
ATOM   1077  CG  GLU A  66      70.383  70.794  84.520  1.00  0.00           C  
ATOM   1078  CD  GLU A  66      70.547  70.634  83.035  1.00  0.00           C  
ATOM   1079  OE1 GLU A  66      70.863  69.551  82.604  1.00  0.00           O  
ATOM   1080  OE2 GLU A  66      70.355  71.596  82.329  1.00  0.00           O1-
ATOM   1081  H   GLU A  66      67.707  68.411  86.426  1.00  0.00           H  
ATOM   1082  HA  GLU A  66      70.136  69.736  87.083  1.00  0.00           H  
ATOM   1083 1HB  GLU A  66      69.582  68.848  84.822  1.00  0.00           H  
ATOM   1084 2HB  GLU A  66      68.373  70.110  84.628  1.00  0.00           H  
ATOM   1085 1HG  GLU A  66      70.108  71.827  84.735  1.00  0.00           H  
ATOM   1086 2HG  GLU A  66      71.334  70.593  85.010  1.00  0.00           H  
ATOM   1087  N   ILE A  67      67.462  71.654  86.972  1.00  0.00           N  
ATOM   1088  CA  ILE A  67      66.934  72.967  87.331  1.00  0.00           C  
ATOM   1089  C   ILE A  67      67.140  73.273  88.803  1.00  0.00           C  
ATOM   1090  O   ILE A  67      67.477  74.397  89.172  1.00  0.00           O  
ATOM   1091  CB  ILE A  67      65.435  73.065  86.997  1.00  0.00           C  
ATOM   1092  CG1 ILE A  67      65.224  73.059  85.480  1.00  0.00           C  
ATOM   1093  CG2 ILE A  67      64.833  74.319  87.615  1.00  0.00           C  
ATOM   1094  CD1 ILE A  67      63.784  72.854  85.066  1.00  0.00           C  
ATOM   1095  H   ILE A  67      66.821  70.932  86.673  1.00  0.00           H  
ATOM   1096  HA  ILE A  67      67.466  73.723  86.754  1.00  0.00           H  
ATOM   1097  HB  ILE A  67      64.915  72.192  87.391  1.00  0.00           H  
ATOM   1098 1HG1 ILE A  67      65.568  74.002  85.060  1.00  0.00           H  
ATOM   1099 2HG1 ILE A  67      65.821  72.264  85.034  1.00  0.00           H  
ATOM   1100 1HG2 ILE A  67      63.773  74.373  87.368  1.00  0.00           H  
ATOM   1101 2HG2 ILE A  67      64.953  74.284  88.697  1.00  0.00           H  
ATOM   1102 3HG2 ILE A  67      65.343  75.199  87.222  1.00  0.00           H  
ATOM   1103 1HD1 ILE A  67      63.715  72.861  83.977  1.00  0.00           H  
ATOM   1104 2HD1 ILE A  67      63.427  71.897  85.446  1.00  0.00           H  
ATOM   1105 3HD1 ILE A  67      63.170  73.657  85.472  1.00  0.00           H  
ATOM   1106  N   LEU A  68      66.940  72.275  89.660  1.00  0.00           N  
ATOM   1107  CA  LEU A  68      67.171  72.475  91.089  1.00  0.00           C  
ATOM   1108  C   LEU A  68      68.599  72.952  91.297  1.00  0.00           C  
ATOM   1109  O   LEU A  68      68.861  73.804  92.145  1.00  0.00           O  
ATOM   1110  CB  LEU A  68      66.926  71.175  91.868  1.00  0.00           C  
ATOM   1111  CG  LEU A  68      65.465  70.718  91.957  1.00  0.00           C  
ATOM   1112  CD1 LEU A  68      65.416  69.258  92.387  1.00  0.00           C  
ATOM   1113  CD2 LEU A  68      64.715  71.604  92.939  1.00  0.00           C  
ATOM   1114  H   LEU A  68      66.629  71.373  89.333  1.00  0.00           H  
ATOM   1115  HA  LEU A  68      66.478  73.234  91.447  1.00  0.00           H  
ATOM   1116 1HB  LEU A  68      67.497  70.376  91.397  1.00  0.00           H  
ATOM   1117 2HB  LEU A  68      67.296  71.305  92.885  1.00  0.00           H  
ATOM   1118  HG  LEU A  68      65.001  70.791  90.974  1.00  0.00           H  
ATOM   1119 1HD1 LEU A  68      64.377  68.933  92.450  1.00  0.00           H  
ATOM   1120 2HD1 LEU A  68      65.944  68.645  91.656  1.00  0.00           H  
ATOM   1121 3HD1 LEU A  68      65.889  69.150  93.362  1.00  0.00           H  
ATOM   1122 1HD2 LEU A  68      63.676  71.280  93.003  1.00  0.00           H  
ATOM   1123 2HD2 LEU A  68      65.178  71.530  93.924  1.00  0.00           H  
ATOM   1124 3HD2 LEU A  68      64.751  72.638  92.597  1.00  0.00           H  
ATOM   1125  N   VAL A  69      69.504  72.385  90.512  1.00  0.00           N  
ATOM   1126  CA  VAL A  69      70.917  72.717  90.589  1.00  0.00           C  
ATOM   1127  C   VAL A  69      71.191  74.108  90.033  1.00  0.00           C  
ATOM   1128  O   VAL A  69      71.943  74.886  90.623  1.00  0.00           O  
ATOM   1129  CB  VAL A  69      71.749  71.681  89.812  1.00  0.00           C  
ATOM   1130  CG1 VAL A  69      73.225  72.051  89.843  1.00  0.00           C  
ATOM   1131  CG2 VAL A  69      71.528  70.294  90.395  1.00  0.00           C  
ATOM   1132  H   VAL A  69      69.196  71.700  89.837  1.00  0.00           H  
ATOM   1133  HA  VAL A  69      71.220  72.693  91.637  1.00  0.00           H  
ATOM   1134  HB  VAL A  69      71.439  71.691  88.766  1.00  0.00           H  
ATOM   1135 1HG1 VAL A  69      73.798  71.309  89.288  1.00  0.00           H  
ATOM   1136 2HG1 VAL A  69      73.365  73.032  89.389  1.00  0.00           H  
ATOM   1137 3HG1 VAL A  69      73.571  72.077  90.876  1.00  0.00           H  
ATOM   1138 1HG2 VAL A  69      72.119  69.567  89.839  1.00  0.00           H  
ATOM   1139 2HG2 VAL A  69      71.834  70.287  91.440  1.00  0.00           H  
ATOM   1140 3HG2 VAL A  69      70.472  70.033  90.323  1.00  0.00           H  
ATOM   1141  N   ARG A  70      70.585  74.432  88.894  1.00  0.00           N  
ATOM   1142  CA  ARG A  70      70.739  75.761  88.317  1.00  0.00           C  
ATOM   1143  C   ARG A  70      70.181  76.829  89.253  1.00  0.00           C  
ATOM   1144  O   ARG A  70      70.754  77.910  89.389  1.00  0.00           O  
ATOM   1145  CB  ARG A  70      70.033  75.846  86.972  1.00  0.00           C  
ATOM   1146  CG  ARG A  70      70.704  75.073  85.847  1.00  0.00           C  
ATOM   1147  CD  ARG A  70      69.968  75.219  84.566  1.00  0.00           C  
ATOM   1148  NE  ARG A  70      70.566  74.426  83.503  1.00  0.00           N  
ATOM   1149  CZ  ARG A  70      71.608  74.821  82.747  1.00  0.00           C  
ATOM   1150  NH1 ARG A  70      72.156  76.000  82.949  1.00  0.00           N1+
ATOM   1151  NH2 ARG A  70      72.081  74.026  81.804  1.00  0.00           N  
ATOM   1152  H   ARG A  70      70.008  73.753  88.419  1.00  0.00           H  
ATOM   1153  HA  ARG A  70      71.801  75.950  88.164  1.00  0.00           H  
ATOM   1154 1HB  ARG A  70      69.017  75.468  87.070  1.00  0.00           H  
ATOM   1155 2HB  ARG A  70      69.965  76.889  86.662  1.00  0.00           H  
ATOM   1156 1HG  ARG A  70      71.718  75.448  85.704  1.00  0.00           H  
ATOM   1157 2HG  ARG A  70      70.740  74.014  86.104  1.00  0.00           H  
ATOM   1158 1HD  ARG A  70      68.938  74.889  84.698  1.00  0.00           H  
ATOM   1159 2HD  ARG A  70      69.976  76.263  84.256  1.00  0.00           H  
ATOM   1160  HE  ARG A  70      70.171  73.513  83.319  1.00  0.00           H  
ATOM   1161 1HH1 ARG A  70      71.795  76.608  83.670  1.00  0.00           H  
ATOM   1162 2HH1 ARG A  70      72.939  76.297  82.382  1.00  0.00           H  
ATOM   1163 1HH2 ARG A  70      71.660  73.120  81.650  1.00  0.00           H  
ATOM   1164 2HH2 ARG A  70      72.862  74.323  81.239  1.00  0.00           H  
ATOM   1165  N   ALA A  71      69.058  76.527  89.902  1.00  0.00           N  
ATOM   1166  CA  ALA A  71      68.482  77.439  90.876  1.00  0.00           C  
ATOM   1167  C   ALA A  71      69.417  77.578  92.069  1.00  0.00           C  
ATOM   1168  O   ALA A  71      69.608  78.674  92.596  1.00  0.00           O  
ATOM   1169  CB  ALA A  71      67.109  76.954  91.321  1.00  0.00           C  
ATOM   1170  H   ALA A  71      68.595  75.649  89.716  1.00  0.00           H  
ATOM   1171  HA  ALA A  71      68.375  78.415  90.404  1.00  0.00           H  
ATOM   1172 1HB  ALA A  71      66.701  77.647  92.058  1.00  0.00           H  
ATOM   1173 2HB  ALA A  71      66.444  76.907  90.458  1.00  0.00           H  
ATOM   1174 3HB  ALA A  71      67.199  75.964  91.764  1.00  0.00           H  
ATOM   1175  N   ALA A  72      70.006  76.456  92.496  1.00  0.00           N  
ATOM   1176  CA  ALA A  72      70.991  76.458  93.571  1.00  0.00           C  
ATOM   1177  C   ALA A  72      72.222  77.263  93.177  1.00  0.00           C  
ATOM   1178  O   ALA A  72      72.829  77.936  94.010  1.00  0.00           O  
ATOM   1179  CB  ALA A  72      71.384  75.034  93.937  1.00  0.00           C  
ATOM   1180  H   ALA A  72      69.757  75.580  92.059  1.00  0.00           H  
ATOM   1181  HA  ALA A  72      70.542  76.934  94.443  1.00  0.00           H  
ATOM   1182 1HB  ALA A  72      72.124  75.055  94.738  1.00  0.00           H  
ATOM   1183 2HB  ALA A  72      70.503  74.488  94.272  1.00  0.00           H  
ATOM   1184 3HB  ALA A  72      71.809  74.538  93.065  1.00  0.00           H  
ATOM   1185  N   HIS A  73      72.592  77.195  91.900  1.00  0.00           N  
ATOM   1186  CA  HIS A  73      73.765  77.910  91.413  1.00  0.00           C  
ATOM   1187  C   HIS A  73      73.591  79.401  91.619  1.00  0.00           C  
ATOM   1188  O   HIS A  73      74.437  80.057  92.226  1.00  0.00           O  
ATOM   1189  CB  HIS A  73      74.014  77.615  89.930  1.00  0.00           C  
ATOM   1190  CG  HIS A  73      75.228  78.291  89.376  1.00  0.00           C  
ATOM   1191  CD2 HIS A  73      75.356  79.341  88.533  1.00  0.00           C  
ATOM   1192  ND1 HIS A  73      76.511  77.891  89.689  1.00  0.00           N  
ATOM   1193  CE1 HIS A  73      77.376  78.666  89.059  1.00  0.00           C  
ATOM   1194  NE2 HIS A  73      76.701  79.554  88.353  1.00  0.00           N  
ATOM   1195  H   HIS A  73      72.052  76.639  91.253  1.00  0.00           H  
ATOM   1196  HA  HIS A  73      74.644  77.591  91.972  1.00  0.00           H  
ATOM   1197 1HB  HIS A  73      74.127  76.539  89.787  1.00  0.00           H  
ATOM   1198 2HB  HIS A  73      73.149  77.932  89.346  1.00  0.00           H  
ATOM   1199  HD2 HIS A  73      74.545  79.913  88.082  1.00  0.00           H  
ATOM   1200  HE1 HIS A  73      78.461  78.586  89.114  1.00  0.00           H  
ATOM   1201  HE2 HIS A  73      77.104  80.275  87.770  1.00  0.00           H  
ATOM   1202  N   VAL A  74      72.485  79.932  91.108  1.00  0.00           N  
ATOM   1203  CA  VAL A  74      72.243  81.362  91.164  1.00  0.00           C  
ATOM   1204  C   VAL A  74      71.935  81.824  92.581  1.00  0.00           C  
ATOM   1205  O   VAL A  74      72.251  82.951  92.961  1.00  0.00           O  
ATOM   1206  CB  VAL A  74      71.069  81.736  90.239  1.00  0.00           C  
ATOM   1207  CG1 VAL A  74      69.747  81.306  90.856  1.00  0.00           C  
ATOM   1208  CG2 VAL A  74      71.078  83.234  89.973  1.00  0.00           C  
ATOM   1209  H   VAL A  74      71.800  79.333  90.671  1.00  0.00           H  
ATOM   1210  HA  VAL A  74      73.138  81.879  90.819  1.00  0.00           H  
ATOM   1211  HB  VAL A  74      71.174  81.198  89.298  1.00  0.00           H  
ATOM   1212 1HG1 VAL A  74      68.928  81.577  90.189  1.00  0.00           H  
ATOM   1213 2HG1 VAL A  74      69.749  80.226  91.005  1.00  0.00           H  
ATOM   1214 3HG1 VAL A  74      69.613  81.804  91.816  1.00  0.00           H  
ATOM   1215 1HG2 VAL A  74      70.246  83.491  89.318  1.00  0.00           H  
ATOM   1216 2HG2 VAL A  74      70.977  83.771  90.915  1.00  0.00           H  
ATOM   1217 3HG2 VAL A  74      72.015  83.512  89.492  1.00  0.00           H  
ATOM   1218  N   LEU A  75      71.315  80.961  93.384  1.00  0.00           N  
ATOM   1219  CA  LEU A  75      71.078  81.296  94.780  1.00  0.00           C  
ATOM   1220  C   LEU A  75      72.397  81.474  95.521  1.00  0.00           C  
ATOM   1221  O   LEU A  75      72.545  82.386  96.335  1.00  0.00           O  
ATOM   1222  CB  LEU A  75      70.243  80.201  95.458  1.00  0.00           C  
ATOM   1223  CG  LEU A  75      68.749  80.193  95.110  1.00  0.00           C  
ATOM   1224  CD1 LEU A  75      68.127  78.881  95.571  1.00  0.00           C  
ATOM   1225  CD2 LEU A  75      68.068  81.383  95.769  1.00  0.00           C  
ATOM   1226  H   LEU A  75      71.003  80.066  93.033  1.00  0.00           H  
ATOM   1227  HA  LEU A  75      70.525  82.234  94.822  1.00  0.00           H  
ATOM   1228 1HB  LEU A  75      70.653  79.231  95.181  1.00  0.00           H  
ATOM   1229 2HB  LEU A  75      70.331  80.315  96.537  1.00  0.00           H  
ATOM   1230  HG  LEU A  75      68.627  80.259  94.029  1.00  0.00           H  
ATOM   1231 1HD1 LEU A  75      67.065  78.876  95.324  1.00  0.00           H  
ATOM   1232 2HD1 LEU A  75      68.620  78.049  95.069  1.00  0.00           H  
ATOM   1233 3HD1 LEU A  75      68.250  78.781  96.649  1.00  0.00           H  
ATOM   1234 1HD2 LEU A  75      67.006  81.377  95.521  1.00  0.00           H  
ATOM   1235 2HD2 LEU A  75      68.188  81.318  96.851  1.00  0.00           H  
ATOM   1236 3HD2 LEU A  75      68.519  82.306  95.409  1.00  0.00           H  
ATOM   1237  N   ALA A  76      73.366  80.603  95.243  1.00  0.00           N  
ATOM   1238  CA  ALA A  76      74.691  80.728  95.838  1.00  0.00           C  
ATOM   1239  C   ALA A  76      75.381  82.011  95.374  1.00  0.00           C  
ATOM   1240  O   ALA A  76      76.051  82.685  96.157  1.00  0.00           O  
ATOM   1241  CB  ALA A  76      75.541  79.514  95.496  1.00  0.00           C  
ATOM   1242  H   ALA A  76      73.182  79.839  94.608  1.00  0.00           H  
ATOM   1243  HA  ALA A  76      74.572  80.784  96.920  1.00  0.00           H  
ATOM   1244 1HB  ALA A  76      76.529  79.622  95.949  1.00  0.00           H  
ATOM   1245 2HB  ALA A  76      75.062  78.614  95.884  1.00  0.00           H  
ATOM   1246 3HB  ALA A  76      75.645  79.434  94.416  1.00  0.00           H  
ATOM   1247  N   GLU A  77      75.217  82.352  94.093  1.00  0.00           N  
ATOM   1248  CA  GLU A  77      75.796  83.578  93.545  1.00  0.00           C  
ATOM   1249  C   GLU A  77      75.198  84.823  94.190  1.00  0.00           C  
ATOM   1250  O   GLU A  77      75.909  85.784  94.485  1.00  0.00           O  
ATOM   1251  CB  GLU A  77      75.589  83.632  92.030  1.00  0.00           C  
ATOM   1252  CG  GLU A  77      76.435  82.641  91.243  1.00  0.00           C  
ATOM   1253  CD  GLU A  77      76.163  82.683  89.766  1.00  0.00           C  
ATOM   1254  OE1 GLU A  77      75.044  82.941  89.393  1.00  0.00           O  
ATOM   1255  OE2 GLU A  77      77.078  82.459  89.006  1.00  0.00           O1-
ATOM   1256  H   GLU A  77      74.681  81.748  93.487  1.00  0.00           H  
ATOM   1257  HA  GLU A  77      76.868  83.576  93.751  1.00  0.00           H  
ATOM   1258 1HB  GLU A  77      74.542  83.435  91.800  1.00  0.00           H  
ATOM   1259 2HB  GLU A  77      75.821  84.633  91.666  1.00  0.00           H  
ATOM   1260 1HG  GLU A  77      77.488  82.862  91.414  1.00  0.00           H  
ATOM   1261 2HG  GLU A  77      76.237  81.635  91.615  1.00  0.00           H  
ATOM   1262  N   ILE A  78      73.887  84.800  94.406  1.00  0.00           N  
ATOM   1263  CA  ILE A  78      73.200  85.913  95.047  1.00  0.00           C  
ATOM   1264  C   ILE A  78      73.622  86.019  96.501  1.00  0.00           C  
ATOM   1265  O   ILE A  78      74.001  87.092  96.971  1.00  0.00           O  
ATOM   1266  CB  ILE A  78      71.673  85.751  94.958  1.00  0.00           C  
ATOM   1267  CG1 ILE A  78      71.208  85.848  93.503  1.00  0.00           C  
ATOM   1268  CG2 ILE A  78      70.976  86.795  95.816  1.00  0.00           C  
ATOM   1269  CD1 ILE A  78      69.882  85.173  93.238  1.00  0.00           C  
ATOM   1270  H   ILE A  78      73.354  83.992  94.119  1.00  0.00           H  
ATOM   1271  HA  ILE A  78      73.479  86.832  94.534  1.00  0.00           H  
ATOM   1272  HB  ILE A  78      71.391  84.758  95.313  1.00  0.00           H  
ATOM   1273 1HG1 ILE A  78      71.119  86.897  93.221  1.00  0.00           H  
ATOM   1274 2HG1 ILE A  78      71.955  85.397  92.851  1.00  0.00           H  
ATOM   1275 1HG2 ILE A  78      69.897  86.667  95.741  1.00  0.00           H  
ATOM   1276 2HG2 ILE A  78      71.285  86.680  96.854  1.00  0.00           H  
ATOM   1277 3HG2 ILE A  78      71.247  87.792  95.466  1.00  0.00           H  
ATOM   1278 1HD1 ILE A  78      69.620  85.285  92.186  1.00  0.00           H  
ATOM   1279 2HD1 ILE A  78      69.959  84.113  93.483  1.00  0.00           H  
ATOM   1280 3HD1 ILE A  78      69.111  85.632  93.854  1.00  0.00           H  
ATOM   1281  N   ALA A  79      73.546  84.892  97.195  1.00  0.00           N  
ATOM   1282  CA  ALA A  79      73.791  84.821  98.622  1.00  0.00           C  
ATOM   1283  C   ALA A  79      75.229  85.147  98.999  1.00  0.00           C  
ATOM   1284  O   ALA A  79      75.484  85.789 100.018  1.00  0.00           O  
ATOM   1285  CB  ALA A  79      73.418  83.438  99.138  1.00  0.00           C  
ATOM   1286  H   ALA A  79      73.305  84.048  96.695  1.00  0.00           H  
ATOM   1287  HA  ALA A  79      73.159  85.563  99.111  1.00  0.00           H  
ATOM   1288 1HB  ALA A  79      73.584  83.394 100.214  1.00  0.00           H  
ATOM   1289 2HB  ALA A  79      72.368  83.242  98.923  1.00  0.00           H  
ATOM   1290 3HB  ALA A  79      74.035  82.689  98.645  1.00  0.00           H  
ATOM   1291  N   ARG A  80      76.182  84.706  98.180  1.00  0.00           N  
ATOM   1292  CA  ARG A  80      77.596  84.903  98.481  1.00  0.00           C  
ATOM   1293  C   ARG A  80      77.939  86.374  98.671  1.00  0.00           C  
ATOM   1294  O   ARG A  80      78.570  86.752  99.659  1.00  0.00           O  
ATOM   1295  CB  ARG A  80      78.460  84.330  97.368  1.00  0.00           C  
ATOM   1296  CG  ARG A  80      79.947  84.614  97.501  1.00  0.00           C  
ATOM   1297  CD  ARG A  80      80.505  84.044  98.754  1.00  0.00           C  
ATOM   1298  NE  ARG A  80      80.485  82.591  98.746  1.00  0.00           N  
ATOM   1299  CZ  ARG A  80      80.704  81.816  99.826  1.00  0.00           C  
ATOM   1300  NH1 ARG A  80      80.957  82.369 100.991  1.00  0.00           N1+
ATOM   1301  NH2 ARG A  80      80.663  80.500  99.714  1.00  0.00           N  
ATOM   1302  H   ARG A  80      75.923  84.224  97.331  1.00  0.00           H  
ATOM   1303  HA  ARG A  80      77.828  84.377  99.408  1.00  0.00           H  
ATOM   1304 1HB  ARG A  80      78.333  83.248  97.331  1.00  0.00           H  
ATOM   1305 2HB  ARG A  80      78.131  84.729  96.409  1.00  0.00           H  
ATOM   1306 1HG  ARG A  80      80.480  84.174  96.658  1.00  0.00           H  
ATOM   1307 2HG  ARG A  80      80.111  85.691  97.511  1.00  0.00           H  
ATOM   1308 1HD  ARG A  80      81.538  84.370  98.873  1.00  0.00           H  
ATOM   1309 2HD  ARG A  80      79.917  84.389  99.605  1.00  0.00           H  
ATOM   1310  HE  ARG A  80      80.292  82.128  97.868  1.00  0.00           H  
ATOM   1311 1HH1 ARG A  80      80.989  83.376 101.076  1.00  0.00           H  
ATOM   1312 2HH1 ARG A  80      81.122  81.789 101.801  1.00  0.00           H  
ATOM   1313 1HH2 ARG A  80      80.467  80.074  98.818  1.00  0.00           H  
ATOM   1314 2HH2 ARG A  80      80.826  79.919 100.524  1.00  0.00           H  
ATOM   1315  N   GLU A  81      77.523  87.208  97.723  1.00  0.00           N  
ATOM   1316  CA  GLU A  81      77.821  88.632  97.780  1.00  0.00           C  
ATOM   1317  C   GLU A  81      76.882  89.363  98.734  1.00  0.00           C  
ATOM   1318  O   GLU A  81      77.256  90.363  99.344  1.00  0.00           O  
ATOM   1319  CB  GLU A  81      77.727  89.251  96.384  1.00  0.00           C  
ATOM   1320  CG  GLU A  81      78.796  88.774  95.410  1.00  0.00           C  
ATOM   1321  CD  GLU A  81      80.189  89.121  95.857  1.00  0.00           C  
ATOM   1322  OE1 GLU A  81      80.373  90.191  96.386  1.00  0.00           O  
ATOM   1323  OE2 GLU A  81      81.071  88.317  95.666  1.00  0.00           O1-
ATOM   1324  H   GLU A  81      76.988  86.849  96.943  1.00  0.00           H  
ATOM   1325  HA  GLU A  81      78.840  88.757  98.149  1.00  0.00           H  
ATOM   1326 1HB  GLU A  81      76.753  89.021  95.950  1.00  0.00           H  
ATOM   1327 2HB  GLU A  81      77.803  90.335  96.461  1.00  0.00           H  
ATOM   1328 1HG  GLU A  81      78.720  87.692  95.306  1.00  0.00           H  
ATOM   1329 2HG  GLU A  81      78.609  89.220  94.435  1.00  0.00           H  
ATOM   1330  N   ARG A  82      75.657  88.853  98.861  1.00  0.00           N  
ATOM   1331  CA  ARG A  82      74.675  89.432  99.766  1.00  0.00           C  
ATOM   1332  C   ARG A  82      75.057  89.189 101.222  1.00  0.00           C  
ATOM   1333  O   ARG A  82      74.754  90.000 102.098  1.00  0.00           O  
ATOM   1334  CB  ARG A  82      73.295  88.846  99.499  1.00  0.00           C  
ATOM   1335  CG  ARG A  82      72.167  89.481 100.298  1.00  0.00           C  
ATOM   1336  CD  ARG A  82      70.838  88.982  99.862  1.00  0.00           C  
ATOM   1337  NE  ARG A  82      69.758  89.558 100.647  1.00  0.00           N  
ATOM   1338  CZ  ARG A  82      68.454  89.262 100.486  1.00  0.00           C  
ATOM   1339  NH1 ARG A  82      68.084  88.397  99.568  1.00  0.00           N1+
ATOM   1340  NH2 ARG A  82      67.545  89.840 101.252  1.00  0.00           N  
ATOM   1341  H   ARG A  82      75.405  88.044  98.313  1.00  0.00           H  
ATOM   1342  HA  ARG A  82      74.636  90.508  99.593  1.00  0.00           H  
ATOM   1343 1HB  ARG A  82      73.053  88.954  98.444  1.00  0.00           H  
ATOM   1344 2HB  ARG A  82      73.302  87.780  99.727  1.00  0.00           H  
ATOM   1345 1HG  ARG A  82      72.291  89.244 101.355  1.00  0.00           H  
ATOM   1346 2HG  ARG A  82      72.189  90.562 100.164  1.00  0.00           H  
ATOM   1347 1HD  ARG A  82      70.677  89.246  98.816  1.00  0.00           H  
ATOM   1348 2HD  ARG A  82      70.800  87.899  99.973  1.00  0.00           H  
ATOM   1349  HE  ARG A  82      70.004  90.229 101.362  1.00  0.00           H  
ATOM   1350 1HH1 ARG A  82      68.778  87.954  98.982  1.00  0.00           H  
ATOM   1351 2HH1 ARG A  82      67.106  88.174  99.447  1.00  0.00           H  
ATOM   1352 1HH2 ARG A  82      67.830  90.507 101.957  1.00  0.00           H  
ATOM   1353 2HH2 ARG A  82      66.568  89.619 101.132  1.00  0.00           H  
ATOM   1354  N   GLY A  83      75.726  88.065 101.486  1.00  0.00           N  
ATOM   1355  CA  GLY A  83      76.111  87.703 102.845  1.00  0.00           C  
ATOM   1356  C   GLY A  83      74.953  87.028 103.564  1.00  0.00           C  
ATOM   1357  O   GLY A  83      74.805  87.145 104.781  1.00  0.00           O  
ATOM   1358  H   GLY A  83      75.952  87.427 100.733  1.00  0.00           H  
ATOM   1359 1HA  GLY A  83      76.966  87.031 102.812  1.00  0.00           H  
ATOM   1360 2HA  GLY A  83      76.417  88.596 103.390  1.00  0.00           H  
ATOM   1361  N   ASN A  84      74.110  86.349 102.790  1.00  0.00           N  
ATOM   1362  CA  ASN A  84      72.923  85.704 103.331  1.00  0.00           C  
ATOM   1363  C   ASN A  84      73.150  84.208 103.547  1.00  0.00           C  
ATOM   1364  O   ASN A  84      73.107  83.420 102.602  1.00  0.00           O  
ATOM   1365  CB  ASN A  84      71.732  85.939 102.420  1.00  0.00           C  
ATOM   1366  CG  ASN A  84      70.451  85.398 102.994  1.00  0.00           C  
ATOM   1367  ND2 ASN A  84      69.443  86.231 103.060  1.00  0.00           N  
ATOM   1368  OD1 ASN A  84      70.375  84.226 103.375  1.00  0.00           O  
ATOM   1369  H   ASN A  84      74.301  86.280 101.800  1.00  0.00           H  
ATOM   1370  HA  ASN A  84      72.706  86.141 104.307  1.00  0.00           H  
ATOM   1371 1HB  ASN A  84      71.615  87.008 102.243  1.00  0.00           H  
ATOM   1372 2HB  ASN A  84      71.913  85.465 101.455  1.00  0.00           H  
ATOM   1373 1HD2 ASN A  84      68.567  85.927 103.433  1.00  0.00           H  
ATOM   1374 2HD2 ASN A  84      69.552  87.173 102.740  1.00  0.00           H  
ATOM   1375  N   GLU A  85      73.388  83.833 104.802  1.00  0.00           N  
ATOM   1376  CA  GLU A  85      73.745  82.463 105.150  1.00  0.00           C  
ATOM   1377  C   GLU A  85      72.618  81.478 104.857  1.00  0.00           C  
ATOM   1378  O   GLU A  85      72.863  80.342 104.450  1.00  0.00           O  
ATOM   1379  CB  GLU A  85      74.128  82.381 106.629  1.00  0.00           C  
ATOM   1380  CG  GLU A  85      75.438  83.071 106.979  1.00  0.00           C  
ATOM   1381  CD  GLU A  85      75.761  83.004 108.445  1.00  0.00           C  
ATOM   1382  OE1 GLU A  85      74.939  82.533 109.195  1.00  0.00           O  
ATOM   1383  OE2 GLU A  85      76.831  83.426 108.818  1.00  0.00           O1-
ATOM   1384  H   GLU A  85      73.320  84.525 105.534  1.00  0.00           H  
ATOM   1385  HA  GLU A  85      74.605  82.166 104.549  1.00  0.00           H  
ATOM   1386 1HB  GLU A  85      73.340  82.830 107.234  1.00  0.00           H  
ATOM   1387 2HB  GLU A  85      74.211  81.334 106.926  1.00  0.00           H  
ATOM   1388 1HG  GLU A  85      76.245  82.600 106.419  1.00  0.00           H  
ATOM   1389 2HG  GLU A  85      75.380  84.115 106.672  1.00  0.00           H  
ATOM   1390  N   GLU A  86      71.377  81.913 105.066  1.00  0.00           N  
ATOM   1391  CA  GLU A  86      70.228  81.037 104.875  1.00  0.00           C  
ATOM   1392  C   GLU A  86      70.079  80.623 103.418  1.00  0.00           C  
ATOM   1393  O   GLU A  86      69.746  79.476 103.119  1.00  0.00           O  
ATOM   1394  CB  GLU A  86      68.948  81.728 105.351  1.00  0.00           C  
ATOM   1395  CG  GLU A  86      68.875  81.951 106.853  1.00  0.00           C  
ATOM   1396  CD  GLU A  86      69.658  83.153 107.304  1.00  0.00           C  
ATOM   1397  OE1 GLU A  86      70.229  83.813 106.469  1.00  0.00           O  
ATOM   1398  OE2 GLU A  86      69.684  83.412 108.484  1.00  0.00           O1-
ATOM   1399  H   GLU A  86      71.224  82.867 105.364  1.00  0.00           H  
ATOM   1400  HA  GLU A  86      70.380  80.134 105.467  1.00  0.00           H  
ATOM   1401 1HB  GLU A  86      68.854  82.698 104.862  1.00  0.00           H  
ATOM   1402 2HB  GLU A  86      68.083  81.130 105.059  1.00  0.00           H  
ATOM   1403 1HG  GLU A  86      67.833  82.083 107.141  1.00  0.00           H  
ATOM   1404 2HG  GLU A  86      69.254  81.066 107.361  1.00  0.00           H  
ATOM   1405  N   LEU A  87      70.326  81.556 102.506  1.00  0.00           N  
ATOM   1406  CA  LEU A  87      70.250  81.250 101.088  1.00  0.00           C  
ATOM   1407  C   LEU A  87      71.389  80.330 100.653  1.00  0.00           C  
ATOM   1408  O   LEU A  87      71.211  79.473  99.788  1.00  0.00           O  
ATOM   1409  CB  LEU A  87      70.286  82.545 100.267  1.00  0.00           C  
ATOM   1410  CG  LEU A  87      69.030  83.422 100.351  1.00  0.00           C  
ATOM   1411  CD1 LEU A  87      69.290  84.752  99.657  1.00  0.00           C  
ATOM   1412  CD2 LEU A  87      67.858  82.691  99.710  1.00  0.00           C  
ATOM   1413  H   LEU A  87      70.571  82.493 102.793  1.00  0.00           H  
ATOM   1414  HA  LEU A  87      69.306  80.739 100.895  1.00  0.00           H  
ATOM   1415 1HB  LEU A  87      71.131  83.145 100.604  1.00  0.00           H  
ATOM   1416 2HB  LEU A  87      70.443  82.290  99.220  1.00  0.00           H  
ATOM   1417  HG  LEU A  87      68.800  83.630 101.397  1.00  0.00           H  
ATOM   1418 1HD1 LEU A  87      68.398  85.375  99.717  1.00  0.00           H  
ATOM   1419 2HD1 LEU A  87      70.120  85.261 100.147  1.00  0.00           H  
ATOM   1420 3HD1 LEU A  87      69.540  84.574  98.612  1.00  0.00           H  
ATOM   1421 1HD2 LEU A  87      66.965  83.315  99.771  1.00  0.00           H  
ATOM   1422 2HD2 LEU A  87      68.087  82.484  98.665  1.00  0.00           H  
ATOM   1423 3HD2 LEU A  87      67.682  81.753 100.237  1.00  0.00           H  
ATOM   1424  N   GLN A  88      72.575  80.494 101.245  1.00  0.00           N  
ATOM   1425  CA  GLN A  88      73.678  79.589 100.926  1.00  0.00           C  
ATOM   1426  C   GLN A  88      73.349  78.173 101.371  1.00  0.00           C  
ATOM   1427  O   GLN A  88      73.623  77.209 100.657  1.00  0.00           O  
ATOM   1428  CB  GLN A  88      74.977  80.059 101.588  1.00  0.00           C  
ATOM   1429  CG  GLN A  88      75.547  81.338 101.002  1.00  0.00           C  
ATOM   1430  CD  GLN A  88      76.785  81.812 101.740  1.00  0.00           C  
ATOM   1431  NE2 GLN A  88      76.980  83.124 101.785  1.00  0.00           N  
ATOM   1432  OE1 GLN A  88      77.559  81.005 102.265  1.00  0.00           O  
ATOM   1433  H   GLN A  88      72.726  81.236 101.912  1.00  0.00           H  
ATOM   1434  HA  GLN A  88      73.827  79.591  99.846  1.00  0.00           H  
ATOM   1435 1HB  GLN A  88      74.803  80.224 102.651  1.00  0.00           H  
ATOM   1436 2HB  GLN A  88      75.734  79.280 101.497  1.00  0.00           H  
ATOM   1437 1HG  GLN A  88      75.817  81.159  99.960  1.00  0.00           H  
ATOM   1438 2HG  GLN A  88      74.793  82.121 101.062  1.00  0.00           H  
ATOM   1439 1HE2 GLN A  88      77.779  83.496 102.258  1.00  0.00           H  
ATOM   1440 2HE2 GLN A  88      76.326  83.742 101.347  1.00  0.00           H  
ATOM   1441  N   LYS A  89      72.757  78.045 102.558  1.00  0.00           N  
ATOM   1442  CA  LYS A  89      72.377  76.733 103.065  1.00  0.00           C  
ATOM   1443  C   LYS A  89      71.325  76.083 102.177  1.00  0.00           C  
ATOM   1444  O   LYS A  89      71.385  74.886 101.902  1.00  0.00           O  
ATOM   1445  CB  LYS A  89      71.861  76.842 104.500  1.00  0.00           C  
ATOM   1446  CG  LYS A  89      72.934  77.161 105.532  1.00  0.00           C  
ATOM   1447  CD  LYS A  89      72.336  77.306 106.924  1.00  0.00           C  
ATOM   1448  CE  LYS A  89      73.404  77.649 107.953  1.00  0.00           C  
ATOM   1449  NZ  LYS A  89      72.826  77.838 109.312  1.00  0.00           N1+
ATOM   1450  H   LYS A  89      72.565  78.863 103.119  1.00  0.00           H  
ATOM   1451  HA  LYS A  89      73.259  76.092 103.060  1.00  0.00           H  
ATOM   1452 1HB  LYS A  89      71.100  77.621 104.555  1.00  0.00           H  
ATOM   1453 2HB  LYS A  89      71.388  75.902 104.789  1.00  0.00           H  
ATOM   1454 1HG  LYS A  89      73.675  76.361 105.546  1.00  0.00           H  
ATOM   1455 2HG  LYS A  89      73.433  78.090 105.263  1.00  0.00           H  
ATOM   1456 1HD  LYS A  89      71.583  78.096 106.916  1.00  0.00           H  
ATOM   1457 2HD  LYS A  89      71.853  76.371 107.212  1.00  0.00           H  
ATOM   1458 1HE  LYS A  89      74.139  76.847 107.994  1.00  0.00           H  
ATOM   1459 2HE  LYS A  89      73.912  78.567 107.658  1.00  0.00           H  
ATOM   1460 1HZ  LYS A  89      73.564  78.064 109.964  1.00  0.00           H  
ATOM   1461 2HZ  LYS A  89      72.154  78.593 109.290  1.00  0.00           H  
ATOM   1462 3HZ  LYS A  89      72.367  76.988 109.605  1.00  0.00           H  
ATOM   1463  N   LYS A  90      70.352  76.873 101.723  1.00  0.00           N  
ATOM   1464  CA  LYS A  90      69.326  76.344 100.837  1.00  0.00           C  
ATOM   1465  C   LYS A  90      69.915  75.904  99.503  1.00  0.00           C  
ATOM   1466  O   LYS A  90      69.545  74.860  98.965  1.00  0.00           O  
ATOM   1467  CB  LYS A  90      68.232  77.389 100.609  1.00  0.00           C  
ATOM   1468  CG  LYS A  90      67.323  77.619 101.809  1.00  0.00           C  
ATOM   1469  CD  LYS A  90      66.279  78.687 101.513  1.00  0.00           C  
ATOM   1470  CE  LYS A  90      65.371  78.919 102.713  1.00  0.00           C  
ATOM   1471  NZ  LYS A  90      64.359  79.977 102.446  1.00  0.00           N1+
ATOM   1472  H   LYS A  90      70.318  77.847 101.992  1.00  0.00           H  
ATOM   1473  HA  LYS A  90      68.880  75.468 101.307  1.00  0.00           H  
ATOM   1474 1HB  LYS A  90      68.688  78.343 100.345  1.00  0.00           H  
ATOM   1475 2HB  LYS A  90      67.606  77.081  99.770  1.00  0.00           H  
ATOM   1476 1HG  LYS A  90      66.817  76.689 102.068  1.00  0.00           H  
ATOM   1477 2HG  LYS A  90      67.923  77.936 102.662  1.00  0.00           H  
ATOM   1478 1HD  LYS A  90      66.777  79.623 101.259  1.00  0.00           H  
ATOM   1479 2HD  LYS A  90      65.672  78.376 100.665  1.00  0.00           H  
ATOM   1480 1HE  LYS A  90      64.853  77.993 102.962  1.00  0.00           H  
ATOM   1481 2HE  LYS A  90      65.971  79.217 103.572  1.00  0.00           H  
ATOM   1482 1HZ  LYS A  90      63.778  80.101 103.263  1.00  0.00           H  
ATOM   1483 2HZ  LYS A  90      64.828  80.846 102.232  1.00  0.00           H  
ATOM   1484 3HZ  LYS A  90      63.782  79.703 101.663  1.00  0.00           H  
ATOM   1485  N   ALA A  91      70.838  76.692  98.951  1.00  0.00           N  
ATOM   1486  CA  ALA A  91      71.478  76.329  97.690  1.00  0.00           C  
ATOM   1487  C   ALA A  91      72.232  75.009  97.830  1.00  0.00           C  
ATOM   1488  O   ALA A  91      72.189  74.161  96.939  1.00  0.00           O  
ATOM   1489  CB  ALA A  91      72.418  77.435  97.232  1.00  0.00           C  
ATOM   1490  H   ALA A  91      71.102  77.554  99.406  1.00  0.00           H  
ATOM   1491  HA  ALA A  91      70.698  76.195  96.941  1.00  0.00           H  
ATOM   1492 1HB  ALA A  91      72.888  77.146  96.294  1.00  0.00           H  
ATOM   1493 2HB  ALA A  91      71.852  78.355  97.088  1.00  0.00           H  
ATOM   1494 3HB  ALA A  91      73.184  77.596  97.988  1.00  0.00           H  
ATOM   1495  N   HIS A  92      72.927  74.840  98.954  1.00  0.00           N  
ATOM   1496  CA  HIS A  92      73.659  73.607  99.223  1.00  0.00           C  
ATOM   1497  C   HIS A  92      72.710  72.417  99.284  1.00  0.00           C  
ATOM   1498  O   HIS A  92      72.952  71.385  98.659  1.00  0.00           O  
ATOM   1499  CB  HIS A  92      74.443  73.717 100.535  1.00  0.00           C  
ATOM   1500  CG  HIS A  92      75.408  72.593 100.753  1.00  0.00           C  
ATOM   1501  CD2 HIS A  92      76.740  72.507 100.529  1.00  0.00           C  
ATOM   1502  ND1 HIS A  92      75.025  71.372 101.266  1.00  0.00           N  
ATOM   1503  CE1 HIS A  92      76.082  70.583 101.347  1.00  0.00           C  
ATOM   1504  NE2 HIS A  92      77.134  71.247 100.907  1.00  0.00           N  
ATOM   1505  H   HIS A  92      72.947  75.583  99.638  1.00  0.00           H  
ATOM   1506  HA  HIS A  92      74.358  73.435  98.404  1.00  0.00           H  
ATOM   1507 1HB  HIS A  92      74.998  74.653 100.551  1.00  0.00           H  
ATOM   1508 2HB  HIS A  92      73.746  73.735 101.373  1.00  0.00           H  
ATOM   1509  HD2 HIS A  92      77.381  73.292 100.125  1.00  0.00           H  
ATOM   1510  HE1 HIS A  92      76.084  69.556 101.716  1.00  0.00           H  
ATOM   1511  HE2 HIS A  92      78.078  70.892 100.854  1.00  0.00           H  
ATOM   1512  N   LYS A  93      71.623  72.564 100.046  1.00  0.00           N  
ATOM   1513  CA  LYS A  93      70.675  71.473 100.240  1.00  0.00           C  
ATOM   1514  C   LYS A  93      70.048  71.052  98.926  1.00  0.00           C  
ATOM   1515  O   LYS A  93      69.865  69.861  98.667  1.00  0.00           O  
ATOM   1516  CB  LYS A  93      69.585  71.878 101.236  1.00  0.00           C  
ATOM   1517  CG  LYS A  93      70.055  71.962 102.682  1.00  0.00           C  
ATOM   1518  CD  LYS A  93      68.928  72.403 103.603  1.00  0.00           C  
ATOM   1519  CE  LYS A  93      69.398  72.500 105.047  1.00  0.00           C  
ATOM   1520  NZ  LYS A  93      68.313  72.959 105.956  1.00  0.00           N1+
ATOM   1521  H   LYS A  93      71.451  73.452 100.497  1.00  0.00           H  
ATOM   1522  HA  LYS A  93      71.214  70.615 100.644  1.00  0.00           H  
ATOM   1523 1HB  LYS A  93      69.183  72.851 100.957  1.00  0.00           H  
ATOM   1524 2HB  LYS A  93      68.768  71.160 101.191  1.00  0.00           H  
ATOM   1525 1HG  LYS A  93      70.416  70.984 103.005  1.00  0.00           H  
ATOM   1526 2HG  LYS A  93      70.875  72.676 102.758  1.00  0.00           H  
ATOM   1527 1HD  LYS A  93      68.557  73.378 103.285  1.00  0.00           H  
ATOM   1528 2HD  LYS A  93      68.109  71.686 103.545  1.00  0.00           H  
ATOM   1529 1HE  LYS A  93      69.745  71.523 105.383  1.00  0.00           H  
ATOM   1530 2HE  LYS A  93      70.231  73.199 105.113  1.00  0.00           H  
ATOM   1531 1HZ  LYS A  93      68.665  73.010 106.902  1.00  0.00           H  
ATOM   1532 2HZ  LYS A  93      67.996  73.874 105.666  1.00  0.00           H  
ATOM   1533 3HZ  LYS A  93      67.543  72.308 105.919  1.00  0.00           H  
ATOM   1534  N   LEU A  94      69.718  72.033  98.096  1.00  0.00           N  
ATOM   1535  CA  LEU A  94      69.103  71.790  96.802  1.00  0.00           C  
ATOM   1536  C   LEU A  94      70.035  71.031  95.866  1.00  0.00           C  
ATOM   1537  O   LEU A  94      69.624  70.073  95.209  1.00  0.00           O  
ATOM   1538  CB  LEU A  94      68.697  73.121  96.159  1.00  0.00           C  
ATOM   1539  CG  LEU A  94      67.487  73.822  96.789  1.00  0.00           C  
ATOM   1540  CD1 LEU A  94      67.385  75.243  96.249  1.00  0.00           C  
ATOM   1541  CD2 LEU A  94      66.225  73.030  96.484  1.00  0.00           C  
ATOM   1542  H   LEU A  94      69.903  72.984  98.381  1.00  0.00           H  
ATOM   1543  HA  LEU A  94      68.209  71.185  96.953  1.00  0.00           H  
ATOM   1544 1HB  LEU A  94      69.541  73.806  96.213  1.00  0.00           H  
ATOM   1545 2HB  LEU A  94      68.467  72.944  95.107  1.00  0.00           H  
ATOM   1546  HG  LEU A  94      67.624  73.886  97.869  1.00  0.00           H  
ATOM   1547 1HD1 LEU A  94      66.526  75.742  96.697  1.00  0.00           H  
ATOM   1548 2HD1 LEU A  94      68.293  75.793  96.497  1.00  0.00           H  
ATOM   1549 3HD1 LEU A  94      67.264  75.213  95.166  1.00  0.00           H  
ATOM   1550 1HD2 LEU A  94      65.364  73.528  96.932  1.00  0.00           H  
ATOM   1551 2HD2 LEU A  94      66.085  72.968  95.404  1.00  0.00           H  
ATOM   1552 3HD2 LEU A  94      66.317  72.025  96.896  1.00  0.00           H  
ATOM   1553  N   ALA A  95      71.293  71.455  95.799  1.00  0.00           N  
ATOM   1554  CA  ALA A  95      72.261  70.784  94.946  1.00  0.00           C  
ATOM   1555  C   ALA A  95      72.551  69.375  95.472  1.00  0.00           C  
ATOM   1556  O   ALA A  95      72.673  68.427  94.697  1.00  0.00           O  
ATOM   1557  CB  ALA A  95      73.543  71.599  94.856  1.00  0.00           C  
ATOM   1558  H   ALA A  95      71.588  72.251  96.346  1.00  0.00           H  
ATOM   1559  HA  ALA A  95      71.830  70.696  93.951  1.00  0.00           H  
ATOM   1560 1HB  ALA A  95      74.259  71.083  94.216  1.00  0.00           H  
ATOM   1561 2HB  ALA A  95      73.324  72.581  94.437  1.00  0.00           H  
ATOM   1562 3HB  ALA A  95      73.970  71.719  95.852  1.00  0.00           H  
ATOM   1563  N   LYS A  96      72.660  69.238  96.798  1.00  0.00           N  
ATOM   1564  CA  LYS A  96      72.963  67.947  97.411  1.00  0.00           C  
ATOM   1565  C   LYS A  96      71.787  66.976  97.315  1.00  0.00           C  
ATOM   1566  O   LYS A  96      71.975  65.776  97.111  1.00  0.00           O  
ATOM   1567  CB  LYS A  96      73.363  68.138  98.874  1.00  0.00           C  
ATOM   1568  CG  LYS A  96      73.604  66.840  99.634  1.00  0.00           C  
ATOM   1569  CD  LYS A  96      74.179  67.108 101.018  1.00  0.00           C  
ATOM   1570  CE  LYS A  96      74.238  65.836 101.849  1.00  0.00           C  
ATOM   1571  NZ  LYS A  96      75.152  64.823 101.254  1.00  0.00           N1+
ATOM   1572  H   LYS A  96      72.529  70.045  97.391  1.00  0.00           H  
ATOM   1573  HA  LYS A  96      73.800  67.498  96.876  1.00  0.00           H  
ATOM   1574 1HB  LYS A  96      74.276  68.731  98.928  1.00  0.00           H  
ATOM   1575 2HB  LYS A  96      72.581  68.691  99.396  1.00  0.00           H  
ATOM   1576 1HG  LYS A  96      72.663  66.300  99.741  1.00  0.00           H  
ATOM   1577 2HG  LYS A  96      74.300  66.215  99.076  1.00  0.00           H  
ATOM   1578 1HD  LYS A  96      75.186  67.517 100.920  1.00  0.00           H  
ATOM   1579 2HD  LYS A  96      73.558  67.840 101.534  1.00  0.00           H  
ATOM   1580 1HE  LYS A  96      74.586  66.074 102.853  1.00  0.00           H  
ATOM   1581 2HE  LYS A  96      73.241  65.405 101.927  1.00  0.00           H  
ATOM   1582 1HZ  LYS A  96      75.163  63.996 101.833  1.00  0.00           H  
ATOM   1583 2HZ  LYS A  96      74.828  64.581 100.328  1.00  0.00           H  
ATOM   1584 3HZ  LYS A  96      76.086  65.205 101.194  1.00  0.00           H  
ATOM   1585  N   GLU A  97      70.562  67.478  97.460  1.00  0.00           N  
ATOM   1586  CA  GLU A  97      69.391  66.619  97.313  1.00  0.00           C  
ATOM   1587  C   GLU A  97      69.232  66.191  95.865  1.00  0.00           C  
ATOM   1588  O   GLU A  97      68.852  65.055  95.583  1.00  0.00           O  
ATOM   1589  CB  GLU A  97      68.127  67.340  97.789  1.00  0.00           C  
ATOM   1590  CG  GLU A  97      66.832  66.602  97.485  1.00  0.00           C  
ATOM   1591  CD  GLU A  97      66.728  65.284  98.199  1.00  0.00           C  
ATOM   1592  OE1 GLU A  97      67.638  64.946  98.918  1.00  0.00           O  
ATOM   1593  OE2 GLU A  97      65.738  64.613  98.028  1.00  0.00           O1-
ATOM   1594  H   GLU A  97      70.429  68.457  97.674  1.00  0.00           H  
ATOM   1595  HA  GLU A  97      69.537  65.730  97.926  1.00  0.00           H  
ATOM   1596 1HB  GLU A  97      68.179  67.494  98.866  1.00  0.00           H  
ATOM   1597 2HB  GLU A  97      68.070  68.322  97.319  1.00  0.00           H  
ATOM   1598 1HG  GLU A  97      65.990  67.229  97.779  1.00  0.00           H  
ATOM   1599 2HG  GLU A  97      66.766  66.433  96.410  1.00  0.00           H  
ATOM   1600  N   ALA A  98      69.523  67.097  94.937  1.00  0.00           N  
ATOM   1601  CA  ALA A  98      69.476  66.719  93.537  1.00  0.00           C  
ATOM   1602  C   ALA A  98      70.478  65.599  93.291  1.00  0.00           C  
ATOM   1603  O   ALA A  98      70.233  64.701  92.485  1.00  0.00           O  
ATOM   1604  CB  ALA A  98      69.766  67.914  92.642  1.00  0.00           C  
ATOM   1605  H   ALA A  98      69.778  68.043  95.183  1.00  0.00           H  
ATOM   1606  HA  ALA A  98      68.473  66.350  93.319  1.00  0.00           H  
ATOM   1607 1HB  ALA A  98      69.740  67.602  91.597  1.00  0.00           H  
ATOM   1608 2HB  ALA A  98      69.014  68.685  92.808  1.00  0.00           H  
ATOM   1609 3HB  ALA A  98      70.752  68.314  92.876  1.00  0.00           H  
ATOM   1610  N   LEU A  99      71.615  65.643  93.985  1.00  0.00           N  
ATOM   1611  CA  LEU A  99      72.662  64.640  93.798  1.00  0.00           C  
ATOM   1612  C   LEU A  99      72.187  63.258  94.194  1.00  0.00           C  
ATOM   1613  O   LEU A  99      72.440  62.279  93.492  1.00  0.00           O  
ATOM   1614  CB  LEU A  99      73.904  65.005  94.620  1.00  0.00           C  
ATOM   1615  CG  LEU A  99      75.147  64.145  94.366  1.00  0.00           C  
ATOM   1616  CD1 LEU A  99      75.563  64.270  92.907  1.00  0.00           C  
ATOM   1617  CD2 LEU A  99      76.270  64.587  95.293  1.00  0.00           C  
ATOM   1618  H   LEU A  99      71.760  66.386  94.654  1.00  0.00           H  
ATOM   1619  HA  LEU A  99      72.934  64.614  92.744  1.00  0.00           H  
ATOM   1620 1HB  LEU A  99      74.168  66.040  94.408  1.00  0.00           H  
ATOM   1621 2HB  LEU A  99      73.656  64.925  95.679  1.00  0.00           H  
ATOM   1622  HG  LEU A  99      74.911  63.098  94.556  1.00  0.00           H  
ATOM   1623 1HD1 LEU A  99      76.447  63.658  92.726  1.00  0.00           H  
ATOM   1624 2HD1 LEU A  99      74.749  63.928  92.267  1.00  0.00           H  
ATOM   1625 3HD1 LEU A  99      75.790  65.311  92.682  1.00  0.00           H  
ATOM   1626 1HD2 LEU A  99      77.153  63.975  95.114  1.00  0.00           H  
ATOM   1627 2HD2 LEU A  99      76.508  65.633  95.104  1.00  0.00           H  
ATOM   1628 3HD2 LEU A  99      75.953  64.470  96.330  1.00  0.00           H  
ATOM   1629  N   ARG A 100      71.496  63.169  95.324  1.00  0.00           N  
ATOM   1630  CA  ARG A 100      70.976  61.889  95.766  1.00  0.00           C  
ATOM   1631  C   ARG A 100      70.009  61.327  94.730  1.00  0.00           C  
ATOM   1632  O   ARG A 100      70.102  60.161  94.350  1.00  0.00           O  
ATOM   1633  CB  ARG A 100      70.267  62.027  97.106  1.00  0.00           C  
ATOM   1634  CG  ARG A 100      69.785  60.720  97.713  1.00  0.00           C  
ATOM   1635  CD  ARG A 100      69.010  60.946  98.961  1.00  0.00           C  
ATOM   1636  NE  ARG A 100      67.750  61.624  98.701  1.00  0.00           N  
ATOM   1637  CZ  ARG A 100      66.641  61.023  98.230  1.00  0.00           C  
ATOM   1638  NH1 ARG A 100      66.651  59.733  97.972  1.00  0.00           N1+
ATOM   1639  NH2 ARG A 100      65.542  61.728  98.029  1.00  0.00           N  
ATOM   1640  H   ARG A 100      71.325  63.991  95.885  1.00  0.00           H  
ATOM   1641  HA  ARG A 100      71.810  61.197  95.885  1.00  0.00           H  
ATOM   1642 1HB  ARG A 100      70.938  62.497  97.824  1.00  0.00           H  
ATOM   1643 2HB  ARG A 100      69.400  62.679  96.993  1.00  0.00           H  
ATOM   1644 1HG  ARG A 100      69.143  60.203  97.000  1.00  0.00           H  
ATOM   1645 2HG  ARG A 100      70.643  60.091  97.952  1.00  0.00           H  
ATOM   1646 1HD  ARG A 100      68.791  59.989  99.431  1.00  0.00           H  
ATOM   1647 2HD  ARG A 100      69.595  61.561  99.644  1.00  0.00           H  
ATOM   1648  HE  ARG A 100      67.704  62.617  98.888  1.00  0.00           H  
ATOM   1649 1HH1 ARG A 100      67.491  59.195  98.127  1.00  0.00           H  
ATOM   1650 2HH1 ARG A 100      65.819  59.283  97.620  1.00  0.00           H  
ATOM   1651 1HH2 ARG A 100      65.535  62.719  98.226  1.00  0.00           H  
ATOM   1652 2HH2 ARG A 100      64.711  61.278  97.674  1.00  0.00           H  
ATOM   1653  N   GLN A 101      69.082  62.168  94.278  1.00  0.00           N  
ATOM   1654  CA  GLN A 101      68.034  61.718  93.365  1.00  0.00           C  
ATOM   1655  C   GLN A 101      68.600  61.369  91.984  1.00  0.00           C  
ATOM   1656  O   GLN A 101      68.218  60.365  91.382  1.00  0.00           O  
ATOM   1657  CB  GLN A 101      66.951  62.792  93.229  1.00  0.00           C  
ATOM   1658  CG  GLN A 101      66.107  62.987  94.477  1.00  0.00           C  
ATOM   1659  CD  GLN A 101      64.972  63.969  94.261  1.00  0.00           C  
ATOM   1660  NE2 GLN A 101      64.633  64.719  95.302  1.00  0.00           N  
ATOM   1661  OE1 GLN A 101      64.404  64.052  93.167  1.00  0.00           O  
ATOM   1662  H   GLN A 101      69.099  63.135  94.568  1.00  0.00           H  
ATOM   1663  HA  GLN A 101      67.580  60.816  93.776  1.00  0.00           H  
ATOM   1664 1HB  GLN A 101      67.415  63.748  92.983  1.00  0.00           H  
ATOM   1665 2HB  GLN A 101      66.281  62.532  92.408  1.00  0.00           H  
ATOM   1666 1HG  GLN A 101      65.679  62.027  94.767  1.00  0.00           H  
ATOM   1667 2HG  GLN A 101      66.742  63.369  95.276  1.00  0.00           H  
ATOM   1668 1HE2 GLN A 101      63.890  65.385  95.220  1.00  0.00           H  
ATOM   1669 2HE2 GLN A 101      65.119  64.619  96.171  1.00  0.00           H  
ATOM   1670  N   VAL A 102      69.509  62.203  91.492  1.00  0.00           N  
ATOM   1671  CA  VAL A 102      70.028  62.077  90.136  1.00  0.00           C  
ATOM   1672  C   VAL A 102      70.966  60.882  90.027  1.00  0.00           C  
ATOM   1673  O   VAL A 102      71.027  60.221  88.991  1.00  0.00           O  
ATOM   1674  CB  VAL A 102      70.778  63.357  89.726  1.00  0.00           C  
ATOM   1675  CG1 VAL A 102      72.209  63.325  90.240  1.00  0.00           C  
ATOM   1676  CG2 VAL A 102      70.752  63.511  88.212  1.00  0.00           C  
ATOM   1677  H   VAL A 102      69.851  62.948  92.081  1.00  0.00           H  
ATOM   1678  HA  VAL A 102      69.187  61.930  89.457  1.00  0.00           H  
ATOM   1679  HB  VAL A 102      70.290  64.217  90.187  1.00  0.00           H  
ATOM   1680 1HG1 VAL A 102      72.725  64.238  89.941  1.00  0.00           H  
ATOM   1681 2HG1 VAL A 102      72.204  63.252  91.327  1.00  0.00           H  
ATOM   1682 3HG1 VAL A 102      72.727  62.463  89.819  1.00  0.00           H  
ATOM   1683 1HG2 VAL A 102      71.283  64.421  87.930  1.00  0.00           H  
ATOM   1684 2HG2 VAL A 102      71.234  62.650  87.751  1.00  0.00           H  
ATOM   1685 3HG2 VAL A 102      69.719  63.575  87.871  1.00  0.00           H  
ATOM   1686  N   ILE A 103      71.703  60.601  91.102  1.00  0.00           N  
ATOM   1687  CA  ILE A 103      72.547  59.417  91.148  1.00  0.00           C  
ATOM   1688  C   ILE A 103      71.718  58.143  91.070  1.00  0.00           C  
ATOM   1689  O   ILE A 103      72.079  57.199  90.368  1.00  0.00           O  
ATOM   1690  CB  ILE A 103      73.395  59.397  92.433  1.00  0.00           C  
ATOM   1691  CG1 ILE A 103      74.493  60.461  92.365  1.00  0.00           C  
ATOM   1692  CG2 ILE A 103      73.998  58.018  92.652  1.00  0.00           C  
ATOM   1693  CD1 ILE A 103      75.221  60.673  93.671  1.00  0.00           C  
ATOM   1694  H   ILE A 103      71.678  61.220  91.899  1.00  0.00           H  
ATOM   1695  HA  ILE A 103      73.220  59.437  90.292  1.00  0.00           H  
ATOM   1696  HB  ILE A 103      72.766  59.648  93.288  1.00  0.00           H  
ATOM   1697 1HG1 ILE A 103      75.225  60.179  91.608  1.00  0.00           H  
ATOM   1698 2HG1 ILE A 103      74.059  61.413  92.059  1.00  0.00           H  
ATOM   1699 1HG2 ILE A 103      74.595  58.022  93.565  1.00  0.00           H  
ATOM   1700 2HG2 ILE A 103      73.199  57.282  92.745  1.00  0.00           H  
ATOM   1701 3HG2 ILE A 103      74.633  57.760  91.805  1.00  0.00           H  
ATOM   1702 1HD1 ILE A 103      75.984  61.440  93.543  1.00  0.00           H  
ATOM   1703 2HD1 ILE A 103      74.512  60.990  94.437  1.00  0.00           H  
ATOM   1704 3HD1 ILE A 103      75.695  59.741  93.979  1.00  0.00           H  
ATOM   1705  N   GLU A 104      70.596  58.110  91.792  1.00  0.00           N  
ATOM   1706  CA  GLU A 104      69.712  56.954  91.738  1.00  0.00           C  
ATOM   1707  C   GLU A 104      69.169  56.748  90.333  1.00  0.00           C  
ATOM   1708  O   GLU A 104      69.045  55.616  89.865  1.00  0.00           O  
ATOM   1709  CB  GLU A 104      68.551  57.120  92.725  1.00  0.00           C  
ATOM   1710  CG  GLU A 104      68.950  57.004  94.189  1.00  0.00           C  
ATOM   1711  CD  GLU A 104      67.802  57.246  95.128  1.00  0.00           C  
ATOM   1712  OE1 GLU A 104      66.746  57.607  94.666  1.00  0.00           O  
ATOM   1713  OE2 GLU A 104      67.981  57.068  96.310  1.00  0.00           O1-
ATOM   1714  H   GLU A 104      70.351  58.891  92.384  1.00  0.00           H  
ATOM   1715  HA  GLU A 104      70.281  56.068  92.018  1.00  0.00           H  
ATOM   1716 1HB  GLU A 104      68.088  58.097  92.580  1.00  0.00           H  
ATOM   1717 2HB  GLU A 104      67.792  56.366  92.523  1.00  0.00           H  
ATOM   1718 1HG  GLU A 104      69.348  56.006  94.368  1.00  0.00           H  
ATOM   1719 2HG  GLU A 104      69.741  57.722  94.397  1.00  0.00           H  
ATOM   1720  N   ILE A 105      68.841  57.842  89.648  1.00  0.00           N  
ATOM   1721  CA  ILE A 105      68.377  57.730  88.275  1.00  0.00           C  
ATOM   1722  C   ILE A 105      69.492  57.220  87.371  1.00  0.00           C  
ATOM   1723  O   ILE A 105      69.261  56.384  86.497  1.00  0.00           O  
ATOM   1724  CB  ILE A 105      67.867  59.085  87.753  1.00  0.00           C  
ATOM   1725  CG1 ILE A 105      66.584  59.490  88.484  1.00  0.00           C  
ATOM   1726  CG2 ILE A 105      67.630  59.024  86.252  1.00  0.00           C  
ATOM   1727  CD1 ILE A 105      66.151  60.913  88.215  1.00  0.00           C  
ATOM   1728  H   ILE A 105      68.909  58.755  90.073  1.00  0.00           H  
ATOM   1729  HA  ILE A 105      67.555  57.017  88.244  1.00  0.00           H  
ATOM   1730  HB  ILE A 105      68.606  59.858  87.963  1.00  0.00           H  
ATOM   1731 1HG1 ILE A 105      65.773  58.824  88.192  1.00  0.00           H  
ATOM   1732 2HG1 ILE A 105      66.728  59.376  89.559  1.00  0.00           H  
ATOM   1733 1HG2 ILE A 105      67.269  59.989  85.900  1.00  0.00           H  
ATOM   1734 2HG2 ILE A 105      68.564  58.780  85.747  1.00  0.00           H  
ATOM   1735 3HG2 ILE A 105      66.887  58.257  86.032  1.00  0.00           H  
ATOM   1736 1HD1 ILE A 105      65.235  61.125  88.769  1.00  0.00           H  
ATOM   1737 2HD1 ILE A 105      66.934  61.600  88.535  1.00  0.00           H  
ATOM   1738 3HD1 ILE A 105      65.967  61.040  87.149  1.00  0.00           H  
ATOM   1739  N   ALA A 106      70.713  57.714  87.566  1.00  0.00           N  
ATOM   1740  CA  ALA A 106      71.836  57.230  86.773  1.00  0.00           C  
ATOM   1741  C   ALA A 106      71.997  55.720  86.913  1.00  0.00           C  
ATOM   1742  O   ALA A 106      72.222  55.016  85.928  1.00  0.00           O  
ATOM   1743  CB  ALA A 106      73.117  57.940  87.182  1.00  0.00           C  
ATOM   1744  H   ALA A 106      70.874  58.427  88.263  1.00  0.00           H  
ATOM   1745  HA  ALA A 106      71.630  57.449  85.725  1.00  0.00           H  
ATOM   1746 1HB  ALA A 106      73.948  57.568  86.581  1.00  0.00           H  
ATOM   1747 2HB  ALA A 106      73.007  59.013  87.021  1.00  0.00           H  
ATOM   1748 3HB  ALA A 106      73.319  57.749  88.234  1.00  0.00           H  
ATOM   1749  N   ILE A 107      71.881  55.214  88.141  1.00  0.00           N  
ATOM   1750  CA  ILE A 107      71.984  53.777  88.372  1.00  0.00           C  
ATOM   1751  C   ILE A 107      70.839  53.005  87.721  1.00  0.00           C  
ATOM   1752  O   ILE A 107      71.047  51.935  87.148  1.00  0.00           O  
ATOM   1753  CB  ILE A 107      72.010  53.471  89.881  1.00  0.00           C  
ATOM   1754  CG1 ILE A 107      73.286  54.028  90.516  1.00  0.00           C  
ATOM   1755  CG2 ILE A 107      71.901  51.974  90.122  1.00  0.00           C  
ATOM   1756  CD1 ILE A 107      73.249  54.069  92.028  1.00  0.00           C  
ATOM   1757  H   ILE A 107      71.719  55.828  88.927  1.00  0.00           H  
ATOM   1758  HA  ILE A 107      72.916  53.422  87.934  1.00  0.00           H  
ATOM   1759  HB  ILE A 107      71.172  53.970  90.367  1.00  0.00           H  
ATOM   1760 1HG1 ILE A 107      74.139  53.422  90.214  1.00  0.00           H  
ATOM   1761 2HG1 ILE A 107      73.461  55.041  90.154  1.00  0.00           H  
ATOM   1762 1HG2 ILE A 107      71.922  51.775  91.194  1.00  0.00           H  
ATOM   1763 2HG2 ILE A 107      70.967  51.605  89.704  1.00  0.00           H  
ATOM   1764 3HG2 ILE A 107      72.738  51.466  89.644  1.00  0.00           H  
ATOM   1765 1HD1 ILE A 107      74.187  54.476  92.405  1.00  0.00           H  
ATOM   1766 2HD1 ILE A 107      72.422  54.702  92.354  1.00  0.00           H  
ATOM   1767 3HD1 ILE A 107      73.110  53.062  92.416  1.00  0.00           H  
ATOM   1768  N   ARG A 108      69.621  53.543  87.804  1.00  0.00           N  
ATOM   1769  CA  ARG A 108      68.467  52.884  87.203  1.00  0.00           C  
ATOM   1770  C   ARG A 108      68.596  52.853  85.688  1.00  0.00           C  
ATOM   1771  O   ARG A 108      68.241  51.865  85.045  1.00  0.00           O  
ATOM   1772  CB  ARG A 108      67.178  53.595  87.586  1.00  0.00           C  
ATOM   1773  CG  ARG A 108      65.927  53.065  86.905  1.00  0.00           C  
ATOM   1774  CD  ARG A 108      64.698  53.709  87.435  1.00  0.00           C  
ATOM   1775  NE  ARG A 108      63.511  53.300  86.702  1.00  0.00           N  
ATOM   1776  CZ  ARG A 108      62.261  53.726  86.969  1.00  0.00           C  
ATOM   1777  NH1 ARG A 108      62.051  54.569  87.954  1.00  0.00           N1+
ATOM   1778  NH2 ARG A 108      61.245  53.293  86.241  1.00  0.00           N  
ATOM   1779  H   ARG A 108      69.492  54.420  88.286  1.00  0.00           H  
ATOM   1780  HA  ARG A 108      68.422  51.860  87.573  1.00  0.00           H  
ATOM   1781 1HB  ARG A 108      67.026  53.518  88.662  1.00  0.00           H  
ATOM   1782 2HB  ARG A 108      67.262  54.656  87.345  1.00  0.00           H  
ATOM   1783 1HG  ARG A 108      65.983  53.261  85.835  1.00  0.00           H  
ATOM   1784 2HG  ARG A 108      65.849  51.990  87.075  1.00  0.00           H  
ATOM   1785 1HD  ARG A 108      64.564  53.434  88.480  1.00  0.00           H  
ATOM   1786 2HD  ARG A 108      64.792  54.792  87.354  1.00  0.00           H  
ATOM   1787  HE  ARG A 108      63.633  52.650  85.935  1.00  0.00           H  
ATOM   1788 1HH1 ARG A 108      62.827  54.900  88.510  1.00  0.00           H  
ATOM   1789 2HH1 ARG A 108      61.115  54.888  88.155  1.00  0.00           H  
ATOM   1790 1HH2 ARG A 108      61.407  52.644  85.484  1.00  0.00           H  
ATOM   1791 2HH2 ARG A 108      60.310  53.612  86.442  1.00  0.00           H  
ATOM   1792  N   ALA A 109      69.105  53.939  85.118  1.00  0.00           N  
ATOM   1793  CA  ALA A 109      69.307  54.023  83.683  1.00  0.00           C  
ATOM   1794  C   ALA A 109      70.332  52.982  83.233  1.00  0.00           C  
ATOM   1795  O   ALA A 109      70.190  52.376  82.171  1.00  0.00           O  
ATOM   1796  CB  ALA A 109      69.751  55.423  83.287  1.00  0.00           C  
ATOM   1797  H   ALA A 109      69.358  54.727  85.696  1.00  0.00           H  
ATOM   1798  HA  ALA A 109      68.358  53.801  83.194  1.00  0.00           H  
ATOM   1799 1HB  ALA A 109      69.901  55.465  82.209  1.00  0.00           H  
ATOM   1800 2HB  ALA A 109      68.985  56.142  83.576  1.00  0.00           H  
ATOM   1801 3HB  ALA A 109      70.684  55.665  83.793  1.00  0.00           H  
ATOM   1802  N   ILE A 110      71.374  52.768  84.041  1.00  0.00           N  
ATOM   1803  CA  ILE A 110      72.387  51.766  83.718  1.00  0.00           C  
ATOM   1804  C   ILE A 110      71.808  50.359  83.774  1.00  0.00           C  
ATOM   1805  O   ILE A 110      72.143  49.506  82.954  1.00  0.00           O  
ATOM   1806  CB  ILE A 110      73.586  51.865  84.679  1.00  0.00           C  
ATOM   1807  CG1 ILE A 110      74.374  53.153  84.419  1.00  0.00           C  
ATOM   1808  CG2 ILE A 110      74.488  50.649  84.532  1.00  0.00           C  
ATOM   1809  CD1 ILE A 110      75.380  53.481  85.498  1.00  0.00           C  
ATOM   1810  H   ILE A 110      71.468  53.307  84.890  1.00  0.00           H  
ATOM   1811  HA  ILE A 110      72.742  51.947  82.704  1.00  0.00           H  
ATOM   1812  HB  ILE A 110      73.227  51.917  85.705  1.00  0.00           H  
ATOM   1813 1HG1 ILE A 110      74.904  53.071  83.472  1.00  0.00           H  
ATOM   1814 2HG1 ILE A 110      73.681  53.991  84.333  1.00  0.00           H  
ATOM   1815 1HG2 ILE A 110      75.331  50.735  85.217  1.00  0.00           H  
ATOM   1816 2HG2 ILE A 110      73.922  49.748  84.764  1.00  0.00           H  
ATOM   1817 3HG2 ILE A 110      74.859  50.591  83.508  1.00  0.00           H  
ATOM   1818 1HD1 ILE A 110      75.896  54.406  85.245  1.00  0.00           H  
ATOM   1819 2HD1 ILE A 110      74.864  53.602  86.452  1.00  0.00           H  
ATOM   1820 3HD1 ILE A 110      76.104  52.671  85.579  1.00  0.00           H  
ATOM   1821  N   GLN A 111      70.933  50.124  84.752  1.00  0.00           N  
ATOM   1822  CA  GLN A 111      70.302  48.822  84.923  1.00  0.00           C  
ATOM   1823  C   GLN A 111      69.365  48.513  83.761  1.00  0.00           C  
ATOM   1824  O   GLN A 111      69.330  47.389  83.262  1.00  0.00           O  
ATOM   1825  CB  GLN A 111      69.532  48.766  86.245  1.00  0.00           C  
ATOM   1826  CG  GLN A 111      68.884  47.423  86.532  1.00  0.00           C  
ATOM   1827  CD  GLN A 111      68.249  47.370  87.908  1.00  0.00           C  
ATOM   1828  NE2 GLN A 111      68.330  46.212  88.554  1.00  0.00           N  
ATOM   1829  OE1 GLN A 111      67.689  48.361  88.387  1.00  0.00           O  
ATOM   1830  H   GLN A 111      70.703  50.870  85.393  1.00  0.00           H  
ATOM   1831  HA  GLN A 111      71.080  48.060  84.941  1.00  0.00           H  
ATOM   1832 1HB  GLN A 111      70.208  48.998  87.068  1.00  0.00           H  
ATOM   1833 2HB  GLN A 111      68.749  49.524  86.242  1.00  0.00           H  
ATOM   1834 1HG  GLN A 111      68.109  47.239  85.790  1.00  0.00           H  
ATOM   1835 2HG  GLN A 111      69.647  46.646  86.478  1.00  0.00           H  
ATOM   1836 1HE2 GLN A 111      67.928  46.117  89.465  1.00  0.00           H  
ATOM   1837 2HE2 GLN A 111      68.794  45.434  88.128  1.00  0.00           H  
ATOM   1838  N   GLU A 112      68.607  49.522  83.334  1.00  0.00           N  
ATOM   1839  CA  GLU A 112      67.682  49.385  82.215  1.00  0.00           C  
ATOM   1840  C   GLU A 112      68.425  49.308  80.882  1.00  0.00           C  
ATOM   1841  O   GLU A 112      67.975  48.649  79.947  1.00  0.00           O  
ATOM   1842  CB  GLU A 112      66.698  50.556  82.194  1.00  0.00           C  
ATOM   1843  CG  GLU A 112      65.706  50.564  83.349  1.00  0.00           C  
ATOM   1844  CD  GLU A 112      64.758  51.729  83.296  1.00  0.00           C  
ATOM   1845  OE1 GLU A 112      64.921  52.567  82.442  1.00  0.00           O  
ATOM   1846  OE2 GLU A 112      63.866  51.781  84.112  1.00  0.00           O1-
ATOM   1847  H   GLU A 112      68.678  50.412  83.807  1.00  0.00           H  
ATOM   1848  HA  GLU A 112      67.121  48.459  82.340  1.00  0.00           H  
ATOM   1849 1HB  GLU A 112      67.249  51.497  82.218  1.00  0.00           H  
ATOM   1850 2HB  GLU A 112      66.128  50.536  81.265  1.00  0.00           H  
ATOM   1851 1HG  GLU A 112      65.130  49.639  83.326  1.00  0.00           H  
ATOM   1852 2HG  GLU A 112      66.258  50.594  84.287  1.00  0.00           H  
ATOM   1853  N   GLY A 113      69.568  49.990  80.802  1.00  0.00           N  
ATOM   1854  CA  GLY A 113      70.382  49.998  79.597  1.00  0.00           C  
ATOM   1855  C   GLY A 113      70.231  51.303  78.829  1.00  0.00           C  
ATOM   1856  O   GLY A 113      70.712  51.433  77.699  1.00  0.00           O  
ATOM   1857  H   GLY A 113      69.869  50.546  81.594  1.00  0.00           H  
ATOM   1858 1HA  GLY A 113      71.428  49.851  79.872  1.00  0.00           H  
ATOM   1859 2HA  GLY A 113      70.098  49.161  78.960  1.00  0.00           H  
ATOM   1860  N   ASN A 114      69.561  52.281  79.429  1.00  0.00           N  
ATOM   1861  CA  ASN A 114      69.383  53.557  78.759  1.00  0.00           C  
ATOM   1862  C   ASN A 114      70.582  54.440  79.045  1.00  0.00           C  
ATOM   1863  O   ASN A 114      70.566  55.242  79.978  1.00  0.00           O  
ATOM   1864  CB  ASN A 114      68.091  54.228  79.191  1.00  0.00           C  
ATOM   1865  CG  ASN A 114      67.738  55.409  78.331  1.00  0.00           C  
ATOM   1866  ND2 ASN A 114      66.507  55.465  77.892  1.00  0.00           N  
ATOM   1867  OD1 ASN A 114      68.583  56.273  78.063  1.00  0.00           O  
ATOM   1868  H   ASN A 114      69.171  52.151  80.351  1.00  0.00           H  
ATOM   1869  HA  ASN A 114      69.337  53.378  77.683  1.00  0.00           H  
ATOM   1870 1HB  ASN A 114      67.274  53.505  79.150  1.00  0.00           H  
ATOM   1871 2HB  ASN A 114      68.182  54.560  80.225  1.00  0.00           H  
ATOM   1872 1HD2 ASN A 114      66.216  56.230  77.315  1.00  0.00           H  
ATOM   1873 2HD2 ASN A 114      65.858  54.745  78.134  1.00  0.00           H  
ATOM   1874  N   LEU A 115      71.600  54.265  78.219  1.00  0.00           N  
ATOM   1875  CA  LEU A 115      72.904  54.861  78.438  1.00  0.00           C  
ATOM   1876  C   LEU A 115      72.859  56.377  78.287  1.00  0.00           C  
ATOM   1877  O   LEU A 115      73.610  57.098  78.944  1.00  0.00           O  
ATOM   1878  CB  LEU A 115      73.921  54.272  77.452  1.00  0.00           C  
ATOM   1879  CG  LEU A 115      74.201  52.772  77.601  1.00  0.00           C  
ATOM   1880  CD1 LEU A 115      75.096  52.304  76.462  1.00  0.00           C  
ATOM   1881  CD2 LEU A 115      74.851  52.508  78.952  1.00  0.00           C  
ATOM   1882  H   LEU A 115      71.454  53.688  77.403  1.00  0.00           H  
ATOM   1883  HA  LEU A 115      73.225  54.629  79.453  1.00  0.00           H  
ATOM   1884 1HB  LEU A 115      73.561  54.442  76.438  1.00  0.00           H  
ATOM   1885 2HB  LEU A 115      74.867  54.799  77.572  1.00  0.00           H  
ATOM   1886  HG  LEU A 115      73.263  52.218  77.537  1.00  0.00           H  
ATOM   1887 1HD1 LEU A 115      75.295  51.238  76.569  1.00  0.00           H  
ATOM   1888 2HD1 LEU A 115      74.599  52.487  75.510  1.00  0.00           H  
ATOM   1889 3HD1 LEU A 115      76.037  52.854  76.491  1.00  0.00           H  
ATOM   1890 1HD2 LEU A 115      75.049  51.442  79.058  1.00  0.00           H  
ATOM   1891 2HD2 LEU A 115      75.789  53.059  79.017  1.00  0.00           H  
ATOM   1892 3HD2 LEU A 115      74.181  52.835  79.748  1.00  0.00           H  
ATOM   1893  N   GLU A 116      71.979  56.872  77.424  1.00  0.00           N  
ATOM   1894  CA  GLU A 116      71.869  58.311  77.227  1.00  0.00           C  
ATOM   1895  C   GLU A 116      71.363  59.014  78.485  1.00  0.00           C  
ATOM   1896  O   GLU A 116      71.872  60.068  78.867  1.00  0.00           O  
ATOM   1897  CB  GLU A 116      70.935  58.613  76.052  1.00  0.00           C  
ATOM   1898  CG  GLU A 116      71.470  58.175  74.696  1.00  0.00           C  
ATOM   1899  CD  GLU A 116      71.280  56.706  74.440  1.00  0.00           C  
ATOM   1900  OE1 GLU A 116      70.711  56.046  75.276  1.00  0.00           O  
ATOM   1901  OE2 GLU A 116      71.704  56.243  73.407  1.00  0.00           O1-
ATOM   1902  H   GLU A 116      71.378  56.256  76.895  1.00  0.00           H  
ATOM   1903  HA  GLU A 116      72.859  58.706  76.996  1.00  0.00           H  
ATOM   1904 1HB  GLU A 116      69.978  58.117  76.211  1.00  0.00           H  
ATOM   1905 2HB  GLU A 116      70.745  59.685  76.006  1.00  0.00           H  
ATOM   1906 1HG  GLU A 116      70.957  58.737  73.916  1.00  0.00           H  
ATOM   1907 2HG  GLU A 116      72.530  58.414  74.640  1.00  0.00           H  
ATOM   1908  N   LEU A 117      70.355  58.441  79.146  1.00  0.00           N  
ATOM   1909  CA  LEU A 117      69.871  59.032  80.389  1.00  0.00           C  
ATOM   1910  C   LEU A 117      70.918  58.938  81.479  1.00  0.00           C  
ATOM   1911  O   LEU A 117      71.060  59.847  82.297  1.00  0.00           O  
ATOM   1912  CB  LEU A 117      68.584  58.333  80.846  1.00  0.00           C  
ATOM   1913  CG  LEU A 117      67.339  58.604  79.993  1.00  0.00           C  
ATOM   1914  CD1 LEU A 117      66.212  57.679  80.429  1.00  0.00           C  
ATOM   1915  CD2 LEU A 117      66.935  60.064  80.134  1.00  0.00           C  
ATOM   1916  H   LEU A 117      69.918  57.599  78.799  1.00  0.00           H  
ATOM   1917  HA  LEU A 117      69.654  60.084  80.208  1.00  0.00           H  
ATOM   1918 1HB  LEU A 117      68.755  57.258  80.851  1.00  0.00           H  
ATOM   1919 2HB  LEU A 117      68.362  58.649  81.866  1.00  0.00           H  
ATOM   1920  HG  LEU A 117      67.562  58.389  78.947  1.00  0.00           H  
ATOM   1921 1HD1 LEU A 117      65.328  57.872  79.822  1.00  0.00           H  
ATOM   1922 2HD1 LEU A 117      66.521  56.642  80.299  1.00  0.00           H  
ATOM   1923 3HD1 LEU A 117      65.978  57.860  81.478  1.00  0.00           H  
ATOM   1924 1HD2 LEU A 117      66.050  60.257  79.526  1.00  0.00           H  
ATOM   1925 2HD2 LEU A 117      66.712  60.281  81.178  1.00  0.00           H  
ATOM   1926 3HD2 LEU A 117      67.752  60.703  79.798  1.00  0.00           H  
ATOM   1927  N   ALA A 118      71.656  57.834  81.497  1.00  0.00           N  
ATOM   1928  CA  ALA A 118      72.687  57.652  82.503  1.00  0.00           C  
ATOM   1929  C   ALA A 118      73.766  58.722  82.364  1.00  0.00           C  
ATOM   1930  O   ALA A 118      74.264  59.246  83.359  1.00  0.00           O  
ATOM   1931  CB  ALA A 118      73.295  56.261  82.395  1.00  0.00           C  
ATOM   1932  H   ALA A 118      71.506  57.110  80.809  1.00  0.00           H  
ATOM   1933  HA  ALA A 118      72.227  57.760  83.484  1.00  0.00           H  
ATOM   1934 1HB  ALA A 118      74.069  56.142  83.154  1.00  0.00           H  
ATOM   1935 2HB  ALA A 118      72.520  55.512  82.548  1.00  0.00           H  
ATOM   1936 3HB  ALA A 118      73.736  56.132  81.407  1.00  0.00           H  
ATOM   1937  N   ILE A 119      74.128  59.045  81.123  1.00  0.00           N  
ATOM   1938  CA  ILE A 119      75.113  60.090  80.865  1.00  0.00           C  
ATOM   1939  C   ILE A 119      74.589  61.464  81.268  1.00  0.00           C  
ATOM   1940  O   ILE A 119      75.316  62.270  81.849  1.00  0.00           O  
ATOM   1941  CB  ILE A 119      75.511  60.109  79.378  1.00  0.00           C  
ATOM   1942  CG1 ILE A 119      76.301  58.848  79.020  1.00  0.00           C  
ATOM   1943  CG2 ILE A 119      76.321  61.357  79.060  1.00  0.00           C  
ATOM   1944  CD1 ILE A 119      76.452  58.622  77.533  1.00  0.00           C  
ATOM   1945  H   ILE A 119      73.712  58.557  80.344  1.00  0.00           H  
ATOM   1946  HA  ILE A 119      76.004  59.881  81.456  1.00  0.00           H  
ATOM   1947  HB  ILE A 119      74.612  60.103  78.761  1.00  0.00           H  
ATOM   1948 1HG1 ILE A 119      77.296  58.905  79.459  1.00  0.00           H  
ATOM   1949 2HG1 ILE A 119      75.808  57.975  79.448  1.00  0.00           H  
ATOM   1950 1HG2 ILE A 119      76.596  61.354  78.006  1.00  0.00           H  
ATOM   1951 2HG2 ILE A 119      75.725  62.242  79.278  1.00  0.00           H  
ATOM   1952 3HG2 ILE A 119      77.225  61.368  79.669  1.00  0.00           H  
ATOM   1953 1HD1 ILE A 119      77.023  57.710  77.359  1.00  0.00           H  
ATOM   1954 2HD1 ILE A 119      75.465  58.525  77.078  1.00  0.00           H  
ATOM   1955 3HD1 ILE A 119      76.976  59.467  77.089  1.00  0.00           H  
ATOM   1956  N   ILE A 120      73.326  61.747  80.966  1.00  0.00           N  
ATOM   1957  CA  ILE A 120      72.740  63.022  81.363  1.00  0.00           C  
ATOM   1958  C   ILE A 120      72.751  63.152  82.881  1.00  0.00           C  
ATOM   1959  O   ILE A 120      73.139  64.187  83.422  1.00  0.00           O  
ATOM   1960  CB  ILE A 120      71.299  63.161  80.837  1.00  0.00           C  
ATOM   1961  CG1 ILE A 120      71.297  63.289  79.312  1.00  0.00           C  
ATOM   1962  CG2 ILE A 120      70.614  64.360  81.477  1.00  0.00           C  
ATOM   1963  CD1 ILE A 120      69.934  63.098  78.686  1.00  0.00           C  
ATOM   1964  H   ILE A 120      72.758  61.083  80.459  1.00  0.00           H  
ATOM   1965  HA  ILE A 120      73.341  63.825  80.938  1.00  0.00           H  
ATOM   1966  HB  ILE A 120      70.736  62.260  81.079  1.00  0.00           H  
ATOM   1967 1HG1 ILE A 120      71.668  64.274  79.030  1.00  0.00           H  
ATOM   1968 2HG1 ILE A 120      71.974  62.550  78.884  1.00  0.00           H  
ATOM   1969 1HG2 ILE A 120      69.597  64.444  81.094  1.00  0.00           H  
ATOM   1970 2HG2 ILE A 120      70.585  64.228  82.558  1.00  0.00           H  
ATOM   1971 3HG2 ILE A 120      71.168  65.267  81.236  1.00  0.00           H  
ATOM   1972 1HD1 ILE A 120      70.014  63.204  77.604  1.00  0.00           H  
ATOM   1973 2HD1 ILE A 120      69.558  62.104  78.928  1.00  0.00           H  
ATOM   1974 3HD1 ILE A 120      69.247  63.850  79.072  1.00  0.00           H  
ATOM   1975  N   ALA A 121      72.324  62.099  83.568  1.00  0.00           N  
ATOM   1976  CA  ALA A 121      72.306  62.097  85.022  1.00  0.00           C  
ATOM   1977  C   ALA A 121      73.713  62.273  85.580  1.00  0.00           C  
ATOM   1978  O   ALA A 121      73.910  62.950  86.589  1.00  0.00           O  
ATOM   1979  CB  ALA A 121      71.682  60.813  85.545  1.00  0.00           C  
ATOM   1980  H   ALA A 121      72.003  61.277  83.072  1.00  0.00           H  
ATOM   1981  HA  ALA A 121      71.705  62.945  85.353  1.00  0.00           H  
ATOM   1982 1HB  ALA A 121      71.677  60.827  86.635  1.00  0.00           H  
ATOM   1983 2HB  ALA A 121      70.659  60.731  85.179  1.00  0.00           H  
ATOM   1984 3HB  ALA A 121      72.261  59.960  85.196  1.00  0.00           H  
ATOM   1985  N   LEU A 122      74.681  61.661  84.922  1.00  0.00           N  
ATOM   1986  CA  LEU A 122      76.060  61.712  85.370  1.00  0.00           C  
ATOM   1987  C   LEU A 122      76.641  63.118  85.181  1.00  0.00           C  
ATOM   1988  O   LEU A 122      77.396  63.605  86.023  1.00  0.00           O  
ATOM   1989  CB  LEU A 122      76.902  60.686  84.599  1.00  0.00           C  
ATOM   1990  CG  LEU A 122      78.353  60.531  85.071  1.00  0.00           C  
ATOM   1991  CD1 LEU A 122      78.375  60.226  86.561  1.00  0.00           C  
ATOM   1992  CD2 LEU A 122      79.029  59.423  84.276  1.00  0.00           C  
ATOM   1993  H   LEU A 122      74.454  61.143  84.084  1.00  0.00           H  
ATOM   1994  HA  LEU A 122      76.088  61.464  86.431  1.00  0.00           H  
ATOM   1995 1HB  LEU A 122      76.422  59.713  84.680  1.00  0.00           H  
ATOM   1996 2HB  LEU A 122      76.922  60.972  83.549  1.00  0.00           H  
ATOM   1997  HG  LEU A 122      78.890  61.468  84.914  1.00  0.00           H  
ATOM   1998 1HD1 LEU A 122      79.407  60.116  86.896  1.00  0.00           H  
ATOM   1999 2HD1 LEU A 122      77.904  61.043  87.107  1.00  0.00           H  
ATOM   2000 3HD1 LEU A 122      77.832  59.301  86.752  1.00  0.00           H  
ATOM   2001 1HD2 LEU A 122      80.060  59.312  84.610  1.00  0.00           H  
ATOM   2002 2HD2 LEU A 122      78.495  58.485  84.433  1.00  0.00           H  
ATOM   2003 3HD2 LEU A 122      79.015  59.675  83.215  1.00  0.00           H  
ATOM   2004  N   HIS A 123      76.284  63.763  84.073  1.00  0.00           N  
ATOM   2005  CA  HIS A 123      76.685  65.145  83.817  1.00  0.00           C  
ATOM   2006  C   HIS A 123      76.146  66.073  84.899  1.00  0.00           C  
ATOM   2007  O   HIS A 123      76.852  66.961  85.378  1.00  0.00           O  
ATOM   2008  CB  HIS A 123      76.192  65.610  82.443  1.00  0.00           C  
ATOM   2009  CG  HIS A 123      76.544  67.030  82.125  1.00  0.00           C  
ATOM   2010  CD2 HIS A 123      75.780  68.146  82.064  1.00  0.00           C  
ATOM   2011  ND1 HIS A 123      77.829  67.428  81.825  1.00  0.00           N  
ATOM   2012  CE1 HIS A 123      77.840  68.729  81.591  1.00  0.00           C  
ATOM   2013  NE2 HIS A 123      76.611  69.188  81.730  1.00  0.00           N  
ATOM   2014  H   HIS A 123      75.720  63.279  83.390  1.00  0.00           H  
ATOM   2015  HA  HIS A 123      77.772  65.217  83.828  1.00  0.00           H  
ATOM   2016 1HB  HIS A 123      76.618  64.971  81.668  1.00  0.00           H  
ATOM   2017 2HB  HIS A 123      75.108  65.507  82.392  1.00  0.00           H  
ATOM   2018  HD1 HIS A 123      78.623  66.829  81.714  1.00  0.00           H  
ATOM   2019  HD2 HIS A 123      74.715  68.324  82.221  1.00  0.00           H  
ATOM   2020  HE1 HIS A 123      78.769  69.239  81.334  1.00  0.00           H  
ATOM   2021  N   ILE A 124      74.887  65.867  85.286  1.00  0.00           N  
ATOM   2022  CA  ILE A 124      74.269  66.699  86.310  1.00  0.00           C  
ATOM   2023  C   ILE A 124      75.052  66.588  87.614  1.00  0.00           C  
ATOM   2024  O   ILE A 124      75.269  67.583  88.307  1.00  0.00           O  
ATOM   2025  CB  ILE A 124      72.802  66.294  86.545  1.00  0.00           C  
ATOM   2026  CG1 ILE A 124      71.948  66.650  85.324  1.00  0.00           C  
ATOM   2027  CG2 ILE A 124      72.256  66.969  87.794  1.00  0.00           C  
ATOM   2028  CD1 ILE A 124      70.570  66.028  85.340  1.00  0.00           C  
ATOM   2029  H   ILE A 124      74.350  65.122  84.867  1.00  0.00           H  
ATOM   2030  HA  ILE A 124      74.289  67.734  85.972  1.00  0.00           H  
ATOM   2031  HB  ILE A 124      72.738  65.214  86.669  1.00  0.00           H  
ATOM   2032 1HG1 ILE A 124      71.833  67.732  85.264  1.00  0.00           H  
ATOM   2033 2HG1 ILE A 124      72.457  66.325  84.416  1.00  0.00           H  
ATOM   2034 1HG2 ILE A 124      71.219  66.672  87.945  1.00  0.00           H  
ATOM   2035 2HG2 ILE A 124      72.848  66.666  88.658  1.00  0.00           H  
ATOM   2036 3HG2 ILE A 124      72.311  68.051  87.677  1.00  0.00           H  
ATOM   2037 1HD1 ILE A 124      70.026  66.325  84.444  1.00  0.00           H  
ATOM   2038 2HD1 ILE A 124      70.662  64.941  85.365  1.00  0.00           H  
ATOM   2039 3HD1 ILE A 124      70.028  66.366  86.222  1.00  0.00           H  
ATOM   2040  N   SER A 125      75.484  65.375  87.961  1.00  0.00           N  
ATOM   2041  CA  SER A 125      76.319  65.174  89.145  1.00  0.00           C  
ATOM   2042  C   SER A 125      77.534  66.103  89.133  1.00  0.00           C  
ATOM   2043  O   SER A 125      77.916  66.655  90.166  1.00  0.00           O  
ATOM   2044  CB  SER A 125      76.776  63.731  89.220  1.00  0.00           C  
ATOM   2045  OG  SER A 125      77.586  63.518  90.343  1.00  0.00           O  
ATOM   2046  H   SER A 125      75.232  64.577  87.396  1.00  0.00           H  
ATOM   2047  HA  SER A 125      75.723  65.403  90.029  1.00  0.00           H  
ATOM   2048 1HB  SER A 125      75.905  63.076  89.268  1.00  0.00           H  
ATOM   2049 2HB  SER A 125      77.326  63.475  88.316  1.00  0.00           H  
ATOM   2050  HG  SER A 125      77.588  62.571  90.494  1.00  0.00           H  
ATOM   2051  N   VAL A 126      78.147  66.280  87.964  1.00  0.00           N  
ATOM   2052  CA  VAL A 126      79.308  67.162  87.862  1.00  0.00           C  
ATOM   2053  C   VAL A 126      78.897  68.610  88.106  1.00  0.00           C  
ATOM   2054  O   VAL A 126      79.566  69.339  88.838  1.00  0.00           O  
ATOM   2055  CB  VAL A 126      79.960  67.039  86.472  1.00  0.00           C  
ATOM   2056  CG1 VAL A 126      81.062  68.075  86.308  1.00  0.00           C  
ATOM   2057  CG2 VAL A 126      80.509  65.633  86.280  1.00  0.00           C  
ATOM   2058  H   VAL A 126      77.816  65.806  87.136  1.00  0.00           H  
ATOM   2059  HA  VAL A 126      80.035  66.865  88.618  1.00  0.00           H  
ATOM   2060  HB  VAL A 126      79.210  67.245  85.709  1.00  0.00           H  
ATOM   2061 1HG1 VAL A 126      81.512  67.973  85.319  1.00  0.00           H  
ATOM   2062 2HG1 VAL A 126      80.640  69.073  86.412  1.00  0.00           H  
ATOM   2063 3HG1 VAL A 126      81.825  67.919  87.069  1.00  0.00           H  
ATOM   2064 1HG2 VAL A 126      80.967  65.552  85.295  1.00  0.00           H  
ATOM   2065 2HG2 VAL A 126      81.255  65.426  87.047  1.00  0.00           H  
ATOM   2066 3HG2 VAL A 126      79.695  64.911  86.360  1.00  0.00           H  
ATOM   2067  N   ARG A 127      77.791  69.023  87.485  1.00  0.00           N  
ATOM   2068  CA  ARG A 127      77.284  70.384  87.647  1.00  0.00           C  
ATOM   2069  C   ARG A 127      76.937  70.659  89.106  1.00  0.00           C  
ATOM   2070  O   ARG A 127      77.103  71.777  89.592  1.00  0.00           O  
ATOM   2071  CB  ARG A 127      76.052  70.608  86.782  1.00  0.00           C  
ATOM   2072  CG  ARG A 127      76.307  70.573  85.284  1.00  0.00           C  
ATOM   2073  CD  ARG A 127      77.164  71.702  84.847  1.00  0.00           C  
ATOM   2074  NE  ARG A 127      77.362  71.706  83.406  1.00  0.00           N  
ATOM   2075  CZ  ARG A 127      78.205  72.530  82.752  1.00  0.00           C  
ATOM   2076  NH1 ARG A 127      78.919  73.407  83.422  1.00  0.00           N1+
ATOM   2077  NH2 ARG A 127      78.315  72.456  81.438  1.00  0.00           N  
ATOM   2078  H   ARG A 127      77.290  68.378  86.890  1.00  0.00           H  
ATOM   2079  HA  ARG A 127      78.060  71.082  87.333  1.00  0.00           H  
ATOM   2080 1HB  ARG A 127      75.307  69.845  87.009  1.00  0.00           H  
ATOM   2081 2HB  ARG A 127      75.611  71.575  87.020  1.00  0.00           H  
ATOM   2082 1HG  ARG A 127      76.807  69.639  85.021  1.00  0.00           H  
ATOM   2083 2HG  ARG A 127      75.357  70.638  84.752  1.00  0.00           H  
ATOM   2084 1HD  ARG A 127      76.698  72.645  85.130  1.00  0.00           H  
ATOM   2085 2HD  ARG A 127      78.141  71.623  85.325  1.00  0.00           H  
ATOM   2086  HE  ARG A 127      76.831  71.045  82.856  1.00  0.00           H  
ATOM   2087 1HH1 ARG A 127      78.835  73.465  84.427  1.00  0.00           H  
ATOM   2088 2HH1 ARG A 127      79.550  74.025  82.932  1.00  0.00           H  
ATOM   2089 1HH2 ARG A 127      77.765  71.781  80.922  1.00  0.00           H  
ATOM   2090 2HH2 ARG A 127      78.944  73.073  80.948  1.00  0.00           H  
ATOM   2091  N   ILE A 128      76.457  69.633  89.799  1.00  0.00           N  
ATOM   2092  CA  ILE A 128      76.167  69.750  91.216  1.00  0.00           C  
ATOM   2093  C   ILE A 128      77.410  70.037  92.023  1.00  0.00           C  
ATOM   2094  O   ILE A 128      77.412  70.914  92.887  1.00  0.00           O  
ATOM   2095  CB  ILE A 128      75.505  68.466  91.747  1.00  0.00           C  
ATOM   2096  CG1 ILE A 128      74.066  68.356  91.235  1.00  0.00           C  
ATOM   2097  CG2 ILE A 128      75.534  68.439  93.268  1.00  0.00           C  
ATOM   2098  CD1 ILE A 128      73.446  66.992  91.440  1.00  0.00           C  
ATOM   2099  H   ILE A 128      76.288  68.754  89.333  1.00  0.00           H  
ATOM   2100  HA  ILE A 128      75.476  70.580  91.361  1.00  0.00           H  
ATOM   2101  HB  ILE A 128      76.040  67.596  91.368  1.00  0.00           H  
ATOM   2102 1HG1 ILE A 128      73.442  69.093  91.741  1.00  0.00           H  
ATOM   2103 2HG1 ILE A 128      74.040  68.584  90.169  1.00  0.00           H  
ATOM   2104 1HG2 ILE A 128      75.062  67.525  93.626  1.00  0.00           H  
ATOM   2105 2HG2 ILE A 128      76.568  68.472  93.611  1.00  0.00           H  
ATOM   2106 3HG2 ILE A 128      74.996  69.303  93.657  1.00  0.00           H  
ATOM   2107 1HD1 ILE A 128      72.428  66.993  91.052  1.00  0.00           H  
ATOM   2108 2HD1 ILE A 128      74.035  66.241  90.912  1.00  0.00           H  
ATOM   2109 3HD1 ILE A 128      73.429  66.757  92.504  1.00  0.00           H  
ATOM   2110  N   ALA A 129      78.481  69.301  91.752  1.00  0.00           N  
ATOM   2111  CA  ALA A 129      79.723  69.524  92.472  1.00  0.00           C  
ATOM   2112  C   ALA A 129      80.183  70.965  92.297  1.00  0.00           C  
ATOM   2113  O   ALA A 129      80.715  71.574  93.227  1.00  0.00           O  
ATOM   2114  CB  ALA A 129      80.797  68.558  91.997  1.00  0.00           C  
ATOM   2115  H   ALA A 129      78.444  68.579  91.046  1.00  0.00           H  
ATOM   2116  HA  ALA A 129      79.536  69.352  93.531  1.00  0.00           H  
ATOM   2117 1HB  ALA A 129      81.721  68.744  92.544  1.00  0.00           H  
ATOM   2118 2HB  ALA A 129      80.470  67.533  92.177  1.00  0.00           H  
ATOM   2119 3HB  ALA A 129      80.971  68.701  90.932  1.00  0.00           H  
ATOM   2120  N   GLU A 130      79.985  71.521  91.106  1.00  0.00           N  
ATOM   2121  CA  GLU A 130      80.363  72.908  90.852  1.00  0.00           C  
ATOM   2122  C   GLU A 130      79.582  73.866  91.749  1.00  0.00           C  
ATOM   2123  O   GLU A 130      80.134  74.836  92.268  1.00  0.00           O  
ATOM   2124  CB  GLU A 130      80.131  73.265  89.382  1.00  0.00           C  
ATOM   2125  CG  GLU A 130      81.078  72.576  88.411  1.00  0.00           C  
ATOM   2126  CD  GLU A 130      80.771  72.890  86.973  1.00  0.00           C  
ATOM   2127  OE1 GLU A 130      79.778  73.529  86.722  1.00  0.00           O  
ATOM   2128  OE2 GLU A 130      81.534  72.493  86.123  1.00  0.00           O1-
ATOM   2129  H   GLU A 130      79.565  70.982  90.363  1.00  0.00           H  
ATOM   2130  HA  GLU A 130      81.425  73.024  91.075  1.00  0.00           H  
ATOM   2131 1HB  GLU A 130      79.111  73.000  89.100  1.00  0.00           H  
ATOM   2132 2HB  GLU A 130      80.238  74.342  89.246  1.00  0.00           H  
ATOM   2133 1HG  GLU A 130      82.099  72.888  88.629  1.00  0.00           H  
ATOM   2134 2HG  GLU A 130      81.016  71.498  88.562  1.00  0.00           H  
ATOM   2135  N   VAL A 131      78.291  73.588  91.929  1.00  0.00           N  
ATOM   2136  CA  VAL A 131      77.445  74.420  92.776  1.00  0.00           C  
ATOM   2137  C   VAL A 131      77.792  74.254  94.246  1.00  0.00           C  
ATOM   2138  O   VAL A 131      77.897  75.234  94.984  1.00  0.00           O  
ATOM   2139  CB  VAL A 131      75.962  74.063  92.562  1.00  0.00           C  
ATOM   2140  CG1 VAL A 131      75.091  74.771  93.590  1.00  0.00           C  
ATOM   2141  CG2 VAL A 131      75.538  74.434  91.149  1.00  0.00           C  
ATOM   2142  H   VAL A 131      77.889  72.784  91.470  1.00  0.00           H  
ATOM   2143  HA  VAL A 131      77.597  75.464  92.499  1.00  0.00           H  
ATOM   2144  HB  VAL A 131      75.830  72.991  92.712  1.00  0.00           H  
ATOM   2145 1HG1 VAL A 131      74.046  74.507  93.425  1.00  0.00           H  
ATOM   2146 2HG1 VAL A 131      75.388  74.462  94.592  1.00  0.00           H  
ATOM   2147 3HG1 VAL A 131      75.212  75.848  93.490  1.00  0.00           H  
ATOM   2148 1HG2 VAL A 131      74.489  74.178  91.006  1.00  0.00           H  
ATOM   2149 2HG2 VAL A 131      75.675  75.505  90.998  1.00  0.00           H  
ATOM   2150 3HG2 VAL A 131      76.148  73.885  90.431  1.00  0.00           H  
ATOM   2151  N   LEU A 132      77.973  73.009  94.671  1.00  0.00           N  
ATOM   2152  CA  LEU A 132      78.305  72.727  96.058  1.00  0.00           C  
ATOM   2153  C   LEU A 132      79.651  73.339  96.400  1.00  0.00           C  
ATOM   2154  O   LEU A 132      79.855  73.837  97.507  1.00  0.00           O  
ATOM   2155  CB  LEU A 132      78.338  71.214  96.309  1.00  0.00           C  
ATOM   2156  CG  LEU A 132      76.986  70.494  96.206  1.00  0.00           C  
ATOM   2157  CD1 LEU A 132      77.211  68.988  96.211  1.00  0.00           C  
ATOM   2158  CD2 LEU A 132      76.097  70.918  97.367  1.00  0.00           C  
ATOM   2159  H   LEU A 132      77.877  72.240  94.022  1.00  0.00           H  
ATOM   2160  HA  LEU A 132      77.541  73.172  96.694  1.00  0.00           H  
ATOM   2161 1HB  LEU A 132      79.011  70.756  95.586  1.00  0.00           H  
ATOM   2162 2HB  LEU A 132      78.733  71.035  97.307  1.00  0.00           H  
ATOM   2163  HG  LEU A 132      76.504  70.757  95.265  1.00  0.00           H  
ATOM   2164 1HD1 LEU A 132      76.251  68.477  96.140  1.00  0.00           H  
ATOM   2165 2HD1 LEU A 132      77.834  68.711  95.360  1.00  0.00           H  
ATOM   2166 3HD1 LEU A 132      77.708  68.698  97.137  1.00  0.00           H  
ATOM   2167 1HD2 LEU A 132      75.137  70.408  97.294  1.00  0.00           H  
ATOM   2168 2HD2 LEU A 132      76.578  70.654  98.309  1.00  0.00           H  
ATOM   2169 3HD2 LEU A 132      75.939  71.996  97.328  1.00  0.00           H  
ATOM   2170  N   LEU A 133      80.573  73.299  95.443  1.00  0.00           N  
ATOM   2171  CA  LEU A 133      81.911  73.833  95.632  1.00  0.00           C  
ATOM   2172  C   LEU A 133      81.894  75.335  95.856  1.00  0.00           C  
ATOM   2173  O   LEU A 133      82.554  75.845  96.762  1.00  0.00           O  
ATOM   2174  CB  LEU A 133      82.784  73.505  94.414  1.00  0.00           C  
ATOM   2175  CG  LEU A 133      84.228  74.022  94.473  1.00  0.00           C  
ATOM   2176  CD1 LEU A 133      84.940  73.406  95.670  1.00  0.00           C  
ATOM   2177  CD2 LEU A 133      84.942  73.679  93.175  1.00  0.00           C  
ATOM   2178  H   LEU A 133      80.331  72.882  94.554  1.00  0.00           H  
ATOM   2179  HA  LEU A 133      82.348  73.366  96.514  1.00  0.00           H  
ATOM   2180 1HB  LEU A 133      82.825  72.424  94.298  1.00  0.00           H  
ATOM   2181 2HB  LEU A 133      82.317  73.928  93.526  1.00  0.00           H  
ATOM   2182  HG  LEU A 133      84.221  75.104  94.609  1.00  0.00           H  
ATOM   2183 1HD1 LEU A 133      85.966  73.775  95.711  1.00  0.00           H  
ATOM   2184 2HD1 LEU A 133      84.419  73.685  96.585  1.00  0.00           H  
ATOM   2185 3HD1 LEU A 133      84.948  72.323  95.570  1.00  0.00           H  
ATOM   2186 1HD2 LEU A 133      85.969  74.048  93.216  1.00  0.00           H  
ATOM   2187 2HD2 LEU A 133      84.951  72.597  93.039  1.00  0.00           H  
ATOM   2188 3HD2 LEU A 133      84.422  74.146  92.338  1.00  0.00           H  
ATOM   2189  N   GLU A 134      81.138  76.056  95.034  1.00  0.00           N  
ATOM   2190  CA  GLU A 134      81.058  77.501  95.194  1.00  0.00           C  
ATOM   2191  C   GLU A 134      80.248  77.879  96.430  1.00  0.00           C  
ATOM   2192  O   GLU A 134      80.580  78.833  97.134  1.00  0.00           O  
ATOM   2193  CB  GLU A 134      80.435  78.139  93.950  1.00  0.00           C  
ATOM   2194  CG  GLU A 134      80.398  79.659  93.976  1.00  0.00           C  
ATOM   2195  CD  GLU A 134      81.768  80.278  93.974  1.00  0.00           C  
ATOM   2196  OE1 GLU A 134      82.698  79.617  93.582  1.00  0.00           O  
ATOM   2197  OE2 GLU A 134      81.884  81.416  94.365  1.00  0.00           O1-
ATOM   2198  H   GLU A 134      80.614  75.613  94.294  1.00  0.00           H  
ATOM   2199  HA  GLU A 134      82.067  77.891  95.320  1.00  0.00           H  
ATOM   2200 1HB  GLU A 134      80.995  77.832  93.067  1.00  0.00           H  
ATOM   2201 2HB  GLU A 134      79.413  77.781  93.832  1.00  0.00           H  
ATOM   2202 1HG  GLU A 134      79.850  80.014  93.103  1.00  0.00           H  
ATOM   2203 2HG  GLU A 134      79.858  79.985  94.865  1.00  0.00           H  
ATOM   2204  N   THR A 135      79.183  77.127  96.693  1.00  0.00           N  
ATOM   2205  CA  THR A 135      78.311  77.419  97.822  1.00  0.00           C  
ATOM   2206  C   THR A 135      79.049  77.195  99.141  1.00  0.00           C  
ATOM   2207  O   THR A 135      78.962  78.012 100.058  1.00  0.00           O  
ATOM   2208  CB  THR A 135      77.038  76.553  97.780  1.00  0.00           C  
ATOM   2209  CG2 THR A 135      76.103  76.925  98.922  1.00  0.00           C  
ATOM   2210  OG1 THR A 135      76.364  76.749  96.532  1.00  0.00           O  
ATOM   2211  H   THR A 135      78.971  76.337  96.099  1.00  0.00           H  
ATOM   2212  HA  THR A 135      78.017  78.467  97.769  1.00  0.00           H  
ATOM   2213  HB  THR A 135      77.310  75.501  97.870  1.00  0.00           H  
ATOM   2214  HG1 THR A 135      76.801  76.234  95.848  1.00  0.00           H  
ATOM   2215 1HG2 THR A 135      75.210  76.304  98.876  1.00  0.00           H  
ATOM   2216 2HG2 THR A 135      76.609  76.766  99.874  1.00  0.00           H  
ATOM   2217 3HG2 THR A 135      75.820  77.972  98.833  1.00  0.00           H  
ATOM   2218  N   ARG A 136      79.777  76.082  99.229  1.00  0.00           N  
ATOM   2219  CA  ARG A 136      80.561  75.739 100.412  1.00  0.00           C  
ATOM   2220  C   ARG A 136      81.957  75.226 100.055  1.00  0.00           C  
ATOM   2221  O   ARG A 136      82.192  74.018 100.005  1.00  0.00           O  
ATOM   2222  CB  ARG A 136      79.836  74.683 101.233  1.00  0.00           C  
ATOM   2223  CG  ARG A 136      78.590  75.176 101.952  1.00  0.00           C  
ATOM   2224  CD  ARG A 136      78.928  76.100 103.064  1.00  0.00           C  
ATOM   2225  NE  ARG A 136      79.794  75.472 104.049  1.00  0.00           N  
ATOM   2226  CZ  ARG A 136      79.362  74.710 105.073  1.00  0.00           C  
ATOM   2227  NH1 ARG A 136      78.076  74.492 105.232  1.00  0.00           N1+
ATOM   2228  NH2 ARG A 136      80.232  74.182 105.916  1.00  0.00           N  
ATOM   2229  H   ARG A 136      79.781  75.456  98.437  1.00  0.00           H  
ATOM   2230  HA  ARG A 136      80.676  76.634 101.023  1.00  0.00           H  
ATOM   2231 1HB  ARG A 136      79.539  73.860 100.585  1.00  0.00           H  
ATOM   2232 2HB  ARG A 136      80.512  74.278 101.985  1.00  0.00           H  
ATOM   2233 1HG  ARG A 136      77.948  75.706 101.247  1.00  0.00           H  
ATOM   2234 2HG  ARG A 136      78.048  74.323 102.367  1.00  0.00           H  
ATOM   2235 1HD  ARG A 136      79.441  76.975 102.666  1.00  0.00           H  
ATOM   2236 2HD  ARG A 136      78.013  76.414 103.566  1.00  0.00           H  
ATOM   2237  HE  ARG A 136      80.790  75.617 103.959  1.00  0.00           H  
ATOM   2238 1HH1 ARG A 136      77.412  74.895 104.587  1.00  0.00           H  
ATOM   2239 2HH1 ARG A 136      77.753  73.920 105.999  1.00  0.00           H  
ATOM   2240 1HH2 ARG A 136      81.221  74.350 105.792  1.00  0.00           H  
ATOM   2241 2HH2 ARG A 136      79.909  73.611 106.682  1.00  0.00           H  
ATOM   2242  N   PRO A 137      82.917  76.127  99.798  1.00  0.00           N  
ATOM   2243  CA  PRO A 137      84.289  75.855  99.382  1.00  0.00           C  
ATOM   2244  C   PRO A 137      85.032  74.951 100.363  1.00  0.00           C  
ATOM   2245  O   PRO A 137      86.006  74.291  99.999  1.00  0.00           O  
ATOM   2246  CB  PRO A 137      84.907  77.256  99.335  1.00  0.00           C  
ATOM   2247  CG  PRO A 137      83.759  78.151  99.010  1.00  0.00           C  
ATOM   2248  CD  PRO A 137      82.605  77.575  99.787  1.00  0.00           C  
ATOM   2249  NV  PRO A 137      82.911  76.132  99.801  1.00  0.00           N  
ATOM   2250  HA  PRO A 137      84.278  75.393  98.383  1.00  0.00           H  
ATOM   2251 1HB  PRO A 137      85.373  77.495 100.301  1.00  0.00           H  
ATOM   2252 2HB  PRO A 137      85.702  77.290  98.576  1.00  0.00           H  
ATOM   2253 1HG  PRO A 137      83.990  79.186  99.300  1.00  0.00           H  
ATOM   2254 2HG  PRO A 137      83.579  78.159  97.924  1.00  0.00           H  
ATOM   2255 1HD  PRO A 137      82.593  78.004 100.798  1.00  0.00           H  
ATOM   2256 2HD  PRO A 137      81.663  77.795  99.261  1.00  0.00           H  
ATOM   2257  N   ASP A 138      84.574  74.919 101.613  1.00  0.00           N  
ATOM   2258  CA  ASP A 138      85.203  74.115 102.649  1.00  0.00           C  
ATOM   2259  C   ASP A 138      84.660  72.688 102.710  1.00  0.00           C  
ATOM   2260  O   ASP A 138      85.153  71.857 103.473  1.00  0.00           O  
ATOM   2261  CB  ASP A 138      85.022  74.786 104.012  1.00  0.00           C  
ATOM   2262  CG  ASP A 138      83.559  74.985 104.385  1.00  0.00           C  
ATOM   2263  OD1 ASP A 138      82.840  75.561 103.603  1.00  0.00           O  
ATOM   2264  OD2 ASP A 138      83.174  74.557 105.446  1.00  0.00           O1-
ATOM   2265  H   ASP A 138      83.762  75.474 101.847  1.00  0.00           H  
ATOM   2266  HA  ASP A 138      86.269  74.047 102.433  1.00  0.00           H  
ATOM   2267 1HB  ASP A 138      85.498  74.179 104.783  1.00  0.00           H  
ATOM   2268 2HB  ASP A 138      85.516  75.758 104.008  1.00  0.00           H  
ATOM   2269  N   ASP A 139      83.641  72.386 101.908  1.00  0.00           N  
ATOM   2270  CA  ASP A 139      83.017  71.071 101.994  1.00  0.00           C  
ATOM   2271  C   ASP A 139      83.783  70.069 101.147  1.00  0.00           C  
ATOM   2272  O   ASP A 139      83.340  69.691 100.062  1.00  0.00           O  
ATOM   2273  CB  ASP A 139      81.556  71.132 101.537  1.00  0.00           C  
ATOM   2274  CG  ASP A 139      80.795  69.845 101.818  1.00  0.00           C  
ATOM   2275  OD1 ASP A 139      81.405  68.901 102.259  1.00  0.00           O  
ATOM   2276  OD2 ASP A 139      79.609  69.819 101.589  1.00  0.00           O1-
ATOM   2277  H   ASP A 139      83.290  73.054 101.238  1.00  0.00           H  
ATOM   2278  HA  ASP A 139      83.042  70.743 103.034  1.00  0.00           H  
ATOM   2279 1HB  ASP A 139      81.051  71.955 102.043  1.00  0.00           H  
ATOM   2280 2HB  ASP A 139      81.518  71.335 100.466  1.00  0.00           H  
ATOM   2281  N   ARG A 140      84.928  69.657 101.671  1.00  0.00           N  
ATOM   2282  CA  ARG A 140      85.841  68.791 100.946  1.00  0.00           C  
ATOM   2283  C   ARG A 140      85.313  67.369 100.850  1.00  0.00           C  
ATOM   2284  O   ARG A 140      85.567  66.668  99.868  1.00  0.00           O  
ATOM   2285  CB  ARG A 140      87.203  68.775 101.621  1.00  0.00           C  
ATOM   2286  CG  ARG A 140      87.226  68.140 103.002  1.00  0.00           C  
ATOM   2287  CD  ARG A 140      88.569  68.239 103.629  1.00  0.00           C  
ATOM   2288  NE  ARG A 140      88.606  67.597 104.935  1.00  0.00           N  
ATOM   2289  CZ  ARG A 140      89.678  67.584 105.751  1.00  0.00           C  
ATOM   2290  NH1 ARG A 140      90.790  68.179 105.383  1.00  0.00           N1+
ATOM   2291  NH2 ARG A 140      89.611  66.972 106.920  1.00  0.00           N  
ATOM   2292  H   ARG A 140      85.171  69.957 102.603  1.00  0.00           H  
ATOM   2293  HA  ARG A 140      85.958  69.180  99.935  1.00  0.00           H  
ATOM   2294 1HB  ARG A 140      87.913  68.232 100.997  1.00  0.00           H  
ATOM   2295 2HB  ARG A 140      87.572  69.797 101.721  1.00  0.00           H  
ATOM   2296 1HG  ARG A 140      86.508  68.646 103.648  1.00  0.00           H  
ATOM   2297 2HG  ARG A 140      86.962  67.085 102.922  1.00  0.00           H  
ATOM   2298 1HD  ARG A 140      89.307  67.754 102.991  1.00  0.00           H  
ATOM   2299 2HD  ARG A 140      88.834  69.287 103.759  1.00  0.00           H  
ATOM   2300  HE  ARG A 140      87.768  67.128 105.251  1.00  0.00           H  
ATOM   2301 1HH1 ARG A 140      90.842  68.647 104.490  1.00  0.00           H  
ATOM   2302 2HH1 ARG A 140      91.594  68.169 105.995  1.00  0.00           H  
ATOM   2303 1HH2 ARG A 140      88.754  66.513 107.203  1.00  0.00           H  
ATOM   2304 2HH2 ARG A 140      90.414  66.962 107.532  1.00  0.00           H  
ATOM   2305  N   GLU A 141      84.575  66.935 101.867  1.00  0.00           N  
ATOM   2306  CA  GLU A 141      84.075  65.568 101.888  1.00  0.00           C  
ATOM   2307  C   GLU A 141      83.028  65.333 100.811  1.00  0.00           C  
ATOM   2308  O   GLU A 141      83.040  64.304 100.136  1.00  0.00           O  
ATOM   2309  CB  GLU A 141      83.485  65.241 103.261  1.00  0.00           C  
ATOM   2310  CG  GLU A 141      84.508  65.178 104.385  1.00  0.00           C  
ATOM   2311  CD  GLU A 141      84.893  66.537 104.903  1.00  0.00           C  
ATOM   2312  OE1 GLU A 141      84.341  67.506 104.439  1.00  0.00           O  
ATOM   2313  OE2 GLU A 141      85.739  66.604 105.765  1.00  0.00           O1-
ATOM   2314  H   GLU A 141      84.355  67.549 102.638  1.00  0.00           H  
ATOM   2315  HA  GLU A 141      84.909  64.892 101.695  1.00  0.00           H  
ATOM   2316 1HB  GLU A 141      82.742  65.993 103.526  1.00  0.00           H  
ATOM   2317 2HB  GLU A 141      82.976  64.278 103.217  1.00  0.00           H  
ATOM   2318 1HG  GLU A 141      84.096  64.593 105.207  1.00  0.00           H  
ATOM   2319 2HG  GLU A 141      85.400  64.667 104.024  1.00  0.00           H  
ATOM   2320  N   GLU A 142      82.107  66.279 100.634  1.00  0.00           N  
ATOM   2321  CA  GLU A 142      81.060  66.093  99.640  1.00  0.00           C  
ATOM   2322  C   GLU A 142      81.630  66.131  98.229  1.00  0.00           C  
ATOM   2323  O   GLU A 142      81.185  65.392  97.350  1.00  0.00           O  
ATOM   2324  CB  GLU A 142      79.982  67.168  99.794  1.00  0.00           C  
ATOM   2325  CG  GLU A 142      78.725  66.920  98.975  1.00  0.00           C  
ATOM   2326  CD  GLU A 142      77.970  65.698  99.418  1.00  0.00           C  
ATOM   2327  OE1 GLU A 142      77.807  65.520 100.602  1.00  0.00           O  
ATOM   2328  OE2 GLU A 142      77.555  64.941  98.571  1.00  0.00           O1-
ATOM   2329  H   GLU A 142      82.123  67.128 101.180  1.00  0.00           H  
ATOM   2330  HA  GLU A 142      80.603  65.116  99.796  1.00  0.00           H  
ATOM   2331 1HB  GLU A 142      79.690  67.243 100.842  1.00  0.00           H  
ATOM   2332 2HB  GLU A 142      80.389  68.137  99.499  1.00  0.00           H  
ATOM   2333 1HG  GLU A 142      78.071  67.788  99.060  1.00  0.00           H  
ATOM   2334 2HG  GLU A 142      79.002  66.810  97.927  1.00  0.00           H  
ATOM   2335  N   ILE A 143      82.621  66.992  97.999  1.00  0.00           N  
ATOM   2336  CA  ILE A 143      83.237  67.061  96.680  1.00  0.00           C  
ATOM   2337  C   ILE A 143      83.995  65.774  96.359  1.00  0.00           C  
ATOM   2338  O   ILE A 143      83.914  65.257  95.243  1.00  0.00           O  
ATOM   2339  CB  ILE A 143      84.197  68.261  96.586  1.00  0.00           C  
ATOM   2340  CG1 ILE A 143      83.430  69.573  96.766  1.00  0.00           C  
ATOM   2341  CG2 ILE A 143      84.933  68.250  95.256  1.00  0.00           C  
ATOM   2342  CD1 ILE A 143      82.375  69.813  95.710  1.00  0.00           C  
ATOM   2343  H   ILE A 143      82.954  67.604  98.731  1.00  0.00           H  
ATOM   2344  HA  ILE A 143      82.451  67.189  95.937  1.00  0.00           H  
ATOM   2345  HB  ILE A 143      84.926  68.209  97.395  1.00  0.00           H  
ATOM   2346 1HG1 ILE A 143      82.944  69.580  97.741  1.00  0.00           H  
ATOM   2347 2HG1 ILE A 143      84.128  70.410  96.745  1.00  0.00           H  
ATOM   2348 1HG2 ILE A 143      85.607  69.105  95.207  1.00  0.00           H  
ATOM   2349 2HG2 ILE A 143      85.510  67.330  95.166  1.00  0.00           H  
ATOM   2350 3HG2 ILE A 143      84.213  68.308  94.439  1.00  0.00           H  
ATOM   2351 1HD1 ILE A 143      81.875  70.763  95.905  1.00  0.00           H  
ATOM   2352 2HD1 ILE A 143      82.845  69.846  94.727  1.00  0.00           H  
ATOM   2353 3HD1 ILE A 143      81.643  69.007  95.736  1.00  0.00           H  
ATOM   2354  N   ARG A 144      84.741  65.239  97.328  1.00  0.00           N  
ATOM   2355  CA  ARG A 144      85.464  63.997  97.080  1.00  0.00           C  
ATOM   2356  C   ARG A 144      84.507  62.842  96.826  1.00  0.00           C  
ATOM   2357  O   ARG A 144      84.740  62.010  95.949  1.00  0.00           O  
ATOM   2358  CB  ARG A 144      86.362  63.655  98.261  1.00  0.00           C  
ATOM   2359  CG  ARG A 144      87.226  62.419  98.069  1.00  0.00           C  
ATOM   2360  CD  ARG A 144      88.200  62.594  96.961  1.00  0.00           C  
ATOM   2361  NE  ARG A 144      89.016  61.407  96.765  1.00  0.00           N  
ATOM   2362  CZ  ARG A 144      89.860  61.222  95.730  1.00  0.00           C  
ATOM   2363  NH1 ARG A 144      89.987  62.153  94.811  1.00  0.00           N1+
ATOM   2364  NH2 ARG A 144      90.562  60.106  95.642  1.00  0.00           N  
ATOM   2365  H   ARG A 144      84.814  65.679  98.234  1.00  0.00           H  
ATOM   2366  HA  ARG A 144      86.089  64.130  96.196  1.00  0.00           H  
ATOM   2367 1HB  ARG A 144      87.028  64.493  98.465  1.00  0.00           H  
ATOM   2368 2HB  ARG A 144      85.752  63.498  99.149  1.00  0.00           H  
ATOM   2369 1HG  ARG A 144      87.782  62.217  98.986  1.00  0.00           H  
ATOM   2370 2HG  ARG A 144      86.591  61.563  97.835  1.00  0.00           H  
ATOM   2371 1HD  ARG A 144      87.664  62.796  96.034  1.00  0.00           H  
ATOM   2372 2HD  ARG A 144      88.861  63.430  97.187  1.00  0.00           H  
ATOM   2373  HE  ARG A 144      88.948  60.669  97.452  1.00  0.00           H  
ATOM   2374 1HH1 ARG A 144      89.451  63.006  94.879  1.00  0.00           H  
ATOM   2375 2HH1 ARG A 144      90.619  62.015  94.036  1.00  0.00           H  
ATOM   2376 1HH2 ARG A 144      90.465  59.391  96.350  1.00  0.00           H  
ATOM   2377 2HH2 ARG A 144      91.195  59.967  94.867  1.00  0.00           H  
ATOM   2378  N   GLU A 145      83.419  62.781  97.592  1.00  0.00           N  
ATOM   2379  CA  GLU A 145      82.448  61.711  97.425  1.00  0.00           C  
ATOM   2380  C   GLU A 145      81.790  61.765  96.053  1.00  0.00           C  
ATOM   2381  O   GLU A 145      81.585  60.735  95.411  1.00  0.00           O  
ATOM   2382  CB  GLU A 145      81.380  61.788  98.518  1.00  0.00           C  
ATOM   2383  CG  GLU A 145      81.858  61.356  99.896  1.00  0.00           C  
ATOM   2384  CD  GLU A 145      80.802  61.513 100.957  1.00  0.00           C  
ATOM   2385  OE1 GLU A 145      79.755  62.031 100.653  1.00  0.00           O  
ATOM   2386  OE2 GLU A 145      81.045  61.115 102.072  1.00  0.00           O1-
ATOM   2387  H   GLU A 145      83.260  63.485  98.298  1.00  0.00           H  
ATOM   2388  HA  GLU A 145      82.968  60.756  97.512  1.00  0.00           H  
ATOM   2389 1HB  GLU A 145      81.014  62.813  98.596  1.00  0.00           H  
ATOM   2390 2HB  GLU A 145      80.534  61.159  98.243  1.00  0.00           H  
ATOM   2391 1HG  GLU A 145      82.160  60.310  99.854  1.00  0.00           H  
ATOM   2392 2HG  GLU A 145      82.731  61.948 100.169  1.00  0.00           H  
ATOM   2393  N   GLN A 146      81.452  62.969  95.593  1.00  0.00           N  
ATOM   2394  CA  GLN A 146      80.874  63.117  94.267  1.00  0.00           C  
ATOM   2395  C   GLN A 146      81.844  62.664  93.184  1.00  0.00           C  
ATOM   2396  O   GLN A 146      81.454  61.993  92.229  1.00  0.00           O  
ATOM   2397  CB  GLN A 146      80.461  64.570  94.024  1.00  0.00           C  
ATOM   2398  CG  GLN A 146      79.733  64.800  92.711  1.00  0.00           C  
ATOM   2399  CD  GLN A 146      80.684  64.962  91.541  1.00  0.00           C  
ATOM   2400  NE2 GLN A 146      80.256  64.516  90.365  1.00  0.00           N  
ATOM   2401  OE1 GLN A 146      81.792  65.483  91.692  1.00  0.00           O  
ATOM   2402  H   GLN A 146      81.597  63.793  96.161  1.00  0.00           H  
ATOM   2403  HA  GLN A 146      79.987  62.487  94.206  1.00  0.00           H  
ATOM   2404 1HB  GLN A 146      79.812  64.905  94.832  1.00  0.00           H  
ATOM   2405 2HB  GLN A 146      81.346  65.206  94.032  1.00  0.00           H  
ATOM   2406 1HG  GLN A 146      79.088  63.944  92.511  1.00  0.00           H  
ATOM   2407 2HG  GLN A 146      79.133  65.706  92.793  1.00  0.00           H  
ATOM   2408 1HE2 GLN A 146      80.840  64.595  89.556  1.00  0.00           H  
ATOM   2409 2HE2 GLN A 146      79.350  64.099  90.287  1.00  0.00           H  
ATOM   2410  N   GLN A 147      83.122  63.025  93.320  1.00  0.00           N  
ATOM   2411  CA  GLN A 147      84.109  62.607  92.331  1.00  0.00           C  
ATOM   2412  C   GLN A 147      84.232  61.089  92.294  1.00  0.00           C  
ATOM   2413  O   GLN A 147      84.318  60.490  91.223  1.00  0.00           O  
ATOM   2414  CB  GLN A 147      85.473  63.236  92.633  1.00  0.00           C  
ATOM   2415  CG  GLN A 147      85.535  64.734  92.385  1.00  0.00           C  
ATOM   2416  CD  GLN A 147      86.853  65.339  92.830  1.00  0.00           C  
ATOM   2417  NE2 GLN A 147      86.989  66.650  92.658  1.00  0.00           N  
ATOM   2418  OE1 GLN A 147      87.739  64.638  93.324  1.00  0.00           O  
ATOM   2419  H   GLN A 147      83.419  63.588  94.104  1.00  0.00           H  
ATOM   2420  HA  GLN A 147      83.779  62.944  91.350  1.00  0.00           H  
ATOM   2421 1HB  GLN A 147      85.734  63.057  93.677  1.00  0.00           H  
ATOM   2422 2HB  GLN A 147      86.236  62.761  92.017  1.00  0.00           H  
ATOM   2423 1HG  GLN A 147      85.417  64.919  91.317  1.00  0.00           H  
ATOM   2424 2HG  GLN A 147      84.731  65.217  92.941  1.00  0.00           H  
ATOM   2425 1HE2 GLN A 147      87.837  67.105  92.933  1.00  0.00           H  
ATOM   2426 2HE2 GLN A 147      86.244  67.180  92.254  1.00  0.00           H  
ATOM   2427  N   ALA A 148      84.244  60.454  93.468  1.00  0.00           N  
ATOM   2428  CA  ALA A 148      84.381  59.001  93.527  1.00  0.00           C  
ATOM   2429  C   ALA A 148      83.202  58.294  92.868  1.00  0.00           C  
ATOM   2430  O   ALA A 148      83.381  57.330  92.123  1.00  0.00           O  
ATOM   2431  CB  ALA A 148      84.525  58.544  94.972  1.00  0.00           C  
ATOM   2432  H   ALA A 148      84.157  60.976  94.329  1.00  0.00           H  
ATOM   2433  HA  ALA A 148      85.280  58.723  92.977  1.00  0.00           H  
ATOM   2434 1HB  ALA A 148      84.631  57.460  95.001  1.00  0.00           H  
ATOM   2435 2HB  ALA A 148      85.407  59.006  95.412  1.00  0.00           H  
ATOM   2436 3HB  ALA A 148      83.641  58.838  95.536  1.00  0.00           H  
ATOM   2437  N   ILE A 149      81.986  58.770  93.138  1.00  0.00           N  
ATOM   2438  CA  ILE A 149      80.799  58.171  92.542  1.00  0.00           C  
ATOM   2439  C   ILE A 149      80.780  58.407  91.040  1.00  0.00           C  
ATOM   2440  O   ILE A 149      80.398  57.527  90.269  1.00  0.00           O  
ATOM   2441  CB  ILE A 149      79.513  58.740  93.170  1.00  0.00           C  
ATOM   2442  CG1 ILE A 149      79.409  58.323  94.641  1.00  0.00           C  
ATOM   2443  CG2 ILE A 149      78.291  58.276  92.394  1.00  0.00           C  
ATOM   2444  CD1 ILE A 149      78.368  59.093  95.420  1.00  0.00           C  
ATOM   2445  H   ILE A 149      81.878  59.555  93.765  1.00  0.00           H  
ATOM   2446  HA  ILE A 149      80.825  57.097  92.723  1.00  0.00           H  
ATOM   2447  HB  ILE A 149      79.552  59.829  93.153  1.00  0.00           H  
ATOM   2448 1HG1 ILE A 149      79.165  57.263  94.701  1.00  0.00           H  
ATOM   2449 2HG1 ILE A 149      80.373  58.465  95.129  1.00  0.00           H  
ATOM   2450 1HG2 ILE A 149      77.391  58.686  92.853  1.00  0.00           H  
ATOM   2451 2HG2 ILE A 149      78.362  58.621  91.364  1.00  0.00           H  
ATOM   2452 3HG2 ILE A 149      78.240  57.187  92.410  1.00  0.00           H  
ATOM   2453 1HD1 ILE A 149      78.353  58.741  96.452  1.00  0.00           H  
ATOM   2454 2HD1 ILE A 149      78.611  60.155  95.402  1.00  0.00           H  
ATOM   2455 3HD1 ILE A 149      77.388  58.936  94.971  1.00  0.00           H  
ATOM   2456  N   PHE A 150      81.195  59.600  90.636  1.00  0.00           N  
ATOM   2457  CA  PHE A 150      81.264  59.958  89.232  1.00  0.00           C  
ATOM   2458  C   PHE A 150      82.166  58.997  88.468  1.00  0.00           C  
ATOM   2459  O   PHE A 150      81.783  58.469  87.424  1.00  0.00           O  
ATOM   2460  CB  PHE A 150      81.777  61.390  89.072  1.00  0.00           C  
ATOM   2461  CG  PHE A 150      82.114  61.759  87.654  1.00  0.00           C  
ATOM   2462  CD1 PHE A 150      81.120  62.152  86.770  1.00  0.00           C  
ATOM   2463  CD2 PHE A 150      83.423  61.712  87.202  1.00  0.00           C  
ATOM   2464  CE1 PHE A 150      81.428  62.491  85.467  1.00  0.00           C  
ATOM   2465  CE2 PHE A 150      83.735  62.050  85.900  1.00  0.00           C  
ATOM   2466  CZ  PHE A 150      82.735  62.440  85.031  1.00  0.00           C  
ATOM   2467  H   PHE A 150      81.470  60.279  91.331  1.00  0.00           H  
ATOM   2468  HA  PHE A 150      80.260  59.897  88.809  1.00  0.00           H  
ATOM   2469 1HB  PHE A 150      81.024  62.089  89.434  1.00  0.00           H  
ATOM   2470 2HB  PHE A 150      82.670  61.527  89.680  1.00  0.00           H  
ATOM   2471  HD1 PHE A 150      80.086  62.193  87.115  1.00  0.00           H  
ATOM   2472  HD2 PHE A 150      84.212  61.403  87.889  1.00  0.00           H  
ATOM   2473  HE1 PHE A 150      80.638  62.798  84.782  1.00  0.00           H  
ATOM   2474  HE2 PHE A 150      84.769  62.010  85.558  1.00  0.00           H  
ATOM   2475  HZ  PHE A 150      82.978  62.705  84.004  1.00  0.00           H  
ATOM   2476  N   GLU A 151      83.368  58.772  88.995  1.00  0.00           N  
ATOM   2477  CA  GLU A 151      84.343  57.911  88.342  1.00  0.00           C  
ATOM   2478  C   GLU A 151      83.841  56.477  88.214  1.00  0.00           C  
ATOM   2479  O   GLU A 151      84.054  55.822  87.193  1.00  0.00           O  
ATOM   2480  CB  GLU A 151      85.664  57.929  89.114  1.00  0.00           C  
ATOM   2481  CG  GLU A 151      86.438  59.235  89.006  1.00  0.00           C  
ATOM   2482  CD  GLU A 151      87.679  59.251  89.854  1.00  0.00           C  
ATOM   2483  OE1 GLU A 151      87.880  58.322  90.597  1.00  0.00           O  
ATOM   2484  OE2 GLU A 151      88.427  60.196  89.757  1.00  0.00           O1-
ATOM   2485  H   GLU A 151      83.610  59.212  89.873  1.00  0.00           H  
ATOM   2486  HA  GLU A 151      84.521  58.291  87.336  1.00  0.00           H  
ATOM   2487 1HB  GLU A 151      85.469  57.741  90.171  1.00  0.00           H  
ATOM   2488 2HB  GLU A 151      86.308  57.128  88.753  1.00  0.00           H  
ATOM   2489 1HG  GLU A 151      86.719  59.393  87.966  1.00  0.00           H  
ATOM   2490 2HG  GLU A 151      85.787  60.055  89.307  1.00  0.00           H  
ATOM   2491  N   LEU A 152      83.169  55.974  89.247  1.00  0.00           N  
ATOM   2492  CA  LEU A 152      82.632  54.621  89.186  1.00  0.00           C  
ATOM   2493  C   LEU A 152      81.543  54.515  88.124  1.00  0.00           C  
ATOM   2494  O   LEU A 152      81.458  53.519  87.405  1.00  0.00           O  
ATOM   2495  CB  LEU A 152      82.066  54.212  90.554  1.00  0.00           C  
ATOM   2496  CG  LEU A 152      81.578  52.762  90.665  1.00  0.00           C  
ATOM   2497  CD1 LEU A 152      82.738  51.813  90.394  1.00  0.00           C  
ATOM   2498  CD2 LEU A 152      80.993  52.529  92.049  1.00  0.00           C  
ATOM   2499  H   LEU A 152      83.025  56.524  90.082  1.00  0.00           H  
ATOM   2500  HA  LEU A 152      83.440  53.939  88.924  1.00  0.00           H  
ATOM   2501 1HB  LEU A 152      82.838  54.361  91.307  1.00  0.00           H  
ATOM   2502 2HB  LEU A 152      81.226  54.864  90.790  1.00  0.00           H  
ATOM   2503  HG  LEU A 152      80.813  52.576  89.910  1.00  0.00           H  
ATOM   2504 1HD1 LEU A 152      82.391  50.783  90.473  1.00  0.00           H  
ATOM   2505 2HD1 LEU A 152      83.125  51.989  89.391  1.00  0.00           H  
ATOM   2506 3HD1 LEU A 152      83.529  51.987  91.125  1.00  0.00           H  
ATOM   2507 1HD2 LEU A 152      80.644  51.499  92.128  1.00  0.00           H  
ATOM   2508 2HD2 LEU A 152      81.757  52.713  92.804  1.00  0.00           H  
ATOM   2509 3HD2 LEU A 152      80.154  53.208  92.208  1.00  0.00           H  
ATOM   2510  N   LEU A 153      80.708  55.547  88.026  1.00  0.00           N  
ATOM   2511  CA  LEU A 153      79.642  55.565  87.033  1.00  0.00           C  
ATOM   2512  C   LEU A 153      80.201  55.696  85.612  1.00  0.00           C  
ATOM   2513  O   LEU A 153      79.656  55.130  84.665  1.00  0.00           O  
ATOM   2514  CB  LEU A 153      78.677  56.722  87.319  1.00  0.00           C  
ATOM   2515  CG  LEU A 153      77.739  56.524  88.518  1.00  0.00           C  
ATOM   2516  CD1 LEU A 153      77.084  57.852  88.876  1.00  0.00           C  
ATOM   2517  CD2 LEU A 153      76.694  55.474  88.176  1.00  0.00           C  
ATOM   2518  H   LEU A 153      80.813  56.334  88.650  1.00  0.00           H  
ATOM   2519  HA  LEU A 153      79.094  54.627  87.098  1.00  0.00           H  
ATOM   2520 1HB  LEU A 153      79.260  57.623  87.502  1.00  0.00           H  
ATOM   2521 2HB  LEU A 153      78.059  56.886  86.439  1.00  0.00           H  
ATOM   2522  HG  LEU A 153      78.316  56.194  89.382  1.00  0.00           H  
ATOM   2523 1HD1 LEU A 153      76.418  57.712  89.727  1.00  0.00           H  
ATOM   2524 2HD1 LEU A 153      77.853  58.580  89.133  1.00  0.00           H  
ATOM   2525 3HD1 LEU A 153      76.512  58.217  88.023  1.00  0.00           H  
ATOM   2526 1HD2 LEU A 153      76.027  55.332  89.029  1.00  0.00           H  
ATOM   2527 2HD2 LEU A 153      76.114  55.802  87.314  1.00  0.00           H  
ATOM   2528 3HD2 LEU A 153      77.188  54.530  87.943  1.00  0.00           H  
ATOM   2529  N   ILE A 154      81.299  56.443  85.442  1.00  0.00           N  
ATOM   2530  CA  ILE A 154      81.955  56.483  84.134  1.00  0.00           C  
ATOM   2531  C   ILE A 154      82.409  55.095  83.724  1.00  0.00           C  
ATOM   2532  O   ILE A 154      82.150  54.652  82.606  1.00  0.00           O  
ATOM   2533  CB  ILE A 154      83.164  57.436  84.144  1.00  0.00           C  
ATOM   2534  CG1 ILE A 154      82.694  58.892  84.222  1.00  0.00           C  
ATOM   2535  CG2 ILE A 154      84.025  57.216  82.910  1.00  0.00           C  
ATOM   2536  CD1 ILE A 154      82.081  59.405  82.940  1.00  0.00           C  
ATOM   2537  H   ILE A 154      81.684  56.985  86.202  1.00  0.00           H  
ATOM   2538  HA  ILE A 154      81.238  56.844  83.398  1.00  0.00           H  
ATOM   2539  HB  ILE A 154      83.766  57.251  85.032  1.00  0.00           H  
ATOM   2540 1HG1 ILE A 154      81.958  58.994  85.019  1.00  0.00           H  
ATOM   2541 2HG1 ILE A 154      83.540  59.532  84.475  1.00  0.00           H  
ATOM   2542 1HG2 ILE A 154      84.873  57.898  82.933  1.00  0.00           H  
ATOM   2543 2HG2 ILE A 154      84.386  56.188  82.896  1.00  0.00           H  
ATOM   2544 3HG2 ILE A 154      83.432  57.405  82.013  1.00  0.00           H  
ATOM   2545 1HD1 ILE A 154      81.774  60.442  83.073  1.00  0.00           H  
ATOM   2546 2HD1 ILE A 154      82.814  59.344  82.135  1.00  0.00           H  
ATOM   2547 3HD1 ILE A 154      81.213  58.800  82.686  1.00  0.00           H  
ATOM   2548  N   ALA A 155      83.091  54.396  84.631  1.00  0.00           N  
ATOM   2549  CA  ALA A 155      83.602  53.069  84.321  1.00  0.00           C  
ATOM   2550  C   ALA A 155      82.493  52.116  83.899  1.00  0.00           C  
ATOM   2551  O   ALA A 155      82.654  51.336  82.960  1.00  0.00           O  
ATOM   2552  CB  ALA A 155      84.351  52.500  85.518  1.00  0.00           C  
ATOM   2553  H   ALA A 155      83.262  54.788  85.547  1.00  0.00           H  
ATOM   2554  HA  ALA A 155      84.293  53.157  83.482  1.00  0.00           H  
ATOM   2555 1HB  ALA A 155      84.732  51.509  85.272  1.00  0.00           H  
ATOM   2556 2HB  ALA A 155      85.183  53.157  85.771  1.00  0.00           H  
ATOM   2557 3HB  ALA A 155      83.675  52.428  86.368  1.00  0.00           H  
ATOM   2558  N   ALA A 156      81.353  52.169  84.586  1.00  0.00           N  
ATOM   2559  CA  ALA A 156      80.237  51.332  84.178  1.00  0.00           C  
ATOM   2560  C   ALA A 156      79.799  51.653  82.755  1.00  0.00           C  
ATOM   2561  O   ALA A 156      79.605  50.754  81.936  1.00  0.00           O  
ATOM   2562  CB  ALA A 156      79.072  51.499  85.142  1.00  0.00           C  
ATOM   2563  H   ALA A 156      81.246  52.778  85.385  1.00  0.00           H  
ATOM   2564  HA  ALA A 156      80.566  50.293  84.199  1.00  0.00           H  
ATOM   2565 1HB  ALA A 156      78.243  50.865  84.826  1.00  0.00           H  
ATOM   2566 2HB  ALA A 156      79.385  51.212  86.146  1.00  0.00           H  
ATOM   2567 3HB  ALA A 156      78.750  52.538  85.147  1.00  0.00           H  
ATOM   2568  N   LEU A 157      79.638  52.936  82.445  1.00  0.00           N  
ATOM   2569  CA  LEU A 157      79.143  53.302  81.127  1.00  0.00           C  
ATOM   2570  C   LEU A 157      80.155  52.989  80.042  1.00  0.00           C  
ATOM   2571  O   LEU A 157      79.790  52.619  78.926  1.00  0.00           O  
ATOM   2572  CB  LEU A 157      78.795  54.795  81.091  1.00  0.00           C  
ATOM   2573  CG  LEU A 157      77.615  55.225  81.974  1.00  0.00           C  
ATOM   2574  CD1 LEU A 157      77.526  56.746  81.997  1.00  0.00           C  
ATOM   2575  CD2 LEU A 157      76.331  54.609  81.441  1.00  0.00           C  
ATOM   2576  H   LEU A 157      79.853  53.665  83.110  1.00  0.00           H  
ATOM   2577  HA  LEU A 157      78.240  52.727  80.925  1.00  0.00           H  
ATOM   2578 1HB  LEU A 157      79.669  55.362  81.406  1.00  0.00           H  
ATOM   2579 2HB  LEU A 157      78.559  55.073  80.064  1.00  0.00           H  
ATOM   2580  HG  LEU A 157      77.785  54.886  82.997  1.00  0.00           H  
ATOM   2581 1HD1 LEU A 157      76.688  57.051  82.624  1.00  0.00           H  
ATOM   2582 2HD1 LEU A 157      78.450  57.159  82.400  1.00  0.00           H  
ATOM   2583 3HD1 LEU A 157      77.373  57.115  80.983  1.00  0.00           H  
ATOM   2584 1HD2 LEU A 157      75.494  54.915  82.069  1.00  0.00           H  
ATOM   2585 2HD2 LEU A 157      76.161  54.949  80.419  1.00  0.00           H  
ATOM   2586 3HD2 LEU A 157      76.417  53.522  81.453  1.00  0.00           H  
ATOM   2587  N   GLU A 158      81.402  53.102  80.263  1.00  0.00           N  
ATOM   2588  CA  GLU A 158      82.397  52.735  79.263  1.00  0.00           C  
ATOM   2589  C   GLU A 158      82.345  51.245  78.952  1.00  0.00           C  
ATOM   2590  O   GLU A 158      82.458  50.837  77.797  1.00  0.00           O  
ATOM   2591  CB  GLU A 158      83.800  53.117  79.742  1.00  0.00           C  
ATOM   2592  CG  GLU A 158      84.069  54.615  79.768  1.00  0.00           C  
ATOM   2593  CD  GLU A 158      85.424  54.957  80.322  1.00  0.00           C  
ATOM   2594  OE1 GLU A 158      86.095  54.068  80.791  1.00  0.00           O  
ATOM   2595  OE2 GLU A 158      85.789  56.108  80.279  1.00  0.00           O1-
ATOM   2596  H   GLU A 158      81.710  53.456  81.157  1.00  0.00           H  
ATOM   2597  HA  GLU A 158      82.182  53.282  78.344  1.00  0.00           H  
ATOM   2598 1HB  GLU A 158      83.958  52.732  80.750  1.00  0.00           H  
ATOM   2599 2HB  GLU A 158      84.544  52.654  79.094  1.00  0.00           H  
ATOM   2600 1HG  GLU A 158      83.996  55.005  78.753  1.00  0.00           H  
ATOM   2601 2HG  GLU A 158      83.303  55.102  80.370  1.00  0.00           H  
ATOM   2602  N   ALA A 159      82.173  50.435  79.991  1.00  0.00           N  
ATOM   2603  CA  ALA A 159      82.102  48.988  79.831  1.00  0.00           C  
ATOM   2604  C   ALA A 159      80.879  48.580  79.020  1.00  0.00           C  
ATOM   2605  O   ALA A 159      80.953  47.691  78.172  1.00  0.00           O  
ATOM   2606  CB  ALA A 159      82.086  48.305  81.190  1.00  0.00           C  
ATOM   2607  H   ALA A 159      82.089  50.831  80.918  1.00  0.00           H  
ATOM   2608  HA  ALA A 159      82.987  48.664  79.283  1.00  0.00           H  
ATOM   2609 1HB  ALA A 159      82.034  47.224  81.054  1.00  0.00           H  
ATOM   2610 2HB  ALA A 159      82.995  48.558  81.735  1.00  0.00           H  
ATOM   2611 3HB  ALA A 159      81.219  48.641  81.757  1.00  0.00           H  
ATOM   2612  N   ALA A 160      79.754  49.235  79.288  1.00  0.00           N  
ATOM   2613  CA  ALA A 160      78.513  48.943  78.585  1.00  0.00           C  
ATOM   2614  C   ALA A 160      78.623  49.283  77.105  1.00  0.00           C  
ATOM   2615  O   ALA A 160      78.142  48.541  76.249  1.00  0.00           O  
ATOM   2616  CB  ALA A 160      77.354  49.703  79.217  1.00  0.00           C  
ATOM   2617  H   ALA A 160      79.759  49.953  79.998  1.00  0.00           H  
ATOM   2618  HA  ALA A 160      78.319  47.873  78.667  1.00  0.00           H  
ATOM   2619 1HB  ALA A 160      76.433  49.474  78.680  1.00  0.00           H  
ATOM   2620 2HB  ALA A 160      77.250  49.405  80.259  1.00  0.00           H  
ATOM   2621 3HB  ALA A 160      77.549  50.772  79.161  1.00  0.00           H  
ATOM   2622  N   ILE A 161      79.260  50.411  76.810  1.00  0.00           N  
ATOM   2623  CA  ILE A 161      79.437  50.853  75.430  1.00  0.00           C  
ATOM   2624  C   ILE A 161      80.316  49.885  74.650  1.00  0.00           C  
ATOM   2625  O   ILE A 161      80.042  49.581  73.489  1.00  0.00           O  
ATOM   2626  CB  ILE A 161      80.056  52.262  75.379  1.00  0.00           C  
ATOM   2627  CG1 ILE A 161      79.058  53.302  75.898  1.00  0.00           C  
ATOM   2628  CG2 ILE A 161      80.491  52.600  73.962  1.00  0.00           C  
ATOM   2629  CD1 ILE A 161      79.676  54.651  76.183  1.00  0.00           C  
ATOM   2630  H   ILE A 161      79.631  50.978  77.559  1.00  0.00           H  
ATOM   2631  HA  ILE A 161      78.459  50.887  74.950  1.00  0.00           H  
ATOM   2632  HB  ILE A 161      80.922  52.303  76.036  1.00  0.00           H  
ATOM   2633 1HG1 ILE A 161      78.262  53.439  75.166  1.00  0.00           H  
ATOM   2634 2HG1 ILE A 161      78.599  52.938  76.816  1.00  0.00           H  
ATOM   2635 1HG2 ILE A 161      80.926  53.600  73.943  1.00  0.00           H  
ATOM   2636 2HG2 ILE A 161      81.234  51.876  73.627  1.00  0.00           H  
ATOM   2637 3HG2 ILE A 161      79.628  52.567  73.297  1.00  0.00           H  
ATOM   2638 1HD1 ILE A 161      78.909  55.334  76.548  1.00  0.00           H  
ATOM   2639 2HD1 ILE A 161      80.454  54.543  76.940  1.00  0.00           H  
ATOM   2640 3HD1 ILE A 161      80.113  55.052  75.270  1.00  0.00           H  
ATOM   2641  N   ARG A 162      81.374  49.404  75.295  1.00  0.00           N  
ATOM   2642  CA  ARG A 162      82.299  48.471  74.662  1.00  0.00           C  
ATOM   2643  C   ARG A 162      81.614  47.151  74.340  1.00  0.00           C  
ATOM   2644  O   ARG A 162      81.832  46.568  73.278  1.00  0.00           O  
ATOM   2645  CB  ARG A 162      83.497  48.211  75.562  1.00  0.00           C  
ATOM   2646  CG  ARG A 162      84.561  47.302  74.965  1.00  0.00           C  
ATOM   2647  CD  ARG A 162      85.749  47.191  75.849  1.00  0.00           C  
ATOM   2648  NE  ARG A 162      86.736  46.265  75.318  1.00  0.00           N  
ATOM   2649  CZ  ARG A 162      87.890  45.941  75.933  1.00  0.00           C  
ATOM   2650  NH1 ARG A 162      88.187  46.476  77.097  1.00  0.00           N1+
ATOM   2651  NH2 ARG A 162      88.724  45.088  75.367  1.00  0.00           N  
ATOM   2652  H   ARG A 162      81.543  49.692  76.248  1.00  0.00           H  
ATOM   2653  HA  ARG A 162      82.654  48.914  73.730  1.00  0.00           H  
ATOM   2654 1HB  ARG A 162      83.976  49.156  75.813  1.00  0.00           H  
ATOM   2655 2HB  ARG A 162      83.161  47.756  76.495  1.00  0.00           H  
ATOM   2656 1HG  ARG A 162      84.146  46.303  74.821  1.00  0.00           H  
ATOM   2657 2HG  ARG A 162      84.884  47.702  74.004  1.00  0.00           H  
ATOM   2658 1HD  ARG A 162      86.219  48.170  75.951  1.00  0.00           H  
ATOM   2659 2HD  ARG A 162      85.440  46.834  76.831  1.00  0.00           H  
ATOM   2660  HE  ARG A 162      86.543  45.836  74.424  1.00  0.00           H  
ATOM   2661 1HH1 ARG A 162      87.549  47.129  77.530  1.00  0.00           H  
ATOM   2662 2HH1 ARG A 162      89.051  46.232  77.559  1.00  0.00           H  
ATOM   2663 1HH2 ARG A 162      88.497  44.677  74.471  1.00  0.00           H  
ATOM   2664 2HH2 ARG A 162      89.588  44.845  75.828  1.00  0.00           H  
ATOM   2665  N   LEU A 163      80.782  46.681  75.267  1.00  0.00           N  
ATOM   2666  CA  LEU A 163      80.061  45.426  75.085  1.00  0.00           C  
ATOM   2667  C   LEU A 163      79.076  45.518  73.928  1.00  0.00           C  
ATOM   2668  O   LEU A 163      78.936  44.580  73.143  1.00  0.00           O  
ATOM   2669  CB  LEU A 163      79.314  45.055  76.372  1.00  0.00           C  
ATOM   2670  CG  LEU A 163      80.024  44.049  77.288  1.00  0.00           C  
ATOM   2671  CD1 LEU A 163      80.903  44.798  78.280  1.00  0.00           C  
ATOM   2672  CD2 LEU A 163      78.988  43.198  78.008  1.00  0.00           C  
ATOM   2673  H   LEU A 163      80.646  47.208  76.118  1.00  0.00           H  
ATOM   2674  HA  LEU A 163      80.783  44.643  74.861  1.00  0.00           H  
ATOM   2675 1HB  LEU A 163      79.140  45.961  76.948  1.00  0.00           H  
ATOM   2676 2HB  LEU A 163      78.346  44.631  76.103  1.00  0.00           H  
ATOM   2677  HG  LEU A 163      80.669  43.404  76.689  1.00  0.00           H  
ATOM   2678 1HD1 LEU A 163      81.408  44.083  78.930  1.00  0.00           H  
ATOM   2679 2HD1 LEU A 163      81.646  45.382  77.738  1.00  0.00           H  
ATOM   2680 3HD1 LEU A 163      80.287  45.463  78.883  1.00  0.00           H  
ATOM   2681 1HD2 LEU A 163      79.493  42.483  78.658  1.00  0.00           H  
ATOM   2682 2HD2 LEU A 163      78.344  43.841  78.608  1.00  0.00           H  
ATOM   2683 3HD2 LEU A 163      78.386  42.661  77.276  1.00  0.00           H  
ATOM   2684  N   GLU A 164      78.394  46.654  73.827  1.00  0.00           N  
ATOM   2685  CA  GLU A 164      77.420  46.870  72.764  1.00  0.00           C  
ATOM   2686  C   GLU A 164      78.094  46.892  71.397  1.00  0.00           C  
ATOM   2687  O   GLU A 164      77.573  46.338  70.428  1.00  0.00           O  
ATOM   2688  CB  GLU A 164      76.663  48.180  72.994  1.00  0.00           C  
ATOM   2689  CG  GLU A 164      75.570  48.462  71.972  1.00  0.00           C  
ATOM   2690  CD  GLU A 164      74.416  47.504  72.072  1.00  0.00           C  
ATOM   2691  OE1 GLU A 164      74.261  46.894  73.103  1.00  0.00           O  
ATOM   2692  OE2 GLU A 164      73.687  47.384  71.115  1.00  0.00           O1-
ATOM   2693  H   GLU A 164      78.555  47.387  74.503  1.00  0.00           H  
ATOM   2694  HA  GLU A 164      76.705  46.047  72.778  1.00  0.00           H  
ATOM   2695 1HB  GLU A 164      76.202  48.166  73.981  1.00  0.00           H  
ATOM   2696 2HB  GLU A 164      77.365  49.015  72.972  1.00  0.00           H  
ATOM   2697 1HG  GLU A 164      75.200  49.475  72.123  1.00  0.00           H  
ATOM   2698 2HG  GLU A 164      75.999  48.405  70.973  1.00  0.00           H  
ATOM   2699  N   LYS A 165      79.254  47.535  71.324  1.00  0.00           N  
ATOM   2700  CA  LYS A 165      80.000  47.629  70.077  1.00  0.00           C  
ATOM   2701  C   LYS A 165      80.473  46.258  69.612  1.00  0.00           C  
ATOM   2702  O   LYS A 165      80.424  45.944  68.422  1.00  0.00           O  
ATOM   2703  CB  LYS A 165      81.194  48.571  70.237  1.00  0.00           C  
ATOM   2704  CG  LYS A 165      81.989  48.804  68.958  1.00  0.00           C  
ATOM   2705  CD  LYS A 165      83.086  49.837  69.169  1.00  0.00           C  
ATOM   2706  CE  LYS A 165      83.886  50.062  67.896  1.00  0.00           C  
ATOM   2707  NZ  LYS A 165      84.957  51.077  68.083  1.00  0.00           N1+
ATOM   2708  H   LYS A 165      79.629  47.970  72.156  1.00  0.00           H  
ATOM   2709  HA  LYS A 165      79.339  48.031  69.308  1.00  0.00           H  
ATOM   2710 1HB  LYS A 165      80.848  49.539  70.597  1.00  0.00           H  
ATOM   2711 2HB  LYS A 165      81.877  48.169  70.986  1.00  0.00           H  
ATOM   2712 1HG  LYS A 165      82.442  47.866  68.635  1.00  0.00           H  
ATOM   2713 2HG  LYS A 165      81.319  49.152  68.172  1.00  0.00           H  
ATOM   2714 1HD  LYS A 165      82.640  50.782  69.480  1.00  0.00           H  
ATOM   2715 2HD  LYS A 165      83.759  49.496  69.956  1.00  0.00           H  
ATOM   2716 1HE  LYS A 165      84.343  49.124  67.581  1.00  0.00           H  
ATOM   2717 2HE  LYS A 165      83.220  50.399  67.101  1.00  0.00           H  
ATOM   2718 1HZ  LYS A 165      85.465  51.198  67.218  1.00  0.00           H  
ATOM   2719 2HZ  LYS A 165      84.543  51.958  68.357  1.00  0.00           H  
ATOM   2720 3HZ  LYS A 165      85.593  50.766  68.804  1.00  0.00           H  
ATOM   2721  N   LEU A 166      80.932  45.444  70.557  1.00  0.00           N  
ATOM   2722  CA  LEU A 166      81.414  44.104  70.245  1.00  0.00           C  
ATOM   2723  C   LEU A 166      80.290  43.221  69.717  1.00  0.00           C  
ATOM   2724  O   LEU A 166      80.482  42.450  68.777  1.00  0.00           O  
ATOM   2725  CB  LEU A 166      82.034  43.461  71.491  1.00  0.00           C  
ATOM   2726  CG  LEU A 166      83.567  43.450  71.543  1.00  0.00           C  
ATOM   2727  CD1 LEU A 166      84.082  44.880  71.629  1.00  0.00           C  
ATOM   2728  CD2 LEU A 166      84.030  42.628  72.736  1.00  0.00           C  
ATOM   2729  H   LEU A 166      80.947  45.762  71.515  1.00  0.00           H  
ATOM   2730  HA  LEU A 166      82.180  44.182  69.473  1.00  0.00           H  
ATOM   2731 1HB  LEU A 166      81.678  43.994  72.372  1.00  0.00           H  
ATOM   2732 2HB  LEU A 166      81.694  42.427  71.555  1.00  0.00           H  
ATOM   2733  HG  LEU A 166      83.959  43.010  70.625  1.00  0.00           H  
ATOM   2734 1HD1 LEU A 166      85.172  44.874  71.665  1.00  0.00           H  
ATOM   2735 2HD1 LEU A 166      83.752  45.441  70.753  1.00  0.00           H  
ATOM   2736 3HD1 LEU A 166      83.693  45.353  72.530  1.00  0.00           H  
ATOM   2737 1HD2 LEU A 166      85.121  42.621  72.772  1.00  0.00           H  
ATOM   2738 2HD2 LEU A 166      83.641  43.069  73.654  1.00  0.00           H  
ATOM   2739 3HD2 LEU A 166      83.664  41.607  72.639  1.00  0.00           H  
ATOM   2740  N   LYS A 167      79.117  43.340  70.326  1.00  0.00           N  
ATOM   2741  CA  LYS A 167      77.957  42.555  69.919  1.00  0.00           C  
ATOM   2742  C   LYS A 167      77.620  42.793  68.454  1.00  0.00           C  
ATOM   2743  O   LYS A 167      77.394  41.849  67.697  1.00  0.00           O  
ATOM   2744  CB  LYS A 167      76.751  42.885  70.797  1.00  0.00           C  
ATOM   2745  CG  LYS A 167      75.473  42.149  70.411  1.00  0.00           C  
ATOM   2746  CD  LYS A 167      74.326  42.510  71.345  1.00  0.00           C  
ATOM   2747  CE  LYS A 167      73.815  43.919  71.078  1.00  0.00           C  
ATOM   2748  NZ  LYS A 167      72.575  44.214  71.845  1.00  0.00           N1+
ATOM   2749  H   LYS A 167      79.025  43.992  71.093  1.00  0.00           H  
ATOM   2750  HA  LYS A 167      78.197  41.498  70.038  1.00  0.00           H  
ATOM   2751 1HB  LYS A 167      76.977  42.641  71.834  1.00  0.00           H  
ATOM   2752 2HB  LYS A 167      76.548  43.955  70.750  1.00  0.00           H  
ATOM   2753 1HG  LYS A 167      75.196  42.413  69.390  1.00  0.00           H  
ATOM   2754 2HG  LYS A 167      75.644  41.075  70.457  1.00  0.00           H  
ATOM   2755 1HD  LYS A 167      73.507  41.802  71.204  1.00  0.00           H  
ATOM   2756 2HD  LYS A 167      74.664  42.446  72.379  1.00  0.00           H  
ATOM   2757 1HE  LYS A 167      74.581  44.641  71.354  1.00  0.00           H  
ATOM   2758 2HE  LYS A 167      73.605  44.034  70.014  1.00  0.00           H  
ATOM   2759 1HZ  LYS A 167      72.270  45.155  71.641  1.00  0.00           H  
ATOM   2760 2HZ  LYS A 167      71.851  43.562  71.583  1.00  0.00           H  
ATOM   2761 3HZ  LYS A 167      72.763  44.130  72.834  1.00  0.00           H  
ATOM   2762  N   GLU A 168      77.587  44.061  68.057  1.00  0.00           N  
ATOM   2763  CA  GLU A 168      77.274  44.425  66.680  1.00  0.00           C  
ATOM   2764  C   GLU A 168      78.247  43.776  65.704  1.00  0.00           C  
ATOM   2765  O   GLU A 168      77.836  43.152  64.726  1.00  0.00           O  
ATOM   2766  CB  GLU A 168      77.305  45.946  66.512  1.00  0.00           C  
ATOM   2767  CG  GLU A 168      76.953  46.430  65.113  1.00  0.00           C  
ATOM   2768  CD  GLU A 168      76.968  47.929  64.992  1.00  0.00           C  
ATOM   2769  OE1 GLU A 168      77.223  48.583  65.975  1.00  0.00           O  
ATOM   2770  OE2 GLU A 168      76.726  48.420  63.915  1.00  0.00           O1-
ATOM   2771  H   GLU A 168      77.781  44.789  68.726  1.00  0.00           H  
ATOM   2772  HA  GLU A 168      76.270  44.068  66.446  1.00  0.00           H  
ATOM   2773 1HB  GLU A 168      76.606  46.404  67.210  1.00  0.00           H  
ATOM   2774 2HB  GLU A 168      78.301  46.318  66.755  1.00  0.00           H  
ATOM   2775 1HG  GLU A 168      77.668  46.014  64.404  1.00  0.00           H  
ATOM   2776 2HG  GLU A 168      75.964  46.060  64.850  1.00  0.00           H  
ATOM   2777  N   GLU A 169      79.534  43.940  65.998  1.00  0.00           N  
ATOM   2778  CA  GLU A 169      80.602  43.650  65.055  1.00  0.00           C  
ATOM   2779  C   GLU A 169      80.607  42.180  64.687  1.00  0.00           C  
ATOM   2780  O   GLU A 169      81.183  41.787  63.672  1.00  0.00           O  
ATOM   2781  CB  GLU A 169      81.959  44.045  65.642  1.00  0.00           C  
ATOM   2782  CG  GLU A 169      82.211  45.545  65.688  1.00  0.00           C  
ATOM   2783  CD  GLU A 169      83.535  45.898  66.307  1.00  0.00           C  
ATOM   2784  OE1 GLU A 169      84.191  45.014  66.807  1.00  0.00           O  
ATOM   2785  OE2 GLU A 169      83.892  47.053  66.284  1.00  0.00           O1-
ATOM   2786  H   GLU A 169      79.770  44.281  66.920  1.00  0.00           H  
ATOM   2787  HA  GLU A 169      80.430  44.231  64.150  1.00  0.00           H  
ATOM   2788 1HB  GLU A 169      82.042  43.660  66.658  1.00  0.00           H  
ATOM   2789 2HB  GLU A 169      82.757  43.590  65.053  1.00  0.00           H  
ATOM   2790 1HG  GLU A 169      82.183  45.939  64.673  1.00  0.00           H  
ATOM   2791 2HG  GLU A 169      81.412  46.020  66.255  1.00  0.00           H  
ATOM   2792  N   GLY A 170      79.962  41.375  65.517  1.00  0.00           N  
ATOM   2793  CA  GLY A 170      80.006  39.932  65.380  1.00  0.00           C  
ATOM   2794  C   GLY A 170      81.249  39.359  66.042  1.00  0.00           C  
ATOM   2795  O   GLY A 170      81.890  38.455  65.505  1.00  0.00           O  
ATOM   2796  H   GLY A 170      79.423  41.778  66.272  1.00  0.00           H  
ATOM   2797 1HA  GLY A 170      79.114  39.496  65.828  1.00  0.00           H  
ATOM   2798 2HA  GLY A 170      79.996  39.667  64.322  1.00  0.00           H  
ATOM   2799  N   ALA A 171      81.580  39.893  67.212  1.00  0.00           N  
ATOM   2800  CA  ALA A 171      82.608  39.307  68.060  1.00  0.00           C  
ATOM   2801  C   ALA A 171      82.055  38.097  68.805  1.00  0.00           C  
ATOM   2802  O   ALA A 171      80.997  38.172  69.431  1.00  0.00           O  
ATOM   2803  CB  ALA A 171      83.148  40.341  69.039  1.00  0.00           C  
ATOM   2804  H   ALA A 171      81.105  40.729  67.523  1.00  0.00           H  
ATOM   2805  HA  ALA A 171      83.424  38.969  67.419  1.00  0.00           H  
ATOM   2806 1HB  ALA A 171      83.912  39.882  69.667  1.00  0.00           H  
ATOM   2807 2HB  ALA A 171      83.584  41.173  68.486  1.00  0.00           H  
ATOM   2808 3HB  ALA A 171      82.336  40.706  69.665  1.00  0.00           H  
ATOM   2809  N   PRO A 172      82.776  36.986  68.734  1.00  0.00           N  
ATOM   2810  CA  PRO A 172      82.310  35.724  69.297  1.00  0.00           C  
ATOM   2811  C   PRO A 172      82.276  35.763  70.817  1.00  0.00           C  
ATOM   2812  O   PRO A 172      83.016  36.520  71.444  1.00  0.00           O  
ATOM   2813  CB  PRO A 172      83.345  34.718  68.784  1.00  0.00           C  
ATOM   2814  CG  PRO A 172      84.561  35.540  68.532  1.00  0.00           C  
ATOM   2815  CD  PRO A 172      84.030  36.835  67.980  1.00  0.00           C  
ATOM   2816  NV  PRO A 172      82.768  37.011  68.723  1.00  0.00           N  
ATOM   2817  HA  PRO A 172      81.310  35.499  68.898  1.00  0.00           H  
ATOM   2818 1HB  PRO A 172      83.509  33.931  69.536  1.00  0.00           H  
ATOM   2819 2HB  PRO A 172      82.970  34.222  67.878  1.00  0.00           H  
ATOM   2820 1HG  PRO A 172      85.127  35.678  69.466  1.00  0.00           H  
ATOM   2821 2HG  PRO A 172      85.231  35.023  67.828  1.00  0.00           H  
ATOM   2822 1HD  PRO A 172      84.748  37.644  68.185  1.00  0.00           H  
ATOM   2823 2HD  PRO A 172      83.860  36.732  66.899  1.00  0.00           H  
ATOM   2824  N   PRO A 173      81.300  34.824  71.242  1.00  0.00           N  
ATOM   2825  CA  PRO A 173      80.928  34.922  72.647  1.00  0.00           C  
ATOM   2826  C   PRO A 173      82.161  35.034  73.516  1.00  0.00           C  
ATOM   2827  O   PRO A 173      82.132  35.664  74.573  1.00  0.00           O  
ATOM   2828  CB  PRO A 173      80.173  33.612  72.903  1.00  0.00           C  
ATOM   2829  CG  PRO A 173      79.429  33.365  71.636  1.00  0.00           C  
ATOM   2830  CD  PRO A 173      80.364  33.839  70.555  1.00  0.00           C  
ATOM   2831  NV  PRO A 173      81.240  34.783  71.274  1.00  0.00           N  
ATOM   2832  HA  PRO A 173      80.268  35.790  72.787  1.00  0.00           H  
ATOM   2833 1HB  PRO A 173      80.885  32.809  73.145  1.00  0.00           H  
ATOM   2834 2HB  PRO A 173      79.509  33.726  73.773  1.00  0.00           H  
ATOM   2835 1HG  PRO A 173      79.181  32.297  71.544  1.00  0.00           H  
ATOM   2836 2HG  PRO A 173      78.475  33.913  71.643  1.00  0.00           H  
ATOM   2837 1HD  PRO A 173      80.930  32.982  70.160  1.00  0.00           H  
ATOM   2838 2HD  PRO A 173      79.784  34.322  69.755  1.00  0.00           H  
ATOM   2839  N   GLU A 174      83.253  34.421  73.071  1.00  0.00           N  
ATOM   2840  CA  GLU A 174      84.451  34.360  73.897  1.00  0.00           C  
ATOM   2841  C   GLU A 174      84.987  35.755  74.194  1.00  0.00           C  
ATOM   2842  O   GLU A 174      85.312  36.076  75.337  1.00  0.00           O  
ATOM   2843  CB  GLU A 174      85.532  33.525  73.207  1.00  0.00           C  
ATOM   2844  CG  GLU A 174      85.247  32.029  73.179  1.00  0.00           C  
ATOM   2845  CD  GLU A 174      84.268  31.641  72.108  1.00  0.00           C  
ATOM   2846  OE1 GLU A 174      83.833  32.504  71.385  1.00  0.00           O  
ATOM   2847  OE2 GLU A 174      83.952  30.478  72.013  1.00  0.00           O1-
ATOM   2848  H   GLU A 174      83.261  33.990  72.158  1.00  0.00           H  
ATOM   2849  HA  GLU A 174      84.194  33.887  74.845  1.00  0.00           H  
ATOM   2850 1HB  GLU A 174      85.651  33.862  72.178  1.00  0.00           H  
ATOM   2851 2HB  GLU A 174      86.485  33.674  73.713  1.00  0.00           H  
ATOM   2852 1HG  GLU A 174      86.182  31.496  73.012  1.00  0.00           H  
ATOM   2853 2HG  GLU A 174      84.857  31.727  74.151  1.00  0.00           H  
ATOM   2854  N   GLN A 175      85.077  36.584  73.156  1.00  0.00           N  
ATOM   2855  CA  GLN A 175      85.570  37.947  73.305  1.00  0.00           C  
ATOM   2856  C   GLN A 175      84.640  38.780  74.177  1.00  0.00           C  
ATOM   2857  O   GLN A 175      85.092  39.564  75.010  1.00  0.00           O  
ATOM   2858  CB  GLN A 175      85.734  38.609  71.935  1.00  0.00           C  
ATOM   2859  CG  GLN A 175      86.425  39.962  71.976  1.00  0.00           C  
ATOM   2860  CD  GLN A 175      86.578  40.575  70.598  1.00  0.00           C  
ATOM   2861  NE2 GLN A 175      86.820  41.881  70.555  1.00  0.00           N  
ATOM   2862  OE1 GLN A 175      86.481  39.882  69.581  1.00  0.00           O  
ATOM   2863  H   GLN A 175      84.797  36.260  72.243  1.00  0.00           H  
ATOM   2864  HA  GLN A 175      86.544  37.911  73.795  1.00  0.00           H  
ATOM   2865 1HB  GLN A 175      86.312  37.956  71.282  1.00  0.00           H  
ATOM   2866 2HB  GLN A 175      84.755  38.747  71.478  1.00  0.00           H  
ATOM   2867 1HG  GLN A 175      85.834  40.642  72.589  1.00  0.00           H  
ATOM   2868 2HG  GLN A 175      87.418  39.838  72.408  1.00  0.00           H  
ATOM   2869 1HE2 GLN A 175      86.931  42.341  69.674  1.00  0.00           H  
ATOM   2870 2HE2 GLN A 175      86.891  42.404  71.405  1.00  0.00           H  
ATOM   2871  N   ILE A 176      83.339  38.604  73.978  1.00  0.00           N  
ATOM   2872  CA  ILE A 176      82.342  39.338  74.748  1.00  0.00           C  
ATOM   2873  C   ILE A 176      82.397  38.966  76.224  1.00  0.00           C  
ATOM   2874  O   ILE A 176      82.281  39.825  77.096  1.00  0.00           O  
ATOM   2875  CB  ILE A 176      80.927  39.073  74.204  1.00  0.00           C  
ATOM   2876  CG1 ILE A 176      80.822  39.524  72.745  1.00  0.00           C  
ATOM   2877  CG2 ILE A 176      79.887  39.780  75.059  1.00  0.00           C  
ATOM   2878  CD1 ILE A 176      79.567  39.052  72.046  1.00  0.00           C  
ATOM   2879  H   ILE A 176      83.032  37.946  73.277  1.00  0.00           H  
ATOM   2880  HA  ILE A 176      82.552  40.403  74.659  1.00  0.00           H  
ATOM   2881  HB  ILE A 176      80.726  38.002  74.216  1.00  0.00           H  
ATOM   2882 1HG1 ILE A 176      80.849  40.613  72.698  1.00  0.00           H  
ATOM   2883 2HG1 ILE A 176      81.682  39.154  72.187  1.00  0.00           H  
ATOM   2884 1HG2 ILE A 176      78.892  39.584  74.660  1.00  0.00           H  
ATOM   2885 2HG2 ILE A 176      79.946  39.412  76.082  1.00  0.00           H  
ATOM   2886 3HG2 ILE A 176      80.075  40.854  75.047  1.00  0.00           H  
ATOM   2887 1HD1 ILE A 176      79.566  39.412  71.017  1.00  0.00           H  
ATOM   2888 2HD1 ILE A 176      79.538  37.962  72.050  1.00  0.00           H  
ATOM   2889 3HD1 ILE A 176      78.693  39.440  72.567  1.00  0.00           H  
ATOM   2890  N   GLU A 177      82.574  37.678  76.495  1.00  0.00           N  
ATOM   2891  CA  GLU A 177      82.644  37.187  77.867  1.00  0.00           C  
ATOM   2892  C   GLU A 177      83.869  37.738  78.586  1.00  0.00           C  
ATOM   2893  O   GLU A 177      83.798  38.111  79.757  1.00  0.00           O  
ATOM   2894  CB  GLU A 177      82.674  35.656  77.887  1.00  0.00           C  
ATOM   2895  CG  GLU A 177      83.033  35.053  79.239  1.00  0.00           C  
ATOM   2896  CD  GLU A 177      84.514  34.863  79.419  1.00  0.00           C  
ATOM   2897  OE1 GLU A 177      85.198  34.709  78.436  1.00  0.00           O  
ATOM   2898  OE2 GLU A 177      84.961  34.870  80.541  1.00  0.00           O1-
ATOM   2899  H   GLU A 177      82.662  37.021  75.732  1.00  0.00           H  
ATOM   2900  HA  GLU A 177      81.756  37.526  78.402  1.00  0.00           H  
ATOM   2901 1HB  GLU A 177      81.698  35.270  77.597  1.00  0.00           H  
ATOM   2902 2HB  GLU A 177      83.399  35.298  77.157  1.00  0.00           H  
ATOM   2903 1HG  GLU A 177      82.664  35.708  80.027  1.00  0.00           H  
ATOM   2904 2HG  GLU A 177      82.534  34.091  79.339  1.00  0.00           H  
ATOM   2905  N   ARG A 178      84.992  37.787  77.879  1.00  0.00           N  
ATOM   2906  CA  ARG A 178      86.236  38.294  78.449  1.00  0.00           C  
ATOM   2907  C   ARG A 178      86.120  39.774  78.790  1.00  0.00           C  
ATOM   2908  O   ARG A 178      86.600  40.220  79.832  1.00  0.00           O  
ATOM   2909  CB  ARG A 178      87.392  38.088  77.482  1.00  0.00           C  
ATOM   2910  CG  ARG A 178      87.830  36.643  77.306  1.00  0.00           C  
ATOM   2911  CD  ARG A 178      88.694  36.190  78.426  1.00  0.00           C  
ATOM   2912  NE  ARG A 178      87.915  35.658  79.532  1.00  0.00           N  
ATOM   2913  CZ  ARG A 178      88.383  35.479  80.783  1.00  0.00           C  
ATOM   2914  NH1 ARG A 178      89.626  35.797  81.070  1.00  0.00           N1+
ATOM   2915  NH2 ARG A 178      87.592  34.987  81.720  1.00  0.00           N  
ATOM   2916  H   ARG A 178      84.985  37.465  76.922  1.00  0.00           H  
ATOM   2917  HA  ARG A 178      86.447  37.741  79.365  1.00  0.00           H  
ATOM   2918 1HB  ARG A 178      87.117  38.471  76.500  1.00  0.00           H  
ATOM   2919 2HB  ARG A 178      88.258  38.657  77.824  1.00  0.00           H  
ATOM   2920 1HG  ARG A 178      86.952  35.999  77.269  1.00  0.00           H  
ATOM   2921 2HG  ARG A 178      88.393  36.543  76.377  1.00  0.00           H  
ATOM   2922 1HD  ARG A 178      89.367  35.409  78.075  1.00  0.00           H  
ATOM   2923 2HD  ARG A 178      89.279  37.032  78.797  1.00  0.00           H  
ATOM   2924  HE  ARG A 178      86.953  35.402  79.350  1.00  0.00           H  
ATOM   2925 1HH1 ARG A 178      90.230  36.173  80.354  1.00  0.00           H  
ATOM   2926 2HH1 ARG A 178      89.977  35.663  82.008  1.00  0.00           H  
ATOM   2927 1HH2 ARG A 178      86.637  34.744  81.498  1.00  0.00           H  
ATOM   2928 2HH2 ARG A 178      87.943  34.854  82.657  1.00  0.00           H  
ATOM   2929  N   VAL A 179      85.481  40.533  77.909  1.00  0.00           N  
ATOM   2930  CA  VAL A 179      85.301  41.965  78.116  1.00  0.00           C  
ATOM   2931  C   VAL A 179      84.422  42.240  79.328  1.00  0.00           C  
ATOM   2932  O   VAL A 179      84.694  43.149  80.112  1.00  0.00           O  
ATOM   2933  CB  VAL A 179      84.668  42.610  76.869  1.00  0.00           C  
ATOM   2934  CG1 VAL A 179      84.165  44.009  77.190  1.00  0.00           C  
ATOM   2935  CG2 VAL A 179      85.683  42.650  75.735  1.00  0.00           C  
ATOM   2936  H   VAL A 179      85.109  40.107  77.072  1.00  0.00           H  
ATOM   2937  HA  VAL A 179      86.281  42.414  78.285  1.00  0.00           H  
ATOM   2938  HB  VAL A 179      83.805  42.019  76.564  1.00  0.00           H  
ATOM   2939 1HG1 VAL A 179      83.721  44.451  76.298  1.00  0.00           H  
ATOM   2940 2HG1 VAL A 179      83.415  43.954  77.980  1.00  0.00           H  
ATOM   2941 3HG1 VAL A 179      84.998  44.628  77.525  1.00  0.00           H  
ATOM   2942 1HG2 VAL A 179      85.227  43.105  74.857  1.00  0.00           H  
ATOM   2943 2HG2 VAL A 179      86.548  43.235  76.042  1.00  0.00           H  
ATOM   2944 3HG2 VAL A 179      85.997  41.634  75.494  1.00  0.00           H  
ATOM   2945  N   ALA A 180      83.367  41.449  79.479  1.00  0.00           N  
ATOM   2946  CA  ALA A 180      82.443  41.606  80.598  1.00  0.00           C  
ATOM   2947  C   ALA A 180      83.133  41.314  81.925  1.00  0.00           C  
ATOM   2948  O   ALA A 180      82.915  42.011  82.915  1.00  0.00           O  
ATOM   2949  CB  ALA A 180      81.233  40.698  80.419  1.00  0.00           C  
ATOM   2950  H   ALA A 180      83.197  40.719  78.801  1.00  0.00           H  
ATOM   2951  HA  ALA A 180      82.106  42.642  80.616  1.00  0.00           H  
ATOM   2952 1HB  ALA A 180      80.555  40.827  81.263  1.00  0.00           H  
ATOM   2953 2HB  ALA A 180      80.718  40.959  79.495  1.00  0.00           H  
ATOM   2954 3HB  ALA A 180      81.561  39.663  80.373  1.00  0.00           H  
ATOM   2955  N   GLU A 181      83.964  40.279  81.939  1.00  0.00           N  
ATOM   2956  CA  GLU A 181      84.688  39.894  83.147  1.00  0.00           C  
ATOM   2957  C   GLU A 181      85.672  40.981  83.568  1.00  0.00           C  
ATOM   2958  O   GLU A 181      85.810  41.280  84.754  1.00  0.00           O  
ATOM   2959  CB  GLU A 181      85.432  38.576  82.926  1.00  0.00           C  
ATOM   2960  CG  GLU A 181      86.338  38.164  84.079  1.00  0.00           C  
ATOM   2961  CD  GLU A 181      86.983  36.823  83.866  1.00  0.00           C  
ATOM   2962  OE1 GLU A 181      86.272  35.858  83.725  1.00  0.00           O  
ATOM   2963  OE2 GLU A 181      88.191  36.764  83.841  1.00  0.00           O1-
ATOM   2964  H   GLU A 181      84.101  39.747  81.093  1.00  0.00           H  
ATOM   2965  HA  GLU A 181      83.966  39.754  83.951  1.00  0.00           H  
ATOM   2966 1HB  GLU A 181      84.713  37.773  82.763  1.00  0.00           H  
ATOM   2967 2HB  GLU A 181      86.048  38.651  82.028  1.00  0.00           H  
ATOM   2968 1HG  GLU A 181      87.119  38.915  84.198  1.00  0.00           H  
ATOM   2969 2HG  GLU A 181      85.752  38.138  84.995  1.00  0.00           H  
ATOM   2970  N   HIS A 182      86.350  41.568  82.590  1.00  0.00           N  
ATOM   2971  CA  HIS A 182      87.323  42.621  82.860  1.00  0.00           C  
ATOM   2972  C   HIS A 182      86.649  43.858  83.441  1.00  0.00           C  
ATOM   2973  O   HIS A 182      87.170  44.488  84.362  1.00  0.00           O  
ATOM   2974  CB  HIS A 182      88.082  42.997  81.584  1.00  0.00           C  
ATOM   2975  CG  HIS A 182      89.114  44.062  81.791  1.00  0.00           C  
ATOM   2976  CD2 HIS A 182      89.151  45.356  81.395  1.00  0.00           C  
ATOM   2977  ND1 HIS A 182      90.285  43.838  82.485  1.00  0.00           N  
ATOM   2978  CE1 HIS A 182      90.999  44.950  82.505  1.00  0.00           C  
ATOM   2979  NE2 HIS A 182      90.333  45.886  81.852  1.00  0.00           N  
ATOM   2980  H   HIS A 182      86.189  41.279  81.636  1.00  0.00           H  
ATOM   2981  HA  HIS A 182      88.049  42.266  83.593  1.00  0.00           H  
ATOM   2982 1HB  HIS A 182      88.578  42.113  81.183  1.00  0.00           H  
ATOM   2983 2HB  HIS A 182      87.376  43.347  80.832  1.00  0.00           H  
ATOM   2984  HD1 HIS A 182      90.600  42.960  82.845  1.00  0.00           H  
ATOM   2985  HD2 HIS A 182      88.458  45.977  80.829  1.00  0.00           H  
ATOM   2986  HE1 HIS A 182      91.966  44.980  83.008  1.00  0.00           H  
ATOM   2987  N   GLY A 183      85.486  44.202  82.897  1.00  0.00           N  
ATOM   2988  CA  GLY A 183      84.736  45.364  83.360  1.00  0.00           C  
ATOM   2989  C   GLY A 183      84.266  45.179  84.798  1.00  0.00           C  
ATOM   2990  O   GLY A 183      84.315  46.110  85.603  1.00  0.00           O  
ATOM   2991  H   GLY A 183      85.111  43.644  82.144  1.00  0.00           H  
ATOM   2992 1HA  GLY A 183      85.364  46.253  83.289  1.00  0.00           H  
ATOM   2993 2HA  GLY A 183      83.877  45.526  82.710  1.00  0.00           H  
ATOM   2994  N   LEU A 184      83.811  43.972  85.115  1.00  0.00           N  
ATOM   2995  CA  LEU A 184      83.331  43.665  86.456  1.00  0.00           C  
ATOM   2996  C   LEU A 184      84.456  43.756  87.480  1.00  0.00           C  
ATOM   2997  O   LEU A 184      84.263  44.263  88.585  1.00  0.00           O  
ATOM   2998  CB  LEU A 184      82.714  42.261  86.487  1.00  0.00           C  
ATOM   2999  CG  LEU A 184      81.316  42.134  85.868  1.00  0.00           C  
ATOM   3000  CD1 LEU A 184      80.993  40.664  85.637  1.00  0.00           C  
ATOM   3001  CD2 LEU A 184      80.292  42.782  86.788  1.00  0.00           C  
ATOM   3002  H   LEU A 184      83.796  43.250  84.409  1.00  0.00           H  
ATOM   3003  HA  LEU A 184      82.564  44.392  86.723  1.00  0.00           H  
ATOM   3004 1HB  LEU A 184      83.375  41.579  85.957  1.00  0.00           H  
ATOM   3005 2HB  LEU A 184      82.647  41.935  87.527  1.00  0.00           H  
ATOM   3006  HG  LEU A 184      81.300  42.634  84.900  1.00  0.00           H  
ATOM   3007 1HD1 LEU A 184      80.000  40.573  85.196  1.00  0.00           H  
ATOM   3008 2HD1 LEU A 184      81.730  40.232  84.961  1.00  0.00           H  
ATOM   3009 3HD1 LEU A 184      81.017  40.133  86.589  1.00  0.00           H  
ATOM   3010 1HD2 LEU A 184      79.299  42.691  86.347  1.00  0.00           H  
ATOM   3011 2HD2 LEU A 184      80.304  42.281  87.758  1.00  0.00           H  
ATOM   3012 3HD2 LEU A 184      80.536  43.836  86.921  1.00  0.00           H  
ATOM   3013  N   GLU A 185      85.631  43.260  87.105  1.00  0.00           N  
ATOM   3014  CA  GLU A 185      86.791  43.287  87.988  1.00  0.00           C  
ATOM   3015  C   GLU A 185      87.232  44.714  88.280  1.00  0.00           C  
ATOM   3016  O   GLU A 185      87.584  45.046  89.410  1.00  0.00           O  
ATOM   3017  CB  GLU A 185      87.950  42.503  87.370  1.00  0.00           C  
ATOM   3018  CG  GLU A 185      87.743  40.995  87.340  1.00  0.00           C  
ATOM   3019  CD  GLU A 185      88.874  40.261  86.673  1.00  0.00           C  
ATOM   3020  OE1 GLU A 185      89.741  40.908  86.136  1.00  0.00           O  
ATOM   3021  OE2 GLU A 185      88.872  39.054  86.701  1.00  0.00           O1-
ATOM   3022  H   GLU A 185      85.722  42.854  86.185  1.00  0.00           H  
ATOM   3023  HA  GLU A 185      86.517  42.818  88.933  1.00  0.00           H  
ATOM   3024 1HB  GLU A 185      88.111  42.838  86.345  1.00  0.00           H  
ATOM   3025 2HB  GLU A 185      88.864  42.703  87.927  1.00  0.00           H  
ATOM   3026 1HG  GLU A 185      87.643  40.632  88.363  1.00  0.00           H  
ATOM   3027 2HG  GLU A 185      86.814  40.775  86.813  1.00  0.00           H  
ATOM   3028  N   ARG A 186      87.208  45.556  87.248  1.00  0.00           N  
ATOM   3029  CA  ARG A 186      87.606  46.951  87.392  1.00  0.00           C  
ATOM   3030  C   ARG A 186      86.657  47.702  88.320  1.00  0.00           C  
ATOM   3031  O   ARG A 186      87.088  48.510  89.143  1.00  0.00           O  
ATOM   3032  CB  ARG A 186      87.639  47.641  86.038  1.00  0.00           C  
ATOM   3033  CG  ARG A 186      88.150  49.072  86.060  1.00  0.00           C  
ATOM   3034  CD  ARG A 186      88.255  49.640  84.691  1.00  0.00           C  
ATOM   3035  NE  ARG A 186      89.249  48.945  83.890  1.00  0.00           N  
ATOM   3036  CZ  ARG A 186      90.570  49.208  83.912  1.00  0.00           C  
ATOM   3037  NH1 ARG A 186      91.038  50.151  84.698  1.00  0.00           N1+
ATOM   3038  NH2 ARG A 186      91.394  48.517  83.143  1.00  0.00           N  
ATOM   3039  H   ARG A 186      86.908  45.220  86.345  1.00  0.00           H  
ATOM   3040  HA  ARG A 186      88.608  46.981  87.823  1.00  0.00           H  
ATOM   3041 1HB  ARG A 186      88.273  47.075  85.356  1.00  0.00           H  
ATOM   3042 2HB  ARG A 186      86.635  47.656  85.613  1.00  0.00           H  
ATOM   3043 1HG  ARG A 186      87.467  49.694  86.638  1.00  0.00           H  
ATOM   3044 2HG  ARG A 186      89.140  49.097  86.518  1.00  0.00           H  
ATOM   3045 1HD  ARG A 186      87.292  49.555  84.188  1.00  0.00           H  
ATOM   3046 2HD  ARG A 186      88.541  50.690  84.754  1.00  0.00           H  
ATOM   3047  HE  ARG A 186      88.927  48.212  83.272  1.00  0.00           H  
ATOM   3048 1HH1 ARG A 186      90.409  50.679  85.285  1.00  0.00           H  
ATOM   3049 2HH1 ARG A 186      92.030  50.348  84.714  1.00  0.00           H  
ATOM   3050 1HH2 ARG A 186      91.034  47.792  82.539  1.00  0.00           H  
ATOM   3051 2HH2 ARG A 186      92.384  48.715  83.160  1.00  0.00           H  
ATOM   3052  N   LEU A 187      85.364  47.428  88.178  1.00  0.00           N  
ATOM   3053  CA  LEU A 187      84.353  48.080  89.004  1.00  0.00           C  
ATOM   3054  C   LEU A 187      84.506  47.696  90.471  1.00  0.00           C  
ATOM   3055  O   LEU A 187      84.368  48.536  91.361  1.00  0.00           O  
ATOM   3056  CB  LEU A 187      82.948  47.703  88.515  1.00  0.00           C  
ATOM   3057  CG  LEU A 187      82.532  48.300  87.165  1.00  0.00           C  
ATOM   3058  CD1 LEU A 187      81.250  47.631  86.687  1.00  0.00           C  
ATOM   3059  CD2 LEU A 187      82.343  49.803  87.310  1.00  0.00           C  
ATOM   3060  H   LEU A 187      85.074  46.755  87.484  1.00  0.00           H  
ATOM   3061  HA  LEU A 187      84.477  49.158  88.916  1.00  0.00           H  
ATOM   3062 1HB  LEU A 187      82.888  46.620  88.431  1.00  0.00           H  
ATOM   3063 2HB  LEU A 187      82.222  48.029  89.259  1.00  0.00           H  
ATOM   3064  HG  LEU A 187      83.307  48.101  86.424  1.00  0.00           H  
ATOM   3065 1HD1 LEU A 187      80.955  48.055  85.728  1.00  0.00           H  
ATOM   3066 2HD1 LEU A 187      81.420  46.561  86.573  1.00  0.00           H  
ATOM   3067 3HD1 LEU A 187      80.459  47.799  87.416  1.00  0.00           H  
ATOM   3068 1HD2 LEU A 187      82.048  50.227  86.349  1.00  0.00           H  
ATOM   3069 2HD2 LEU A 187      81.567  50.003  88.049  1.00  0.00           H  
ATOM   3070 3HD2 LEU A 187      83.280  50.258  87.635  1.00  0.00           H  
ATOM   3071  N   LYS A 188      84.794  46.422  90.716  1.00  0.00           N  
ATOM   3072  CA  LYS A 188      84.968  45.927  92.077  1.00  0.00           C  
ATOM   3073  C   LYS A 188      86.179  46.563  92.745  1.00  0.00           C  
ATOM   3074  O   LYS A 188      86.133  46.919  93.922  1.00  0.00           O  
ATOM   3075  CB  LYS A 188      85.107  44.404  92.077  1.00  0.00           C  
ATOM   3076  CG  LYS A 188      85.135  43.776  93.465  1.00  0.00           C  
ATOM   3077  CD  LYS A 188      86.558  43.449  93.894  1.00  0.00           C  
ATOM   3078  CE  LYS A 188      87.114  42.265  93.115  1.00  0.00           C  
ATOM   3079  NZ  LYS A 188      88.491  41.908  93.554  1.00  0.00           N1+
ATOM   3080  H   LYS A 188      84.893  45.780  89.942  1.00  0.00           H  
ATOM   3081  HA  LYS A 188      84.085  46.197  92.658  1.00  0.00           H  
ATOM   3082 1HB  LYS A 188      84.274  43.963  91.528  1.00  0.00           H  
ATOM   3083 2HB  LYS A 188      86.025  44.121  91.563  1.00  0.00           H  
ATOM   3084 1HG  LYS A 188      84.697  44.466  94.186  1.00  0.00           H  
ATOM   3085 2HG  LYS A 188      84.546  42.860  93.461  1.00  0.00           H  
ATOM   3086 1HD  LYS A 188      87.198  44.317  93.726  1.00  0.00           H  
ATOM   3087 2HD  LYS A 188      86.572  43.211  94.957  1.00  0.00           H  
ATOM   3088 1HE  LYS A 188      86.465  41.403  93.254  1.00  0.00           H  
ATOM   3089 2HE  LYS A 188      87.137  42.508  92.053  1.00  0.00           H  
ATOM   3090 1HZ  LYS A 188      88.822  41.121  93.014  1.00  0.00           H  
ATOM   3091 2HZ  LYS A 188      89.106  42.696  93.411  1.00  0.00           H  
ATOM   3092 3HZ  LYS A 188      88.478  41.663  94.533  1.00  0.00           H  
ATOM   3093  N   GLU A 189      87.260  46.703  91.986  1.00  0.00           N  
ATOM   3094  CA  GLU A 189      88.487  47.298  92.504  1.00  0.00           C  
ATOM   3095  C   GLU A 189      88.278  48.762  92.871  1.00  0.00           C  
ATOM   3096  O   GLU A 189      88.773  49.232  93.895  1.00  0.00           O  
ATOM   3097  CB  GLU A 189      89.615  47.176  91.476  1.00  0.00           C  
ATOM   3098  CG  GLU A 189      90.154  45.764  91.302  1.00  0.00           C  
ATOM   3099  CD  GLU A 189      90.834  45.241  92.536  1.00  0.00           C  
ATOM   3100  OE1 GLU A 189      91.829  45.803  92.928  1.00  0.00           O  
ATOM   3101  OE2 GLU A 189      90.359  44.277  93.089  1.00  0.00           O1-
ATOM   3102  H   GLU A 189      87.233  46.389  91.026  1.00  0.00           H  
ATOM   3103  HA  GLU A 189      88.777  46.760  93.407  1.00  0.00           H  
ATOM   3104 1HB  GLU A 189      89.259  47.521  90.505  1.00  0.00           H  
ATOM   3105 2HB  GLU A 189      90.444  47.817  91.770  1.00  0.00           H  
ATOM   3106 1HG  GLU A 189      89.330  45.099  91.045  1.00  0.00           H  
ATOM   3107 2HG  GLU A 189      90.861  45.757  90.473  1.00  0.00           H  
ATOM   3108  N   ILE A 190      87.540  49.478  92.030  1.00  0.00           N  
ATOM   3109  CA  ILE A 190      87.263  50.890  92.264  1.00  0.00           C  
ATOM   3110  C   ILE A 190      86.425  51.086  93.521  1.00  0.00           C  
ATOM   3111  O   ILE A 190      86.665  52.006  94.302  1.00  0.00           O  
ATOM   3112  CB  ILE A 190      86.538  51.514  91.058  1.00  0.00           C  
ATOM   3113  CG1 ILE A 190      87.471  51.576  89.847  1.00  0.00           C  
ATOM   3114  CG2 ILE A 190      86.020  52.899  91.408  1.00  0.00           C  
ATOM   3115  CD1 ILE A 190      86.763  51.872  88.544  1.00  0.00           C  
ATOM   3116  H   ILE A 190      87.162  49.033  91.206  1.00  0.00           H  
ATOM   3117  HA  ILE A 190      88.211  51.410  92.402  1.00  0.00           H  
ATOM   3118  HB  ILE A 190      85.696  50.883  90.774  1.00  0.00           H  
ATOM   3119 1HG1 ILE A 190      88.225  52.347  90.009  1.00  0.00           H  
ATOM   3120 2HG1 ILE A 190      87.995  50.626  89.741  1.00  0.00           H  
ATOM   3121 1HG2 ILE A 190      85.509  53.326  90.544  1.00  0.00           H  
ATOM   3122 2HG2 ILE A 190      85.323  52.829  92.242  1.00  0.00           H  
ATOM   3123 3HG2 ILE A 190      86.857  53.541  91.688  1.00  0.00           H  
ATOM   3124 1HD1 ILE A 190      87.490  51.901  87.733  1.00  0.00           H  
ATOM   3125 2HD1 ILE A 190      86.027  51.093  88.345  1.00  0.00           H  
ATOM   3126 3HD1 ILE A 190      86.261  52.836  88.614  1.00  0.00           H  
ATOM   3127  N   ALA A 191      85.440  50.215  93.710  1.00  0.00           N  
ATOM   3128  CA  ALA A 191      84.562  50.290  94.872  1.00  0.00           C  
ATOM   3129  C   ALA A 191      85.334  50.039  96.161  1.00  0.00           C  
ATOM   3130  O   ALA A 191      85.113  50.710  97.169  1.00  0.00           O  
ATOM   3131  CB  ALA A 191      83.419  49.294  94.738  1.00  0.00           C  
ATOM   3132  H   ALA A 191      85.296  49.482  93.030  1.00  0.00           H  
ATOM   3133  HA  ALA A 191      84.148  51.297  94.920  1.00  0.00           H  
ATOM   3134 1HB  ALA A 191      82.773  49.362  95.614  1.00  0.00           H  
ATOM   3135 2HB  ALA A 191      82.841  49.522  93.843  1.00  0.00           H  
ATOM   3136 3HB  ALA A 191      83.822  48.285  94.663  1.00  0.00           H  
ATOM   3137  N   LYS A 192      86.243  49.070  96.124  1.00  0.00           N  
ATOM   3138  CA  LYS A 192      87.050  48.731  97.289  1.00  0.00           C  
ATOM   3139  C   LYS A 192      87.965  49.882  97.680  1.00  0.00           C  
ATOM   3140  O   LYS A 192      88.136  50.176  98.863  1.00  0.00           O  
ATOM   3141  CB  LYS A 192      87.874  47.471  97.021  1.00  0.00           C  
ATOM   3142  CG  LYS A 192      88.670  46.973  98.220  1.00  0.00           C  
ATOM   3143  CD  LYS A 192      89.357  45.649  97.916  1.00  0.00           C  
ATOM   3144  CE  LYS A 192      90.155  45.152  99.112  1.00  0.00           C  
ATOM   3145  NZ  LYS A 192      90.822  43.851  98.833  1.00  0.00           N1+
ATOM   3146  H   LYS A 192      86.379  48.557  95.265  1.00  0.00           H  
ATOM   3147  HA  LYS A 192      86.379  48.537  98.128  1.00  0.00           H  
ATOM   3148 1HB  LYS A 192      87.213  46.665  96.701  1.00  0.00           H  
ATOM   3149 2HB  LYS A 192      88.575  47.661  96.209  1.00  0.00           H  
ATOM   3150 1HG  LYS A 192      89.425  47.712  98.487  1.00  0.00           H  
ATOM   3151 2HG  LYS A 192      88.002  46.838  99.070  1.00  0.00           H  
ATOM   3152 1HD  LYS A 192      88.608  44.902  97.653  1.00  0.00           H  
ATOM   3153 2HD  LYS A 192      90.031  45.776  97.068  1.00  0.00           H  
ATOM   3154 1HE  LYS A 192      90.914  45.887  99.374  1.00  0.00           H  
ATOM   3155 2HE  LYS A 192      89.491  45.028  99.967  1.00  0.00           H  
ATOM   3156 1HZ  LYS A 192      91.340  43.556  99.650  1.00  0.00           H  
ATOM   3157 2HZ  LYS A 192      90.124  43.156  98.607  1.00  0.00           H  
ATOM   3158 3HZ  LYS A 192      91.456  43.958  98.054  1.00  0.00           H  
ATOM   3159  N   GLU A 193      88.552  50.531  96.680  1.00  0.00           N  
ATOM   3160  CA  GLU A 193      89.453  51.652  96.917  1.00  0.00           C  
ATOM   3161  C   GLU A 193      88.716  52.826  97.545  1.00  0.00           C  
ATOM   3162  O   GLU A 193      89.231  53.483  98.449  1.00  0.00           O  
ATOM   3163  CB  GLU A 193      90.112  52.091  95.607  1.00  0.00           C  
ATOM   3164  CG  GLU A 193      91.169  51.131  95.080  1.00  0.00           C  
ATOM   3165  CD  GLU A 193      91.731  51.550  93.751  1.00  0.00           C  
ATOM   3166  OE1 GLU A 193      91.231  52.494  93.186  1.00  0.00           O  
ATOM   3167  OE2 GLU A 193      92.661  50.925  93.298  1.00  0.00           O1-
ATOM   3168  H   GLU A 193      88.369  50.239  95.731  1.00  0.00           H  
ATOM   3169  HA  GLU A 193      90.232  51.330  97.609  1.00  0.00           H  
ATOM   3170 1HB  GLU A 193      89.350  52.205  94.836  1.00  0.00           H  
ATOM   3171 2HB  GLU A 193      90.583  53.064  95.746  1.00  0.00           H  
ATOM   3172 1HG  GLU A 193      91.983  51.071  95.803  1.00  0.00           H  
ATOM   3173 2HG  GLU A 193      90.729  50.139  94.988  1.00  0.00           H  
ATOM   3174  N   ILE A 194      87.505  53.088  97.061  1.00  0.00           N  
ATOM   3175  CA  ILE A 194      86.695  54.184  97.572  1.00  0.00           C  
ATOM   3176  C   ILE A 194      86.310  53.951  99.030  1.00  0.00           C  
ATOM   3177  O   ILE A 194      86.330  54.875  99.842  1.00  0.00           O  
ATOM   3178  CB  ILE A 194      85.421  54.365  96.728  1.00  0.00           C  
ATOM   3179  CG1 ILE A 194      85.778  54.860  95.323  1.00  0.00           C  
ATOM   3180  CG2 ILE A 194      84.463  55.331  97.407  1.00  0.00           C  
ATOM   3181  CD1 ILE A 194      84.644  54.753  94.331  1.00  0.00           C  
ATOM   3182  H   ILE A 194      87.139  52.509  96.318  1.00  0.00           H  
ATOM   3183  HA  ILE A 194      87.278  55.101  97.518  1.00  0.00           H  
ATOM   3184  HB  ILE A 194      84.925  53.403  96.605  1.00  0.00           H  
ATOM   3185 1HG1 ILE A 194      86.090  55.903  95.374  1.00  0.00           H  
ATOM   3186 2HG1 ILE A 194      86.622  54.287  94.939  1.00  0.00           H  
ATOM   3187 1HG2 ILE A 194      83.569  55.449  96.795  1.00  0.00           H  
ATOM   3188 2HG2 ILE A 194      84.185  54.939  98.385  1.00  0.00           H  
ATOM   3189 3HG2 ILE A 194      84.949  56.300  97.529  1.00  0.00           H  
ATOM   3190 1HD1 ILE A 194      84.973  55.121  93.359  1.00  0.00           H  
ATOM   3191 2HD1 ILE A 194      84.338  53.710  94.238  1.00  0.00           H  
ATOM   3192 3HD1 ILE A 194      83.800  55.348  94.677  1.00  0.00           H  
ATOM   3193  N   SER A 195      85.961  52.710  99.352  1.00  0.00           N  
ATOM   3194  CA  SER A 195      85.572  52.352 100.711  1.00  0.00           C  
ATOM   3195  C   SER A 195      86.678  52.682 101.706  1.00  0.00           C  
ATOM   3196  O   SER A 195      86.414  53.195 102.792  1.00  0.00           O  
ATOM   3197  CB  SER A 195      85.236  50.876 100.787  1.00  0.00           C  
ATOM   3198  OG  SER A 195      84.863  50.512 102.087  1.00  0.00           O  
ATOM   3199  H   SER A 195      85.966  51.996  98.639  1.00  0.00           H  
ATOM   3200  HA  SER A 195      84.687  52.930 100.980  1.00  0.00           H  
ATOM   3201 1HB  SER A 195      84.422  50.654 100.097  1.00  0.00           H  
ATOM   3202 2HB  SER A 195      86.099  50.291 100.475  1.00  0.00           H  
ATOM   3203  HG  SER A 195      84.674  49.571 102.054  1.00  0.00           H  
ATOM   3204  N   LYS A 196      87.908  52.387 101.334  1.00  0.00           N  
ATOM   3205  CA  LYS A 196      89.027  52.662 102.215  1.00  0.00           C  
ATOM   3206  C   LYS A 196      89.114  54.149 102.543  1.00  0.00           C  
ATOM   3207  O   LYS A 196      89.501  54.530 103.649  1.00  0.00           O  
ATOM   3208  CB  LYS A 196      90.335  52.183 101.582  1.00  0.00           C  
ATOM   3209  CG  LYS A 196      90.495  50.669 101.537  1.00  0.00           C  
ATOM   3210  CD  LYS A 196      91.818  50.271 100.900  1.00  0.00           C  
ATOM   3211  CE  LYS A 196      91.984  48.758 100.869  1.00  0.00           C  
ATOM   3212  NZ  LYS A 196      93.264  48.354 100.226  1.00  0.00           N1+
ATOM   3213  H   LYS A 196      88.084  51.966 100.433  1.00  0.00           H  
ATOM   3214  HA  LYS A 196      88.874  52.122 103.149  1.00  0.00           H  
ATOM   3215 1HB  LYS A 196      90.405  52.558 100.560  1.00  0.00           H  
ATOM   3216 2HB  LYS A 196      91.180  52.591 102.138  1.00  0.00           H  
ATOM   3217 1HG  LYS A 196      90.453  50.268 102.552  1.00  0.00           H  
ATOM   3218 2HG  LYS A 196      89.678  50.234 100.962  1.00  0.00           H  
ATOM   3219 1HD  LYS A 196      91.860  50.655  99.881  1.00  0.00           H  
ATOM   3220 2HD  LYS A 196      92.640  50.705 101.468  1.00  0.00           H  
ATOM   3221 1HE  LYS A 196      91.963  48.369 101.885  1.00  0.00           H  
ATOM   3222 2HE  LYS A 196      91.158  48.313 100.314  1.00  0.00           H  
ATOM   3223 1HZ  LYS A 196      93.336  47.346 100.224  1.00  0.00           H  
ATOM   3224 2HZ  LYS A 196      93.286  48.694  99.275  1.00  0.00           H  
ATOM   3225 3HZ  LYS A 196      94.038  48.745 100.742  1.00  0.00           H  
ATOM   3226  N   GLU A 197      88.750  54.980 101.574  1.00  0.00           N  
ATOM   3227  CA  GLU A 197      88.873  56.428 101.702  1.00  0.00           C  
ATOM   3228  C   GLU A 197      87.879  57.034 102.692  1.00  0.00           C  
ATOM   3229  O   GLU A 197      88.199  57.983 103.407  1.00  0.00           O  
ATOM   3230  CB  GLU A 197      88.691  57.086 100.332  1.00  0.00           C  
ATOM   3231  CG  GLU A 197      89.847  56.862  99.367  1.00  0.00           C  
ATOM   3232  CD  GLU A 197      89.621  57.500  98.025  1.00  0.00           C  
ATOM   3233  OE1 GLU A 197      88.539  57.982  97.791  1.00  0.00           O  
ATOM   3234  OE2 GLU A 197      90.534  57.508  97.232  1.00  0.00           O1-
ATOM   3235  H   GLU A 197      88.376  54.592 100.719  1.00  0.00           H  
ATOM   3236  HA  GLU A 197      89.873  56.660 102.069  1.00  0.00           H  
ATOM   3237 1HB  GLU A 197      87.784  56.703  99.862  1.00  0.00           H  
ATOM   3238 2HB  GLU A 197      88.564  58.161 100.458  1.00  0.00           H  
ATOM   3239 1HG  GLU A 197      90.756  57.272  99.805  1.00  0.00           H  
ATOM   3240 2HG  GLU A 197      89.992  55.790  99.234  1.00  0.00           H  
ATOM   3241  N   VAL A 198      86.670  56.482 102.733  1.00  0.00           N  
ATOM   3242  CA  VAL A 198      85.562  57.152 103.410  1.00  0.00           C  
ATOM   3243  C   VAL A 198      84.818  56.218 104.351  1.00  0.00           C  
ATOM   3244  O   VAL A 198      84.883  54.997 104.209  1.00  0.00           O  
ATOM   3245  CB  VAL A 198      84.571  57.716 102.375  1.00  0.00           C  
ATOM   3246  CG1 VAL A 198      85.269  58.710 101.458  1.00  0.00           C  
ATOM   3247  CG2 VAL A 198      83.958  56.580 101.571  1.00  0.00           C  
ATOM   3248  H   VAL A 198      86.507  55.587 102.293  1.00  0.00           H  
ATOM   3249  HA  VAL A 198      85.965  57.978 103.997  1.00  0.00           H  
ATOM   3250  HB  VAL A 198      83.784  58.259 102.897  1.00  0.00           H  
ATOM   3251 1HG1 VAL A 198      84.553  59.100 100.732  1.00  0.00           H  
ATOM   3252 2HG1 VAL A 198      85.667  59.533 102.050  1.00  0.00           H  
ATOM   3253 3HG1 VAL A 198      86.082  58.212 100.932  1.00  0.00           H  
ATOM   3254 1HG2 VAL A 198      83.259  56.986 100.841  1.00  0.00           H  
ATOM   3255 2HG2 VAL A 198      84.747  56.033 101.053  1.00  0.00           H  
ATOM   3256 3HG2 VAL A 198      83.431  55.903 102.243  1.00  0.00           H  
ATOM   3257  N   ASP A 199      84.114  56.806 105.312  1.00  0.00           N  
ATOM   3258  CA  ASP A 199      83.298  56.042 106.253  1.00  0.00           C  
ATOM   3259  C   ASP A 199      81.815  56.274 105.990  1.00  0.00           C  
ATOM   3260  O   ASP A 199      80.970  55.951 106.826  1.00  0.00           O  
ATOM   3261  CB  ASP A 199      83.636  56.427 107.696  1.00  0.00           C  
ATOM   3262  CG  ASP A 199      83.416  57.905 107.982  1.00  0.00           C  
ATOM   3263  OD1 ASP A 199      83.020  58.612 107.085  1.00  0.00           O  
ATOM   3264  OD2 ASP A 199      83.647  58.315 109.095  1.00  0.00           O1-
ATOM   3265  H   ASP A 199      84.143  57.811 105.392  1.00  0.00           H  
ATOM   3266  HA  ASP A 199      83.512  54.982 106.116  1.00  0.00           H  
ATOM   3267 1HB  ASP A 199      83.020  55.843 108.381  1.00  0.00           H  
ATOM   3268 2HB  ASP A 199      84.678  56.181 107.904  1.00  0.00           H  
ATOM   3269  N   SER A 200      81.507  56.834 104.824  1.00  0.00           N  
ATOM   3270  CA  SER A 200      80.132  57.186 104.483  1.00  0.00           C  
ATOM   3271  C   SER A 200      79.272  55.942 104.290  1.00  0.00           C  
ATOM   3272  O   SER A 200      79.444  55.200 103.323  1.00  0.00           O  
ATOM   3273  CB  SER A 200      80.109  58.027 103.222  1.00  0.00           C  
ATOM   3274  OG  SER A 200      78.805  58.144 102.721  1.00  0.00           O  
ATOM   3275  H   SER A 200      82.243  57.023 104.159  1.00  0.00           H  
ATOM   3276  HA  SER A 200      79.710  57.768 105.303  1.00  0.00           H  
ATOM   3277 1HB  SER A 200      80.508  59.017 103.438  1.00  0.00           H  
ATOM   3278 2HB  SER A 200      80.750  57.572 102.468  1.00  0.00           H  
ATOM   3279  HG  SER A 200      78.809  58.914 102.147  1.00  0.00           H  
ATOM   3280  N   PRO A 201      78.521  55.298 104.571  1.00  0.00           N  
ATOM   3281  CA  PRO A 201      77.498  54.261 104.471  1.00  0.00           C  
ATOM   3282  C   PRO A 201      76.729  54.366 103.148  1.00  0.00           C  
ATOM   3283  O   PRO A 201      76.634  53.397 102.395  1.00  0.00           O  
ATOM   3284  CB  PRO A 201      76.598  54.555 105.676  1.00  0.00           C  
ATOM   3285  CG  PRO A 201      77.498  55.235 106.648  1.00  0.00           C  
ATOM   3286  CD  PRO A 201      78.287  56.207 105.813  1.00  0.00           C  
ATOM   3287  NV  PRO A 201      78.566  55.432 104.589  1.00  0.00           N  
ATOM   3288  HA  PRO A 201      77.973  53.274 104.564  1.00  0.00           H  
ATOM   3289 1HB  PRO A 201      75.748  55.182 105.367  1.00  0.00           H  
ATOM   3290 2HB  PRO A 201      76.178  53.617 106.067  1.00  0.00           H  
ATOM   3291 1HG  PRO A 201      76.906  55.733 107.430  1.00  0.00           H  
ATOM   3292 2HG  PRO A 201      78.137  54.496 107.156  1.00  0.00           H  
ATOM   3293 1HD  PRO A 201      77.666  57.087 105.588  1.00  0.00           H  
ATOM   3294 2HD  PRO A 201      79.198  56.502 106.353  1.00  0.00           H  
ATOM   3295  N   GLU A 202      76.198  55.551 102.900  1.00  0.00           N  
ATOM   3296  CA  GLU A 202      75.589  55.932 101.630  1.00  0.00           C  
ATOM   3297  C   GLU A 202      76.550  55.711 100.469  1.00  0.00           C  
ATOM   3298  O   GLU A 202      76.178  55.143  99.442  1.00  0.00           O  
ATOM   3299  CB  GLU A 202      75.146  57.396 101.669  1.00  0.00           C  
ATOM   3300  CG  GLU A 202      74.437  57.871 100.410  1.00  0.00           C  
ATOM   3301  CD  GLU A 202      74.002  59.309 100.490  1.00  0.00           C  
ATOM   3302  OE1 GLU A 202      74.236  59.924 101.503  1.00  0.00           O  
ATOM   3303  OE2 GLU A 202      73.434  59.791  99.538  1.00  0.00           O1-
ATOM   3304  H   GLU A 202      76.225  56.223 103.653  1.00  0.00           H  
ATOM   3305  HA  GLU A 202      74.711  55.305 101.467  1.00  0.00           H  
ATOM   3306 1HB  GLU A 202      74.471  57.549 102.512  1.00  0.00           H  
ATOM   3307 2HB  GLU A 202      76.016  58.035 101.825  1.00  0.00           H  
ATOM   3308 1HG  GLU A 202      75.108  57.754  99.560  1.00  0.00           H  
ATOM   3309 2HG  GLU A 202      73.565  57.243 100.237  1.00  0.00           H  
ATOM   3310  N   SER A 203      77.789  56.164 100.639  1.00  0.00           N  
ATOM   3311  CA  SER A 203      78.806  56.017  99.608  1.00  0.00           C  
ATOM   3312  C   SER A 203      79.011  54.551  99.240  1.00  0.00           C  
ATOM   3313  O   SER A 203      79.054  54.197  98.063  1.00  0.00           O  
ATOM   3314  CB  SER A 203      80.116  56.618 100.076  1.00  0.00           C  
ATOM   3315  OG  SER A 203      81.106  56.498  99.090  1.00  0.00           O  
ATOM   3316  H   SER A 203      78.030  56.621 101.507  1.00  0.00           H  
ATOM   3317  HA  SER A 203      78.474  56.550  98.714  1.00  0.00           H  
ATOM   3318 1HB  SER A 203      79.967  57.670 100.319  1.00  0.00           H  
ATOM   3319 2HB  SER A 203      80.442  56.116 100.986  1.00  0.00           H  
ATOM   3320  HG  SER A 203      81.897  56.899  99.459  1.00  0.00           H  
ATOM   3321  N   LYS A 204      79.138  53.705 100.257  1.00  0.00           N  
ATOM   3322  CA  LYS A 204      79.339  52.277 100.042  1.00  0.00           C  
ATOM   3323  C   LYS A 204      78.128  51.645  99.372  1.00  0.00           C  
ATOM   3324  O   LYS A 204      78.265  50.805  98.482  1.00  0.00           O  
ATOM   3325  CB  LYS A 204      79.632  51.572 101.367  1.00  0.00           C  
ATOM   3326  CG  LYS A 204      81.113  51.457 101.703  1.00  0.00           C  
ATOM   3327  CD  LYS A 204      81.528  52.498 102.733  1.00  0.00           C  
ATOM   3328  CE  LYS A 204      81.148  52.067 104.142  1.00  0.00           C  
ATOM   3329  NZ  LYS A 204      81.637  53.028 105.168  1.00  0.00           N1+
ATOM   3330  H   LYS A 204      79.095  54.060 101.201  1.00  0.00           H  
ATOM   3331  HA  LYS A 204      80.193  52.143  99.378  1.00  0.00           H  
ATOM   3332 1HB  LYS A 204      79.144  52.109 102.181  1.00  0.00           H  
ATOM   3333 2HB  LYS A 204      79.215  50.565 101.345  1.00  0.00           H  
ATOM   3334 1HG  LYS A 204      81.320  50.462 102.101  1.00  0.00           H  
ATOM   3335 2HG  LYS A 204      81.704  51.597 100.799  1.00  0.00           H  
ATOM   3336 1HD  LYS A 204      82.608  52.645 102.686  1.00  0.00           H  
ATOM   3337 2HD  LYS A 204      81.040  53.445 102.508  1.00  0.00           H  
ATOM   3338 1HE  LYS A 204      80.063  51.993 104.218  1.00  0.00           H  
ATOM   3339 2HE  LYS A 204      81.572  51.085 104.349  1.00  0.00           H  
ATOM   3340 1HZ  LYS A 204      81.364  52.706 106.086  1.00  0.00           H  
ATOM   3341 2HZ  LYS A 204      82.643  53.090 105.117  1.00  0.00           H  
ATOM   3342 3HZ  LYS A 204      81.234  53.938 104.997  1.00  0.00           H  
ATOM   3343  N   ARG A 205      76.939  52.053  99.803  1.00  0.00           N  
ATOM   3344  CA  ARG A 205      75.697  51.526  99.244  1.00  0.00           C  
ATOM   3345  C   ARG A 205      75.548  51.908  97.780  1.00  0.00           C  
ATOM   3346  O   ARG A 205      75.118  51.098  96.959  1.00  0.00           O  
ATOM   3347  CB  ARG A 205      74.497  52.044 100.023  1.00  0.00           C  
ATOM   3348  CG  ARG A 205      73.183  51.342  99.714  1.00  0.00           C  
ATOM   3349  CD  ARG A 205      72.094  51.794 100.617  1.00  0.00           C  
ATOM   3350  NE  ARG A 205      70.835  51.129 100.322  1.00  0.00           N  
ATOM   3351  CZ  ARG A 205      69.674  51.370 100.962  1.00  0.00           C  
ATOM   3352  NH1 ARG A 205      69.629  52.259 101.930  1.00  0.00           N1+
ATOM   3353  NH2 ARG A 205      68.581  50.712 100.619  1.00  0.00           N  
ATOM   3354  H   ARG A 205      76.893  52.744 100.538  1.00  0.00           H  
ATOM   3355  HA  ARG A 205      75.718  50.439  99.319  1.00  0.00           H  
ATOM   3356 1HB  ARG A 205      74.683  51.937 101.091  1.00  0.00           H  
ATOM   3357 2HB  ARG A 205      74.361  53.106  99.820  1.00  0.00           H  
ATOM   3358 1HG  ARG A 205      72.889  51.559  98.687  1.00  0.00           H  
ATOM   3359 2HG  ARG A 205      73.307  50.266  99.837  1.00  0.00           H  
ATOM   3360 1HD  ARG A 205      72.362  51.573 101.649  1.00  0.00           H  
ATOM   3361 2HD  ARG A 205      71.948  52.868 100.503  1.00  0.00           H  
ATOM   3362  HE  ARG A 205      70.829  50.438  99.583  1.00  0.00           H  
ATOM   3363 1HH1 ARG A 205      70.465  52.764 102.192  1.00  0.00           H  
ATOM   3364 2HH1 ARG A 205      68.760  52.440 102.410  1.00  0.00           H  
ATOM   3365 1HH2 ARG A 205      68.616  50.029  99.876  1.00  0.00           H  
ATOM   3366 2HH2 ARG A 205      67.711  50.892 101.099  1.00  0.00           H  
ATOM   3367  N   ILE A 206      75.905  53.147  97.455  1.00  0.00           N  
ATOM   3368  CA  ILE A 206      75.809  53.639  96.086  1.00  0.00           C  
ATOM   3369  C   ILE A 206      76.759  52.885  95.164  1.00  0.00           C  
ATOM   3370  O   ILE A 206      76.406  52.550  94.032  1.00  0.00           O  
ATOM   3371  CB  ILE A 206      76.118  55.147  96.022  1.00  0.00           C  
ATOM   3372  CG1 ILE A 206      74.987  55.952  96.666  1.00  0.00           C  
ATOM   3373  CG2 ILE A 206      76.335  55.584  94.583  1.00  0.00           C  
ATOM   3374  CD1 ILE A 206      75.324  57.408  96.890  1.00  0.00           C  
ATOM   3375  H   ILE A 206      76.251  53.763  98.178  1.00  0.00           H  
ATOM   3376  HA  ILE A 206      74.792  53.481  95.732  1.00  0.00           H  
ATOM   3377  HB  ILE A 206      77.020  55.358  96.597  1.00  0.00           H  
ATOM   3378 1HG1 ILE A 206      74.100  55.899  96.036  1.00  0.00           H  
ATOM   3379 2HG1 ILE A 206      74.728  55.510  97.630  1.00  0.00           H  
ATOM   3380 1HG2 ILE A 206      76.552  56.652  94.556  1.00  0.00           H  
ATOM   3381 2HG2 ILE A 206      77.173  55.034  94.157  1.00  0.00           H  
ATOM   3382 3HG2 ILE A 206      75.436  55.382  94.002  1.00  0.00           H  
ATOM   3383 1HD1 ILE A 206      74.473  57.912  97.350  1.00  0.00           H  
ATOM   3384 2HD1 ILE A 206      76.189  57.484  97.549  1.00  0.00           H  
ATOM   3385 3HD1 ILE A 206      75.552  57.880  95.936  1.00  0.00           H  
ATOM   3386  N   ALA A 207      77.964  52.620  95.653  1.00  0.00           N  
ATOM   3387  CA  ALA A 207      78.966  51.901  94.872  1.00  0.00           C  
ATOM   3388  C   ALA A 207      78.522  50.474  94.582  1.00  0.00           C  
ATOM   3389  O   ALA A 207      78.712  49.967  93.477  1.00  0.00           O  
ATOM   3390  CB  ALA A 207      80.303  51.899  95.598  1.00  0.00           C  
ATOM   3391  H   ALA A 207      78.195  52.923  96.589  1.00  0.00           H  
ATOM   3392  HA  ALA A 207      79.084  52.414  93.917  1.00  0.00           H  
ATOM   3393 1HB  ALA A 207      81.040  51.359  95.003  1.00  0.00           H  
ATOM   3394 2HB  ALA A 207      80.639  52.925  95.746  1.00  0.00           H  
ATOM   3395 3HB  ALA A 207      80.191  51.412  96.565  1.00  0.00           H  
ATOM   3396  N   TYR A 208      77.928  49.829  95.581  1.00  0.00           N  
ATOM   3397  CA  TYR A 208      77.453  48.459  95.434  1.00  0.00           C  
ATOM   3398  C   TYR A 208      76.329  48.373  94.408  1.00  0.00           C  
ATOM   3399  O   TYR A 208      76.281  47.443  93.602  1.00  0.00           O  
ATOM   3400  CB  TYR A 208      76.986  47.907  96.782  1.00  0.00           C  
ATOM   3401  CG  TYR A 208      76.729  46.416  96.775  1.00  0.00           C  
ATOM   3402  CD1 TYR A 208      77.725  45.538  97.176  1.00  0.00           C  
ATOM   3403  CD2 TYR A 208      75.497  45.926  96.366  1.00  0.00           C  
ATOM   3404  CE1 TYR A 208      77.490  44.176  97.169  1.00  0.00           C  
ATOM   3405  CE2 TYR A 208      75.262  44.565  96.360  1.00  0.00           C  
ATOM   3406  CZ  TYR A 208      76.253  43.693  96.760  1.00  0.00           C  
ATOM   3407  OH  TYR A 208      76.019  42.337  96.753  1.00  0.00           O  
ATOM   3408  H   TYR A 208      77.801  50.302  96.465  1.00  0.00           H  
ATOM   3409  HA  TYR A 208      78.279  47.845  95.072  1.00  0.00           H  
ATOM   3410 1HB  TYR A 208      77.738  48.119  97.542  1.00  0.00           H  
ATOM   3411 2HB  TYR A 208      76.066  48.408  97.083  1.00  0.00           H  
ATOM   3412  HD1 TYR A 208      78.694  45.923  97.497  1.00  0.00           H  
ATOM   3413  HD2 TYR A 208      74.715  46.617  96.050  1.00  0.00           H  
ATOM   3414  HE1 TYR A 208      78.272  43.487  97.486  1.00  0.00           H  
ATOM   3415  HE2 TYR A 208      74.294  44.181  96.039  1.00  0.00           H  
ATOM   3416  HH  TYR A 208      76.808  41.875  97.047  1.00  0.00           H  
ATOM   3417  N   LYS A 209      75.427  49.346  94.444  1.00  0.00           N  
ATOM   3418  CA  LYS A 209      74.301  49.379  93.516  1.00  0.00           C  
ATOM   3419  C   LYS A 209      74.776  49.561  92.082  1.00  0.00           C  
ATOM   3420  O   LYS A 209      74.256  48.931  91.162  1.00  0.00           O  
ATOM   3421  CB  LYS A 209      73.329  50.498  93.895  1.00  0.00           C  
ATOM   3422  CG  LYS A 209      72.502  50.218  95.142  1.00  0.00           C  
ATOM   3423  CD  LYS A 209      71.805  51.477  95.637  1.00  0.00           C  
ATOM   3424  CE  LYS A 209      70.711  51.918  94.676  1.00  0.00           C  
ATOM   3425  NZ  LYS A 209      69.944  53.080  95.201  1.00  0.00           N1+
ATOM   3426  H   LYS A 209      75.521  50.081  95.130  1.00  0.00           H  
ATOM   3427  HA  LYS A 209      73.775  48.426  93.575  1.00  0.00           H  
ATOM   3428 1HB  LYS A 209      73.884  51.423  94.060  1.00  0.00           H  
ATOM   3429 2HB  LYS A 209      72.639  50.675  93.069  1.00  0.00           H  
ATOM   3430 1HG  LYS A 209      71.752  49.460  94.920  1.00  0.00           H  
ATOM   3431 2HG  LYS A 209      73.152  49.839  95.932  1.00  0.00           H  
ATOM   3432 1HD  LYS A 209      71.362  51.287  96.616  1.00  0.00           H  
ATOM   3433 2HD  LYS A 209      72.533  52.281  95.737  1.00  0.00           H  
ATOM   3434 1HE  LYS A 209      71.155  52.192  93.721  1.00  0.00           H  
ATOM   3435 2HE  LYS A 209      70.021  51.091  94.506  1.00  0.00           H  
ATOM   3436 1HZ  LYS A 209      69.230  53.341  94.535  1.00  0.00           H  
ATOM   3437 2HZ  LYS A 209      69.512  52.831  96.078  1.00  0.00           H  
ATOM   3438 3HZ  LYS A 209      70.571  53.860  95.343  1.00  0.00           H  
ATOM   3439  N   ILE A 210      75.765  50.428  91.895  1.00  0.00           N  
ATOM   3440  CA  ILE A 210      76.311  50.693  90.570  1.00  0.00           C  
ATOM   3441  C   ILE A 210      76.983  49.454  89.990  1.00  0.00           C  
ATOM   3442  O   ILE A 210      76.845  49.160  88.804  1.00  0.00           O  
ATOM   3443  CB  ILE A 210      77.321  51.853  90.617  1.00  0.00           C  
ATOM   3444  CG1 ILE A 210      76.610  53.168  90.947  1.00  0.00           C  
ATOM   3445  CG2 ILE A 210      78.063  51.965  89.294  1.00  0.00           C  
ATOM   3446  CD1 ILE A 210      77.537  54.258  91.439  1.00  0.00           C  
ATOM   3447  H   ILE A 210      76.149  50.916  92.691  1.00  0.00           H  
ATOM   3448  HA  ILE A 210      75.491  50.975  89.910  1.00  0.00           H  
ATOM   3449  HB  ILE A 210      78.042  51.675  91.414  1.00  0.00           H  
ATOM   3450 1HG1 ILE A 210      76.093  53.535  90.062  1.00  0.00           H  
ATOM   3451 2HG1 ILE A 210      75.856  52.990  91.715  1.00  0.00           H  
ATOM   3452 1HG2 ILE A 210      78.773  52.790  89.344  1.00  0.00           H  
ATOM   3453 2HG2 ILE A 210      78.599  51.037  89.098  1.00  0.00           H  
ATOM   3454 3HG2 ILE A 210      77.350  52.147  88.491  1.00  0.00           H  
ATOM   3455 1HD1 ILE A 210      76.960  55.157  91.653  1.00  0.00           H  
ATOM   3456 2HD1 ILE A 210      78.040  53.923  92.348  1.00  0.00           H  
ATOM   3457 3HD1 ILE A 210      78.278  54.476  90.673  1.00  0.00           H  
ATOM   3458  N   VAL A 211      77.712  48.734  90.837  1.00  0.00           N  
ATOM   3459  CA  VAL A 211      78.407  47.525  90.410  1.00  0.00           C  
ATOM   3460  C   VAL A 211      77.422  46.443  89.984  1.00  0.00           C  
ATOM   3461  O   VAL A 211      77.641  45.746  88.994  1.00  0.00           O  
ATOM   3462  CB  VAL A 211      79.294  46.990  91.551  1.00  0.00           C  
ATOM   3463  CG1 VAL A 211      79.831  45.609  91.204  1.00  0.00           C  
ATOM   3464  CG2 VAL A 211      80.433  47.960  91.820  1.00  0.00           C  
ATOM   3465  H   VAL A 211      77.787  49.030  91.800  1.00  0.00           H  
ATOM   3466  HA  VAL A 211      79.043  47.774  89.560  1.00  0.00           H  
ATOM   3467  HB  VAL A 211      78.687  46.882  92.450  1.00  0.00           H  
ATOM   3468 1HG1 VAL A 211      80.454  45.244  92.021  1.00  0.00           H  
ATOM   3469 2HG1 VAL A 211      78.998  44.923  91.051  1.00  0.00           H  
ATOM   3470 3HG1 VAL A 211      80.426  45.669  90.293  1.00  0.00           H  
ATOM   3471 1HG2 VAL A 211      81.055  47.575  92.627  1.00  0.00           H  
ATOM   3472 2HG2 VAL A 211      81.037  48.072  90.919  1.00  0.00           H  
ATOM   3473 3HG2 VAL A 211      80.026  48.929  92.107  1.00  0.00           H  
ATOM   3474  N   ALA A 212      76.337  46.310  90.741  1.00  0.00           N  
ATOM   3475  CA  ALA A 212      75.316  45.314  90.444  1.00  0.00           C  
ATOM   3476  C   ALA A 212      74.632  45.605  89.115  1.00  0.00           C  
ATOM   3477  O   ALA A 212      74.362  44.694  88.332  1.00  0.00           O  
ATOM   3478  CB  ALA A 212      74.289  45.257  91.565  1.00  0.00           C  
ATOM   3479  H   ALA A 212      76.218  46.913  91.541  1.00  0.00           H  
ATOM   3480  HA  ALA A 212      75.803  44.342  90.362  1.00  0.00           H  
ATOM   3481 1HB  ALA A 212      73.532  44.509  91.330  1.00  0.00           H  
ATOM   3482 2HB  ALA A 212      74.784  44.991  92.499  1.00  0.00           H  
ATOM   3483 3HB  ALA A 212      73.813  46.231  91.672  1.00  0.00           H  
ATOM   3484  N   ALA A 213      74.353  46.882  88.866  1.00  0.00           N  
ATOM   3485  CA  ALA A 213      73.699  47.295  87.630  1.00  0.00           C  
ATOM   3486  C   ALA A 213      74.581  47.016  86.420  1.00  0.00           C  
ATOM   3487  O   ALA A 213      74.099  46.571  85.378  1.00  0.00           O  
ATOM   3488  CB  ALA A 213      73.337  48.771  87.693  1.00  0.00           C  
ATOM   3489  H   ALA A 213      74.601  47.582  89.550  1.00  0.00           H  
ATOM   3490  HA  ALA A 213      72.785  46.712  87.519  1.00  0.00           H  
ATOM   3491 1HB  ALA A 213      72.849  49.067  86.763  1.00  0.00           H  
ATOM   3492 2HB  ALA A 213      72.660  48.946  88.529  1.00  0.00           H  
ATOM   3493 3HB  ALA A 213      74.241  49.362  87.830  1.00  0.00           H  
ATOM   3494  N   ALA A 214      75.875  47.281  86.562  1.00  0.00           N  
ATOM   3495  CA  ALA A 214      76.826  47.059  85.482  1.00  0.00           C  
ATOM   3496  C   ALA A 214      76.936  45.580  85.139  1.00  0.00           C  
ATOM   3497  O   ALA A 214      77.007  45.206  83.968  1.00  0.00           O  
ATOM   3498  CB  ALA A 214      78.190  47.618  85.854  1.00  0.00           C  
ATOM   3499  H   ALA A 214      76.208  47.646  87.443  1.00  0.00           H  
ATOM   3500  HA  ALA A 214      76.461  47.580  84.597  1.00  0.00           H  
ATOM   3501 1HB  ALA A 214      78.890  47.445  85.036  1.00  0.00           H  
ATOM   3502 2HB  ALA A 214      78.106  48.690  86.039  1.00  0.00           H  
ATOM   3503 3HB  ALA A 214      78.554  47.124  86.753  1.00  0.00           H  
ATOM   3504  N   ALA A 215      76.950  44.739  86.169  1.00  0.00           N  
ATOM   3505  CA  ALA A 215      77.050  43.296  85.979  1.00  0.00           C  
ATOM   3506  C   ALA A 215      75.827  42.749  85.256  1.00  0.00           C  
ATOM   3507  O   ALA A 215      75.943  41.889  84.382  1.00  0.00           O  
ATOM   3508  CB  ALA A 215      77.231  42.598  87.320  1.00  0.00           C  
ATOM   3509  H   ALA A 215      76.888  45.108  87.107  1.00  0.00           H  
ATOM   3510  HA  ALA A 215      77.924  43.098  85.357  1.00  0.00           H  
ATOM   3511 1HB  ALA A 215      77.306  41.522  87.161  1.00  0.00           H  
ATOM   3512 2HB  ALA A 215      78.142  42.958  87.799  1.00  0.00           H  
ATOM   3513 3HB  ALA A 215      76.376  42.811  87.958  1.00  0.00           H  
ATOM   3514  N   GLU A 216      74.655  43.250  85.629  1.00  0.00           N  
ATOM   3515  CA  GLU A 216      73.405  42.812  85.017  1.00  0.00           C  
ATOM   3516  C   GLU A 216      73.353  43.184  83.540  1.00  0.00           C  
ATOM   3517  O   GLU A 216      72.901  42.397  82.707  1.00  0.00           O  
ATOM   3518  CB  GLU A 216      72.210  43.424  85.750  1.00  0.00           C  
ATOM   3519  CG  GLU A 216      70.872  42.778  85.419  1.00  0.00           C  
ATOM   3520  CD  GLU A 216      69.751  43.276  86.289  1.00  0.00           C  
ATOM   3521  OE1 GLU A 216      70.008  44.076  87.156  1.00  0.00           O  
ATOM   3522  OE2 GLU A 216      68.637  42.857  86.086  1.00  0.00           O1-
ATOM   3523  H   GLU A 216      74.627  43.953  86.353  1.00  0.00           H  
ATOM   3524  HA  GLU A 216      73.344  41.726  85.094  1.00  0.00           H  
ATOM   3525 1HB  GLU A 216      72.364  43.345  86.826  1.00  0.00           H  
ATOM   3526 2HB  GLU A 216      72.138  44.484  85.506  1.00  0.00           H  
ATOM   3527 1HG  GLU A 216      70.628  42.984  84.378  1.00  0.00           H  
ATOM   3528 2HG  GLU A 216      70.963  41.698  85.536  1.00  0.00           H  
ATOM   3529  N   PHE A 217      73.817  44.389  83.224  1.00  0.00           N  
ATOM   3530  CA  PHE A 217      73.825  44.868  81.847  1.00  0.00           C  
ATOM   3531  C   PHE A 217      74.758  44.032  80.976  1.00  0.00           C  
ATOM   3532  O   PHE A 217      74.432  43.712  79.831  1.00  0.00           O  
ATOM   3533  CB  PHE A 217      74.251  46.337  81.795  1.00  0.00           C  
ATOM   3534  CG  PHE A 217      74.252  46.920  80.411  1.00  0.00           C  
ATOM   3535  CD1 PHE A 217      73.150  47.615  79.934  1.00  0.00           C  
ATOM   3536  CD2 PHE A 217      75.352  46.773  79.581  1.00  0.00           C  
ATOM   3537  CE1 PHE A 217      73.149  48.152  78.661  1.00  0.00           C  
ATOM   3538  CE2 PHE A 217      75.355  47.308  78.309  1.00  0.00           C  
ATOM   3539  CZ  PHE A 217      74.251  47.999  77.848  1.00  0.00           C  
ATOM   3540  H   PHE A 217      74.173  44.988  83.955  1.00  0.00           H  
ATOM   3541  HA  PHE A 217      72.815  44.784  81.445  1.00  0.00           H  
ATOM   3542 1HB  PHE A 217      73.580  46.932  82.414  1.00  0.00           H  
ATOM   3543 2HB  PHE A 217      75.254  46.438  82.207  1.00  0.00           H  
ATOM   3544  HD1 PHE A 217      72.278  47.736  80.579  1.00  0.00           H  
ATOM   3545  HD2 PHE A 217      76.225  46.228  79.944  1.00  0.00           H  
ATOM   3546  HE1 PHE A 217      72.276  48.696  78.300  1.00  0.00           H  
ATOM   3547  HE2 PHE A 217      76.228  47.187  77.666  1.00  0.00           H  
ATOM   3548  HZ  PHE A 217      74.251  48.420  76.844  1.00  0.00           H  
ATOM   3549  N   LEU A 218      75.914  43.682  81.524  1.00  0.00           N  
ATOM   3550  CA  LEU A 218      76.894  42.881  80.800  1.00  0.00           C  
ATOM   3551  C   LEU A 218      76.357  41.488  80.503  1.00  0.00           C  
ATOM   3552  O   LEU A 218      76.561  40.952  79.414  1.00  0.00           O  
ATOM   3553  CB  LEU A 218      78.193  42.774  81.609  1.00  0.00           C  
ATOM   3554  CG  LEU A 218      79.226  43.882  81.362  1.00  0.00           C  
ATOM   3555  CD1 LEU A 218      78.509  45.210  81.160  1.00  0.00           C  
ATOM   3556  CD2 LEU A 218      80.187  43.951  82.538  1.00  0.00           C  
ATOM   3557  H   LEU A 218      76.121  43.977  82.468  1.00  0.00           H  
ATOM   3558  HA  LEU A 218      77.112  43.375  79.853  1.00  0.00           H  
ATOM   3559 1HB  LEU A 218      77.944  42.784  82.669  1.00  0.00           H  
ATOM   3560 2HB  LEU A 218      78.668  41.821  81.378  1.00  0.00           H  
ATOM   3561  HG  LEU A 218      79.783  43.662  80.451  1.00  0.00           H  
ATOM   3562 1HD1 LEU A 218      79.241  45.996  80.985  1.00  0.00           H  
ATOM   3563 2HD1 LEU A 218      77.841  45.136  80.302  1.00  0.00           H  
ATOM   3564 3HD1 LEU A 218      77.928  45.448  82.052  1.00  0.00           H  
ATOM   3565 1HD2 LEU A 218      80.921  44.738  82.363  1.00  0.00           H  
ATOM   3566 2HD2 LEU A 218      79.631  44.172  83.450  1.00  0.00           H  
ATOM   3567 3HD2 LEU A 218      80.699  42.995  82.647  1.00  0.00           H  
ATOM   3568  N   LEU A 219      75.668  40.904  81.478  1.00  0.00           N  
ATOM   3569  CA  LEU A 219      75.100  39.572  81.322  1.00  0.00           C  
ATOM   3570  C   LEU A 219      74.023  39.554  80.247  1.00  0.00           C  
ATOM   3571  O   LEU A 219      73.942  38.618  79.451  1.00  0.00           O  
ATOM   3572  CB  LEU A 219      74.510  39.088  82.653  1.00  0.00           C  
ATOM   3573  CG  LEU A 219      74.195  37.589  82.736  1.00  0.00           C  
ATOM   3574  CD1 LEU A 219      74.225  37.144  84.193  1.00  0.00           C  
ATOM   3575  CD2 LEU A 219      72.835  37.321  82.110  1.00  0.00           C  
ATOM   3576  H   LEU A 219      75.535  41.397  82.351  1.00  0.00           H  
ATOM   3577  HA  LEU A 219      75.895  38.890  81.024  1.00  0.00           H  
ATOM   3578 1HB  LEU A 219      75.213  39.325  83.450  1.00  0.00           H  
ATOM   3579 2HB  LEU A 219      73.584  39.633  82.841  1.00  0.00           H  
ATOM   3580  HG  LEU A 219      74.959  37.028  82.200  1.00  0.00           H  
ATOM   3581 1HD1 LEU A 219      74.002  36.078  84.251  1.00  0.00           H  
ATOM   3582 2HD1 LEU A 219      75.215  37.330  84.610  1.00  0.00           H  
ATOM   3583 3HD1 LEU A 219      73.481  37.702  84.759  1.00  0.00           H  
ATOM   3584 1HD2 LEU A 219      72.611  36.255  82.169  1.00  0.00           H  
ATOM   3585 2HD2 LEU A 219      72.070  37.882  82.647  1.00  0.00           H  
ATOM   3586 3HD2 LEU A 219      72.847  37.632  81.065  1.00  0.00           H  
ATOM   3587  N   LYS A 220      73.195  40.595  80.227  1.00  0.00           N  
ATOM   3588  CA  LYS A 220      72.119  40.701  79.249  1.00  0.00           C  
ATOM   3589  C   LYS A 220      72.671  40.829  77.835  1.00  0.00           C  
ATOM   3590  O   LYS A 220      72.147  40.229  76.896  1.00  0.00           O  
ATOM   3591  CB  LYS A 220      71.220  41.896  79.571  1.00  0.00           C  
ATOM   3592  CG  LYS A 220      70.271  41.670  80.742  1.00  0.00           C  
ATOM   3593  CD  LYS A 220      69.262  42.803  80.861  1.00  0.00           C  
ATOM   3594  CE  LYS A 220      69.903  44.056  81.440  1.00  0.00           C  
ATOM   3595  NZ  LYS A 220      68.893  45.104  81.749  1.00  0.00           N1+
ATOM   3596  H   LYS A 220      73.315  41.331  80.908  1.00  0.00           H  
ATOM   3597  HA  LYS A 220      71.520  39.791  79.292  1.00  0.00           H  
ATOM   3598 1HB  LYS A 220      71.836  42.764  79.803  1.00  0.00           H  
ATOM   3599 2HB  LYS A 220      70.619  42.145  78.696  1.00  0.00           H  
ATOM   3600 1HG  LYS A 220      69.735  40.731  80.601  1.00  0.00           H  
ATOM   3601 2HG  LYS A 220      70.844  41.606  81.667  1.00  0.00           H  
ATOM   3602 1HD  LYS A 220      68.857  43.035  79.876  1.00  0.00           H  
ATOM   3603 2HD  LYS A 220      68.443  42.494  81.509  1.00  0.00           H  
ATOM   3604 1HE  LYS A 220      70.436  43.801  82.356  1.00  0.00           H  
ATOM   3605 2HE  LYS A 220      70.621  44.461  80.728  1.00  0.00           H  
ATOM   3606 1HZ  LYS A 220      69.358  45.919  82.130  1.00  0.00           H  
ATOM   3607 2HZ  LYS A 220      68.404  45.361  80.904  1.00  0.00           H  
ATOM   3608 3HZ  LYS A 220      68.232  44.748  82.424  1.00  0.00           H  
ATOM   3609  N   ILE A 221      73.734  41.613  77.687  1.00  0.00           N  
ATOM   3610  CA  ILE A 221      74.361  41.821  76.388  1.00  0.00           C  
ATOM   3611  C   ILE A 221      74.962  40.525  75.855  1.00  0.00           C  
ATOM   3612  O   ILE A 221      74.855  40.224  74.667  1.00  0.00           O  
ATOM   3613  CB  ILE A 221      75.456  42.900  76.472  1.00  0.00           C  
ATOM   3614  CG1 ILE A 221      74.832  44.274  76.731  1.00  0.00           C  
ATOM   3615  CG2 ILE A 221      76.283  42.919  75.196  1.00  0.00           C  
ATOM   3616  CD1 ILE A 221      73.943  44.762  75.610  1.00  0.00           C  
ATOM   3617  H   ILE A 221      74.117  42.077  78.499  1.00  0.00           H  
ATOM   3618  HA  ILE A 221      73.598  42.157  75.686  1.00  0.00           H  
ATOM   3619  HB  ILE A 221      76.111  42.687  77.316  1.00  0.00           H  
ATOM   3620 1HG1 ILE A 221      74.241  44.239  77.645  1.00  0.00           H  
ATOM   3621 2HG1 ILE A 221      75.622  45.010  76.881  1.00  0.00           H  
ATOM   3622 1HG2 ILE A 221      77.052  43.688  75.272  1.00  0.00           H  
ATOM   3623 2HG2 ILE A 221      76.755  41.948  75.053  1.00  0.00           H  
ATOM   3624 3HG2 ILE A 221      75.636  43.137  74.345  1.00  0.00           H  
ATOM   3625 1HD1 ILE A 221      73.538  45.741  75.866  1.00  0.00           H  
ATOM   3626 2HD1 ILE A 221      74.524  44.839  74.690  1.00  0.00           H  
ATOM   3627 3HD1 ILE A 221      73.123  44.059  75.465  1.00  0.00           H  
ATOM   3628  N   LEU A 222      75.594  39.765  76.739  1.00  0.00           N  
ATOM   3629  CA  LEU A 222      76.215  38.502  76.359  1.00  0.00           C  
ATOM   3630  C   LEU A 222      75.170  37.492  75.898  1.00  0.00           C  
ATOM   3631  O   LEU A 222      75.382  36.767  74.927  1.00  0.00           O  
ATOM   3632  CB  LEU A 222      77.007  37.925  77.539  1.00  0.00           C  
ATOM   3633  CG  LEU A 222      77.763  36.620  77.258  1.00  0.00           C  
ATOM   3634  CD1 LEU A 222      78.874  36.883  76.251  1.00  0.00           C  
ATOM   3635  CD2 LEU A 222      78.325  36.068  78.560  1.00  0.00           C  
ATOM   3636  H   LEU A 222      75.645  40.069  77.701  1.00  0.00           H  
ATOM   3637  HA  LEU A 222      76.901  38.689  75.534  1.00  0.00           H  
ATOM   3638 1HB  LEU A 222      77.737  38.666  77.863  1.00  0.00           H  
ATOM   3639 2HB  LEU A 222      76.320  37.740  78.363  1.00  0.00           H  
ATOM   3640  HG  LEU A 222      77.081  35.892  76.820  1.00  0.00           H  
ATOM   3641 1HD1 LEU A 222      79.411  35.955  76.051  1.00  0.00           H  
ATOM   3642 2HD1 LEU A 222      78.443  37.258  75.323  1.00  0.00           H  
ATOM   3643 3HD1 LEU A 222      79.565  37.620  76.656  1.00  0.00           H  
ATOM   3644 1HD2 LEU A 222      78.861  35.140  78.361  1.00  0.00           H  
ATOM   3645 2HD2 LEU A 222      79.009  36.795  79.000  1.00  0.00           H  
ATOM   3646 3HD2 LEU A 222      77.508  35.873  79.255  1.00  0.00           H  
ATOM   3647  N   ALA A 223      74.044  37.450  76.603  1.00  0.00           N  
ATOM   3648  CA  ALA A 223      72.964  36.530  76.266  1.00  0.00           C  
ATOM   3649  C   ALA A 223      72.367  36.855  74.903  1.00  0.00           C  
ATOM   3650  O   ALA A 223      72.194  35.971  74.064  1.00  0.00           O  
ATOM   3651  CB  ALA A 223      71.886  36.565  77.339  1.00  0.00           C  
ATOM   3652  H   ALA A 223      73.933  38.071  77.391  1.00  0.00           H  
ATOM   3653  HA  ALA A 223      73.381  35.524  76.216  1.00  0.00           H  
ATOM   3654 1HB  ALA A 223      71.087  35.873  77.075  1.00  0.00           H  
ATOM   3655 2HB  ALA A 223      72.317  36.274  78.298  1.00  0.00           H  
ATOM   3656 3HB  ALA A 223      71.482  37.573  77.415  1.00  0.00           H  
ATOM   3657  N   GLU A 224      72.069  38.155  74.743  1.00  0.00           N  
ATOM   3658  CA  GLU A 224      71.570  38.808  73.526  1.00  0.00           C  
ATOM   3659  C   GLU A 224      72.555  38.751  72.364  1.00  0.00           C  
ATOM   3660  O   GLU A 224      72.156  38.626  71.205  1.00  0.00           O  
ATOM   3661  CB  GLU A 224      71.223  40.268  73.820  1.00  0.00           C  
ATOM   3662  CG  GLU A 224      69.992  40.457  74.696  1.00  0.00           C  
ATOM   3663  CD  GLU A 224      69.709  41.902  75.001  1.00  0.00           C  
ATOM   3664  OE1 GLU A 224      70.493  42.736  74.616  1.00  0.00           O  
ATOM   3665  OE2 GLU A 224      68.707  42.171  75.620  1.00  0.00           O1-
ATOM   3666  H   GLU A 224      72.221  38.713  75.573  1.00  0.00           H  
ATOM   3667  HA  GLU A 224      70.664  38.290  73.204  1.00  0.00           H  
ATOM   3668 1HB  GLU A 224      72.065  40.749  74.318  1.00  0.00           H  
ATOM   3669 2HB  GLU A 224      71.050  40.797  72.883  1.00  0.00           H  
ATOM   3670 1HG  GLU A 224      69.129  40.030  74.189  1.00  0.00           H  
ATOM   3671 2HG  GLU A 224      70.136  39.915  75.629  1.00  0.00           H  
ATOM   3672  N   GLY A 225      73.838  38.845  72.692  1.00  0.00           N  
ATOM   3673  CA  GLY A 225      74.906  38.834  71.693  1.00  0.00           C  
ATOM   3674  C   GLY A 225      75.426  37.425  71.483  1.00  0.00           C  
ATOM   3675  O   GLY A 225      76.597  37.225  71.164  1.00  0.00           O  
ATOM   3676  H   GLY A 225      74.093  38.927  73.666  1.00  0.00           H  
ATOM   3677 1HA  GLY A 225      74.527  39.235  70.753  1.00  0.00           H  
ATOM   3678 2HA  GLY A 225      75.716  39.485  72.019  1.00  0.00           H  
ATOM   3679  N   GLY A 226      74.544  36.461  71.663  1.00  0.00           N  
ATOM   3680  CA  GLY A 226      74.717  35.163  71.029  1.00  0.00           C  
ATOM   3681  C   GLY A 226      75.745  34.348  71.782  1.00  0.00           C  
ATOM   3682  O   GLY A 226      76.361  33.438  71.225  1.00  0.00           O  
ATOM   3683  H   GLY A 226      73.742  36.629  72.254  1.00  0.00           H  
ATOM   3684 1HA  GLY A 226      73.760  34.638  71.007  1.00  0.00           H  
ATOM   3685 2HA  GLY A 226      75.029  35.302  69.994  1.00  0.00           H  
ATOM   3686  N   ALA A 227      75.922  34.681  73.056  1.00  0.00           N  
ATOM   3687  CA  ALA A 227      76.804  33.918  73.927  1.00  0.00           C  
ATOM   3688  C   ALA A 227      76.256  32.515  74.154  1.00  0.00           C  
ATOM   3689  O   ALA A 227      75.046  32.297  74.110  1.00  0.00           O  
ATOM   3690  CB  ALA A 227      76.994  34.638  75.254  1.00  0.00           C  
ATOM   3691  H   ALA A 227      75.434  35.482  73.430  1.00  0.00           H  
ATOM   3692  HA  ALA A 227      77.772  33.827  73.432  1.00  0.00           H  
ATOM   3693 1HB  ALA A 227      77.654  34.051  75.894  1.00  0.00           H  
ATOM   3694 2HB  ALA A 227      77.437  35.618  75.077  1.00  0.00           H  
ATOM   3695 3HB  ALA A 227      76.030  34.759  75.743  1.00  0.00           H  
ATOM   3696  N   THR A 228      77.162  31.568  74.396  1.00  0.00           N  
ATOM   3697  CA  THR A 228      76.790  30.168  74.579  1.00  0.00           C  
ATOM   3698  C   THR A 228      76.292  29.834  75.985  1.00  0.00           C  
ATOM   3699  O   THR A 228      76.331  30.676  76.883  1.00  0.00           O  
ATOM   3700  CB  THR A 228      77.980  29.252  74.239  1.00  0.00           C  
ATOM   3701  CG2 THR A 228      78.565  29.617  72.883  1.00  0.00           C  
ATOM   3702  OG1 THR A 228      78.993  29.389  75.244  1.00  0.00           O  
ATOM   3703  H   THR A 228      78.135  31.832  74.456  1.00  0.00           H  
ATOM   3704  HA  THR A 228      75.973  29.936  73.896  1.00  0.00           H  
ATOM   3705  HB  THR A 228      77.647  28.214  74.219  1.00  0.00           H  
ATOM   3706  HG1 THR A 228      79.585  28.633  75.207  1.00  0.00           H  
ATOM   3707 1HG2 THR A 228      79.403  28.958  72.659  1.00  0.00           H  
ATOM   3708 2HG2 THR A 228      77.799  29.502  72.115  1.00  0.00           H  
ATOM   3709 3HG2 THR A 228      78.908  30.650  72.901  1.00  0.00           H  
ATOM   3710  N   PRO A 229      75.769  28.509  76.256  1.00  0.00           N  
ATOM   3711  CA  PRO A 229      75.428  28.261  77.651  1.00  0.00           C  
ATOM   3712  C   PRO A 229      76.663  28.367  78.523  1.00  0.00           C  
ATOM   3713  O   PRO A 229      76.638  29.003  79.578  1.00  0.00           O  
ATOM   3714  CB  PRO A 229      74.868  26.836  77.631  1.00  0.00           C  
ATOM   3715  CG  PRO A 229      74.380  26.655  76.234  1.00  0.00           C  
ATOM   3716  CD  PRO A 229      75.416  27.339  75.383  1.00  0.00           C  
ATOM   3717  NV  PRO A 229      75.795  28.504  76.207  1.00  0.00           N  
ATOM   3718  HA  PRO A 229      74.658  28.981  77.969  1.00  0.00           H  
ATOM   3719 1HB  PRO A 229      75.656  26.118  77.904  1.00  0.00           H  
ATOM   3720 2HB  PRO A 229      74.068  26.735  78.380  1.00  0.00           H  
ATOM   3721 1HG  PRO A 229      74.282  25.584  76.002  1.00  0.00           H  
ATOM   3722 2HG  PRO A 229      73.379  27.098  76.121  1.00  0.00           H  
ATOM   3723 1HD  PRO A 229      76.267  26.661  75.222  1.00  0.00           H  
ATOM   3724 2HD  PRO A 229      74.968  27.634  74.424  1.00  0.00           H  
ATOM   3725  N   GLU A 230      77.755  27.741  78.086  1.00  0.00           N  
ATOM   3726  CA  GLU A 230      78.955  27.680  78.911  1.00  0.00           C  
ATOM   3727  C   GLU A 230      79.489  29.075  79.208  1.00  0.00           C  
ATOM   3728  O   GLU A 230      79.812  29.397  80.352  1.00  0.00           O  
ATOM   3729  CB  GLU A 230      80.035  26.845  78.219  1.00  0.00           C  
ATOM   3730  CG  GLU A 230      79.692  25.371  78.070  1.00  0.00           C  
ATOM   3731  CD  GLU A 230      78.792  25.097  76.897  1.00  0.00           C  
ATOM   3732  OE1 GLU A 230      78.464  26.023  76.193  1.00  0.00           O  
ATOM   3733  OE2 GLU A 230      78.431  23.959  76.703  1.00  0.00           O1-
ATOM   3734  H   GLU A 230      77.761  27.300  77.176  1.00  0.00           H  
ATOM   3735  HA  GLU A 230      78.700  27.206  79.858  1.00  0.00           H  
ATOM   3736 1HB  GLU A 230      80.225  27.248  77.224  1.00  0.00           H  
ATOM   3737 2HB  GLU A 230      80.966  26.916  78.784  1.00  0.00           H  
ATOM   3738 1HG  GLU A 230      80.614  24.804  77.945  1.00  0.00           H  
ATOM   3739 2HG  GLU A 230      79.206  25.027  78.981  1.00  0.00           H  
ATOM   3740  N   GLN A 231      79.580  29.903  78.170  1.00  0.00           N  
ATOM   3741  CA  GLN A 231      80.074  31.265  78.320  1.00  0.00           C  
ATOM   3742  C   GLN A 231      79.143  32.099  79.191  1.00  0.00           C  
ATOM   3743  O   GLN A 231      79.594  32.885  80.023  1.00  0.00           O  
ATOM   3744  CB  GLN A 231      80.241  31.927  76.950  1.00  0.00           C  
ATOM   3745  CG  GLN A 231      81.339  31.320  76.093  1.00  0.00           C  
ATOM   3746  CD  GLN A 231      82.719  31.535  76.685  1.00  0.00           C  
ATOM   3747  NE2 GLN A 231      83.476  30.453  76.827  1.00  0.00           N  
ATOM   3748  OE1 GLN A 231      83.100  32.662  77.014  1.00  0.00           O  
ATOM   3749  H   GLN A 231      79.300  29.579  77.255  1.00  0.00           H  
ATOM   3750  HA  GLN A 231      81.047  31.228  78.809  1.00  0.00           H  
ATOM   3751 1HB  GLN A 231      79.304  31.857  76.395  1.00  0.00           H  
ATOM   3752 2HB  GLN A 231      80.463  32.986  77.082  1.00  0.00           H  
ATOM   3753 1HG  GLN A 231      81.167  30.247  76.008  1.00  0.00           H  
ATOM   3754 2HG  GLN A 231      81.314  31.782  75.107  1.00  0.00           H  
ATOM   3755 1HE2 GLN A 231      84.397  30.534  77.212  1.00  0.00           H  
ATOM   3756 2HE2 GLN A 231      83.128  29.558  76.548  1.00  0.00           H  
ATOM   3757  N   LEU A 232      77.841  31.923  78.994  1.00  0.00           N  
ATOM   3758  CA  LEU A 232      76.843  32.657  79.761  1.00  0.00           C  
ATOM   3759  C   LEU A 232      76.898  32.283  81.238  1.00  0.00           C  
ATOM   3760  O   LEU A 232      76.784  33.144  82.110  1.00  0.00           O  
ATOM   3761  CB  LEU A 232      75.438  32.379  79.210  1.00  0.00           C  
ATOM   3762  CG  LEU A 232      75.019  33.226  78.001  1.00  0.00           C  
ATOM   3763  CD1 LEU A 232      73.719  32.680  77.425  1.00  0.00           C  
ATOM   3764  CD2 LEU A 232      74.861  34.678  78.429  1.00  0.00           C  
ATOM   3765  H   LEU A 232      77.534  31.262  78.294  1.00  0.00           H  
ATOM   3766  HA  LEU A 232      77.051  33.723  79.669  1.00  0.00           H  
ATOM   3767 1HB  LEU A 232      75.381  31.332  78.916  1.00  0.00           H  
ATOM   3768 2HB  LEU A 232      74.713  32.552  80.004  1.00  0.00           H  
ATOM   3769  HG  LEU A 232      75.783  33.157  77.226  1.00  0.00           H  
ATOM   3770 1HD1 LEU A 232      73.422  33.282  76.567  1.00  0.00           H  
ATOM   3771 2HD1 LEU A 232      73.866  31.647  77.110  1.00  0.00           H  
ATOM   3772 3HD1 LEU A 232      72.940  32.722  78.184  1.00  0.00           H  
ATOM   3773 1HD2 LEU A 232      74.564  35.279  77.569  1.00  0.00           H  
ATOM   3774 2HD2 LEU A 232      74.097  34.747  79.203  1.00  0.00           H  
ATOM   3775 3HD2 LEU A 232      75.809  35.047  78.820  1.00  0.00           H  
ATOM   3776  N   GLU A 233      77.075  30.997  81.508  1.00  0.00           N  
ATOM   3777  CA  GLU A 233      77.147  30.506  82.882  1.00  0.00           C  
ATOM   3778  C   GLU A 233      78.371  31.057  83.599  1.00  0.00           C  
ATOM   3779  O   GLU A 233      78.300  31.431  84.770  1.00  0.00           O  
ATOM   3780  CB  GLU A 233      77.178  28.975  82.902  1.00  0.00           C  
ATOM   3781  CG  GLU A 233      77.465  28.371  84.268  1.00  0.00           C  
ATOM   3782  CD  GLU A 233      78.935  28.224  84.548  1.00  0.00           C  
ATOM   3783  OE1 GLU A 233      79.686  28.087  83.613  1.00  0.00           O  
ATOM   3784  OE2 GLU A 233      79.306  28.250  85.696  1.00  0.00           O1-
ATOM   3785  H   GLU A 233      77.163  30.340  80.747  1.00  0.00           H  
ATOM   3786  HA  GLU A 233      76.259  30.844  83.416  1.00  0.00           H  
ATOM   3787 1HB  GLU A 233      76.219  28.587  82.558  1.00  0.00           H  
ATOM   3788 2HB  GLU A 233      77.942  28.618  82.211  1.00  0.00           H  
ATOM   3789 1HG  GLU A 233      77.022  29.006  85.035  1.00  0.00           H  
ATOM   3790 2HG  GLU A 233      76.989  27.393  84.327  1.00  0.00           H  
ATOM   3791  N   ARG A 234      79.494  31.106  82.893  1.00  0.00           N  
ATOM   3792  CA  ARG A 234      80.735  31.614  83.464  1.00  0.00           C  
ATOM   3793  C   ARG A 234      80.623  33.093  83.805  1.00  0.00           C  
ATOM   3794  O   ARG A 234      81.105  33.538  84.847  1.00  0.00           O  
ATOM   3795  CB  ARG A 234      81.893  31.408  82.497  1.00  0.00           C  
ATOM   3796  CG  ARG A 234      82.337  29.963  82.330  1.00  0.00           C  
ATOM   3797  CD  ARG A 234      83.195  29.519  83.459  1.00  0.00           C  
ATOM   3798  NE  ARG A 234      82.409  28.993  84.564  1.00  0.00           N  
ATOM   3799  CZ  ARG A 234      82.866  28.838  85.822  1.00  0.00           C  
ATOM   3800  NH1 ARG A 234      84.104  29.172  86.117  1.00  0.00           N1+
ATOM   3801  NH2 ARG A 234      82.073  28.351  86.758  1.00  0.00           N  
ATOM   3802  H   ARG A 234      79.488  30.783  81.937  1.00  0.00           H  
ATOM   3803  HA  ARG A 234      80.946  31.063  84.380  1.00  0.00           H  
ATOM   3804 1HB  ARG A 234      81.615  31.782  81.513  1.00  0.00           H  
ATOM   3805 2HB  ARG A 234      82.756  31.981  82.834  1.00  0.00           H  
ATOM   3806 1HG  ARG A 234      81.461  29.315  82.290  1.00  0.00           H  
ATOM   3807 2HG  ARG A 234      82.906  29.862  81.407  1.00  0.00           H  
ATOM   3808 1HD  ARG A 234      83.869  28.734  83.116  1.00  0.00           H  
ATOM   3809 2HD  ARG A 234      83.778  30.363  83.826  1.00  0.00           H  
ATOM   3810  HE  ARG A 234      81.452  28.726  84.375  1.00  0.00           H  
ATOM   3811 1HH1 ARG A 234      84.711  29.545  85.402  1.00  0.00           H  
ATOM   3812 2HH1 ARG A 234      84.446  29.056  87.060  1.00  0.00           H  
ATOM   3813 1HH2 ARG A 234      81.122  28.095  86.531  1.00  0.00           H  
ATOM   3814 2HH2 ARG A 234      82.415  28.235  87.700  1.00  0.00           H  
ATOM   3815  N   VAL A 235      79.984  33.852  82.925  1.00  0.00           N  
ATOM   3816  CA  VAL A 235      79.804  35.283  83.131  1.00  0.00           C  
ATOM   3817  C   VAL A 235      78.923  35.558  84.343  1.00  0.00           C  
ATOM   3818  O   VAL A 235      79.195  36.469  85.125  1.00  0.00           O  
ATOM   3819  CB  VAL A 235      79.173  35.929  81.883  1.00  0.00           C  
ATOM   3820  CG1 VAL A 235      78.253  37.073  82.283  1.00  0.00           C  
ATOM   3821  CG2 VAL A 235      80.264  36.419  80.944  1.00  0.00           C  
ATOM   3822  H   VAL A 235      79.611  33.426  82.088  1.00  0.00           H  
ATOM   3823  HA  VAL A 235      80.783  35.734  83.300  1.00  0.00           H  
ATOM   3824  HB  VAL A 235      78.559  35.187  81.373  1.00  0.00           H  
ATOM   3825 1HG1 VAL A 235      77.815  37.518  81.389  1.00  0.00           H  
ATOM   3826 2HG1 VAL A 235      77.459  36.695  82.926  1.00  0.00           H  
ATOM   3827 3HG1 VAL A 235      78.826  37.830  82.819  1.00  0.00           H  
ATOM   3828 1HG2 VAL A 235      79.811  36.873  80.064  1.00  0.00           H  
ATOM   3829 2HG2 VAL A 235      80.882  37.156  81.456  1.00  0.00           H  
ATOM   3830 3HG2 VAL A 235      80.885  35.576  80.638  1.00  0.00           H  
ATOM   3831  N   THR A 236      77.868  34.768  84.493  1.00  0.00           N  
ATOM   3832  CA  THR A 236      76.945  34.925  85.612  1.00  0.00           C  
ATOM   3833  C   THR A 236      77.636  34.634  86.936  1.00  0.00           C  
ATOM   3834  O   THR A 236      77.421  35.334  87.926  1.00  0.00           O  
ATOM   3835  CB  THR A 236      75.719  34.005  85.454  1.00  0.00           C  
ATOM   3836  CG2 THR A 236      74.704  34.278  86.553  1.00  0.00           C  
ATOM   3837  OG1 THR A 236      75.109  34.232  84.177  1.00  0.00           O  
ATOM   3838  H   THR A 236      77.701  34.039  83.815  1.00  0.00           H  
ATOM   3839  HA  THR A 236      76.597  35.958  85.632  1.00  0.00           H  
ATOM   3840  HB  THR A 236      76.036  32.964  85.510  1.00  0.00           H  
ATOM   3841  HG1 THR A 236      75.605  33.769  83.500  1.00  0.00           H  
ATOM   3842 1HG2 THR A 236      73.845  33.619  86.426  1.00  0.00           H  
ATOM   3843 2HG2 THR A 236      75.161  34.095  87.525  1.00  0.00           H  
ATOM   3844 3HG2 THR A 236      74.376  35.315  86.496  1.00  0.00           H  
ATOM   3845  N   GLU A 237      78.467  33.598  86.954  1.00  0.00           N  
ATOM   3846  CA  GLU A 237      79.190  33.214  88.160  1.00  0.00           C  
ATOM   3847  C   GLU A 237      80.172  34.298  88.583  1.00  0.00           C  
ATOM   3848  O   GLU A 237      80.310  34.595  89.768  1.00  0.00           O  
ATOM   3849  CB  GLU A 237      79.937  31.896  87.938  1.00  0.00           C  
ATOM   3850  CG  GLU A 237      80.532  31.289  89.200  1.00  0.00           C  
ATOM   3851  CD  GLU A 237      81.902  31.823  89.516  1.00  0.00           C  
ATOM   3852  OE1 GLU A 237      82.598  32.194  88.602  1.00  0.00           O  
ATOM   3853  OE2 GLU A 237      82.251  31.856  90.672  1.00  0.00           O1-
ATOM   3854  H   GLU A 237      78.600  33.061  86.108  1.00  0.00           H  
ATOM   3855  HA  GLU A 237      78.471  33.076  88.967  1.00  0.00           H  
ATOM   3856 1HB  GLU A 237      79.256  31.162  87.502  1.00  0.00           H  
ATOM   3857 2HB  GLU A 237      80.748  32.053  87.226  1.00  0.00           H  
ATOM   3858 1HG  GLU A 237      79.870  31.501  90.040  1.00  0.00           H  
ATOM   3859 2HG  GLU A 237      80.585  30.208  89.081  1.00  0.00           H  
ATOM   3860  N   HIS A 238      80.853  34.886  87.606  1.00  0.00           N  
ATOM   3861  CA  HIS A 238      81.825  35.940  87.874  1.00  0.00           C  
ATOM   3862  C   HIS A 238      81.149  37.176  88.456  1.00  0.00           C  
ATOM   3863  O   HIS A 238      81.670  37.803  89.378  1.00  0.00           O  
ATOM   3864  CB  HIS A 238      82.580  36.318  86.595  1.00  0.00           C  
ATOM   3865  CG  HIS A 238      83.779  37.180  86.838  1.00  0.00           C  
ATOM   3866  CD2 HIS A 238      83.909  38.525  86.912  1.00  0.00           C  
ATOM   3867  ND1 HIS A 238      85.041  36.661  87.039  1.00  0.00           N  
ATOM   3868  CE1 HIS A 238      85.896  37.652  87.226  1.00  0.00           C  
ATOM   3869  NE2 HIS A 238      85.235  38.792  87.155  1.00  0.00           N  
ATOM   3870  H   HIS A 238      80.694  34.595  86.652  1.00  0.00           H  
ATOM   3871  HA  HIS A 238      82.553  35.587  88.605  1.00  0.00           H  
ATOM   3872 1HB  HIS A 238      82.909  35.410  86.086  1.00  0.00           H  
ATOM   3873 2HB  HIS A 238      81.909  36.848  85.919  1.00  0.00           H  
ATOM   3874  HD2 HIS A 238      83.111  39.261  86.803  1.00  0.00           H  
ATOM   3875  HE1 HIS A 238      86.966  37.544  87.408  1.00  0.00           H  
ATOM   3876  HE2 HIS A 238      85.633  39.713  87.260  1.00  0.00           H  
ATOM   3877  N   ALA A 239      79.987  37.520  87.910  1.00  0.00           N  
ATOM   3878  CA  ALA A 239      79.238  38.682  88.374  1.00  0.00           C  
ATOM   3879  C   ALA A 239      78.769  38.500  89.811  1.00  0.00           C  
ATOM   3880  O   ALA A 239      78.819  39.432  90.614  1.00  0.00           O  
ATOM   3881  CB  ALA A 239      78.051  38.947  87.460  1.00  0.00           C  
ATOM   3882  H   ALA A 239      79.613  36.961  87.157  1.00  0.00           H  
ATOM   3883  HA  ALA A 239      79.903  39.547  88.347  1.00  0.00           H  
ATOM   3884 1HB  ALA A 239      77.502  39.817  87.819  1.00  0.00           H  
ATOM   3885 2HB  ALA A 239      78.406  39.134  86.446  1.00  0.00           H  
ATOM   3886 3HB  ALA A 239      77.393  38.078  87.458  1.00  0.00           H  
ATOM   3887  N   LEU A 240      78.314  37.292  90.130  1.00  0.00           N  
ATOM   3888  CA  LEU A 240      77.834  36.985  91.471  1.00  0.00           C  
ATOM   3889  C   LEU A 240      78.958  37.076  92.494  1.00  0.00           C  
ATOM   3890  O   LEU A 240      78.766  37.585  93.599  1.00  0.00           O  
ATOM   3891  CB  LEU A 240      77.218  35.579  91.503  1.00  0.00           C  
ATOM   3892  CG  LEU A 240      75.913  35.407  90.715  1.00  0.00           C  
ATOM   3893  CD1 LEU A 240      75.584  33.924  90.596  1.00  0.00           C  
ATOM   3894  CD2 LEU A 240      74.792  36.160  91.416  1.00  0.00           C  
ATOM   3895  H   LEU A 240      78.300  36.570  89.424  1.00  0.00           H  
ATOM   3896  HA  LEU A 240      77.066  37.709  91.738  1.00  0.00           H  
ATOM   3897 1HB  LEU A 240      77.944  34.873  91.102  1.00  0.00           H  
ATOM   3898 2HB  LEU A 240      77.017  35.312  92.540  1.00  0.00           H  
ATOM   3899  HG  LEU A 240      76.041  35.802  89.708  1.00  0.00           H  
ATOM   3900 1HD1 LEU A 240      74.657  33.802  90.035  1.00  0.00           H  
ATOM   3901 2HD1 LEU A 240      76.393  33.414  90.073  1.00  0.00           H  
ATOM   3902 3HD1 LEU A 240      75.465  33.497  91.590  1.00  0.00           H  
ATOM   3903 1HD2 LEU A 240      73.865  36.039  90.856  1.00  0.00           H  
ATOM   3904 2HD2 LEU A 240      74.663  35.765  92.424  1.00  0.00           H  
ATOM   3905 3HD2 LEU A 240      75.047  37.220  91.472  1.00  0.00           H  
ATOM   3906  N   GLU A 241      80.133  36.580  92.117  1.00  0.00           N  
ATOM   3907  CA  GLU A 241      81.293  36.604  93.002  1.00  0.00           C  
ATOM   3908  C   GLU A 241      81.735  38.033  93.292  1.00  0.00           C  
ATOM   3909  O   GLU A 241      82.092  38.367  94.422  1.00  0.00           O  
ATOM   3910  CB  GLU A 241      82.451  35.817  92.384  1.00  0.00           C  
ATOM   3911  CG  GLU A 241      83.684  35.714  93.271  1.00  0.00           C  
ATOM   3912  CD  GLU A 241      83.433  34.937  94.533  1.00  0.00           C  
ATOM   3913  OE1 GLU A 241      82.494  34.177  94.566  1.00  0.00           O  
ATOM   3914  OE2 GLU A 241      84.182  35.102  95.468  1.00  0.00           O1-
ATOM   3915  H   GLU A 241      80.226  36.175  91.197  1.00  0.00           H  
ATOM   3916  HA  GLU A 241      81.016  36.137  93.947  1.00  0.00           H  
ATOM   3917 1HB  GLU A 241      82.119  34.805  92.153  1.00  0.00           H  
ATOM   3918 2HB  GLU A 241      82.750  36.285  91.447  1.00  0.00           H  
ATOM   3919 1HG  GLU A 241      84.481  35.227  92.711  1.00  0.00           H  
ATOM   3920 2HG  GLU A 241      84.018  36.718  93.528  1.00  0.00           H  
ATOM   3921  N   VAL A 242      81.711  38.873  92.264  1.00  0.00           N  
ATOM   3922  CA  VAL A 242      82.108  40.271  92.407  1.00  0.00           C  
ATOM   3923  C   VAL A 242      81.161  41.022  93.332  1.00  0.00           C  
ATOM   3924  O   VAL A 242      81.592  41.829  94.156  1.00  0.00           O  
ATOM   3925  CB  VAL A 242      82.133  40.964  91.032  1.00  0.00           C  
ATOM   3926  CG1 VAL A 242      81.986  42.469  91.192  1.00  0.00           C  
ATOM   3927  CG2 VAL A 242      83.423  40.623  90.302  1.00  0.00           C  
ATOM   3928  H   VAL A 242      81.409  38.538  91.361  1.00  0.00           H  
ATOM   3929  HA  VAL A 242      83.112  40.303  92.833  1.00  0.00           H  
ATOM   3930  HB  VAL A 242      81.280  40.619  90.446  1.00  0.00           H  
ATOM   3931 1HG1 VAL A 242      82.005  42.943  90.210  1.00  0.00           H  
ATOM   3932 2HG1 VAL A 242      81.039  42.693  91.684  1.00  0.00           H  
ATOM   3933 3HG1 VAL A 242      82.810  42.854  91.795  1.00  0.00           H  
ATOM   3934 1HG2 VAL A 242      83.433  41.115  89.330  1.00  0.00           H  
ATOM   3935 2HG2 VAL A 242      84.275  40.963  90.891  1.00  0.00           H  
ATOM   3936 3HG2 VAL A 242      83.486  39.543  90.162  1.00  0.00           H  
ATOM   3937  N   LEU A 243      79.867  40.747  93.194  1.00  0.00           N  
ATOM   3938  CA  LEU A 243      78.853  41.398  94.016  1.00  0.00           C  
ATOM   3939  C   LEU A 243      79.009  41.015  95.484  1.00  0.00           C  
ATOM   3940  O   LEU A 243      78.870  41.856  96.374  1.00  0.00           O  
ATOM   3941  CB  LEU A 243      77.451  41.019  93.528  1.00  0.00           C  
ATOM   3942  CG  LEU A 243      76.782  42.022  92.579  1.00  0.00           C  
ATOM   3943  CD1 LEU A 243      77.658  42.219  91.348  1.00  0.00           C  
ATOM   3944  CD2 LEU A 243      75.402  41.513  92.192  1.00  0.00           C  
ATOM   3945  H   LEU A 243      79.579  40.073  92.500  1.00  0.00           H  
ATOM   3946  HA  LEU A 243      78.976  42.476  93.928  1.00  0.00           H  
ATOM   3947 1HB  LEU A 243      77.510  40.062  93.010  1.00  0.00           H  
ATOM   3948 2HB  LEU A 243      76.800  40.898  94.394  1.00  0.00           H  
ATOM   3949  HG  LEU A 243      76.687  42.986  93.077  1.00  0.00           H  
ATOM   3950 1HD1 LEU A 243      77.183  42.931  90.675  1.00  0.00           H  
ATOM   3951 2HD1 LEU A 243      78.632  42.600  91.652  1.00  0.00           H  
ATOM   3952 3HD1 LEU A 243      77.785  41.265  90.837  1.00  0.00           H  
ATOM   3953 1HD2 LEU A 243      74.926  42.227  91.518  1.00  0.00           H  
ATOM   3954 2HD2 LEU A 243      75.496  40.550  91.692  1.00  0.00           H  
ATOM   3955 3HD2 LEU A 243      74.791  41.399  93.088  1.00  0.00           H  
ATOM   3956  N   LYS A 244      79.296  39.740  95.730  1.00  0.00           N  
ATOM   3957  CA  LYS A 244      79.469  39.246  97.091  1.00  0.00           C  
ATOM   3958  C   LYS A 244      80.680  39.882  97.758  1.00  0.00           C  
ATOM   3959  O   LYS A 244      80.638  40.237  98.935  1.00  0.00           O  
ATOM   3960  CB  LYS A 244      79.606  37.723  97.093  1.00  0.00           C  
ATOM   3961  CG  LYS A 244      80.062  37.135  98.422  1.00  0.00           C  
ATOM   3962  CD  LYS A 244      80.013  35.613  98.399  1.00  0.00           C  
ATOM   3963  CE  LYS A 244      81.118  35.038  97.525  1.00  0.00           C  
ATOM   3964  NZ  LYS A 244      82.464  35.229  98.130  1.00  0.00           N1+
ATOM   3965  H   LYS A 244      79.398  39.099  94.958  1.00  0.00           H  
ATOM   3966  HA  LYS A 244      78.587  39.517  97.672  1.00  0.00           H  
ATOM   3967 1HB  LYS A 244      78.648  37.270  96.838  1.00  0.00           H  
ATOM   3968 2HB  LYS A 244      80.325  37.421  96.330  1.00  0.00           H  
ATOM   3969 1HG  LYS A 244      81.083  37.454  98.630  1.00  0.00           H  
ATOM   3970 2HG  LYS A 244      79.416  37.497  99.221  1.00  0.00           H  
ATOM   3971 1HD  LYS A 244      80.127  35.230  99.413  1.00  0.00           H  
ATOM   3972 2HD  LYS A 244      79.049  35.285  98.011  1.00  0.00           H  
ATOM   3973 1HE  LYS A 244      80.947  33.971  97.378  1.00  0.00           H  
ATOM   3974 2HE  LYS A 244      81.101  35.523  96.549  1.00  0.00           H  
ATOM   3975 1HZ  LYS A 244      83.167  34.834  97.521  1.00  0.00           H  
ATOM   3976 2HZ  LYS A 244      82.642  36.216  98.253  1.00  0.00           H  
ATOM   3977 3HZ  LYS A 244      82.499  34.766  99.026  1.00  0.00           H  
ATOM   3978  N   GLU A 245      81.762  40.022  96.999  1.00  0.00           N  
ATOM   3979  CA  GLU A 245      82.988  40.617  97.518  1.00  0.00           C  
ATOM   3980  C   GLU A 245      82.781  42.081  97.886  1.00  0.00           C  
ATOM   3981  O   GLU A 245      83.278  42.550  98.910  1.00  0.00           O  
ATOM   3982  CB  GLU A 245      84.116  40.495  96.490  1.00  0.00           C  
ATOM   3983  CG  GLU A 245      85.469  40.990  96.981  1.00  0.00           C  
ATOM   3984  CD  GLU A 245      86.596  40.619  96.057  1.00  0.00           C  
ATOM   3985  OE1 GLU A 245      86.356  39.912  95.111  1.00  0.00           O  
ATOM   3986  OE2 GLU A 245      87.702  41.046  96.301  1.00  0.00           O1-
ATOM   3987  H   GLU A 245      81.735  39.711  96.040  1.00  0.00           H  
ATOM   3988  HA  GLU A 245      83.278  40.079  98.421  1.00  0.00           H  
ATOM   3989 1HB  GLU A 245      84.228  39.451  96.196  1.00  0.00           H  
ATOM   3990 2HB  GLU A 245      83.856  41.061  95.596  1.00  0.00           H  
ATOM   3991 1HG  GLU A 245      85.436  42.074  97.076  1.00  0.00           H  
ATOM   3992 2HG  GLU A 245      85.662  40.572  97.967  1.00  0.00           H  
ATOM   3993  N   VAL A 246      82.043  42.797  97.044  1.00  0.00           N  
ATOM   3994  CA  VAL A 246      81.766  44.209  97.278  1.00  0.00           C  
ATOM   3995  C   VAL A 246      80.928  44.405  98.534  1.00  0.00           C  
ATOM   3996  O   VAL A 246      81.168  45.324  99.317  1.00  0.00           O  
ATOM   3997  CB  VAL A 246      81.026  44.817  96.071  1.00  0.00           C  
ATOM   3998  CG1 VAL A 246      80.718  46.286  96.320  1.00  0.00           C  
ATOM   3999  CG2 VAL A 246      81.864  44.648  94.812  1.00  0.00           C  
ATOM   4000  H   VAL A 246      81.663  42.351  96.220  1.00  0.00           H  
ATOM   4001  HA  VAL A 246      82.716  44.731  97.406  1.00  0.00           H  
ATOM   4002  HB  VAL A 246      80.074  44.306  95.946  1.00  0.00           H  
ATOM   4003 1HG1 VAL A 246      80.196  46.700  95.458  1.00  0.00           H  
ATOM   4004 2HG1 VAL A 246      80.089  46.380  97.205  1.00  0.00           H  
ATOM   4005 3HG1 VAL A 246      81.650  46.833  96.476  1.00  0.00           H  
ATOM   4006 1HG2 VAL A 246      81.335  45.080  93.962  1.00  0.00           H  
ATOM   4007 2HG2 VAL A 246      82.820  45.155  94.940  1.00  0.00           H  
ATOM   4008 3HG2 VAL A 246      82.036  43.587  94.630  1.00  0.00           H  
ATOM   4009  N   ALA A 247      79.942  43.534  98.724  1.00  0.00           N  
ATOM   4010  CA  ALA A 247      79.064  43.610  99.887  1.00  0.00           C  
ATOM   4011  C   ALA A 247      79.837  43.358 101.176  1.00  0.00           C  
ATOM   4012  O   ALA A 247      79.617  44.029 102.183  1.00  0.00           O  
ATOM   4013  CB  ALA A 247      77.921  42.614  99.754  1.00  0.00           C  
ATOM   4014  H   ALA A 247      79.797  42.801  98.045  1.00  0.00           H  
ATOM   4015  HA  ALA A 247      78.651  44.616  99.936  1.00  0.00           H  
ATOM   4016 1HB  ALA A 247      77.276  42.681 100.630  1.00  0.00           H  
ATOM   4017 2HB  ALA A 247      77.342  42.843  98.858  1.00  0.00           H  
ATOM   4018 3HB  ALA A 247      78.324  41.605  99.678  1.00  0.00           H  
ATOM   4019  N   LYS A 248      80.744  42.389 101.138  1.00  0.00           N  
ATOM   4020  CA  LYS A 248      81.552  42.049 102.302  1.00  0.00           C  
ATOM   4021  C   LYS A 248      82.468  43.201 102.694  1.00  0.00           C  
ATOM   4022  O   LYS A 248      82.802  43.372 103.866  1.00  0.00           O  
ATOM   4023  CB  LYS A 248      82.377  40.789 102.034  1.00  0.00           C  
ATOM   4024  CG  LYS A 248      81.568  39.500 102.008  1.00  0.00           C  
ATOM   4025  CD  LYS A 248      82.433  38.312 101.617  1.00  0.00           C  
ATOM   4026  CE  LYS A 248      83.398  37.937 102.732  1.00  0.00           C  
ATOM   4027  NZ  LYS A 248      84.198  36.729 102.392  1.00  0.00           N1+
ATOM   4028  H   LYS A 248      80.878  41.874 100.279  1.00  0.00           H  
ATOM   4029  HA  LYS A 248      80.884  41.855 103.142  1.00  0.00           H  
ATOM   4030 1HB  LYS A 248      82.884  40.885 101.071  1.00  0.00           H  
ATOM   4031 2HB  LYS A 248      83.146  40.687 102.799  1.00  0.00           H  
ATOM   4032 1HG  LYS A 248      81.142  39.319 102.996  1.00  0.00           H  
ATOM   4033 2HG  LYS A 248      80.751  39.595 101.292  1.00  0.00           H  
ATOM   4034 1HD  LYS A 248      81.795  37.454 101.396  1.00  0.00           H  
ATOM   4035 2HD  LYS A 248      83.005  38.558 100.721  1.00  0.00           H  
ATOM   4036 1HE  LYS A 248      84.077  38.768 102.918  1.00  0.00           H  
ATOM   4037 2HE  LYS A 248      82.840  37.741 103.646  1.00  0.00           H  
ATOM   4038 1HZ  LYS A 248      84.825  36.514 103.155  1.00  0.00           H  
ATOM   4039 2HZ  LYS A 248      83.578  35.947 102.235  1.00  0.00           H  
ATOM   4040 3HZ  LYS A 248      84.736  36.905 101.554  1.00  0.00           H  
ATOM   4041  N   GLU A 249      82.876  43.997 101.707  1.00  0.00           N  
ATOM   4042  CA  GLU A 249      83.898  45.024 101.941  1.00  0.00           C  
ATOM   4043  C   GLU A 249      83.325  46.409 102.066  1.00  0.00           C  
ATOM   4044  O   GLU A 249      84.059  47.384 102.220  1.00  0.00           O  
ATOM   4045  CB  GLU A 249      84.930  45.015 100.813  1.00  0.00           C  
ATOM   4046  CG  GLU A 249      85.746  43.734 100.716  1.00  0.00           C  
ATOM   4047  CD  GLU A 249      86.619  43.503 101.918  1.00  0.00           C  
ATOM   4048  OE1 GLU A 249      87.144  44.458 102.439  1.00  0.00           O  
ATOM   4049  OE2 GLU A 249      86.762  42.372 102.317  1.00  0.00           O1-
ATOM   4050  H   GLU A 249      82.481  43.899 100.782  1.00  0.00           H  
ATOM   4051  HA  GLU A 249      84.405  44.800 102.880  1.00  0.00           H  
ATOM   4052 1HB  GLU A 249      84.428  45.165  99.857  1.00  0.00           H  
ATOM   4053 2HB  GLU A 249      85.626  45.845 100.949  1.00  0.00           H  
ATOM   4054 1HG  GLU A 249      85.065  42.890 100.609  1.00  0.00           H  
ATOM   4055 2HG  GLU A 249      86.369  43.778  99.824  1.00  0.00           H  
ATOM   4056  N   LEU A 250      82.017  46.493 101.998  1.00  0.00           N  
ATOM   4057  CA  LEU A 250      81.357  47.770 101.890  1.00  0.00           C  
ATOM   4058  C   LEU A 250      80.280  47.865 102.956  1.00  0.00           C  
ATOM   4059  O   LEU A 250      80.175  48.871 103.658  1.00  0.00           O  
ATOM   4060  CB  LEU A 250      80.742  47.943 100.495  1.00  0.00           C  
ATOM   4061  CG  LEU A 250      81.622  48.669  99.467  1.00  0.00           C  
ATOM   4062  CD1 LEU A 250      82.701  47.722  98.961  1.00  0.00           C  
ATOM   4063  CD2 LEU A 250      80.754  49.171  98.323  1.00  0.00           C  
ATOM   4064  H   LEU A 250      81.460  45.651 102.024  1.00  0.00           H  
ATOM   4065  HA  LEU A 250      82.094  48.555 102.049  1.00  0.00           H  
ATOM   4066 1HB  LEU A 250      80.509  46.958 100.094  1.00  0.00           H  
ATOM   4067 2HB  LEU A 250      79.814  48.504 100.591  1.00  0.00           H  
ATOM   4068  HG  LEU A 250      82.118  49.515  99.945  1.00  0.00           H  
ATOM   4069 1HD1 LEU A 250      83.325  48.237  98.232  1.00  0.00           H  
ATOM   4070 2HD1 LEU A 250      83.317  47.393  99.798  1.00  0.00           H  
ATOM   4071 3HD1 LEU A 250      82.234  46.856  98.492  1.00  0.00           H  
ATOM   4072 1HD2 LEU A 250      81.379  49.688  97.593  1.00  0.00           H  
ATOM   4073 2HD2 LEU A 250      80.259  48.326  97.843  1.00  0.00           H  
ATOM   4074 3HD2 LEU A 250      80.003  49.859  98.710  1.00  0.00           H  
ATOM   4075  N   ALA A 251      79.483  46.809 103.071  1.00  0.00           N  
ATOM   4076  CA  ALA A 251      78.295  46.841 103.903  1.00  0.00           C  
ATOM   4077  C   ALA A 251      78.644  47.124 105.357  1.00  0.00           C  
ATOM   4078  O   ALA A 251      79.524  46.483 105.931  1.00  0.00           O  
ATOM   4079  CB  ALA A 251      77.534  45.528 103.786  1.00  0.00           C  
ATOM   4080  H   ALA A 251      79.709  45.962 102.568  1.00  0.00           H  
ATOM   4081  HA  ALA A 251      77.656  47.651 103.550  1.00  0.00           H  
ATOM   4082 1HB  ALA A 251      76.642  45.567 104.412  1.00  0.00           H  
ATOM   4083 2HB  ALA A 251      77.241  45.367 102.749  1.00  0.00           H  
ATOM   4084 3HB  ALA A 251      78.171  44.708 104.114  1.00  0.00           H  
ATOM   4085  N   ASP A 252      77.949  48.090 105.944  1.00  0.00           N  
ATOM   4086  CA  ASP A 252      78.295  48.601 107.265  1.00  0.00           C  
ATOM   4087  C   ASP A 252      77.049  48.783 108.125  1.00  0.00           C  
ATOM   4088  O   ASP A 252      77.101  49.410 109.183  1.00  0.00           O  
ATOM   4089  CB  ASP A 252      79.043  49.931 107.146  1.00  0.00           C  
ATOM   4090  CG  ASP A 252      78.270  50.977 106.355  1.00  0.00           C  
ATOM   4091  OD1 ASP A 252      77.220  50.656 105.850  1.00  0.00           O  
ATOM   4092  OD2 ASP A 252      78.736  52.087 106.261  1.00  0.00           O1-
ATOM   4093  H   ASP A 252      77.155  48.481 105.458  1.00  0.00           H  
ATOM   4094  HA  ASP A 252      78.947  47.877 107.756  1.00  0.00           H  
ATOM   4095 1HB  ASP A 252      79.243  50.326 108.142  1.00  0.00           H  
ATOM   4096 2HB  ASP A 252      80.005  49.766 106.660  1.00  0.00           H  
ATOM   4097  N   SER A 253      75.927  48.234 107.665  1.00  0.00           N  
ATOM   4098  CA  SER A 253      74.653  48.402 108.360  1.00  0.00           C  
ATOM   4099  C   SER A 253      73.599  47.401 107.892  1.00  0.00           C  
ATOM   4100  O   SER A 253      73.771  46.734 106.870  1.00  0.00           O  
ATOM   4101  CB  SER A 253      74.141  49.814 108.154  1.00  0.00           C  
ATOM   4102  OG  SER A 253      73.726  50.010 106.830  1.00  0.00           O  
ATOM   4103  H   SER A 253      75.955  47.686 106.815  1.00  0.00           H  
ATOM   4104  HA  SER A 253      74.818  48.240 109.425  1.00  0.00           H  
ATOM   4105 1HB  SER A 253      73.308  50.001 108.831  1.00  0.00           H  
ATOM   4106 2HB  SER A 253      74.927  50.526 108.400  1.00  0.00           H  
ATOM   4107  HG  SER A 253      73.427  50.922 106.779  1.00  0.00           H  
ATOM   4108  N   PRO A 254      72.458  47.287 108.671  1.00  0.00           N  
ATOM   4109  CA  PRO A 254      71.381  46.428 108.182  1.00  0.00           C  
ATOM   4110  C   PRO A 254      70.958  46.906 106.813  1.00  0.00           C  
ATOM   4111  O   PRO A 254      70.824  46.111 105.882  1.00  0.00           O  
ATOM   4112  CB  PRO A 254      70.268  46.612 109.221  1.00  0.00           C  
ATOM   4113  CG  PRO A 254      70.991  46.994 110.466  1.00  0.00           C  
ATOM   4114  CD  PRO A 254      72.099  47.897 109.995  1.00  0.00           C  
ATOM   4115  NV  PRO A 254      72.464  47.310 108.692  1.00  0.00           N  
ATOM   4116  HA  PRO A 254      71.731  45.386 108.162  1.00  0.00           H  
ATOM   4117 1HB  PRO A 254      69.563  47.384 108.882  1.00  0.00           H  
ATOM   4118 2HB  PRO A 254      69.697  45.679 109.327  1.00  0.00           H  
ATOM   4119 1HG  PRO A 254      70.305  47.495 111.164  1.00  0.00           H  
ATOM   4120 2HG  PRO A 254      71.366  46.095 110.979  1.00  0.00           H  
ATOM   4121 1HD  PRO A 254      71.717  48.923 109.890  1.00  0.00           H  
ATOM   4122 2HD  PRO A 254      72.930  47.865 110.715  1.00  0.00           H  
ATOM   4123  N   GLU A 255      70.747  48.204 106.689  1.00  0.00           N  
ATOM   4124  CA  GLU A 255      70.224  48.764 105.447  1.00  0.00           C  
ATOM   4125  C   GLU A 255      71.127  48.430 104.267  1.00  0.00           C  
ATOM   4126  O   GLU A 255      70.658  48.001 103.215  1.00  0.00           O  
ATOM   4127  CB  GLU A 255      70.069  50.281 105.571  1.00  0.00           C  
ATOM   4128  CG  GLU A 255      69.003  50.726 106.561  1.00  0.00           C  
ATOM   4129  CD  GLU A 255      69.487  50.725 107.984  1.00  0.00           C  
ATOM   4130  OE1 GLU A 255      70.633  50.407 108.202  1.00  0.00           O  
ATOM   4131  OE2 GLU A 255      68.713  51.043 108.855  1.00  0.00           O1-
ATOM   4132  H   GLU A 255      70.950  48.823 107.461  1.00  0.00           H  
ATOM   4133  HA  GLU A 255      69.244  48.327 105.257  1.00  0.00           H  
ATOM   4134 1HB  GLU A 255      71.018  50.720 105.881  1.00  0.00           H  
ATOM   4135 2HB  GLU A 255      69.817  50.702 104.597  1.00  0.00           H  
ATOM   4136 1HG  GLU A 255      68.677  51.733 106.301  1.00  0.00           H  
ATOM   4137 2HG  GLU A 255      68.143  50.062 106.475  1.00  0.00           H  
ATOM   4138  N   SER A 256      72.429  48.631 104.450  1.00  0.00           N  
ATOM   4139  CA  SER A 256      73.402  48.352 103.400  1.00  0.00           C  
ATOM   4140  C   SER A 256      73.446  46.866 103.074  1.00  0.00           C  
ATOM   4141  O   SER A 256      73.535  46.480 101.908  1.00  0.00           O  
ATOM   4142  CB  SER A 256      74.778  48.828 103.824  1.00  0.00           C  
ATOM   4143  OG  SER A 256      74.807  50.222 103.960  1.00  0.00           O  
ATOM   4144  H   SER A 256      72.753  48.988 105.338  1.00  0.00           H  
ATOM   4145  HA  SER A 256      73.105  48.892 102.501  1.00  0.00           H  
ATOM   4146 1HB  SER A 256      75.049  48.361 104.770  1.00  0.00           H  
ATOM   4147 2HB  SER A 256      75.513  48.517 103.083  1.00  0.00           H  
ATOM   4148  HG  SER A 256      75.567  50.417 104.514  1.00  0.00           H  
ATOM   4149  N   VAL A 257      73.385  46.033 104.107  1.00  0.00           N  
ATOM   4150  CA  VAL A 257      73.419  44.586 103.931  1.00  0.00           C  
ATOM   4151  C   VAL A 257      72.190  44.095 103.177  1.00  0.00           C  
ATOM   4152  O   VAL A 257      72.287  43.221 102.316  1.00  0.00           O  
ATOM   4153  CB  VAL A 257      73.492  43.881 105.299  1.00  0.00           C  
ATOM   4154  CG1 VAL A 257      73.236  42.389 105.143  1.00  0.00           C  
ATOM   4155  CG2 VAL A 257      74.849  44.131 105.937  1.00  0.00           C  
ATOM   4156  H   VAL A 257      73.314  46.413 105.040  1.00  0.00           H  
ATOM   4157  HA  VAL A 257      74.307  44.327 103.355  1.00  0.00           H  
ATOM   4158  HB  VAL A 257      72.707  44.277 105.943  1.00  0.00           H  
ATOM   4159 1HG1 VAL A 257      73.292  41.908 106.120  1.00  0.00           H  
ATOM   4160 2HG1 VAL A 257      72.245  42.234 104.717  1.00  0.00           H  
ATOM   4161 3HG1 VAL A 257      73.988  41.958 104.484  1.00  0.00           H  
ATOM   4162 1HG2 VAL A 257      74.894  43.632 106.903  1.00  0.00           H  
ATOM   4163 2HG2 VAL A 257      75.634  43.742 105.289  1.00  0.00           H  
ATOM   4164 3HG2 VAL A 257      74.994  45.204 106.076  1.00  0.00           H  
ATOM   4165  N   ARG A 258      71.033  44.661 103.504  1.00  0.00           N  
ATOM   4166  CA  ARG A 258      69.785  44.280 102.855  1.00  0.00           C  
ATOM   4167  C   ARG A 258      69.798  44.642 101.377  1.00  0.00           C  
ATOM   4168  O   ARG A 258      69.337  43.874 100.535  1.00  0.00           O  
ATOM   4169  CB  ARG A 258      68.601  44.960 103.528  1.00  0.00           C  
ATOM   4170  CG  ARG A 258      67.238  44.552 102.990  1.00  0.00           C  
ATOM   4171  CD  ARG A 258      66.135  45.223 103.724  1.00  0.00           C  
ATOM   4172  NE  ARG A 258      64.830  44.836 103.213  1.00  0.00           N  
ATOM   4173  CZ  ARG A 258      64.220  45.411 102.157  1.00  0.00           C  
ATOM   4174  NH1 ARG A 258      64.810  46.395 101.515  1.00  0.00           N1+
ATOM   4175  NH2 ARG A 258      63.031  44.986 101.769  1.00  0.00           N  
ATOM   4176  H   ARG A 258      71.018  45.373 104.220  1.00  0.00           H  
ATOM   4177  HA  ARG A 258      69.663  43.200 102.945  1.00  0.00           H  
ATOM   4178 1HB  ARG A 258      68.613  44.738 104.594  1.00  0.00           H  
ATOM   4179 2HB  ARG A 258      68.690  46.040 103.417  1.00  0.00           H  
ATOM   4180 1HG  ARG A 258      67.166  44.828 101.937  1.00  0.00           H  
ATOM   4181 2HG  ARG A 258      67.114  43.474 103.091  1.00  0.00           H  
ATOM   4182 1HD  ARG A 258      66.183  44.951 104.778  1.00  0.00           H  
ATOM   4183 2HD  ARG A 258      66.234  46.301 103.623  1.00  0.00           H  
ATOM   4184  HE  ARG A 258      64.346  44.083 103.683  1.00  0.00           H  
ATOM   4185 1HH1 ARG A 258      65.719  46.718 101.811  1.00  0.00           H  
ATOM   4186 2HH1 ARG A 258      64.353  46.825 100.723  1.00  0.00           H  
ATOM   4187 1HH2 ARG A 258      62.577  44.230 102.264  1.00  0.00           H  
ATOM   4188 2HH2 ARG A 258      62.574  45.418 100.979  1.00  0.00           H  
ATOM   4189  N   GLU A 259      70.334  45.818 101.065  1.00  0.00           N  
ATOM   4190  CA  GLU A 259      70.410  46.285  99.687  1.00  0.00           C  
ATOM   4191  C   GLU A 259      71.324  45.397  98.853  1.00  0.00           C  
ATOM   4192  O   GLU A 259      71.019  45.083  97.701  1.00  0.00           O  
ATOM   4193  CB  GLU A 259      70.910  47.730  99.640  1.00  0.00           C  
ATOM   4194  CG  GLU A 259      70.845  48.375  98.262  1.00  0.00           C  
ATOM   4195  CD  GLU A 259      69.436  48.545  97.764  1.00  0.00           C  
ATOM   4196  OE1 GLU A 259      68.535  48.521  98.566  1.00  0.00           O  
ATOM   4197  OE2 GLU A 259      69.264  48.701  96.577  1.00  0.00           O1-
ATOM   4198  H   GLU A 259      70.696  46.404 101.804  1.00  0.00           H  
ATOM   4199  HA  GLU A 259      69.410  46.246  99.252  1.00  0.00           H  
ATOM   4200 1HB  GLU A 259      70.320  48.342 100.323  1.00  0.00           H  
ATOM   4201 2HB  GLU A 259      71.945  47.769  99.979  1.00  0.00           H  
ATOM   4202 1HG  GLU A 259      71.323  49.352  98.307  1.00  0.00           H  
ATOM   4203 2HG  GLU A 259      71.403  47.759  97.559  1.00  0.00           H  
ATOM   4204  N   ALA A 260      72.443  44.991  99.441  1.00  0.00           N  
ATOM   4205  CA  ALA A 260      73.405  44.136  98.753  1.00  0.00           C  
ATOM   4206  C   ALA A 260      72.804  42.770  98.449  1.00  0.00           C  
ATOM   4207  O   ALA A 260      73.011  42.216  97.369  1.00  0.00           O  
ATOM   4208  CB  ALA A 260      74.671  43.985  99.584  1.00  0.00           C  
ATOM   4209  H   ALA A 260      72.634  45.282 100.389  1.00  0.00           H  
ATOM   4210  HA  ALA A 260      73.660  44.608  97.804  1.00  0.00           H  
ATOM   4211 1HB  ALA A 260      75.377  43.342  99.057  1.00  0.00           H  
ATOM   4212 2HB  ALA A 260      75.121  44.964  99.744  1.00  0.00           H  
ATOM   4213 3HB  ALA A 260      74.423  43.538 100.545  1.00  0.00           H  
ATOM   4214  N   VAL A 261      72.059  42.230  99.404  1.00  0.00           N  
ATOM   4215  CA  VAL A 261      71.426  40.924  99.241  1.00  0.00           C  
ATOM   4216  C   VAL A 261      70.384  40.955  98.131  1.00  0.00           C  
ATOM   4217  O   VAL A 261      70.280  40.019  97.339  1.00  0.00           O  
ATOM   4218  CB  VAL A 261      70.758  40.486 100.559  1.00  0.00           C  
ATOM   4219  CG1 VAL A 261      69.951  39.214 100.347  1.00  0.00           C  
ATOM   4220  CG2 VAL A 261      71.815  40.282 101.632  1.00  0.00           C  
ATOM   4221  H   VAL A 261      71.927  42.736 100.268  1.00  0.00           H  
ATOM   4222  HA  VAL A 261      72.195  40.197  98.979  1.00  0.00           H  
ATOM   4223  HB  VAL A 261      70.060  41.261 100.876  1.00  0.00           H  
ATOM   4224 1HG1 VAL A 261      69.484  38.918 101.287  1.00  0.00           H  
ATOM   4225 2HG1 VAL A 261      69.177  39.393  99.601  1.00  0.00           H  
ATOM   4226 3HG1 VAL A 261      70.609  38.417 100.004  1.00  0.00           H  
ATOM   4227 1HG2 VAL A 261      71.335  39.972 102.560  1.00  0.00           H  
ATOM   4228 2HG2 VAL A 261      72.516  39.511 101.311  1.00  0.00           H  
ATOM   4229 3HG2 VAL A 261      72.353  41.216 101.796  1.00  0.00           H  
ATOM   4230  N   ARG A 262      69.612  42.035  98.078  1.00  0.00           N  
ATOM   4231  CA  ARG A 262      68.578  42.188  97.064  1.00  0.00           C  
ATOM   4232  C   ARG A 262      69.180  42.274  95.670  1.00  0.00           C  
ATOM   4233  O   ARG A 262      68.656  41.691  94.720  1.00  0.00           O  
ATOM   4234  CB  ARG A 262      67.745  43.434  97.331  1.00  0.00           C  
ATOM   4235  CG  ARG A 262      66.474  43.542  96.505  1.00  0.00           C  
ATOM   4236  CD  ARG A 262      65.723  44.786  96.816  1.00  0.00           C  
ATOM   4237  NE  ARG A 262      66.459  45.978  96.424  1.00  0.00           N  
ATOM   4238  CZ  ARG A 262      66.496  46.477  95.173  1.00  0.00           C  
ATOM   4239  NH1 ARG A 262      65.838  45.877  94.206  1.00  0.00           N1+
ATOM   4240  NH2 ARG A 262      67.197  47.568  94.919  1.00  0.00           N  
ATOM   4241  H   ARG A 262      69.747  42.770  98.759  1.00  0.00           H  
ATOM   4242  HA  ARG A 262      67.922  41.317  97.105  1.00  0.00           H  
ATOM   4243 1HB  ARG A 262      67.458  43.460  98.381  1.00  0.00           H  
ATOM   4244 2HB  ARG A 262      68.346  44.322  97.132  1.00  0.00           H  
ATOM   4245 1HG  ARG A 262      66.730  43.553  95.446  1.00  0.00           H  
ATOM   4246 2HG  ARG A 262      65.829  42.690  96.715  1.00  0.00           H  
ATOM   4247 1HD  ARG A 262      64.773  44.781  96.280  1.00  0.00           H  
ATOM   4248 2HD  ARG A 262      65.534  44.838  97.887  1.00  0.00           H  
ATOM   4249  HE  ARG A 262      66.978  46.466  97.141  1.00  0.00           H  
ATOM   4250 1HH1 ARG A 262      65.303  45.043  94.401  1.00  0.00           H  
ATOM   4251 2HH1 ARG A 262      65.867  46.252  93.268  1.00  0.00           H  
ATOM   4252 1HH2 ARG A 262      67.704  48.029  95.662  1.00  0.00           H  
ATOM   4253 2HH2 ARG A 262      67.226  47.942  93.981  1.00  0.00           H  
ATOM   4254  N   LEU A 263      70.283  43.004  95.551  1.00  0.00           N  
ATOM   4255  CA  LEU A 263      70.961  43.168  94.269  1.00  0.00           C  
ATOM   4256  C   LEU A 263      71.512  41.839  93.763  1.00  0.00           C  
ATOM   4257  O   LEU A 263      71.430  41.536  92.574  1.00  0.00           O  
ATOM   4258  CB  LEU A 263      72.100  44.185  94.398  1.00  0.00           C  
ATOM   4259  CG  LEU A 263      71.672  45.658  94.463  1.00  0.00           C  
ATOM   4260  CD1 LEU A 263      72.805  46.490  95.048  1.00  0.00           C  
ATOM   4261  CD2 LEU A 263      71.302  46.140  93.070  1.00  0.00           C  
ATOM   4262  H   LEU A 263      70.663  43.457  96.369  1.00  0.00           H  
ATOM   4263  HA  LEU A 263      70.239  43.538  93.543  1.00  0.00           H  
ATOM   4264 1HB  LEU A 263      72.662  43.963  95.303  1.00  0.00           H  
ATOM   4265 2HB  LEU A 263      72.767  44.072  93.544  1.00  0.00           H  
ATOM   4266  HG  LEU A 263      70.810  45.757  95.123  1.00  0.00           H  
ATOM   4267 1HD1 LEU A 263      72.501  47.536  95.095  1.00  0.00           H  
ATOM   4268 2HD1 LEU A 263      73.037  46.136  96.053  1.00  0.00           H  
ATOM   4269 3HD1 LEU A 263      73.688  46.397  94.418  1.00  0.00           H  
ATOM   4270 1HD2 LEU A 263      70.997  47.187  93.115  1.00  0.00           H  
ATOM   4271 2HD2 LEU A 263      72.165  46.043  92.409  1.00  0.00           H  
ATOM   4272 3HD2 LEU A 263      70.478  45.540  92.683  1.00  0.00           H  
ATOM   4273  N   ILE A 264      72.076  41.052  94.676  1.00  0.00           N  
ATOM   4274  CA  ILE A 264      72.643  39.758  94.324  1.00  0.00           C  
ATOM   4275  C   ILE A 264      71.564  38.798  93.836  1.00  0.00           C  
ATOM   4276  O   ILE A 264      71.768  38.055  92.877  1.00  0.00           O  
ATOM   4277  CB  ILE A 264      73.380  39.136  95.523  1.00  0.00           C  
ATOM   4278  CG1 ILE A 264      74.608  39.975  95.888  1.00  0.00           C  
ATOM   4279  CG2 ILE A 264      73.783  37.703  95.216  1.00  0.00           C  
ATOM   4280  CD1 ILE A 264      75.212  39.624  97.228  1.00  0.00           C  
ATOM   4281  H   ILE A 264      72.113  41.360  95.639  1.00  0.00           H  
ATOM   4282  HA  ILE A 264      73.359  39.902  93.515  1.00  0.00           H  
ATOM   4283  HB  ILE A 264      72.726  39.142  96.395  1.00  0.00           H  
ATOM   4284 1HG1 ILE A 264      75.375  39.847  95.124  1.00  0.00           H  
ATOM   4285 2HG1 ILE A 264      74.337  41.031  95.903  1.00  0.00           H  
ATOM   4286 1HG2 ILE A 264      74.304  37.279  96.074  1.00  0.00           H  
ATOM   4287 2HG2 ILE A 264      72.893  37.113  95.004  1.00  0.00           H  
ATOM   4288 3HG2 ILE A 264      74.443  37.688  94.348  1.00  0.00           H  
ATOM   4289 1HD1 ILE A 264      76.077  40.261  97.415  1.00  0.00           H  
ATOM   4290 2HD1 ILE A 264      74.471  39.780  98.013  1.00  0.00           H  
ATOM   4291 3HD1 ILE A 264      75.524  38.581  97.224  1.00  0.00           H  
ATOM   4292  N   SER A 265      70.414  38.820  94.506  1.00  0.00           N  
ATOM   4293  CA  SER A 265      69.302  37.953  94.141  1.00  0.00           C  
ATOM   4294  C   SER A 265      68.764  38.296  92.756  1.00  0.00           C  
ATOM   4295  O   SER A 265      68.442  37.408  91.968  1.00  0.00           O  
ATOM   4296  CB  SER A 265      68.191  38.070  95.167  1.00  0.00           C  
ATOM   4297  OG  SER A 265      67.064  37.335  94.773  1.00  0.00           O  
ATOM   4298  H   SER A 265      70.310  39.453  95.286  1.00  0.00           H  
ATOM   4299  HA  SER A 265      69.658  36.922  94.123  1.00  0.00           H  
ATOM   4300 1HB  SER A 265      68.547  37.707  96.130  1.00  0.00           H  
ATOM   4301 2HB  SER A 265      67.920  39.118  95.291  1.00  0.00           H  
ATOM   4302  HG  SER A 265      66.554  37.186  95.573  1.00  0.00           H  
ATOM   4303  N   LYS A 266      68.671  39.589  92.469  1.00  0.00           N  
ATOM   4304  CA  LYS A 266      68.173  40.052  91.179  1.00  0.00           C  
ATOM   4305  C   LYS A 266      69.104  39.636  90.047  1.00  0.00           C  
ATOM   4306  O   LYS A 266      68.651  39.229  88.976  1.00  0.00           O  
ATOM   4307  CB  LYS A 266      68.002  41.573  91.186  1.00  0.00           C  
ATOM   4308  CG  LYS A 266      67.491  42.154  89.875  1.00  0.00           C  
ATOM   4309  CD  LYS A 266      66.079  41.675  89.571  1.00  0.00           C  
ATOM   4310  CE  LYS A 266      65.451  42.481  88.444  1.00  0.00           C  
ATOM   4311  NZ  LYS A 266      66.177  42.299  87.158  1.00  0.00           N1+
ATOM   4312  H   LYS A 266      68.952  40.270  93.162  1.00  0.00           H  
ATOM   4313  HA  LYS A 266      67.202  39.594  90.999  1.00  0.00           H  
ATOM   4314 1HB  LYS A 266      67.302  41.857  91.973  1.00  0.00           H  
ATOM   4315 2HB  LYS A 266      68.957  42.046  91.411  1.00  0.00           H  
ATOM   4316 1HG  LYS A 266      67.491  43.242  89.934  1.00  0.00           H  
ATOM   4317 2HG  LYS A 266      68.150  41.853  89.062  1.00  0.00           H  
ATOM   4318 1HD  LYS A 266      66.105  40.623  89.283  1.00  0.00           H  
ATOM   4319 2HD  LYS A 266      65.461  41.773  90.463  1.00  0.00           H  
ATOM   4320 1HE  LYS A 266      64.415  42.170  88.309  1.00  0.00           H  
ATOM   4321 2HE  LYS A 266      65.458  43.539  88.704  1.00  0.00           H  
ATOM   4322 1HZ  LYS A 266      65.730  42.849  86.438  1.00  0.00           H  
ATOM   4323 2HZ  LYS A 266      67.135  42.601  87.266  1.00  0.00           H  
ATOM   4324 3HZ  LYS A 266      66.159  41.324  86.896  1.00  0.00           H  
ATOM   4325  N   LEU A 267      70.407  39.740  90.290  1.00  0.00           N  
ATOM   4326  CA  LEU A 267      71.402  39.374  89.292  1.00  0.00           C  
ATOM   4327  C   LEU A 267      71.350  37.882  88.980  1.00  0.00           C  
ATOM   4328  O   LEU A 267      71.465  37.475  87.824  1.00  0.00           O  
ATOM   4329  CB  LEU A 267      72.806  39.752  89.781  1.00  0.00           C  
ATOM   4330  CG  LEU A 267      73.907  39.746  88.711  1.00  0.00           C  
ATOM   4331  CD1 LEU A 267      74.544  38.365  88.645  1.00  0.00           C  
ATOM   4332  CD2 LEU A 267      73.312  40.140  87.368  1.00  0.00           C  
ATOM   4333  H   LEU A 267      70.715  40.081  91.190  1.00  0.00           H  
ATOM   4334  HA  LEU A 267      71.191  39.923  88.374  1.00  0.00           H  
ATOM   4335 1HB  LEU A 267      72.767  40.753  90.211  1.00  0.00           H  
ATOM   4336 2HB  LEU A 267      73.101  39.054  90.563  1.00  0.00           H  
ATOM   4337  HG  LEU A 267      74.685  40.460  88.987  1.00  0.00           H  
ATOM   4338 1HD1 LEU A 267      75.327  38.361  87.886  1.00  0.00           H  
ATOM   4339 2HD1 LEU A 267      74.978  38.117  89.614  1.00  0.00           H  
ATOM   4340 3HD1 LEU A 267      73.785  37.626  88.389  1.00  0.00           H  
ATOM   4341 1HD2 LEU A 267      74.094  40.137  86.608  1.00  0.00           H  
ATOM   4342 2HD2 LEU A 267      72.535  39.426  87.091  1.00  0.00           H  
ATOM   4343 3HD2 LEU A 267      72.879  41.137  87.439  1.00  0.00           H  
ATOM   4344  N   THR A 268      71.177  37.073  90.018  1.00  0.00           N  
ATOM   4345  CA  THR A 268      71.109  35.626  89.859  1.00  0.00           C  
ATOM   4346  C   THR A 268      69.884  35.217  89.048  1.00  0.00           C  
ATOM   4347  O   THR A 268      69.958  34.329  88.200  1.00  0.00           O  
ATOM   4348  CB  THR A 268      71.083  34.918  91.226  1.00  0.00           C  
ATOM   4349  CG2 THR A 268      71.168  33.410  91.047  1.00  0.00           C  
ATOM   4350  OG1 THR A 268      72.190  35.365  92.019  1.00  0.00           O  
ATOM   4351  H   THR A 268      71.091  37.472  90.943  1.00  0.00           H  
ATOM   4352  HA  THR A 268      71.995  35.295  89.318  1.00  0.00           H  
ATOM   4353  HB  THR A 268      70.157  35.164  91.747  1.00  0.00           H  
ATOM   4354  HG1 THR A 268      71.985  36.223  92.399  1.00  0.00           H  
ATOM   4355 1HG2 THR A 268      71.148  32.926  92.024  1.00  0.00           H  
ATOM   4356 2HG2 THR A 268      70.322  33.065  90.454  1.00  0.00           H  
ATOM   4357 3HG2 THR A 268      72.096  33.156  90.536  1.00  0.00           H  
ATOM   4358  N   GLN A 269      68.760  35.875  89.316  1.00  0.00           N  
ATOM   4359  CA  GLN A 269      67.516  35.580  88.614  1.00  0.00           C  
ATOM   4360  C   GLN A 269      67.628  35.920  87.132  1.00  0.00           C  
ATOM   4361  O   GLN A 269      67.147  35.177  86.278  1.00  0.00           O  
ATOM   4362  CB  GLN A 269      66.352  36.352  89.242  1.00  0.00           C  
ATOM   4363  CG  GLN A 269      65.964  35.870  90.629  1.00  0.00           C  
ATOM   4364  CD  GLN A 269      64.863  36.712  91.247  1.00  0.00           C  
ATOM   4365  NE2 GLN A 269      64.483  36.379  92.475  1.00  0.00           N  
ATOM   4366  OE1 GLN A 269      64.358  37.651  90.626  1.00  0.00           O  
ATOM   4367  H   GLN A 269      68.767  36.593  90.025  1.00  0.00           H  
ATOM   4368  HA  GLN A 269      67.312  34.515  88.704  1.00  0.00           H  
ATOM   4369 1HB  GLN A 269      66.611  37.407  89.314  1.00  0.00           H  
ATOM   4370 2HB  GLN A 269      65.475  36.272  88.600  1.00  0.00           H  
ATOM   4371 1HG  GLN A 269      65.609  34.842  90.559  1.00  0.00           H  
ATOM   4372 2HG  GLN A 269      66.837  35.920  91.279  1.00  0.00           H  
ATOM   4373 1HE2 GLN A 269      63.760  36.898  92.934  1.00  0.00           H  
ATOM   4374 2HE2 GLN A 269      64.919  35.609  92.943  1.00  0.00           H  
ATOM   4375  N   GLU A 270      68.264  37.048  86.838  1.00  0.00           N  
ATOM   4376  CA  GLU A 270      68.440  37.489  85.457  1.00  0.00           C  
ATOM   4377  C   GLU A 270      69.321  36.522  84.677  1.00  0.00           C  
ATOM   4378  O   GLU A 270      69.046  36.215  83.517  1.00  0.00           O  
ATOM   4379  CB  GLU A 270      69.051  38.892  85.418  1.00  0.00           C  
ATOM   4380  CG  GLU A 270      69.209  39.470  84.019  1.00  0.00           C  
ATOM   4381  CD  GLU A 270      67.894  39.675  83.318  1.00  0.00           C  
ATOM   4382  OE1 GLU A 270      66.895  39.776  83.989  1.00  0.00           O  
ATOM   4383  OE2 GLU A 270      67.890  39.728  82.110  1.00  0.00           O1-
ATOM   4384  H   GLU A 270      68.636  37.616  87.587  1.00  0.00           H  
ATOM   4385  HA  GLU A 270      67.462  37.521  84.977  1.00  0.00           H  
ATOM   4386 1HB  GLU A 270      68.428  39.577  85.994  1.00  0.00           H  
ATOM   4387 2HB  GLU A 270      70.036  38.874  85.885  1.00  0.00           H  
ATOM   4388 1HG  GLU A 270      69.722  40.430  84.090  1.00  0.00           H  
ATOM   4389 2HG  GLU A 270      69.830  38.799  83.428  1.00  0.00           H  
ATOM   4390  N   GLY A 271      70.380  36.041  85.322  1.00  0.00           N  
ATOM   4391  CA  GLY A 271      71.303  35.108  84.692  1.00  0.00           C  
ATOM   4392  C   GLY A 271      70.617  33.787  84.370  1.00  0.00           C  
ATOM   4393  O   GLY A 271      70.834  33.206  83.307  1.00  0.00           O  
ATOM   4394  H   GLY A 271      70.549  36.332  86.275  1.00  0.00           H  
ATOM   4395 1HA  GLY A 271      71.697  35.550  83.776  1.00  0.00           H  
ATOM   4396 2HA  GLY A 271      72.150  34.932  85.352  1.00  0.00           H  
ATOM   4397  N   LEU A 272      69.785  33.317  85.295  1.00  0.00           N  
ATOM   4398  CA  LEU A 272      69.067  32.065  85.113  1.00  0.00           C  
ATOM   4399  C   LEU A 272      68.082  32.157  83.956  1.00  0.00           C  
ATOM   4400  O   LEU A 272      67.942  31.220  83.169  1.00  0.00           O  
ATOM   4401  CB  LEU A 272      68.319  31.690  86.400  1.00  0.00           C  
ATOM   4402  CG  LEU A 272      69.053  30.721  87.337  1.00  0.00           C  
ATOM   4403  CD1 LEU A 272      69.879  31.513  88.341  1.00  0.00           C  
ATOM   4404  CD2 LEU A 272      68.039  29.834  88.043  1.00  0.00           C  
ATOM   4405  H   LEU A 272      69.649  33.844  86.146  1.00  0.00           H  
ATOM   4406  HA  LEU A 272      69.789  31.280  84.888  1.00  0.00           H  
ATOM   4407 1HB  LEU A 272      68.115  32.601  86.960  1.00  0.00           H  
ATOM   4408 2HB  LEU A 272      67.368  31.233  86.128  1.00  0.00           H  
ATOM   4409  HG  LEU A 272      69.736  30.101  86.757  1.00  0.00           H  
ATOM   4410 1HD1 LEU A 272      70.400  30.825  89.006  1.00  0.00           H  
ATOM   4411 2HD1 LEU A 272      70.609  32.125  87.809  1.00  0.00           H  
ATOM   4412 3HD1 LEU A 272      69.224  32.157  88.925  1.00  0.00           H  
ATOM   4413 1HD2 LEU A 272      68.560  29.145  88.710  1.00  0.00           H  
ATOM   4414 2HD2 LEU A 272      67.355  30.453  88.625  1.00  0.00           H  
ATOM   4415 3HD2 LEU A 272      67.473  29.266  87.304  1.00  0.00           H  
ATOM   4416  N   LYS A 273      67.400  33.292  83.855  1.00  0.00           N  
ATOM   4417  CA  LYS A 273      66.425  33.508  82.792  1.00  0.00           C  
ATOM   4418  C   LYS A 273      67.099  33.531  81.425  1.00  0.00           C  
ATOM   4419  O   LYS A 273      66.577  32.978  80.457  1.00  0.00           O  
ATOM   4420  CB  LYS A 273      65.662  34.814  83.024  1.00  0.00           C  
ATOM   4421  CG  LYS A 273      64.618  34.744  84.132  1.00  0.00           C  
ATOM   4422  CD  LYS A 273      63.907  36.077  84.306  1.00  0.00           C  
ATOM   4423  CE  LYS A 273      62.842  36.000  85.389  1.00  0.00           C  
ATOM   4424  NZ  LYS A 273      62.167  37.309  85.600  1.00  0.00           N1+
ATOM   4425  H   LYS A 273      67.559  34.024  84.533  1.00  0.00           H  
ATOM   4426  HA  LYS A 273      65.714  32.682  82.802  1.00  0.00           H  
ATOM   4427 1HB  LYS A 273      66.365  35.608  83.276  1.00  0.00           H  
ATOM   4428 2HB  LYS A 273      65.154  35.106  82.104  1.00  0.00           H  
ATOM   4429 1HG  LYS A 273      63.882  33.977  83.890  1.00  0.00           H  
ATOM   4430 2HG  LYS A 273      65.102  34.475  85.070  1.00  0.00           H  
ATOM   4431 1HD  LYS A 273      64.633  36.845  84.575  1.00  0.00           H  
ATOM   4432 2HD  LYS A 273      63.435  36.363  83.366  1.00  0.00           H  
ATOM   4433 1HE  LYS A 273      62.093  35.260  85.111  1.00  0.00           H  
ATOM   4434 2HE  LYS A 273      63.300  35.687  86.328  1.00  0.00           H  
ATOM   4435 1HZ  LYS A 273      61.469  37.215  86.325  1.00  0.00           H  
ATOM   4436 2HZ  LYS A 273      62.849  38.000  85.877  1.00  0.00           H  
ATOM   4437 3HZ  LYS A 273      61.722  37.601  84.741  1.00  0.00           H  
ATOM   4438  N   GLN A 274      68.259  34.172  81.352  1.00  0.00           N  
ATOM   4439  CA  GLN A 274      69.006  34.269  80.104  1.00  0.00           C  
ATOM   4440  C   GLN A 274      69.480  32.896  79.640  1.00  0.00           C  
ATOM   4441  O   GLN A 274      69.428  32.581  78.450  1.00  0.00           O  
ATOM   4442  CB  GLN A 274      70.204  35.206  80.268  1.00  0.00           C  
ATOM   4443  CG  GLN A 274      69.830  36.670  80.428  1.00  0.00           C  
ATOM   4444  CD  GLN A 274      69.021  37.193  79.257  1.00  0.00           C  
ATOM   4445  NE2 GLN A 274      68.268  38.262  79.489  1.00  0.00           N  
ATOM   4446  OE1 GLN A 274      69.072  36.641  78.154  1.00  0.00           O  
ATOM   4447  H   GLN A 274      68.633  34.604  82.185  1.00  0.00           H  
ATOM   4448  HA  GLN A 274      68.346  34.674  79.337  1.00  0.00           H  
ATOM   4449 1HB  GLN A 274      70.782  34.909  81.143  1.00  0.00           H  
ATOM   4450 2HB  GLN A 274      70.856  35.119  79.399  1.00  0.00           H  
ATOM   4451 1HG  GLN A 274      69.235  36.786  81.334  1.00  0.00           H  
ATOM   4452 2HG  GLN A 274      70.743  37.261  80.504  1.00  0.00           H  
ATOM   4453 1HE2 GLN A 274      67.712  38.652  78.753  1.00  0.00           H  
ATOM   4454 2HE2 GLN A 274      68.257  38.679  80.397  1.00  0.00           H  
ATOM   4455  N   LEU A 275      69.938  32.081  80.585  1.00  0.00           N  
ATOM   4456  CA  LEU A 275      70.419  30.742  80.274  1.00  0.00           C  
ATOM   4457  C   LEU A 275      69.295  29.861  79.745  1.00  0.00           C  
ATOM   4458  O   LEU A 275      69.487  29.091  78.803  1.00  0.00           O  
ATOM   4459  CB  LEU A 275      71.037  30.099  81.522  1.00  0.00           C  
ATOM   4460  CG  LEU A 275      72.571  30.103  81.582  1.00  0.00           C  
ATOM   4461  CD1 LEU A 275      73.063  31.517  81.855  1.00  0.00           C  
ATOM   4462  CD2 LEU A 275      73.037  29.141  82.663  1.00  0.00           C  
ATOM   4463  H   LEU A 275      69.953  32.399  81.542  1.00  0.00           H  
ATOM   4464  HA  LEU A 275      71.184  30.820  79.503  1.00  0.00           H  
ATOM   4465 1HB  LEU A 275      70.669  30.624  82.401  1.00  0.00           H  
ATOM   4466 2HB  LEU A 275      70.706  29.061  81.578  1.00  0.00           H  
ATOM   4467  HG  LEU A 275      72.973  29.790  80.618  1.00  0.00           H  
ATOM   4468 1HD1 LEU A 275      74.153  31.520  81.898  1.00  0.00           H  
ATOM   4469 2HD1 LEU A 275      72.731  32.179  81.057  1.00  0.00           H  
ATOM   4470 3HD1 LEU A 275      72.663  31.865  82.806  1.00  0.00           H  
ATOM   4471 1HD2 LEU A 275      74.128  29.144  82.705  1.00  0.00           H  
ATOM   4472 2HD2 LEU A 275      72.637  29.454  83.627  1.00  0.00           H  
ATOM   4473 3HD2 LEU A 275      72.687  28.135  82.433  1.00  0.00           H  
ATOM   4474  N   LYS A 276      68.122  29.978  80.354  1.00  0.00           N  
ATOM   4475  CA  LYS A 276      66.962  29.193  79.948  1.00  0.00           C  
ATOM   4476  C   LYS A 276      66.624  29.430  78.481  1.00  0.00           C  
ATOM   4477  O   LYS A 276      66.399  28.486  77.726  1.00  0.00           O  
ATOM   4478  CB  LYS A 276      65.755  29.526  80.825  1.00  0.00           C  
ATOM   4479  CG  LYS A 276      64.456  28.862  80.387  1.00  0.00           C  
ATOM   4480  CD  LYS A 276      63.301  29.249  81.299  1.00  0.00           C  
ATOM   4481  CE  LYS A 276      62.867  30.689  81.063  1.00  0.00           C  
ATOM   4482  NZ  LYS A 276      61.651  31.039  81.843  1.00  0.00           N1+
ATOM   4483  H   LYS A 276      68.031  30.629  81.121  1.00  0.00           H  
ATOM   4484  HA  LYS A 276      67.200  28.135  80.068  1.00  0.00           H  
ATOM   4485 1HB  LYS A 276      65.957  29.220  81.852  1.00  0.00           H  
ATOM   4486 2HB  LYS A 276      65.594  30.605  80.830  1.00  0.00           H  
ATOM   4487 1HG  LYS A 276      64.218  29.164  79.366  1.00  0.00           H  
ATOM   4488 2HG  LYS A 276      64.575  27.779  80.408  1.00  0.00           H  
ATOM   4489 1HD  LYS A 276      62.454  28.588  81.115  1.00  0.00           H  
ATOM   4490 2HD  LYS A 276      63.607  29.139  82.339  1.00  0.00           H  
ATOM   4491 1HE  LYS A 276      63.674  31.363  81.348  1.00  0.00           H  
ATOM   4492 2HE  LYS A 276      62.659  30.837  80.003  1.00  0.00           H  
ATOM   4493 1HZ  LYS A 276      61.396  31.999  81.660  1.00  0.00           H  
ATOM   4494 2HZ  LYS A 276      60.889  30.430  81.573  1.00  0.00           H  
ATOM   4495 3HZ  LYS A 276      61.837  30.924  82.829  1.00  0.00           H  
ATOM   4496  N   GLU A 277      66.591  30.698  78.086  1.00  0.00           N  
ATOM   4497  CA  GLU A 277      66.280  31.064  76.709  1.00  0.00           C  
ATOM   4498  C   GLU A 277      67.253  30.413  75.732  1.00  0.00           C  
ATOM   4499  O   GLU A 277      66.842  29.790  74.754  1.00  0.00           O  
ATOM   4500  CB  GLU A 277      66.313  32.585  76.540  1.00  0.00           C  
ATOM   4501  CG  GLU A 277      65.966  33.069  75.139  1.00  0.00           C  
ATOM   4502  CD  GLU A 277      65.973  34.568  75.021  1.00  0.00           C  
ATOM   4503  OE1 GLU A 277      66.211  35.222  76.007  1.00  0.00           O  
ATOM   4504  OE2 GLU A 277      65.737  35.059  73.942  1.00  0.00           O1-
ATOM   4505  H   GLU A 277      66.785  31.428  78.757  1.00  0.00           H  
ATOM   4506  HA  GLU A 277      65.276  30.708  76.474  1.00  0.00           H  
ATOM   4507 1HB  GLU A 277      65.611  33.043  77.235  1.00  0.00           H  
ATOM   4508 2HB  GLU A 277      67.309  32.957  76.786  1.00  0.00           H  
ATOM   4509 1HG  GLU A 277      66.688  32.658  74.435  1.00  0.00           H  
ATOM   4510 2HG  GLU A 277      64.980  32.693  74.870  1.00  0.00           H  
ATOM   4511  N   ILE A 278      68.539  30.576  76.026  1.00  0.00           N  
ATOM   4512  CA  ILE A 278      69.606  30.289  75.084  1.00  0.00           C  
ATOM   4513  C   ILE A 278      69.612  28.817  74.715  1.00  0.00           C  
ATOM   4514  O   ILE A 278      70.189  28.423  73.700  1.00  0.00           O  
ATOM   4515  CB  ILE A 278      70.978  30.682  75.662  1.00  0.00           C  
ATOM   4516  CG1 ILE A 278      71.911  31.159  74.547  1.00  0.00           C  
ATOM   4517  CG2 ILE A 278      71.594  29.510  76.411  1.00  0.00           C  
ATOM   4518  CD1 ILE A 278      71.546  32.513  73.984  1.00  0.00           C  
ATOM   4519  H   ILE A 278      68.776  30.917  76.947  1.00  0.00           H  
ATOM   4520  HA  ILE A 278      69.435  30.870  74.178  1.00  0.00           H  
ATOM   4521  HB  ILE A 278      70.856  31.517  76.350  1.00  0.00           H  
ATOM   4522 1HG1 ILE A 278      72.932  31.209  74.924  1.00  0.00           H  
ATOM   4523 2HG1 ILE A 278      71.901  30.436  73.730  1.00  0.00           H  
ATOM   4524 1HG2 ILE A 278      72.563  29.804  76.813  1.00  0.00           H  
ATOM   4525 2HG2 ILE A 278      70.937  29.214  77.228  1.00  0.00           H  
ATOM   4526 3HG2 ILE A 278      71.725  28.670  75.728  1.00  0.00           H  
ATOM   4527 1HD1 ILE A 278      72.253  32.783  73.198  1.00  0.00           H  
ATOM   4528 2HD1 ILE A 278      70.538  32.475  73.569  1.00  0.00           H  
ATOM   4529 3HD1 ILE A 278      71.584  33.258  74.777  1.00  0.00           H  
ATOM   4530  N   GLY A 279      68.966  28.015  75.546  1.00  0.00           N  
ATOM   4531  CA  GLY A 279      69.010  26.570  75.406  1.00  0.00           C  
ATOM   4532  C   GLY A 279      70.255  25.996  76.069  1.00  0.00           C  
ATOM   4533  O   GLY A 279      70.895  25.093  75.532  1.00  0.00           O  
ATOM   4534  H   GLY A 279      68.428  28.416  76.301  1.00  0.00           H  
ATOM   4535 1HA  GLY A 279      68.117  26.133  75.855  1.00  0.00           H  
ATOM   4536 2HA  GLY A 279      69.001  26.306  74.350  1.00  0.00           H  
ATOM   4537  N   ALA A 280      70.584  26.529  77.241  1.00  0.00           N  
ATOM   4538  CA  ALA A 280      71.615  25.945  78.088  1.00  0.00           C  
ATOM   4539  C   ALA A 280      71.061  24.735  78.833  1.00  0.00           C  
ATOM   4540  O   ALA A 280      70.003  24.811  79.459  1.00  0.00           O  
ATOM   4541  CB  ALA A 280      72.153  26.978  79.067  1.00  0.00           C  
ATOM   4542  H   ALA A 280      70.108  27.365  77.550  1.00  0.00           H  
ATOM   4543  HA  ALA A 280      72.429  25.607  77.447  1.00  0.00           H  
ATOM   4544 1HB  ALA A 280      72.918  26.521  79.695  1.00  0.00           H  
ATOM   4545 2HB  ALA A 280      72.589  27.811  78.514  1.00  0.00           H  
ATOM   4546 3HB  ALA A 280      71.341  27.344  79.692  1.00  0.00           H  
ATOM   4547  N   PRO A 281      71.782  23.625  78.762  1.00  0.00           N  
ATOM   4548  CA  PRO A 281      71.315  22.365  79.324  1.00  0.00           C  
ATOM   4549  C   PRO A 281      71.281  22.401  80.844  1.00  0.00           C  
ATOM   4550  O   PRO A 281      72.022  23.155  81.474  1.00  0.00           O  
ATOM   4551  CB  PRO A 281      72.349  21.357  78.810  1.00  0.00           C  
ATOM   4552  CG  PRO A 281      73.566  22.180  78.556  1.00  0.00           C  
ATOM   4553  CD  PRO A 281      73.032  23.477  78.007  1.00  0.00           C  
ATOM   4554  NV  PRO A 281      71.771  23.650  78.752  1.00  0.00           N  
ATOM   4555  HA  PRO A 281      70.314  22.139  78.926  1.00  0.00           H  
ATOM   4556 1HB  PRO A 281      72.514  20.572  79.561  1.00  0.00           H  
ATOM   4557 2HB  PRO A 281      71.973  20.862  77.903  1.00  0.00           H  
ATOM   4558 1HG  PRO A 281      74.132  22.317  79.489  1.00  0.00           H  
ATOM   4559 2HG  PRO A 281      74.234  21.664  77.851  1.00  0.00           H  
ATOM   4560 1HD  PRO A 281      73.751  24.285  78.212  1.00  0.00           H  
ATOM   4561 2HD  PRO A 281      72.862  23.375  76.925  1.00  0.00           H  
ATOM   4562  N   PRO A 282      70.304  21.462  81.269  1.00  0.00           N  
ATOM   4563  CA  PRO A 282      69.933  21.558  82.676  1.00  0.00           C  
ATOM   4564  C   PRO A 282      71.166  21.674  83.543  1.00  0.00           C  
ATOM   4565  O   PRO A 282      71.137  22.306  84.599  1.00  0.00           O  
ATOM   4566  CB  PRO A 282      69.180  20.250  82.933  1.00  0.00           C  
ATOM   4567  CG  PRO A 282      68.433  20.003  81.667  1.00  0.00           C  
ATOM   4568  CD  PRO A 282      69.362  20.483  80.585  1.00  0.00           C  
ATOM   4569  NV  PRO A 282      70.243  21.421  81.305  1.00  0.00           N  
ATOM   4570  HA  PRO A 282      69.273  22.427  82.815  1.00  0.00           H  
ATOM   4571 1HB  PRO A 282      69.893  19.447  83.172  1.00  0.00           H  
ATOM   4572 2HB  PRO A 282      68.519  20.362  83.804  1.00  0.00           H  
ATOM   4573 1HG  PRO A 282      68.188  18.934  81.573  1.00  0.00           H  
ATOM   4574 2HG  PRO A 282      67.478  20.548  81.678  1.00  0.00           H  
ATOM   4575 1HD  PRO A 282      69.928  19.631  80.182  1.00  0.00           H  
ATOM   4576 2HD  PRO A 282      68.779  20.971  79.790  1.00  0.00           H  
ATOM   4577  N   GLU A 283      72.256  21.058  83.099  1.00  0.00           N  
ATOM   4578  CA  GLU A 283      73.457  20.999  83.925  1.00  0.00           C  
ATOM   4579  C   GLU A 283      73.990  22.394  84.222  1.00  0.00           C  
ATOM   4580  O   GLU A 283      74.314  22.715  85.365  1.00  0.00           O  
ATOM   4581  CB  GLU A 283      74.538  20.165  83.234  1.00  0.00           C  
ATOM   4582  CG  GLU A 283      74.238  18.673  83.173  1.00  0.00           C  
ATOM   4583  CD  GLU A 283      75.273  17.900  82.403  1.00  0.00           C  
ATOM   4584  OE1 GLU A 283      76.140  18.515  81.829  1.00  0.00           O  
ATOM   4585  OE2 GLU A 283      75.198  16.695  82.391  1.00  0.00           O1-
ATOM   4586  H   GLU A 283      72.264  20.626  82.187  1.00  0.00           H  
ATOM   4587  HA  GLU A 283      73.202  20.524  84.873  1.00  0.00           H  
ATOM   4588 1HB  GLU A 283      74.675  20.520  82.212  1.00  0.00           H  
ATOM   4589 2HB  GLU A 283      75.486  20.295  83.755  1.00  0.00           H  
ATOM   4590 1HG  GLU A 283      74.190  18.282  84.188  1.00  0.00           H  
ATOM   4591 2HG  GLU A 283      73.264  18.528  82.709  1.00  0.00           H  
ATOM   4592  N   GLN A 284      74.081  23.221  83.184  1.00  0.00           N  
ATOM   4593  CA  GLN A 284      74.576  24.585  83.334  1.00  0.00           C  
ATOM   4594  C   GLN A 284      73.644  25.417  84.204  1.00  0.00           C  
ATOM   4595  O   GLN A 284      74.095  26.202  85.038  1.00  0.00           O  
ATOM   4596  CB  GLN A 284      74.744  25.250  81.965  1.00  0.00           C  
ATOM   4597  CG  GLN A 284      75.816  24.619  81.094  1.00  0.00           C  
ATOM   4598  CD  GLN A 284      77.207  24.792  81.672  1.00  0.00           C  
ATOM   4599  NE2 GLN A 284      77.937  23.689  81.800  1.00  0.00           N  
ATOM   4600  OE1 GLN A 284      77.623  25.906  82.002  1.00  0.00           O  
ATOM   4601  H   GLN A 284      73.801  22.897  82.270  1.00  0.00           H  
ATOM   4602  HA  GLN A 284      75.549  24.547  83.825  1.00  0.00           H  
ATOM   4603 1HB  GLN A 284      73.799  25.203  81.421  1.00  0.00           H  
ATOM   4604 2HB  GLN A 284      74.994  26.301  82.099  1.00  0.00           H  
ATOM   4605 1HG  GLN A 284      75.615  23.550  81.003  1.00  0.00           H  
ATOM   4606 2HG  GLN A 284      75.794  25.087  80.110  1.00  0.00           H  
ATOM   4607 1HE2 GLN A 284      78.863  23.742  82.176  1.00  0.00           H  
ATOM   4608 2HE2 GLN A 284      77.561  22.807  81.520  1.00  0.00           H  
ATOM   4609  N   ILE A 285      72.343  25.242  84.008  1.00  0.00           N  
ATOM   4610  CA  ILE A 285      71.346  25.976  84.776  1.00  0.00           C  
ATOM   4611  C   ILE A 285      71.400  25.602  86.253  1.00  0.00           C  
ATOM   4612  O   ILE A 285      71.285  26.462  87.125  1.00  0.00           O  
ATOM   4613  CB  ILE A 285      69.931  25.712  84.230  1.00  0.00           C  
ATOM   4614  CG1 ILE A 285      69.827  26.165  82.770  1.00  0.00           C  
ATOM   4615  CG2 ILE A 285      68.890  26.419  85.085  1.00  0.00           C  
ATOM   4616  CD1 ILE A 285      68.572  25.693  82.072  1.00  0.00           C  
ATOM   4617  H   ILE A 285      72.036  24.583  83.306  1.00  0.00           H  
ATOM   4618  HA  ILE A 285      71.555  27.040  84.686  1.00  0.00           H  
ATOM   4619  HB  ILE A 285      69.730  24.641  84.242  1.00  0.00           H  
ATOM   4620 1HG1 ILE A 285      69.855  27.253  82.725  1.00  0.00           H  
ATOM   4621 2HG1 ILE A 285      70.686  25.793  82.213  1.00  0.00           H  
ATOM   4622 1HG2 ILE A 285      67.896  26.223  84.685  1.00  0.00           H  
ATOM   4623 2HG2 ILE A 285      68.948  26.050  86.109  1.00  0.00           H  
ATOM   4624 3HG2 ILE A 285      69.080  27.492  85.075  1.00  0.00           H  
ATOM   4625 1HD1 ILE A 285      68.571  26.053  81.044  1.00  0.00           H  
ATOM   4626 2HD1 ILE A 285      68.542  24.602  82.076  1.00  0.00           H  
ATOM   4627 3HD1 ILE A 285      67.699  26.082  82.593  1.00  0.00           H  
ATOM   4628  N   GLU A 286      71.578  24.315  86.523  1.00  0.00           N  
ATOM   4629  CA  GLU A 286      71.649  23.825  87.895  1.00  0.00           C  
ATOM   4630  C   GLU A 286      72.874  24.376  88.614  1.00  0.00           C  
ATOM   4631  O   GLU A 286      72.802  24.748  89.785  1.00  0.00           O  
ATOM   4632  CB  GLU A 286      71.681  22.295  87.915  1.00  0.00           C  
ATOM   4633  CG  GLU A 286      72.038  21.690  89.265  1.00  0.00           C  
ATOM   4634  CD  GLU A 286      73.519  21.499  89.447  1.00  0.00           C  
ATOM   4635  OE1 GLU A 286      74.204  21.347  88.464  1.00  0.00           O  
ATOM   4636  OE2 GLU A 286      73.964  21.506  90.570  1.00  0.00           O1-
ATOM   4637  H   GLU A 286      71.664  23.657  85.762  1.00  0.00           H  
ATOM   4638  HA  GLU A 286      70.762  24.163  88.430  1.00  0.00           H  
ATOM   4639 1HB  GLU A 286      70.705  21.907  87.622  1.00  0.00           H  
ATOM   4640 2HB  GLU A 286      72.407  21.936  87.185  1.00  0.00           H  
ATOM   4641 1HG  GLU A 286      71.669  22.345  90.054  1.00  0.00           H  
ATOM   4642 2HG  GLU A 286      71.538  20.729  89.364  1.00  0.00           H  
ATOM   4643  N   ARG A 287      73.996  24.426  87.908  1.00  0.00           N  
ATOM   4644  CA  ARG A 287      75.240  24.934  88.477  1.00  0.00           C  
ATOM   4645  C   ARG A 287      75.126  26.413  88.818  1.00  0.00           C  
ATOM   4646  O   ARG A 287      75.608  26.857  89.860  1.00  0.00           O  
ATOM   4647  CB  ARG A 287      76.396  24.727  87.510  1.00  0.00           C  
ATOM   4648  CG  ARG A 287      76.834  23.281  87.337  1.00  0.00           C  
ATOM   4649  CD  ARG A 287      77.700  22.831  88.457  1.00  0.00           C  
ATOM   4650  NE  ARG A 287      76.921  22.301  89.565  1.00  0.00           N  
ATOM   4651  CZ  ARG A 287      77.392  22.126  90.815  1.00  0.00           C  
ATOM   4652  NH1 ARG A 287      78.635  22.442  91.100  1.00  0.00           N1+
ATOM   4653  NH2 ARG A 287      76.602  21.634  91.755  1.00  0.00           N  
ATOM   4654  H   ARG A 287      73.990  24.104  86.950  1.00  0.00           H  
ATOM   4655  HA  ARG A 287      75.450  24.381  89.395  1.00  0.00           H  
ATOM   4656 1HB  ARG A 287      76.121  25.108  86.528  1.00  0.00           H  
ATOM   4657 2HB  ARG A 287      77.262  25.295  87.852  1.00  0.00           H  
ATOM   4658 1HG  ARG A 287      75.956  22.635  87.301  1.00  0.00           H  
ATOM   4659 2HG  ARG A 287      77.397  23.181  86.407  1.00  0.00           H  
ATOM   4660 1HD  ARG A 287      78.371  22.049  88.106  1.00  0.00           H  
ATOM   4661 2HD  ARG A 287      78.285  23.673  88.824  1.00  0.00           H  
ATOM   4662  HE  ARG A 287      75.959  22.045  89.383  1.00  0.00           H  
ATOM   4663 1HH1 ARG A 287      79.238  22.817  90.383  1.00  0.00           H  
ATOM   4664 2HH1 ARG A 287      78.987  22.310  92.037  1.00  0.00           H  
ATOM   4665 1HH2 ARG A 287      75.646  21.390  91.536  1.00  0.00           H  
ATOM   4666 2HH2 ARG A 287      76.954  21.503  92.692  1.00  0.00           H  
ATOM   4667  N   VAL A 288      74.486  27.171  87.937  1.00  0.00           N  
ATOM   4668  CA  VAL A 288      74.307  28.603  88.145  1.00  0.00           C  
ATOM   4669  C   VAL A 288      73.425  28.876  89.357  1.00  0.00           C  
ATOM   4670  O   VAL A 288      73.697  29.786  90.140  1.00  0.00           O  
ATOM   4671  CB  VAL A 288      73.675  29.250  86.897  1.00  0.00           C  
ATOM   4672  CG1 VAL A 288      73.182  30.653  87.217  1.00  0.00           C  
ATOM   4673  CG2 VAL A 288      74.684  29.278  85.761  1.00  0.00           C  
ATOM   4674  H   VAL A 288      74.113  26.745  87.100  1.00  0.00           H  
ATOM   4675  HA  VAL A 288      75.285  29.053  88.314  1.00  0.00           H  
ATOM   4676  HB  VAL A 288      72.805  28.664  86.598  1.00  0.00           H  
ATOM   4677 1HG1 VAL A 288      72.737  31.094  86.324  1.00  0.00           H  
ATOM   4678 2HG1 VAL A 288      72.434  30.605  88.008  1.00  0.00           H  
ATOM   4679 3HG1 VAL A 288      74.020  31.266  87.546  1.00  0.00           H  
ATOM   4680 1HG2 VAL A 288      74.230  29.735  84.882  1.00  0.00           H  
ATOM   4681 2HG2 VAL A 288      75.556  29.857  86.064  1.00  0.00           H  
ATOM   4682 3HG2 VAL A 288      74.992  28.259  85.521  1.00  0.00           H  
ATOM   4683  N   ALA A 289      72.371  28.086  89.507  1.00  0.00           N  
ATOM   4684  CA  ALA A 289      71.448  28.244  90.625  1.00  0.00           C  
ATOM   4685  C   ALA A 289      72.136  27.953  91.952  1.00  0.00           C  
ATOM   4686  O   ALA A 289      71.919  28.652  92.942  1.00  0.00           O  
ATOM   4687  CB  ALA A 289      70.239  27.337  90.447  1.00  0.00           C  
ATOM   4688  H   ALA A 289      72.204  27.357  88.829  1.00  0.00           H  
ATOM   4689  HA  ALA A 289      71.111  29.280  90.643  1.00  0.00           H  
ATOM   4690 1HB  ALA A 289      69.561  27.465  91.291  1.00  0.00           H  
ATOM   4691 2HB  ALA A 289      69.723  27.596  89.522  1.00  0.00           H  
ATOM   4692 3HB  ALA A 289      70.567  26.300  90.400  1.00  0.00           H  
ATOM   4693  N   GLU A 290      72.969  26.918  91.967  1.00  0.00           N  
ATOM   4694  CA  GLU A 290      73.692  26.533  93.174  1.00  0.00           C  
ATOM   4695  C   GLU A 290      74.675  27.619  93.597  1.00  0.00           C  
ATOM   4696  O   GLU A 290      74.813  27.915  94.784  1.00  0.00           O  
ATOM   4697  CB  GLU A 290      74.438  25.216  92.950  1.00  0.00           C  
ATOM   4698  CG  GLU A 290      75.345  24.803  94.100  1.00  0.00           C  
ATOM   4699  CD  GLU A 290      75.991  23.463  93.884  1.00  0.00           C  
ATOM   4700  OE1 GLU A 290      75.281  22.498  93.745  1.00  0.00           O  
ATOM   4701  OE2 GLU A 290      77.198  23.405  93.858  1.00  0.00           O1-
ATOM   4702  H   GLU A 290      73.102  26.382  91.121  1.00  0.00           H  
ATOM   4703  HA  GLU A 290      72.972  26.393  93.979  1.00  0.00           H  
ATOM   4704 1HB  GLU A 290      73.717  24.412  92.788  1.00  0.00           H  
ATOM   4705 2HB  GLU A 290      75.049  25.291  92.051  1.00  0.00           H  
ATOM   4706 1HG  GLU A 290      76.125  25.554  94.220  1.00  0.00           H  
ATOM   4707 2HG  GLU A 290      74.760  24.776  95.018  1.00  0.00           H  
ATOM   4708  N   HIS A 291      75.356  28.206  92.619  1.00  0.00           N  
ATOM   4709  CA  HIS A 291      76.327  29.259  92.888  1.00  0.00           C  
ATOM   4710  C   HIS A 291      75.652  30.495  93.469  1.00  0.00           C  
ATOM   4711  O   HIS A 291      76.174  31.124  94.390  1.00  0.00           O  
ATOM   4712  CB  HIS A 291      77.084  29.636  91.611  1.00  0.00           C  
ATOM   4713  CG  HIS A 291      78.192  28.688  91.267  1.00  0.00           C  
ATOM   4714  CD2 HIS A 291      79.532  28.782  91.441  1.00  0.00           C  
ATOM   4715  ND1 HIS A 291      77.966  27.469  90.664  1.00  0.00           N  
ATOM   4716  CE1 HIS A 291      79.122  26.852  90.482  1.00  0.00           C  
ATOM   4717  NE2 HIS A 291      80.086  27.627  90.944  1.00  0.00           N  
ATOM   4718  H   HIS A 291      75.196  27.915  91.665  1.00  0.00           H  
ATOM   4719  HA  HIS A 291      77.054  28.906  93.619  1.00  0.00           H  
ATOM   4720 1HB  HIS A 291      76.389  29.667  90.771  1.00  0.00           H  
ATOM   4721 2HB  HIS A 291      77.511  30.633  91.722  1.00  0.00           H  
ATOM   4722  HD1 HIS A 291      77.088  27.126  90.333  1.00  0.00           H  
ATOM   4723  HD2 HIS A 291      80.171  29.553  91.871  1.00  0.00           H  
ATOM   4724  HE1 HIS A 291      79.158  25.868  90.015  1.00  0.00           H  
ATOM   4725  N   GLY A 292      74.491  30.841  92.925  1.00  0.00           N  
ATOM   4726  CA  GLY A 292      73.740  32.002  93.389  1.00  0.00           C  
ATOM   4727  C   GLY A 292      73.272  31.820  94.827  1.00  0.00           C  
ATOM   4728  O   GLY A 292      73.320  32.750  95.628  1.00  0.00           O  
ATOM   4729  H   GLY A 292      74.114  30.280  92.171  1.00  0.00           H  
ATOM   4730 1HA  GLY A 292      74.369  32.891  93.317  1.00  0.00           H  
ATOM   4731 2HA  GLY A 292      72.881  32.164  92.738  1.00  0.00           H  
ATOM   4732  N   LEU A 293      72.814  30.610  95.144  1.00  0.00           N  
ATOM   4733  CA  LEU A 293      72.335  30.303  96.485  1.00  0.00           C  
ATOM   4734  C   LEU A 293      73.460  30.393  97.508  1.00  0.00           C  
ATOM   4735  O   LEU A 293      73.268  30.901  98.613  1.00  0.00           O  
ATOM   4736  CB  LEU A 293      71.718  28.899  96.519  1.00  0.00           C  
ATOM   4737  CG  LEU A 293      70.323  28.772  95.896  1.00  0.00           C  
ATOM   4738  CD1 LEU A 293      70.000  27.301  95.668  1.00  0.00           C  
ATOM   4739  CD2 LEU A 293      69.296  29.419  96.814  1.00  0.00           C  
ATOM   4740  H   LEU A 293      72.800  29.887  94.438  1.00  0.00           H  
ATOM   4741  HA  LEU A 293      71.569  31.029  96.753  1.00  0.00           H  
ATOM   4742 1HB  LEU A 293      72.380  28.215  95.990  1.00  0.00           H  
ATOM   4743 2HB  LEU A 293      71.648  28.574  97.557  1.00  0.00           H  
ATOM   4744  HG  LEU A 293      70.309  29.271  94.927  1.00  0.00           H  
ATOM   4745 1HD1 LEU A 293      69.008  27.210  95.224  1.00  0.00           H  
ATOM   4746 2HD1 LEU A 293      70.738  26.867  94.992  1.00  0.00           H  
ATOM   4747 3HD1 LEU A 293      70.023  26.771  96.619  1.00  0.00           H  
ATOM   4748 1HD2 LEU A 293      68.303  29.329  96.371  1.00  0.00           H  
ATOM   4749 2HD2 LEU A 293      69.308  28.920  97.783  1.00  0.00           H  
ATOM   4750 3HD2 LEU A 293      69.539  30.473  96.946  1.00  0.00           H  
ATOM   4751  N   GLU A 294      74.635  29.898  97.131  1.00  0.00           N  
ATOM   4752  CA  GLU A 294      75.794  29.922  98.016  1.00  0.00           C  
ATOM   4753  C   GLU A 294      76.236  31.352  98.306  1.00  0.00           C  
ATOM   4754  O   GLU A 294      76.590  31.687  99.437  1.00  0.00           O  
ATOM   4755  CB  GLU A 294      76.954  29.137  97.400  1.00  0.00           C  
ATOM   4756  CG  GLU A 294      76.744  27.629  97.366  1.00  0.00           C  
ATOM   4757  CD  GLU A 294      77.876  26.895  96.702  1.00  0.00           C  
ATOM   4758  OE1 GLU A 294      78.746  27.542  96.170  1.00  0.00           O  
ATOM   4759  OE2 GLU A 294      77.868  25.687  96.727  1.00  0.00           O1-
ATOM   4760  H   GLU A 294      74.729  29.497  96.211  1.00  0.00           H  
ATOM   4761  HA  GLU A 294      75.519  29.454  98.962  1.00  0.00           H  
ATOM   4762 1HB  GLU A 294      77.118  29.473  96.376  1.00  0.00           H  
ATOM   4763 2HB  GLU A 294      77.868  29.335  97.960  1.00  0.00           H  
ATOM   4764 1HG  GLU A 294      76.640  27.265  98.388  1.00  0.00           H  
ATOM   4765 2HG  GLU A 294      75.817  27.414  96.838  1.00  0.00           H  
ATOM   4766  N   VAL A 295      76.213  32.194  97.277  1.00  0.00           N  
ATOM   4767  CA  VAL A 295      76.610  33.588  97.420  1.00  0.00           C  
ATOM   4768  C   VAL A 295      75.663  34.341  98.346  1.00  0.00           C  
ATOM   4769  O   VAL A 295      76.093  35.150  99.167  1.00  0.00           O  
ATOM   4770  CB  VAL A 295      76.636  34.280  96.044  1.00  0.00           C  
ATOM   4771  CG1 VAL A 295      76.439  35.781  96.198  1.00  0.00           C  
ATOM   4772  CG2 VAL A 295      77.948  33.978  95.338  1.00  0.00           C  
ATOM   4773  H   VAL A 295      75.913  31.858  96.374  1.00  0.00           H  
ATOM   4774  HA  VAL A 295      77.614  33.621  97.847  1.00  0.00           H  
ATOM   4775  HB  VAL A 295      75.805  33.907  95.445  1.00  0.00           H  
ATOM   4776 1HG1 VAL A 295      76.459  36.253  95.216  1.00  0.00           H  
ATOM   4777 2HG1 VAL A 295      75.477  35.974  96.674  1.00  0.00           H  
ATOM   4778 3HG1 VAL A 295      77.238  36.192  96.815  1.00  0.00           H  
ATOM   4779 1HG2 VAL A 295      77.959  34.470  94.365  1.00  0.00           H  
ATOM   4780 2HG2 VAL A 295      78.780  34.347  95.940  1.00  0.00           H  
ATOM   4781 3HG2 VAL A 295      78.049  32.901  95.201  1.00  0.00           H  
ATOM   4782  N   LEU A 296      74.370  34.067  98.207  1.00  0.00           N  
ATOM   4783  CA  LEU A 296      73.358  34.717  99.031  1.00  0.00           C  
ATOM   4784  C   LEU A 296      73.511  34.334 100.498  1.00  0.00           C  
ATOM   4785  O   LEU A 296      73.373  35.175 101.387  1.00  0.00           O  
ATOM   4786  CB  LEU A 296      71.953  34.337  98.542  1.00  0.00           C  
ATOM   4787  CG  LEU A 296      71.316  35.305  97.537  1.00  0.00           C  
ATOM   4788  CD1 LEU A 296      71.990  35.145  96.180  1.00  0.00           C  
ATOM   4789  CD2 LEU A 296      69.823  35.026  97.441  1.00  0.00           C  
ATOM   4790  H   LEU A 296      74.081  33.394  97.512  1.00  0.00           H  
ATOM   4791  HA  LEU A 296      73.480  35.796  98.944  1.00  0.00           H  
ATOM   4792 1HB  LEU A 296      72.003  33.357  98.074  1.00  0.00           H  
ATOM   4793 2HB  LEU A 296      71.291  34.273  99.405  1.00  0.00           H  
ATOM   4794  HG  LEU A 296      71.473  36.331  97.869  1.00  0.00           H  
ATOM   4795 1HD1 LEU A 296      71.537  35.832  95.466  1.00  0.00           H  
ATOM   4796 2HD1 LEU A 296      73.053  35.368  96.275  1.00  0.00           H  
ATOM   4797 3HD1 LEU A 296      71.863  34.121  95.829  1.00  0.00           H  
ATOM   4798 1HD2 LEU A 296      69.370  35.714  96.727  1.00  0.00           H  
ATOM   4799 2HD2 LEU A 296      69.665  34.000  97.108  1.00  0.00           H  
ATOM   4800 3HD2 LEU A 296      69.363  35.165  98.420  1.00  0.00           H  
ATOM   4801  N   LYS A 297      73.798  33.060 100.745  1.00  0.00           N  
ATOM   4802  CA  LYS A 297      73.972  32.565 102.104  1.00  0.00           C  
ATOM   4803  C   LYS A 297      75.183  33.200 102.773  1.00  0.00           C  
ATOM   4804  O   LYS A 297      75.140  33.555 103.950  1.00  0.00           O  
ATOM   4805  CB  LYS A 297      74.109  31.041 102.106  1.00  0.00           C  
ATOM   4806  CG  LYS A 297      74.117  30.411 103.491  1.00  0.00           C  
ATOM   4807  CD  LYS A 297      75.533  30.081 103.941  1.00  0.00           C  
ATOM   4808  CE  LYS A 297      76.072  28.854 103.221  1.00  0.00           C  
ATOM   4809  NZ  LYS A 297      77.484  28.567 103.590  1.00  0.00           N1+
ATOM   4810  H   LYS A 297      73.899  32.418  99.970  1.00  0.00           H  
ATOM   4811  HA  LYS A 297      73.089  32.835 102.685  1.00  0.00           H  
ATOM   4812 1HB  LYS A 297      73.285  30.601 101.543  1.00  0.00           H  
ATOM   4813 2HB  LYS A 297      75.035  30.759 101.605  1.00  0.00           H  
ATOM   4814 1HG  LYS A 297      73.670  31.101 104.209  1.00  0.00           H  
ATOM   4815 2HG  LYS A 297      73.527  29.495 103.480  1.00  0.00           H  
ATOM   4816 1HD  LYS A 297      76.187  30.930 103.735  1.00  0.00           H  
ATOM   4817 2HD  LYS A 297      75.540  29.892 105.015  1.00  0.00           H  
ATOM   4818 1HE  LYS A 297      75.460  27.988 103.471  1.00  0.00           H  
ATOM   4819 2HE  LYS A 297      76.017  29.011 102.144  1.00  0.00           H  
ATOM   4820 1HZ  LYS A 297      77.803  27.747 103.091  1.00  0.00           H  
ATOM   4821 2HZ  LYS A 297      78.065  29.356 103.345  1.00  0.00           H  
ATOM   4822 3HZ  LYS A 297      77.546  28.400 104.584  1.00  0.00           H  
ATOM   4823  N   GLU A 298      76.266  33.342 102.014  1.00  0.00           N  
ATOM   4824  CA  GLU A 298      77.491  33.936 102.530  1.00  0.00           C  
ATOM   4825  C   GLU A 298      77.281  35.399 102.900  1.00  0.00           C  
ATOM   4826  O   GLU A 298      77.778  35.868 103.924  1.00  0.00           O  
ATOM   4827  CB  GLU A 298      78.617  33.816 101.502  1.00  0.00           C  
ATOM   4828  CG  GLU A 298      79.158  32.405 101.324  1.00  0.00           C  
ATOM   4829  CD  GLU A 298      79.788  31.858 102.574  1.00  0.00           C  
ATOM   4830  OE1 GLU A 298      80.772  32.406 103.010  1.00  0.00           O  
ATOM   4831  OE2 GLU A 298      79.284  30.891 103.095  1.00  0.00           O1-
ATOM   4832  H   GLU A 298      76.237  33.030 101.053  1.00  0.00           H  
ATOM   4833  HA  GLU A 298      77.782  33.398 103.433  1.00  0.00           H  
ATOM   4834 1HB  GLU A 298      78.261  34.164 100.531  1.00  0.00           H  
ATOM   4835 2HB  GLU A 298      79.447  34.458 101.795  1.00  0.00           H  
ATOM   4836 1HG  GLU A 298      78.341  31.749 101.024  1.00  0.00           H  
ATOM   4837 2HG  GLU A 298      79.895  32.408 100.523  1.00  0.00           H  
ATOM   4838  N   ILE A 299      76.545  36.117 102.057  1.00  0.00           N  
ATOM   4839  CA  ILE A 299      76.268  37.527 102.292  1.00  0.00           C  
ATOM   4840  C   ILE A 299      75.430  37.723 103.549  1.00  0.00           C  
ATOM   4841  O   ILE A 299      75.672  38.644 104.330  1.00  0.00           O  
ATOM   4842  CB  ILE A 299      75.542  38.153 101.088  1.00  0.00           C  
ATOM   4843  CG1 ILE A 299      76.516  38.360  99.925  1.00  0.00           C  
ATOM   4844  CG2 ILE A 299      74.890  39.469 101.483  1.00  0.00           C  
ATOM   4845  CD1 ILE A 299      77.776  39.100 100.310  1.00  0.00           C  
ATOM   4846  H   ILE A 299      76.168  35.672 101.233  1.00  0.00           H  
ATOM   4847  HA  ILE A 299      77.215  38.047 102.431  1.00  0.00           H  
ATOM   4848  HB  ILE A 299      74.770  37.468 100.733  1.00  0.00           H  
ATOM   4849 1HG1 ILE A 299      76.800  37.394  99.512  1.00  0.00           H  
ATOM   4850 2HG1 ILE A 299      76.022  38.921  99.131  1.00  0.00           H  
ATOM   4851 1HG2 ILE A 299      74.382  39.897 100.620  1.00  0.00           H  
ATOM   4852 2HG2 ILE A 299      74.168  39.293 102.279  1.00  0.00           H  
ATOM   4853 3HG2 ILE A 299      75.655  40.163 101.833  1.00  0.00           H  
ATOM   4854 1HD1 ILE A 299      78.416  39.210  99.435  1.00  0.00           H  
ATOM   4855 2HD1 ILE A 299      77.516  40.087 100.695  1.00  0.00           H  
ATOM   4856 3HD1 ILE A 299      78.307  38.541 101.079  1.00  0.00           H  
ATOM   4857  N   ALA A 300      74.444  36.852 103.738  1.00  0.00           N  
ATOM   4858  CA  ALA A 300      73.567  36.926 104.900  1.00  0.00           C  
ATOM   4859  C   ALA A 300      74.340  36.677 106.189  1.00  0.00           C  
ATOM   4860  O   ALA A 300      74.118  37.349 107.197  1.00  0.00           O  
ATOM   4861  CB  ALA A 300      72.424  35.931 104.768  1.00  0.00           C  
ATOM   4862  H   ALA A 300      74.299  36.120 103.058  1.00  0.00           H  
ATOM   4863  HA  ALA A 300      73.154  37.934 104.949  1.00  0.00           H  
ATOM   4864 1HB  ALA A 300      71.778  35.998 105.644  1.00  0.00           H  
ATOM   4865 2HB  ALA A 300      71.846  36.158 103.873  1.00  0.00           H  
ATOM   4866 3HB  ALA A 300      72.829  34.922 104.693  1.00  0.00           H  
ATOM   4867  N   LYS A 301      75.247  35.710 106.152  1.00  0.00           N  
ATOM   4868  CA  LYS A 301      76.054  35.367 107.316  1.00  0.00           C  
ATOM   4869  C   LYS A 301      76.970  36.520 107.709  1.00  0.00           C  
ATOM   4870  O   LYS A 301      77.142  36.815 108.892  1.00  0.00           O  
ATOM   4871  CB  LYS A 301      76.878  34.108 107.046  1.00  0.00           C  
ATOM   4872  CG  LYS A 301      77.667  33.603 108.248  1.00  0.00           C  
ATOM   4873  CD  LYS A 301      78.355  32.281 107.939  1.00  0.00           C  
ATOM   4874  CE  LYS A 301      79.140  31.773 109.140  1.00  0.00           C  
ATOM   4875  NZ  LYS A 301      79.810  30.474 108.857  1.00  0.00           N1+
ATOM   4876  H   LYS A 301      75.381  35.196 105.292  1.00  0.00           H  
ATOM   4877  HA  LYS A 301      75.384  35.173 108.156  1.00  0.00           H  
ATOM   4878 1HB  LYS A 301      76.219  33.306 106.716  1.00  0.00           H  
ATOM   4879 2HB  LYS A 301      77.586  34.302 106.240  1.00  0.00           H  
ATOM   4880 1HG  LYS A 301      78.421  34.340 108.525  1.00  0.00           H  
ATOM   4881 2HG  LYS A 301      76.993  33.463 109.092  1.00  0.00           H  
ATOM   4882 1HD  LYS A 301      77.606  31.537 107.663  1.00  0.00           H  
ATOM   4883 2HD  LYS A 301      79.038  32.414 107.102  1.00  0.00           H  
ATOM   4884 1HE  LYS A 301      79.895  32.505 109.417  1.00  0.00           H  
ATOM   4885 2HE  LYS A 301      78.466  31.641 109.986  1.00  0.00           H  
ATOM   4886 1HZ  LYS A 301      80.320  30.173 109.677  1.00  0.00           H  
ATOM   4887 2HZ  LYS A 301      79.116  29.781 108.616  1.00  0.00           H  
ATOM   4888 3HZ  LYS A 301      80.453  30.589 108.085  1.00  0.00           H  
ATOM   4889  N   TYR A 302      77.559  37.169 106.708  1.00  0.00           N  
ATOM   4890  CA  TYR A 302      78.458  38.289 106.945  1.00  0.00           C  
ATOM   4891  C   TYR A 302      77.720  39.465 107.574  1.00  0.00           C  
ATOM   4892  O   TYR A 302      78.235  40.121 108.479  1.00  0.00           O  
ATOM   4893  CB  TYR A 302      79.130  38.722 105.639  1.00  0.00           C  
ATOM   4894  CG  TYR A 302      80.250  39.719 105.830  1.00  0.00           C  
ATOM   4895  CD1 TYR A 302      81.531  39.275 106.124  1.00  0.00           C  
ATOM   4896  CD2 TYR A 302      79.997  41.077 105.713  1.00  0.00           C  
ATOM   4897  CE1 TYR A 302      82.555  40.187 106.299  1.00  0.00           C  
ATOM   4898  CE2 TYR A 302      81.021  41.989 105.887  1.00  0.00           C  
ATOM   4899  CZ  TYR A 302      82.296  41.548 106.179  1.00  0.00           C  
ATOM   4900  OH  TYR A 302      83.315  42.454 106.353  1.00  0.00           O  
ATOM   4901  H   TYR A 302      77.376  36.877 105.758  1.00  0.00           H  
ATOM   4902  HA  TYR A 302      79.230  37.970 107.645  1.00  0.00           H  
ATOM   4903 1HB  TYR A 302      79.536  37.846 105.131  1.00  0.00           H  
ATOM   4904 2HB  TYR A 302      78.387  39.168 104.979  1.00  0.00           H  
ATOM   4905  HD1 TYR A 302      81.730  38.208 106.216  1.00  0.00           H  
ATOM   4906  HD2 TYR A 302      78.990  41.427 105.483  1.00  0.00           H  
ATOM   4907  HE1 TYR A 302      83.562  39.838 106.529  1.00  0.00           H  
ATOM   4908  HE2 TYR A 302      80.821  43.057 105.796  1.00  0.00           H  
ATOM   4909  HH  TYR A 302      82.975  43.344 106.228  1.00  0.00           H  
ATOM   4910  N   GLY A 303      76.512  39.726 107.089  1.00  0.00           N  
ATOM   4911  CA  GLY A 303      75.699  40.823 107.602  1.00  0.00           C  
ATOM   4912  C   GLY A 303      75.316  40.589 109.057  1.00  0.00           C  
ATOM   4913  O   GLY A 303      75.334  41.511 109.872  1.00  0.00           O  
ATOM   4914  H   GLY A 303      76.144  39.147 106.346  1.00  0.00           H  
ATOM   4915 1HA  GLY A 303      76.253  41.757 107.514  1.00  0.00           H  
ATOM   4916 2HA  GLY A 303      74.801  40.923 106.995  1.00  0.00           H  
ATOM   4917  N   SER A 304      74.967  39.348 109.380  1.00  0.00           N  
ATOM   4918  CA  SER A 304      74.576  38.990 110.738  1.00  0.00           C  
ATOM   4919  C   SER A 304      75.681  39.319 111.734  1.00  0.00           C  
ATOM   4920  O   SER A 304      75.417  39.831 112.821  1.00  0.00           O  
ATOM   4921  CB  SER A 304      74.241  37.514 110.813  1.00  0.00           C  
ATOM   4922  OG  SER A 304      73.867  37.148 112.114  1.00  0.00           O  
ATOM   4923  H   SER A 304      74.973  38.633 108.666  1.00  0.00           H  
ATOM   4924  HA  SER A 304      73.691  39.567 111.008  1.00  0.00           H  
ATOM   4925 1HB  SER A 304      73.427  37.289 110.122  1.00  0.00           H  
ATOM   4926 2HB  SER A 304      75.104  36.927 110.502  1.00  0.00           H  
ATOM   4927  HG  SER A 304      73.680  36.206 112.080  1.00  0.00           H  
ATOM   4928  N   LYS A 305      76.912  39.025 111.362  1.00  0.00           N  
ATOM   4929  CA  LYS A 305      78.033  39.300 112.243  1.00  0.00           C  
ATOM   4930  C   LYS A 305      78.119  40.788 112.571  1.00  0.00           C  
ATOM   4931  O   LYS A 305      78.504  41.168 113.677  1.00  0.00           O  
ATOM   4932  CB  LYS A 305      79.339  38.819 111.609  1.00  0.00           C  
ATOM   4933  CG  LYS A 305      79.498  37.306 111.563  1.00  0.00           C  
ATOM   4934  CD  LYS A 305      80.820  36.907 110.926  1.00  0.00           C  
ATOM   4935  CE  LYS A 305      80.986  35.395 110.894  1.00  0.00           C  
ATOM   4936  NZ  LYS A 305      82.266  34.988 110.252  1.00  0.00           N1+
ATOM   4937  H   LYS A 305      77.088  38.606 110.460  1.00  0.00           H  
ATOM   4938  HA  LYS A 305      77.879  38.758 113.177  1.00  0.00           H
[truncated: 16,110,587 more chars]
