# Supplementary material for: Blueprinting extendable nanomaterials with standardized protein blocks
Source: Nature. 2024 Mar 13;627(8005):898–904. doi: 10.1038/s41586-024-07188-4 (PMC10972742; doi:10.1038/s41586-024-07188-4)
Supplement: Supplementary file 4 — Design models with ideal backbones as well as experimentally determined structures for comparison. For reference to design names, see Supplementary Fig. 1. [file 41586_2024_7188_MOESM4_ESM.zip › cage_O43_129_+12_design_Bcomp.pdb]

ATOM      1  N   ASP A 315       4.375  17.223  -3.626  1.00  0.00           N  
ATOM      2  CA  ASP A 315       4.476  17.380  -5.071  1.00  0.00           C  
ATOM      3  C   ASP A 315       3.898  16.184  -5.820  1.00  0.00           C  
ATOM      4  O   ASP A 315       3.796  16.199  -7.046  1.00  0.00           O  
ATOM      5  CB  ASP A 315       5.937  17.581  -5.481  1.00  0.00           C  
ATOM      6  CG  ASP A 315       6.528  18.879  -4.950  1.00  0.00           C  
ATOM      7  OD1 ASP A 315       5.772  19.743  -4.574  1.00  0.00           O  
ATOM      8  OD2 ASP A 315       7.730  18.994  -4.925  1.00  0.00           O1-
ATOM      9 1H   ASP A 315       4.764  18.026  -3.174  1.00  0.00           H  
ATOM     10 2H   ASP A 315       3.413  17.129  -3.367  1.00  0.00           H  
ATOM     11 3H   ASP A 315       4.876  16.405  -3.342  1.00  0.00           H  
ATOM     12  HA  ASP A 315       3.907  18.262  -5.364  1.00  0.00           H  
ATOM     13 1HB  ASP A 315       6.536  16.747  -5.113  1.00  0.00           H  
ATOM     14 2HB  ASP A 315       6.013  17.581  -6.569  1.00  0.00           H  
ATOM     15  N   ASP A 316       3.514  15.140  -5.089  1.00  0.00           N  
ATOM     16  CA  ASP A 316       3.055  13.907  -5.730  1.00  0.00           C  
ATOM     17  C   ASP A 316       1.790  14.141  -6.556  1.00  0.00           C  
ATOM     18  O   ASP A 316       1.610  13.543  -7.617  1.00  0.00           O  
ATOM     19  CB  ASP A 316       2.790  12.825  -4.680  1.00  0.00           C  
ATOM     20  CG  ASP A 316       4.069  12.240  -4.097  1.00  0.00           C  
ATOM     21  OD1 ASP A 316       4.719  11.485  -4.781  1.00  0.00           O  
ATOM     22  OD2 ASP A 316       4.385  12.554  -2.974  1.00  0.00           O1-
ATOM     23  H   ASP A 316       3.537  15.190  -4.081  1.00  0.00           H  
ATOM     24  HA  ASP A 316       3.837  13.556  -6.404  1.00  0.00           H  
ATOM     25 1HB  ASP A 316       2.197  13.245  -3.867  1.00  0.00           H  
ATOM     26 2HB  ASP A 316       2.209  12.019  -5.127  1.00  0.00           H  
ATOM     27  N   LEU A 317       0.917  15.013  -6.064  1.00  0.00           N  
ATOM     28  CA  LEU A 317      -0.319  15.317  -6.771  1.00  0.00           C  
ATOM     29  C   LEU A 317      -0.050  16.151  -8.021  1.00  0.00           C  
ATOM     30  O   LEU A 317      -0.748  16.022  -9.027  1.00  0.00           O  
ATOM     31  CB  LEU A 317      -1.287  16.066  -5.845  1.00  0.00           C  
ATOM     32  CG  LEU A 317      -1.822  15.263  -4.652  1.00  0.00           C  
ATOM     33  CD1 LEU A 317      -2.605  16.186  -3.729  1.00  0.00           C  
ATOM     34  CD2 LEU A 317      -2.696  14.125  -5.157  1.00  0.00           C  
ATOM     35  H   LEU A 317       1.108  15.474  -5.186  1.00  0.00           H  
ATOM     36  HA  LEU A 317      -0.783  14.379  -7.077  1.00  0.00           H  
ATOM     37 1HB  LEU A 317      -0.779  16.945  -5.451  1.00  0.00           H  
ATOM     38 2HB  LEU A 317      -2.143  16.398  -6.432  1.00  0.00           H  
ATOM     39  HG  LEU A 317      -0.986  14.854  -4.084  1.00  0.00           H  
ATOM     40 1HD1 LEU A 317      -2.986  15.615  -2.881  1.00  0.00           H  
ATOM     41 2HD1 LEU A 317      -1.951  16.979  -3.367  1.00  0.00           H  
ATOM     42 3HD1 LEU A 317      -3.440  16.623  -4.275  1.00  0.00           H  
ATOM     43 1HD2 LEU A 317      -3.076  13.554  -4.310  1.00  0.00           H  
ATOM     44 2HD2 LEU A 317      -3.533  14.533  -5.725  1.00  0.00           H  
ATOM     45 3HD2 LEU A 317      -2.106  13.471  -5.801  1.00  0.00           H  
ATOM     46  N   LEU A 318       0.967  17.016  -7.969  1.00  0.00           N  
ATOM     47  CA  LEU A 318       1.301  17.834  -9.131  1.00  0.00           C  
ATOM     48  C   LEU A 318       1.814  16.933 -10.235  1.00  0.00           C  
ATOM     49  O   LEU A 318       1.508  17.139 -11.410  1.00  0.00           O  
ATOM     50  CB  LEU A 318       2.357  18.888  -8.777  1.00  0.00           C  
ATOM     51  CG  LEU A 318       1.905  19.981  -7.801  1.00  0.00           C  
ATOM     52  CD1 LEU A 318       3.106  20.820  -7.385  1.00  0.00           C  
ATOM     53  CD2 LEU A 318       0.838  20.842  -8.459  1.00  0.00           C  
ATOM     54  H   LEU A 318       1.515  17.113  -7.126  1.00  0.00           H  
ATOM     55  HA  LEU A 318       0.398  18.343  -9.468  1.00  0.00           H  
ATOM     56 1HB  LEU A 318       3.216  18.385  -8.336  1.00  0.00           H  
ATOM     57 2HB  LEU A 318       2.682  19.378  -9.696  1.00  0.00           H  
ATOM     58  HG  LEU A 318       1.495  19.519  -6.902  1.00  0.00           H  
ATOM     59 1HD1 LEU A 318       2.785  21.597  -6.691  1.00  0.00           H  
ATOM     60 2HD1 LEU A 318       3.845  20.183  -6.899  1.00  0.00           H  
ATOM     61 3HD1 LEU A 318       3.548  21.282  -8.267  1.00  0.00           H  
ATOM     62 1HD2 LEU A 318       0.516  21.618  -7.765  1.00  0.00           H  
ATOM     63 2HD2 LEU A 318       1.248  21.306  -9.357  1.00  0.00           H  
ATOM     64 3HD2 LEU A 318      -0.016  20.220  -8.730  1.00  0.00           H  
ATOM     65  N   LEU A 319       2.594  15.935  -9.843  1.00  0.00           N  
ATOM     66  CA  LEU A 319       3.168  14.996 -10.787  1.00  0.00           C  
ATOM     67  C   LEU A 319       2.078  14.192 -11.477  1.00  0.00           C  
ATOM     68  O   LEU A 319       2.157  13.919 -12.675  1.00  0.00           O  
ATOM     69  CB  LEU A 319       4.141  14.050 -10.071  1.00  0.00           C  
ATOM     70  CG  LEU A 319       5.434  14.694  -9.554  1.00  0.00           C  
ATOM     71  CD1 LEU A 319       6.063  13.792  -8.499  1.00  0.00           C  
ATOM     72  CD2 LEU A 319       6.388  14.922 -10.717  1.00  0.00           C  
ATOM     73  H   LEU A 319       2.793  15.827  -8.860  1.00  0.00           H  
ATOM     74  HA  LEU A 319       3.718  15.558 -11.543  1.00  0.00           H  
ATOM     75 1HB  LEU A 319       3.629  13.605  -9.219  1.00  0.00           H  
ATOM     76 2HB  LEU A 319       4.420  13.253 -10.759  1.00  0.00           H  
ATOM     77  HG  LEU A 319       5.202  15.648  -9.081  1.00  0.00           H  
ATOM     78 1HD1 LEU A 319       6.982  14.249  -8.132  1.00  0.00           H  
ATOM     79 2HD1 LEU A 319       5.367  13.661  -7.671  1.00  0.00           H  
ATOM     80 3HD1 LEU A 319       6.292  12.823  -8.939  1.00  0.00           H  
ATOM     81 1HD2 LEU A 319       7.307  15.380 -10.350  1.00  0.00           H  
ATOM     82 2HD2 LEU A 319       6.622  13.969 -11.189  1.00  0.00           H  
ATOM     83 3HD2 LEU A 319       5.920  15.584 -11.446  1.00  0.00           H  
ATOM     84  N   LYS A 320       1.052  13.807 -10.727  1.00  0.00           N  
ATOM     85  CA  LYS A 320      -0.071  13.104 -11.334  1.00  0.00           C  
ATOM     86  C   LYS A 320      -0.783  13.997 -12.348  1.00  0.00           C  
ATOM     87  O   LYS A 320      -1.153  13.547 -13.433  1.00  0.00           O  
ATOM     88  CB  LYS A 320      -1.053  12.632 -10.259  1.00  0.00           C  
ATOM     89  CG  LYS A 320      -2.238  11.839 -10.794  1.00  0.00           C  
ATOM     90  CD  LYS A 320      -3.122  11.336  -9.663  1.00  0.00           C  
ATOM     91  CE  LYS A 320      -4.319  10.563 -10.197  1.00  0.00           C  
ATOM     92  NZ  LYS A 320      -5.193  10.064  -9.101  1.00  0.00           N1+
ATOM     93  H   LYS A 320       1.036  13.994  -9.735  1.00  0.00           H  
ATOM     94  HA  LYS A 320       0.312  12.231 -11.863  1.00  0.00           H  
ATOM     95 1HB  LYS A 320      -0.528  12.004  -9.538  1.00  0.00           H  
ATOM     96 2HB  LYS A 320      -1.443  13.495  -9.720  1.00  0.00           H  
ATOM     97 1HG  LYS A 320      -2.831  12.474 -11.454  1.00  0.00           H  
ATOM     98 2HG  LYS A 320      -1.876  10.987 -11.368  1.00  0.00           H  
ATOM     99 1HD  LYS A 320      -2.540  10.683  -9.010  1.00  0.00           H  
ATOM    100 2HD  LYS A 320      -3.479  12.182  -9.077  1.00  0.00           H  
ATOM    101 1HE  LYS A 320      -4.907  11.208 -10.849  1.00  0.00           H  
ATOM    102 2HE  LYS A 320      -3.971   9.713 -10.783  1.00  0.00           H  
ATOM    103 1HZ  LYS A 320      -5.973   9.559  -9.496  1.00  0.00           H  
ATOM    104 2HZ  LYS A 320      -4.662   9.449  -8.501  1.00  0.00           H  
ATOM    105 3HZ  LYS A 320      -5.536  10.846  -8.562  1.00  0.00           H  
ATOM    106  N   LEU A 321      -0.984  15.271 -12.004  1.00  0.00           N  
ATOM    107  CA  LEU A 321      -1.679  16.183 -12.912  1.00  0.00           C  
ATOM    108  C   LEU A 321      -0.881  16.369 -14.195  1.00  0.00           C  
ATOM    109  O   LEU A 321      -1.450  16.471 -15.283  1.00  0.00           O  
ATOM    110  CB  LEU A 321      -1.905  17.542 -12.238  1.00  0.00           C  
ATOM    111  CG  LEU A 321      -2.895  17.549 -11.067  1.00  0.00           C  
ATOM    112  CD1 LEU A 321      -2.834  18.894 -10.355  1.00  0.00           C  
ATOM    113  CD2 LEU A 321      -4.297  17.268 -11.586  1.00  0.00           C  
ATOM    114  H   LEU A 321      -0.657  15.617 -11.113  1.00  0.00           H  
ATOM    115  HA  LEU A 321      -2.648  15.751 -13.161  1.00  0.00           H  
ATOM    116 1HB  LEU A 321      -0.948  17.908 -11.865  1.00  0.00           H  
ATOM    117 2HB  LEU A 321      -2.272  18.245 -12.986  1.00  0.00           H  
ATOM    118  HG  LEU A 321      -2.614  16.779 -10.348  1.00  0.00           H  
ATOM    119 1HD1 LEU A 321      -3.538  18.898  -9.524  1.00  0.00           H  
ATOM    120 2HD1 LEU A 321      -1.825  19.060  -9.977  1.00  0.00           H  
ATOM    121 3HD1 LEU A 321      -3.095  19.687 -11.056  1.00  0.00           H  
ATOM    122 1HD2 LEU A 321      -5.002  17.272 -10.754  1.00  0.00           H  
ATOM    123 2HD2 LEU A 321      -4.581  18.038 -12.305  1.00  0.00           H  
ATOM    124 3HD2 LEU A 321      -4.317  16.293 -12.074  1.00  0.00           H  
ATOM    125  N   LEU A 322       0.441  16.413 -14.066  1.00  0.00           N  
ATOM    126  CA  LEU A 322       1.314  16.546 -15.221  1.00  0.00           C  
ATOM    127  C   LEU A 322       1.189  15.347 -16.162  1.00  0.00           C  
ATOM    128  O   LEU A 322       1.193  15.502 -17.384  1.00  0.00           O  
ATOM    129  CB  LEU A 322       2.770  16.696 -14.761  1.00  0.00           C  
ATOM    130  CG  LEU A 322       3.121  18.027 -14.085  1.00  0.00           C  
ATOM    131  CD1 LEU A 322       4.533  17.954 -13.518  1.00  0.00           C  
ATOM    132  CD2 LEU A 322       2.995  19.158 -15.094  1.00  0.00           C  
ATOM    133  H   LEU A 322       0.849  16.353 -13.144  1.00  0.00           H  
ATOM    134  HA  LEU A 322       1.028  17.443 -15.770  1.00  0.00           H  
ATOM    135 1HB  LEU A 322       2.995  15.897 -14.056  1.00  0.00           H  
ATOM    136 2HB  LEU A 322       3.422  16.583 -15.627  1.00  0.00           H  
ATOM    137  HG  LEU A 322       2.438  18.205 -13.254  1.00  0.00           H  
ATOM    138 1HD1 LEU A 322       4.781  18.899 -13.037  1.00  0.00           H  
ATOM    139 2HD1 LEU A 322       4.589  17.149 -12.784  1.00  0.00           H  
ATOM    140 3HD1 LEU A 322       5.239  17.760 -14.325  1.00  0.00           H  
ATOM    141 1HD2 LEU A 322       3.244  20.105 -14.612  1.00  0.00           H  
ATOM    142 2HD2 LEU A 322       3.679  18.983 -15.924  1.00  0.00           H  
ATOM    143 3HD2 LEU A 322       1.973  19.200 -15.469  1.00  0.00           H  
ATOM    144  N   GLU A 323       1.077  14.138 -15.606  1.00  0.00           N  
ATOM    145  CA  GLU A 323       0.897  12.960 -16.455  1.00  0.00           C  
ATOM    146  C   GLU A 323      -0.422  13.030 -17.212  1.00  0.00           C  
ATOM    147  O   GLU A 323      -0.501  12.647 -18.379  1.00  0.00           O  
ATOM    148  CB  GLU A 323       0.948  11.681 -15.617  1.00  0.00           C  
ATOM    149  CG  GLU A 323       2.326  11.348 -15.062  1.00  0.00           C  
ATOM    150  CD  GLU A 323       2.324  10.125 -14.189  1.00  0.00           C  
ATOM    151  OE1 GLU A 323       1.264   9.614 -13.915  1.00  0.00           O  
ATOM    152  OE2 GLU A 323       3.385   9.700 -13.793  1.00  0.00           O1-
ATOM    153  H   GLU A 323       1.115  14.022 -14.604  1.00  0.00           H  
ATOM    154  HA  GLU A 323       1.707  12.932 -17.186  1.00  0.00           H  
ATOM    155 1HB  GLU A 323       0.261  11.770 -14.776  1.00  0.00           H  
ATOM    156 2HB  GLU A 323       0.618  10.836 -16.221  1.00  0.00           H  
ATOM    157 1HG  GLU A 323       3.012  11.186 -15.893  1.00  0.00           H  
ATOM    158 2HG  GLU A 323       2.690  12.199 -14.487  1.00  0.00           H  
ATOM    159  N   LEU A 324      -1.466  13.520 -16.544  1.00  0.00           N  
ATOM    160  CA  LEU A 324      -2.777  13.643 -17.171  1.00  0.00           C  
ATOM    161  C   LEU A 324      -2.751  14.621 -18.336  1.00  0.00           C  
ATOM    162  O   LEU A 324      -3.407  14.404 -19.356  1.00  0.00           O  
ATOM    163  CB  LEU A 324      -3.815  14.101 -16.139  1.00  0.00           C  
ATOM    164  CG  LEU A 324      -4.152  13.087 -15.038  1.00  0.00           C  
ATOM    165  CD1 LEU A 324      -5.021  13.754 -13.981  1.00  0.00           C  
ATOM    166  CD2 LEU A 324      -4.860  11.888 -15.652  1.00  0.00           C  
ATOM    167  H   LEU A 324      -1.351  13.813 -15.583  1.00  0.00           H  
ATOM    168  HA  LEU A 324      -3.070  12.667 -17.553  1.00  0.00           H  
ATOM    169 1HB  LEU A 324      -3.449  15.005 -15.656  1.00  0.00           H  
ATOM    170 2HB  LEU A 324      -4.741  14.343 -16.661  1.00  0.00           H  
ATOM    171  HG  LEU A 324      -3.232  12.757 -14.554  1.00  0.00           H  
ATOM    172 1HD1 LEU A 324      -5.260  13.033 -13.198  1.00  0.00           H  
ATOM    173 2HD1 LEU A 324      -4.483  14.596 -13.545  1.00  0.00           H  
ATOM    174 3HD1 LEU A 324      -5.943  14.110 -14.440  1.00  0.00           H  
ATOM    175 1HD2 LEU A 324      -5.098  11.167 -14.870  1.00  0.00           H  
ATOM    176 2HD2 LEU A 324      -5.780  12.216 -16.135  1.00  0.00           H  
ATOM    177 3HD2 LEU A 324      -4.209  11.420 -16.391  1.00  0.00           H  
ATOM    178  N   LEU A 325      -1.992  15.705 -18.195  1.00  0.00           N  
ATOM    179  CA  LEU A 325      -1.879  16.690 -19.266  1.00  0.00           C  
ATOM    180  C   LEU A 325      -1.249  16.077 -20.512  1.00  0.00           C  
ATOM    181  O   LEU A 325      -1.657  16.374 -21.634  1.00  0.00           O  
ATOM    182  CB  LEU A 325      -1.042  17.888 -18.797  1.00  0.00           C  
ATOM    183  CG  LEU A 325      -1.718  18.814 -17.780  1.00  0.00           C  
ATOM    184  CD1 LEU A 325      -0.697  19.807 -17.240  1.00  0.00           C  
ATOM    185  CD2 LEU A 325      -2.883  19.533 -18.442  1.00  0.00           C  
ATOM    186  H   LEU A 325      -1.483  15.853 -17.336  1.00  0.00           H  
ATOM    187  HA  LEU A 325      -2.878  17.040 -19.521  1.00  0.00           H  
ATOM    188 1HB  LEU A 325      -0.123  17.515 -18.348  1.00  0.00           H  
ATOM    189 2HB  LEU A 325      -0.778  18.488 -19.668  1.00  0.00           H  
ATOM    190  HG  LEU A 325      -2.085  18.225 -16.939  1.00  0.00           H  
ATOM    191 1HD1 LEU A 325      -1.177  20.466 -16.516  1.00  0.00           H  
ATOM    192 2HD1 LEU A 325       0.115  19.267 -16.754  1.00  0.00           H  
ATOM    193 3HD1 LEU A 325      -0.299  20.402 -18.061  1.00  0.00           H  
ATOM    194 1HD2 LEU A 325      -3.364  20.191 -17.717  1.00  0.00           H  
ATOM    195 2HD2 LEU A 325      -2.517  20.124 -19.281  1.00  0.00           H  
ATOM    196 3HD2 LEU A 325      -3.605  18.801 -18.802  1.00  0.00           H  
ATOM    197  N   VAL A 326      -0.251  15.220 -20.314  1.00  0.00           N  
ATOM    198  CA  VAL A 326       0.393  14.550 -21.435  1.00  0.00           C  
ATOM    199  C   VAL A 326      -0.576  13.602 -22.132  1.00  0.00           C  
ATOM    200  O   VAL A 326      -0.626  13.541 -23.361  1.00  0.00           O  
ATOM    201  CB  VAL A 326       1.624  13.761 -20.952  1.00  0.00           C  
ATOM    202  CG1 VAL A 326       2.194  12.919 -22.084  1.00  0.00           C  
ATOM    203  CG2 VAL A 326       2.674  14.720 -20.412  1.00  0.00           C  
ATOM    204  H   VAL A 326       0.069  15.026 -19.377  1.00  0.00           H  
ATOM    205  HA  VAL A 326       0.719  15.306 -22.150  1.00  0.00           H  
ATOM    206  HB  VAL A 326       1.318  13.074 -20.164  1.00  0.00           H  
ATOM    207 1HG1 VAL A 326       3.064  12.368 -21.725  1.00  0.00           H  
ATOM    208 2HG1 VAL A 326       1.438  12.215 -22.431  1.00  0.00           H  
ATOM    209 3HG1 VAL A 326       2.492  13.569 -22.907  1.00  0.00           H  
ATOM    210 1HG2 VAL A 326       3.542  14.156 -20.072  1.00  0.00           H  
ATOM    211 2HG2 VAL A 326       2.976  15.411 -21.200  1.00  0.00           H  
ATOM    212 3HG2 VAL A 326       2.257  15.284 -19.577  1.00  0.00           H  
ATOM    213  N   GLU A 327      -1.353  12.856 -21.346  1.00  0.00           N  
ATOM    214  CA  GLU A 327      -2.314  11.917 -21.906  1.00  0.00           C  
ATOM    215  C   GLU A 327      -3.394  12.645 -22.707  1.00  0.00           C  
ATOM    216  O   GLU A 327      -3.833  12.167 -23.753  1.00  0.00           O  
ATOM    217  CB  GLU A 327      -2.959  11.089 -20.791  1.00  0.00           C  
ATOM    218  CG  GLU A 327      -4.012  10.100 -21.271  1.00  0.00           C  
ATOM    219  CD  GLU A 327      -3.441   9.014 -22.139  1.00  0.00           C  
ATOM    220  OE1 GLU A 327      -2.265   9.051 -22.411  1.00  0.00           O  
ATOM    221  OE2 GLU A 327      -4.182   8.143 -22.529  1.00  0.00           O1-
ATOM    222  H   GLU A 327      -1.275  12.943 -20.343  1.00  0.00           H  
ATOM    223  HA  GLU A 327      -1.786  11.243 -22.581  1.00  0.00           H  
ATOM    224 1HB  GLU A 327      -2.188  10.527 -20.264  1.00  0.00           H  
ATOM    225 2HB  GLU A 327      -3.430  11.755 -20.069  1.00  0.00           H  
ATOM    226 1HG  GLU A 327      -4.489   9.645 -20.404  1.00  0.00           H  
ATOM    227 2HG  GLU A 327      -4.775  10.641 -21.829  1.00  0.00           H  
ATOM    228  N   GLN A 328      -3.835  13.818 -22.217  1.00  0.00           N  
ATOM    229  CA  GLN A 328      -4.793  14.606 -22.986  1.00  0.00           C  
ATOM    230  C   GLN A 328      -4.180  15.092 -24.279  1.00  0.00           C  
ATOM    231  O   GLN A 328      -4.829  15.086 -25.326  1.00  0.00           O  
ATOM    232  CB  GLN A 328      -5.294  15.800 -22.169  1.00  0.00           C  
ATOM    233  CG  GLN A 328      -6.182  15.422 -20.996  1.00  0.00           C  
ATOM    234  CD  GLN A 328      -6.544  16.619 -20.136  1.00  0.00           C  
ATOM    235  NE2 GLN A 328      -7.310  16.375 -19.079  1.00  0.00           N  
ATOM    236  OE1 GLN A 328      -6.140  17.749 -20.419  1.00  0.00           O  
ATOM    237  H   GLN A 328      -3.515  14.167 -21.325  1.00  0.00           H  
ATOM    238  HA  GLN A 328      -5.643  13.971 -23.233  1.00  0.00           H  
ATOM    239 1HB  GLN A 328      -4.443  16.359 -21.781  1.00  0.00           H  
ATOM    240 2HB  GLN A 328      -5.859  16.472 -22.816  1.00  0.00           H  
ATOM    241 1HG  GLN A 328      -7.103  14.984 -21.377  1.00  0.00           H  
ATOM    242 2HG  GLN A 328      -5.654  14.700 -20.373  1.00  0.00           H  
ATOM    243 1HE2 GLN A 328      -7.582  17.125 -18.474  1.00  0.00           H  
ATOM    244 2HE2 GLN A 328      -7.616  15.443 -18.886  1.00  0.00           H  
ATOM    245  N   ALA A 329      -2.919  15.519 -24.219  1.00  0.00           N  
ATOM    246  CA  ALA A 329      -2.231  15.986 -25.413  1.00  0.00           C  
ATOM    247  C   ALA A 329      -2.170  14.872 -26.446  1.00  0.00           C  
ATOM    248  O   ALA A 329      -2.321  15.115 -27.644  1.00  0.00           O  
ATOM    249  CB  ALA A 329      -0.832  16.477 -25.069  1.00  0.00           C  
ATOM    250  H   ALA A 329      -2.429  15.520 -23.337  1.00  0.00           H  
ATOM    251  HA  ALA A 329      -2.803  16.814 -25.831  1.00  0.00           H  
ATOM    252 1HB  ALA A 329      -0.331  16.813 -25.978  1.00  0.00           H  
ATOM    253 2HB  ALA A 329      -0.900  17.307 -24.365  1.00  0.00           H  
ATOM    254 3HB  ALA A 329      -0.262  15.666 -24.620  1.00  0.00           H  
ATOM    255  N   ARG A 330      -1.947  13.645 -25.985  1.00  0.00           N  
ATOM    256  CA  ARG A 330      -1.861  12.497 -26.880  1.00  0.00           C  
ATOM    257  C   ARG A 330      -3.180  12.238 -27.594  1.00  0.00           C  
ATOM    258  O   ARG A 330      -3.212  12.055 -28.810  1.00  0.00           O  
ATOM    259  CB  ARG A 330      -1.457  11.250 -26.107  1.00  0.00           C  
ATOM    260  CG  ARG A 330      -1.125  10.044 -26.971  1.00  0.00           C  
ATOM    261  CD  ARG A 330      -0.792   8.853 -26.146  1.00  0.00           C  
ATOM    262  NE  ARG A 330      -1.943   8.370 -25.400  1.00  0.00           N  
ATOM    263  CZ  ARG A 330      -2.941   7.634 -25.925  1.00  0.00           C  
ATOM    264  NH1 ARG A 330      -2.915   7.305 -27.198  1.00  0.00           N1+
ATOM    265  NH2 ARG A 330      -3.946   7.243 -25.162  1.00  0.00           N  
ATOM    266  H   ARG A 330      -1.835  13.502 -24.991  1.00  0.00           H  
ATOM    267  HA  ARG A 330      -1.100  12.702 -27.633  1.00  0.00           H  
ATOM    268 1HB  ARG A 330      -0.583  11.468 -25.496  1.00  0.00           H  
ATOM    269 2HB  ARG A 330      -2.264  10.962 -25.434  1.00  0.00           H  
ATOM    270 1HG  ARG A 330      -1.983   9.797 -27.597  1.00  0.00           H  
ATOM    271 2HG  ARG A 330      -0.267  10.273 -27.604  1.00  0.00           H  
ATOM    272 1HD  ARG A 330      -0.443   8.049 -26.794  1.00  0.00           H  
ATOM    273 2HD  ARG A 330      -0.008   9.112 -25.435  1.00  0.00           H  
ATOM    274  HE  ARG A 330      -1.997   8.604 -24.418  1.00  0.00           H  
ATOM    275 1HH1 ARG A 330      -2.147   7.603 -27.782  1.00  0.00           H  
ATOM    276 2HH1 ARG A 330      -3.663   6.752 -27.591  1.00  0.00           H  
ATOM    277 1HH2 ARG A 330      -3.965   7.497 -24.183  1.00  0.00           H  
ATOM    278 2HH2 ARG A 330      -4.693   6.692 -25.555  1.00  0.00           H  
ATOM    279  N   VAL A 331      -4.275  12.223 -26.837  1.00  0.00           N  
ATOM    280  CA  VAL A 331      -5.580  11.937 -27.418  1.00  0.00           C  
ATOM    281  C   VAL A 331      -6.015  13.038 -28.377  1.00  0.00           C  
ATOM    282  O   VAL A 331      -6.521  12.762 -29.466  1.00  0.00           O  
ATOM    283  CB  VAL A 331      -6.636  11.782 -26.308  1.00  0.00           C  
ATOM    284  CG1 VAL A 331      -8.029  11.667 -26.909  1.00  0.00           C  
ATOM    285  CG2 VAL A 331      -6.316  10.563 -25.455  1.00  0.00           C  
ATOM    286  H   VAL A 331      -4.208  12.411 -25.846  1.00  0.00           H  
ATOM    287  HA  VAL A 331      -5.514  10.999 -27.972  1.00  0.00           H  
ATOM    288  HB  VAL A 331      -6.628  12.676 -25.684  1.00  0.00           H  
ATOM    289 1HG1 VAL A 331      -8.763  11.558 -26.111  1.00  0.00           H  
ATOM    290 2HG1 VAL A 331      -8.251  12.565 -27.486  1.00  0.00           H  
ATOM    291 3HG1 VAL A 331      -8.073  10.796 -27.562  1.00  0.00           H  
ATOM    292 1HG2 VAL A 331      -7.066  10.461 -24.671  1.00  0.00           H  
ATOM    293 2HG2 VAL A 331      -6.318   9.671 -26.080  1.00  0.00           H  
ATOM    294 3HG2 VAL A 331      -5.332  10.686 -25.001  1.00  0.00           H  
ATOM    295  N   SER A 332      -5.819  14.287 -27.972  1.00  0.00           N  
ATOM    296  CA  SER A 332      -6.144  15.407 -28.838  1.00  0.00           C  
ATOM    297  C   SER A 332      -5.225  15.427 -30.058  1.00  0.00           C  
ATOM    298  O   SER A 332      -5.641  15.803 -31.153  1.00  0.00           O  
ATOM    299  CB  SER A 332      -6.026  16.711 -28.073  1.00  0.00           C  
ATOM    300  OG  SER A 332      -7.063  16.842 -27.140  1.00  0.00           O  
ATOM    301  H   SER A 332      -5.439  14.470 -27.054  1.00  0.00           H  
ATOM    302  HA  SER A 332      -7.173  15.292 -29.179  1.00  0.00           H  
ATOM    303 1HB  SER A 332      -5.066  16.746 -27.560  1.00  0.00           H  
ATOM    304 2HB  SER A 332      -6.055  17.546 -28.772  1.00  0.00           H  
ATOM    305  HG  SER A 332      -6.919  17.682 -26.699  1.00  0.00           H  
ATOM    306  N   ALA A 333      -3.966  15.023 -29.879  1.00  0.00           N  
ATOM    307  CA  ALA A 333      -3.036  14.943 -30.996  1.00  0.00           C  
ATOM    308  C   ALA A 333      -3.504  13.915 -32.022  1.00  0.00           C  
ATOM    309  O   ALA A 333      -3.336  14.105 -33.226  1.00  0.00           O  
ATOM    310  CB  ALA A 333      -1.638  14.602 -30.500  1.00  0.00           C  
ATOM    311  H   ALA A 333      -3.648  14.768 -28.954  1.00  0.00           H  
ATOM    312  HA  ALA A 333      -3.009  15.917 -31.485  1.00  0.00           H  
ATOM    313 1HB  ALA A 333      -0.955  14.546 -31.347  1.00  0.00           H  
ATOM    314 2HB  ALA A 333      -1.299  15.375 -29.810  1.00  0.00           H  
ATOM    315 3HB  ALA A 333      -1.660  13.642 -29.987  1.00  0.00           H  
ATOM    316  N   GLU A 334      -4.096  12.810 -31.560  1.00  0.00           N  
ATOM    317  CA  GLU A 334      -4.564  11.788 -32.493  1.00  0.00           C  
ATOM    318  C   GLU A 334      -5.675  12.351 -33.364  1.00  0.00           C  
ATOM    319  O   GLU A 334      -5.703  12.126 -34.574  1.00  0.00           O  
ATOM    320  CB  GLU A 334      -5.061  10.551 -31.742  1.00  0.00           C  
ATOM    321  CG  GLU A 334      -3.957   9.700 -31.130  1.00  0.00           C  
ATOM    322  CD  GLU A 334      -4.485   8.548 -30.323  1.00  0.00           C  
ATOM    323  OE1 GLU A 334      -5.676   8.475 -30.133  1.00  0.00           O  
ATOM    324  OE2 GLU A 334      -3.697   7.738 -29.895  1.00  0.00           O1-
ATOM    325  H   GLU A 334      -4.228  12.667 -30.568  1.00  0.00           H  
ATOM    326  HA  GLU A 334      -3.731  11.496 -33.134  1.00  0.00           H  
ATOM    327 1HB  GLU A 334      -5.732  10.857 -30.939  1.00  0.00           H  
ATOM    328 2HB  GLU A 334      -5.632   9.918 -32.422  1.00  0.00           H  
ATOM    329 1HG  GLU A 334      -3.328   9.310 -31.930  1.00  0.00           H  
ATOM    330 2HG  GLU A 334      -3.339  10.331 -30.493  1.00  0.00           H  
ATOM    331  N   PHE A 335      -6.590  13.082 -32.738  1.00  0.00           N  
ATOM    332  CA  PHE A 335      -7.656  13.750 -33.463  1.00  0.00           C  
ATOM    333  C   PHE A 335      -7.102  14.725 -34.477  1.00  0.00           C  
ATOM    334  O   PHE A 335      -7.443  14.668 -35.658  1.00  0.00           O  
ATOM    335  CB  PHE A 335      -8.582  14.487 -32.495  1.00  0.00           C  
ATOM    336  CG  PHE A 335      -9.654  15.291 -33.175  1.00  0.00           C  
ATOM    337  CD1 PHE A 335     -10.920  14.760 -33.370  1.00  0.00           C  
ATOM    338  CD2 PHE A 335      -9.399  16.578 -33.622  1.00  0.00           C  
ATOM    339  CE1 PHE A 335     -11.907  15.498 -33.996  1.00  0.00           C  
ATOM    340  CE2 PHE A 335     -10.383  17.319 -34.247  1.00  0.00           C  
ATOM    341  CZ  PHE A 335     -11.639  16.777 -34.434  1.00  0.00           C  
ATOM    342  H   PHE A 335      -6.543  13.178 -31.734  1.00  0.00           H  
ATOM    343  HA  PHE A 335      -8.236  12.996 -33.996  1.00  0.00           H  
ATOM    344 1HB  PHE A 335      -9.064  13.769 -31.834  1.00  0.00           H  
ATOM    345 2HB  PHE A 335      -7.995  15.163 -31.873  1.00  0.00           H  
ATOM    346  HD1 PHE A 335     -11.132  13.748 -33.023  1.00  0.00           H  
ATOM    347  HD2 PHE A 335      -8.406  17.006 -33.474  1.00  0.00           H  
ATOM    348  HE1 PHE A 335     -12.897  15.068 -34.143  1.00  0.00           H  
ATOM    349  HE2 PHE A 335     -10.170  18.330 -34.593  1.00  0.00           H  
ATOM    350  HZ  PHE A 335     -12.416  17.359 -34.929  1.00  0.00           H  
ATOM    351  N   ALA A 336      -6.243  15.620 -34.004  1.00  0.00           N  
ATOM    352  CA  ALA A 336      -5.750  16.710 -34.819  1.00  0.00           C  
ATOM    353  C   ALA A 336      -4.949  16.207 -36.007  1.00  0.00           C  
ATOM    354  O   ALA A 336      -5.057  16.740 -37.111  1.00  0.00           O  
ATOM    355  CB  ALA A 336      -4.905  17.654 -33.975  1.00  0.00           C  
ATOM    356  H   ALA A 336      -5.926  15.538 -33.048  1.00  0.00           H  
ATOM    357  HA  ALA A 336      -6.608  17.257 -35.208  1.00  0.00           H  
ATOM    358 1HB  ALA A 336      -4.545  18.474 -34.598  1.00  0.00           H  
ATOM    359 2HB  ALA A 336      -5.509  18.054 -33.161  1.00  0.00           H  
ATOM    360 3HB  ALA A 336      -4.056  17.111 -33.564  1.00  0.00           H  
ATOM    361  N   ARG A 337      -4.141  15.173 -35.787  1.00  0.00           N  
ATOM    362  CA  ARG A 337      -3.293  14.640 -36.844  1.00  0.00           C  
ATOM    363  C   ARG A 337      -4.113  13.970 -37.944  1.00  0.00           C  
ATOM    364  O   ARG A 337      -3.737  13.999 -39.115  1.00  0.00           O  
ATOM    365  CB  ARG A 337      -2.304  13.635 -36.272  1.00  0.00           C  
ATOM    366  CG  ARG A 337      -1.158  14.245 -35.479  1.00  0.00           C  
ATOM    367  CD  ARG A 337      -0.300  13.202 -34.863  1.00  0.00           C  
ATOM    368  NE  ARG A 337      -0.948  12.567 -33.727  1.00  0.00           N  
ATOM    369  CZ  ARG A 337      -0.471  11.487 -33.078  1.00  0.00           C  
ATOM    370  NH1 ARG A 337       0.658  10.935 -33.464  1.00  0.00           N1+
ATOM    371  NH2 ARG A 337      -1.136  10.984 -32.054  1.00  0.00           N  
ATOM    372  H   ARG A 337      -4.112  14.748 -34.872  1.00  0.00           H  
ATOM    373  HA  ARG A 337      -2.735  15.464 -37.288  1.00  0.00           H  
ATOM    374 1HB  ARG A 337      -2.827  12.943 -35.615  1.00  0.00           H  
ATOM    375 2HB  ARG A 337      -1.869  13.051 -37.083  1.00  0.00           H  
ATOM    376 1HG  ARG A 337      -0.540  14.851 -36.142  1.00  0.00           H  
ATOM    377 2HG  ARG A 337      -1.561  14.872 -34.683  1.00  0.00           H  
ATOM    378 1HD  ARG A 337      -0.076  12.432 -35.601  1.00  0.00           H  
ATOM    379 2HD  ARG A 337       0.629  13.653 -34.517  1.00  0.00           H  
ATOM    380  HE  ARG A 337      -1.819  12.965 -33.401  1.00  0.00           H  
ATOM    381 1HH1 ARG A 337       1.167  11.320 -34.247  1.00  0.00           H  
ATOM    382 2HH1 ARG A 337       1.015  10.124 -32.978  1.00  0.00           H  
ATOM    383 1HH2 ARG A 337      -2.005  11.408 -31.757  1.00  0.00           H  
ATOM    384 2HH2 ARG A 337      -0.779  10.175 -31.568  1.00  0.00           H  
ATOM    385  N   ARG A 338      -5.239  13.363 -37.574  1.00  0.00           N  
ATOM    386  CA  ARG A 338      -6.098  12.710 -38.551  1.00  0.00           C  
ATOM    387  C   ARG A 338      -7.023  13.699 -39.262  1.00  0.00           C  
ATOM    388  O   ARG A 338      -7.394  13.496 -40.418  1.00  0.00           O  
ATOM    389  CB  ARG A 338      -6.938  11.636 -37.876  1.00  0.00           C  
ATOM    390  CG  ARG A 338      -6.158  10.425 -37.389  1.00  0.00           C  
ATOM    391  CD  ARG A 338      -7.029   9.465 -36.665  1.00  0.00           C  
ATOM    392  NE  ARG A 338      -7.471   9.993 -35.384  1.00  0.00           N  
ATOM    393  CZ  ARG A 338      -8.408   9.421 -34.602  1.00  0.00           C  
ATOM    394  NH1 ARG A 338      -8.991   8.306 -34.984  1.00  0.00           N1+
ATOM    395  NH2 ARG A 338      -8.740   9.981 -33.452  1.00  0.00           N  
ATOM    396  H   ARG A 338      -5.506  13.353 -36.600  1.00  0.00           H  
ATOM    397  HA  ARG A 338      -5.467  12.236 -39.304  1.00  0.00           H  
ATOM    398 1HB  ARG A 338      -7.453  12.063 -37.016  1.00  0.00           H  
ATOM    399 2HB  ARG A 338      -7.701  11.280 -38.570  1.00  0.00           H  
ATOM    400 1HG  ARG A 338      -5.717   9.910 -38.243  1.00  0.00           H  
ATOM    401 2HG  ARG A 338      -5.368  10.749 -36.712  1.00  0.00           H  
ATOM    402 1HD  ARG A 338      -7.912   9.249 -37.267  1.00  0.00           H  
ATOM    403 2HD  ARG A 338      -6.480   8.542 -36.482  1.00  0.00           H  
ATOM    404  HE  ARG A 338      -7.045  10.850 -35.057  1.00  0.00           H  
ATOM    405 1HH1 ARG A 338      -8.736   7.878 -35.862  1.00  0.00           H  
ATOM    406 2HH1 ARG A 338      -9.692   7.877 -34.397  1.00  0.00           H  
ATOM    407 1HH2 ARG A 338      -8.292  10.838 -33.160  1.00  0.00           H  
ATOM    408 2HH2 ARG A 338      -9.442   9.552 -32.867  1.00  0.00           H  
ATOM    409  N   GLN A 339      -7.398  14.777 -38.572  1.00  0.00           N  
ATOM    410  CA  GLN A 339      -8.293  15.779 -39.149  1.00  0.00           C  
ATOM    411  C   GLN A 339      -7.564  16.949 -39.817  1.00  0.00           C  
ATOM    412  O   GLN A 339      -8.147  17.680 -40.618  1.00  0.00           O  
ATOM    413  CB  GLN A 339      -9.231  16.318 -38.065  1.00  0.00           C  
ATOM    414  CG  GLN A 339     -10.153  15.271 -37.464  1.00  0.00           C  
ATOM    415  CD  GLN A 339     -11.077  14.651 -38.496  1.00  0.00           C  
ATOM    416  NE2 GLN A 339     -11.071  13.326 -38.573  1.00  0.00           N  
ATOM    417  OE1 GLN A 339     -11.787  15.357 -39.218  1.00  0.00           O  
ATOM    418  H   GLN A 339      -7.058  14.906 -37.630  1.00  0.00           H  
ATOM    419  HA  GLN A 339      -8.893  15.301 -39.923  1.00  0.00           H  
ATOM    420 1HB  GLN A 339      -8.642  16.751 -37.257  1.00  0.00           H  
ATOM    421 2HB  GLN A 339      -9.850  17.112 -38.481  1.00  0.00           H  
ATOM    422 1HG  GLN A 339      -9.548  14.477 -37.026  1.00  0.00           H  
ATOM    423 2HG  GLN A 339     -10.767  15.740 -36.695  1.00  0.00           H  
ATOM    424 1HE2 GLN A 339     -11.660  12.860 -39.235  1.00  0.00           H  
ATOM    425 2HE2 GLN A 339     -10.480  12.791 -37.969  1.00  0.00           H  
ATOM    426  N   GLY A 340      -6.282  17.146 -39.499  1.00  0.00           N  
ATOM    427  CA  GLY A 340      -5.542  18.283 -40.040  1.00  0.00           C  
ATOM    428  C   GLY A 340      -5.821  19.555 -39.247  1.00  0.00           C  
ATOM    429  O   GLY A 340      -5.774  20.668 -39.778  1.00  0.00           O  
ATOM    430  H   GLY A 340      -5.816  16.523 -38.852  1.00  0.00           H  
ATOM    431 1HA  GLY A 340      -4.475  18.062 -40.015  1.00  0.00           H  
ATOM    432 2HA  GLY A 340      -5.814  18.431 -41.085  1.00  0.00           H  
ATOM    433  N   ASP A 341      -6.125  19.387 -37.967  1.00  0.00           N  
ATOM    434  CA  ASP A 341      -6.468  20.517 -37.117  1.00  0.00           C  
ATOM    435  C   ASP A 341      -5.203  21.172 -36.584  1.00  0.00           C  
ATOM    436  O   ASP A 341      -4.723  20.829 -35.504  1.00  0.00           O  
ATOM    437  CB  ASP A 341      -7.358  20.071 -35.955  1.00  0.00           C  
ATOM    438  CG  ASP A 341      -7.932  21.241 -35.166  1.00  0.00           C  
ATOM    439  OD1 ASP A 341      -7.314  22.279 -35.147  1.00  0.00           O  
ATOM    440  OD2 ASP A 341      -8.983  21.085 -34.591  1.00  0.00           O1-
ATOM    441  H   ASP A 341      -6.118  18.458 -37.571  1.00  0.00           H  
ATOM    442  HA  ASP A 341      -7.016  21.246 -37.716  1.00  0.00           H  
ATOM    443 1HB  ASP A 341      -8.183  19.470 -36.337  1.00  0.00           H  
ATOM    444 2HB  ASP A 341      -6.782  19.442 -35.276  1.00  0.00           H  
ATOM    445  N   GLU A 342      -4.676  22.116 -37.359  1.00  0.00           N  
ATOM    446  CA  GLU A 342      -3.406  22.753 -37.034  1.00  0.00           C  
ATOM    447  C   GLU A 342      -3.482  23.493 -35.705  1.00  0.00           C  
ATOM    448  O   GLU A 342      -2.515  23.520 -34.942  1.00  0.00           O  
ATOM    449  CB  GLU A 342      -2.995  23.721 -38.145  1.00  0.00           C  
ATOM    450  CG  GLU A 342      -2.590  23.047 -39.449  1.00  0.00           C  
ATOM    451  CD  GLU A 342      -2.257  24.030 -40.536  1.00  0.00           C  
ATOM    452  OE1 GLU A 342      -2.447  25.204 -40.329  1.00  0.00           O  
ATOM    453  OE2 GLU A 342      -1.810  23.606 -41.576  1.00  0.00           O1-
ATOM    454  H   GLU A 342      -5.168  22.400 -38.194  1.00  0.00           H  
ATOM    455  HA  GLU A 342      -2.643  21.978 -36.946  1.00  0.00           H  
ATOM    456 1HB  GLU A 342      -3.822  24.398 -38.361  1.00  0.00           H  
ATOM    457 2HB  GLU A 342      -2.154  24.328 -37.807  1.00  0.00           H  
ATOM    458 1HG  GLU A 342      -1.720  22.417 -39.265  1.00  0.00           H  
ATOM    459 2HG  GLU A 342      -3.406  22.407 -39.782  1.00  0.00           H  
ATOM    460  N   LYS A 343      -4.632  24.097 -35.425  1.00  0.00           N  
ATOM    461  CA  LYS A 343      -4.780  24.849 -34.188  1.00  0.00           C  
ATOM    462  C   LYS A 343      -4.669  23.916 -32.991  1.00  0.00           C  
ATOM    463  O   LYS A 343      -4.004  24.233 -32.005  1.00  0.00           O  
ATOM    464  CB  LYS A 343      -6.117  25.592 -34.163  1.00  0.00           C  
ATOM    465  CG  LYS A 343      -6.202  26.767 -35.127  1.00  0.00           C  
ATOM    466  CD  LYS A 343      -7.564  27.442 -35.059  1.00  0.00           C  
ATOM    467  CE  LYS A 343      -7.654  28.610 -36.029  1.00  0.00           C  
ATOM    468  NZ  LYS A 343      -8.994  29.256 -36.000  1.00  0.00           N1+
ATOM    469  H   LYS A 343      -5.413  24.042 -36.063  1.00  0.00           H  
ATOM    470  HA  LYS A 343      -3.974  25.581 -34.129  1.00  0.00           H  
ATOM    471 1HB  LYS A 343      -6.923  24.899 -34.408  1.00  0.00           H  
ATOM    472 2HB  LYS A 343      -6.306  25.969 -33.158  1.00  0.00           H  
ATOM    473 1HG  LYS A 343      -5.431  27.498 -34.879  1.00  0.00           H  
ATOM    474 2HG  LYS A 343      -6.031  26.416 -36.145  1.00  0.00           H  
ATOM    475 1HD  LYS A 343      -8.342  26.717 -35.302  1.00  0.00           H  
ATOM    476 2HD  LYS A 343      -7.737  27.809 -34.046  1.00  0.00           H  
ATOM    477 1HE  LYS A 343      -6.901  29.354 -35.774  1.00  0.00           H  
ATOM    478 2HE  LYS A 343      -7.456  28.258 -37.041  1.00  0.00           H  
ATOM    479 1HZ  LYS A 343      -9.013  30.023 -36.657  1.00  0.00           H  
ATOM    480 2HZ  LYS A 343      -9.700  28.578 -36.254  1.00  0.00           H  
ATOM    481 3HZ  LYS A 343      -9.182  29.603 -35.071  1.00  0.00           H  
ATOM    482  N   MET A 344      -5.322  22.758 -33.072  1.00  0.00           N  
ATOM    483  CA  MET A 344      -5.235  21.794 -31.985  1.00  0.00           C  
ATOM    484  C   MET A 344      -3.832  21.222 -31.857  1.00  0.00           C  
ATOM    485  O   MET A 344      -3.374  20.914 -30.756  1.00  0.00           O  
ATOM    486  CB  MET A 344      -6.249  20.672 -32.195  1.00  0.00           C  
ATOM    487  CG  MET A 344      -6.377  19.711 -31.021  1.00  0.00           C  
ATOM    488  SD  MET A 344      -7.630  18.442 -31.295  1.00  0.00           S  
ATOM    489  CE  MET A 344      -9.126  19.424 -31.228  1.00  0.00           C  
ATOM    490  H   MET A 344      -5.882  22.536 -33.882  1.00  0.00           H  
ATOM    491  HA  MET A 344      -5.465  22.305 -31.051  1.00  0.00           H  
ATOM    492 1HB  MET A 344      -7.232  21.101 -32.384  1.00  0.00           H  
ATOM    493 2HB  MET A 344      -5.972  20.090 -33.074  1.00  0.00           H  
ATOM    494 1HG  MET A 344      -5.421  19.219 -30.848  1.00  0.00           H  
ATOM    495 2HG  MET A 344      -6.642  20.268 -30.122  1.00  0.00           H  
ATOM    496 1HE  MET A 344      -9.991  18.779 -31.381  1.00  0.00           H  
ATOM    497 2HE  MET A 344      -9.200  19.908 -30.254  1.00  0.00           H  
ATOM    498 3HE  MET A 344      -9.097  20.184 -32.010  1.00  0.00           H  
ATOM    499  N   LEU A 345      -3.118  21.064 -32.977  1.00  0.00           N  
ATOM    500  CA  LEU A 345      -1.755  20.542 -32.903  1.00  0.00           C  
ATOM    501  C   LEU A 345      -0.872  21.476 -32.094  1.00  0.00           C  
ATOM    502  O   LEU A 345       0.000  21.030 -31.348  1.00  0.00           O  
ATOM    503  CB  LEU A 345      -1.171  20.362 -34.309  1.00  0.00           C  
ATOM    504  CG  LEU A 345      -1.766  19.215 -35.135  1.00  0.00           C  
ATOM    505  CD1 LEU A 345      -1.201  19.260 -36.549  1.00  0.00           C  
ATOM    506  CD2 LEU A 345      -1.450  17.888 -34.462  1.00  0.00           C  
ATOM    507  H   LEU A 345      -3.506  21.302 -33.879  1.00  0.00           H  
ATOM    508  HA  LEU A 345      -1.784  19.572 -32.408  1.00  0.00           H  
ATOM    509 1HB  LEU A 345      -1.320  21.284 -34.868  1.00  0.00           H  
ATOM    510 2HB  LEU A 345      -0.099  20.185 -34.220  1.00  0.00           H  
ATOM    511  HG  LEU A 345      -2.847  19.339 -35.205  1.00  0.00           H  
ATOM    512 1HD1 LEU A 345      -1.624  18.444 -37.136  1.00  0.00           H  
ATOM    513 2HD1 LEU A 345      -1.458  20.212 -37.013  1.00  0.00           H  
ATOM    514 3HD1 LEU A 345      -0.117  19.155 -36.511  1.00  0.00           H  
ATOM    515 1HD2 LEU A 345      -1.874  17.072 -35.049  1.00  0.00           H  
ATOM    516 2HD2 LEU A 345      -0.370  17.762 -34.394  1.00  0.00           H  
ATOM    517 3HD2 LEU A 345      -1.881  17.876 -33.460  1.00  0.00           H  
ATOM    518  N   GLU A 346      -1.091  22.777 -32.235  1.00  0.00           N  
ATOM    519  CA  GLU A 346      -0.317  23.733 -31.462  1.00  0.00           C  
ATOM    520  C   GLU A 346      -0.695  23.654 -29.985  1.00  0.00           C  
ATOM    521  O   GLU A 346       0.163  23.741 -29.108  1.00  0.00           O  
ATOM    522  CB  GLU A 346      -0.539  25.153 -31.986  1.00  0.00           C  
ATOM    523  CG  GLU A 346       0.334  26.212 -31.327  1.00  0.00           C  
ATOM    524  CD  GLU A 346       1.802  25.996 -31.572  1.00  0.00           C  
ATOM    525  OE1 GLU A 346       2.133  25.304 -32.505  1.00  0.00           O  
ATOM    526  OE2 GLU A 346       2.592  26.524 -30.827  1.00  0.00           O1-
ATOM    527  H   GLU A 346      -1.792  23.117 -32.878  1.00  0.00           H  
ATOM    528  HA  GLU A 346       0.740  23.485 -31.562  1.00  0.00           H  
ATOM    529 1HB  GLU A 346      -0.342  25.180 -33.059  1.00  0.00           H  
ATOM    530 2HB  GLU A 346      -1.580  25.438 -31.839  1.00  0.00           H  
ATOM    531 1HG  GLU A 346       0.053  27.191 -31.713  1.00  0.00           H  
ATOM    532 2HG  GLU A 346       0.145  26.205 -30.254  1.00  0.00           H  
ATOM    533  N   GLU A 347      -1.988  23.487 -29.700  1.00  0.00           N  
ATOM    534  CA  GLU A 347      -2.447  23.390 -28.317  1.00  0.00           C  
ATOM    535  C   GLU A 347      -1.825  22.203 -27.589  1.00  0.00           C  
ATOM    536  O   GLU A 347      -1.422  22.314 -26.431  1.00  0.00           O  
ATOM    537  CB  GLU A 347      -3.973  23.276 -28.274  1.00  0.00           C  
ATOM    538  CG  GLU A 347      -4.709  24.551 -28.658  1.00  0.00           C  
ATOM    539  CD  GLU A 347      -6.202  24.379 -28.688  1.00  0.00           C  
ATOM    540  OE1 GLU A 347      -6.657  23.274 -28.517  1.00  0.00           O  
ATOM    541  OE2 GLU A 347      -6.889  25.355 -28.879  1.00  0.00           O1-
ATOM    542  H   GLU A 347      -2.664  23.426 -30.448  1.00  0.00           H  
ATOM    543  HA  GLU A 347      -2.148  24.296 -27.789  1.00  0.00           H  
ATOM    544 1HB  GLU A 347      -4.298  22.486 -28.950  1.00  0.00           H  
ATOM    545 2HB  GLU A 347      -4.289  22.997 -27.268  1.00  0.00           H  
ATOM    546 1HG  GLU A 347      -4.459  25.333 -27.941  1.00  0.00           H  
ATOM    547 2HG  GLU A 347      -4.366  24.875 -29.640  1.00  0.00           H  
ATOM    548  N   VAL A 348      -1.744  21.057 -28.264  1.00  0.00           N  
ATOM    549  CA  VAL A 348      -1.189  19.861 -27.638  1.00  0.00           C  
ATOM    550  C   VAL A 348       0.329  19.924 -27.548  1.00  0.00           C  
ATOM    551  O   VAL A 348       0.925  19.433 -26.588  1.00  0.00           O  
ATOM    552  CB  VAL A 348      -1.598  18.606 -28.431  1.00  0.00           C  
ATOM    553  CG1 VAL A 348      -3.105  18.408 -28.376  1.00  0.00           C  
ATOM    554  CG2 VAL A 348      -1.123  18.728 -29.872  1.00  0.00           C  
ATOM    555  H   VAL A 348      -2.067  21.007 -29.220  1.00  0.00           H  
ATOM    556  HA  VAL A 348      -1.592  19.782 -26.626  1.00  0.00           H  
ATOM    557  HB  VAL A 348      -1.141  17.731 -27.970  1.00  0.00           H  
ATOM    558 1HG1 VAL A 348      -3.377  17.516 -28.943  1.00  0.00           H  
ATOM    559 2HG1 VAL A 348      -3.418  18.287 -27.338  1.00  0.00           H  
ATOM    560 3HG1 VAL A 348      -3.603  19.276 -28.807  1.00  0.00           H  
ATOM    561 1HG2 VAL A 348      -1.415  17.837 -30.428  1.00  0.00           H  
ATOM    562 2HG2 VAL A 348      -1.576  19.606 -30.331  1.00  0.00           H  
ATOM    563 3HG2 VAL A 348      -0.037  18.827 -29.890  1.00  0.00           H  
ATOM    564  N   ALA A 349       0.971  20.527 -28.547  1.00  0.00           N  
ATOM    565  CA  ALA A 349       2.415  20.688 -28.502  1.00  0.00           C  
ATOM    566  C   ALA A 349       2.799  21.587 -27.336  1.00  0.00           C  
ATOM    567  O   ALA A 349       3.771  21.321 -26.629  1.00  0.00           O  
ATOM    568  CB  ALA A 349       2.935  21.259 -29.813  1.00  0.00           C  
ATOM    569  H   ALA A 349       0.462  20.878 -29.346  1.00  0.00           H  
ATOM    570  HA  ALA A 349       2.861  19.707 -28.343  1.00  0.00           H  
ATOM    571 1HB  ALA A 349       4.016  21.381 -29.754  1.00  0.00           H  
ATOM    572 2HB  ALA A 349       2.691  20.578 -30.629  1.00  0.00           H  
ATOM    573 3HB  ALA A 349       2.470  22.226 -29.999  1.00  0.00           H  
ATOM    574  N   ARG A 350       2.030  22.656 -27.133  1.00  0.00           N  
ATOM    575  CA  ARG A 350       2.304  23.591 -26.052  1.00  0.00           C  
ATOM    576  C   ARG A 350       2.001  22.963 -24.701  1.00  0.00           C  
ATOM    577  O   ARG A 350       2.712  23.199 -23.724  1.00  0.00           O  
ATOM    578  CB  ARG A 350       1.479  24.859 -26.216  1.00  0.00           C  
ATOM    579  CG  ARG A 350       1.915  25.762 -27.361  1.00  0.00           C  
ATOM    580  CD  ARG A 350       1.064  26.976 -27.457  1.00  0.00           C  
ATOM    581  NE  ARG A 350       1.461  27.830 -28.563  1.00  0.00           N  
ATOM    582  CZ  ARG A 350       0.826  28.962 -28.923  1.00  0.00           C  
ATOM    583  NH1 ARG A 350      -0.234  29.361 -28.256  1.00  0.00           N1+
ATOM    584  NH2 ARG A 350       1.266  29.671 -29.947  1.00  0.00           N  
ATOM    585  H   ARG A 350       1.241  22.824 -27.741  1.00  0.00           H  
ATOM    586  HA  ARG A 350       3.361  23.857 -26.085  1.00  0.00           H  
ATOM    587 1HB  ARG A 350       0.436  24.595 -26.384  1.00  0.00           H  
ATOM    588 2HB  ARG A 350       1.525  25.445 -25.298  1.00  0.00           H  
ATOM    589 1HG  ARG A 350       2.946  26.077 -27.203  1.00  0.00           H  
ATOM    590 2HG  ARG A 350       1.842  25.217 -28.302  1.00  0.00           H  
ATOM    591 1HD  ARG A 350       0.026  26.682 -27.608  1.00  0.00           H  
ATOM    592 2HD  ARG A 350       1.147  27.551 -26.535  1.00  0.00           H  
ATOM    593  HE  ARG A 350       2.273  27.556 -29.101  1.00  0.00           H  
ATOM    594 1HH1 ARG A 350      -0.572  28.819 -27.473  1.00  0.00           H  
ATOM    595 2HH1 ARG A 350      -0.711  30.209 -28.525  1.00  0.00           H  
ATOM    596 1HH2 ARG A 350       2.082  29.365 -30.460  1.00  0.00           H  
ATOM    597 2HH2 ARG A 350       0.790  30.519 -30.216  1.00  0.00           H  
ATOM    598  N   LYS A 351       0.946  22.160 -24.636  1.00  0.00           N  
ATOM    599  CA  LYS A 351       0.574  21.516 -23.389  1.00  0.00           C  
ATOM    600  C   LYS A 351       1.677  20.576 -22.917  1.00  0.00           C  
ATOM    601  O   LYS A 351       2.078  20.608 -21.754  1.00  0.00           O  
ATOM    602  CB  LYS A 351      -0.742  20.754 -23.550  1.00  0.00           C  
ATOM    603  CG  LYS A 351      -1.291  20.166 -22.257  1.00  0.00           C  
ATOM    604  CD  LYS A 351      -2.649  19.517 -22.479  1.00  0.00           C  
ATOM    605  CE  LYS A 351      -3.734  20.560 -22.697  1.00  0.00           C  
ATOM    606  NZ  LYS A 351      -5.092  19.953 -22.733  1.00  0.00           N1+
ATOM    607  H   LYS A 351       0.390  21.989 -25.462  1.00  0.00           H  
ATOM    608  HA  LYS A 351       0.440  22.287 -22.629  1.00  0.00           H  
ATOM    609 1HB  LYS A 351      -1.500  21.421 -23.962  1.00  0.00           H  
ATOM    610 2HB  LYS A 351      -0.605  19.937 -24.258  1.00  0.00           H  
ATOM    611 1HG  LYS A 351      -0.597  19.417 -21.875  1.00  0.00           H  
ATOM    612 2HG  LYS A 351      -1.392  20.955 -21.513  1.00  0.00           H  
ATOM    613 1HD  LYS A 351      -2.602  18.864 -23.352  1.00  0.00           H  
ATOM    614 2HD  LYS A 351      -2.909  18.913 -21.609  1.00  0.00           H  
ATOM    615 1HE  LYS A 351      -3.699  21.295 -21.894  1.00  0.00           H  
ATOM    616 2HE  LYS A 351      -3.556  21.078 -23.640  1.00  0.00           H  
ATOM    617 1HZ  LYS A 351      -5.781  20.676 -22.881  1.00  0.00           H  
ATOM    618 2HZ  LYS A 351      -5.142  19.282 -23.488  1.00  0.00           H  
ATOM    619 3HZ  LYS A 351      -5.276  19.486 -21.857  1.00  0.00           H  
ATOM    620  N   ALA A 352       2.173  19.730 -23.819  1.00  0.00           N  
ATOM    621  CA  ALA A 352       3.205  18.768 -23.451  1.00  0.00           C  
ATOM    622  C   ALA A 352       4.513  19.481 -23.092  1.00  0.00           C  
ATOM    623  O   ALA A 352       5.231  19.061 -22.184  1.00  0.00           O  
ATOM    624  CB  ALA A 352       3.431  17.776 -24.584  1.00  0.00           C  
ATOM    625  H   ALA A 352       1.836  19.751 -24.771  1.00  0.00           H  
ATOM    626  HA  ALA A 352       2.864  18.226 -22.570  1.00  0.00           H  
ATOM    627 1HB  ALA A 352       4.204  17.064 -24.294  1.00  0.00           H  
ATOM    628 2HB  ALA A 352       2.504  17.242 -24.789  1.00  0.00           H  
ATOM    629 3HB  ALA A 352       3.748  18.311 -25.477  1.00  0.00           H  
ATOM    630  N   GLU A 353       4.827  20.565 -23.803  1.00  0.00           N  
ATOM    631  CA  GLU A 353       6.037  21.328 -23.514  1.00  0.00           C  
ATOM    632  C   GLU A 353       5.967  22.003 -22.146  1.00  0.00           C  
ATOM    633  O   GLU A 353       6.956  22.051 -21.415  1.00  0.00           O  
ATOM    634  CB  GLU A 353       6.269  22.382 -24.600  1.00  0.00           C  
ATOM    635  CG  GLU A 353       7.622  23.074 -24.526  1.00  0.00           C  
ATOM    636  CD  GLU A 353       7.867  24.006 -25.680  1.00  0.00           C  
ATOM    637  OE1 GLU A 353       7.021  24.094 -26.537  1.00  0.00           O  
ATOM    638  OE2 GLU A 353       8.902  24.630 -25.705  1.00  0.00           O1-
ATOM    639  H   GLU A 353       4.222  20.866 -24.554  1.00  0.00           H  
ATOM    640  HA  GLU A 353       6.885  20.642 -23.507  1.00  0.00           H  
ATOM    641 1HB  GLU A 353       6.185  21.916 -25.583  1.00  0.00           H  
ATOM    642 2HB  GLU A 353       5.497  23.149 -24.535  1.00  0.00           H  
ATOM    643 1HG  GLU A 353       7.677  23.643 -23.598  1.00  0.00           H  
ATOM    644 2HG  GLU A 353       8.406  22.318 -24.503  1.00  0.00           H  
ATOM    645  N   GLU A 354       4.793  22.528 -21.793  1.00  0.00           N  
ATOM    646  CA  GLU A 354       4.596  23.142 -20.485  1.00  0.00           C  
ATOM    647  C   GLU A 354       4.729  22.093 -19.388  1.00  0.00           C  
ATOM    648  O   GLU A 354       5.261  22.369 -18.313  1.00  0.00           O  
ATOM    649  CB  GLU A 354       3.224  23.814 -20.404  1.00  0.00           C  
ATOM    650  CG  GLU A 354       3.127  25.136 -21.154  1.00  0.00           C  
ATOM    651  CD  GLU A 354       4.029  26.197 -20.588  1.00  0.00           C  
ATOM    652  OE1 GLU A 354       4.165  26.258 -19.389  1.00  0.00           O  
ATOM    653  OE2 GLU A 354       4.583  26.949 -21.355  1.00  0.00           O1-
ATOM    654  H   GLU A 354       4.023  22.504 -22.447  1.00  0.00           H  
ATOM    655  HA  GLU A 354       5.366  23.898 -20.337  1.00  0.00           H  
ATOM    656 1HB  GLU A 354       2.465  23.144 -20.807  1.00  0.00           H  
ATOM    657 2HB  GLU A 354       2.972  24.003 -19.360  1.00  0.00           H  
ATOM    658 1HG  GLU A 354       3.393  24.970 -22.198  1.00  0.00           H  
ATOM    659 2HG  GLU A 354       2.097  25.486 -21.120  1.00  0.00           H  
ATOM    660  N   VAL A 355       4.243  20.881 -19.653  1.00  0.00           N  
ATOM    661  CA  VAL A 355       4.434  19.801 -18.698  1.00  0.00           C  
ATOM    662  C   VAL A 355       5.900  19.526 -18.477  1.00  0.00           C  
ATOM    663  O   VAL A 355       6.353  19.393 -17.340  1.00  0.00           O  
ATOM    664  CB  VAL A 355       3.745  18.516 -19.194  1.00  0.00           C  
ATOM    665  CG1 VAL A 355       4.222  17.313 -18.393  1.00  0.00           C  
ATOM    666  CG2 VAL A 355       2.235  18.666 -19.094  1.00  0.00           C  
ATOM    667  H   VAL A 355       3.742  20.697 -20.510  1.00  0.00           H  
ATOM    668  HA  VAL A 355       3.985  20.095 -17.748  1.00  0.00           H  
ATOM    669  HB  VAL A 355       4.027  18.342 -20.233  1.00  0.00           H  
ATOM    670 1HG1 VAL A 355       3.726  16.414 -18.757  1.00  0.00           H  
ATOM    671 2HG1 VAL A 355       5.300  17.204 -18.507  1.00  0.00           H  
ATOM    672 3HG1 VAL A 355       3.980  17.459 -17.340  1.00  0.00           H  
ATOM    673 1HG2 VAL A 355       1.755  17.754 -19.448  1.00  0.00           H  
ATOM    674 2HG2 VAL A 355       1.955  18.846 -18.057  1.00  0.00           H  
ATOM    675 3HG2 VAL A 355       1.911  19.507 -19.709  1.00  0.00           H  
ATOM    676  N   ALA A 356       6.653  19.440 -19.568  1.00  0.00           N  
ATOM    677  CA  ALA A 356       8.067  19.159 -19.464  1.00  0.00           C  
ATOM    678  C   ALA A 356       8.767  20.234 -18.646  1.00  0.00           C  
ATOM    679  O   ALA A 356       9.643  19.938 -17.834  1.00  0.00           O  
ATOM    680  CB  ALA A 356       8.690  19.050 -20.848  1.00  0.00           C  
ATOM    681  H   ALA A 356       6.242  19.568 -20.482  1.00  0.00           H  
ATOM    682  HA  ALA A 356       8.188  18.208 -18.946  1.00  0.00           H  
ATOM    683 1HB  ALA A 356       9.756  18.841 -20.752  1.00  0.00           H  
ATOM    684 2HB  ALA A 356       8.210  18.243 -21.400  1.00  0.00           H  
ATOM    685 3HB  ALA A 356       8.552  19.989 -21.384  1.00  0.00           H  
ATOM    686  N   ARG A 357       8.385  21.489 -18.854  1.00  0.00           N  
ATOM    687  CA  ARG A 357       8.990  22.572 -18.100  1.00  0.00           C  
ATOM    688  C   ARG A 357       8.720  22.422 -16.602  1.00  0.00           C  
ATOM    689  O   ARG A 357       9.628  22.547 -15.781  1.00  0.00           O  
ATOM    690  CB  ARG A 357       8.461  23.915 -18.580  1.00  0.00           C  
ATOM    691  CG  ARG A 357       9.065  25.126 -17.886  1.00  0.00           C  
ATOM    692  CD  ARG A 357       8.473  26.395 -18.383  1.00  0.00           C  
ATOM    693  NE  ARG A 357       7.058  26.494 -18.064  1.00  0.00           N  
ATOM    694  CZ  ARG A 357       6.567  26.817 -16.852  1.00  0.00           C  
ATOM    695  NH1 ARG A 357       7.388  27.067 -15.856  1.00  0.00           N1+
ATOM    696  NH2 ARG A 357       5.261  26.881 -16.664  1.00  0.00           N  
ATOM    697  H   ARG A 357       7.671  21.703 -19.536  1.00  0.00           H  
ATOM    698  HA  ARG A 357      10.069  22.546 -18.262  1.00  0.00           H  
ATOM    699 1HB  ARG A 357       8.649  24.020 -19.648  1.00  0.00           H  
ATOM    700 2HB  ARG A 357       7.382  23.956 -18.433  1.00  0.00           H  
ATOM    701 1HG  ARG A 357       8.883  25.059 -16.813  1.00  0.00           H  
ATOM    702 2HG  ARG A 357      10.139  25.153 -18.072  1.00  0.00           H  
ATOM    703 1HD  ARG A 357       8.986  27.240 -17.922  1.00  0.00           H  
ATOM    704 2HD  ARG A 357       8.585  26.450 -19.464  1.00  0.00           H  
ATOM    705  HE  ARG A 357       6.395  26.309 -18.806  1.00  0.00           H  
ATOM    706 1HH1 ARG A 357       8.386  27.018 -15.999  1.00  0.00           H  
ATOM    707 2HH1 ARG A 357       7.019  27.308 -14.947  1.00  0.00           H  
ATOM    708 1HH2 ARG A 357       4.630  26.688 -17.430  1.00  0.00           H  
ATOM    709 2HH2 ARG A 357       4.892  27.121 -15.756  1.00  0.00           H  
ATOM    710  N   LYS A 358       7.463  22.151 -16.249  1.00  0.00           N  
ATOM    711  CA  LYS A 358       7.098  21.973 -14.846  1.00  0.00           C  
ATOM    712  C   LYS A 358       7.774  20.751 -14.234  1.00  0.00           C  
ATOM    713  O   LYS A 358       8.188  20.774 -13.074  1.00  0.00           O  
ATOM    714  CB  LYS A 358       5.579  21.854 -14.701  1.00  0.00           C  
ATOM    715  CG  LYS A 358       4.822  23.153 -14.945  1.00  0.00           C  
ATOM    716  CD  LYS A 358       3.320  22.949 -14.811  1.00  0.00           C  
ATOM    717  CE  LYS A 358       2.561  24.246 -15.049  1.00  0.00           C  
ATOM    718  NZ  LYS A 358       1.088  24.056 -14.952  1.00  0.00           N1+
ATOM    719  H   LYS A 358       6.748  22.067 -16.957  1.00  0.00           H  
ATOM    720  HA  LYS A 358       7.434  22.847 -14.287  1.00  0.00           H  
ATOM    721 1HB  LYS A 358       5.204  21.110 -15.403  1.00  0.00           H  
ATOM    722 2HB  LYS A 358       5.335  21.508 -13.696  1.00  0.00           H  
ATOM    723 1HG  LYS A 358       5.144  23.904 -14.224  1.00  0.00           H  
ATOM    724 2HG  LYS A 358       5.042  23.519 -15.947  1.00  0.00           H  
ATOM    725 1HD  LYS A 358       2.986  22.204 -15.536  1.00  0.00           H  
ATOM    726 2HD  LYS A 358       3.090  22.584 -13.810  1.00  0.00           H  
ATOM    727 1HE  LYS A 358       2.869  24.988 -14.313  1.00  0.00           H  
ATOM    728 2HE  LYS A 358       2.800  24.631 -16.040  1.00  0.00           H  
ATOM    729 1HZ  LYS A 358       0.623  24.938 -15.116  1.00  0.00           H  
ATOM    730 2HZ  LYS A 358       0.789  23.383 -15.643  1.00  0.00           H  
ATOM    731 3HZ  LYS A 358       0.853  23.718 -14.030  1.00  0.00           H  
ATOM    732  N   ALA A 359       7.886  19.682 -15.013  1.00  0.00           N  
ATOM    733  CA  ALA A 359       8.515  18.464 -14.529  1.00  0.00           C  
ATOM    734  C   ALA A 359       9.979  18.737 -14.196  1.00  0.00           C  
ATOM    735  O   ALA A 359      10.517  18.190 -13.234  1.00  0.00           O  
ATOM    736  CB  ALA A 359       8.395  17.351 -15.559  1.00  0.00           C  
ATOM    737  H   ALA A 359       7.530  19.710 -15.958  1.00  0.00           H  
ATOM    738  HA  ALA A 359       8.003  18.158 -13.616  1.00  0.00           H  
ATOM    739 1HB  ALA A 359       8.880  16.451 -15.181  1.00  0.00           H  
ATOM    740 2HB  ALA A 359       7.341  17.142 -15.748  1.00  0.00           H  
ATOM    741 3HB  ALA A 359       8.875  17.659 -16.486  1.00  0.00           H  
ATOM    742  N   GLU A 360      10.628  19.585 -14.991  1.00  0.00           N  
ATOM    743  CA  GLU A 360      12.027  19.914 -14.747  1.00  0.00           C  
ATOM    744  C   GLU A 360      12.174  20.677 -13.439  1.00  0.00           C  
ATOM    745  O   GLU A 360      13.114  20.448 -12.678  1.00  0.00           O  
ATOM    746  CB  GLU A 360      12.596  20.742 -15.902  1.00  0.00           C  
ATOM    747  CG  GLU A 360      14.084  21.044 -15.786  1.00  0.00           C  
ATOM    748  CD  GLU A 360      14.941  19.814 -15.904  1.00  0.00           C  
ATOM    749  OE1 GLU A 360      14.475  18.838 -16.441  1.00  0.00           O  
ATOM    750  OE2 GLU A 360      16.063  19.852 -15.457  1.00  0.00           O1-
ATOM    751  H   GLU A 360      10.153  20.008 -15.776  1.00  0.00           H  
ATOM    752  HA  GLU A 360      12.593  18.985 -14.670  1.00  0.00           H  
ATOM    753 1HB  GLU A 360      12.434  20.214 -16.841  1.00  0.00           H  
ATOM    754 2HB  GLU A 360      12.066  21.692 -15.964  1.00  0.00           H  
ATOM    755 1HG  GLU A 360      14.364  21.745 -16.572  1.00  0.00           H  
ATOM    756 2HG  GLU A 360      14.273  21.522 -14.825  1.00  0.00           H  
ATOM    757  N   GLU A 361      11.243  21.593 -13.166  1.00  0.00           N  
ATOM    758  CA  GLU A 361      11.293  22.346 -11.918  1.00  0.00           C  
ATOM    759  C   GLU A 361      11.178  21.407 -10.719  1.00  0.00           C  
ATOM    760  O   GLU A 361      11.873  21.576  -9.718  1.00  0.00           O  
ATOM    761  CB  GLU A 361      10.174  23.389 -11.873  1.00  0.00           C  
ATOM    762  CG  GLU A 361      10.355  24.546 -12.847  1.00  0.00           C  
ATOM    763  CD  GLU A 361       9.197  25.505 -12.835  1.00  0.00           C  
ATOM    764  OE1 GLU A 361       8.224  25.225 -12.177  1.00  0.00           O  
ATOM    765  OE2 GLU A 361       9.286  26.519 -13.486  1.00  0.00           O1-
ATOM    766  H   GLU A 361      10.495  21.774 -13.821  1.00  0.00           H  
ATOM    767  HA  GLU A 361      12.253  22.861 -11.861  1.00  0.00           H  
ATOM    768 1HB  GLU A 361       9.221  22.910 -12.097  1.00  0.00           H  
ATOM    769 2HB  GLU A 361      10.103  23.805 -10.869  1.00  0.00           H  
ATOM    770 1HG  GLU A 361      11.264  25.088 -12.586  1.00  0.00           H  
ATOM    771 2HG  GLU A 361      10.478  24.145 -13.851  1.00  0.00           H  
ATOM    772  N   ILE A 362      10.297  20.412 -10.824  1.00  0.00           N  
ATOM    773  CA  ILE A 362      10.114  19.461  -9.735  1.00  0.00           C  
ATOM    774  C   ILE A 362      11.324  18.547  -9.604  1.00  0.00           C  
ATOM    775  O   ILE A 362      11.793  18.278  -8.499  1.00  0.00           O  
ATOM    776  CB  ILE A 362       8.847  18.614  -9.951  1.00  0.00           C  
ATOM    777  CG1 ILE A 362       7.599  19.499  -9.918  1.00  0.00           C  
ATOM    778  CG2 ILE A 362       8.754  17.518  -8.899  1.00  0.00           C  
ATOM    779  CD1 ILE A 362       6.346  18.808 -10.405  1.00  0.00           C  
ATOM    780  H   ILE A 362       9.746  20.309 -11.664  1.00  0.00           H  
ATOM    781  HA  ILE A 362      10.002  20.018  -8.805  1.00  0.00           H  
ATOM    782  HB  ILE A 362       8.881  18.154 -10.939  1.00  0.00           H  
ATOM    783 1HG1 ILE A 362       7.425  19.845  -8.901  1.00  0.00           H  
ATOM    784 2HG1 ILE A 362       7.763  20.381 -10.538  1.00  0.00           H  
ATOM    785 1HG2 ILE A 362       7.852  16.929  -9.066  1.00  0.00           H  
ATOM    786 2HG2 ILE A 362       9.627  16.872  -8.969  1.00  0.00           H  
ATOM    787 3HG2 ILE A 362       8.713  17.969  -7.908  1.00  0.00           H  
ATOM    788 1HD1 ILE A 362       5.505  19.500 -10.353  1.00  0.00           H  
ATOM    789 2HD1 ILE A 362       6.486  18.484 -11.437  1.00  0.00           H  
ATOM    790 3HD1 ILE A 362       6.142  17.942  -9.778  1.00  0.00           H  
ATOM    791  N   ALA A 363      11.843  18.058 -10.730  1.00  0.00           N  
ATOM    792  CA  ALA A 363      12.987  17.157 -10.688  1.00  0.00           C  
ATOM    793  C   ALA A 363      14.170  17.820 -10.002  1.00  0.00           C  
ATOM    794  O   ALA A 363      14.876  17.191  -9.213  1.00  0.00           O  
ATOM    795  CB  ALA A 363      13.370  16.714 -12.092  1.00  0.00           C  
ATOM    796  H   ALA A 363      11.447  18.309 -11.624  1.00  0.00           H  
ATOM    797  HA  ALA A 363      12.707  16.280 -10.105  1.00  0.00           H  
ATOM    798 1HB  ALA A 363      14.230  16.046 -12.042  1.00  0.00           H  
ATOM    799 2HB  ALA A 363      12.530  16.190 -12.550  1.00  0.00           H  
ATOM    800 3HB  ALA A 363      13.624  17.586 -12.693  1.00  0.00           H  
ATOM    801  N   ARG A 364      14.397  19.100 -10.295  1.00  0.00           N  
ATOM    802  CA  ARG A 364      15.499  19.821  -9.675  1.00  0.00           C  
ATOM    803  C   ARG A 364      15.244  20.075  -8.197  1.00  0.00           C  
ATOM    804  O   ARG A 364      16.143  19.934  -7.369  1.00  0.00           O  
ATOM    805  CB  ARG A 364      15.728  21.150 -10.379  1.00  0.00           C  
ATOM    806  CG  ARG A 364      16.222  21.037 -11.813  1.00  0.00           C  
ATOM    807  CD  ARG A 364      16.367  22.371 -12.451  1.00  0.00           C  
ATOM    808  NE  ARG A 364      16.756  22.265 -13.847  1.00  0.00           N  
ATOM    809  CZ  ARG A 364      16.892  23.311 -14.686  1.00  0.00           C  
ATOM    810  NH1 ARG A 364      16.667  24.532 -14.254  1.00  0.00           N1+
ATOM    811  NH2 ARG A 364      17.252  23.110 -15.941  1.00  0.00           N  
ATOM    812  H   ARG A 364      13.803  19.582 -10.954  1.00  0.00           H  
ATOM    813  HA  ARG A 364      16.403  19.219  -9.768  1.00  0.00           H  
ATOM    814 1HB  ARG A 364      14.799  21.718 -10.395  1.00  0.00           H  
ATOM    815 2HB  ARG A 364      16.460  21.735  -9.823  1.00  0.00           H  
ATOM    816 1HG  ARG A 364      17.195  20.545 -11.825  1.00  0.00           H  
ATOM    817 2HG  ARG A 364      15.511  20.452 -12.398  1.00  0.00           H  
ATOM    818 1HD  ARG A 364      15.417  22.903 -12.401  1.00  0.00           H  
ATOM    819 2HD  ARG A 364      17.131  22.944 -11.926  1.00  0.00           H  
ATOM    820  HE  ARG A 364      16.938  21.341 -14.216  1.00  0.00           H  
ATOM    821 1HH1 ARG A 364      16.392  24.686 -13.294  1.00  0.00           H  
ATOM    822 2HH1 ARG A 364      16.769  25.317 -14.881  1.00  0.00           H  
ATOM    823 1HH2 ARG A 364      17.425  22.171 -16.273  1.00  0.00           H  
ATOM    824 2HH2 ARG A 364      17.354  23.894 -16.568  1.00  0.00           H  
ATOM    825  N   LYS A 365      14.012  20.451  -7.856  1.00  0.00           N  
ATOM    826  CA  LYS A 365      13.670  20.685  -6.461  1.00  0.00           C  
ATOM    827  C   LYS A 365      13.824  19.412  -5.642  1.00  0.00           C  
ATOM    828  O   LYS A 365      14.425  19.424  -4.568  1.00  0.00           O  
ATOM    829  CB  LYS A 365      12.241  21.219  -6.341  1.00  0.00           C  
ATOM    830  CG  LYS A 365      11.791  21.495  -4.912  1.00  0.00           C  
ATOM    831  CD  LYS A 365      10.376  22.052  -4.877  1.00  0.00           C  
ATOM    832  CE  LYS A 365       9.901  22.270  -3.447  1.00  0.00           C  
ATOM    833  NZ  LYS A 365       8.514  22.805  -3.397  1.00  0.00           N1+
ATOM    834  H   LYS A 365      13.304  20.577  -8.565  1.00  0.00           H  
ATOM    835  HA  LYS A 365      14.355  21.430  -6.057  1.00  0.00           H  
ATOM    836 1HB  LYS A 365      12.151  22.148  -6.905  1.00  0.00           H  
ATOM    837 2HB  LYS A 365      11.546  20.502  -6.778  1.00  0.00           H  
ATOM    838 1HG  LYS A 365      11.824  20.570  -4.335  1.00  0.00           H  
ATOM    839 2HG  LYS A 365      12.467  22.215  -4.450  1.00  0.00           H  
ATOM    840 1HD  LYS A 365      10.345  23.002  -5.410  1.00  0.00           H  
ATOM    841 2HD  LYS A 365       9.698  21.355  -5.371  1.00  0.00           H  
ATOM    842 1HE  LYS A 365       9.934  21.327  -2.905  1.00  0.00           H  
ATOM    843 2HE  LYS A 365      10.567  22.974  -2.947  1.00  0.00           H  
ATOM    844 1HZ  LYS A 365       8.238  22.937  -2.435  1.00  0.00           H  
ATOM    845 2HZ  LYS A 365       8.477  23.692  -3.882  1.00  0.00           H  
ATOM    846 3HZ  LYS A 365       7.885  22.153  -3.841  1.00  0.00           H  
ATOM    847  N   ALA A 366      13.282  18.314  -6.152  1.00  0.00           N  
ATOM    848  CA  ALA A 366      13.300  17.050  -5.437  1.00  0.00           C  
ATOM    849  C   ALA A 366      14.729  16.559  -5.232  1.00  0.00           C  
ATOM    850  O   ALA A 366      15.072  16.041  -4.169  1.00  0.00           O  
ATOM    851  CB  ALA A 366      12.481  16.008  -6.184  1.00  0.00           C  
ATOM    852  H   ALA A 366      12.845  18.359  -7.062  1.00  0.00           H  
ATOM    853  HA  ALA A 366      12.855  17.209  -4.454  1.00  0.00           H  
ATOM    854 1HB  ALA A 366      12.502  15.065  -5.635  1.00  0.00           H  
ATOM    855 2HB  ALA A 366      11.449  16.351  -6.274  1.00  0.00           H  
ATOM    856 3HB  ALA A 366      12.900  15.858  -7.177  1.00  0.00           H  
ATOM    857  N   ARG A 367      15.578  16.715  -6.248  1.00  0.00           N  
ATOM    858  CA  ARG A 367      16.956  16.254  -6.131  1.00  0.00           C  
ATOM    859  C   ARG A 367      17.723  17.072  -5.096  1.00  0.00           C  
ATOM    860  O   ARG A 367      18.509  16.528  -4.321  1.00  0.00           O  
ATOM    861  CB  ARG A 367      17.666  16.343  -7.473  1.00  0.00           C  
ATOM    862  CG  ARG A 367      19.075  15.772  -7.491  1.00  0.00           C  
ATOM    863  CD  ARG A 367      19.672  15.823  -8.850  1.00  0.00           C  
ATOM    864  NE  ARG A 367      21.009  15.253  -8.877  1.00  0.00           N  
ATOM    865  CZ  ARG A 367      22.135  15.928  -8.577  1.00  0.00           C  
ATOM    866  NH1 ARG A 367      22.070  17.194  -8.229  1.00  0.00           N1+
ATOM    867  NH2 ARG A 367      23.306  15.317  -8.632  1.00  0.00           N  
ATOM    868  H   ARG A 367      15.277  17.152  -7.108  1.00  0.00           H  
ATOM    869  HA  ARG A 367      16.946  15.211  -5.812  1.00  0.00           H  
ATOM    870 1HB  ARG A 367      17.086  15.813  -8.228  1.00  0.00           H  
ATOM    871 2HB  ARG A 367      17.730  17.387  -7.783  1.00  0.00           H  
ATOM    872 1HG  ARG A 367      19.709  16.347  -6.816  1.00  0.00           H  
ATOM    873 2HG  ARG A 367      19.049  14.731  -7.166  1.00  0.00           H  
ATOM    874 1HD  ARG A 367      19.047  15.261  -9.543  1.00  0.00           H  
ATOM    875 2HD  ARG A 367      19.737  16.859  -9.180  1.00  0.00           H  
ATOM    876  HE  ARG A 367      21.099  14.280  -9.141  1.00  0.00           H  
ATOM    877 1HH1 ARG A 367      21.175  17.660  -8.187  1.00  0.00           H  
ATOM    878 2HH1 ARG A 367      22.914  17.700  -8.003  1.00  0.00           H  
ATOM    879 1HH2 ARG A 367      23.356  14.343  -8.899  1.00  0.00           H  
ATOM    880 2HH2 ARG A 367      24.150  15.823  -8.406  1.00  0.00           H  
ATOM    881  N   LYS A 368      17.495  18.386  -5.082  1.00  0.00           N  
ATOM    882  CA  LYS A 368      18.152  19.263  -4.117  1.00  0.00           C  
ATOM    883  C   LYS A 368      17.719  18.934  -2.692  1.00  0.00           C  
ATOM    884  O   LYS A 368      18.532  18.948  -1.767  1.00  0.00           O  
ATOM    885  CB  LYS A 368      17.852  20.729  -4.435  1.00  0.00           C  
ATOM    886  CG  LYS A 368      18.568  21.266  -5.666  1.00  0.00           C  
ATOM    887  CD  LYS A 368      18.199  22.718  -5.932  1.00  0.00           C  
ATOM    888  CE  LYS A 368      18.908  23.254  -7.166  1.00  0.00           C  
ATOM    889  NZ  LYS A 368      18.533  24.665  -7.455  1.00  0.00           N1+
ATOM    890  H   LYS A 368      16.854  18.785  -5.753  1.00  0.00           H  
ATOM    891  HA  LYS A 368      19.229  19.105  -4.185  1.00  0.00           H  
ATOM    892 1HB  LYS A 368      16.780  20.856  -4.590  1.00  0.00           H  
ATOM    893 2HB  LYS A 368      18.135  21.350  -3.585  1.00  0.00           H  
ATOM    894 1HG  LYS A 368      19.646  21.196  -5.518  1.00  0.00           H  
ATOM    895 2HG  LYS A 368      18.299  20.666  -6.534  1.00  0.00           H  
ATOM    896 1HD  LYS A 368      17.120  22.797  -6.080  1.00  0.00           H  
ATOM    897 2HD  LYS A 368      18.475  23.327  -5.072  1.00  0.00           H  
ATOM    898 1HE  LYS A 368      19.986  23.200  -7.017  1.00  0.00           H  
ATOM    899 2HE  LYS A 368      18.651  22.639  -8.029  1.00  0.00           H  
ATOM    900 1HZ  LYS A 368      19.024  24.982  -8.278  1.00  0.00           H  
ATOM    901 2HZ  LYS A 368      17.537  24.723  -7.613  1.00  0.00           H  
ATOM    902 3HZ  LYS A 368      18.784  25.248  -6.669  1.00  0.00           H  
ATOM    903  N   GLU A 369      16.432  18.637  -2.514  1.00  0.00           N  
ATOM    904  CA  GLU A 369      15.910  18.219  -1.217  1.00  0.00           C  
ATOM    905  C   GLU A 369      16.440  16.842  -0.829  1.00  0.00           C  
ATOM    906  O   GLU A 369      16.685  16.568   0.347  1.00  0.00           O  
ATOM    907  CB  GLU A 369      14.380  18.201  -1.237  1.00  0.00           C  
ATOM    908  CG  GLU A 369      13.736  19.578  -1.299  1.00  0.00           C  
ATOM    909  CD  GLU A 369      12.234  19.520  -1.348  1.00  0.00           C  
ATOM    910  OE1 GLU A 369      11.704  18.441  -1.453  1.00  0.00           O  
ATOM    911  OE2 GLU A 369      11.617  20.557  -1.281  1.00  0.00           O1-
ATOM    912  H   GLU A 369      15.801  18.703  -3.300  1.00  0.00           H  
ATOM    913  HA  GLU A 369      16.241  18.934  -0.463  1.00  0.00           H  
ATOM    914 1HB  GLU A 369      14.034  17.631  -2.100  1.00  0.00           H  
ATOM    915 2HB  GLU A 369      14.010  17.698  -0.343  1.00  0.00           H  
ATOM    916 1HG  GLU A 369      14.037  20.148  -0.420  1.00  0.00           H  
ATOM    917 2HG  GLU A 369      14.104  20.101  -2.180  1.00  0.00           H  
ATOM    918  N   GLY A 370      16.614  15.975  -1.826  1.00  0.00           N  
ATOM    919  CA  GLY A 370      17.071  14.612  -1.597  1.00  0.00           C  
ATOM    920  C   GLY A 370      15.938  13.608  -1.754  1.00  0.00           C  
ATOM    921  O   GLY A 370      16.089  12.426  -1.436  1.00  0.00           O  
ATOM    922  H   GLY A 370      16.402  16.262  -2.774  1.00  0.00           H  
ATOM    923 1HA  GLY A 370      17.867  14.379  -2.305  1.00  0.00           H  
ATOM    924 2HA  GLY A 370      17.498  14.534  -0.600  1.00  0.00           H  
ATOM    925  N   ASN A 371      14.795  14.068  -2.252  1.00  0.00           N  
ATOM    926  CA  ASN A 371      13.663  13.179  -2.420  1.00  0.00           C  
ATOM    927  C   ASN A 371      13.757  12.514  -3.779  1.00  0.00           C  
ATOM    928  O   ASN A 371      13.200  13.004  -4.762  1.00  0.00           O  
ATOM    929  CB  ASN A 371      12.351  13.926  -2.265  1.00  0.00           C  
ATOM    930  CG  ASN A 371      11.167  13.002  -2.184  1.00  0.00           C  
ATOM    931  ND2 ASN A 371      10.322  13.220  -1.209  1.00  0.00           N  
ATOM    932  OD1 ASN A 371      11.018  12.091  -3.005  1.00  0.00           O  
ATOM    933  H   ASN A 371      14.703  15.037  -2.517  1.00  0.00           H  
ATOM    934  HA  ASN A 371      13.714  12.403  -1.655  1.00  0.00           H  
ATOM    935 1HB  ASN A 371      12.384  14.535  -1.362  1.00  0.00           H  
ATOM    936 2HB  ASN A 371      12.213  14.600  -3.110  1.00  0.00           H  
ATOM    937 1HD2 ASN A 371       9.515  12.637  -1.106  1.00  0.00           H  
ATOM    938 2HD2 ASN A 371      10.483  13.970  -0.567  1.00  0.00           H  
ATOM    939  N   LEU A 372      14.466  11.396  -3.812  1.00  0.00           N  
ATOM    940  CA  LEU A 372      14.759  10.720  -5.062  1.00  0.00           C  
ATOM    941  C   LEU A 372      13.498  10.185  -5.726  1.00  0.00           C  
ATOM    942  O   LEU A 372      13.403  10.137  -6.951  1.00  0.00           O  
ATOM    943  CB  LEU A 372      15.741   9.568  -4.815  1.00  0.00           C  
ATOM    944  CG  LEU A 372      17.228   9.922  -4.935  1.00  0.00           C  
ATOM    945  CD1 LEU A 372      17.575  11.009  -3.927  1.00  0.00           C  
ATOM    946  CD2 LEU A 372      18.068   8.675  -4.707  1.00  0.00           C  
ATOM    947  H   LEU A 372      14.811  11.005  -2.947  1.00  0.00           H  
ATOM    948  HA  LEU A 372      15.221  11.434  -5.742  1.00  0.00           H  
ATOM    949 1HB  LEU A 372      15.573   9.177  -3.812  1.00  0.00           H  
ATOM    950 2HB  LEU A 372      15.530   8.772  -5.531  1.00  0.00           H  
ATOM    951  HG  LEU A 372      17.428  10.317  -5.932  1.00  0.00           H  
ATOM    952 1HD1 LEU A 372      18.632  11.261  -4.013  1.00  0.00           H  
ATOM    953 2HD1 LEU A 372      16.974  11.896  -4.125  1.00  0.00           H  
ATOM    954 3HD1 LEU A 372      17.370  10.649  -2.919  1.00  0.00           H  
ATOM    955 1HD2 LEU A 372      19.126   8.927  -4.793  1.00  0.00           H  
ATOM    956 2HD2 LEU A 372      17.870   8.280  -3.710  1.00  0.00           H  
ATOM    957 3HD2 LEU A 372      17.813   7.922  -5.453  1.00  0.00           H  
ATOM    958  N   GLU A 373      12.517   9.777  -4.924  1.00  0.00           N  
ATOM    959  CA  GLU A 373      11.303   9.212  -5.495  1.00  0.00           C  
ATOM    960  C   GLU A 373      10.596  10.260  -6.352  1.00  0.00           C  
ATOM    961  O   GLU A 373      10.183   9.979  -7.477  1.00  0.00           O  
ATOM    962  CB  GLU A 373      10.369   8.714  -4.390  1.00  0.00           C  
ATOM    963  CG  GLU A 373       9.088   8.064  -4.897  1.00  0.00           C  
ATOM    964  CD  GLU A 373       8.222   7.537  -3.787  1.00  0.00           C  
ATOM    965  OE1 GLU A 373       8.611   7.649  -2.650  1.00  0.00           O  
ATOM    966  OE2 GLU A 373       7.168   7.021  -4.077  1.00  0.00           O1-
ATOM    967  H   GLU A 373      12.601   9.853  -3.921  1.00  0.00           H  
ATOM    968  HA  GLU A 373      11.578   8.368  -6.128  1.00  0.00           H  
ATOM    969 1HB  GLU A 373      10.892   7.983  -3.773  1.00  0.00           H  
ATOM    970 2HB  GLU A 373      10.089   9.547  -3.747  1.00  0.00           H  
ATOM    971 1HG  GLU A 373       8.521   8.799  -5.467  1.00  0.00           H  
ATOM    972 2HG  GLU A 373       9.348   7.246  -5.567  1.00  0.00           H  
ATOM    973  N   LEU A 374      10.459  11.474  -5.812  1.00  0.00           N  
ATOM    974  CA  LEU A 374       9.801  12.549  -6.545  1.00  0.00           C  
ATOM    975  C   LEU A 374      10.625  12.951  -7.753  1.00  0.00           C  
ATOM    976  O   LEU A 374      10.079  13.266  -8.812  1.00  0.00           O  
ATOM    977  CB  LEU A 374       9.587  13.766  -5.635  1.00  0.00           C  
ATOM    978  CG  LEU A 374       8.500  13.612  -4.563  1.00  0.00           C  
ATOM    979  CD1 LEU A 374       8.547  14.803  -3.617  1.00  0.00           C  
ATOM    980  CD2 LEU A 374       7.138  13.499  -5.234  1.00  0.00           C  
ATOM    981  H   LEU A 374      10.814  11.656  -4.885  1.00  0.00           H  
ATOM    982  HA  LEU A 374       8.830  12.191  -6.886  1.00  0.00           H  
ATOM    983 1HB  LEU A 374      10.523  13.988  -5.127  1.00  0.00           H  
ATOM    984 2HB  LEU A 374       9.321  14.621  -6.255  1.00  0.00           H  
ATOM    985  HG  LEU A 374       8.691  12.713  -3.977  1.00  0.00           H  
ATOM    986 1HD1 LEU A 374       7.775  14.694  -2.855  1.00  0.00           H  
ATOM    987 2HD1 LEU A 374       9.525  14.848  -3.137  1.00  0.00           H  
ATOM    988 3HD1 LEU A 374       8.375  15.721  -4.178  1.00  0.00           H  
ATOM    989 1HD2 LEU A 374       6.366  13.389  -4.472  1.00  0.00           H  
ATOM    990 2HD2 LEU A 374       6.946  14.399  -5.819  1.00  0.00           H  
ATOM    991 3HD2 LEU A 374       7.127  12.629  -5.891  1.00  0.00           H  
ATOM    992  N   ALA A 375      11.948  12.942  -7.604  1.00  0.00           N  
ATOM    993  CA  ALA A 375      12.812  13.299  -8.715  1.00  0.00           C  
ATOM    994  C   ALA A 375      12.634  12.336  -9.876  1.00  0.00           C  
ATOM    995  O   ALA A 375      12.574  12.749 -11.033  1.00  0.00           O  
ATOM    996  CB  ALA A 375      14.266  13.327  -8.268  1.00  0.00           C  
ATOM    997  H   ALA A 375      12.364  12.688  -6.720  1.00  0.00           H  
ATOM    998  HA  ALA A 375      12.528  14.293  -9.059  1.00  0.00           H  
ATOM    999 1HB  ALA A 375      14.901  13.595  -9.112  1.00  0.00           H  
ATOM   1000 2HB  ALA A 375      14.389  14.063  -7.474  1.00  0.00           H  
ATOM   1001 3HB  ALA A 375      14.552  12.343  -7.898  1.00  0.00           H  
ATOM   1002  N   LEU A 376      12.547  11.040  -9.578  1.00  0.00           N  
ATOM   1003  CA  LEU A 376      12.375  10.057 -10.639  1.00  0.00           C  
ATOM   1004  C   LEU A 376      11.019  10.180 -11.301  1.00  0.00           C  
ATOM   1005  O   LEU A 376      10.894  10.028 -12.516  1.00  0.00           O  
ATOM   1006  CB  LEU A 376      12.547   8.640 -10.080  1.00  0.00           C  
ATOM   1007  CG  LEU A 376      13.967   8.266  -9.638  1.00  0.00           C  
ATOM   1008  CD1 LEU A 376      13.952   6.889  -8.987  1.00  0.00           C  
ATOM   1009  CD2 LEU A 376      14.897   8.291 -10.842  1.00  0.00           C  
ATOM   1010  H   LEU A 376      12.597  10.725  -8.619  1.00  0.00           H  
ATOM   1011  HA  LEU A 376      13.139  10.230 -11.396  1.00  0.00           H  
ATOM   1012 1HB  LEU A 376      11.891   8.525  -9.217  1.00  0.00           H  
ATOM   1013 2HB  LEU A 376      12.238   7.925 -10.842  1.00  0.00           H  
ATOM   1014  HG  LEU A 376      14.318   8.982  -8.894  1.00  0.00           H  
ATOM   1015 1HD1 LEU A 376      14.961   6.624  -8.673  1.00  0.00           H  
ATOM   1016 2HD1 LEU A 376      13.295   6.906  -8.118  1.00  0.00           H  
ATOM   1017 3HD1 LEU A 376      13.590   6.154  -9.703  1.00  0.00           H  
ATOM   1018 1HD2 LEU A 376      15.908   8.027 -10.528  1.00  0.00           H  
ATOM   1019 2HD2 LEU A 376      14.548   7.574 -11.586  1.00  0.00           H  
ATOM   1020 3HD2 LEU A 376      14.902   9.291 -11.276  1.00  0.00           H  
ATOM   1021  N   LYS A 377       9.983  10.454 -10.515  1.00  0.00           N  
ATOM   1022  CA  LYS A 377       8.659  10.636 -11.085  1.00  0.00           C  
ATOM   1023  C   LYS A 377       8.662  11.840 -12.026  1.00  0.00           C  
ATOM   1024  O   LYS A 377       8.084  11.791 -13.111  1.00  0.00           O  
ATOM   1025  CB  LYS A 377       7.615  10.817  -9.981  1.00  0.00           C  
ATOM   1026  CG  LYS A 377       7.288   9.546  -9.209  1.00  0.00           C  
ATOM   1027  CD  LYS A 377       6.281   9.815  -8.102  1.00  0.00           C  
ATOM   1028  CE  LYS A 377       5.949   8.545  -7.332  1.00  0.00           C  
ATOM   1029  NZ  LYS A 377       5.012   8.805  -6.207  1.00  0.00           N1+
ATOM   1030  H   LYS A 377      10.106  10.540  -9.517  1.00  0.00           H  
ATOM   1031  HA  LYS A 377       8.405   9.746 -11.662  1.00  0.00           H  
ATOM   1032 1HB  LYS A 377       7.967  11.562  -9.266  1.00  0.00           H  
ATOM   1033 2HB  LYS A 377       6.688  11.192 -10.416  1.00  0.00           H  
ATOM   1034 1HG  LYS A 377       6.874   8.802  -9.892  1.00  0.00           H  
ATOM   1035 2HG  LYS A 377       8.199   9.142  -8.770  1.00  0.00           H  
ATOM   1036 1HD  LYS A 377       6.690  10.553  -7.410  1.00  0.00           H  
ATOM   1037 2HD  LYS A 377       5.365  10.218  -8.533  1.00  0.00           H  
ATOM   1038 1HE  LYS A 377       5.497   7.820  -8.006  1.00  0.00           H  
ATOM   1039 2HE  LYS A 377       6.866   8.113  -6.931  1.00  0.00           H  
ATOM   1040 1HZ  LYS A 377       4.818   7.940  -5.723  1.00  0.00           H  
ATOM   1041 2HZ  LYS A 377       5.429   9.464  -5.564  1.00  0.00           H  
ATOM   1042 3HZ  LYS A 377       4.149   9.188  -6.569  1.00  0.00           H  
ATOM   1043  N   ALA A 378       9.318  12.921 -11.603  1.00  0.00           N  
ATOM   1044  CA  ALA A 378       9.423  14.116 -12.428  1.00  0.00           C  
ATOM   1045  C   ALA A 378      10.211  13.830 -13.705  1.00  0.00           C  
ATOM   1046  O   ALA A 378       9.869  14.322 -14.780  1.00  0.00           O  
ATOM   1047  CB  ALA A 378      10.071  15.246 -11.642  1.00  0.00           C  
ATOM   1048  H   ALA A 378       9.751  12.913 -10.691  1.00  0.00           H  
ATOM   1049  HA  ALA A 378       8.416  14.419 -12.715  1.00  0.00           H  
ATOM   1050 1HB  ALA A 378      10.143  16.132 -12.272  1.00  0.00           H  
ATOM   1051 2HB  ALA A 378       9.467  15.472 -10.764  1.00  0.00           H  
ATOM   1052 3HB  ALA A 378      11.070  14.944 -11.328  1.00  0.00           H  
ATOM   1053  N   LEU A 379      11.269  13.034 -13.584  1.00  0.00           N  
ATOM   1054  CA  LEU A 379      12.081  12.679 -14.742  1.00  0.00           C  
ATOM   1055  C   LEU A 379      11.285  11.829 -15.727  1.00  0.00           C  
ATOM   1056  O   LEU A 379      11.409  11.990 -16.941  1.00  0.00           O  
ATOM   1057  CB  LEU A 379      13.336  11.918 -14.296  1.00  0.00           C  
ATOM   1058  CG  LEU A 379      14.411  12.759 -13.597  1.00  0.00           C  
ATOM   1059  CD1 LEU A 379      15.454  11.840 -12.978  1.00  0.00           C  
ATOM   1060  CD2 LEU A 379      15.046  13.707 -14.602  1.00  0.00           C  
ATOM   1061  H   LEU A 379      11.518  12.666 -12.677  1.00  0.00           H  
ATOM   1062  HA  LEU A 379      12.386  13.595 -15.244  1.00  0.00           H  
ATOM   1063 1HB  LEU A 379      13.037  11.126 -13.610  1.00  0.00           H  
ATOM   1064 2HB  LEU A 379      13.792  11.457 -15.171  1.00  0.00           H  
ATOM   1065  HG  LEU A 379      13.955  13.337 -12.792  1.00  0.00           H  
ATOM   1066 1HD1 LEU A 379      16.218  12.438 -12.481  1.00  0.00           H  
ATOM   1067 2HD1 LEU A 379      14.975  11.186 -12.248  1.00  0.00           H  
ATOM   1068 3HD1 LEU A 379      15.916  11.236 -13.758  1.00  0.00           H  
ATOM   1069 1HD2 LEU A 379      15.810  14.307 -14.107  1.00  0.00           H  
ATOM   1070 2HD2 LEU A 379      15.503  13.132 -15.408  1.00  0.00           H  
ATOM   1071 3HD2 LEU A 379      14.281  14.365 -15.016  1.00  0.00           H  
ATOM   1072  N   GLU A 380      10.462  10.918 -15.212  1.00  0.00           N  
ATOM   1073  CA  GLU A 380       9.613  10.091 -16.063  1.00  0.00           C  
ATOM   1074  C   GLU A 380       8.657  10.961 -16.875  1.00  0.00           C  
ATOM   1075  O   GLU A 380       8.384  10.678 -18.042  1.00  0.00           O  
ATOM   1076  CB  GLU A 380       8.823   9.088 -15.221  1.00  0.00           C  
ATOM   1077  CG  GLU A 380       7.966   8.126 -16.030  1.00  0.00           C  
ATOM   1078  CD  GLU A 380       7.253   7.116 -15.175  1.00  0.00           C  
ATOM   1079  OE1 GLU A 380       7.914   6.379 -14.484  1.00  0.00           O  
ATOM   1080  OE2 GLU A 380       6.045   7.082 -15.212  1.00  0.00           O1-
ATOM   1081  H   GLU A 380      10.422  10.795 -14.210  1.00  0.00           H  
ATOM   1082  HA  GLU A 380      10.251   9.541 -16.756  1.00  0.00           H  
ATOM   1083 1HB  GLU A 380       9.512   8.497 -14.618  1.00  0.00           H  
ATOM   1084 2HB  GLU A 380       8.167   9.626 -14.536  1.00  0.00           H  
ATOM   1085 1HG  GLU A 380       7.226   8.697 -16.591  1.00  0.00           H  
ATOM   1086 2HG  GLU A 380       8.600   7.605 -16.746  1.00  0.00           H  
ATOM   1087  N   ILE A 381       8.147  12.025 -16.255  1.00  0.00           N  
ATOM   1088  CA  ILE A 381       7.221  12.940 -16.916  1.00  0.00           C  
ATOM   1089  C   ILE A 381       7.885  13.681 -18.061  1.00  0.00           C  
ATOM   1090  O   ILE A 381       7.286  13.876 -19.118  1.00  0.00           O  
ATOM   1091  CB  ILE A 381       6.650  13.960 -15.914  1.00  0.00           C  
ATOM   1092  CG1 ILE A 381       5.724  13.264 -14.913  1.00  0.00           C  
ATOM   1093  CG2 ILE A 381       5.908  15.067 -16.647  1.00  0.00           C  
ATOM   1094  CD1 ILE A 381       5.355  14.122 -13.724  1.00  0.00           C  
ATOM   1095  H   ILE A 381       8.411  12.200 -15.296  1.00  0.00           H  
ATOM   1096  HA  ILE A 381       6.395  12.360 -17.326  1.00  0.00           H  
ATOM   1097  HB  ILE A 381       7.463  14.400 -15.338  1.00  0.00           H  
ATOM   1098 1HG1 ILE A 381       4.805  12.962 -15.414  1.00  0.00           H  
ATOM   1099 2HG1 ILE A 381       6.204  12.358 -14.541  1.00  0.00           H  
ATOM   1100 1HG2 ILE A 381       5.510  15.779 -15.925  1.00  0.00           H  
ATOM   1101 2HG2 ILE A 381       6.595  15.580 -17.321  1.00  0.00           H  
ATOM   1102 3HG2 ILE A 381       5.089  14.638 -17.223  1.00  0.00           H  
ATOM   1103 1HD1 ILE A 381       4.698  13.560 -13.060  1.00  0.00           H  
ATOM   1104 2HD1 ILE A 381       6.259  14.407 -13.185  1.00  0.00           H  
ATOM   1105 3HD1 ILE A 381       4.840  15.018 -14.068  1.00  0.00           H  
ATOM   1106  N   LEU A 382       9.131  14.104 -17.866  1.00  0.00           N  
ATOM   1107  CA  LEU A 382       9.859  14.778 -18.938  1.00  0.00           C  
ATOM   1108  C   LEU A 382       9.890  13.872 -20.158  1.00  0.00           C  
ATOM   1109  O   LEU A 382       9.771  14.338 -21.292  1.00  0.00           O  
ATOM   1110  CB  LEU A 382      11.286  15.123 -18.497  1.00  0.00           C  
ATOM   1111  CG  LEU A 382      11.408  16.229 -17.440  1.00  0.00           C  
ATOM   1112  CD1 LEU A 382      12.796  16.186 -16.817  1.00  0.00           C  
ATOM   1113  CD2 LEU A 382      11.138  17.579 -18.085  1.00  0.00           C  
ATOM   1114  H   LEU A 382       9.586  13.963 -16.975  1.00  0.00           H  
ATOM   1115  HA  LEU A 382       9.335  15.701 -19.184  1.00  0.00           H  
ATOM   1116 1HB  LEU A 382      11.752  14.226 -18.093  1.00  0.00           H  
ATOM   1117 2HB  LEU A 382      11.854  15.438 -19.372  1.00  0.00           H  
ATOM   1118  HG  LEU A 382      10.681  16.054 -16.647  1.00  0.00           H  
ATOM   1119 1HD1 LEU A 382      12.882  16.972 -16.066  1.00  0.00           H  
ATOM   1120 2HD1 LEU A 382      12.955  15.216 -16.346  1.00  0.00           H  
ATOM   1121 3HD1 LEU A 382      13.547  16.342 -17.591  1.00  0.00           H  
ATOM   1122 1HD2 LEU A 382      11.224  18.366 -17.335  1.00  0.00           H  
ATOM   1123 2HD2 LEU A 382      11.866  17.756 -18.879  1.00  0.00           H  
ATOM   1124 3HD2 LEU A 382      10.133  17.588 -18.507  1.00  0.00           H  
ATOM   1125  N   VAL A 383      10.054  12.582 -19.900  1.00  0.00           N  
ATOM   1126  CA  VAL A 383      10.121  11.582 -20.953  1.00  0.00           C  
ATOM   1127  C   VAL A 383       8.756  11.359 -21.594  1.00  0.00           C  
ATOM   1128  O   VAL A 383       8.641  11.274 -22.816  1.00  0.00           O  
ATOM   1129  CB  VAL A 383      10.643  10.249 -20.386  1.00  0.00           C  
ATOM   1130  CG1 VAL A 383      10.665   9.181 -21.470  1.00  0.00           C  
ATOM   1131  CG2 VAL A 383      12.030  10.445 -19.795  1.00  0.00           C  
ATOM   1132  H   VAL A 383      10.136  12.290 -18.937  1.00  0.00           H  
ATOM   1133  HA  VAL A 383      10.814  11.932 -21.719  1.00  0.00           H  
ATOM   1134  HB  VAL A 383       9.961   9.903 -19.609  1.00  0.00           H  
ATOM   1135 1HG1 VAL A 383      11.036   8.245 -21.052  1.00  0.00           H  
ATOM   1136 2HG1 VAL A 383       9.656   9.032 -21.854  1.00  0.00           H  
ATOM   1137 3HG1 VAL A 383      11.319   9.500 -22.281  1.00  0.00           H  
ATOM   1138 1HG2 VAL A 383      12.393   9.498 -19.395  1.00  0.00           H  
ATOM   1139 2HG2 VAL A 383      12.710  10.796 -20.571  1.00  0.00           H  
ATOM   1140 3HG2 VAL A 383      11.983  11.182 -18.993  1.00  0.00           H  
ATOM   1141  N   ARG A 384       7.714  11.265 -20.773  1.00  0.00           N  
ATOM   1142  CA  ARG A 384       6.363  11.112 -21.295  1.00  0.00           C  
ATOM   1143  C   ARG A 384       5.961  12.324 -22.130  1.00  0.00           C  
ATOM   1144  O   ARG A 384       5.306  12.190 -23.163  1.00  0.00           O  
ATOM   1145  CB  ARG A 384       5.367  10.926 -20.160  1.00  0.00           C  
ATOM   1146  CG  ARG A 384       5.447   9.582 -19.452  1.00  0.00           C  
ATOM   1147  CD  ARG A 384       4.435   9.470 -18.371  1.00  0.00           C  
ATOM   1148  NE  ARG A 384       4.554   8.215 -17.645  1.00  0.00           N  
ATOM   1149  CZ  ARG A 384       4.008   7.049 -18.039  1.00  0.00           C  
ATOM   1150  NH1 ARG A 384       3.310   6.993 -19.152  1.00  0.00           N1+
ATOM   1151  NH2 ARG A 384       4.174   5.961 -17.308  1.00  0.00           N  
ATOM   1152  H   ARG A 384       7.854  11.300 -19.773  1.00  0.00           H  
ATOM   1153  HA  ARG A 384       6.335  10.226 -21.930  1.00  0.00           H  
ATOM   1154 1HB  ARG A 384       5.519  11.702 -19.412  1.00  0.00           H  
ATOM   1155 2HB  ARG A 384       4.352  11.036 -20.544  1.00  0.00           H  
ATOM   1156 1HG  ARG A 384       5.271   8.782 -20.171  1.00  0.00           H  
ATOM   1157 2HG  ARG A 384       6.437   9.463 -19.010  1.00  0.00           H  
ATOM   1158 1HD  ARG A 384       4.568  10.287 -17.662  1.00  0.00           H  
ATOM   1159 2HD  ARG A 384       3.436   9.521 -18.800  1.00  0.00           H  
ATOM   1160  HE  ARG A 384       5.084   8.219 -16.784  1.00  0.00           H  
ATOM   1161 1HH1 ARG A 384       3.182   7.824 -19.711  1.00  0.00           H  
ATOM   1162 2HH1 ARG A 384       2.900   6.118 -19.448  1.00  0.00           H  
ATOM   1163 1HH2 ARG A 384       4.710   6.003 -16.453  1.00  0.00           H  
ATOM   1164 2HH2 ARG A 384       3.764   5.087 -17.604  1.00  0.00           H  
ATOM   1165  N   ALA A 385       6.356  13.516 -21.682  1.00  0.00           N  
ATOM   1166  CA  ALA A 385       6.096  14.729 -22.438  1.00  0.00           C  
ATOM   1167  C   ALA A 385       6.872  14.697 -23.748  1.00  0.00           C  
ATOM   1168  O   ALA A 385       6.358  15.090 -24.795  1.00  0.00           O  
ATOM   1169  CB  ALA A 385       6.464  15.960 -21.623  1.00  0.00           C  
ATOM   1170  H   ALA A 385       6.844  13.579 -20.800  1.00  0.00           H  
ATOM   1171  HA  ALA A 385       5.031  14.763 -22.669  1.00  0.00           H  
ATOM   1172 1HB  ALA A 385       6.271  16.857 -22.212  1.00  0.00           H  
ATOM   1173 2HB  ALA A 385       5.864  15.987 -20.714  1.00  0.00           H  
ATOM   1174 3HB  ALA A 385       7.520  15.920 -21.360  1.00  0.00           H  
ATOM   1175  N   ALA A 386       8.121  14.223 -23.686  1.00  0.00           N  
ATOM   1176  CA  ALA A 386       8.946  14.054 -24.878  1.00  0.00           C  
ATOM   1177  C   ALA A 386       8.328  13.036 -25.824  1.00  0.00           C  
ATOM   1178  O   ALA A 386       8.408  13.178 -27.044  1.00  0.00           O  
ATOM   1179  CB  ALA A 386      10.357  13.632 -24.493  1.00  0.00           C  
ATOM   1180  H   ALA A 386       8.503  13.976 -22.784  1.00  0.00           H  
ATOM   1181  HA  ALA A 386       8.994  15.012 -25.396  1.00  0.00           H  
ATOM   1182 1HB  ALA A 386      10.958  13.507 -25.394  1.00  0.00           H  
ATOM   1183 2HB  ALA A 386      10.806  14.398 -23.862  1.00  0.00           H  
ATOM   1184 3HB  ALA A 386      10.319  12.689 -23.949  1.00  0.00           H  
ATOM   1185  N   HIS A 387       7.705  12.001 -25.263  1.00  0.00           N  
ATOM   1186  CA  HIS A 387       7.092  10.956 -26.070  1.00  0.00           C  
ATOM   1187  C   HIS A 387       6.007  11.544 -26.950  1.00  0.00           C  
ATOM   1188  O   HIS A 387       6.016  11.365 -28.168  1.00  0.00           O  
ATOM   1189  CB  HIS A 387       6.504   9.850 -25.187  1.00  0.00           C  
ATOM   1190  CG  HIS A 387       5.890   8.726 -25.960  1.00  0.00           C  
ATOM   1191  CD2 HIS A 387       4.596   8.379 -26.154  1.00  0.00           C  
ATOM   1192  ND1 HIS A 387       6.643   7.798 -26.649  1.00  0.00           N  
ATOM   1193  CE1 HIS A 387       5.837   6.928 -27.233  1.00  0.00           C  
ATOM   1194  NE2 HIS A 387       4.591   7.259 -26.948  1.00  0.00           N  
ATOM   1195  H   HIS A 387       7.656  11.937 -24.256  1.00  0.00           H  
ATOM   1196  HA  HIS A 387       7.845  10.506 -26.716  1.00  0.00           H  
ATOM   1197 1HB  HIS A 387       7.288   9.439 -24.550  1.00  0.00           H  
ATOM   1198 2HB  HIS A 387       5.740  10.273 -24.535  1.00  0.00           H  
ATOM   1199  HD2 HIS A 387       3.721   8.893 -25.754  1.00  0.00           H  
ATOM   1200  HE1 HIS A 387       6.148   6.082 -27.845  1.00  0.00           H  
ATOM   1201  HE2 HIS A 387       3.763   6.770 -27.261  1.00  0.00           H  
ATOM   1202  N   VAL A 388       5.071  12.248 -26.323  1.00  0.00           N  
ATOM   1203  CA  VAL A 388       3.933  12.792 -27.041  1.00  0.00           C  
ATOM   1204  C   VAL A 388       4.340  13.944 -27.948  1.00  0.00           C  
ATOM   1205  O   VAL A 388       3.740  14.161 -29.001  1.00  0.00           O  
ATOM   1206  CB  VAL A 388       2.863  13.279 -26.046  1.00  0.00           C  
ATOM   1207  CG1 VAL A 388       3.299  14.580 -25.390  1.00  0.00           C  
ATOM   1208  CG2 VAL A 388       1.532  13.456 -26.761  1.00  0.00           C  
ATOM   1209  H   VAL A 388       5.149  12.409 -25.330  1.00  0.00           H  
ATOM   1210  HA  VAL A 388       3.502  12.001 -27.657  1.00  0.00           H  
ATOM   1211  HB  VAL A 388       2.755  12.541 -25.252  1.00  0.00           H  
ATOM   1212 1HG1 VAL A 388       2.532  14.910 -24.689  1.00  0.00           H  
ATOM   1213 2HG1 VAL A 388       4.235  14.421 -24.854  1.00  0.00           H  
ATOM   1214 3HG1 VAL A 388       3.444  15.343 -26.155  1.00  0.00           H  
ATOM   1215 1HG2 VAL A 388       0.781  13.800 -26.051  1.00  0.00           H  
ATOM   1216 2HG2 VAL A 388       1.643  14.191 -27.558  1.00  0.00           H  
ATOM   1217 3HG2 VAL A 388       1.219  12.503 -27.186  1.00  0.00           H  
ATOM   1218  N   LEU A 389       5.364  14.698 -27.555  1.00  0.00           N  
ATOM   1219  CA  LEU A 389       5.873  15.754 -28.418  1.00  0.00           C  
ATOM   1220  C   LEU A 389       6.430  15.170 -29.710  1.00  0.00           C  
ATOM   1221  O   LEU A 389       6.220  15.719 -30.792  1.00  0.00           O  
ATOM   1222  CB  LEU A 389       6.963  16.555 -27.696  1.00  0.00           C  
ATOM   1223  CG  LEU A 389       6.469  17.539 -26.627  1.00  0.00           C  
ATOM   1224  CD1 LEU A 389       7.645  18.000 -25.777  1.00  0.00           C  
ATOM   1225  CD2 LEU A 389       5.785  18.719 -27.301  1.00  0.00           C  
ATOM   1226  H   LEU A 389       5.799  14.546 -26.656  1.00  0.00           H  
ATOM   1227  HA  LEU A 389       5.050  16.425 -28.665  1.00  0.00           H  
ATOM   1228 1HB  LEU A 389       7.645  15.857 -27.212  1.00  0.00           H  
ATOM   1229 2HB  LEU A 389       7.525  17.125 -28.436  1.00  0.00           H  
ATOM   1230  HG  LEU A 389       5.759  17.036 -25.970  1.00  0.00           H  
ATOM   1231 1HD1 LEU A 389       7.293  18.699 -25.018  1.00  0.00           H  
ATOM   1232 2HD1 LEU A 389       8.102  17.138 -25.292  1.00  0.00           H  
ATOM   1233 3HD1 LEU A 389       8.380  18.493 -26.412  1.00  0.00           H  
ATOM   1234 1HD2 LEU A 389       5.433  19.418 -26.542  1.00  0.00           H  
ATOM   1235 2HD2 LEU A 389       6.494  19.224 -27.958  1.00  0.00           H  
ATOM   1236 3HD2 LEU A 389       4.938  18.363 -27.887  1.00  0.00           H  
ATOM   1237  N   ALA A 390       7.143  14.050 -29.606  1.00  0.00           N  
ATOM   1238  CA  ALA A 390       7.657  13.367 -30.787  1.00  0.00           C  
ATOM   1239  C   ALA A 390       6.515  12.844 -31.658  1.00  0.00           C  
ATOM   1240  O   ALA A 390       6.578  12.909 -32.886  1.00  0.00           O  
ATOM   1241  CB  ALA A 390       8.580  12.228 -30.380  1.00  0.00           C  
ATOM   1242  H   ALA A 390       7.334  13.664 -28.692  1.00  0.00           H  
ATOM   1243  HA  ALA A 390       8.224  14.088 -31.376  1.00  0.00           H  
ATOM   1244 1HB  ALA A 390       8.957  11.728 -31.273  1.00  0.00           H  
ATOM   1245 2HB  ALA A 390       9.418  12.626 -29.808  1.00  0.00           H  
ATOM   1246 3HB  ALA A 390       8.030  11.514 -29.770  1.00  0.00           H  
ATOM   1247  N   GLU A 391       5.464  12.322 -31.021  1.00  0.00           N  
ATOM   1248  CA  GLU A 391       4.295  11.826 -31.747  1.00  0.00           C  
ATOM   1249  C   GLU A 391       3.577  12.945 -32.492  1.00  0.00           C  
ATOM   1250  O   GLU A 391       3.137  12.765 -33.628  1.00  0.00           O  
ATOM   1251  CB  GLU A 391       3.323  11.141 -30.783  1.00  0.00           C  
ATOM   1252  CG  GLU A 391       3.809   9.803 -30.245  1.00  0.00           C  
ATOM   1253  CD  GLU A 391       2.854   9.187 -29.260  1.00  0.00           C  
ATOM   1254  OE1 GLU A 391       2.212   9.920 -28.547  1.00  0.00           O  
ATOM   1255  OE2 GLU A 391       2.768   7.982 -29.220  1.00  0.00           O1-
ATOM   1256  H   GLU A 391       5.477  12.267 -30.013  1.00  0.00           H  
ATOM   1257  HA  GLU A 391       4.630  11.094 -32.483  1.00  0.00           H  
ATOM   1258 1HB  GLU A 391       3.134  11.795 -29.932  1.00  0.00           H  
ATOM   1259 2HB  GLU A 391       2.370  10.974 -31.286  1.00  0.00           H  
ATOM   1260 1HG  GLU A 391       3.945   9.116 -31.079  1.00  0.00           H  
ATOM   1261 2HG  GLU A 391       4.776   9.945 -29.765  1.00  0.00           H  
ATOM   1262  N   ILE A 392       3.460  14.100 -31.847  1.00  0.00           N  
ATOM   1263  CA  ILE A 392       2.825  15.257 -32.463  1.00  0.00           C  
ATOM   1264  C   ILE A 392       3.679  15.774 -33.608  1.00  0.00           C  
ATOM   1265  O   ILE A 392       3.187  15.980 -34.717  1.00  0.00           O  
ATOM   1266  CB  ILE A 392       2.598  16.381 -31.436  1.00  0.00           C  
ATOM   1267  CG1 ILE A 392       1.575  15.944 -30.384  1.00  0.00           C  
ATOM   1268  CG2 ILE A 392       2.141  17.653 -32.133  1.00  0.00           C  
ATOM   1269  CD1 ILE A 392       1.686  16.692 -29.076  1.00  0.00           C  
ATOM   1270  H   ILE A 392       3.821  14.179 -30.907  1.00  0.00           H  
ATOM   1271  HA  ILE A 392       1.858  14.950 -32.859  1.00  0.00           H  
ATOM   1272  HB  ILE A 392       3.529  16.583 -30.906  1.00  0.00           H  
ATOM   1273 1HG1 ILE A 392       0.568  16.088 -30.775  1.00  0.00           H  
ATOM   1274 2HG1 ILE A 392       1.696  14.880 -30.179  1.00  0.00           H  
ATOM   1275 1HG2 ILE A 392       1.984  18.437 -31.392  1.00  0.00           H  
ATOM   1276 2HG2 ILE A 392       2.902  17.973 -32.843  1.00  0.00           H  
ATOM   1277 3HG2 ILE A 392       1.207  17.462 -32.662  1.00  0.00           H  
ATOM   1278 1HD1 ILE A 392       0.929  16.327 -28.382  1.00  0.00           H  
ATOM   1279 2HD1 ILE A 392       2.677  16.533 -28.649  1.00  0.00           H  
ATOM   1280 3HD1 ILE A 392       1.534  17.756 -29.251  1.00  0.00           H  
ATOM   1281  N   ALA A 393       4.956  15.976 -33.313  1.00  0.00           N  
ATOM   1282  CA  ALA A 393       5.896  16.577 -34.237  1.00  0.00           C  
ATOM   1283  C   ALA A 393       6.147  15.724 -35.474  1.00  0.00           C  
ATOM   1284  O   ALA A 393       6.291  16.245 -36.580  1.00  0.00           O  
ATOM   1285  CB  ALA A 393       7.211  16.856 -33.522  1.00  0.00           C  
ATOM   1286  H   ALA A 393       5.278  15.695 -32.399  1.00  0.00           H  
ATOM   1287  HA  ALA A 393       5.476  17.522 -34.583  1.00  0.00           H  
ATOM   1288 1HB  ALA A 393       7.909  17.326 -34.213  1.00  0.00           H  
ATOM   1289 2HB  ALA A 393       7.031  17.522 -32.679  1.00  0.00           H  
ATOM   1290 3HB  ALA A 393       7.633  15.920 -33.161  1.00  0.00           H  
ATOM   1291  N   ARG A 394       6.203  14.406 -35.297  1.00  0.00           N  
ATOM   1292  CA  ARG A 394       6.506  13.502 -36.400  1.00  0.00           C  
ATOM   1293  C   ARG A 394       5.531  13.667 -37.557  1.00  0.00           C  
ATOM   1294  O   ARG A 394       5.940  13.814 -38.710  1.00  0.00           O  
ATOM   1295  CB  ARG A 394       6.476  12.057 -35.925  1.00  0.00           C  
ATOM   1296  CG  ARG A 394       6.627  11.019 -37.026  1.00  0.00           C  
ATOM   1297  CD  ARG A 394       7.921  11.161 -37.743  1.00  0.00           C  
ATOM   1298  NE  ARG A 394       9.053  10.848 -36.886  1.00  0.00           N  
ATOM   1299  CZ  ARG A 394      10.338  11.115 -37.189  1.00  0.00           C  
ATOM   1300  NH1 ARG A 394      10.637  11.700 -38.328  1.00  0.00           N1+
ATOM   1301  NH2 ARG A 394      11.298  10.790 -36.341  1.00  0.00           N  
ATOM   1302  H   ARG A 394       6.033  14.022 -34.378  1.00  0.00           H  
ATOM   1303  HA  ARG A 394       7.509  13.727 -36.766  1.00  0.00           H  
ATOM   1304 1HB  ARG A 394       7.278  11.894 -35.206  1.00  0.00           H  
ATOM   1305 2HB  ARG A 394       5.535  11.862 -35.414  1.00  0.00           H  
ATOM   1306 1HG  ARG A 394       6.585  10.020 -36.592  1.00  0.00           H  
ATOM   1307 2HG  ARG A 394       5.819  11.135 -37.748  1.00  0.00           H  
ATOM   1308 1HD  ARG A 394       7.940  10.484 -38.595  1.00  0.00           H  
ATOM   1309 2HD  ARG A 394       8.031  12.187 -38.092  1.00  0.00           H  
ATOM   1310  HE  ARG A 394       8.862  10.397 -36.001  1.00  0.00           H  
ATOM   1311 1HH1 ARG A 394       9.903  11.949 -38.976  1.00  0.00           H  
ATOM   1312 2HH1 ARG A 394      11.600  11.900 -38.555  1.00  0.00           H  
ATOM   1313 1HH2 ARG A 394      11.068  10.340 -35.465  1.00  0.00           H  
ATOM   1314 2HH2 ARG A 394      12.261  10.991 -36.568  1.00  0.00           H  
ATOM   1315  N   GLU A 395       4.237  13.644 -37.251  1.00  0.00           N  
ATOM   1316  CA  GLU A 395       3.212  13.759 -38.279  1.00  0.00           C  
ATOM   1317  C   GLU A 395       3.011  15.208 -38.709  1.00  0.00           C  
ATOM   1318  O   GLU A 395       2.657  15.482 -39.855  1.00  0.00           O  
ATOM   1319  CB  GLU A 395       1.889  13.179 -37.775  1.00  0.00           C  
ATOM   1320  CG  GLU A 395       1.905  11.672 -37.556  1.00  0.00           C  
ATOM   1321  CD  GLU A 395       2.171  10.900 -38.818  1.00  0.00           C  
ATOM   1322  OE1 GLU A 395       1.679  11.295 -39.847  1.00  0.00           O  
ATOM   1323  OE2 GLU A 395       2.867   9.915 -38.752  1.00  0.00           O1-
ATOM   1324  H   GLU A 395       3.956  13.545 -36.285  1.00  0.00           H  
ATOM   1325  HA  GLU A 395       3.534  13.190 -39.152  1.00  0.00           H  
ATOM   1326 1HB  GLU A 395       1.621  13.652 -36.830  1.00  0.00           H  
ATOM   1327 2HB  GLU A 395       1.097  13.404 -38.490  1.00  0.00           H  
ATOM   1328 1HG  GLU A 395       2.678  11.431 -36.826  1.00  0.00           H  
ATOM   1329 2HG  GLU A 395       0.946  11.366 -37.142  1.00  0.00           H  
ATOM   1330  N   ARG A 396       3.241  16.136 -37.781  1.00  0.00           N  
ATOM   1331  CA  ARG A 396       3.122  17.558 -38.070  1.00  0.00           C  
ATOM   1332  C   ARG A 396       4.243  18.029 -38.992  1.00  0.00           C  
ATOM   1333  O   ARG A 396       4.059  18.948 -39.790  1.00  0.00           O  
ATOM   1334  CB  ARG A 396       3.151  18.368 -36.783  1.00  0.00           C  
ATOM   1335  CG  ARG A 396       2.896  19.857 -36.958  1.00  0.00           C  
ATOM   1336  CD  ARG A 396       2.768  20.550 -35.651  1.00  0.00           C  
ATOM   1337  NE  ARG A 396       2.561  21.980 -35.813  1.00  0.00           N  
ATOM   1338  CZ  ARG A 396       2.440  22.855 -34.796  1.00  0.00           C  
ATOM   1339  NH1 ARG A 396       2.508  22.433 -33.553  1.00  0.00           N1+
ATOM   1340  NH2 ARG A 396       2.254  24.140 -35.048  1.00  0.00           N  
ATOM   1341  H   ARG A 396       3.506  15.844 -36.852  1.00  0.00           H  
ATOM   1342  HA  ARG A 396       2.168  17.731 -38.569  1.00  0.00           H  
ATOM   1343 1HB  ARG A 396       2.400  17.985 -36.095  1.00  0.00           H  
ATOM   1344 2HB  ARG A 396       4.123  18.253 -36.303  1.00  0.00           H  
ATOM   1345 1HG  ARG A 396       3.728  20.307 -37.503  1.00  0.00           H  
ATOM   1346 2HG  ARG A 396       1.973  20.005 -37.519  1.00  0.00           H  
ATOM   1347 1HD  ARG A 396       1.916  20.142 -35.106  1.00  0.00           H  
ATOM   1348 2HD  ARG A 396       3.676  20.401 -35.068  1.00  0.00           H  
ATOM   1349  HE  ARG A 396       2.504  22.343 -36.755  1.00  0.00           H  
ATOM   1350 1HH1 ARG A 396       2.650  21.452 -33.360  1.00  0.00           H  
ATOM   1351 2HH1 ARG A 396       2.417  23.089 -32.791  1.00  0.00           H  
ATOM   1352 1HH2 ARG A 396       2.202  24.465 -36.004  1.00  0.00           H  
ATOM   1353 2HH2 ARG A 396       2.163  24.796 -34.287  1.00  0.00           H  
ATOM   1354  N   GLY A 397       5.414  17.398 -38.882  1.00  0.00           N  
ATOM   1355  CA  GLY A 397       6.571  17.784 -39.680  1.00  0.00           C  
ATOM   1356  C   GLY A 397       7.292  18.958 -39.036  1.00  0.00           C  
ATOM   1357  O   GLY A 397       7.884  19.794 -39.722  1.00  0.00           O  
ATOM   1358  H   GLY A 397       5.518  16.648 -38.210  1.00  0.00           H  
ATOM   1359 1HA  GLY A 397       7.250  16.938 -39.766  1.00  0.00           H  
ATOM   1360 2HA  GLY A 397       6.251  18.051 -40.686  1.00  0.00           H  
ATOM   1361  N   ASN A 398       7.204  19.034 -37.710  1.00  0.00           N  
ATOM   1362  CA  ASN A 398       7.791  20.137 -36.966  1.00  0.00           C  
ATOM   1363  C   ASN A 398       9.138  19.746 -36.358  1.00  0.00           C  
ATOM   1364  O   ASN A 398       9.194  19.067 -35.333  1.00  0.00           O  
ATOM   1365  CB  ASN A 398       6.836  20.615 -35.888  1.00  0.00           C  
ATOM   1366  CG  ASN A 398       7.342  21.835 -35.167  1.00  0.00           C  
ATOM   1367  ND2 ASN A 398       6.526  22.856 -35.105  1.00  0.00           N  
ATOM   1368  OD1 ASN A 398       8.471  21.850 -34.666  1.00  0.00           O  
ATOM   1369  H   ASN A 398       6.716  18.306 -37.209  1.00  0.00           H  
ATOM   1370  HA  ASN A 398       7.978  20.962 -37.656  1.00  0.00           H  
ATOM   1371 1HB  ASN A 398       5.869  20.847 -36.335  1.00  0.00           H  
ATOM   1372 2HB  ASN A 398       6.678  19.818 -35.161  1.00  0.00           H  
ATOM   1373 1HD2 ASN A 398       6.809  23.695 -34.638  1.00  0.00           H  
ATOM   1374 2HD2 ASN A 398       5.621  22.800 -35.525  1.00  0.00           H  
ATOM   1375  N   GLU A 399      10.216  20.187 -37.003  1.00  0.00           N  
ATOM   1376  CA  GLU A 399      11.567  19.796 -36.619  1.00  0.00           C  
ATOM   1377  C   GLU A 399      11.944  20.302 -35.231  1.00  0.00           C  
ATOM   1378  O   GLU A 399      12.646  19.622 -34.481  1.00  0.00           O  
ATOM   1379  CB  GLU A 399      12.575  20.315 -37.646  1.00  0.00           C  
ATOM   1380  CG  GLU A 399      12.498  19.630 -39.003  1.00  0.00           C  
ATOM   1381  CD  GLU A 399      13.475  20.193 -39.998  1.00  0.00           C  
ATOM   1382  OE1 GLU A 399      14.120  21.163 -39.684  1.00  0.00           O  
ATOM   1383  OE2 GLU A 399      13.575  19.651 -41.074  1.00  0.00           O1-
ATOM   1384  H   GLU A 399      10.089  20.812 -37.785  1.00  0.00           H  
ATOM   1385  HA  GLU A 399      11.619  18.707 -36.597  1.00  0.00           H  
ATOM   1386 1HB  GLU A 399      12.420  21.383 -37.800  1.00  0.00           H  
ATOM   1387 2HB  GLU A 399      13.586  20.183 -37.261  1.00  0.00           H  
ATOM   1388 1HG  GLU A 399      12.700  18.567 -38.875  1.00  0.00           H  
ATOM   1389 2HG  GLU A 399      11.487  19.735 -39.395  1.00  0.00           H  
ATOM   1390  N   GLU A 400      11.478  21.500 -34.887  1.00  0.00           N  
ATOM   1391  CA  GLU A 400      11.825  22.105 -33.607  1.00  0.00           C  
ATOM   1392  C   GLU A 400      11.266  21.302 -32.440  1.00  0.00           C  
ATOM   1393  O   GLU A 400      11.925  21.140 -31.413  1.00  0.00           O  
ATOM   1394  CB  GLU A 400      11.308  23.544 -33.540  1.00  0.00           C  
ATOM   1395  CG  GLU A 400      11.999  24.506 -34.496  1.00  0.00           C  
ATOM   1396  CD  GLU A 400      11.474  24.410 -35.901  1.00  0.00           C  
ATOM   1397  OE1 GLU A 400      10.580  23.631 -36.131  1.00  0.00           O  
ATOM   1398  OE2 GLU A 400      11.968  25.118 -36.748  1.00  0.00           O1-
ATOM   1399  H   GLU A 400      10.873  22.004 -35.520  1.00  0.00           H  
ATOM   1400  HA  GLU A 400      12.912  22.120 -33.515  1.00  0.00           H  
ATOM   1401 1HB  GLU A 400      10.240  23.557 -33.764  1.00  0.00           H  
ATOM   1402 2HB  GLU A 400      11.433  23.929 -32.528  1.00  0.00           H  
ATOM   1403 1HG  GLU A 400      11.856  25.524 -34.136  1.00  0.00           H  
ATOM   1404 2HG  GLU A 400      13.067  24.296 -34.497  1.00  0.00           H  
ATOM   1405  N   LEU A 401      10.048  20.798 -32.596  1.00  0.00           N  
ATOM   1406  CA  LEU A 401       9.442  19.984 -31.555  1.00  0.00           C  
ATOM   1407  C   LEU A 401      10.136  18.629 -31.430  1.00  0.00           C  
ATOM   1408  O   LEU A 401      10.267  18.087 -30.333  1.00  0.00           O  
ATOM   1409  CB  LEU A 401       7.951  19.778 -31.851  1.00  0.00           C  
ATOM   1410  CG  LEU A 401       7.062  21.017 -31.679  1.00  0.00           C  
ATOM   1411  CD1 LEU A 401       5.663  20.714 -32.198  1.00  0.00           C  
ATOM   1412  CD2 LEU A 401       7.027  21.417 -30.212  1.00  0.00           C  
ATOM   1413  H   LEU A 401       9.530  20.977 -33.444  1.00  0.00           H  
ATOM   1414  HA  LEU A 401       9.542  20.507 -30.605  1.00  0.00           H  
ATOM   1415 1HB  LEU A 401       7.846  19.435 -32.878  1.00  0.00           H  
ATOM   1416 2HB  LEU A 401       7.569  19.002 -31.189  1.00  0.00           H  
ATOM   1417  HG  LEU A 401       7.466  21.840 -32.271  1.00  0.00           H  
ATOM   1418 1HD1 LEU A 401       5.031  21.594 -32.076  1.00  0.00           H  
ATOM   1419 2HD1 LEU A 401       5.715  20.449 -33.253  1.00  0.00           H  
ATOM   1420 3HD1 LEU A 401       5.239  19.883 -31.635  1.00  0.00           H  
ATOM   1421 1HD2 LEU A 401       6.395  22.298 -30.090  1.00  0.00           H  
ATOM   1422 2HD2 LEU A 401       6.622  20.596 -29.620  1.00  0.00           H  
ATOM   1423 3HD2 LEU A 401       8.037  21.646 -29.873  1.00  0.00           H  
ATOM   1424  N   GLN A 402      10.590  18.062 -32.552  1.00  0.00           N  
ATOM   1425  CA  GLN A 402      11.333  16.805 -32.482  1.00  0.00           C  
ATOM   1426  C   GLN A 402      12.641  17.003 -31.731  1.00  0.00           C  
ATOM   1427  O   GLN A 402      13.034  16.164 -30.920  1.00  0.00           O  
ATOM   1428  CB  GLN A 402      11.612  16.259 -33.885  1.00  0.00           C  
ATOM   1429  CG  GLN A 402      10.377  15.760 -34.615  1.00  0.00           C  
ATOM   1430  CD  GLN A 402      10.684  15.305 -36.029  1.00  0.00           C  
ATOM   1431  NE2 GLN A 402       9.718  15.470 -36.926  1.00  0.00           N  
ATOM   1432  OE1 GLN A 402      11.778  14.809 -36.313  1.00  0.00           O  
ATOM   1433  H   GLN A 402      10.429  18.488 -33.453  1.00  0.00           H  
ATOM   1434  HA  GLN A 402      10.728  16.074 -31.946  1.00  0.00           H  
ATOM   1435 1HB  GLN A 402      12.071  17.037 -34.494  1.00  0.00           H  
ATOM   1436 2HB  GLN A 402      12.320  15.433 -33.820  1.00  0.00           H  
ATOM   1437 1HG  GLN A 402       9.960  14.914 -34.067  1.00  0.00           H  
ATOM   1438 2HG  GLN A 402       9.646  16.566 -34.667  1.00  0.00           H  
ATOM   1439 1HE2 GLN A 402       9.863  15.189 -37.875  1.00  0.00           H  
ATOM   1440 2HE2 GLN A 402       8.846  15.876 -36.653  1.00  0.00           H  
ATOM   1441  N   LYS A 403      13.319  18.117 -32.001  1.00  0.00           N  
ATOM   1442  CA  LYS A 403      14.572  18.413 -31.317  1.00  0.00           C  
ATOM   1443  C   LYS A 403      14.352  18.596 -29.823  1.00  0.00           C  
ATOM   1444  O   LYS A 403      15.143  18.124 -29.006  1.00  0.00           O  
ATOM   1445  CB  LYS A 403      15.225  19.661 -31.910  1.00  0.00           C  
ATOM   1446  CG  LYS A 403      15.793  19.470 -33.310  1.00  0.00           C  
ATOM   1447  CD  LYS A 403      16.376  20.766 -33.852  1.00  0.00           C  
ATOM   1448  CE  LYS A 403      16.922  20.582 -35.260  1.00  0.00           C  
ATOM   1449  NZ  LYS A 403      17.456  21.854 -35.821  1.00  0.00           N1+
ATOM   1450  H   LYS A 403      12.968  18.771 -32.686  1.00  0.00           H  
ATOM   1451  HA  LYS A 403      15.248  17.568 -31.454  1.00  0.00           H  
ATOM   1452 1HB  LYS A 403      14.493  20.469 -31.954  1.00  0.00           H  
ATOM   1453 2HB  LYS A 403      16.038  19.990 -31.262  1.00  0.00           H  
ATOM   1454 1HG  LYS A 403      16.577  18.712 -33.285  1.00  0.00           H  
ATOM   1455 2HG  LYS A 403      15.004  19.128 -33.979  1.00  0.00           H  
ATOM   1456 1HD  LYS A 403      15.601  21.534 -33.869  1.00  0.00           H  
ATOM   1457 2HD  LYS A 403      17.182  21.103 -33.201  1.00  0.00           H  
ATOM   1458 1HE  LYS A 403      17.722  19.843 -35.246  1.00  0.00           H  
ATOM   1459 2HE  LYS A 403      16.130  20.217 -35.914  1.00  0.00           H  
ATOM   1460 1HZ  LYS A 403      17.807  21.690 -36.754  1.00  0.00           H  
ATOM   1461 2HZ  LYS A 403      16.716  22.542 -35.856  1.00  0.00           H  
ATOM   1462 3HZ  LYS A 403      18.204  22.194 -35.234  1.00  0.00           H  
ATOM   1463  N   LYS A 404      13.272  19.285 -29.455  1.00  0.00           N  
ATOM   1464  CA  LYS A 404      12.964  19.475 -28.045  1.00  0.00           C  
ATOM   1465  C   LYS A 404      12.644  18.153 -27.360  1.00  0.00           C  
ATOM   1466  O   LYS A 404      13.076  17.907 -26.234  1.00  0.00           O  
ATOM   1467  CB  LYS A 404      11.792  20.446 -27.884  1.00  0.00           C  
ATOM   1468  CG  LYS A 404      12.133  21.899 -28.186  1.00  0.00           C  
ATOM   1469  CD  LYS A 404      10.915  22.797 -28.029  1.00  0.00           C  
ATOM   1470  CE  LYS A 404      11.254  24.249 -28.331  1.00  0.00           C  
ATOM   1471  NZ  LYS A 404      10.066  25.136 -28.204  1.00  0.00           N1+
ATOM   1472  H   LYS A 404      12.658  19.682 -30.151  1.00  0.00           H  
ATOM   1473  HA  LYS A 404      13.839  19.900 -27.553  1.00  0.00           H  
ATOM   1474 1HB  LYS A 404      10.979  20.149 -28.547  1.00  0.00           H  
ATOM   1475 2HB  LYS A 404      11.417  20.397 -26.861  1.00  0.00           H  
ATOM   1476 1HG  LYS A 404      12.915  22.239 -27.506  1.00  0.00           H  
ATOM   1477 2HG  LYS A 404      12.505  21.981 -29.207  1.00  0.00           H  
ATOM   1478 1HD  LYS A 404      10.129  22.467 -28.709  1.00  0.00           H  
ATOM   1479 2HD  LYS A 404      10.540  22.726 -27.008  1.00  0.00           H  
ATOM   1480 1HE  LYS A 404      12.025  24.594 -27.642  1.00  0.00           H  
ATOM   1481 2HE  LYS A 404      11.644  24.329 -29.346  1.00  0.00           H  
ATOM   1482 1HZ  LYS A 404      10.332  26.088 -28.412  1.00  0.00           H  
ATOM   1483 2HZ  LYS A 404       9.351  24.837 -28.853  1.00  0.00           H  
ATOM   1484 3HZ  LYS A 404       9.707  25.086 -27.261  1.00  0.00           H  
ATOM   1485  N   ALA A 405      11.885  17.284 -28.029  1.00  0.00           N  
ATOM   1486  CA  ALA A 405      11.559  15.981 -27.461  1.00  0.00           C  
ATOM   1487  C   ALA A 405      12.827  15.167 -27.216  1.00  0.00           C  
ATOM   1488  O   ALA A 405      12.962  14.505 -26.186  1.00  0.00           O  
ATOM   1489  CB  ALA A 405      10.609  15.223 -28.378  1.00  0.00           C  
ATOM   1490  H   ALA A 405      11.528  17.527 -28.942  1.00  0.00           H  
ATOM   1491  HA  ALA A 405      11.069  16.142 -26.501  1.00  0.00           H  
ATOM   1492 1HB  ALA A 405      10.379  14.252 -27.941  1.00  0.00           H  
ATOM   1493 2HB  ALA A 405       9.689  15.795 -28.499  1.00  0.00           H  
ATOM   1494 3HB  ALA A 405      11.078  15.082 -29.350  1.00  0.00           H  
ATOM   1495  N   HIS A 406      13.757  15.218 -28.168  1.00  0.00           N  
ATOM   1496  CA  HIS A 406      15.028  14.515 -28.035  1.00  0.00           C  
ATOM   1497  C   HIS A 406      15.811  15.036 -26.835  1.00  0.00           C  
ATOM   1498  O   HIS A 406      16.303  14.258 -26.018  1.00  0.00           O  
ATOM   1499  CB  HIS A 406      15.868  14.665 -29.307  1.00  0.00           C  
ATOM   1500  CG  HIS A 406      17.070  13.773 -29.342  1.00  0.00           C  
ATOM   1501  CD2 HIS A 406      17.272  12.572 -29.933  1.00  0.00           C  
ATOM   1502  ND1 HIS A 406      18.254  14.095 -28.713  1.00  0.00           N  
ATOM   1503  CE1 HIS A 406      19.131  13.127 -28.913  1.00  0.00           C  
ATOM   1504  NE2 HIS A 406      18.561  12.193 -29.650  1.00  0.00           N  
ATOM   1505  H   HIS A 406      13.579  15.757 -29.003  1.00  0.00           H  
ATOM   1506  HA  HIS A 406      14.823  13.458 -27.866  1.00  0.00           H  
ATOM   1507 1HB  HIS A 406      15.252  14.443 -30.178  1.00  0.00           H  
ATOM   1508 2HB  HIS A 406      16.207  15.697 -29.401  1.00  0.00           H  
ATOM   1509  HD2 HIS A 406      16.546  12.010 -30.522  1.00  0.00           H  
ATOM   1510  HE1 HIS A 406      20.154  13.105 -28.535  1.00  0.00           H  
ATOM   1511  HE2 HIS A 406      18.997  11.336 -29.960  1.00  0.00           H  
ATOM   1512  N   LYS A 407      15.925  16.362 -26.732  1.00  0.00           N  
ATOM   1513  CA  LYS A 407      16.707  16.979 -25.667  1.00  0.00           C  
ATOM   1514  C   LYS A 407      16.143  16.635 -24.302  1.00  0.00           C  
ATOM   1515  O   LYS A 407      16.889  16.366 -23.361  1.00  0.00           O  
ATOM   1516  CB  LYS A 407      16.756  18.498 -25.847  1.00  0.00           C  
ATOM   1517  CG  LYS A 407      17.632  18.967 -27.002  1.00  0.00           C  
ATOM   1518  CD  LYS A 407      17.602  20.482 -27.137  1.00  0.00           C  
ATOM   1519  CE  LYS A 407      18.466  20.952 -28.298  1.00  0.00           C  
ATOM   1520  NZ  LYS A 407      18.421  22.429 -28.462  1.00  0.00           N1+
ATOM   1521  H   LYS A 407      15.458  16.953 -27.406  1.00  0.00           H  
ATOM   1522  HA  LYS A 407      17.725  16.590 -25.716  1.00  0.00           H  
ATOM   1523 1HB  LYS A 407      15.748  18.876 -26.016  1.00  0.00           H  
ATOM   1524 2HB  LYS A 407      17.132  18.960 -24.934  1.00  0.00           H  
ATOM   1525 1HG  LYS A 407      18.660  18.645 -26.832  1.00  0.00           H  
ATOM   1526 2HG  LYS A 407      17.279  18.520 -27.930  1.00  0.00           H  
ATOM   1527 1HD  LYS A 407      16.575  20.812 -27.302  1.00  0.00           H  
ATOM   1528 2HD  LYS A 407      17.967  20.937 -26.217  1.00  0.00           H  
ATOM   1529 1HE  LYS A 407      19.498  20.648 -28.129  1.00  0.00           H  
ATOM   1530 2HE  LYS A 407      18.120  20.485 -29.221  1.00  0.00           H  
ATOM   1531 1HZ  LYS A 407      19.006  22.700 -29.241  1.00  0.00           H  
ATOM   1532 2HZ  LYS A 407      17.470  22.721 -28.638  1.00  0.00           H  
ATOM   1533 3HZ  LYS A 407      18.758  22.873 -27.619  1.00  0.00           H  
ATOM   1534  N   LEU A 408      14.820  16.644 -24.199  1.00  0.00           N  
ATOM   1535  CA  LEU A 408      14.130  16.341 -22.958  1.00  0.00           C  
ATOM   1536  C   LEU A 408      14.363  14.902 -22.517  1.00  0.00           C  
ATOM   1537  O   LEU A 408      14.647  14.639 -21.348  1.00  0.00           O  
ATOM   1538  CB  LEU A 408      12.626  16.594 -23.120  1.00  0.00           C  
ATOM   1539  CG  LEU A 408      12.205  18.068 -23.191  1.00  0.00           C  
ATOM   1540  CD1 LEU A 408      10.752  18.159 -23.640  1.00  0.00           C  
ATOM   1541  CD2 LEU A 408      12.397  18.717 -21.828  1.00  0.00           C  
ATOM   1542  H   LEU A 408      14.278  16.872 -25.021  1.00  0.00           H  
ATOM   1543  HA  LEU A 408      14.515  16.999 -22.179  1.00  0.00           H  
ATOM   1544 1HB  LEU A 408      12.289  16.110 -24.034  1.00  0.00           H  
ATOM   1545 2HB  LEU A 408      12.104  16.140 -22.278  1.00  0.00           H  
ATOM   1546  HG  LEU A 408      12.815  18.587 -23.930  1.00  0.00           H  
ATOM   1547 1HD1 LEU A 408      10.452  19.206 -23.690  1.00  0.00           H  
ATOM   1548 2HD1 LEU A 408      10.647  17.705 -24.625  1.00  0.00           H  
ATOM   1549 3HD1 LEU A 408      10.117  17.634 -22.927  1.00  0.00           H  
ATOM   1550 1HD2 LEU A 408      12.098  19.765 -21.878  1.00  0.00           H  
ATOM   1551 2HD2 LEU A 408      11.785  18.200 -21.088  1.00  0.00           H  
ATOM   1552 3HD2 LEU A 408      13.446  18.653 -21.539  1.00  0.00           H  
ATOM   1553  N   ALA A 409      14.241  13.962 -23.450  1.00  0.00           N  
ATOM   1554  CA  ALA A 409      14.460  12.561 -23.129  1.00  0.00           C  
ATOM   1555  C   ALA A 409      15.932  12.315 -22.786  1.00  0.00           C  
ATOM   1556  O   ALA A 409      16.246  11.565 -21.861  1.00  0.00           O  
ATOM   1557  CB  ALA A 409      14.023  11.677 -24.288  1.00  0.00           C  
ATOM   1558  H   ALA A 409      13.995  14.218 -24.395  1.00  0.00           H  
ATOM   1559  HA  ALA A 409      13.860  12.317 -22.253  1.00  0.00           H  
ATOM   1560 1HB  ALA A 409      14.194  10.630 -24.032  1.00  0.00           H  
ATOM   1561 2HB  ALA A 409      12.962  11.832 -24.485  1.00  0.00           H  
ATOM   1562 3HB  ALA A 409      14.598  11.932 -25.177  1.00  0.00           H  
ATOM   1563  N   LYS A 410      16.840  12.952 -23.535  1.00  0.00           N  
ATOM   1564  CA  LYS A 410      18.272  12.771 -23.318  1.00  0.00           C  
ATOM   1565  C   LYS A 410      18.745  13.431 -22.023  1.00  0.00           C  
ATOM   1566  O   LYS A 410      19.604  12.897 -21.321  1.00  0.00           O  
ATOM   1567  CB  LYS A 410      19.061  13.329 -24.505  1.00  0.00           C  
ATOM   1568  CG  LYS A 410      20.573  13.279 -24.334  1.00  0.00           C  
ATOM   1569  CD  LYS A 410      21.288  13.670 -25.619  1.00  0.00           C  
ATOM   1570  CE  LYS A 410      22.786  13.811 -25.399  1.00  0.00           C  
ATOM   1571  NZ  LYS A 410      23.414  12.523 -24.998  1.00  0.00           N1+
ATOM   1572  H   LYS A 410      16.527  13.572 -24.268  1.00  0.00           H  
ATOM   1573  HA  LYS A 410      18.479  11.704 -23.234  1.00  0.00           H  
ATOM   1574 1HB  LYS A 410      18.808  12.769 -25.405  1.00  0.00           H  
ATOM   1575 2HB  LYS A 410      18.777  14.368 -24.674  1.00  0.00           H  
ATOM   1576 1HG  LYS A 410      20.873  13.965 -23.539  1.00  0.00           H  
ATOM   1577 2HG  LYS A 410      20.875  12.271 -24.052  1.00  0.00           H  
ATOM   1578 1HD  LYS A 410      21.110  12.908 -26.379  1.00  0.00           H  
ATOM   1579 2HD  LYS A 410      20.893  14.619 -25.981  1.00  0.00           H  
ATOM   1580 1HE  LYS A 410      23.257  14.159 -26.317  1.00  0.00           H  
ATOM   1581 2HE  LYS A 410      22.972  14.549 -24.619  1.00  0.00           H  
ATOM   1582 1HZ  LYS A 410      24.406  12.659 -24.861  1.00  0.00           H  
ATOM   1583 2HZ  LYS A 410      22.997  12.199 -24.136  1.00  0.00           H  
ATOM   1584 3HZ  LYS A 410      23.266  11.835 -25.722  1.00  0.00           H  
ATOM   1585  N   GLU A 411      18.192  14.596 -21.690  1.00  0.00           N  
ATOM   1586  CA  GLU A 411      18.547  15.247 -20.434  1.00  0.00           C  
ATOM   1587  C   GLU A 411      18.004  14.455 -19.259  1.00  0.00           C  
ATOM   1588  O   GLU A 411      18.654  14.341 -18.220  1.00  0.00           O  
ATOM   1589  CB  GLU A 411      18.008  16.679 -20.394  1.00  0.00           C  
ATOM   1590  CG  GLU A 411      18.153  17.368 -19.044  1.00  0.00           C  
ATOM   1591  CD  GLU A 411      19.586  17.561 -18.636  1.00  0.00           C  
ATOM   1592  OE1 GLU A 411      20.454  17.174 -19.381  1.00  0.00           O  
ATOM   1593  OE2 GLU A 411      19.815  18.098 -17.578  1.00  0.00           O1-
ATOM   1594  H   GLU A 411      17.522  15.041 -22.303  1.00  0.00           H  
ATOM   1595  HA  GLU A 411      19.634  15.281 -20.357  1.00  0.00           H  
ATOM   1596 1HB  GLU A 411      18.529  17.285 -21.135  1.00  0.00           H  
ATOM   1597 2HB  GLU A 411      16.950  16.677 -20.658  1.00  0.00           H  
ATOM   1598 1HG  GLU A 411      17.665  18.341 -19.090  1.00  0.00           H  
ATOM   1599 2HG  GLU A 411      17.643  16.772 -18.288  1.00  0.00           H  
ATOM   1600  N   ALA A 412      16.805  13.899 -19.414  1.00  0.00           N  
ATOM   1601  CA  ALA A 412      16.272  13.056 -18.360  1.00  0.00           C  
ATOM   1602  C   ALA A 412      17.207  11.873 -18.149  1.00  0.00           C  
ATOM   1603  O   ALA A 412      17.391  11.408 -17.024  1.00  0.00           O  
ATOM   1604  CB  ALA A 412      14.866  12.585 -18.701  1.00  0.00           C  
ATOM   1605  H   ALA A 412      16.257  14.049 -20.248  1.00  0.00           H  
ATOM   1606  HA  ALA A 412      16.235  13.644 -17.442  1.00  0.00           H  
ATOM   1607 1HB  ALA A 412      14.494  11.942 -17.903  1.00  0.00           H  
ATOM   1608 2HB  ALA A 412      14.209  13.448 -18.807  1.00  0.00           H  
ATOM   1609 3HB  ALA A 412      14.886  12.027 -19.635  1.00  0.00           H  
ATOM   1610  N   LEU A 413      17.805  11.376 -19.233  1.00  0.00           N  
ATOM   1611  CA  LEU A 413      18.692  10.217 -19.149  1.00  0.00           C  
ATOM   1612  C   LEU A 413      19.915  10.509 -18.307  1.00  0.00           C  
ATOM   1613  O   LEU A 413      20.322   9.691 -17.482  1.00  0.00           O  
ATOM   1614  CB  LEU A 413      19.134   9.783 -20.552  1.00  0.00           C  
ATOM   1615  CG  LEU A 413      19.908   8.461 -20.627  1.00  0.00           C  
ATOM   1616  CD1 LEU A 413      19.037   7.331 -20.096  1.00  0.00           C  
ATOM   1617  CD2 LEU A 413      20.328   8.198 -22.065  1.00  0.00           C  
ATOM   1618  H   LEU A 413      17.643  11.808 -20.131  1.00  0.00           H  
ATOM   1619  HA  LEU A 413      18.148   9.397 -18.683  1.00  0.00           H  
ATOM   1620 1HB  LEU A 413      18.249   9.684 -21.180  1.00  0.00           H  
ATOM   1621 2HB  LEU A 413      19.768  10.562 -20.974  1.00  0.00           H  
ATOM   1622  HG  LEU A 413      20.795   8.522 -19.995  1.00  0.00           H  
ATOM   1623 1HD1 LEU A 413      19.587   6.391 -20.149  1.00  0.00           H  
ATOM   1624 2HD1 LEU A 413      18.768   7.535 -19.060  1.00  0.00           H  
ATOM   1625 3HD1 LEU A 413      18.132   7.255 -20.698  1.00  0.00           H  
ATOM   1626 1HD2 LEU A 413      20.879   7.259 -22.118  1.00  0.00           H  
ATOM   1627 2HD2 LEU A 413      19.442   8.135 -22.697  1.00  0.00           H  
ATOM   1628 3HD2 LEU A 413      20.964   9.012 -22.413  1.00  0.00           H  
ATOM   1629  N   ARG A 414      20.509  11.678 -18.508  1.00  0.00           N  
ATOM   1630  CA  ARG A 414      21.670  12.055 -17.724  1.00  0.00           C  
ATOM   1631  C   ARG A 414      21.312  12.107 -16.244  1.00  0.00           C  
ATOM   1632  O   ARG A 414      22.023  11.556 -15.404  1.00  0.00           O  
ATOM   1633  CB  ARG A 414      22.206  13.409 -18.168  1.00  0.00           C  
ATOM   1634  CG  ARG A 414      23.493  13.844 -17.486  1.00  0.00           C  
ATOM   1635  CD  ARG A 414      23.892  15.216 -17.889  1.00  0.00           C  
ATOM   1636  NE  ARG A 414      22.957  16.218 -17.404  1.00  0.00           N  
ATOM   1637  CZ  ARG A 414      22.933  16.695 -16.143  1.00  0.00           C  
ATOM   1638  NH1 ARG A 414      23.796  16.252 -15.257  1.00  0.00           N1+
ATOM   1639  NH2 ARG A 414      22.041  17.607 -15.800  1.00  0.00           N  
ATOM   1640  H   ARG A 414      20.159  12.316 -19.209  1.00  0.00           H  
ATOM   1641  HA  ARG A 414      22.449  11.307 -17.875  1.00  0.00           H  
ATOM   1642 1HB  ARG A 414      22.392  13.391 -19.241  1.00  0.00           H  
ATOM   1643 2HB  ARG A 414      21.456  14.177 -17.978  1.00  0.00           H  
ATOM   1644 1HG  ARG A 414      23.353  13.831 -16.404  1.00  0.00           H  
ATOM   1645 2HG  ARG A 414      24.298  13.159 -17.755  1.00  0.00           H  
ATOM   1646 1HD  ARG A 414      24.877  15.443 -17.482  1.00  0.00           H  
ATOM   1647 2HD  ARG A 414      23.927  15.280 -18.976  1.00  0.00           H  
ATOM   1648  HE  ARG A 414      22.278  16.583 -18.057  1.00  0.00           H  
ATOM   1649 1HH1 ARG A 414      24.477  15.554 -15.520  1.00  0.00           H  
ATOM   1650 2HH1 ARG A 414      23.777  16.609 -14.313  1.00  0.00           H  
ATOM   1651 1HH2 ARG A 414      21.378  17.948 -16.482  1.00  0.00           H  
ATOM   1652 2HH2 ARG A 414      22.023  17.965 -14.856  1.00  0.00           H  
ATOM   1653  N   GLN A 415      20.202  12.772 -15.932  1.00  0.00           N  
ATOM   1654  CA  GLN A 415      19.811  12.982 -14.540  1.00  0.00           C  
ATOM   1655  C   GLN A 415      19.389  11.672 -13.868  1.00  0.00           C  
ATOM   1656  O   GLN A 415      19.747  11.407 -12.721  1.00  0.00           O  
ATOM   1657  CB  GLN A 415      18.673  14.003 -14.456  1.00  0.00           C  
ATOM   1658  CG  GLN A 415      19.084  15.424 -14.802  1.00  0.00           C  
ATOM   1659  CD  GLN A 415      17.959  16.419 -14.589  1.00  0.00           C  
ATOM   1660  NE2 GLN A 415      17.914  17.448 -15.429  1.00  0.00           N  
ATOM   1661  OE1 GLN A 415      17.140  16.266 -13.679  1.00  0.00           O  
ATOM   1662  H   GLN A 415      19.616  13.140 -16.668  1.00  0.00           H  
ATOM   1663  HA  GLN A 415      20.671  13.374 -13.995  1.00  0.00           H  
ATOM   1664 1HB  GLN A 415      17.871  13.710 -15.134  1.00  0.00           H  
ATOM   1665 2HB  GLN A 415      18.262  14.008 -13.447  1.00  0.00           H  
ATOM   1666 1HG  GLN A 415      19.922  15.713 -14.168  1.00  0.00           H  
ATOM   1667 2HG  GLN A 415      19.378  15.460 -15.851  1.00  0.00           H  
ATOM   1668 1HE2 GLN A 415      17.195  18.138 -15.337  1.00  0.00           H  
ATOM   1669 2HE2 GLN A 415      18.599  17.534 -16.153  1.00  0.00           H  
ATOM   1670  N   VAL A 416      18.626  10.858 -14.591  1.00  0.00           N  
ATOM   1671  CA  VAL A 416      18.033   9.649 -14.034  1.00  0.00           C  
ATOM   1672  C   VAL A 416      19.095   8.577 -13.823  1.00  0.00           C  
ATOM   1673  O   VAL A 416      19.018   7.792 -12.878  1.00  0.00           O  
ATOM   1674  CB  VAL A 416      16.936   9.108 -14.970  1.00  0.00           C  
ATOM   1675  CG1 VAL A 416      17.548   8.260 -16.075  1.00  0.00           C  
ATOM   1676  CG2 VAL A 416      15.923   8.303 -14.170  1.00  0.00           C  
ATOM   1677  H   VAL A 416      18.454  11.089 -15.559  1.00  0.00           H  
ATOM   1678  HA  VAL A 416      17.582   9.895 -13.072  1.00  0.00           H  
ATOM   1679  HB  VAL A 416      16.434   9.948 -15.451  1.00  0.00           H  
ATOM   1680 1HG1 VAL A 416      16.759   7.886 -16.727  1.00  0.00           H  
ATOM   1681 2HG1 VAL A 416      18.242   8.865 -16.656  1.00  0.00           H  
ATOM   1682 3HG1 VAL A 416      18.082   7.418 -15.633  1.00  0.00           H  
ATOM   1683 1HG2 VAL A 416      15.149   7.925 -14.838  1.00  0.00           H  
ATOM   1684 2HG2 VAL A 416      16.425   7.467 -13.684  1.00  0.00           H  
ATOM   1685 3HG2 VAL A 416      15.468   8.942 -13.413  1.00  0.00           H  
ATOM   1686  N   ILE A 417      20.092   8.542 -14.708  1.00  0.00           N  
ATOM   1687  CA  ILE A 417      21.217   7.634 -14.537  1.00  0.00           C  
ATOM   1688  C   ILE A 417      22.006   7.961 -13.278  1.00  0.00           C  
ATOM   1689  O   ILE A 417      22.409   7.066 -12.536  1.00  0.00           O  
ATOM   1690  CB  ILE A 417      22.155   7.689 -15.758  1.00  0.00           C  
ATOM   1691  CG1 ILE A 417      21.498   7.018 -16.966  1.00  0.00           C  
ATOM   1692  CG2 ILE A 417      23.485   7.027 -15.436  1.00  0.00           C  
ATOM   1693  CD1 ILE A 417      22.242   7.231 -18.263  1.00  0.00           C  
ATOM   1694  H   ILE A 417      20.068   9.152 -15.511  1.00  0.00           H  
ATOM   1695  HA  ILE A 417      20.834   6.620 -14.443  1.00  0.00           H  
ATOM   1696  HB  ILE A 417      22.333   8.728 -16.033  1.00  0.00           H  
ATOM   1697 1HG1 ILE A 417      21.420   5.945 -16.789  1.00  0.00           H  
ATOM   1698 2HG1 ILE A 417      20.484   7.401 -17.089  1.00  0.00           H  
ATOM   1699 1HG2 ILE A 417      24.136   7.074 -16.310  1.00  0.00           H  
ATOM   1700 2HG2 ILE A 417      23.959   7.548 -14.604  1.00  0.00           H  
ATOM   1701 3HG2 ILE A 417      23.318   5.985 -15.165  1.00  0.00           H  
ATOM   1702 1HD1 ILE A 417      21.716   6.726 -19.073  1.00  0.00           H  
ATOM   1703 2HD1 ILE A 417      22.301   8.299 -18.479  1.00  0.00           H  
ATOM   1704 3HD1 ILE A 417      23.248   6.822 -18.177  1.00  0.00           H  
ATOM   1705  N   GLU A 418      22.233   9.253 -13.028  1.00  0.00           N  
ATOM   1706  CA  GLU A 418      22.933   9.665 -11.819  1.00  0.00           C  
ATOM   1707  C   GLU A 418      22.162   9.249 -10.576  1.00  0.00           C  
ATOM   1708  O   GLU A 418      22.753   8.829  -9.581  1.00  0.00           O  
ATOM   1709  CB  GLU A 418      23.149  11.180 -11.815  1.00  0.00           C  
ATOM   1710  CG  GLU A 418      24.178  11.670 -12.823  1.00  0.00           C  
ATOM   1711  CD  GLU A 418      24.311  13.168 -12.842  1.00  0.00           C  
ATOM   1712  OE1 GLU A 418      23.546  13.822 -12.175  1.00  0.00           O  
ATOM   1713  OE2 GLU A 418      25.179  13.658 -13.525  1.00  0.00           O1-
ATOM   1714  H   GLU A 418      21.917   9.958 -13.679  1.00  0.00           H  
ATOM   1715  HA  GLU A 418      23.905   9.173 -11.798  1.00  0.00           H  
ATOM   1716 1HB  GLU A 418      22.206  11.684 -12.029  1.00  0.00           H  
ATOM   1717 2HB  GLU A 418      23.473  11.499 -10.824  1.00  0.00           H  
ATOM   1718 1HG  GLU A 418      25.147  11.235 -12.580  1.00  0.00           H  
ATOM   1719 2HG  GLU A 418      23.894  11.323 -13.816  1.00  0.00           H  
ATOM   1720  N   ILE A 419      20.837   9.364 -10.622  1.00  0.00           N  
ATOM   1721  CA  ILE A 419      20.027   8.926  -9.498  1.00  0.00           C  
ATOM   1722  C   ILE A 419      20.119   7.415  -9.324  1.00  0.00           C  
ATOM   1723  O   ILE A 419      20.218   6.915  -8.204  1.00  0.00           O  
ATOM   1724  CB  ILE A 419      18.555   9.337  -9.685  1.00  0.00           C  
ATOM   1725  CG1 ILE A 419      18.411  10.859  -9.600  1.00  0.00           C  
ATOM   1726  CG2 ILE A 419      17.677   8.658  -8.645  1.00  0.00           C  
ATOM   1727  CD1 ILE A 419      17.050  11.368 -10.015  1.00  0.00           C  
ATOM   1728  H   ILE A 419      20.382   9.756 -11.435  1.00  0.00           H  
ATOM   1729  HA  ILE A 419      20.405   9.400  -8.593  1.00  0.00           H  
ATOM   1730  HB  ILE A 419      18.219   9.044 -10.679  1.00  0.00           H  
ATOM   1731 1HG1 ILE A 419      18.601  11.186  -8.577  1.00  0.00           H  
ATOM   1732 2HG1 ILE A 419      19.160  11.331 -10.237  1.00  0.00           H  
ATOM   1733 1HG2 ILE A 419      16.640   8.960  -8.791  1.00  0.00           H  
ATOM   1734 2HG2 ILE A 419      17.758   7.577  -8.752  1.00  0.00           H  
ATOM   1735 3HG2 ILE A 419      18.003   8.950  -7.647  1.00  0.00           H  
ATOM   1736 1HD1 ILE A 419      17.026  12.455  -9.929  1.00  0.00           H  
ATOM   1737 2HD1 ILE A 419      16.854  11.082 -11.049  1.00  0.00           H  
ATOM   1738 3HD1 ILE A 419      16.288  10.936  -9.368  1.00  0.00           H  
ATOM   1739  N   ALA A 420      20.089   6.670 -10.427  1.00  0.00           N  
ATOM   1740  CA  ALA A 420      20.227   5.222 -10.338  1.00  0.00           C  
ATOM   1741  C   ALA A 420      21.527   4.836  -9.640  1.00  0.00           C  
ATOM   1742  O   ALA A 420      21.548   3.941  -8.795  1.00  0.00           O  
ATOM   1743  CB  ALA A 420      20.164   4.598 -11.724  1.00  0.00           C  
ATOM   1744  H   ALA A 420      19.969   7.098 -11.335  1.00  0.00           H  
ATOM   1745  HA  ALA A 420      19.400   4.839  -9.740  1.00  0.00           H  
ATOM   1746 1HB  ALA A 420      20.269   3.516 -11.642  1.00  0.00           H  
ATOM   1747 2HB  ALA A 420      19.206   4.835 -12.187  1.00  0.00           H  
ATOM   1748 3HB  ALA A 420      20.972   4.994 -12.338  1.00  0.00           H  
ATOM   1749  N   ILE A 421      22.622   5.514  -9.990  1.00  0.00           N  
ATOM   1750  CA  ILE A 421      23.906   5.241  -9.354  1.00  0.00           C  
ATOM   1751  C   ILE A 421      23.902   5.605  -7.871  1.00  0.00           C  
ATOM   1752  O   ILE A 421      24.448   4.876  -7.043  1.00  0.00           O  
ATOM   1753  CB  ILE A 421      25.036   6.010 -10.063  1.00  0.00           C  
ATOM   1754  CG1 ILE A 421      25.225   5.485 -11.489  1.00  0.00           C  
ATOM   1755  CG2 ILE A 421      26.332   5.899  -9.276  1.00  0.00           C  
ATOM   1756  CD1 ILE A 421      26.072   6.383 -12.364  1.00  0.00           C  
ATOM   1757  H   ILE A 421      22.568   6.226 -10.705  1.00  0.00           H  
ATOM   1758  HA  ILE A 421      24.113   4.175  -9.434  1.00  0.00           H  
ATOM   1759  HB  ILE A 421      24.763   7.061 -10.149  1.00  0.00           H  
ATOM   1760 1HG1 ILE A 421      25.693   4.503 -11.456  1.00  0.00           H  
ATOM   1761 2HG1 ILE A 421      24.252   5.367 -11.966  1.00  0.00           H  
ATOM   1762 1HG2 ILE A 421      27.120   6.447  -9.791  1.00  0.00           H  
ATOM   1763 2HG2 ILE A 421      26.190   6.318  -8.281  1.00  0.00           H  
ATOM   1764 3HG2 ILE A 421      26.617   4.850  -9.190  1.00  0.00           H  
ATOM   1765 1HD1 ILE A 421      26.160   5.945 -13.358  1.00  0.00           H  
ATOM   1766 2HD1 ILE A 421      25.602   7.364 -12.440  1.00  0.00           H  
ATOM   1767 3HD1 ILE A 421      27.062   6.488 -11.925  1.00  0.00           H  
ATOM   1768  N   ARG A 422      23.286   6.737  -7.526  1.00  0.00           N  
ATOM   1769  CA  ARG A 422      23.222   7.163  -6.132  1.00  0.00           C  
ATOM   1770  C   ARG A 422      22.383   6.192  -5.315  1.00  0.00           C  
ATOM   1771  O   ARG A 422      22.712   5.887  -4.167  1.00  0.00           O  
ATOM   1772  CB  ARG A 422      22.632   8.560  -6.021  1.00  0.00           C  
ATOM   1773  CG  ARG A 422      22.401   9.046  -4.599  1.00  0.00           C  
ATOM   1774  CD  ARG A 422      21.960  10.464  -4.567  1.00  0.00           C  
ATOM   1775  NE  ARG A 422      21.615  10.895  -3.222  1.00  0.00           N  
ATOM   1776  CZ  ARG A 422      21.189  12.132  -2.900  1.00  0.00           C  
ATOM   1777  NH1 ARG A 422      21.063  13.047  -3.835  1.00  0.00           N1+
ATOM   1778  NH2 ARG A 422      20.900  12.426  -1.644  1.00  0.00           N  
ATOM   1779  H   ARG A 422      22.855   7.310  -8.236  1.00  0.00           H  
ATOM   1780  HA  ARG A 422      24.235   7.180  -5.729  1.00  0.00           H  
ATOM   1781 1HB  ARG A 422      23.293   9.274  -6.509  1.00  0.00           H  
ATOM   1782 2HB  ARG A 422      21.674   8.594  -6.541  1.00  0.00           H  
ATOM   1783 1HG  ARG A 422      21.629   8.436  -4.126  1.00  0.00           H  
ATOM   1784 2HG  ARG A 422      23.328   8.963  -4.030  1.00  0.00           H  
ATOM   1785 1HD  ARG A 422      22.763  11.103  -4.934  1.00  0.00           H  
ATOM   1786 2HD  ARG A 422      21.081  10.585  -5.200  1.00  0.00           H  
ATOM   1787  HE  ARG A 422      21.700  10.218  -2.475  1.00  0.00           H  
ATOM   1788 1HH1 ARG A 422      21.283  12.822  -4.796  1.00  0.00           H  
ATOM   1789 2HH1 ARG A 422      20.744  13.974  -3.594  1.00  0.00           H  
ATOM   1790 1HH2 ARG A 422      20.998  11.722  -0.926  1.00  0.00           H  
ATOM   1791 2HH2 ARG A 422      20.582  13.353  -1.404  1.00  0.00           H  
ATOM   1792  N   ALA A 423      21.298   5.708  -5.906  1.00  0.00           N  
ATOM   1793  CA  ALA A 423      20.431   4.751  -5.242  1.00  0.00           C  
ATOM   1794  C   ALA A 423      21.188   3.451  -4.973  1.00  0.00           C  
ATOM   1795  O   ALA A 423      21.014   2.825  -3.928  1.00  0.00           O  
ATOM   1796  CB  ALA A 423      19.188   4.488  -6.078  1.00  0.00           C  
ATOM   1797  H   ALA A 423      21.069   6.013  -6.841  1.00  0.00           H  
ATOM   1798  HA  ALA A 423      20.130   5.176  -4.285  1.00  0.00           H  
ATOM   1799 1HB  ALA A 423      18.552   3.766  -5.568  1.00  0.00           H  
ATOM   1800 2HB  ALA A 423      18.640   5.420  -6.219  1.00  0.00           H  
ATOM   1801 3HB  ALA A 423      19.480   4.091  -7.049  1.00  0.00           H  
ATOM   1802  N   ILE A 424      22.037   3.037  -5.919  1.00  0.00           N  
ATOM   1803  CA  ILE A 424      22.836   1.827  -5.738  1.00  0.00           C  
ATOM   1804  C   ILE A 424      23.859   2.004  -4.624  1.00  0.00           C  
ATOM   1805  O   ILE A 424      24.115   1.081  -3.851  1.00  0.00           O  
ATOM   1806  CB  ILE A 424      23.561   1.446  -7.043  1.00  0.00           C  
ATOM   1807  CG1 ILE A 424      22.554   0.963  -8.091  1.00  0.00           C  
ATOM   1808  CG2 ILE A 424      24.609   0.376  -6.776  1.00  0.00           C  
ATOM   1809  CD1 ILE A 424      23.129   0.853  -9.484  1.00  0.00           C  
ATOM   1810  H   ILE A 424      22.131   3.566  -6.774  1.00  0.00           H  
ATOM   1811  HA  ILE A 424      22.171   1.011  -5.462  1.00  0.00           H  
ATOM   1812  HB  ILE A 424      24.051   2.326  -7.457  1.00  0.00           H  
ATOM   1813 1HG1 ILE A 424      22.169  -0.013  -7.802  1.00  0.00           H  
ATOM   1814 2HG1 ILE A 424      21.707   1.650  -8.125  1.00  0.00           H  
ATOM   1815 1HG2 ILE A 424      25.111   0.118  -7.708  1.00  0.00           H  
ATOM   1816 2HG2 ILE A 424      25.340   0.755  -6.063  1.00  0.00           H  
ATOM   1817 3HG2 ILE A 424      24.128  -0.511  -6.365  1.00  0.00           H  
ATOM   1818 1HD1 ILE A 424      22.357   0.507 -10.170  1.00  0.00           H  
ATOM   1819 2HD1 ILE A 424      23.490   1.830  -9.807  1.00  0.00           H  
ATOM   1820 3HD1 ILE A 424      23.956   0.144  -9.481  1.00  0.00           H  
ATOM   1821  N   GLN A 425      24.443   3.200  -4.548  1.00  0.00           N  
ATOM   1822  CA  GLN A 425      25.440   3.505  -3.530  1.00  0.00           C  
ATOM   1823  C   GLN A 425      24.815   3.518  -2.140  1.00  0.00           C  
ATOM   1824  O   GLN A 425      25.398   3.011  -1.182  1.00  0.00           O  
ATOM   1825  CB  GLN A 425      26.106   4.854  -3.818  1.00  0.00           C  
ATOM   1826  CG  GLN A 425      27.201   5.230  -2.834  1.00  0.00           C  
ATOM   1827  CD  GLN A 425      27.922   6.503  -3.230  1.00  0.00           C  
ATOM   1828  NE2 GLN A 425      29.226   6.546  -2.982  1.00  0.00           N  
ATOM   1829  OE1 GLN A 425      27.314   7.441  -3.755  1.00  0.00           O  
ATOM   1830  H   GLN A 425      24.187   3.913  -5.216  1.00  0.00           H  
ATOM   1831  HA  GLN A 425      26.204   2.729  -3.550  1.00  0.00           H  
ATOM   1832 1HB  GLN A 425      26.541   4.838  -4.816  1.00  0.00           H  
ATOM   1833 2HB  GLN A 425      25.354   5.642  -3.801  1.00  0.00           H  
ATOM   1834 1HG  GLN A 425      26.755   5.381  -1.851  1.00  0.00           H  
ATOM   1835 2HG  GLN A 425      27.931   4.422  -2.793  1.00  0.00           H  
ATOM   1836 1HE2 GLN A 425      29.755   7.361  -3.221  1.00  0.00           H  
ATOM   1837 2HE2 GLN A 425      29.680   5.764  -2.554  1.00  0.00           H  
ATOM   1838  N   GLU A 426      23.622   4.102  -2.039  1.00  0.00           N  
ATOM   1839  CA  GLU A 426      22.889   4.167  -0.780  1.00  0.00           C  
ATOM   1840  C   GLU A 426      22.315   2.804  -0.394  1.00  0.00           C  
ATOM   1841  O   GLU A 426      22.196   2.482   0.787  1.00  0.00           O  
ATOM   1842  CB  GLU A 426      21.761   5.196  -0.875  1.00  0.00           C  
ATOM   1843  CG  GLU A 426      22.234   6.639  -0.974  1.00  0.00           C  
ATOM   1844  CD  GLU A 426      21.101   7.622  -1.068  1.00  0.00           C  
ATOM   1845  OE1 GLU A 426      19.974   7.194  -1.153  1.00  0.00           O  
ATOM   1846  OE2 GLU A 426      21.361   8.803  -1.055  1.00  0.00           O1-
ATOM   1847  H   GLU A 426      23.215   4.513  -2.867  1.00  0.00           H  
ATOM   1848  HA  GLU A 426      23.579   4.476   0.007  1.00  0.00           H  
ATOM   1849 1HB  GLU A 426      21.147   4.984  -1.751  1.00  0.00           H  
ATOM   1850 2HB  GLU A 426      21.119   5.115   0.002  1.00  0.00           H  
ATOM   1851 1HG  GLU A 426      22.833   6.876  -0.095  1.00  0.00           H  
ATOM   1852 2HG  GLU A 426      22.872   6.743  -1.852  1.00  0.00           H  
ATOM   1853  N   GLY A 427      21.961   2.007  -1.401  1.00  0.00           N  
ATOM   1854  CA  GLY A 427      21.411   0.679  -1.180  1.00  0.00           C  
ATOM   1855  C   GLY A 427      19.905   0.654  -1.403  1.00  0.00           C  
ATOM   1856  O   GLY A 427      19.237  -0.340  -1.103  1.00  0.00           O  
ATOM   1857  H   GLY A 427      22.048   2.342  -2.353  1.00  0.00           H  
ATOM   1858 1HA  GLY A 427      21.894  -0.027  -1.858  1.00  0.00           H  
ATOM   1859 2HA  GLY A 427      21.637   0.354  -0.166  1.00  0.00           H  
ATOM   1860  N   ASN A 428      19.356   1.744  -1.927  1.00  0.00           N  
ATOM   1861  CA  ASN A 428      17.926   1.790  -2.174  1.00  0.00           C  
ATOM   1862  C   ASN A 428      17.638   1.200  -3.542  1.00  0.00           C  
ATOM   1863  O   ASN A 428      17.553   1.923  -4.534  1.00  0.00           O  
ATOM   1864  CB  ASN A 428      17.395   3.208  -2.066  1.00  0.00           C  
ATOM   1865  CG  ASN A 428      15.892   3.262  -2.047  1.00  0.00           C  
ATOM   1866  ND2 ASN A 428      15.347   4.001  -1.116  1.00  0.00           N  
ATOM   1867  OD1 ASN A 428      15.226   2.635  -2.879  1.00  0.00           O  
ATOM   1868  H   ASN A 428      19.921   2.548  -2.161  1.00  0.00           H  
ATOM   1869  HA  ASN A 428      17.426   1.174  -1.424  1.00  0.00           H  
ATOM   1870 1HB  ASN A 428      17.775   3.670  -1.154  1.00  0.00           H  
ATOM   1871 2HB  ASN A 428      17.758   3.797  -2.908  1.00  0.00           H  
ATOM   1872 1HD2 ASN A 428      14.350   4.075  -1.055  1.00  0.00           H  
ATOM   1873 2HD2 ASN A 428      15.924   4.491  -0.464  1.00  0.00           H  
ATOM   1874  N   LEU A 429      17.494  -0.115  -3.553  1.00  0.00           N  
ATOM   1875  CA  LEU A 429      17.414  -0.890  -4.775  1.00  0.00           C  
ATOM   1876  C   LEU A 429      16.126  -0.601  -5.537  1.00  0.00           C  
ATOM   1877  O   LEU A 429      16.094  -0.661  -6.766  1.00  0.00           O  
ATOM   1878  CB  LEU A 429      17.500  -2.387  -4.453  1.00  0.00           C  
ATOM   1879  CG  LEU A 429      18.822  -2.859  -3.834  1.00  0.00           C  
ATOM   1880  CD1 LEU A 429      18.699  -4.320  -3.424  1.00  0.00           C  
ATOM   1881  CD2 LEU A 429      19.950  -2.665  -4.837  1.00  0.00           C  
ATOM   1882  H   LEU A 429      17.439  -0.592  -2.663  1.00  0.00           H  
ATOM   1883  HA  LEU A 429      18.255  -0.619  -5.412  1.00  0.00           H  
ATOM   1884 1HB  LEU A 429      16.701  -2.640  -3.758  1.00  0.00           H  
ATOM   1885 2HB  LEU A 429      17.345  -2.950  -5.372  1.00  0.00           H  
ATOM   1886  HG  LEU A 429      19.032  -2.277  -2.936  1.00  0.00           H  
ATOM   1887 1HD1 LEU A 429      19.639  -4.655  -2.984  1.00  0.00           H  
ATOM   1888 2HD1 LEU A 429      17.899  -4.426  -2.692  1.00  0.00           H  
ATOM   1889 3HD1 LEU A 429      18.472  -4.926  -4.301  1.00  0.00           H  
ATOM   1890 1HD2 LEU A 429      20.889  -3.001  -4.397  1.00  0.00           H  
ATOM   1891 2HD2 LEU A 429      19.742  -3.248  -5.735  1.00  0.00           H  
ATOM   1892 3HD2 LEU A 429      20.027  -1.610  -5.099  1.00  0.00           H  
ATOM   1893  N   GLU A 430      15.055  -0.284  -4.816  1.00  0.00           N  
ATOM   1894  CA  GLU A 430      13.788   0.013  -5.470  1.00  0.00           C  
ATOM   1895  C   GLU A 430      13.873   1.286  -6.311  1.00  0.00           C  
ATOM   1896  O   GLU A 430      13.371   1.336  -7.434  1.00  0.00           O  
ATOM   1897  CB  GLU A 430      12.676   0.152  -4.427  1.00  0.00           C  
ATOM   1898  CG  GLU A 430      12.332  -1.140  -3.699  1.00  0.00           C  
ATOM   1899  CD  GLU A 430      13.298  -1.463  -2.594  1.00  0.00           C  
ATOM   1900  OE1 GLU A 430      14.193  -0.685  -2.367  1.00  0.00           O  
ATOM   1901  OE2 GLU A 430      13.140  -2.489  -1.975  1.00  0.00           O1-
ATOM   1902  H   GLU A 430      15.110  -0.246  -3.808  1.00  0.00           H  
ATOM   1903  HA  GLU A 430      13.541  -0.813  -6.136  1.00  0.00           H  
ATOM   1904 1HB  GLU A 430      12.969   0.890  -3.680  1.00  0.00           H  
ATOM   1905 2HB  GLU A 430      11.769   0.516  -4.910  1.00  0.00           H  
ATOM   1906 1HG  GLU A 430      11.331  -1.051  -3.278  1.00  0.00           H  
ATOM   1907 2HG  GLU A 430      12.322  -1.958  -4.418  1.00  0.00           H  
ATOM   1908  N   LEU A 431      14.510   2.332  -5.779  1.00  0.00           N  
ATOM   1909  CA  LEU A 431      14.679   3.554  -6.558  1.00  0.00           C  
ATOM   1910  C   LEU A 431      15.600   3.323  -7.738  1.00  0.00           C  
ATOM   1911  O   LEU A 431      15.393   3.878  -8.817  1.00  0.00           O  
ATOM   1912  CB  LEU A 431      15.239   4.676  -5.677  1.00  0.00           C  
ATOM   1913  CG  LEU A 431      14.279   5.238  -4.621  1.00  0.00           C  
ATOM   1914  CD1 LEU A 431      15.036   6.171  -3.688  1.00  0.00           C  
ATOM   1915  CD2 LEU A 431      13.134   5.964  -5.312  1.00  0.00           C  
ATOM   1916  H   LEU A 431      14.881   2.292  -4.841  1.00  0.00           H  
ATOM   1917  HA  LEU A 431      13.703   3.858  -6.936  1.00  0.00           H  
ATOM   1918 1HB  LEU A 431      16.121   4.303  -5.157  1.00  0.00           H  
ATOM   1919 2HB  LEU A 431      15.545   5.502  -6.319  1.00  0.00           H  
ATOM   1920  HG  LEU A 431      13.879   4.419  -4.021  1.00  0.00           H  
ATOM   1921 1HD1 LEU A 431      14.353   6.570  -2.938  1.00  0.00           H  
ATOM   1922 2HD1 LEU A 431      15.836   5.620  -3.193  1.00  0.00           H  
ATOM   1923 3HD1 LEU A 431      15.462   6.993  -4.263  1.00  0.00           H  
ATOM   1924 1HD2 LEU A 431      12.450   6.362  -4.561  1.00  0.00           H  
ATOM   1925 2HD2 LEU A 431      13.532   6.783  -5.911  1.00  0.00           H  
ATOM   1926 3HD2 LEU A 431      12.598   5.269  -5.958  1.00  0.00           H  
ATOM   1927  N   ALA A 432      16.624   2.501  -7.537  1.00  0.00           N  
ATOM   1928  CA  ALA A 432      17.562   2.216  -8.608  1.00  0.00           C  
ATOM   1929  C   ALA A 432      16.855   1.522  -9.768  1.00  0.00           C  
ATOM   1930  O   ALA A 432      17.125   1.810 -10.933  1.00  0.00           O  
ATOM   1931  CB  ALA A 432      18.712   1.362  -8.095  1.00  0.00           C  
ATOM   1932  H   ALA A 432      16.760   2.068  -6.635  1.00  0.00           H  
ATOM   1933  HA  ALA A 432      17.960   3.162  -8.971  1.00  0.00           H  
ATOM   1934 1HB  ALA A 432      19.404   1.154  -8.910  1.00  0.00           H  
ATOM   1935 2HB  ALA A 432      19.236   1.896  -7.302  1.00  0.00           H  
ATOM   1936 3HB  ALA A 432      18.322   0.423  -7.703  1.00  0.00           H  
ATOM   1937  N   ILE A 433      15.945   0.602  -9.448  1.00  0.00           N  
ATOM   1938  CA  ILE A 433      15.170  -0.090 -10.470  1.00  0.00           C  
ATOM   1939  C   ILE A 433      14.222   0.860 -11.194  1.00  0.00           C  
ATOM   1940  O   ILE A 433      14.075   0.796 -12.414  1.00  0.00           O  
ATOM   1941  CB  ILE A 433      14.362  -1.247  -9.853  1.00  0.00           C  
ATOM   1942  CG1 ILE A 433      15.301  -2.357  -9.374  1.00  0.00           C  
ATOM   1943  CG2 ILE A 433      13.357  -1.790 -10.857  1.00  0.00           C  
ATOM   1944  CD1 ILE A 433      14.635  -3.373  -8.472  1.00  0.00           C  
ATOM   1945  H   ILE A 433      15.789   0.380  -8.476  1.00  0.00           H  
ATOM   1946  HA  ILE A 433      15.858  -0.506 -11.205  1.00  0.00           H  
ATOM   1947  HB  ILE A 433      13.826  -0.887  -8.974  1.00  0.00           H  
ATOM   1948 1HG1 ILE A 433      15.710  -2.884 -10.235  1.00  0.00           H  
ATOM   1949 2HG1 ILE A 433      16.138  -1.919  -8.832  1.00  0.00           H  
ATOM   1950 1HG2 ILE A 433      12.796  -2.606 -10.405  1.00  0.00           H  
ATOM   1951 2HG2 ILE A 433      12.671  -0.996 -11.150  1.00  0.00           H  
ATOM   1952 3HG2 ILE A 433      13.885  -2.157 -11.737  1.00  0.00           H  
ATOM   1953 1HD1 ILE A 433      15.363  -4.128  -8.175  1.00  0.00           H  
ATOM   1954 2HD1 ILE A 433      14.248  -2.872  -7.584  1.00  0.00           H  
ATOM   1955 3HD1 ILE A 433      13.816  -3.851  -9.006  1.00  0.00           H  
ATOM   1956  N   ILE A 434      13.572   1.753 -10.453  1.00  0.00           N  
ATOM   1957  CA  ILE A 434      12.687   2.727 -11.081  1.00  0.00           C  
ATOM   1958  C   ILE A 434      13.477   3.610 -12.038  1.00  0.00           C  
ATOM   1959  O   ILE A 434      13.059   3.842 -13.172  1.00  0.00           O  
ATOM   1960  CB  ILE A 434      11.983   3.601 -10.026  1.00  0.00           C  
ATOM   1961  CG1 ILE A 434      10.987   2.764  -9.218  1.00  0.00           C  
ATOM   1962  CG2 ILE A 434      11.280   4.774 -10.691  1.00  0.00           C  
ATOM   1963  CD1 ILE A 434      10.499   3.444  -7.959  1.00  0.00           C  
ATOM   1964  H   ILE A 434      13.683   1.765  -9.449  1.00  0.00           H  
ATOM   1965  HA  ILE A 434      11.927   2.189 -11.646  1.00  0.00           H  
ATOM   1966  HB  ILE A 434      12.720   3.983  -9.320  1.00  0.00           H  
ATOM   1967 1HG1 ILE A 434      10.123   2.531  -9.837  1.00  0.00           H  
ATOM   1968 2HG1 ILE A 434      11.451   1.819  -8.935  1.00  0.00           H  
ATOM   1969 1HG2 ILE A 434      10.788   5.382  -9.932  1.00  0.00           H  
ATOM   1970 2HG2 ILE A 434      12.011   5.382 -11.223  1.00  0.00           H  
ATOM   1971 3HG2 ILE A 434      10.537   4.402 -11.396  1.00  0.00           H  
ATOM   1972 1HD1 ILE A 434       9.797   2.790  -7.441  1.00  0.00           H  
ATOM   1973 2HD1 ILE A 434      11.347   3.657  -7.308  1.00  0.00           H  
ATOM   1974 3HD1 ILE A 434       9.999   4.376  -8.220  1.00  0.00           H  
ATOM   1975  N   ALA A 435      14.622   4.103 -11.580  1.00  0.00           N  
ATOM   1976  CA  ALA A 435      15.472   4.943 -12.409  1.00  0.00           C  
ATOM   1977  C   ALA A 435      15.942   4.186 -13.645  1.00  0.00           C  
ATOM   1978  O   ALA A 435      16.041   4.755 -14.732  1.00  0.00           O  
ATOM   1979  CB  ALA A 435      16.664   5.448 -11.609  1.00  0.00           C  
ATOM   1980  H   ALA A 435      14.912   3.891 -10.635  1.00  0.00           H  
ATOM   1981  HA  ALA A 435      14.882   5.797 -12.742  1.00  0.00           H  
ATOM   1982 1HB  ALA A 435      17.290   6.074 -12.245  1.00  0.00           H  
ATOM   1983 2HB  ALA A 435      16.310   6.032 -10.760  1.00  0.00           H  
ATOM   1984 3HB  ALA A 435      17.244   4.600 -11.249  1.00  0.00           H  
ATOM   1985  N   LEU A 436      16.228   2.908 -13.470  1.00  0.00           N  
ATOM   1986  CA  LEU A 436      16.726   2.082 -14.555  1.00  0.00           C  
ATOM   1987  C   LEU A 436      15.627   1.829 -15.593  1.00  0.00           C  
ATOM   1988  O   LEU A 436      15.887   1.818 -16.796  1.00  0.00           O  
ATOM   1989  CB  LEU A 436      17.247   0.748 -14.004  1.00  0.00           C  
ATOM   1990  CG  LEU A 436      17.934  -0.168 -15.024  1.00  0.00           C  
ATOM   1991  CD1 LEU A 436      19.051   0.593 -15.721  1.00  0.00           C  
ATOM   1992  CD2 LEU A 436      18.472  -1.403 -14.315  1.00  0.00           C  
ATOM   1993  H   LEU A 436      16.099   2.496 -12.557  1.00  0.00           H  
ATOM   1994  HA  LEU A 436      17.548   2.607 -15.040  1.00  0.00           H  
ATOM   1995 1HB  LEU A 436      17.963   0.957 -13.211  1.00  0.00           H  
ATOM   1996 2HB  LEU A 436      16.410   0.199 -13.574  1.00  0.00           H  
ATOM   1997  HG  LEU A 436      17.213  -0.472 -15.784  1.00  0.00           H  
ATOM   1998 1HD1 LEU A 436      19.539  -0.059 -16.447  1.00  0.00           H  
ATOM   1999 2HD1 LEU A 436      18.636   1.460 -16.236  1.00  0.00           H  
ATOM   2000 3HD1 LEU A 436      19.782   0.925 -14.984  1.00  0.00           H  
ATOM   2001 1HD2 LEU A 436      18.960  -2.055 -15.040  1.00  0.00           H  
ATOM   2002 2HD2 LEU A 436      19.195  -1.100 -13.556  1.00  0.00           H  
ATOM   2003 3HD2 LEU A 436      17.650  -1.938 -13.840  1.00  0.00           H  
ATOM   2004  N   HIS A 437      14.399   1.626 -15.120  1.00  0.00           N  
ATOM   2005  CA  HIS A 437      13.244   1.473 -16.001  1.00  0.00           C  
ATOM   2006  C   HIS A 437      13.042   2.722 -16.850  1.00  0.00           C  
ATOM   2007  O   HIS A 437      12.766   2.633 -18.047  1.00  0.00           O  
ATOM   2008  CB  HIS A 437      11.975   1.186 -15.191  1.00  0.00           C  
ATOM   2009  CG  HIS A 437      10.744   1.045 -16.031  1.00  0.00           C  
ATOM   2010  CD2 HIS A 437       9.679   1.864 -16.199  1.00  0.00           C  
ATOM   2011  ND1 HIS A 437      10.511  -0.055 -16.830  1.00  0.00           N  
ATOM   2012  CE1 HIS A 437       9.354   0.094 -17.452  1.00  0.00           C  
ATOM   2013  NE2 HIS A 437       8.830   1.249 -17.087  1.00  0.00           N  
ATOM   2014  H   HIS A 437      14.266   1.576 -14.120  1.00  0.00           H  
ATOM   2015  HA  HIS A 437      13.410   0.634 -16.676  1.00  0.00           H  
ATOM   2016 1HB  HIS A 437      12.107   0.266 -14.622  1.00  0.00           H  
ATOM   2017 2HB  HIS A 437      11.809   1.992 -14.477  1.00  0.00           H  
ATOM   2018  HD1 HIS A 437      11.074  -0.881 -16.878  1.00  0.00           H  
ATOM   2019  HD2 HIS A 437       9.420   2.836 -15.779  1.00  0.00           H  
ATOM   2020  HE1 HIS A 437       8.988  -0.673 -18.134  1.00  0.00           H  
ATOM   2021  N   ILE A 438      13.181   3.893 -16.228  1.00  0.00           N  
ATOM   2022  CA  ILE A 438      13.004   5.150 -16.942  1.00  0.00           C  
ATOM   2023  C   ILE A 438      14.012   5.246 -18.084  1.00  0.00           C  
ATOM   2024  O   ILE A 438      13.680   5.690 -19.183  1.00  0.00           O  
ATOM   2025  CB  ILE A 438      13.167   6.354 -15.997  1.00  0.00           C  
ATOM   2026  CG1 ILE A 438      12.003   6.417 -15.005  1.00  0.00           C  
ATOM   2027  CG2 ILE A 438      13.262   7.647 -16.793  1.00  0.00           C  
ATOM   2028  CD1 ILE A 438      12.227   7.378 -13.859  1.00  0.00           C  
ATOM   2029  H   ILE A 438      13.412   3.913 -15.245  1.00  0.00           H  
ATOM   2030  HA  ILE A 438      11.997   5.173 -17.358  1.00  0.00           H  
ATOM   2031  HB  ILE A 438      14.076   6.234 -15.408  1.00  0.00           H  
ATOM   2032 1HG1 ILE A 438      11.096   6.716 -15.529  1.00  0.00           H  
ATOM   2033 2HG1 ILE A 438      11.827   5.425 -14.587  1.00  0.00           H  
ATOM   2034 1HG2 ILE A 438      13.377   8.488 -16.110  1.00  0.00           H  
ATOM   2035 2HG2 ILE A 438      14.123   7.601 -17.459  1.00  0.00           H  
ATOM   2036 3HG2 ILE A 438      12.354   7.779 -17.382  1.00  0.00           H  
ATOM   2037 1HD1 ILE A 438      11.359   7.366 -13.200  1.00  0.00           H  
ATOM   2038 2HD1 ILE A 438      13.113   7.076 -13.299  1.00  0.00           H  
ATOM   2039 3HD1 ILE A 438      12.370   8.384 -14.251  1.00  0.00           H  
ATOM   2040  N   SER A 439      15.253   4.829 -17.833  1.00  0.00           N  
ATOM   2041  CA  SER A 439      16.272   4.797 -18.883  1.00  0.00           C  
ATOM   2042  C   SER A 439      15.777   4.035 -20.114  1.00  0.00           C  
ATOM   2043  O   SER A 439      16.025   4.443 -21.249  1.00  0.00           O  
ATOM   2044  CB  SER A 439      17.540   4.155 -18.356  1.00  0.00           C  
ATOM   2045  OG  SER A 439      18.526   4.103 -19.350  1.00  0.00           O  
ATOM   2046  H   SER A 439      15.498   4.529 -16.901  1.00  0.00           H  
ATOM   2047  HA  SER A 439      16.492   5.822 -19.181  1.00  0.00           H  
ATOM   2048 1HB  SER A 439      17.909   4.725 -17.504  1.00  0.00           H  
ATOM   2049 2HB  SER A 439      17.320   3.148 -18.005  1.00  0.00           H  
ATOM   2050  HG  SER A 439      19.359   3.976 -18.891  1.00  0.00           H  
ATOM   2051  N   VAL A 440      15.075   2.925 -19.894  1.00  0.00           N  
ATOM   2052  CA  VAL A 440      14.553   2.145 -21.015  1.00  0.00           C  
ATOM   2053  C   VAL A 440      13.478   2.933 -21.755  1.00  0.00           C  
ATOM   2054  O   VAL A 440      13.467   2.982 -22.986  1.00  0.00           O  
ATOM   2055  CB  VAL A 440      13.965   0.811 -20.518  1.00  0.00           C  
ATOM   2056  CG1 VAL A 440      13.274   0.077 -21.658  1.00  0.00           C  
ATOM   2057  CG2 VAL A 440      15.065  -0.047 -19.912  1.00  0.00           C  
ATOM   2058  H   VAL A 440      14.895   2.611 -18.951  1.00  0.00           H  
ATOM   2059  HA  VAL A 440      15.374   1.932 -21.700  1.00  0.00           H  
ATOM   2060  HB  VAL A 440      13.206   1.018 -19.763  1.00  0.00           H  
ATOM   2061 1HG1 VAL A 440      12.864  -0.864 -21.288  1.00  0.00           H  
ATOM   2062 2HG1 VAL A 440      12.467   0.694 -22.051  1.00  0.00           H  
ATOM   2063 3HG1 VAL A 440      13.995  -0.129 -22.448  1.00  0.00           H  
ATOM   2064 1HG2 VAL A 440      14.642  -0.988 -19.562  1.00  0.00           H  
ATOM   2065 2HG2 VAL A 440      15.826  -0.248 -20.666  1.00  0.00           H  
ATOM   2066 3HG2 VAL A 440      15.518   0.482 -19.072  1.00  0.00           H  
ATOM   2067  N   ARG A 441      12.569   3.548 -20.996  1.00  0.00           N  
ATOM   2068  CA  ARG A 441      11.494   4.346 -21.582  1.00  0.00           C  
ATOM   2069  C   ARG A 441      12.065   5.511 -22.384  1.00  0.00           C  
ATOM   2070  O   ARG A 441      11.505   5.906 -23.406  1.00  0.00           O  
ATOM   2071  CB  ARG A 441      10.567   4.881 -20.501  1.00  0.00           C  
ATOM   2072  CG  ARG A 441       9.766   3.819 -19.763  1.00  0.00           C  
ATOM   2073  CD  ARG A 441       8.794   3.144 -20.658  1.00  0.00           C  
ATOM   2074  NE  ARG A 441       7.985   2.169 -19.943  1.00  0.00           N  
ATOM   2075  CZ  ARG A 441       7.123   1.315 -20.527  1.00  0.00           C  
ATOM   2076  NH1 ARG A 441       6.969   1.327 -21.833  1.00  0.00           N1+
ATOM   2077  NH2 ARG A 441       6.432   0.465 -19.789  1.00  0.00           N  
ATOM   2078  H   ARG A 441      12.626   3.462 -19.991  1.00  0.00           H  
ATOM   2079  HA  ARG A 441      10.916   3.709 -22.252  1.00  0.00           H  
ATOM   2080 1HB  ARG A 441      11.150   5.429 -19.761  1.00  0.00           H  
ATOM   2081 2HB  ARG A 441       9.858   5.581 -20.942  1.00  0.00           H  
ATOM   2082 1HG  ARG A 441      10.445   3.066 -19.362  1.00  0.00           H  
ATOM   2083 2HG  ARG A 441       9.214   4.283 -18.945  1.00  0.00           H  
ATOM   2084 1HD  ARG A 441       8.126   3.885 -21.096  1.00  0.00           H  
ATOM   2085 2HD  ARG A 441       9.330   2.625 -21.452  1.00  0.00           H  
ATOM   2086  HE  ARG A 441       8.076   2.130 -18.937  1.00  0.00           H  
ATOM   2087 1HH1 ARG A 441       7.496   1.977 -22.398  1.00  0.00           H  
ATOM   2088 2HH1 ARG A 441       6.322   0.687 -22.271  1.00  0.00           H  
ATOM   2089 1HH2 ARG A 441       6.550   0.456 -18.784  1.00  0.00           H  
ATOM   2090 2HH2 ARG A 441       5.785  -0.175 -20.226  1.00  0.00           H  
ATOM   2091  N   ILE A 442      13.181   6.056 -21.915  1.00  0.00           N  
ATOM   2092  CA  ILE A 442      13.863   7.118 -22.632  1.00  0.00           C  
ATOM   2093  C   ILE A 442      14.358   6.656 -23.982  1.00  0.00           C  
ATOM   2094  O   ILE A 442      14.175   7.340 -24.988  1.00  0.00           O  
ATOM   2095  CB  ILE A 442      15.051   7.656 -21.815  1.00  0.00           C  
ATOM   2096  CG1 ILE A 442      14.550   8.480 -20.625  1.00  0.00           C  
ATOM   2097  CG2 ILE A 442      15.968   8.490 -22.696  1.00  0.00           C  
ATOM   2098  CD1 ILE A 442      15.618   8.782 -19.599  1.00  0.00           C  
ATOM   2099  H   ILE A 442      13.565   5.728 -21.040  1.00  0.00           H  
ATOM   2100  HA  ILE A 442      13.159   7.933 -22.796  1.00  0.00           H  
ATOM   2101  HB  ILE A 442      15.618   6.822 -21.404  1.00  0.00           H  
ATOM   2102 1HG1 ILE A 442      14.144   9.426 -20.983  1.00  0.00           H  
ATOM   2103 2HG1 ILE A 442      13.741   7.945 -20.127  1.00  0.00           H  
ATOM   2104 1HG2 ILE A 442      16.803   8.864 -22.102  1.00  0.00           H  
ATOM   2105 2HG2 ILE A 442      16.350   7.874 -23.509  1.00  0.00           H  
ATOM   2106 3HG2 ILE A 442      15.411   9.331 -23.108  1.00  0.00           H  
ATOM   2107 1HD1 ILE A 442      15.187   9.368 -18.787  1.00  0.00           H  
ATOM   2108 2HD1 ILE A 442      16.016   7.848 -19.200  1.00  0.00           H  
ATOM   2109 3HD1 ILE A 442      16.423   9.348 -20.067  1.00  0.00           H  
ATOM   2110  N   ALA A 443      14.990   5.489 -24.018  1.00  0.00           N  
ATOM   2111  CA  ALA A 443      15.483   4.964 -25.281  1.00  0.00           C  
ATOM   2112  C   ALA A 443      14.341   4.822 -26.278  1.00  0.00           C  
ATOM   2113  O   ALA A 443      14.514   5.066 -27.472  1.00  0.00           O  
ATOM   2114  CB  ALA A 443      16.178   3.628 -25.068  1.00  0.00           C  
ATOM   2115  H   ALA A 443      15.135   4.955 -23.173  1.00  0.00           H  
ATOM   2116  HA  ALA A 443      16.203   5.676 -25.685  1.00  0.00           H  
ATOM   2117 1HB  ALA A 443      16.536   3.248 -26.025  1.00  0.00           H  
ATOM   2118 2HB  ALA A 443      17.022   3.759 -24.391  1.00  0.00           H  
ATOM   2119 3HB  ALA A 443      15.475   2.917 -24.637  1.00  0.00           H  
ATOM   2120  N   GLU A 444      13.166   4.427 -25.796  1.00  0.00           N  
ATOM   2121  CA  GLU A 444      12.003   4.293 -26.669  1.00  0.00           C  
ATOM   2122  C   GLU A 444      11.622   5.636 -27.288  1.00  0.00           C  
ATOM   2123  O   GLU A 444      11.275   5.711 -28.466  1.00  0.00           O  
ATOM   2124  CB  GLU A 444      10.816   3.722 -25.891  1.00  0.00           C  
ATOM   2125  CG  GLU A 444      10.975   2.265 -25.479  1.00  0.00           C  
ATOM   2126  CD  GLU A 444       9.824   1.761 -24.654  1.00  0.00           C  
ATOM   2127  OE1 GLU A 444       8.979   2.549 -24.304  1.00  0.00           O  
ATOM   2128  OE2 GLU A 444       9.790   0.586 -24.374  1.00  0.00           O1-
ATOM   2129  H   GLU A 444      13.070   4.216 -24.813  1.00  0.00           H  
ATOM   2130  HA  GLU A 444      12.255   3.605 -27.477  1.00  0.00           H  
ATOM   2131 1HB  GLU A 444      10.655   4.310 -24.987  1.00  0.00           H  
ATOM   2132 2HB  GLU A 444       9.912   3.801 -26.496  1.00  0.00           H  
ATOM   2133 1HG  GLU A 444      11.062   1.652 -26.375  1.00  0.00           H  
ATOM   2134 2HG  GLU A 444      11.898   2.159 -24.909  1.00  0.00           H  
ATOM   2135  N   VAL A 445      11.689   6.698 -26.487  1.00  0.00           N  
ATOM   2136  CA  VAL A 445      11.364   8.035 -26.967  1.00  0.00           C  
ATOM   2137  C   VAL A 445      12.425   8.558 -27.920  1.00  0.00           C  
ATOM   2138  O   VAL A 445      12.109   9.114 -28.973  1.00  0.00           O  
ATOM   2139  CB  VAL A 445      11.224   9.009 -25.782  1.00  0.00           C  
ATOM   2140  CG1 VAL A 445      11.098  10.441 -26.280  1.00  0.00           C  
ATOM   2141  CG2 VAL A 445      10.020   8.625 -24.935  1.00  0.00           C  
ATOM   2142  H   VAL A 445      11.971   6.575 -25.525  1.00  0.00           H  
ATOM   2143  HA  VAL A 445      10.412   7.991 -27.498  1.00  0.00           H  
ATOM   2144  HB  VAL A 445      12.127   8.959 -25.173  1.00  0.00           H  
ATOM   2145 1HG1 VAL A 445      11.000  11.115 -25.429  1.00  0.00           H  
ATOM   2146 2HG1 VAL A 445      11.987  10.706 -26.852  1.00  0.00           H  
ATOM   2147 3HG1 VAL A 445      10.217  10.529 -26.915  1.00  0.00           H  
ATOM   2148 1HG2 VAL A 445       9.927   9.316 -24.099  1.00  0.00           H  
ATOM   2149 2HG2 VAL A 445       9.118   8.670 -25.545  1.00  0.00           H  
ATOM   2150 3HG2 VAL A 445      10.151   7.611 -24.555  1.00  0.00           H  
ATOM   2151  N   LEU A 446      13.689   8.380 -27.551  1.00  0.00           N  
ATOM   2152  CA  LEU A 446      14.789   8.841 -28.382  1.00  0.00           C  
ATOM   2153  C   LEU A 446      14.777   8.106 -29.709  1.00  0.00           C  
ATOM   2154  O   LEU A 446      15.075   8.686 -30.753  1.00  0.00           O  
ATOM   2155  CB  LEU A 446      16.130   8.619 -27.671  1.00  0.00           C  
ATOM   2156  CG  LEU A 446      16.367   9.470 -26.417  1.00  0.00           C  
ATOM   2157  CD1 LEU A 446      17.597   8.958 -25.680  1.00  0.00           C  
ATOM   2158  CD2 LEU A 446      16.538  10.929 -26.817  1.00  0.00           C  
ATOM   2159  H   LEU A 446      13.892   7.914 -26.678  1.00  0.00           H  
ATOM   2160  HA  LEU A 446      14.661   9.907 -28.565  1.00  0.00           H  
ATOM   2161 1HB  LEU A 446      16.200   7.573 -27.378  1.00  0.00           H  
ATOM   2162 2HB  LEU A 446      16.935   8.833 -28.373  1.00  0.00           H  
ATOM   2163  HG  LEU A 446      15.512   9.376 -25.746  1.00  0.00           H  
ATOM   2164 1HD1 LEU A 446      17.765   9.563 -24.789  1.00  0.00           H  
ATOM   2165 2HD1 LEU A 446      17.440   7.920 -25.387  1.00  0.00           H  
ATOM   2166 3HD1 LEU A 446      18.466   9.025 -26.333  1.00  0.00           H  
ATOM   2167 1HD2 LEU A 446      16.704  11.533 -25.927  1.00  0.00           H  
ATOM   2168 2HD2 LEU A 446      17.392  11.024 -27.487  1.00  0.00           H  
ATOM   2169 3HD2 LEU A 446      15.637  11.273 -27.327  1.00  0.00           H  
ATOM   2170  N   LEU A 447      14.430   6.823 -29.666  1.00  0.00           N  
ATOM   2171  CA  LEU A 447      14.388   5.991 -30.855  1.00  0.00           C  
ATOM   2172  C   LEU A 447      13.336   6.467 -31.842  1.00  0.00           C  
ATOM   2173  O   LEU A 447      13.598   6.573 -33.041  1.00  0.00           O  
ATOM   2174  CB  LEU A 447      14.106   4.534 -30.467  1.00  0.00           C  
ATOM   2175  CG  LEU A 447      14.021   3.540 -31.633  1.00  0.00           C  
ATOM   2176  CD1 LEU A 447      15.348   3.518 -32.380  1.00  0.00           C  
ATOM   2177  CD2 LEU A 447      13.671   2.159 -31.099  1.00  0.00           C  
ATOM   2178  H   LEU A 447      14.188   6.416 -28.772  1.00  0.00           H  
ATOM   2179  HA  LEU A 447      15.359   6.042 -31.347  1.00  0.00           H  
ATOM   2180 1HB  LEU A 447      14.894   4.193 -29.799  1.00  0.00           H  
ATOM   2181 2HB  LEU A 447      13.159   4.494 -29.929  1.00  0.00           H  
ATOM   2182  HG  LEU A 447      13.250   3.864 -32.332  1.00  0.00           H  
ATOM   2183 1HD1 LEU A 447      15.287   2.812 -33.208  1.00  0.00           H  
ATOM   2184 2HD1 LEU A 447      15.563   4.514 -32.768  1.00  0.00           H  
ATOM   2185 3HD1 LEU A 447      16.142   3.213 -31.701  1.00  0.00           H  
ATOM   2186 1HD2 LEU A 447      13.611   1.453 -31.927  1.00  0.00           H  
ATOM   2187 2HD2 LEU A 447      14.443   1.833 -30.400  1.00  0.00           H  
ATOM   2188 3HD2 LEU A 447      12.711   2.200 -30.584  1.00  0.00           H  
ATOM   2189  N   GLU A 448      12.138   6.760 -31.349  1.00  0.00           N  
ATOM   2190  CA  GLU A 448      11.082   7.238 -32.228  1.00  0.00           C  
ATOM   2191  C   GLU A 448      11.348   8.666 -32.693  1.00  0.00           C  
ATOM   2192  O   GLU A 448      11.077   9.015 -33.841  1.00  0.00           O  
ATOM   2193  CB  GLU A 448       9.727   7.166 -31.518  1.00  0.00           C  
ATOM   2194  CG  GLU A 448       8.540   7.550 -32.391  1.00  0.00           C  
ATOM   2195  CD  GLU A 448       8.326   6.603 -33.537  1.00  0.00           C  
ATOM   2196  OE1 GLU A 448       8.801   5.496 -33.466  1.00  0.00           O  
ATOM   2197  OE2 GLU A 448       7.685   6.987 -34.488  1.00  0.00           O1-
ATOM   2198  H   GLU A 448      11.947   6.655 -30.362  1.00  0.00           H  
ATOM   2199  HA  GLU A 448      11.049   6.597 -33.109  1.00  0.00           H  
ATOM   2200 1HB  GLU A 448       9.561   6.152 -31.155  1.00  0.00           H  
ATOM   2201 2HB  GLU A 448       9.735   7.828 -30.653  1.00  0.00           H  
ATOM   2202 1HG  GLU A 448       7.641   7.567 -31.775  1.00  0.00           H  
ATOM   2203 2HG  GLU A 448       8.699   8.556 -32.779  1.00  0.00           H  
ATOM   2204  N   THR A 449      11.881   9.491 -31.795  1.00  0.00           N  
ATOM   2205  CA  THR A 449      12.140  10.888 -32.112  1.00  0.00           C  
ATOM   2206  C   THR A 449      13.235  11.002 -33.171  1.00  0.00           C  
ATOM   2207  O   THR A 449      13.114  11.775 -34.122  1.00  0.00           O  
ATOM   2208  CB  THR A 449      12.542  11.678 -30.854  1.00  0.00           C  
ATOM   2209  CG2 THR A 449      12.733  13.150 -31.187  1.00  0.00           C  
ATOM   2210  OG1 THR A 449      11.522  11.547 -29.856  1.00  0.00           O  
ATOM   2211  H   THR A 449      12.110   9.144 -30.875  1.00  0.00           H  
ATOM   2212  HA  THR A 449      11.227  11.325 -32.516  1.00  0.00           H  
ATOM   2213  HB  THR A 449      13.475  11.279 -30.455  1.00  0.00           H  
ATOM   2214  HG1 THR A 449      11.612  10.697 -29.416  1.00  0.00           H  
ATOM   2215 1HG2 THR A 449      13.016  13.693 -30.286  1.00  0.00           H  
ATOM   2216 2HG2 THR A 449      13.517  13.255 -31.937  1.00  0.00           H  
ATOM   2217 3HG2 THR A 449      11.802  13.558 -31.578  1.00  0.00           H  
ATOM   2218  N   ARG A 450      14.306  10.227 -33.000  1.00  0.00           N  
ATOM   2219  CA  ARG A 450      15.425  10.202 -33.936  1.00  0.00           C  
ATOM   2220  C   ARG A 450      15.896   8.778 -34.240  1.00  0.00           C  
ATOM   2221  O   ARG A 450      16.863   8.295 -33.650  1.00  0.00           O  
ATOM   2222  CB  ARG A 450      16.591  11.006 -33.382  1.00  0.00           C  
ATOM   2223  CG  ARG A 450      16.378  12.512 -33.362  1.00  0.00           C  
ATOM   2224  CD  ARG A 450      16.371  13.083 -34.734  1.00  0.00           C  
ATOM   2225  NE  ARG A 450      17.614  12.816 -35.440  1.00  0.00           N  
ATOM   2226  CZ  ARG A 450      18.727  13.570 -35.341  1.00  0.00           C  
ATOM   2227  NH1 ARG A 450      18.736  14.630 -34.564  1.00  0.00           N1+
ATOM   2228  NH2 ARG A 450      19.809  13.242 -36.025  1.00  0.00           N  
ATOM   2229  H   ARG A 450      14.334   9.634 -32.183  1.00  0.00           H  
ATOM   2230  HA  ARG A 450      15.103  10.658 -34.873  1.00  0.00           H  
ATOM   2231 1HB  ARG A 450      16.799  10.690 -32.361  1.00  0.00           H  
ATOM   2232 2HB  ARG A 450      17.485  10.808 -33.974  1.00  0.00           H  
ATOM   2233 1HG  ARG A 450      15.421  12.738 -32.892  1.00  0.00           H  
ATOM   2234 2HG  ARG A 450      17.182  12.986 -32.798  1.00  0.00           H  
ATOM   2235 1HD  ARG A 450      15.553  12.646 -35.306  1.00  0.00           H  
ATOM   2236 2HD  ARG A 450      16.237  14.163 -34.676  1.00  0.00           H  
ATOM   2237  HE  ARG A 450      17.645  12.008 -36.046  1.00  0.00           H  
ATOM   2238 1HH1 ARG A 450      17.909  14.880 -34.041  1.00  0.00           H  
ATOM   2239 2HH1 ARG A 450      19.570  15.194 -34.491  1.00  0.00           H  
ATOM   2240 1HH2 ARG A 450      19.802  12.426 -36.623  1.00  0.00           H  
ATOM   2241 2HH2 ARG A 450      20.643  13.806 -35.952  1.00  0.00           H  
ATOM   2242  N   PRO A 451      15.229   8.074 -35.167  1.00  0.00           N  
ATOM   2243  CA  PRO A 451      15.472   6.691 -35.561  1.00  0.00           C  
ATOM   2244  C   PRO A 451      16.905   6.457 -36.035  1.00  0.00           C  
ATOM   2245  O   PRO A 451      17.403   5.331 -36.005  1.00  0.00           O  
ATOM   2246  CB  PRO A 451      14.466   6.487 -36.699  1.00  0.00           C  
ATOM   2247  CG  PRO A 451      13.345   7.412 -36.365  1.00  0.00           C  
ATOM   2248  CD  PRO A 451      14.023   8.639 -35.815  1.00  0.00           C  
ATOM   2249  HA  PRO A 451      15.247   6.028 -34.712  1.00  0.00           H  
ATOM   2250 1HB  PRO A 451      14.939   6.721 -37.664  1.00  0.00           H  
ATOM   2251 2HB  PRO A 451      14.153   5.434 -36.740  1.00  0.00           H  
ATOM   2252 1HG  PRO A 451      12.749   7.626 -37.265  1.00  0.00           H  
ATOM   2253 2HG  PRO A 451      12.667   6.940 -35.639  1.00  0.00           H  
ATOM   2254 1HD  PRO A 451      14.277   9.319 -36.640  1.00  0.00           H  
ATOM   2255 2HD  PRO A 451      13.355   9.135 -35.095  1.00  0.00           H  
ATOM   2256  N   ASP A 452      17.572   7.524 -36.474  1.00  0.00           N  
ATOM   2257  CA  ASP A 452      18.935   7.433 -36.970  1.00  0.00           C  
ATOM   2258  C   ASP A 452      19.983   7.579 -35.868  1.00  0.00           C  
ATOM   2259  O   ASP A 452      21.181   7.436 -36.114  1.00  0.00           O  
ATOM   2260  CB  ASP A 452      19.172   8.502 -38.040  1.00  0.00           C  
ATOM   2261  CG  ASP A 452      18.944   9.917 -37.526  1.00  0.00           C  
ATOM   2262  OD1 ASP A 452      17.889  10.171 -36.993  1.00  0.00           O  
ATOM   2263  OD2 ASP A 452      19.824  10.729 -37.669  1.00  0.00           O1-
ATOM   2264  H   ASP A 452      17.112   8.424 -36.460  1.00  0.00           H  
ATOM   2265  HA  ASP A 452      19.074   6.451 -37.422  1.00  0.00           H  
ATOM   2266 1HB  ASP A 452      20.195   8.427 -38.410  1.00  0.00           H  
ATOM   2267 2HB  ASP A 452      18.504   8.326 -38.884  1.00  0.00           H  
ATOM   2268  N   ASP A 453      19.548   7.863 -34.643  1.00  0.00           N  
ATOM   2269  CA  ASP A 453      20.507   8.113 -33.573  1.00  0.00           C  
ATOM   2270  C   ASP A 453      20.950   6.801 -32.947  1.00  0.00           C  
ATOM   2271  O   ASP A 453      20.522   6.450 -31.847  1.00  0.00           O  
ATOM   2272  CB  ASP A 453      19.900   9.023 -32.501  1.00  0.00           C  
ATOM   2273  CG  ASP A 453      20.924   9.498 -31.480  1.00  0.00           C  
ATOM   2274  OD1 ASP A 453      22.046   9.054 -31.542  1.00  0.00           O  
ATOM   2275  OD2 ASP A 453      20.575  10.301 -30.648  1.00  0.00           O1-
ATOM   2276  H   ASP A 453      18.560   7.909 -34.439  1.00  0.00           H  
ATOM   2277  HA  ASP A 453      21.379   8.610 -33.999  1.00  0.00           H  
ATOM   2278 1HB  ASP A 453      19.451   9.895 -32.977  1.00  0.00           H  
ATOM   2279 2HB  ASP A 453      19.106   8.490 -31.977  1.00  0.00           H  
ATOM   2280  N   ARG A 454      21.808   6.099 -33.673  1.00  0.00           N  
ATOM   2281  CA  ARG A 454      22.245   4.771 -33.281  1.00  0.00           C  
ATOM   2282  C   ARG A 454      23.200   4.816 -32.100  1.00  0.00           C  
ATOM   2283  O   ARG A 454      23.226   3.901 -31.276  1.00  0.00           O  
ATOM   2284  CB  ARG A 454      22.925   4.072 -34.449  1.00  0.00           C  
ATOM   2285  CG  ARG A 454      24.237   4.696 -34.893  1.00  0.00           C  
ATOM   2286  CD  ARG A 454      24.795   4.012 -36.087  1.00  0.00           C  
ATOM   2287  NE  ARG A 454      26.072   4.581 -36.492  1.00  0.00           N  
ATOM   2288  CZ  ARG A 454      26.774   4.193 -37.574  1.00  0.00           C  
ATOM   2289  NH1 ARG A 454      26.312   3.236 -38.348  1.00  0.00           N1+
ATOM   2290  NH2 ARG A 454      27.926   4.773 -37.857  1.00  0.00           N  
ATOM   2291  H   ARG A 454      22.167   6.503 -34.525  1.00  0.00           H  
ATOM   2292  HA  ARG A 454      21.369   4.190 -32.990  1.00  0.00           H  
ATOM   2293 1HB  ARG A 454      23.126   3.034 -34.184  1.00  0.00           H  
ATOM   2294 2HB  ARG A 454      22.254   4.065 -35.310  1.00  0.00           H  
ATOM   2295 1HG  ARG A 454      24.076   5.745 -35.143  1.00  0.00           H  
ATOM   2296 2HG  ARG A 454      24.966   4.624 -34.085  1.00  0.00           H  
ATOM   2297 1HD  ARG A 454      24.948   2.956 -35.864  1.00  0.00           H  
ATOM   2298 2HD  ARG A 454      24.100   4.110 -36.921  1.00  0.00           H  
ATOM   2299  HE  ARG A 454      26.458   5.319 -35.921  1.00  0.00           H  
ATOM   2300 1HH1 ARG A 454      25.430   2.792 -38.132  1.00  0.00           H  
ATOM   2301 2HH1 ARG A 454      26.838   2.945 -39.159  1.00  0.00           H  
ATOM   2302 1HH2 ARG A 454      28.281   5.509 -37.262  1.00  0.00           H  
ATOM   2303 2HH2 ARG A 454      28.452   4.482 -38.668  1.00  0.00           H  
ATOM   2304  N   GLU A 455      23.991   5.882 -32.011  1.00  0.00           N  
ATOM   2305  CA  GLU A 455      24.976   5.983 -30.946  1.00  0.00           C  
ATOM   2306  C   GLU A 455      24.322   6.148 -29.583  1.00  0.00           C  
ATOM   2307  O   GLU A 455      24.736   5.525 -28.606  1.00  0.00           O  
ATOM   2308  CB  GLU A 455      25.921   7.158 -31.208  1.00  0.00           C  
ATOM   2309  CG  GLU A 455      26.833   6.972 -32.412  1.00  0.00           C  
ATOM   2310  CD  GLU A 455      26.147   7.266 -33.717  1.00  0.00           C  
ATOM   2311  OE1 GLU A 455      25.004   7.656 -33.691  1.00  0.00           O  
ATOM   2312  OE2 GLU A 455      26.767   7.101 -34.742  1.00  0.00           O1-
ATOM   2313  H   GLU A 455      23.916   6.631 -32.685  1.00  0.00           H  
ATOM   2314  HA  GLU A 455      25.560   5.062 -30.925  1.00  0.00           H  
ATOM   2315 1HB  GLU A 455      25.338   8.065 -31.367  1.00  0.00           H  
ATOM   2316 2HB  GLU A 455      26.550   7.321 -30.334  1.00  0.00           H  
ATOM   2317 1HG  GLU A 455      27.692   7.635 -32.310  1.00  0.00           H  
ATOM   2318 2HG  GLU A 455      27.200   5.946 -32.423  1.00  0.00           H  
ATOM   2319  N   GLU A 456      23.292   6.989 -29.496  1.00  0.00           N  
ATOM   2320  CA  GLU A 456      22.646   7.211 -28.211  1.00  0.00           C  
ATOM   2321  C   GLU A 456      21.903   5.966 -27.746  1.00  0.00           C  
ATOM   2322  O   GLU A 456      21.879   5.653 -26.555  1.00  0.00           O  
ATOM   2323  CB  GLU A 456      21.678   8.393 -28.298  1.00  0.00           C  
ATOM   2324  CG  GLU A 456      21.143   8.868 -26.955  1.00  0.00           C  
ATOM   2325  CD  GLU A 456      22.212   9.444 -26.069  1.00  0.00           C  
ATOM   2326  OE1 GLU A 456      23.013  10.205 -26.556  1.00  0.00           O  
ATOM   2327  OE2 GLU A 456      22.227   9.121 -24.904  1.00  0.00           O1-
ATOM   2328  H   GLU A 456      22.949   7.477 -30.310  1.00  0.00           H  
ATOM   2329  HA  GLU A 456      23.414   7.443 -27.472  1.00  0.00           H  
ATOM   2330 1HB  GLU A 456      22.175   9.236 -28.776  1.00  0.00           H  
ATOM   2331 2HB  GLU A 456      20.825   8.119 -28.921  1.00  0.00           H  
ATOM   2332 1HG  GLU A 456      20.381   9.628 -27.127  1.00  0.00           H  
ATOM   2333 2HG  GLU A 456      20.670   8.028 -26.447  1.00  0.00           H  
ATOM   2334  N   ILE A 457      21.289   5.244 -28.682  1.00  0.00           N  
ATOM   2335  CA  ILE A 457      20.585   4.022 -28.316  1.00  0.00           C  
ATOM   2336  C   ILE A 457      21.557   2.951 -27.825  1.00  0.00           C  
ATOM   2337  O   ILE A 457      21.293   2.266 -26.837  1.00  0.00           O  
ATOM   2338  CB  ILE A 457      19.777   3.476 -29.509  1.00  0.00           C  
ATOM   2339  CG1 ILE A 457      18.700   4.480 -29.928  1.00  0.00           C  
ATOM   2340  CG2 ILE A 457      19.152   2.134 -29.160  1.00  0.00           C  
ATOM   2341  CD1 ILE A 457      17.682   4.768 -28.849  1.00  0.00           C  
ATOM   2342  H   ILE A 457      21.304   5.533 -29.650  1.00  0.00           H  
ATOM   2343  HA  ILE A 457      19.891   4.250 -27.507  1.00  0.00           H  
ATOM   2344  HB  ILE A 457      20.438   3.347 -30.367  1.00  0.00           H  
ATOM   2345 1HG1 ILE A 457      19.170   5.420 -30.215  1.00  0.00           H  
ATOM   2346 2HG1 ILE A 457      18.169   4.101 -30.802  1.00  0.00           H  
ATOM   2347 1HG2 ILE A 457      18.586   1.764 -30.014  1.00  0.00           H  
ATOM   2348 2HG2 ILE A 457      19.938   1.422 -28.909  1.00  0.00           H  
ATOM   2349 3HG2 ILE A 457      18.486   2.255 -28.306  1.00  0.00           H  
ATOM   2350 1HD1 ILE A 457      16.952   5.488 -29.220  1.00  0.00           H  
ATOM   2351 2HD1 ILE A 457      17.174   3.845 -28.571  1.00  0.00           H  
ATOM   2352 3HD1 ILE A 457      18.185   5.182 -27.976  1.00  0.00           H  
ATOM   2353  N   ARG A 458      22.694   2.791 -28.507  1.00  0.00           N  
ATOM   2354  CA  ARG A 458      23.668   1.800 -28.064  1.00  0.00           C  
ATOM   2355  C   ARG A 458      24.235   2.155 -26.698  1.00  0.00           C  
ATOM   2356  O   ARG A 458      24.421   1.286 -25.846  1.00  0.00           O  
ATOM   2357  CB  ARG A 458      24.807   1.683 -29.067  1.00  0.00           C  
ATOM   2358  CG  ARG A 458      25.838   0.614 -28.741  1.00  0.00           C  
ATOM   2359  CD  ARG A 458      25.244  -0.748 -28.765  1.00  0.00           C  
ATOM   2360  NE  ARG A 458      26.224  -1.771 -28.439  1.00  0.00           N  
ATOM   2361  CZ  ARG A 458      25.930  -3.069 -28.222  1.00  0.00           C  
ATOM   2362  NH1 ARG A 458      24.686  -3.483 -28.301  1.00  0.00           N1+
ATOM   2363  NH2 ARG A 458      26.895  -3.924 -27.930  1.00  0.00           N  
ATOM   2364  H   ARG A 458      22.894   3.347 -29.326  1.00  0.00           H  
ATOM   2365  HA  ARG A 458      23.169   0.833 -27.991  1.00  0.00           H  
ATOM   2366 1HB  ARG A 458      24.401   1.459 -30.053  1.00  0.00           H  
ATOM   2367 2HB  ARG A 458      25.330   2.636 -29.137  1.00  0.00           H  
ATOM   2368 1HG  ARG A 458      26.644   0.650 -29.476  1.00  0.00           H  
ATOM   2369 2HG  ARG A 458      26.246   0.793 -27.745  1.00  0.00           H  
ATOM   2370 1HD  ARG A 458      24.435  -0.805 -28.037  1.00  0.00           H  
ATOM   2371 2HD  ARG A 458      24.852  -0.956 -29.760  1.00  0.00           H  
ATOM   2372  HE  ARG A 458      27.193  -1.491 -28.369  1.00  0.00           H  
ATOM   2373 1HH1 ARG A 458      23.948  -2.830 -28.524  1.00  0.00           H  
ATOM   2374 2HH1 ARG A 458      24.466  -4.455 -28.138  1.00  0.00           H  
ATOM   2375 1HH2 ARG A 458      27.852  -3.605 -27.870  1.00  0.00           H  
ATOM   2376 2HH2 ARG A 458      26.676  -4.896 -27.768  1.00  0.00           H  
ATOM   2377  N   GLU A 459      24.515   3.438 -26.477  1.00  0.00           N  
ATOM   2378  CA  GLU A 459      25.066   3.874 -25.203  1.00  0.00           C  
ATOM   2379  C   GLU A 459      24.088   3.628 -24.062  1.00  0.00           C  
ATOM   2380  O   GLU A 459      24.479   3.194 -22.979  1.00  0.00           O  
ATOM   2381  CB  GLU A 459      25.432   5.357 -25.261  1.00  0.00           C  
ATOM   2382  CG  GLU A 459      26.675   5.666 -26.084  1.00  0.00           C  
ATOM   2383  CD  GLU A 459      26.963   7.139 -26.177  1.00  0.00           C  
ATOM   2384  OE1 GLU A 459      26.171   7.912 -25.695  1.00  0.00           O  
ATOM   2385  OE2 GLU A 459      27.978   7.491 -26.731  1.00  0.00           O1-
ATOM   2386  H   GLU A 459      24.345   4.123 -27.200  1.00  0.00           H  
ATOM   2387  HA  GLU A 459      25.970   3.298 -25.001  1.00  0.00           H  
ATOM   2388 1HB  GLU A 459      24.601   5.921 -25.686  1.00  0.00           H  
ATOM   2389 2HB  GLU A 459      25.598   5.731 -24.251  1.00  0.00           H  
ATOM   2390 1HG  GLU A 459      27.532   5.169 -25.629  1.00  0.00           H  
ATOM   2391 2HG  GLU A 459      26.544   5.262 -27.087  1.00  0.00           H  
ATOM   2392  N   GLN A 460      22.805   3.902 -24.297  1.00  0.00           N  
ATOM   2393  CA  GLN A 460      21.797   3.640 -23.282  1.00  0.00           C  
ATOM   2394  C   GLN A 460      21.711   2.155 -22.955  1.00  0.00           C  
ATOM   2395  O   GLN A 460      21.599   1.771 -21.791  1.00  0.00           O  
ATOM   2396  CB  GLN A 460      20.430   4.153 -23.742  1.00  0.00           C  
ATOM   2397  CG  GLN A 460      19.336   4.036 -22.696  1.00  0.00           C  
ATOM   2398  CD  GLN A 460      18.712   2.654 -22.663  1.00  0.00           C  
ATOM   2399  NE2 GLN A 460      18.287   2.224 -21.480  1.00  0.00           N  
ATOM   2400  OE1 GLN A 460      18.612   1.979 -23.691  1.00  0.00           O  
ATOM   2401  H   GLN A 460      22.520   4.294 -25.183  1.00  0.00           H  
ATOM   2402  HA  GLN A 460      22.079   4.167 -22.371  1.00  0.00           H  
ATOM   2403 1HB  GLN A 460      20.513   5.203 -24.027  1.00  0.00           H  
ATOM   2404 2HB  GLN A 460      20.111   3.599 -24.625  1.00  0.00           H  
ATOM   2405 1HG  GLN A 460      19.763   4.242 -21.714  1.00  0.00           H  
ATOM   2406 2HG  GLN A 460      18.552   4.760 -22.921  1.00  0.00           H  
ATOM   2407 1HE2 GLN A 460      17.867   1.320 -21.396  1.00  0.00           H  
ATOM   2408 2HE2 GLN A 460      18.389   2.805 -20.672  1.00  0.00           H  
ATOM   2409  N   GLN A 461      21.761   1.301 -23.980  1.00  0.00           N  
ATOM   2410  CA  GLN A 461      21.706  -0.136 -23.738  1.00  0.00           C  
ATOM   2411  C   GLN A 461      22.900  -0.594 -22.912  1.00  0.00           C  
ATOM   2412  O   GLN A 461      22.760  -1.404 -21.996  1.00  0.00           O  
ATOM   2413  CB  GLN A 461      21.660  -0.904 -25.062  1.00  0.00           C  
ATOM   2414  CG  GLN A 461      20.351  -0.759 -25.820  1.00  0.00           C  
ATOM   2415  CD  GLN A 461      20.398  -1.415 -27.187  1.00  0.00           C  
ATOM   2416  NE2 GLN A 461      19.296  -1.327 -27.923  1.00  0.00           N  
ATOM   2417  OE1 GLN A 461      21.416  -1.992 -27.579  1.00  0.00           O  
ATOM   2418  H   GLN A 461      21.837   1.637 -24.930  1.00  0.00           H  
ATOM   2419  HA  GLN A 461      20.800  -0.357 -23.176  1.00  0.00           H  
ATOM   2420 1HB  GLN A 461      22.464  -0.558 -25.712  1.00  0.00           H  
ATOM   2421 2HB  GLN A 461      21.824  -1.964 -24.874  1.00  0.00           H  
ATOM   2422 1HG  GLN A 461      19.556  -1.230 -25.242  1.00  0.00           H  
ATOM   2423 2HG  GLN A 461      20.137   0.301 -25.956  1.00  0.00           H  
ATOM   2424 1HE2 GLN A 461      19.268  -1.740 -28.834  1.00  0.00           H  
ATOM   2425 2HE2 GLN A 461      18.493  -0.849 -27.566  1.00  0.00           H  
ATOM   2426  N   ALA A 462      24.089  -0.079 -23.229  1.00  0.00           N  
ATOM   2427  CA  ALA A 462      25.292  -0.478 -22.503  1.00  0.00           C  
ATOM   2428  C   ALA A 462      25.227  -0.077 -21.034  1.00  0.00           C  
ATOM   2429  O   ALA A 462      25.582  -0.858 -20.151  1.00  0.00           O  
ATOM   2430  CB  ALA A 462      26.527   0.126 -23.156  1.00  0.00           C  
ATOM   2431  H   ALA A 462      24.168   0.597 -23.977  1.00  0.00           H  
ATOM   2432  HA  ALA A 462      25.368  -1.564 -22.544  1.00  0.00           H  
ATOM   2433 1HB  ALA A 462      27.417  -0.183 -22.609  1.00  0.00           H  
ATOM   2434 2HB  ALA A 462      26.598  -0.218 -24.188  1.00  0.00           H  
ATOM   2435 3HB  ALA A 462      26.451   1.212 -23.142  1.00  0.00           H  
ATOM   2436  N   ILE A 463      24.770   1.146 -20.762  1.00  0.00           N  
ATOM   2437  CA  ILE A 463      24.654   1.613 -19.387  1.00  0.00           C  
ATOM   2438  C   ILE A 463      23.585   0.828 -18.645  1.00  0.00           C  
ATOM   2439  O   ILE A 463      23.747   0.495 -17.471  1.00  0.00           O  
ATOM   2440  CB  ILE A 463      24.320   3.115 -19.337  1.00  0.00           C  
ATOM   2441  CG1 ILE A 463      25.488   3.940 -19.884  1.00  0.00           C  
ATOM   2442  CG2 ILE A 463      23.986   3.539 -17.915  1.00  0.00           C  
ATOM   2443  CD1 ILE A 463      25.134   5.380 -20.177  1.00  0.00           C  
ATOM   2444  H   ILE A 463      24.499   1.763 -21.516  1.00  0.00           H  
ATOM   2445  HA  ILE A 463      25.609   1.455 -18.887  1.00  0.00           H  
ATOM   2446  HB  ILE A 463      23.463   3.319 -19.978  1.00  0.00           H  
ATOM   2447 1HG1 ILE A 463      26.308   3.930 -19.166  1.00  0.00           H  
ATOM   2448 2HG1 ILE A 463      25.855   3.486 -20.804  1.00  0.00           H  
ATOM   2449 1HG2 ILE A 463      23.754   4.604 -17.897  1.00  0.00           H  
ATOM   2450 2HG2 ILE A 463      23.125   2.974 -17.560  1.00  0.00           H  
ATOM   2451 3HG2 ILE A 463      24.840   3.344 -17.266  1.00  0.00           H  
ATOM   2452 1HD1 ILE A 463      26.012   5.899 -20.562  1.00  0.00           H  
ATOM   2453 2HD1 ILE A 463      24.338   5.415 -20.922  1.00  0.00           H  
ATOM   2454 3HD1 ILE A 463      24.798   5.865 -19.262  1.00  0.00           H  
ATOM   2455  N   PHE A 464      22.493   0.536 -19.340  1.00  0.00           N  
ATOM   2456  CA  PHE A 464      21.403  -0.236 -18.776  1.00  0.00           C  
ATOM   2457  C   PHE A 464      21.889  -1.600 -18.301  1.00  0.00           C  
ATOM   2458  O   PHE A 464      21.615  -2.008 -17.172  1.00  0.00           O  
ATOM   2459  CB  PHE A 464      20.286  -0.414 -19.807  1.00  0.00           C  
ATOM   2460  CG  PHE A 464      19.233  -1.403 -19.395  1.00  0.00           C  
ATOM   2461  CD1 PHE A 464      18.208  -1.031 -18.538  1.00  0.00           C  
ATOM   2462  CD2 PHE A 464      19.265  -2.708 -19.863  1.00  0.00           C  
ATOM   2463  CE1 PHE A 464      17.238  -1.940 -18.159  1.00  0.00           C  
ATOM   2464  CE2 PHE A 464      18.298  -3.619 -19.487  1.00  0.00           C  
ATOM   2465  CZ  PHE A 464      17.283  -3.234 -18.634  1.00  0.00           C  
ATOM   2466  H   PHE A 464      22.422   0.864 -20.293  1.00  0.00           H  
ATOM   2467  HA  PHE A 464      21.003   0.305 -17.918  1.00  0.00           H  
ATOM   2468 1HB  PHE A 464      19.800   0.545 -19.985  1.00  0.00           H  
ATOM   2469 2HB  PHE A 464      20.713  -0.745 -20.752  1.00  0.00           H  
ATOM   2470  HD1 PHE A 464      18.172  -0.007 -18.164  1.00  0.00           H  
ATOM   2471  HD2 PHE A 464      20.068  -3.011 -20.537  1.00  0.00           H  
ATOM   2472  HE1 PHE A 464      16.439  -1.634 -17.485  1.00  0.00           H  
ATOM   2473  HE2 PHE A 464      18.335  -4.641 -19.863  1.00  0.00           H  
ATOM   2474  HZ  PHE A 464      16.521  -3.951 -18.334  1.00  0.00           H  
ATOM   2475  N   GLU A 465      22.614  -2.302 -19.170  1.00  0.00           N  
ATOM   2476  CA  GLU A 465      23.101  -3.638 -18.858  1.00  0.00           C  
ATOM   2477  C   GLU A 465      24.052  -3.635 -17.666  1.00  0.00           C  
ATOM   2478  O   GLU A 465      24.010  -4.530 -16.822  1.00  0.00           O  
ATOM   2479  CB  GLU A 465      23.803  -4.241 -20.077  1.00  0.00           C  
ATOM   2480  CG  GLU A 465      22.867  -4.624 -21.215  1.00  0.00           C  
ATOM   2481  CD  GLU A 465      23.599  -5.121 -22.431  1.00  0.00           C  
ATOM   2482  OE1 GLU A 465      24.804  -5.066 -22.440  1.00  0.00           O  
ATOM   2483  OE2 GLU A 465      22.949  -5.558 -23.353  1.00  0.00           O1-
ATOM   2484  H   GLU A 465      22.831  -1.897 -20.071  1.00  0.00           H  
ATOM   2485  HA  GLU A 465      22.248  -4.266 -18.600  1.00  0.00           H  
ATOM   2486 1HB  GLU A 465      24.531  -3.529 -20.467  1.00  0.00           H  
ATOM   2487 2HB  GLU A 465      24.348  -5.136 -19.778  1.00  0.00           H  
ATOM   2488 1HG  GLU A 465      22.190  -5.402 -20.869  1.00  0.00           H  
ATOM   2489 2HG  GLU A 465      22.270  -3.754 -21.487  1.00  0.00           H  
ATOM   2490  N   LEU A 466      24.919  -2.628 -17.586  1.00  0.00           N  
ATOM   2491  CA  LEU A 466      25.839  -2.539 -16.458  1.00  0.00           C  
ATOM   2492  C   LEU A 466      25.083  -2.304 -15.155  1.00  0.00           C  
ATOM   2493  O   LEU A 466      25.426  -2.869 -14.116  1.00  0.00           O  
ATOM   2494  CB  LEU A 466      26.849  -1.406 -16.685  1.00  0.00           C  
ATOM   2495  CG  LEU A 466      27.956  -1.280 -15.631  1.00  0.00           C  
ATOM   2496  CD1 LEU A 466      28.773  -2.565 -15.596  1.00  0.00           C  
ATOM   2497  CD2 LEU A 466      28.834  -0.082 -15.957  1.00  0.00           C  
ATOM   2498  H   LEU A 466      24.948  -1.916 -18.302  1.00  0.00           H  
ATOM   2499  HA  LEU A 466      26.382  -3.480 -16.380  1.00  0.00           H  
ATOM   2500 1HB  LEU A 466      27.328  -1.555 -17.651  1.00  0.00           H  
ATOM   2501 2HB  LEU A 466      26.309  -0.460 -16.713  1.00  0.00           H  
ATOM   2502  HG  LEU A 466      27.507  -1.145 -14.646  1.00  0.00           H  
ATOM   2503 1HD1 LEU A 466      29.560  -2.475 -14.847  1.00  0.00           H  
ATOM   2504 2HD1 LEU A 466      28.124  -3.402 -15.341  1.00  0.00           H  
ATOM   2505 3HD1 LEU A 466      29.222  -2.737 -16.574  1.00  0.00           H  
ATOM   2506 1HD2 LEU A 466      29.620   0.008 -15.207  1.00  0.00           H  
ATOM   2507 2HD2 LEU A 466      29.285  -0.217 -16.941  1.00  0.00           H  
ATOM   2508 3HD2 LEU A 466      28.227   0.824 -15.957  1.00  0.00           H  
ATOM   2509  N   LEU A 467      24.049  -1.468 -15.212  1.00  0.00           N  
ATOM   2510  CA  LEU A 467      23.241  -1.184 -14.034  1.00  0.00           C  
ATOM   2511  C   LEU A 467      22.416  -2.405 -13.612  1.00  0.00           C  
ATOM   2512  O   LEU A 467      22.196  -2.638 -12.424  1.00  0.00           O  
ATOM   2513  CB  LEU A 467      22.308   0.002 -14.310  1.00  0.00           C  
ATOM   2514  CG  LEU A 467      22.979   1.381 -14.347  1.00  0.00           C  
ATOM   2515  CD1 LEU A 467      22.016   2.400 -14.941  1.00  0.00           C  
ATOM   2516  CD2 LEU A 467      23.396   1.780 -12.939  1.00  0.00           C  
ATOM   2517  H   LEU A 467      23.818  -1.020 -16.087  1.00  0.00           H  
ATOM   2518  HA  LEU A 467      23.907  -0.922 -13.213  1.00  0.00           H  
ATOM   2519 1HB  LEU A 467      21.823  -0.155 -15.273  1.00  0.00           H  
ATOM   2520 2HB  LEU A 467      21.540   0.028 -13.539  1.00  0.00           H  
ATOM   2521  HG  LEU A 467      23.860   1.342 -14.989  1.00  0.00           H  
ATOM   2522 1HD1 LEU A 467      22.493   3.380 -14.967  1.00  0.00           H  
ATOM   2523 2HD1 LEU A 467      21.749   2.101 -15.955  1.00  0.00           H  
ATOM   2524 3HD1 LEU A 467      21.116   2.450 -14.329  1.00  0.00           H  
ATOM   2525 1HD2 LEU A 467      23.874   2.760 -12.965  1.00  0.00           H  
ATOM   2526 2HD2 LEU A 467      22.517   1.822 -12.297  1.00  0.00           H  
ATOM   2527 3HD2 LEU A 467      24.099   1.045 -12.545  1.00  0.00           H  
ATOM   2528  N   ILE A 468      21.947  -3.204 -14.579  1.00  0.00           N  
ATOM   2529  CA  ILE A 468      21.280  -4.458 -14.225  1.00  0.00           C  
ATOM   2530  C   ILE A 468      22.220  -5.361 -13.449  1.00  0.00           C  
ATOM   2531  O   ILE A 468      21.861  -5.890 -12.399  1.00  0.00           O  
ATOM   2532  CB  ILE A 468      20.778  -5.196 -15.479  1.00  0.00           C  
ATOM   2533  CG1 ILE A 468      19.587  -4.455 -16.094  1.00  0.00           C  
ATOM   2534  CG2 ILE A 468      20.399  -6.628 -15.137  1.00  0.00           C  
ATOM   2535  CD1 ILE A 468      18.310  -4.583 -15.296  1.00  0.00           C  
ATOM   2536  H   ILE A 468      22.045  -2.956 -15.553  1.00  0.00           H  
ATOM   2537  HA  ILE A 468      20.423  -4.227 -13.595  1.00  0.00           H  
ATOM   2538  HB  ILE A 468      21.564  -5.209 -16.233  1.00  0.00           H  
ATOM   2539 1HG1 ILE A 468      19.827  -3.396 -16.188  1.00  0.00           H  
ATOM   2540 2HG1 ILE A 468      19.401  -4.837 -17.098  1.00  0.00           H  
ATOM   2541 1HG2 ILE A 468      20.045  -7.135 -16.034  1.00  0.00           H  
ATOM   2542 2HG2 ILE A 468      21.269  -7.152 -14.744  1.00  0.00           H  
ATOM   2543 3HG2 ILE A 468      19.607  -6.626 -14.386  1.00  0.00           H  
ATOM   2544 1HD1 ILE A 468      17.513  -4.032 -15.794  1.00  0.00           H  
ATOM   2545 2HD1 ILE A 468      18.032  -5.634 -15.219  1.00  0.00           H  
ATOM   2546 3HD1 ILE A 468      18.464  -4.174 -14.298  1.00  0.00           H  
ATOM   2547  N   ALA A 469      23.436  -5.542 -13.964  1.00  0.00           N  
ATOM   2548  CA  ALA A 469      24.399  -6.419 -13.313  1.00  0.00           C  
ATOM   2549  C   ALA A 469      24.678  -5.994 -11.879  1.00  0.00           C  
ATOM   2550  O   ALA A 469      24.772  -6.830 -10.980  1.00  0.00           O  
ATOM   2551  CB  ALA A 469      25.696  -6.459 -14.108  1.00  0.00           C  
ATOM   2552  H   ALA A 469      23.700  -5.069 -14.817  1.00  0.00           H  
ATOM   2553  HA  ALA A 469      23.975  -7.423 -13.279  1.00  0.00           H  
ATOM   2554 1HB  ALA A 469      26.406  -7.122 -13.615  1.00  0.00           H  
ATOM   2555 2HB  ALA A 469      25.494  -6.827 -15.114  1.00  0.00           H  
ATOM   2556 3HB  ALA A 469      26.117  -5.456 -14.167  1.00  0.00           H  
ATOM   2557  N   ALA A 470      24.813  -4.689 -11.648  1.00  0.00           N  
ATOM   2558  CA  ALA A 470      25.009  -4.224 -10.286  1.00  0.00           C  
ATOM   2559  C   ALA A 470      23.836  -4.614  -9.396  1.00  0.00           C  
ATOM   2560  O   ALA A 470      24.023  -5.127  -8.293  1.00  0.00           O  
ATOM   2561  CB  ALA A 470      25.212  -2.716 -10.265  1.00  0.00           C  
ATOM   2562  H   ALA A 470      24.783  -4.013 -12.399  1.00  0.00           H  
ATOM   2563  HA  ALA A 470      25.903  -4.705  -9.888  1.00  0.00           H  
ATOM   2564 1HB  ALA A 470      25.359  -2.382  -9.238  1.00  0.00           H  
ATOM   2565 2HB  ALA A 470      26.088  -2.458 -10.860  1.00  0.00           H  
ATOM   2566 3HB  ALA A 470      24.334  -2.226 -10.683  1.00  0.00           H  
ATOM   2567  N   LEU A 471      22.614  -4.376  -9.865  1.00  0.00           N  
ATOM   2568  CA  LEU A 471      21.456  -4.650  -9.029  1.00  0.00           C  
ATOM   2569  C   LEU A 471      21.267  -6.139  -8.807  1.00  0.00           C  
ATOM   2570  O   LEU A 471      20.830  -6.567  -7.738  1.00  0.00           O  
ATOM   2571  CB  LEU A 471      20.193  -4.062  -9.670  1.00  0.00           C  
ATOM   2572  CG  LEU A 471      20.138  -2.530  -9.748  1.00  0.00           C  
ATOM   2573  CD1 LEU A 471      18.940  -2.106 -10.586  1.00  0.00           C  
ATOM   2574  CD2 LEU A 471      20.054  -1.953  -8.342  1.00  0.00           C  
ATOM   2575  H   LEU A 471      22.474  -4.006 -10.794  1.00  0.00           H  
ATOM   2576  HA  LEU A 471      21.610  -4.179  -8.059  1.00  0.00           H  
ATOM   2577 1HB  LEU A 471      20.106  -4.448 -10.685  1.00  0.00           H  
ATOM   2578 2HB  LEU A 471      19.326  -4.396  -9.101  1.00  0.00           H  
ATOM   2579  HG  LEU A 471      21.038  -2.158 -10.239  1.00  0.00           H  
ATOM   2580 1HD1 LEU A 471      18.901  -1.018 -10.641  1.00  0.00           H  
ATOM   2581 2HD1 LEU A 471      19.036  -2.516 -11.592  1.00  0.00           H  
ATOM   2582 3HD1 LEU A 471      18.025  -2.479 -10.126  1.00  0.00           H  
ATOM   2583 1HD2 LEU A 471      20.016  -0.865  -8.398  1.00  0.00           H  
ATOM   2584 2HD2 LEU A 471      19.154  -2.324  -7.850  1.00  0.00           H  
ATOM   2585 3HD2 LEU A 471      20.931  -2.258  -7.771  1.00  0.00           H  
ATOM   2586  N   GLU A 472      21.555  -6.976  -9.719  1.00  0.00           N  
ATOM   2587  CA  GLU A 472      21.455  -8.414  -9.505  1.00  0.00           C  
ATOM   2588  C   GLU A 472      22.433  -8.882  -8.435  1.00  0.00           C  
ATOM   2589  O   GLU A 472      22.099  -9.719  -7.597  1.00  0.00           O  
ATOM   2590  CB  GLU A 472      21.715  -9.167 -10.812  1.00  0.00           C  
ATOM   2591  CG  GLU A 472      20.608  -9.031 -11.847  1.00  0.00           C  
ATOM   2592  CD  GLU A 472      20.934  -9.712 -13.147  1.00  0.00           C  
ATOM   2593  OE1 GLU A 472      22.040 -10.176 -13.291  1.00  0.00           O  
ATOM   2594  OE2 GLU A 472      20.077  -9.769 -13.997  1.00  0.00           O1-
ATOM   2595  H   GLU A 472      21.863  -6.632 -10.618  1.00  0.00           H  
ATOM   2596  HA  GLU A 472      20.445  -8.643  -9.165  1.00  0.00           H  
ATOM   2597 1HB  GLU A 472      22.640  -8.806 -11.262  1.00  0.00           H  
ATOM   2598 2HB  GLU A 472      21.847 -10.228 -10.600  1.00  0.00           H  
ATOM   2599 1HG  GLU A 472      19.692  -9.463 -11.444  1.00  0.00           H  
ATOM   2600 2HG  GLU A 472      20.426  -7.973 -12.033  1.00  0.00           H  
ATOM   2601  N   ALA A 473      23.644  -8.337  -8.468  1.00  0.00           N  
ATOM   2602  CA  ALA A 473      24.672  -8.695  -7.499  1.00  0.00           C  
ATOM   2603  C   ALA A 473      24.274  -8.279  -6.089  1.00  0.00           C  
ATOM   2604  O   ALA A 473      24.489  -9.018  -5.129  1.00  0.00           O  
ATOM   2605  CB  ALA A 473      26.003  -8.063  -7.880  1.00  0.00           C  
ATOM   2606  H   ALA A 473      23.859  -7.656  -9.183  1.00  0.00           H  
ATOM   2607  HA  ALA A 473      24.781  -9.780  -7.506  1.00  0.00           H  
ATOM   2608 1HB  ALA A 473      26.761  -8.341  -7.148  1.00  0.00           H  
ATOM   2609 2HB  ALA A 473      26.304  -8.417  -8.866  1.00  0.00           H  
ATOM   2610 3HB  ALA A 473      25.898  -6.980  -7.900  1.00  0.00           H  
ATOM   2611  N   ALA A 474      23.693  -7.089  -5.972  1.00  0.00           N  
ATOM   2612  CA  ALA A 474      23.263  -6.571  -4.681  1.00  0.00           C  
ATOM   2613  C   ALA A 474      22.150  -7.423  -4.087  1.00  0.00           C  
ATOM   2614  O   ALA A 474      22.136  -7.695  -2.886  1.00  0.00           O  
ATOM   2615  CB  ALA A 474      22.806  -5.125  -4.816  1.00  0.00           C  
ATOM   2616  H   ALA A 474      23.546  -6.530  -6.800  1.00  0.00           H  
ATOM   2617  HA  ALA A 474      24.113  -6.610  -3.999  1.00  0.00           H  
ATOM   2618 1HB  ALA A 474      22.488  -4.751  -3.842  1.00  0.00           H  
ATOM   2619 2HB  ALA A 474      23.631  -4.516  -5.186  1.00  0.00           H  
ATOM   2620 3HB  ALA A 474      21.973  -5.071  -5.514  1.00  0.00           H  
ATOM   2621  N   ILE A 475      21.218  -7.843  -4.935  1.00  0.00           N  
ATOM   2622  CA  ILE A 475      20.097  -8.669  -4.496  1.00  0.00           C  
ATOM   2623  C   ILE A 475      20.575 -10.024  -3.994  1.00  0.00           C  
ATOM   2624  O   ILE A 475      20.079 -10.535  -2.990  1.00  0.00           O  
ATOM   2625  CB  ILE A 475      19.084  -8.872  -5.637  1.00  0.00           C  
ATOM   2626  CG1 ILE A 475      18.373  -7.555  -5.961  1.00  0.00           C  
ATOM   2627  CG2 ILE A 475      18.074  -9.947  -5.266  1.00  0.00           C  
ATOM   2628  CD1 ILE A 475      17.604  -7.581  -7.262  1.00  0.00           C  
ATOM   2629  H   ILE A 475      21.287  -7.584  -5.909  1.00  0.00           H  
ATOM   2630  HA  ILE A 475      19.594  -8.160  -3.674  1.00  0.00           H  
ATOM   2631  HB  ILE A 475      19.609  -9.177  -6.541  1.00  0.00           H  
ATOM   2632 1HG1 ILE A 475      17.679  -7.309  -5.158  1.00  0.00           H  
ATOM   2633 2HG1 ILE A 475      19.106  -6.751  -6.016  1.00  0.00           H  
ATOM   2634 1HG2 ILE A 475      17.365 -10.078  -6.083  1.00  0.00           H  
ATOM   2635 2HG2 ILE A 475      18.594 -10.887  -5.084  1.00  0.00           H  
ATOM   2636 3HG2 ILE A 475      17.538  -9.649  -4.364  1.00  0.00           H  
ATOM   2637 1HD1 ILE A 475      17.129  -6.613  -7.423  1.00  0.00           H  
ATOM   2638 2HD1 ILE A 475      18.288  -7.790  -8.085  1.00  0.00           H  
ATOM   2639 3HD1 ILE A 475      16.840  -8.356  -7.218  1.00  0.00           H  
ATOM   2640  N   ARG A 476      21.541 -10.604  -4.700  1.00  0.00           N  
ATOM   2641  CA  ARG A 476      22.087 -11.904  -4.330  1.00  0.00           C  
ATOM   2642  C   ARG A 476      22.799 -11.839  -2.986  1.00  0.00           C  
ATOM   2643  O   ARG A 476      22.677 -12.746  -2.162  1.00  0.00           O  
ATOM   2644  CB  ARG A 476      23.057 -12.400  -5.391  1.00  0.00           C  
ATOM   2645  CG  ARG A 476      23.632 -13.785  -5.136  1.00  0.00           C  
ATOM   2646  CD  ARG A 476      24.475 -14.247  -6.268  1.00  0.00           C  
ATOM   2647  NE  ARG A 476      25.086 -15.539  -5.997  1.00  0.00           N  
ATOM   2648  CZ  ARG A 476      25.931 -16.175  -6.831  1.00  0.00           C  
ATOM   2649  NH1 ARG A 476      26.253 -15.629  -7.983  1.00  0.00           N1+
ATOM   2650  NH2 ARG A 476      26.435 -17.348  -6.492  1.00  0.00           N  
ATOM   2651  H   ARG A 476      21.908 -10.131  -5.514  1.00  0.00           H  
ATOM   2652  HA  ARG A 476      21.264 -12.615  -4.252  1.00  0.00           H  
ATOM   2653 1HB  ARG A 476      22.557 -12.425  -6.358  1.00  0.00           H  
ATOM   2654 2HB  ARG A 476      23.894 -11.705  -5.473  1.00  0.00           H  
ATOM   2655 1HG  ARG A 476      24.250 -13.761  -4.237  1.00  0.00           H  
ATOM   2656 2HG  ARG A 476      22.819 -14.497  -4.999  1.00  0.00           H  
ATOM   2657 1HD  ARG A 476      23.859 -14.343  -7.163  1.00  0.00           H  
ATOM   2658 2HD  ARG A 476      25.269 -13.525  -6.450  1.00  0.00           H  
ATOM   2659  HE  ARG A 476      24.862 -15.989  -5.121  1.00  0.00           H  
ATOM   2660 1HH1 ARG A 476      25.867 -14.732  -8.242  1.00  0.00           H  
ATOM   2661 2HH1 ARG A 476      26.887 -16.105  -8.608  1.00  0.00           H  
ATOM   2662 1HH2 ARG A 476      26.187 -17.769  -5.607  1.00  0.00           H  
ATOM   2663 2HH2 ARG A 476      27.068 -17.825  -7.118  1.00  0.00           H  
ATOM   2664  N   LEU A 477      23.545 -10.760  -2.770  1.00  0.00           N  
ATOM   2665  CA  LEU A 477      24.281 -10.572  -1.524  1.00  0.00           C  
ATOM   2666  C   LEU A 477      23.334 -10.429  -0.340  1.00  0.00           C  
ATOM   2667  O   LEU A 477      23.582 -10.975   0.735  1.00  0.00           O  
ATOM   2668  CB  LEU A 477      25.179  -9.332  -1.621  1.00  0.00           C  
ATOM   2669  CG  LEU A 477      26.646  -9.599  -1.979  1.00  0.00           C  
ATOM   2670  CD1 LEU A 477      26.815  -9.564  -3.492  1.00  0.00           C  
ATOM   2671  CD2 LEU A 477      27.531  -8.560  -1.306  1.00  0.00           C  
ATOM   2672  H   LEU A 477      23.603 -10.051  -3.487  1.00  0.00           H  
ATOM   2673  HA  LEU A 477      24.909 -11.446  -1.359  1.00  0.00           H  
ATOM   2674 1HB  LEU A 477      24.770  -8.665  -2.377  1.00  0.00           H  
ATOM   2675 2HB  LEU A 477      25.161  -8.814  -0.662  1.00  0.00           H  
ATOM   2676  HG  LEU A 477      26.930 -10.594  -1.634  1.00  0.00           H  
ATOM   2677 1HD1 LEU A 477      27.858  -9.754  -3.746  1.00  0.00           H  
ATOM   2678 2HD1 LEU A 477      26.186 -10.330  -3.945  1.00  0.00           H  
ATOM   2679 3HD1 LEU A 477      26.523  -8.585  -3.868  1.00  0.00           H  
ATOM   2680 1HD2 LEU A 477      28.574  -8.750  -1.560  1.00  0.00           H  
ATOM   2681 2HD2 LEU A 477      27.249  -7.565  -1.651  1.00  0.00           H  
ATOM   2682 3HD2 LEU A 477      27.404  -8.619  -0.225  1.00  0.00           H  
ATOM   2683  N   GLU A 478      22.248  -9.692  -0.544  1.00  0.00           N  
ATOM   2684  CA  GLU A 478      21.261  -9.477   0.507  1.00  0.00           C  
ATOM   2685  C   GLU A 478      20.576 -10.783   0.895  1.00  0.00           C  
ATOM   2686  O   GLU A 478      20.340 -11.044   2.075  1.00  0.00           O  
ATOM   2687  CB  GLU A 478      20.216  -8.454   0.055  1.00  0.00           C  
ATOM   2688  CG  GLU A 478      19.178  -8.107   1.113  1.00  0.00           C  
ATOM   2689  CD  GLU A 478      19.759  -7.350   2.275  1.00  0.00           C  
ATOM   2690  OE1 GLU A 478      20.812  -6.778   2.122  1.00  0.00           O  
ATOM   2691  OE2 GLU A 478      19.148  -7.343   3.318  1.00  0.00           O1-
ATOM   2692  H   GLU A 478      22.100  -9.272  -1.450  1.00  0.00           H  
ATOM   2693  HA  GLU A 478      21.773  -9.087   1.387  1.00  0.00           H  
ATOM   2694 1HB  GLU A 478      20.714  -7.531  -0.241  1.00  0.00           H  
ATOM   2695 2HB  GLU A 478      19.688  -8.835  -0.819  1.00  0.00           H  
ATOM   2696 1HG  GLU A 478      18.397  -7.501   0.655  1.00  0.00           H  
ATOM   2697 2HG  GLU A 478      18.722  -9.026   1.476  1.00  0.00           H  
ATOM   2698  N   LYS A 479      20.260 -11.598  -0.104  1.00  0.00           N  
ATOM   2699  CA  LYS A 479      19.602 -12.878   0.132  1.00  0.00           C  
ATOM   2700  C   LYS A 479      20.501 -13.822   0.918  1.00  0.00           C  
ATOM   2701  O   LYS A 479      20.040 -14.530   1.814  1.00  0.00           O  
ATOM   2702  CB  LYS A 479      19.195 -13.521  -1.194  1.00  0.00           C  
ATOM   2703  CG  LYS A 479      18.420 -14.825  -1.050  1.00  0.00           C  
ATOM   2704  CD  LYS A 479      17.950 -15.343  -2.401  1.00  0.00           C  
ATOM   2705  CE  LYS A 479      17.186 -16.650  -2.258  1.00  0.00           C  
ATOM   2706  NZ  LYS A 479      16.712 -17.165  -3.571  1.00  0.00           N1+
ATOM   2707  H   LYS A 479      20.480 -11.326  -1.052  1.00  0.00           H  
ATOM   2708  HA  LYS A 479      18.704 -12.701   0.724  1.00  0.00           H  
ATOM   2709 1HB  LYS A 479      18.576 -12.826  -1.762  1.00  0.00           H  
ATOM   2710 2HB  LYS A 479      20.085 -13.726  -1.789  1.00  0.00           H  
ATOM   2711 1HG  LYS A 479      19.057 -15.577  -0.583  1.00  0.00           H  
ATOM   2712 2HG  LYS A 479      17.553 -14.663  -0.410  1.00  0.00           H  
ATOM   2713 1HD  LYS A 479      17.302 -14.602  -2.869  1.00  0.00           H  
ATOM   2714 2HD  LYS A 479      18.813 -15.506  -3.047  1.00  0.00           H  
ATOM   2715 1HE  LYS A 479      17.830 -17.400  -1.799  1.00  0.00           H  
ATOM   2716 2HE  LYS A 479      16.323 -16.499  -1.609  1.00  0.00           H  
ATOM   2717 1HZ  LYS A 479      16.211 -18.031  -3.434  1.00  0.00           H  
ATOM   2718 2HZ  LYS A 479      16.098 -16.484  -3.998  1.00  0.00           H  
ATOM   2719 3HZ  LYS A 479      17.505 -17.328  -4.175  1.00  0.00           H  
ATOM   2720  N   LEU A 480      21.785 -13.831   0.577  1.00  0.00           N  
ATOM   2721  CA  LEU A 480      22.750 -14.690   1.253  1.00  0.00           C  
ATOM   2722  C   LEU A 480      22.910 -14.297   2.716  1.00  0.00           C  
ATOM   2723  O   LEU A 480      23.003 -15.156   3.593  1.00  0.00           O  
ATOM   2724  CB  LEU A 480      24.110 -14.616   0.547  1.00  0.00           C  
ATOM   2725  CG  LEU A 480      24.453 -15.804  -0.362  1.00  0.00           C  
ATOM   2726  CD1 LEU A 480      23.483 -15.843  -1.535  1.00  0.00           C  
ATOM   2727  CD2 LEU A 480      25.890 -15.676  -0.844  1.00  0.00           C  
ATOM   2728  H   LEU A 480      22.100 -13.228  -0.168  1.00  0.00           H  
ATOM   2729  HA  LEU A 480      22.389 -15.717   1.211  1.00  0.00           H  
ATOM   2730 1HB  LEU A 480      24.136 -13.715  -0.064  1.00  0.00           H  
ATOM   2731 2HB  LEU A 480      24.891 -14.542   1.303  1.00  0.00           H  
ATOM   2732  HG  LEU A 480      24.338 -16.734   0.196  1.00  0.00           H  
ATOM   2733 1HD1 LEU A 480      23.726 -16.687  -2.181  1.00  0.00           H  
ATOM   2734 2HD1 LEU A 480      22.464 -15.954  -1.162  1.00  0.00           H  
ATOM   2735 3HD1 LEU A 480      23.563 -14.917  -2.104  1.00  0.00           H  
ATOM   2736 1HD2 LEU A 480      26.134 -16.521  -1.490  1.00  0.00           H  
ATOM   2737 2HD2 LEU A 480      26.005 -14.747  -1.404  1.00  0.00           H  
ATOM   2738 3HD2 LEU A 480      26.563 -15.669   0.013  1.00  0.00           H  
ATOM   2739  N   LYS A 481      22.941 -12.995   2.973  1.00  0.00           N  
ATOM   2740  CA  LYS A 481      23.088 -12.484   4.331  1.00  0.00           C  
ATOM   2741  C   LYS A 481      21.975 -12.996   5.234  1.00  0.00           C  
ATOM   2742  O   LYS A 481      22.228 -13.459   6.347  1.00  0.00           O  
ATOM   2743  CB  LYS A 481      23.104 -10.955   4.330  1.00  0.00           C  
ATOM   2744  CG  LYS A 481      23.200 -10.328   5.714  1.00  0.00           C  
ATOM   2745  CD  LYS A 481      23.237  -8.808   5.630  1.00  0.00           C  
ATOM   2746  CE  LYS A 481      21.872  -8.241   5.266  1.00  0.00           C  
ATOM   2747  NZ  LYS A 481      21.844  -6.756   5.368  1.00  0.00           N1+
ATOM   2748  H   LYS A 481      22.860 -12.341   2.207  1.00  0.00           H  
ATOM   2749  HA  LYS A 481      24.036 -12.842   4.734  1.00  0.00           H  
ATOM   2750 1HB  LYS A 481      23.949 -10.600   3.742  1.00  0.00           H  
ATOM   2751 2HB  LYS A 481      22.195 -10.583   3.857  1.00  0.00           H  
ATOM   2752 1HG  LYS A 481      22.340 -10.629   6.312  1.00  0.00           H  
ATOM   2753 2HG  LYS A 481      24.106 -10.677   6.210  1.00  0.00           H  
ATOM   2754 1HD  LYS A 481      23.547  -8.398   6.593  1.00  0.00           H  
ATOM   2755 2HD  LYS A 481      23.960  -8.503   4.875  1.00  0.00           H  
ATOM   2756 1HE  LYS A 481      21.620  -8.528   4.247  1.00  0.00           H  
ATOM   2757 2HE  LYS A 481      21.117  -8.652   5.935  1.00  0.00           H  
ATOM   2758 1HZ  LYS A 481      20.924  -6.420   5.119  1.00  0.00           H  
ATOM   2759 2HZ  LYS A 481      22.058  -6.478   6.314  1.00  0.00           H  
ATOM   2760 3HZ  LYS A 481      22.527  -6.362   4.738  1.00  0.00           H  
ATOM   2761  N   GLU A 482      20.740 -12.912   4.751  1.00  0.00           N  
ATOM   2762  CA  GLU A 482      19.585 -13.365   5.516  1.00  0.00           C  
ATOM   2763  C   GLU A 482      19.716 -14.835   5.892  1.00  0.00           C  
ATOM   2764  O   GLU A 482      19.550 -15.205   7.054  1.00  0.00           O  
ATOM   2765  CB  GLU A 482      18.298 -13.145   4.717  1.00  0.00           C  
ATOM   2766  CG  GLU A 482      17.027 -13.553   5.448  1.00  0.00           C  
ATOM   2767  CD  GLU A 482      15.783 -13.299   4.644  1.00  0.00           C  
ATOM   2768  OE1 GLU A 482      15.896 -12.795   3.552  1.00  0.00           O  
ATOM   2769  OE2 GLU A 482      14.717 -13.609   5.122  1.00  0.00           O1-
ATOM   2770  H   GLU A 482      20.600 -12.522   3.831  1.00  0.00           H  
ATOM   2771  HA  GLU A 482      19.528 -12.783   6.436  1.00  0.00           H  
ATOM   2772 1HB  GLU A 482      18.209 -12.092   4.453  1.00  0.00           H  
ATOM   2773 2HB  GLU A 482      18.346 -13.713   3.787  1.00  0.00           H  
ATOM   2774 1HG  GLU A 482      17.081 -14.615   5.685  1.00  0.00           H  
ATOM   2775 2HG  GLU A 482      16.968 -13.002   6.385  1.00  0.00           H  
ATOM   2776  N   GLU A 483      20.015 -15.651   4.885  1.00  0.00           N  
ATOM   2777  CA  GLU A 483      19.903 -17.097   4.980  1.00  0.00           C  
ATOM   2778  C   GLU A 483      20.842 -17.639   6.038  1.00  0.00           C  
ATOM   2779  O   GLU A 483      20.671 -18.759   6.519  1.00  0.00           O  
ATOM   2780  CB  GLU A 483      20.207 -17.750   3.630  1.00  0.00           C  
ATOM   2781  CG  GLU A 483      19.106 -17.588   2.592  1.00  0.00           C  
ATOM   2782  CD  GLU A 483      19.455 -18.206   1.266  1.00  0.00           C  
ATOM   2783  OE1 GLU A 483      20.572 -18.639   1.110  1.00  0.00           O  
ATOM   2784  OE2 GLU A 483      18.605 -18.243   0.407  1.00  0.00           O1-
ATOM   2785  H   GLU A 483      20.335 -15.238   4.019  1.00  0.00           H  
ATOM   2786  HA  GLU A 483      18.881 -17.346   5.266  1.00  0.00           H  
ATOM   2787 1HB  GLU A 483      21.121 -17.325   3.217  1.00  0.00           H  
ATOM   2788 2HB  GLU A 483      20.377 -18.818   3.772  1.00  0.00           H  
ATOM   2789 1HG  GLU A 483      18.195 -18.055   2.966  1.00  0.00           H  
ATOM   2790 2HG  GLU A 483      18.906 -16.527   2.451  1.00  0.00           H  
ATOM   2791  N   GLY A 484      21.832 -16.837   6.396  1.00  0.00           N  
ATOM   2792  CA  GLY A 484      22.894 -17.273   7.283  1.00  0.00           C  
ATOM   2793  C   GLY A 484      23.980 -18.009   6.514  1.00  0.00           C  
ATOM   2794  O   GLY A 484      24.502 -19.024   6.977  1.00  0.00           O  
ATOM   2795  H   GLY A 484      21.851 -15.891   6.039  1.00  0.00           H  
ATOM   2796 1HA  GLY A 484      23.322 -16.409   7.791  1.00  0.00           H  
ATOM   2797 2HA  GLY A 484      22.480 -17.925   8.052  1.00  0.00           H  
ATOM   2798  N   ALA A 485      24.313 -17.486   5.339  1.00  0.00           N  
ATOM   2799  CA  ALA A 485      25.474 -17.950   4.594  1.00  0.00           C  
ATOM   2800  C   ALA A 485      26.752 -17.358   5.182  1.00  0.00           C  
ATOM   2801  O   ALA A 485      26.849 -16.148   5.388  1.00  0.00           O  
ATOM   2802  CB  ALA A 485      25.344 -17.590   3.121  1.00  0.00           C  
ATOM   2803  H   ALA A 485      23.744 -16.746   4.952  1.00  0.00           H  
ATOM   2804  HA  ALA A 485      25.525 -19.036   4.689  1.00  0.00           H  
ATOM   2805 1HB  ALA A 485      26.224 -17.940   2.582  1.00  0.00           H  
ATOM   2806 2HB  ALA A 485      24.453 -18.063   2.708  1.00  0.00           H  
ATOM   2807 3HB  ALA A 485      25.262 -16.509   3.017  1.00  0.00           H  
ATOM   2808  N   PRO A 486      27.725 -18.219   5.448  1.00  0.00           N  
ATOM   2809  CA  PRO A 486      28.954 -17.812   6.121  1.00  0.00           C  
ATOM   2810  C   PRO A 486      29.807 -16.913   5.241  1.00  0.00           C  
ATOM   2811  O   PRO A 486      29.727 -16.973   4.014  1.00  0.00           O  
ATOM   2812  CB  PRO A 486      29.649 -19.148   6.400  1.00  0.00           C  
ATOM   2813  CG  PRO A 486      29.097 -20.071   5.369  1.00  0.00           C  
ATOM   2814  CD  PRO A 486      27.651 -19.674   5.246  1.00  0.00           C  
ATOM   2815  HA  PRO A 486      28.698 -17.297   7.059  1.00  0.00           H  
ATOM   2816 1HB  PRO A 486      30.740 -19.027   6.326  1.00  0.00           H  
ATOM   2817 2HB  PRO A 486      29.433 -19.477   7.427  1.00  0.00           H  
ATOM   2818 1HG  PRO A 486      29.649 -19.958   4.424  1.00  0.00           H  
ATOM   2819 2HG  PRO A 486      29.224 -21.117   5.687  1.00  0.00           H  
ATOM   2820 1HD  PRO A 486      27.279 -19.945   4.247  1.00  0.00           H  
ATOM   2821 2HD  PRO A 486      27.064 -20.177   6.029  1.00  0.00           H  
ATOM   2822  N   PRO A 487      30.600 -16.108   6.101  1.00  0.00           N  
ATOM   2823  CA  PRO A 487      31.273 -14.993   5.448  1.00  0.00           C  
ATOM   2824  C   PRO A 487      31.940 -15.450   4.170  1.00  0.00           C  
ATOM   2825  O   PRO A 487      32.058 -14.687   3.213  1.00  0.00           O  
ATOM   2826  CB  PRO A 487      32.301 -14.543   6.492  1.00  0.00           C  
ATOM   2827  CG  PRO A 487      31.604 -14.729   7.796  1.00  0.00           C  
ATOM   2828  CD  PRO A 487      30.784 -15.978   7.607  1.00  0.00           C  
ATOM   2829  HA  PRO A 487      30.542 -14.197   5.247  1.00  0.00           H  
ATOM   2830 1HB  PRO A 487      33.215 -15.149   6.405  1.00  0.00           H  
ATOM   2831 2HB  PRO A 487      32.590 -13.497   6.307  1.00  0.00           H  
ATOM   2832 1HG  PRO A 487      32.340 -14.823   8.609  1.00  0.00           H  
ATOM   2833 2HG  PRO A 487      30.987 -13.848   8.026  1.00  0.00           H  
ATOM   2834 1HD  PRO A 487      31.337 -16.843   8.002  1.00  0.00           H  
ATOM   2835 2HD  PRO A 487      29.820 -15.865   8.124  1.00  0.00           H  
ATOM   2836  N   GLU A 488      32.377 -16.705   4.150  1.00  0.00           N  
ATOM   2837  CA  GLU A 488      33.147 -17.199   3.016  1.00  0.00           C  
ATOM   2838  C   GLU A 488      32.333 -17.142   1.730  1.00  0.00           C  
ATOM   2839  O   GLU A 488      32.816 -16.678   0.697  1.00  0.00           O  
ATOM   2840  CB  GLU A 488      33.614 -18.633   3.273  1.00  0.00           C  
ATOM   2841  CG  GLU A 488      34.715 -18.758   4.317  1.00  0.00           C  
ATOM   2842  CD  GLU A 488      34.197 -18.678   5.725  1.00  0.00           C  
ATOM   2843  OE1 GLU A 488      33.009 -18.551   5.895  1.00  0.00           O  
ATOM   2844  OE2 GLU A 488      34.993 -18.741   6.634  1.00  0.00           O1-
ATOM   2845  H   GLU A 488      32.181 -17.328   4.921  1.00  0.00           H  
ATOM   2846  HA  GLU A 488      34.024 -16.562   2.890  1.00  0.00           H  
ATOM   2847 1HB  GLU A 488      32.770 -19.236   3.604  1.00  0.00           H  
ATOM   2848 2HB  GLU A 488      33.983 -19.067   2.344  1.00  0.00           H  
ATOM   2849 1HG  GLU A 488      35.223 -19.712   4.182  1.00  0.00           H  
ATOM   2850 2HG  GLU A 488      35.445 -17.964   4.156  1.00  0.00           H  
ATOM   2851  N   GLN A 489      31.092 -17.618   1.799  1.00  0.00           N  
ATOM   2852  CA  GLN A 489      30.206 -17.619   0.641  1.00  0.00           C  
ATOM   2853  C   GLN A 489      29.879 -16.200   0.194  1.00  0.00           C  
ATOM   2854  O   GLN A 489      29.842 -15.909  -1.001  1.00  0.00           O  
ATOM   2855  CB  GLN A 489      28.916 -18.379   0.955  1.00  0.00           C  
ATOM   2856  CG  GLN A 489      28.015 -18.601  -0.248  1.00  0.00           C  
ATOM   2857  CD  GLN A 489      26.756 -19.368   0.105  1.00  0.00           C  
ATOM   2858  NE2 GLN A 489      25.754 -19.291  -0.763  1.00  0.00           N  
ATOM   2859  OE1 GLN A 489      26.684 -20.024   1.148  1.00  0.00           O  
ATOM   2860  H   GLN A 489      30.755 -17.987   2.675  1.00  0.00           H  
ATOM   2861  HA  GLN A 489      30.716 -18.119  -0.183  1.00  0.00           H  
ATOM   2862 1HB  GLN A 489      29.161 -19.354   1.376  1.00  0.00           H  
ATOM   2863 2HB  GLN A 489      28.345 -17.833   1.705  1.00  0.00           H  
ATOM   2864 1HG  GLN A 489      27.723 -17.632  -0.654  1.00  0.00           H  
ATOM   2865 2HG  GLN A 489      28.564 -19.169  -1.000  1.00  0.00           H  
ATOM   2866 1HE2 GLN A 489      24.898 -19.777  -0.584  1.00  0.00           H  
ATOM   2867 2HE2 GLN A 489      25.855 -18.748  -1.597  1.00  0.00           H  
ATOM   2868  N   ILE A 490      29.641 -15.322   1.161  1.00  0.00           N  
ATOM   2869  CA  ILE A 490      29.318 -13.932   0.869  1.00  0.00           C  
ATOM   2870  C   ILE A 490      30.487 -13.219   0.200  1.00  0.00           C  
ATOM   2871  O   ILE A 490      30.300 -12.440  -0.733  1.00  0.00           O  
ATOM   2872  CB  ILE A 490      28.926 -13.179   2.153  1.00  0.00           C  
ATOM   2873  CG1 ILE A 490      27.694 -13.825   2.795  1.00  0.00           C  
ATOM   2874  CG2 ILE A 490      28.665 -11.711   1.852  1.00  0.00           C  
ATOM   2875  CD1 ILE A 490      27.407 -13.333   4.196  1.00  0.00           C  
ATOM   2876  H   ILE A 490      29.686 -15.625   2.123  1.00  0.00           H  
ATOM   2877  HA  ILE A 490      28.471 -13.910   0.184  1.00  0.00           H  
ATOM   2878  HB  ILE A 490      29.734 -13.253   2.880  1.00  0.00           H  
ATOM   2879 1HG1 ILE A 490      26.818 -13.629   2.178  1.00  0.00           H  
ATOM   2880 2HG1 ILE A 490      27.829 -14.906   2.835  1.00  0.00           H  
ATOM   2881 1HG2 ILE A 490      28.387 -11.195   2.770  1.00  0.00           H  
ATOM   2882 2HG2 ILE A 490      29.565 -11.260   1.439  1.00  0.00           H  
ATOM   2883 3HG2 ILE A 490      27.852 -11.627   1.130  1.00  0.00           H  
ATOM   2884 1HD1 ILE A 490      26.520 -13.837   4.583  1.00  0.00           H  
ATOM   2885 2HD1 ILE A 490      28.259 -13.552   4.840  1.00  0.00           H  
ATOM   2886 3HD1 ILE A 490      27.233 -12.259   4.175  1.00  0.00           H  
ATOM   2887  N   GLU A 491      31.692 -13.493   0.685  1.00  0.00           N  
ATOM   2888  CA  GLU A 491      32.896 -12.879   0.136  1.00  0.00           C  
ATOM   2889  C   GLU A 491      33.128 -13.318  -1.305  1.00  0.00           C  
ATOM   2890  O   GLU A 491      33.507 -12.513  -2.155  1.00  0.00           O  
ATOM   2891  CB  GLU A 491      34.116 -13.234   0.989  1.00  0.00           C  
ATOM   2892  CG  GLU A 491      35.453 -12.885   0.351  1.00  0.00           C  
ATOM   2893  CD  GLU A 491      36.003 -13.998  -0.498  1.00  0.00           C  
ATOM   2894  OE1 GLU A 491      35.683 -15.133  -0.237  1.00  0.00           O  
ATOM   2895  OE2 GLU A 491      36.745 -13.712  -1.408  1.00  0.00           O1-
ATOM   2896  H   GLU A 491      31.778 -14.144   1.452  1.00  0.00           H  
ATOM   2897  HA  GLU A 491      32.767 -11.796   0.144  1.00  0.00           H  
ATOM   2898 1HB  GLU A 491      34.055 -12.712   1.944  1.00  0.00           H  
ATOM   2899 2HB  GLU A 491      34.113 -14.303   1.200  1.00  0.00           H  
ATOM   2900 1HG  GLU A 491      35.328 -11.998  -0.269  1.00  0.00           H  
ATOM   2901 2HG  GLU A 491      36.168 -12.648   1.137  1.00  0.00           H  
ATOM   2902  N   ARG A 492      32.899 -14.598  -1.573  1.00  0.00           N  
ATOM   2903  CA  ARG A 492      33.083 -15.145  -2.913  1.00  0.00           C  
ATOM   2904  C   ARG A 492      32.097 -14.529  -3.898  1.00  0.00           C  
ATOM   2905  O   ARG A 492      32.453 -14.218  -5.034  1.00  0.00           O  
ATOM   2906  CB  ARG A 492      32.907 -16.657  -2.904  1.00  0.00           C  
ATOM   2907  CG  ARG A 492      34.026 -17.427  -2.221  1.00  0.00           C  
ATOM   2908  CD  ARG A 492      35.210 -17.575  -3.105  1.00  0.00           C  
ATOM   2909  NE  ARG A 492      36.121 -16.449  -2.986  1.00  0.00           N  
ATOM   2910  CZ  ARG A 492      37.088 -16.149  -3.876  1.00  0.00           C  
ATOM   2911  NH1 ARG A 492      37.254 -16.899  -4.942  1.00  0.00           N1+
ATOM   2912  NH2 ARG A 492      37.867 -15.100  -3.676  1.00  0.00           N  
ATOM   2913  H   ARG A 492      32.589 -15.208  -0.831  1.00  0.00           H  
ATOM   2914  HA  ARG A 492      34.095 -14.916  -3.245  1.00  0.00           H  
ATOM   2915 1HB  ARG A 492      31.976 -16.911  -2.399  1.00  0.00           H  
ATOM   2916 2HB  ARG A 492      32.833 -17.021  -3.929  1.00  0.00           H  
ATOM   2917 1HG  ARG A 492      34.336 -16.896  -1.320  1.00  0.00           H  
ATOM   2918 2HG  ARG A 492      33.671 -18.423  -1.952  1.00  0.00           H  
ATOM   2919 1HD  ARG A 492      35.752 -18.482  -2.839  1.00  0.00           H  
ATOM   2920 2HD  ARG A 492      34.883 -17.640  -4.143  1.00  0.00           H  
ATOM   2921  HE  ARG A 492      36.023 -15.849  -2.178  1.00  0.00           H  
ATOM   2922 1HH1 ARG A 492      36.659 -17.701  -5.095  1.00  0.00           H  
ATOM   2923 2HH1 ARG A 492      37.979 -16.674  -5.609  1.00  0.00           H  
ATOM   2924 1HH2 ARG A 492      37.738 -14.524  -2.856  1.00  0.00           H  
ATOM   2925 2HH2 ARG A 492      38.590 -14.876  -4.343  1.00  0.00           H  
ATOM   2926  N   VAL A 493      30.857 -14.354  -3.458  1.00  0.00           N  
ATOM   2927  CA  VAL A 493      29.818 -13.774  -4.301  1.00  0.00           C  
ATOM   2928  C   VAL A 493      30.138 -12.327  -4.652  1.00  0.00           C  
ATOM   2929  O   VAL A 493      29.937 -11.894  -5.787  1.00  0.00           O  
ATOM   2930  CB  VAL A 493      28.455 -13.837  -3.588  1.00  0.00           C  
ATOM   2931  CG1 VAL A 493      27.444 -12.943  -4.291  1.00  0.00           C  
ATOM   2932  CG2 VAL A 493      27.961 -15.275  -3.542  1.00  0.00           C  
ATOM   2933  H   VAL A 493      30.627 -14.630  -2.514  1.00  0.00           H  
ATOM   2934  HA  VAL A 493      29.759 -14.353  -5.224  1.00  0.00           H  
ATOM   2935  HB  VAL A 493      28.568 -13.459  -2.572  1.00  0.00           H  
ATOM   2936 1HG1 VAL A 493      26.486 -12.999  -3.774  1.00  0.00           H  
ATOM   2937 2HG1 VAL A 493      27.801 -11.913  -4.281  1.00  0.00           H  
ATOM   2938 3HG1 VAL A 493      27.320 -13.274  -5.322  1.00  0.00           H  
ATOM   2939 1HG2 VAL A 493      26.997 -15.312  -3.035  1.00  0.00           H  
ATOM   2940 2HG2 VAL A 493      27.853 -15.656  -4.557  1.00  0.00           H  
ATOM   2941 3HG2 VAL A 493      28.679 -15.889  -2.998  1.00  0.00           H  
ATOM   2942  N   ALA A 494      30.637 -11.583  -3.673  1.00  0.00           N  
ATOM   2943  CA  ALA A 494      30.987 -10.180  -3.876  1.00  0.00           C  
ATOM   2944  C   ALA A 494      32.131 -10.038  -4.872  1.00  0.00           C  
ATOM   2945  O   ALA A 494      32.121  -9.146  -5.722  1.00  0.00           O  
ATOM   2946  CB  ALA A 494      31.354  -9.527  -2.551  1.00  0.00           C  
ATOM   2947  H   ALA A 494      30.779 -11.997  -2.762  1.00  0.00           H  
ATOM   2948  HA  ALA A 494      30.117  -9.671  -4.292  1.00  0.00           H  
ATOM   2949 1HB  ALA A 494      31.612  -8.482  -2.721  1.00  0.00           H  
ATOM   2950 2HB  ALA A 494      30.505  -9.585  -1.870  1.00  0.00           H  
ATOM   2951 3HB  ALA A 494      32.206 -10.044  -2.115  1.00  0.00           H  
ATOM   2952  N   GLU A 495      33.117 -10.920  -4.763  1.00  0.00           N  
ATOM   2953  CA  GLU A 495      34.272 -10.893  -5.656  1.00  0.00           C  
ATOM   2954  C   GLU A 495      33.861 -11.189  -7.094  1.00  0.00           C  
ATOM   2955  O   GLU A 495      34.349 -10.558  -8.032  1.00  0.00           O  
ATOM   2956  CB  GLU A 495      35.326 -11.902  -5.197  1.00  0.00           C  
ATOM   2957  CG  GLU A 495      36.505 -12.057  -6.148  1.00  0.00           C  
ATOM   2958  CD  GLU A 495      37.562 -12.988  -5.623  1.00  0.00           C  
ATOM   2959  OE1 GLU A 495      38.096 -12.720  -4.574  1.00  0.00           O  
ATOM   2960  OE2 GLU A 495      37.835 -13.971  -6.272  1.00  0.00           O1-
ATOM   2961  H   GLU A 495      33.067 -11.628  -4.046  1.00  0.00           H  
ATOM   2962  HA  GLU A 495      34.710  -9.895  -5.624  1.00  0.00           H  
ATOM   2963 1HB  GLU A 495      35.718 -11.604  -4.224  1.00  0.00           H  
ATOM   2964 2HB  GLU A 495      34.863 -12.883  -5.077  1.00  0.00           H  
ATOM   2965 1HG  GLU A 495      36.141 -12.439  -7.102  1.00  0.00           H  
ATOM   2966 2HG  GLU A 495      36.946 -11.078  -6.324  1.00  0.00           H  
ATOM   2967  N   HIS A 496      32.962 -12.150  -7.260  1.00  0.00           N  
ATOM   2968  CA  HIS A 496      32.488 -12.531  -8.586  1.00  0.00           C  
ATOM   2969  C   HIS A 496      31.722 -11.391  -9.246  1.00  0.00           C  
ATOM   2970  O   HIS A 496      31.871 -11.140 -10.442  1.00  0.00           O  
ATOM   2971  CB  HIS A 496      31.594 -13.774  -8.504  1.00  0.00           C  
ATOM   2972  CG  HIS A 496      31.085 -14.236  -9.835  1.00  0.00           C  
ATOM   2973  CD2 HIS A 496      29.844 -14.201 -10.375  1.00  0.00           C  
ATOM   2974  ND1 HIS A 496      31.900 -14.819 -10.782  1.00  0.00           N  
ATOM   2975  CE1 HIS A 496      31.181 -15.124 -11.849  1.00  0.00           C  
ATOM   2976  NE2 HIS A 496      29.931 -14.759 -11.627  1.00  0.00           N  
ATOM   2977  H   HIS A 496      32.598 -12.630  -6.450  1.00  0.00           H  
ATOM   2978  HA  HIS A 496      33.339 -12.770  -9.223  1.00  0.00           H  
ATOM   2979 1HB  HIS A 496      32.152 -14.593  -8.049  1.00  0.00           H  
ATOM   2980 2HB  HIS A 496      30.738 -13.565  -7.865  1.00  0.00           H  
ATOM   2981  HD1 HIS A 496      32.863 -15.060 -10.666  1.00  0.00           H  
ATOM   2982  HD2 HIS A 496      28.886 -13.835 -10.006  1.00  0.00           H  
ATOM   2983  HE1 HIS A 496      31.645 -15.597 -12.714  1.00  0.00           H  
ATOM   2984  N   GLY A 497      30.902 -10.702  -8.459  1.00  0.00           N  
ATOM   2985  CA  GLY A 497      30.111  -9.586  -8.965  1.00  0.00           C  
ATOM   2986  C   GLY A 497      31.007  -8.438  -9.417  1.00  0.00           C  
ATOM   2987  O   GLY A 497      30.757  -7.811 -10.448  1.00  0.00           O  
ATOM   2988  H   GLY A 497      30.823 -10.959  -7.486  1.00  0.00           H  
ATOM   2989 1HA  GLY A 497      29.497  -9.925  -9.799  1.00  0.00           H  
ATOM   2990 2HA  GLY A 497      29.432  -9.239  -8.187  1.00  0.00           H  
ATOM   2991  N   LEU A 498      32.050  -8.167  -8.640  1.00  0.00           N  
ATOM   2992  CA  LEU A 498      32.981  -7.094  -8.960  1.00  0.00           C  
ATOM   2993  C   LEU A 498      33.734  -7.382 -10.253  1.00  0.00           C  
ATOM   2994  O   LEU A 498      33.944  -6.489 -11.073  1.00  0.00           O  
ATOM   2995  CB  LEU A 498      33.980  -6.901  -7.812  1.00  0.00           C  
ATOM   2996  CG  LEU A 498      33.438  -6.175  -6.574  1.00  0.00           C  
ATOM   2997  CD1 LEU A 498      34.393  -6.379  -5.405  1.00  0.00           C  
ATOM   2998  CD2 LEU A 498      33.265  -4.696  -6.887  1.00  0.00           C  
ATOM   2999  H   LEU A 498      32.200  -8.718  -7.807  1.00  0.00           H  
ATOM   3000  HA  LEU A 498      32.415  -6.172  -9.091  1.00  0.00           H  
ATOM   3001 1HB  LEU A 498      34.335  -7.879  -7.493  1.00  0.00           H  
ATOM   3002 2HB  LEU A 498      34.831  -6.331  -8.184  1.00  0.00           H  
ATOM   3003  HG  LEU A 498      32.474  -6.601  -6.294  1.00  0.00           H  
ATOM   3004 1HD1 LEU A 498      34.008  -5.863  -4.525  1.00  0.00           H  
ATOM   3005 2HD1 LEU A 498      34.482  -7.444  -5.191  1.00  0.00           H  
ATOM   3006 3HD1 LEU A 498      35.372  -5.977  -5.662  1.00  0.00           H  
ATOM   3007 1HD2 LEU A 498      32.879  -4.181  -6.007  1.00  0.00           H  
ATOM   3008 2HD2 LEU A 498      34.229  -4.267  -7.165  1.00  0.00           H  
ATOM   3009 3HD2 LEU A 498      32.564  -4.578  -7.714  1.00  0.00           H  
ATOM   3010  N   GLU A 499      34.137  -8.637 -10.429  1.00  0.00           N  
ATOM   3011  CA  GLU A 499      34.865  -9.048 -11.624  1.00  0.00           C  
ATOM   3012  C   GLU A 499      34.002  -8.913 -12.871  1.00  0.00           C  
ATOM   3013  O   GLU A 499      34.475  -8.475 -13.919  1.00  0.00           O  
ATOM   3014  CB  GLU A 499      35.349 -10.492 -11.483  1.00  0.00           C  
ATOM   3015  CG  GLU A 499      36.474 -10.683 -10.476  1.00  0.00           C  
ATOM   3016  CD  GLU A 499      36.884 -12.122 -10.321  1.00  0.00           C  
ATOM   3017  OE1 GLU A 499      36.233 -12.969 -10.885  1.00  0.00           O  
ATOM   3018  OE2 GLU A 499      37.849 -12.373  -9.638  1.00  0.00           O1-
ATOM   3019  H   GLU A 499      33.935  -9.323  -9.716  1.00  0.00           H  
ATOM   3020  HA  GLU A 499      35.732  -8.399 -11.741  1.00  0.00           H  
ATOM   3021 1HB  GLU A 499      34.517 -11.127 -11.178  1.00  0.00           H  
ATOM   3022 2HB  GLU A 499      35.700 -10.855 -12.449  1.00  0.00           H  
ATOM   3023 1HG  GLU A 499      37.338 -10.104 -10.799  1.00  0.00           H  
ATOM   3024 2HG  GLU A 499      36.153 -10.296  -9.510  1.00  0.00           H  
ATOM   3025  N   ARG A 500      32.732  -9.292 -12.749  1.00  0.00           N  
ATOM   3026  CA  ARG A 500      31.800  -9.213 -13.866  1.00  0.00           C  
ATOM   3027  C   ARG A 500      31.566  -7.766 -14.288  1.00  0.00           C  
ATOM   3028  O   ARG A 500      31.500  -7.459 -15.478  1.00  0.00           O  
ATOM   3029  CB  ARG A 500      30.471  -9.854 -13.501  1.00  0.00           C  
ATOM   3030  CG  ARG A 500      29.462  -9.926 -14.636  1.00  0.00           C  
ATOM   3031  CD  ARG A 500      28.234 -10.660 -14.234  1.00  0.00           C  
ATOM   3032  NE  ARG A 500      28.508 -12.058 -13.944  1.00  0.00           N  
ATOM   3033  CZ  ARG A 500      28.577 -13.033 -14.871  1.00  0.00           C  
ATOM   3034  NH1 ARG A 500      28.391 -12.746 -16.140  1.00  0.00           N1+
ATOM   3035  NH2 ARG A 500      28.832 -14.277 -14.504  1.00  0.00           N  
ATOM   3036  H   ARG A 500      32.406  -9.642 -11.859  1.00  0.00           H  
ATOM   3037  HA  ARG A 500      32.228  -9.755 -14.712  1.00  0.00           H  
ATOM   3038 1HB  ARG A 500      30.642 -10.870 -13.147  1.00  0.00           H  
ATOM   3039 2HB  ARG A 500      30.010  -9.297 -12.685  1.00  0.00           H  
ATOM   3040 1HG  ARG A 500      29.177  -8.917 -14.934  1.00  0.00           H  
ATOM   3041 2HG  ARG A 500      29.907 -10.445 -15.486  1.00  0.00           H  
ATOM   3042 1HD  ARG A 500      27.814 -10.202 -13.338  1.00  0.00           H  
ATOM   3043 2HD  ARG A 500      27.504 -10.616 -15.041  1.00  0.00           H  
ATOM   3044  HE  ARG A 500      28.657 -12.318 -12.977  1.00  0.00           H  
ATOM   3045 1HH1 ARG A 500      28.195 -11.796 -16.421  1.00  0.00           H  
ATOM   3046 2HH1 ARG A 500      28.442 -13.478 -16.835  1.00  0.00           H  
ATOM   3047 1HH2 ARG A 500      28.976 -14.497 -13.529  1.00  0.00           H  
ATOM   3048 2HH2 ARG A 500      28.884 -15.007 -15.199  1.00  0.00           H  
ATOM   3049  N   LEU A 501      31.441  -6.883 -13.302  1.00  0.00           N  
ATOM   3050  CA  LEU A 501      31.211  -5.468 -13.570  1.00  0.00           C  
ATOM   3051  C   LEU A 501      32.404  -4.842 -14.284  1.00  0.00           C  
ATOM   3052  O   LEU A 501      32.238  -4.039 -15.203  1.00  0.00           O  
ATOM   3053  CB  LEU A 501      30.941  -4.718 -12.260  1.00  0.00           C  
ATOM   3054  CG  LEU A 501      29.598  -5.022 -11.584  1.00  0.00           C  
ATOM   3055  CD1 LEU A 501      29.588  -4.428 -10.182  1.00  0.00           C  
ATOM   3056  CD2 LEU A 501      28.465  -4.454 -12.426  1.00  0.00           C  
ATOM   3057  H   LEU A 501      31.505  -7.199 -12.344  1.00  0.00           H  
ATOM   3058  HA  LEU A 501      30.338  -5.375 -14.214  1.00  0.00           H  
ATOM   3059 1HB  LEU A 501      31.730  -4.961 -11.551  1.00  0.00           H  
ATOM   3060 2HB  LEU A 501      30.977  -3.647 -12.459  1.00  0.00           H  
ATOM   3061  HG  LEU A 501      29.474  -6.101 -11.489  1.00  0.00           H  
ATOM   3062 1HD1 LEU A 501      28.634  -4.645  -9.702  1.00  0.00           H  
ATOM   3063 2HD1 LEU A 501      30.396  -4.866  -9.596  1.00  0.00           H  
ATOM   3064 3HD1 LEU A 501      29.726  -3.350 -10.243  1.00  0.00           H  
ATOM   3065 1HD2 LEU A 501      27.510  -4.671 -11.947  1.00  0.00           H  
ATOM   3066 2HD2 LEU A 501      28.587  -3.375 -12.521  1.00  0.00           H  
ATOM   3067 3HD2 LEU A 501      28.485  -4.909 -13.417  1.00  0.00           H  
ATOM   3068  N   LYS A 502      33.605  -5.215 -13.857  1.00  0.00           N  
ATOM   3069  CA  LYS A 502      34.826  -4.690 -14.456  1.00  0.00           C  
ATOM   3070  C   LYS A 502      34.959  -5.128 -15.908  1.00  0.00           C  
ATOM   3071  O   LYS A 502      35.361  -4.343 -16.768  1.00  0.00           O  
ATOM   3072  CB  LYS A 502      36.050  -5.141 -13.657  1.00  0.00           C  
ATOM   3073  CG  LYS A 502      37.362  -4.516 -14.112  1.00  0.00           C  
ATOM   3074  CD  LYS A 502      38.153  -5.472 -14.993  1.00  0.00           C  
ATOM   3075  CE  LYS A 502      38.737  -6.619 -14.181  1.00  0.00           C  
ATOM   3076  NZ  LYS A 502      39.549  -7.539 -15.022  1.00  0.00           N1+
ATOM   3077  H   LYS A 502      33.675  -5.877 -13.096  1.00  0.00           H  
ATOM   3078  HA  LYS A 502      34.779  -3.601 -14.438  1.00  0.00           H  
ATOM   3079 1HB  LYS A 502      35.909  -4.893 -12.605  1.00  0.00           H  
ATOM   3080 2HB  LYS A 502      36.153  -6.223 -13.728  1.00  0.00           H  
ATOM   3081 1HG  LYS A 502      37.156  -3.604 -14.675  1.00  0.00           H  
ATOM   3082 2HG  LYS A 502      37.962  -4.256 -13.242  1.00  0.00           H  
ATOM   3083 1HD  LYS A 502      37.501  -5.880 -15.766  1.00  0.00           H  
ATOM   3084 2HD  LYS A 502      38.966  -4.932 -15.477  1.00  0.00           H  
ATOM   3085 1HE  LYS A 502      39.367  -6.219 -13.388  1.00  0.00           H  
ATOM   3086 2HE  LYS A 502      37.929  -7.186 -13.721  1.00  0.00           H  
ATOM   3087 1HZ  LYS A 502      39.917  -8.284 -14.448  1.00  0.00           H  
ATOM   3088 2HZ  LYS A 502      38.969  -7.931 -15.750  1.00  0.00           H  
ATOM   3089 3HZ  LYS A 502      40.313  -7.028 -15.440  1.00  0.00           H  
ATOM   3090  N   GLU A 503      34.620  -6.384 -16.175  1.00  0.00           N  
ATOM   3091  CA  GLU A 503      34.700  -6.928 -17.526  1.00  0.00           C  
ATOM   3092  C   GLU A 503      33.723  -6.227 -18.463  1.00  0.00           C  
ATOM   3093  O   GLU A 503      34.054  -5.932 -19.612  1.00  0.00           O  
ATOM   3094  CB  GLU A 503      34.418  -8.432 -17.513  1.00  0.00           C  
ATOM   3095  CG  GLU A 503      35.531  -9.275 -16.909  1.00  0.00           C  
ATOM   3096  CD  GLU A 503      36.802  -9.228 -17.713  1.00  0.00           C  
ATOM   3097  OE1 GLU A 503      36.788  -9.668 -18.837  1.00  0.00           O  
ATOM   3098  OE2 GLU A 503      37.788  -8.753 -17.201  1.00  0.00           O1-
ATOM   3099  H   GLU A 503      34.298  -6.978 -15.425  1.00  0.00           H  
ATOM   3100  HA  GLU A 503      35.709  -6.765 -17.905  1.00  0.00           H  
ATOM   3101 1HB  GLU A 503      33.506  -8.626 -16.947  1.00  0.00           H  
ATOM   3102 2HB  GLU A 503      34.251  -8.779 -18.532  1.00  0.00           H  
ATOM   3103 1HG  GLU A 503      35.739  -8.916 -15.901  1.00  0.00           H  
ATOM   3104 2HG  GLU A 503      35.192 -10.307 -16.835  1.00  0.00           H  
ATOM   3105  N   ILE A 504      32.522  -5.960 -17.966  1.00  0.00           N  
ATOM   3106  CA  ILE A 504      31.495  -5.292 -18.755  1.00  0.00           C  
ATOM   3107  C   ILE A 504      31.911  -3.870 -19.110  1.00  0.00           C  
ATOM   3108  O   ILE A 504      31.694  -3.411 -20.230  1.00  0.00           O  
ATOM   3109  CB  ILE A 504      30.154  -5.263 -18.000  1.00  0.00           C  
ATOM   3110  CG1 ILE A 504      29.580  -6.677 -17.876  1.00  0.00           C  
ATOM   3111  CG2 ILE A 504      29.167  -4.345 -18.703  1.00  0.00           C  
ATOM   3112  CD1 ILE A 504      28.443  -6.790 -16.886  1.00  0.00           C  
ATOM   3113  H   ILE A 504      32.313  -6.228 -17.014  1.00  0.00           H  
ATOM   3114  HA  ILE A 504      31.356  -5.848 -19.682  1.00  0.00           H  
ATOM   3115  HB  ILE A 504      30.315  -4.899 -16.986  1.00  0.00           H  
ATOM   3116 1HG1 ILE A 504      29.220  -7.010 -18.849  1.00  0.00           H  
ATOM   3117 2HG1 ILE A 504      30.369  -7.364 -17.568  1.00  0.00           H  
ATOM   3118 1HG2 ILE A 504      28.224  -4.336 -18.157  1.00  0.00           H  
ATOM   3119 2HG2 ILE A 504      29.574  -3.334 -18.741  1.00  0.00           H  
ATOM   3120 3HG2 ILE A 504      28.995  -4.704 -19.718  1.00  0.00           H  
ATOM   3121 1HD1 ILE A 504      28.089  -7.821 -16.854  1.00  0.00           H  
ATOM   3122 2HD1 ILE A 504      28.792  -6.494 -15.896  1.00  0.00           H  
ATOM   3123 3HD1 ILE A 504      27.627  -6.138 -17.194  1.00  0.00           H  
ATOM   3124  N   ALA A 505      32.510  -3.178 -18.147  1.00  0.00           N  
ATOM   3125  CA  ALA A 505      32.957  -1.805 -18.354  1.00  0.00           C  
ATOM   3126  C   ALA A 505      34.064  -1.740 -19.400  1.00  0.00           C  
ATOM   3127  O   ALA A 505      34.084  -0.842 -20.242  1.00  0.00           O  
ATOM   3128  CB  ALA A 505      33.434  -1.198 -17.042  1.00  0.00           C  
ATOM   3129  H   ALA A 505      32.659  -3.613 -17.248  1.00  0.00           H  
ATOM   3130  HA  ALA A 505      32.112  -1.225 -18.725  1.00  0.00           H  
ATOM   3131 1HB  ALA A 505      33.766  -0.174 -17.214  1.00  0.00           H  
ATOM   3132 2HB  ALA A 505      32.616  -1.198 -16.323  1.00  0.00           H  
ATOM   3133 3HB  ALA A 505      34.262  -1.786 -16.650  1.00  0.00           H  
ATOM   3134  N   LYS A 506      34.984  -2.698 -19.345  1.00  0.00           N  
ATOM   3135  CA  LYS A 506      36.094  -2.750 -20.286  1.00  0.00           C  
ATOM   3136  C   LYS A 506      35.601  -2.996 -21.706  1.00  0.00           C  
ATOM   3137  O   LYS A 506      36.098  -2.394 -22.658  1.00  0.00           O  
ATOM   3138  CB  LYS A 506      37.090  -3.837 -19.880  1.00  0.00           C  
ATOM   3139  CG  LYS A 506      38.343  -3.898 -20.744  1.00  0.00           C  
ATOM   3140  CD  LYS A 506      39.341  -4.910 -20.202  1.00  0.00           C  
ATOM   3141  CE  LYS A 506      40.591  -4.974 -21.065  1.00  0.00           C  
ATOM   3142  NZ  LYS A 506      41.582  -5.952 -20.539  1.00  0.00           N1+
ATOM   3143  H   LYS A 506      34.911  -3.408 -18.631  1.00  0.00           H  
ATOM   3144  HA  LYS A 506      36.605  -1.786 -20.273  1.00  0.00           H  
ATOM   3145 1HB  LYS A 506      37.404  -3.676 -18.848  1.00  0.00           H  
ATOM   3146 2HB  LYS A 506      36.604  -4.812 -19.926  1.00  0.00           H  
ATOM   3147 1HG  LYS A 506      38.069  -4.179 -21.762  1.00  0.00           H  
ATOM   3148 2HG  LYS A 506      38.814  -2.916 -20.772  1.00  0.00           H  
ATOM   3149 1HD  LYS A 506      39.624  -4.634 -19.185  1.00  0.00           H  
ATOM   3150 2HD  LYS A 506      38.879  -5.897 -20.174  1.00  0.00           H  
ATOM   3151 1HE  LYS A 506      40.318  -5.262 -22.080  1.00  0.00           H  
ATOM   3152 2HE  LYS A 506      41.057  -3.990 -21.105  1.00  0.00           H  
ATOM   3153 1HZ  LYS A 506      42.396  -5.963 -21.139  1.00  0.00           H  
ATOM   3154 2HZ  LYS A 506      41.856  -5.683 -19.605  1.00  0.00           H  
ATOM   3155 3HZ  LYS A 506      41.168  -6.872 -20.516  1.00  0.00           H  
ATOM   3156  N   GLU A 507      34.623  -3.883 -21.842  1.00  0.00           N  
ATOM   3157  CA  GLU A 507      34.060  -4.212 -23.146  1.00  0.00           C  
ATOM   3158  C   GLU A 507      33.360  -3.008 -23.761  1.00  0.00           C  
ATOM   3159  O   GLU A 507      33.477  -2.755 -24.960  1.00  0.00           O  
ATOM   3160  CB  GLU A 507      33.078  -5.380 -23.024  1.00  0.00           C  
ATOM   3161  CG  GLU A 507      33.734  -6.731 -22.775  1.00  0.00           C  
ATOM   3162  CD  GLU A 507      32.737  -7.838 -22.574  1.00  0.00           C  
ATOM   3163  OE1 GLU A 507      31.566  -7.551 -22.504  1.00  0.00           O  
ATOM   3164  OE2 GLU A 507      33.148  -8.971 -22.490  1.00  0.00           O1-
ATOM   3165  H   GLU A 507      34.259  -4.343 -21.020  1.00  0.00           H  
ATOM   3166  HA  GLU A 507      34.873  -4.508 -23.809  1.00  0.00           H  
ATOM   3167 1HB  GLU A 507      32.386  -5.189 -22.204  1.00  0.00           H  
ATOM   3168 2HB  GLU A 507      32.489  -5.457 -23.938  1.00  0.00           H  
ATOM   3169 1HG  GLU A 507      34.367  -6.978 -23.628  1.00  0.00           H  
ATOM   3170 2HG  GLU A 507      34.372  -6.656 -21.896  1.00  0.00           H  
ATOM   3171  N   ILE A 508      32.629  -2.267 -22.934  1.00  0.00           N  
ATOM   3172  CA  ILE A 508      31.907  -1.089 -23.394  1.00  0.00           C  
ATOM   3173  C   ILE A 508      32.869  -0.008 -23.879  1.00  0.00           C  
ATOM   3174  O   ILE A 508      32.623   0.644 -24.893  1.00  0.00           O  
ATOM   3175  CB  ILE A 508      31.016  -0.520 -22.275  1.00  0.00           C  
ATOM   3176  CG1 ILE A 508      29.875  -1.490 -21.956  1.00  0.00           C  
ATOM   3177  CG2 ILE A 508      30.466   0.841 -22.672  1.00  0.00           C  
ATOM   3178  CD1 ILE A 508      29.152  -1.180 -20.666  1.00  0.00           C  
ATOM   3179  H   ILE A 508      32.575  -2.528 -21.959  1.00  0.00           H  
ATOM   3180  HA  ILE A 508      31.271  -1.377 -24.229  1.00  0.00           H  
ATOM   3181  HB  ILE A 508      31.602  -0.412 -21.362  1.00  0.00           H  
ATOM   3182 1HG1 ILE A 508      29.148  -1.475 -22.767  1.00  0.00           H  
ATOM   3183 2HG1 ILE A 508      30.269  -2.504 -21.890  1.00  0.00           H  
ATOM   3184 1HG2 ILE A 508      29.837   1.228 -21.871  1.00  0.00           H  
ATOM   3185 2HG2 ILE A 508      31.292   1.529 -22.850  1.00  0.00           H  
ATOM   3186 3HG2 ILE A 508      29.874   0.743 -23.583  1.00  0.00           H  
ATOM   3187 1HD1 ILE A 508      28.359  -1.910 -20.508  1.00  0.00           H  
ATOM   3188 2HD1 ILE A 508      29.856  -1.224 -19.834  1.00  0.00           H  
ATOM   3189 3HD1 ILE A 508      28.719  -0.182 -20.723  1.00  0.00           H  
ATOM   3190  N   SER A 509      33.963   0.174 -23.147  1.00  0.00           N  
ATOM   3191  CA  SER A 509      34.963   1.174 -23.501  1.00  0.00           C  
ATOM   3192  C   SER A 509      35.507   0.938 -24.903  1.00  0.00           C  
ATOM   3193  O   SER A 509      35.689   1.879 -25.675  1.00  0.00           O  
ATOM   3194  CB  SER A 509      36.099   1.153 -22.497  1.00  0.00           C  
ATOM   3195  OG  SER A 509      37.073   2.105 -22.823  1.00  0.00           O  
ATOM   3196  H   SER A 509      34.106  -0.395 -22.326  1.00  0.00           H  
ATOM   3197  HA  SER A 509      34.491   2.158 -23.477  1.00  0.00           H  
ATOM   3198 1HB  SER A 509      35.708   1.356 -21.500  1.00  0.00           H  
ATOM   3199 2HB  SER A 509      36.548   0.162 -22.477  1.00  0.00           H  
ATOM   3200  HG  SER A 509      37.756   2.027 -22.152  1.00  0.00           H  
ATOM   3201  N   LYS A 510      35.766  -0.314 -25.229  1.00  0.00           N  
ATOM   3202  CA  LYS A 510      36.288  -0.639 -26.543  1.00  0.00           C  
ATOM   3203  C   LYS A 510      35.330  -0.188 -27.641  1.00  0.00           C  
ATOM   3204  O   LYS A 510      35.756   0.219 -28.722  1.00  0.00           O  
ATOM   3205  CB  LYS A 510      36.554  -2.141 -26.655  1.00  0.00           C  
ATOM   3206  CG  LYS A 510      37.748  -2.631 -25.847  1.00  0.00           C  
ATOM   3207  CD  LYS A 510      37.951  -4.129 -26.014  1.00  0.00           C  
ATOM   3208  CE  LYS A 510      39.153  -4.618 -25.218  1.00  0.00           C  
ATOM   3209  NZ  LYS A 510      39.348  -6.087 -25.352  1.00  0.00           N1+
ATOM   3210  H   LYS A 510      35.602  -1.060 -24.566  1.00  0.00           H  
ATOM   3211  HA  LYS A 510      37.230  -0.107 -26.682  1.00  0.00           H  
ATOM   3212 1HB  LYS A 510      35.675  -2.692 -26.321  1.00  0.00           H  
ATOM   3213 2HB  LYS A 510      36.727  -2.403 -27.700  1.00  0.00           H  
ATOM   3214 1HG  LYS A 510      38.649  -2.112 -26.178  1.00  0.00           H  
ATOM   3215 2HG  LYS A 510      37.590  -2.408 -24.792  1.00  0.00           H  
ATOM   3216 1HD  LYS A 510      37.060  -4.657 -25.671  1.00  0.00           H  
ATOM   3217 2HD  LYS A 510      38.106  -4.361 -27.066  1.00  0.00           H  
ATOM   3218 1HE  LYS A 510      40.051  -4.110 -25.568  1.00  0.00           H  
ATOM   3219 2HE  LYS A 510      39.014  -4.378 -24.164  1.00  0.00           H  
ATOM   3220 1HZ  LYS A 510      40.154  -6.370 -24.812  1.00  0.00           H  
ATOM   3221 2HZ  LYS A 510      38.528  -6.569 -25.013  1.00  0.00           H  
ATOM   3222 3HZ  LYS A 510      39.498  -6.319 -26.324  1.00  0.00           H  
ATOM   3223  N   GLU A 511      34.037  -0.265 -27.350  1.00  0.00           N  
ATOM   3224  CA  GLU A 511      32.999   0.034 -28.331  1.00  0.00           C  
ATOM   3225  C   GLU A 511      32.907   1.520 -28.678  1.00  0.00           C  
ATOM   3226  O   GLU A 511      32.644   1.885 -29.824  1.00  0.00           O  
ATOM   3227  CB  GLU A 511      31.643  -0.453 -27.815  1.00  0.00           C  
ATOM   3228  CG  GLU A 511      31.484  -1.966 -27.795  1.00  0.00           C  
ATOM   3229  CD  GLU A 511      30.150  -2.408 -27.260  1.00  0.00           C  
ATOM   3230  OE1 GLU A 511      29.420  -1.576 -26.777  1.00  0.00           O  
ATOM   3231  OE2 GLU A 511      29.862  -3.579 -27.332  1.00  0.00           O1-
ATOM   3232  H   GLU A 511      33.766  -0.541 -26.417  1.00  0.00           H  
ATOM   3233  HA  GLU A 511      33.232  -0.497 -29.254  1.00  0.00           H  
ATOM   3234 1HB  GLU A 511      31.488  -0.088 -26.799  1.00  0.00           H  
ATOM   3235 2HB  GLU A 511      30.848  -0.040 -28.435  1.00  0.00           H  
ATOM   3236 1HG  GLU A 511      31.599  -2.346 -28.810  1.00  0.00           H  
ATOM   3237 2HG  GLU A 511      32.276  -2.397 -27.184  1.00  0.00           H  
ATOM   3238  N   VAL A 512      33.124   2.378 -27.685  1.00  0.00           N  
ATOM   3239  CA  VAL A 512      32.774   3.789 -27.824  1.00  0.00           C  
ATOM   3240  C   VAL A 512      33.911   4.704 -27.398  1.00  0.00           C  
ATOM   3241  O   VAL A 512      34.799   4.299 -26.648  1.00  0.00           O  
ATOM   3242  CB  VAL A 512      31.527   4.112 -26.980  1.00  0.00           C  
ATOM   3243  CG1 VAL A 512      30.348   3.261 -27.427  1.00  0.00           C  
ATOM   3244  CG2 VAL A 512      31.826   3.886 -25.506  1.00  0.00           C  
ATOM   3245  H   VAL A 512      33.536   2.056 -26.821  1.00  0.00           H  
ATOM   3246  HA  VAL A 512      32.549   3.988 -28.872  1.00  0.00           H  
ATOM   3247  HB  VAL A 512      31.250   5.153 -27.140  1.00  0.00           H  
ATOM   3248 1HG1 VAL A 512      29.473   3.502 -26.820  1.00  0.00           H  
ATOM   3249 2HG1 VAL A 512      30.128   3.465 -28.474  1.00  0.00           H  
ATOM   3250 3HG1 VAL A 512      30.592   2.206 -27.305  1.00  0.00           H  
ATOM   3251 1HG2 VAL A 512      30.940   4.116 -24.915  1.00  0.00           H  
ATOM   3252 2HG2 VAL A 512      32.108   2.844 -25.346  1.00  0.00           H  
ATOM   3253 3HG2 VAL A 512      32.647   4.535 -25.198  1.00  0.00           H  
ATOM   3254  N   ASP A 513      33.873   5.940 -27.886  1.00  0.00           N  
ATOM   3255  CA  ASP A 513      34.861   6.949 -27.518  1.00  0.00           C  
ATOM   3256  C   ASP A 513      34.231   8.026 -26.644  1.00  0.00           C  
ATOM   3257  O   ASP A 513      34.806   9.098 -26.451  1.00  0.00           O  
ATOM   3258  CB  ASP A 513      35.473   7.588 -28.767  1.00  0.00           C  
ATOM   3259  CG  ASP A 513      34.436   8.255 -29.660  1.00  0.00           C  
ATOM   3260  OD1 ASP A 513      33.277   8.217 -29.321  1.00  0.00           O  
ATOM   3261  OD2 ASP A 513      34.813   8.796 -30.671  1.00  0.00           O1-
ATOM   3262  H   ASP A 513      33.136   6.186 -28.530  1.00  0.00           H  
ATOM   3263  HA  ASP A 513      35.656   6.465 -26.950  1.00  0.00           H  
ATOM   3264 1HB  ASP A 513      36.210   8.334 -28.471  1.00  0.00           H  
ATOM   3265 2HB  ASP A 513      35.995   6.825 -29.347  1.00  0.00           H  
ATOM   3266  N   SER A 514      33.046   7.733 -26.116  1.00  0.00           N  
ATOM   3267  CA  SER A 514      32.296   8.706 -25.328  1.00  0.00           C  
ATOM   3268  C   SER A 514      32.988   8.999 -24.001  1.00  0.00           C  
ATOM   3269  O   SER A 514      33.038   8.148 -23.114  1.00  0.00           O  
ATOM   3270  CB  SER A 514      30.892   8.197 -25.072  1.00  0.00           C  
ATOM   3271  OG  SER A 514      30.247   8.971 -24.098  1.00  0.00           O  
ATOM   3272  H   SER A 514      32.654   6.814 -26.266  1.00  0.00           H  
ATOM   3273  HA  SER A 514      32.236   9.637 -25.894  1.00  0.00           H  
ATOM   3274 1HB  SER A 514      30.320   8.224 -25.999  1.00  0.00           H  
ATOM   3275 2HB  SER A 514      30.935   7.159 -24.745  1.00  0.00           H  
ATOM   3276  HG  SER A 514      29.306   8.813 -24.213  1.00  0.00           H  
ATOM   3277  N   PRO A 515      33.509   9.609 -23.359  1.00  0.00           N  
ATOM   3278  CA  PRO A 515      34.061  10.131 -22.111  1.00  0.00           C  
ATOM   3279  C   PRO A 515      33.050  10.012 -20.964  1.00  0.00           C  
ATOM   3280  O   PRO A 515      33.351   9.442 -19.916  1.00  0.00           O  
ATOM   3281  CB  PRO A 515      34.358  11.594 -22.456  1.00  0.00           C  
ATOM   3282  CG  PRO A 515      34.573  11.586 -23.931  1.00  0.00           C  
ATOM   3283  CD  PRO A 515      33.477  10.704 -24.465  1.00  0.00           C  
ATOM   3284  HA  PRO A 515      34.986   9.587 -21.870  1.00  0.00           H  
ATOM   3285 1HB  PRO A 515      33.515  12.231 -22.151  1.00  0.00           H  
ATOM   3286 2HB  PRO A 515      35.241  11.940 -21.898  1.00  0.00           H  
ATOM   3287 1HG  PRO A 515      34.523  12.611 -24.327  1.00  0.00           H  
ATOM   3288 2HG  PRO A 515      35.578  11.203 -24.167  1.00  0.00           H  
ATOM   3289 1HD  PRO A 515      32.531  11.265 -24.485  1.00  0.00           H  
ATOM   3290 2HD  PRO A 515      33.744  10.356 -25.473  1.00  0.00           H  
ATOM   3291  N   GLU A 516      31.868  10.556 -21.198  1.00  0.00           N  
ATOM   3292  CA  GLU A 516      30.705  10.403 -20.333  1.00  0.00           C  
ATOM   3293  C   GLU A 516      30.388   8.932 -20.091  1.00  0.00           C  
ATOM   3294  O   GLU A 516      30.158   8.516 -18.955  1.00  0.00           O  
ATOM   3295  CB  GLU A 516      29.489  11.102 -20.946  1.00  0.00           C  
ATOM   3296  CG  GLU A 516      28.237  11.055 -20.084  1.00  0.00           C  
ATOM   3297  CD  GLU A 516      27.068  11.766 -20.709  1.00  0.00           C  
ATOM   3298  OE1 GLU A 516      27.226  12.295 -21.784  1.00  0.00           O  
ATOM   3299  OE2 GLU A 516      26.019  11.783 -20.111  1.00  0.00           O1-
ATOM   3300  H   GLU A 516      31.789  11.114 -22.037  1.00  0.00           H  
ATOM   3301  HA  GLU A 516      30.926  10.865 -19.370  1.00  0.00           H  
ATOM   3302 1HB  GLU A 516      29.729  12.150 -21.132  1.00  0.00           H  
ATOM   3303 2HB  GLU A 516      29.252  10.645 -21.907  1.00  0.00           H  
ATOM   3304 1HG  GLU A 516      27.964  10.014 -19.914  1.00  0.00           H  
ATOM   3305 2HG  GLU A 516      28.456  11.507 -19.117  1.00  0.00           H  
ATOM   3306  N   SER A 517      30.379   8.149 -21.166  1.00  0.00           N  
ATOM   3307  CA  SER A 517      30.091   6.724 -21.072  1.00  0.00           C  
ATOM   3308  C   SER A 517      31.068   6.026 -20.133  1.00  0.00           C  
ATOM   3309  O   SER A 517      30.665   5.244 -19.273  1.00  0.00           O  
ATOM   3310  CB  SER A 517      30.155   6.088 -22.446  1.00  0.00           C  
ATOM   3311  OG  SER A 517      29.869   4.717 -22.379  1.00  0.00           O  
ATOM   3312  H   SER A 517      30.576   8.553 -22.070  1.00  0.00           H  
ATOM   3313  HA  SER A 517      29.083   6.599 -20.673  1.00  0.00           H  
ATOM   3314 1HB  SER A 517      29.441   6.579 -23.109  1.00  0.00           H  
ATOM   3315 2HB  SER A 517      31.147   6.234 -22.871  1.00  0.00           H  
ATOM   3316  HG  SER A 517      29.927   4.390 -23.280  1.00  0.00           H  
ATOM   3317  N   LYS A 518      32.353   6.313 -20.304  1.00  0.00           N  
ATOM   3318  CA  LYS A 518      33.389   5.713 -19.471  1.00  0.00           C  
ATOM   3319  C   LYS A 518      33.252   6.150 -18.020  1.00  0.00           C  
ATOM   3320  O   LYS A 518      33.417   5.348 -17.102  1.00  0.00           O  
ATOM   3321  CB  LYS A 518      34.778   6.076 -19.999  1.00  0.00           C  
ATOM   3322  CG  LYS A 518      35.361   5.069 -20.982  1.00  0.00           C  
ATOM   3323  CD  LYS A 518      35.229   5.558 -22.417  1.00  0.00           C  
ATOM   3324  CE  LYS A 518      36.317   6.563 -22.762  1.00  0.00           C  
ATOM   3325  NZ  LYS A 518      36.262   6.974 -24.192  1.00  0.00           N1+
ATOM   3326  H   LYS A 518      32.620   6.964 -21.030  1.00  0.00           H  
ATOM   3327  HA  LYS A 518      33.276   4.630 -19.505  1.00  0.00           H  
ATOM   3328 1HB  LYS A 518      34.736   7.045 -20.498  1.00  0.00           H  
ATOM   3329 2HB  LYS A 518      35.472   6.168 -19.164  1.00  0.00           H  
ATOM   3330 1HG  LYS A 518      36.416   4.909 -20.756  1.00  0.00           H  
ATOM   3331 2HG  LYS A 518      34.837   4.118 -20.881  1.00  0.00           H  
ATOM   3332 1HD  LYS A 518      35.301   4.709 -23.098  1.00  0.00           H  
ATOM   3333 2HD  LYS A 518      34.256   6.028 -22.553  1.00  0.00           H  
ATOM   3334 1HE  LYS A 518      36.205   7.449 -22.138  1.00  0.00           H  
ATOM   3335 2HE  LYS A 518      37.295   6.126 -22.560  1.00  0.00           H  
ATOM   3336 1HZ  LYS A 518      36.998   7.639 -24.379  1.00  0.00           H  
ATOM   3337 2HZ  LYS A 518      36.384   6.162 -24.780  1.00  0.00           H  
ATOM   3338 3HZ  LYS A 518      35.367   7.399 -24.386  1.00  0.00           H  
ATOM   3339  N   ARG A 519      32.948   7.428 -17.818  1.00  0.00           N  
ATOM   3340  CA  ARG A 519      32.787   7.976 -16.476  1.00  0.00           C  
ATOM   3341  C   ARG A 519      31.599   7.348 -15.764  1.00  0.00           C  
ATOM   3342  O   ARG A 519      31.668   7.040 -14.573  1.00  0.00           O  
ATOM   3343  CB  ARG A 519      32.599   9.485 -16.531  1.00  0.00           C  
ATOM   3344  CG  ARG A 519      32.706  10.192 -15.189  1.00  0.00           C  
ATOM   3345  CD  ARG A 519      32.665  11.669 -15.342  1.00  0.00           C  
ATOM   3346  NE  ARG A 519      32.763  12.350 -14.061  1.00  0.00           N  
ATOM   3347  CZ  ARG A 519      32.718  13.687 -13.900  1.00  0.00           C  
ATOM   3348  NH1 ARG A 519      32.578  14.471 -14.946  1.00  0.00           N1+
ATOM   3349  NH2 ARG A 519      32.816  14.210 -12.691  1.00  0.00           N  
ATOM   3350  H   ARG A 519      32.826   8.036 -18.616  1.00  0.00           H  
ATOM   3351  HA  ARG A 519      33.688   7.758 -15.903  1.00  0.00           H  
ATOM   3352 1HB  ARG A 519      33.345   9.920 -17.194  1.00  0.00           H  
ATOM   3353 2HB  ARG A 519      31.617   9.714 -16.948  1.00  0.00           H  
ATOM   3354 1HG  ARG A 519      31.876   9.891 -14.551  1.00  0.00           H  
ATOM   3355 2HG  ARG A 519      33.649   9.924 -14.711  1.00  0.00           H  
ATOM   3356 1HD  ARG A 519      33.497  11.994 -15.965  1.00  0.00           H  
ATOM   3357 2HD  ARG A 519      31.725  11.960 -15.812  1.00  0.00           H  
ATOM   3358  HE  ARG A 519      32.871  11.780 -13.233  1.00  0.00           H  
ATOM   3359 1HH1 ARG A 519      32.502  14.071 -15.870  1.00  0.00           H  
ATOM   3360 2HH1 ARG A 519      32.545  15.473 -14.825  1.00  0.00           H  
ATOM   3361 1HH2 ARG A 519      32.924  13.607 -11.887  1.00  0.00           H  
ATOM   3362 2HH2 ARG A 519      32.783  15.212 -12.570  1.00  0.00           H  
ATOM   3363  N   ILE A 520      30.507   7.158 -16.498  1.00  0.00           N  
ATOM   3364  CA  ILE A 520      29.298   6.565 -15.937  1.00  0.00           C  
ATOM   3365  C   ILE A 520      29.539   5.120 -15.516  1.00  0.00           C  
ATOM   3366  O   ILE A 520      29.068   4.682 -14.467  1.00  0.00           O  
ATOM   3367  CB  ILE A 520      28.138   6.621 -16.949  1.00  0.00           C  
ATOM   3368  CG1 ILE A 520      27.658   8.063 -17.132  1.00  0.00           C  
ATOM   3369  CG2 ILE A 520      26.994   5.729 -16.495  1.00  0.00           C  
ATOM   3370  CD1 ILE A 520      26.713   8.249 -18.296  1.00  0.00           C  
ATOM   3371  H   ILE A 520      30.515   7.432 -17.470  1.00  0.00           H  
ATOM   3372  HA  ILE A 520      29.012   7.134 -15.053  1.00  0.00           H  
ATOM   3373  HB  ILE A 520      28.489   6.281 -17.923  1.00  0.00           H  
ATOM   3374 1HG1 ILE A 520      27.153   8.395 -16.225  1.00  0.00           H  
ATOM   3375 2HG1 ILE A 520      28.518   8.716 -17.283  1.00  0.00           H  
ATOM   3376 1HG2 ILE A 520      26.183   5.781 -17.221  1.00  0.00           H  
ATOM   3377 2HG2 ILE A 520      27.343   4.700 -16.415  1.00  0.00           H  
ATOM   3378 3HG2 ILE A 520      26.633   6.066 -15.523  1.00  0.00           H  
ATOM   3379 1HD1 ILE A 520      26.418   9.297 -18.362  1.00  0.00           H  
ATOM   3380 2HD1 ILE A 520      27.212   7.955 -19.221  1.00  0.00           H  
ATOM   3381 3HD1 ILE A 520      25.829   7.632 -18.149  1.00  0.00           H  
ATOM   3382  N   ALA A 521      30.273   4.384 -16.342  1.00  0.00           N  
ATOM   3383  CA  ALA A 521      30.579   2.986 -16.054  1.00  0.00           C  
ATOM   3384  C   ALA A 521      31.441   2.854 -14.806  1.00  0.00           C  
ATOM   3385  O   ALA A 521      31.230   1.962 -13.985  1.00  0.00           O  
ATOM   3386  CB  ALA A 521      31.272   2.339 -17.244  1.00  0.00           C  
ATOM   3387  H   ALA A 521      30.629   4.801 -17.190  1.00  0.00           H  
ATOM   3388  HA  ALA A 521      29.640   2.465 -15.867  1.00  0.00           H  
ATOM   3389 1HB  ALA A 521      31.494   1.297 -17.015  1.00  0.00           H  
ATOM   3390 2HB  ALA A 521      30.620   2.387 -18.116  1.00  0.00           H  
ATOM   3391 3HB  ALA A 521      32.200   2.869 -17.457  1.00  0.00           H  
ATOM   3392  N   TYR A 522      32.415   3.748 -14.668  1.00  0.00           N  
ATOM   3393  CA  TYR A 522      33.311   3.734 -13.519  1.00  0.00           C  
ATOM   3394  C   TYR A 522      32.553   4.022 -12.228  1.00  0.00           C  
ATOM   3395  O   TYR A 522      32.801   3.394 -11.198  1.00  0.00           O  
ATOM   3396  CB  TYR A 522      34.442   4.747 -13.708  1.00  0.00           C  
ATOM   3397  CG  TYR A 522      35.557   4.613 -12.694  1.00  0.00           C  
ATOM   3398  CD1 TYR A 522      36.680   3.856 -12.995  1.00  0.00           C  
ATOM   3399  CD2 TYR A 522      35.457   5.247 -11.465  1.00  0.00           C  
ATOM   3400  CE1 TYR A 522      37.699   3.734 -12.068  1.00  0.00           C  
ATOM   3401  CE2 TYR A 522      36.475   5.125 -10.539  1.00  0.00           C  
ATOM   3402  CZ  TYR A 522      37.592   4.372 -10.839  1.00  0.00           C  
ATOM   3403  OH  TYR A 522      38.606   4.250  -9.917  1.00  0.00           O  
ATOM   3404  H   TYR A 522      32.537   4.457 -15.378  1.00  0.00           H  
ATOM   3405  HA  TYR A 522      33.745   2.737 -13.431  1.00  0.00           H  
ATOM   3406 1HB  TYR A 522      34.871   4.631 -14.703  1.00  0.00           H  
ATOM   3407 2HB  TYR A 522      34.041   5.758 -13.640  1.00  0.00           H  
ATOM   3408  HD1 TYR A 522      36.759   3.357 -13.961  1.00  0.00           H  
ATOM   3409  HD2 TYR A 522      34.574   5.841 -11.229  1.00  0.00           H  
ATOM   3410  HE1 TYR A 522      38.581   3.139 -12.305  1.00  0.00           H  
ATOM   3411  HE2 TYR A 522      36.396   5.623  -9.573  1.00  0.00           H  
ATOM   3412  HH  TYR A 522      39.298   3.689 -10.276  1.00  0.00           H  
ATOM   3413  N   LYS A 523      31.631   4.975 -12.288  1.00  0.00           N  
ATOM   3414  CA  LYS A 523      30.836   5.346 -11.123  1.00  0.00           C  
ATOM   3415  C   LYS A 523      29.947   4.196 -10.674  1.00  0.00           C  
ATOM   3416  O   LYS A 523      29.799   3.944  -9.478  1.00  0.00           O  
ATOM   3417  CB  LYS A 523      29.986   6.581 -11.425  1.00  0.00           C  
ATOM   3418  CG  LYS A 523      30.773   7.882 -11.508  1.00  0.00           C  
ATOM   3419  CD  LYS A 523      29.936   8.997 -12.116  1.00  0.00           C  
ATOM   3420  CE  LYS A 523      28.809   9.416 -11.185  1.00  0.00           C  
ATOM   3421  NZ  LYS A 523      28.051  10.581 -11.717  1.00  0.00           N1+
ATOM   3422  H   LYS A 523      31.474   5.454 -13.164  1.00  0.00           H  
ATOM   3423  HA  LYS A 523      31.515   5.583 -10.302  1.00  0.00           H  
ATOM   3424 1HB  LYS A 523      29.468   6.443 -12.375  1.00  0.00           H  
ATOM   3425 2HB  LYS A 523      29.227   6.699 -10.653  1.00  0.00           H  
ATOM   3426 1HG  LYS A 523      31.089   8.181 -10.508  1.00  0.00           H  
ATOM   3427 2HG  LYS A 523      31.663   7.732 -12.120  1.00  0.00           H  
ATOM   3428 1HD  LYS A 523      30.571   9.862 -12.317  1.00  0.00           H  
ATOM   3429 2HD  LYS A 523      29.508   8.658 -13.060  1.00  0.00           H  
ATOM   3430 1HE  LYS A 523      28.121   8.582 -11.048  1.00  0.00           H  
ATOM   3431 2HE  LYS A 523      29.221   9.681 -10.212  1.00  0.00           H  
ATOM   3432 1HZ  LYS A 523      27.314  10.827 -11.070  1.00  0.00           H  
ATOM   3433 2HZ  LYS A 523      28.675  11.367 -11.829  1.00  0.00           H  
ATOM   3434 3HZ  LYS A 523      27.647  10.341 -12.611  1.00  0.00           H  
ATOM   3435  N   ILE A 524      29.353   3.500 -11.638  1.00  0.00           N  
ATOM   3436  CA  ILE A 524      28.477   2.374 -11.340  1.00  0.00           C  
ATOM   3437  C   ILE A 524      29.244   1.236 -10.679  1.00  0.00           C  
ATOM   3438  O   ILE A 524      28.752   0.605  -9.744  1.00  0.00           O  
ATOM   3439  CB  ILE A 524      27.795   1.861 -12.620  1.00  0.00           C  
ATOM   3440  CG1 ILE A 524      26.815   2.906 -13.160  1.00  0.00           C  
ATOM   3441  CG2 ILE A 524      27.079   0.546 -12.349  1.00  0.00           C  
ATOM   3442  CD1 ILE A 524      26.432   2.695 -14.607  1.00  0.00           C  
ATOM   3443  H   ILE A 524      29.513   3.757 -12.601  1.00  0.00           H  
ATOM   3444  HA  ILE A 524      27.706   2.711 -10.649  1.00  0.00           H  
ATOM   3445  HB  ILE A 524      28.545   1.703 -13.395  1.00  0.00           H  
ATOM   3446 1HG1 ILE A 524      25.904   2.894 -12.561  1.00  0.00           H  
ATOM   3447 2HG1 ILE A 524      27.254   3.899 -13.066  1.00  0.00           H  
ATOM   3448 1HG2 ILE A 524      26.601   0.196 -13.264  1.00  0.00           H  
ATOM   3449 2HG2 ILE A 524      27.800  -0.197 -12.011  1.00  0.00           H  
ATOM   3450 3HG2 ILE A 524      26.323   0.695 -11.579  1.00  0.00           H  
ATOM   3451 1HD1 ILE A 524      25.737   3.475 -14.917  1.00  0.00           H  
ATOM   3452 2HD1 ILE A 524      27.327   2.738 -15.230  1.00  0.00           H  
ATOM   3453 3HD1 ILE A 524      25.958   1.721 -14.720  1.00  0.00           H  
ATOM   3454  N   VAL A 525      30.451   0.978 -11.172  1.00  0.00           N  
ATOM   3455  CA  VAL A 525      31.289  -0.084 -10.630  1.00  0.00           C  
ATOM   3456  C   VAL A 525      31.692   0.211  -9.190  1.00  0.00           C  
ATOM   3457  O   VAL A 525      31.702  -0.681  -8.342  1.00  0.00           O  
ATOM   3458  CB  VAL A 525      32.554  -0.259 -11.491  1.00  0.00           C  
ATOM   3459  CG1 VAL A 525      33.541  -1.190 -10.804  1.00  0.00           C  
ATOM   3460  CG2 VAL A 525      32.177  -0.791 -12.864  1.00  0.00           C  
ATOM   3461  H   VAL A 525      30.797   1.532 -11.943  1.00  0.00           H  
ATOM   3462  HA  VAL A 525      30.721  -1.016 -10.649  1.00  0.00           H  
ATOM   3463  HB  VAL A 525      33.045   0.709 -11.597  1.00  0.00           H  
ATOM   3464 1HG1 VAL A 525      34.431  -1.300 -11.425  1.00  0.00           H  
ATOM   3465 2HG1 VAL A 525      33.825  -0.771  -9.838  1.00  0.00           H  
ATOM   3466 3HG1 VAL A 525      33.079  -2.165 -10.655  1.00  0.00           H  
ATOM   3467 1HG2 VAL A 525      33.076  -0.911 -13.467  1.00  0.00           H  
ATOM   3468 2HG2 VAL A 525      31.680  -1.756 -12.757  1.00  0.00           H  
ATOM   3469 3HG2 VAL A 525      31.503  -0.089 -13.354  1.00  0.00           H  
ATOM   3470  N   ALA A 526      32.025   1.471  -8.924  1.00  0.00           N  
ATOM   3471  CA  ALA A 526      32.430   1.888  -7.587  1.00  0.00           C  
ATOM   3472  C   ALA A 526      31.286   1.740  -6.593  1.00  0.00           C  
ATOM   3473  O   ALA A 526      31.488   1.304  -5.460  1.00  0.00           O  
ATOM   3474  CB  ALA A 526      32.927   3.326  -7.610  1.00  0.00           C  
ATOM   3475  H   ALA A 526      31.997   2.155  -9.666  1.00  0.00           H  
ATOM   3476  HA  ALA A 526      33.241   1.238  -7.260  1.00  0.00           H  
ATOM   3477 1HB  ALA A 526      33.225   3.623  -6.604  1.00  0.00           H  
ATOM   3478 2HB  ALA A 526      33.783   3.405  -8.280  1.00  0.00           H  
ATOM   3479 3HB  ALA A 526      32.130   3.980  -7.959  1.00  0.00           H  
ATOM   3480  N   ALA A 527      30.082   2.104  -7.025  1.00  0.00           N  
ATOM   3481  CA  ALA A 527      28.902   2.012  -6.173  1.00  0.00           C  
ATOM   3482  C   ALA A 527      28.587   0.564  -5.822  1.00  0.00           C  
ATOM   3483  O   ALA A 527      28.231   0.254  -4.685  1.00  0.00           O  
ATOM   3484  CB  ALA A 527      27.708   2.665  -6.852  1.00  0.00           C  
ATOM   3485  H   ALA A 527      29.983   2.454  -7.967  1.00  0.00           H  
ATOM   3486  HA  ALA A 527      29.114   2.543  -5.244  1.00  0.00           H  
ATOM   3487 1HB  ALA A 527      26.834   2.589  -6.204  1.00  0.00           H  
ATOM   3488 2HB  ALA A 527      27.926   3.715  -7.045  1.00  0.00           H  
ATOM   3489 3HB  ALA A 527      27.504   2.159  -7.794  1.00  0.00           H  
ATOM   3490  N   ALA A 528      28.721  -0.320  -6.805  1.00  0.00           N  
ATOM   3491  CA  ALA A 528      28.450  -1.738  -6.601  1.00  0.00           C  
ATOM   3492  C   ALA A 528      29.434  -2.349  -5.613  1.00  0.00           C  
ATOM   3493  O   ALA A 528      29.054  -3.155  -4.763  1.00  0.00           O  
ATOM   3494  CB  ALA A 528      28.501  -2.481  -7.928  1.00  0.00           C  
ATOM   3495  H   ALA A 528      29.017  -0.002  -7.716  1.00  0.00           H  
ATOM   3496  HA  ALA A 528      27.449  -1.835  -6.180  1.00  0.00           H  
ATOM   3497 1HB  ALA A 528      28.296  -3.539  -7.760  1.00  0.00           H  
ATOM   3498 2HB  ALA A 528      27.751  -2.070  -8.604  1.00  0.00           H  
ATOM   3499 3HB  ALA A 528      29.489  -2.369  -8.371  1.00  0.00           H  
ATOM   3500  N   ALA A 529      30.701  -1.963  -5.730  1.00  0.00           N  
ATOM   3501  CA  ALA A 529      31.741  -2.474  -4.846  1.00  0.00           C  
ATOM   3502  C   ALA A 529      31.505  -2.038  -3.406  1.00  0.00           C  
ATOM   3503  O   ALA A 529      31.690  -2.819  -2.472  1.00  0.00           O  
ATOM   3504  CB  ALA A 529      33.112  -2.011  -5.321  1.00  0.00           C  
ATOM   3505  H   ALA A 529      30.948  -1.299  -6.450  1.00  0.00           H  
ATOM   3506  HA  ALA A 529      31.707  -3.563  -4.876  1.00  0.00           H  
ATOM   3507 1HB  ALA A 529      33.879  -2.401  -4.651  1.00  0.00           H  
ATOM   3508 2HB  ALA A 529      33.291  -2.380  -6.331  1.00  0.00           H  
ATOM   3509 3HB  ALA A 529      33.149  -0.923  -5.320  1.00  0.00           H  
ATOM   3510  N   GLU A 530      31.095  -0.787  -3.234  1.00  0.00           N  
ATOM   3511  CA  GLU A 530      30.832  -0.243  -1.907  1.00  0.00           C  
ATOM   3512  C   GLU A 530      29.664  -0.957  -1.239  1.00  0.00           C  
ATOM   3513  O   GLU A 530      29.704  -1.249  -0.042  1.00  0.00           O  
ATOM   3514  CB  GLU A 530      30.543   1.257  -1.993  1.00  0.00           C  
ATOM   3515  CG  GLU A 530      30.591   1.984  -0.657  1.00  0.00           C  
ATOM   3516  CD  GLU A 530      30.486   3.477  -0.800  1.00  0.00           C  
ATOM   3517  OE1 GLU A 530      30.418   3.946  -1.910  1.00  0.00           O  
ATOM   3518  OE2 GLU A 530      30.475   4.151   0.204  1.00  0.00           O1-
ATOM   3519  H   GLU A 530      30.963  -0.196  -4.043  1.00  0.00           H  
ATOM   3520  HA  GLU A 530      31.718  -0.393  -1.289  1.00  0.00           H  
ATOM   3521 1HB  GLU A 530      31.267   1.729  -2.657  1.00  0.00           H  
ATOM   3522 2HB  GLU A 530      29.554   1.413  -2.423  1.00  0.00           H  
ATOM   3523 1HG  GLU A 530      29.771   1.633  -0.033  1.00  0.00           H  
ATOM   3524 2HG  GLU A 530      31.525   1.737  -0.154  1.00  0.00           H  
ATOM   3525  N   PHE A 531      28.624  -1.235  -2.019  1.00  0.00           N  
ATOM   3526  CA  PHE A 531      27.443  -1.916  -1.505  1.00  0.00           C  
ATOM   3527  C   PHE A 531      27.774  -3.337  -1.058  1.00  0.00           C  
ATOM   3528  O   PHE A 531      27.290  -3.801  -0.026  1.00  0.00           O  
ATOM   3529  CB  PHE A 531      26.344  -1.954  -2.569  1.00  0.00           C  
ATOM   3530  CG  PHE A 531      25.075  -2.611  -2.107  1.00  0.00           C  
ATOM   3531  CD1 PHE A 531      24.030  -1.854  -1.598  1.00  0.00           C  
ATOM   3532  CD2 PHE A 531      24.922  -3.988  -2.179  1.00  0.00           C  
ATOM   3533  CE1 PHE A 531      22.862  -2.457  -1.172  1.00  0.00           C  
ATOM   3534  CE2 PHE A 531      23.756  -4.593  -1.755  1.00  0.00           C  
ATOM   3535  CZ  PHE A 531      22.725  -3.826  -1.250  1.00  0.00           C  
ATOM   3536  H   PHE A 531      28.654  -0.967  -2.993  1.00  0.00           H  
ATOM   3537  HA  PHE A 531      27.072  -1.364  -0.641  1.00  0.00           H  
ATOM   3538 1HB  PHE A 531      26.106  -0.939  -2.883  1.00  0.00           H  
ATOM   3539 2HB  PHE A 531      26.705  -2.492  -3.445  1.00  0.00           H  
ATOM   3540  HD1 PHE A 531      24.139  -0.771  -1.536  1.00  0.00           H  
ATOM   3541  HD2 PHE A 531      25.737  -4.594  -2.577  1.00  0.00           H  
ATOM   3542  HE1 PHE A 531      22.049  -1.850  -0.773  1.00  0.00           H  
ATOM   3543  HE2 PHE A 531      23.649  -5.676  -1.818  1.00  0.00           H  
ATOM   3544  HZ  PHE A 531      21.805  -4.302  -0.914  1.00  0.00           H  
ATOM   3545  N   LEU A 532      28.601  -4.019  -1.841  1.00  0.00           N  
ATOM   3546  CA  LEU A 532      28.999  -5.387  -1.526  1.00  0.00           C  
ATOM   3547  C   LEU A 532      29.813  -5.441  -0.240  1.00  0.00           C  
ATOM   3548  O   LEU A 532      29.636  -6.341   0.581  1.00  0.00           O  
ATOM   3549  CB  LEU A 532      29.817  -5.979  -2.681  1.00  0.00           C  
ATOM   3550  CG  LEU A 532      29.007  -6.690  -3.774  1.00  0.00           C  
ATOM   3551  CD1 LEU A 532      27.704  -5.939  -4.010  1.00  0.00           C  
ATOM   3552  CD2 LEU A 532      29.834  -6.766  -5.048  1.00  0.00           C  
ATOM   3553  H   LEU A 532      28.964  -3.580  -2.675  1.00  0.00           H  
ATOM   3554  HA  LEU A 532      28.100  -5.986  -1.390  1.00  0.00           H  
ATOM   3555 1HB  LEU A 532      30.381  -5.177  -3.155  1.00  0.00           H  
ATOM   3556 2HB  LEU A 532      30.524  -6.700  -2.271  1.00  0.00           H  
ATOM   3557  HG  LEU A 532      28.756  -7.698  -3.443  1.00  0.00           H  
ATOM   3558 1HD1 LEU A 532      27.129  -6.443  -4.786  1.00  0.00           H  
ATOM   3559 2HD1 LEU A 532      27.125  -5.915  -3.087  1.00  0.00           H  
ATOM   3560 3HD1 LEU A 532      27.924  -4.919  -4.327  1.00  0.00           H  
ATOM   3561 1HD2 LEU A 532      29.259  -7.272  -5.826  1.00  0.00           H  
ATOM   3562 2HD2 LEU A 532      30.085  -5.758  -5.381  1.00  0.00           H  
ATOM   3563 3HD2 LEU A 532      30.750  -7.324  -4.856  1.00  0.00           H  
ATOM   3564  N   LEU A 533      30.706  -4.472  -0.068  1.00  0.00           N  
ATOM   3565  CA  LEU A 533      31.547  -4.409   1.119  1.00  0.00           C  
ATOM   3566  C   LEU A 533      30.716  -4.171   2.372  1.00  0.00           C  
ATOM   3567  O   LEU A 533      30.970  -4.768   3.418  1.00  0.00           O  
ATOM   3568  CB  LEU A 533      32.590  -3.293   0.970  1.00  0.00           C  
ATOM   3569  CG  LEU A 533      33.753  -3.332   1.969  1.00  0.00           C  
ATOM   3570  CD1 LEU A 533      34.963  -2.628   1.369  1.00  0.00           C  
ATOM   3571  CD2 LEU A 533      33.327  -2.670   3.272  1.00  0.00           C  
ATOM   3572  H   LEU A 533      30.804  -3.761  -0.780  1.00  0.00           H  
ATOM   3573  HA  LEU A 533      32.066  -5.360   1.226  1.00  0.00           H  
ATOM   3574 1HB  LEU A 533      33.012  -3.344  -0.032  1.00  0.00           H  
ATOM   3575 2HB  LEU A 533      32.089  -2.331   1.082  1.00  0.00           H  
ATOM   3576  HG  LEU A 533      34.033  -4.367   2.163  1.00  0.00           H  
ATOM   3577 1HD1 LEU A 533      35.790  -2.656   2.079  1.00  0.00           H  
ATOM   3578 2HD1 LEU A 533      35.259  -3.133   0.449  1.00  0.00           H  
ATOM   3579 3HD1 LEU A 533      34.708  -1.592   1.149  1.00  0.00           H  
ATOM   3580 1HD2 LEU A 533      34.154  -2.698   3.982  1.00  0.00           H  
ATOM   3581 2HD2 LEU A 533      33.049  -1.634   3.079  1.00  0.00           H  
ATOM   3582 3HD2 LEU A 533      32.472  -3.205   3.687  1.00  0.00           H  
ATOM   3583  N   LYS A 534      29.723  -3.294   2.261  1.00  0.00           N  
ATOM   3584  CA  LYS A 534      28.852  -2.974   3.384  1.00  0.00           C  
ATOM   3585  C   LYS A 534      28.033  -4.186   3.809  1.00  0.00           C  
ATOM   3586  O   LYS A 534      27.849  -4.438   5.000  1.00  0.00           O  
ATOM   3587  CB  LYS A 534      27.924  -1.811   3.029  1.00  0.00           C  
ATOM   3588  CG  LYS A 534      28.599  -0.446   3.030  1.00  0.00           C  
ATOM   3589  CD  LYS A 534      27.579   0.675   2.890  1.00  0.00           C  
ATOM   3590  CE  LYS A 534      27.062   0.777   1.462  1.00  0.00           C  
ATOM   3591  NZ  LYS A 534      26.218   1.986   1.261  1.00  0.00           N1+
ATOM   3592  H   LYS A 534      29.569  -2.837   1.373  1.00  0.00           H  
ATOM   3593  HA  LYS A 534      29.473  -2.678   4.231  1.00  0.00           H  
ATOM   3594 1HB  LYS A 534      27.500  -1.974   2.037  1.00  0.00           H  
ATOM   3595 2HB  LYS A 534      27.096  -1.777   3.737  1.00  0.00           H  
ATOM   3596 1HG  LYS A 534      29.147  -0.311   3.963  1.00  0.00           H  
ATOM   3597 2HG  LYS A 534      29.305  -0.388   2.203  1.00  0.00           H  
ATOM   3598 1HD  LYS A 534      26.738   0.488   3.559  1.00  0.00           H  
ATOM   3599 2HD  LYS A 534      28.038   1.622   3.168  1.00  0.00           H  
ATOM   3600 1HE  LYS A 534      27.904   0.818   0.772  1.00  0.00           H  
ATOM   3601 2HE  LYS A 534      26.469  -0.106   1.226  1.00  0.00           H  
ATOM   3602 1HZ  LYS A 534      25.895   2.017   0.304  1.00  0.00           H  
ATOM   3603 2HZ  LYS A 534      25.423   1.950   1.884  1.00  0.00           H  
ATOM   3604 3HZ  LYS A 534      26.763   2.814   1.459  1.00  0.00           H  
ATOM   3605  N   ILE A 535      27.542  -4.936   2.828  1.00  0.00           N  
ATOM   3606  CA  ILE A 535      26.742  -6.124   3.096  1.00  0.00           C  
ATOM   3607  C   ILE A 535      27.566  -7.193   3.805  1.00  0.00           C  
ATOM   3608  O   ILE A 535      27.085  -7.850   4.727  1.00  0.00           O  
ATOM   3609  CB  ILE A 535      26.162  -6.702   1.793  1.00  0.00           C  
ATOM   3610  CG1 ILE A 535      25.110  -5.754   1.210  1.00  0.00           C  
ATOM   3611  CG2 ILE A 535      25.563  -8.078   2.041  1.00  0.00           C  
ATOM   3612  CD1 ILE A 535      23.893  -5.577   2.089  1.00  0.00           C  
ATOM   3613  H   ILE A 535      27.729  -4.675   1.870  1.00  0.00           H  
ATOM   3614  HA  ILE A 535      25.914  -5.844   3.747  1.00  0.00           H  
ATOM   3615  HB  ILE A 535      26.953  -6.790   1.049  1.00  0.00           H  
ATOM   3616 1HG1 ILE A 535      25.556  -4.774   1.043  1.00  0.00           H  
ATOM   3617 2HG1 ILE A 535      24.777  -6.130   0.242  1.00  0.00           H  
ATOM   3618 1HG2 ILE A 535      25.157  -8.472   1.109  1.00  0.00           H  
ATOM   3619 2HG2 ILE A 535      26.336  -8.750   2.412  1.00  0.00           H  
ATOM   3620 3HG2 ILE A 535      24.765  -8.000   2.780  1.00  0.00           H  
ATOM   3621 1HD1 ILE A 535      23.193  -4.893   1.610  1.00  0.00           H  
ATOM   3622 2HD1 ILE A 535      23.409  -6.543   2.240  1.00  0.00           H  
ATOM   3623 3HD1 ILE A 535      24.196  -5.169   3.052  1.00  0.00           H  
ATOM   3624  N   LEU A 536      28.808  -7.360   3.369  1.00  0.00           N  
ATOM   3625  CA  LEU A 536      29.700  -8.351   3.959  1.00  0.00           C  
ATOM   3626  C   LEU A 536      30.015  -8.012   5.411  1.00  0.00           C  
ATOM   3627  O   LEU A 536      30.057  -8.893   6.268  1.00  0.00           O  
ATOM   3628  CB  LEU A 536      31.003  -8.437   3.153  1.00  0.00           C  
ATOM   3629  CG  LEU A 536      32.013  -9.487   3.631  1.00  0.00           C  
ATOM   3630  CD1 LEU A 536      31.438 -10.880   3.421  1.00  0.00           C  
ATOM   3631  CD2 LEU A 536      33.322  -9.315   2.875  1.00  0.00           C  
ATOM   3632  H   LEU A 536      29.143  -6.787   2.608  1.00  0.00           H  
ATOM   3633  HA  LEU A 536      29.206  -9.321   3.931  1.00  0.00           H  
ATOM   3634 1HB  LEU A 536      30.755  -8.665   2.117  1.00  0.00           H  
ATOM   3635 2HB  LEU A 536      31.495  -7.465   3.181  1.00  0.00           H  
ATOM   3636  HG  LEU A 536      32.192  -9.359   4.700  1.00  0.00           H  
ATOM   3637 1HD1 LEU A 536      32.156 -11.626   3.762  1.00  0.00           H  
ATOM   3638 2HD1 LEU A 536      30.513 -10.982   3.989  1.00  0.00           H  
ATOM   3639 3HD1 LEU A 536      31.232 -11.033   2.362  1.00  0.00           H  
ATOM   3640 1HD2 LEU A 536      34.040 -10.061   3.216  1.00  0.00           H  
ATOM   3641 2HD2 LEU A 536      33.144  -9.445   1.807  1.00  0.00           H  
ATOM   3642 3HD2 LEU A 536      33.720  -8.317   3.058  1.00  0.00           H  
ATOM   3643  N   ALA A 537      30.236  -6.729   5.679  1.00  0.00           N  
ATOM   3644  CA  ALA A 537      30.547  -6.271   7.027  1.00  0.00           C  
ATOM   3645  C   ALA A 537      29.374  -6.499   7.971  1.00  0.00           C  
ATOM   3646  O   ALA A 537      29.542  -7.036   9.067  1.00  0.00           O  
ATOM   3647  CB  ALA A 537      30.934  -4.799   7.010  1.00  0.00           C  
ATOM   3648  H   ALA A 537      30.189  -6.054   4.929  1.00  0.00           H  
ATOM   3649  HA  ALA A 537      31.391  -6.854   7.396  1.00  0.00           H  
ATOM   3650 1HB  ALA A 537      31.165  -4.471   8.024  1.00  0.00           H  
ATOM   3651 2HB  ALA A 537      31.810  -4.661   6.376  1.00  0.00           H  
ATOM   3652 3HB  ALA A 537      30.107  -4.210   6.618  1.00  0.00           H  
ATOM   3653  N   GLU A 538      28.200  -6.064   7.485  1.00  0.00           N  
ATOM   3654  CA  GLU A 538      26.875  -6.214   8.100  1.00  0.00           C  
ATOM   3655  C   GLU A 538      26.433  -7.668   8.235  1.00  0.00           C  
ATOM   3656  O   GLU A 538      25.773  -8.038   9.206  1.00  0.00           O  
ATOM   3657  CB  GLU A 538      25.831  -5.446   7.287  1.00  0.00           C  
ATOM   3658  CG  GLU A 538      25.951  -3.932   7.382  1.00  0.00           C  
ATOM   3659  CD  GLU A 538      24.940  -3.210   6.536  1.00  0.00           C  
ATOM   3660  OE1 GLU A 538      24.215  -3.863   5.824  1.00  0.00           O  
ATOM   3661  OE2 GLU A 538      24.892  -2.004   6.601  1.00  0.00           O1-
ATOM   3662  H   GLU A 538      28.279  -5.587   6.597  1.00  0.00           H  
ATOM   3663  HA  GLU A 538      26.912  -5.796   9.106  1.00  0.00           H  
ATOM   3664 1HB  GLU A 538      25.913  -5.722   6.236  1.00  0.00           H  
ATOM   3665 2HB  GLU A 538      24.832  -5.723   7.622  1.00  0.00           H  
ATOM   3666 1HG  GLU A 538      25.818  -3.631   8.421  1.00  0.00           H  
ATOM   3667 2HG  GLU A 538      26.953  -3.636   7.074  1.00  0.00           H  
ATOM   3668  N   GLY A 539      26.807  -8.477   7.250  1.00  0.00           N  
ATOM   3669  CA  GLY A 539      26.443  -9.892   7.217  1.00  0.00           C  
ATOM   3670  C   GLY A 539      27.530 -10.737   7.852  1.00  0.00           C  
ATOM   3671  O   GLY A 539      27.733 -11.891   7.474  1.00  0.00           O  
ATOM   3672  H   GLY A 539      27.365  -8.106   6.494  1.00  0.00           H  
ATOM   3673 1HA  GLY A 539      25.501 -10.037   7.746  1.00  0.00           H  
ATOM   3674 2HA  GLY A 539      26.284 -10.202   6.185  1.00  0.00           H  
ATOM   3675  N   GLY A 540      28.218 -10.152   8.813  1.00  0.00           N  
ATOM   3676  CA  GLY A 540      28.899 -10.940   9.829  1.00  0.00           C  
ATOM   3677  C   GLY A 540      30.186 -11.508   9.271  1.00  0.00           C  
ATOM   3678  O   GLY A 540      30.695 -12.517   9.763  1.00  0.00           O  
ATOM   3679  H   GLY A 540      28.272  -9.144   8.838  1.00  0.00           H  
ATOM   3680 1HA  GLY A 540      29.108 -10.312  10.696  1.00  0.00           H  
ATOM   3681 2HA  GLY A 540      28.245 -11.744  10.166  1.00  0.00           H  
ATOM   3682  N   ALA A 541      30.706 -10.850   8.240  1.00  0.00           N  
ATOM   3683  CA  ALA A 541      31.991 -11.224   7.669  1.00  0.00           C  
ATOM   3684  C   ALA A 541      33.117 -10.975   8.665  1.00  0.00           C  
ATOM   3685  O   ALA A 541      33.022 -10.090   9.515  1.00  0.00           O  
ATOM   3686  CB  ALA A 541      32.242 -10.460   6.378  1.00  0.00           C  
ATOM   3687  H   ALA A 541      30.199 -10.072   7.844  1.00  0.00           H  
ATOM   3688  HA  ALA A 541      31.965 -12.292   7.449  1.00  0.00           H  
ATOM   3689 1HB  ALA A 541      33.209 -10.750   5.966  1.00  0.00           H  
ATOM   3690 2HB  ALA A 541      31.456 -10.692   5.659  1.00  0.00           H  
ATOM   3691 3HB  ALA A 541      32.242  -9.391   6.582  1.00  0.00           H  
ATOM   3692  N   THR A 542      34.182 -11.767   8.548  1.00  0.00           N  
ATOM   3693  CA  THR A 542      35.315 -11.682   9.466  1.00  0.00           C  
ATOM   3694  C   THR A 542      36.303 -10.562   9.134  1.00  0.00           C  
ATOM   3695  O   THR A 542      36.176  -9.895   8.108  1.00  0.00           O  
ATOM   3696  CB  THR A 542      36.072 -13.022   9.504  1.00  0.00           C  
ATOM   3697  CG2 THR A 542      35.107 -14.174   9.739  1.00  0.00           C  
ATOM   3698  OG1 THR A 542      36.755 -13.223   8.260  1.00  0.00           O  
ATOM   3699  H   THR A 542      34.204 -12.445   7.800  1.00  0.00           H  
ATOM   3700  HA  THR A 542      34.934 -11.475  10.466  1.00  0.00           H  
ATOM   3701  HB  THR A 542      36.808 -13.002  10.307  1.00  0.00           H  
ATOM   3702  HG1 THR A 542      37.445 -13.881   8.376  1.00  0.00           H  
ATOM   3703 1HG2 THR A 542      35.659 -15.113   9.763  1.00  0.00           H  
ATOM   3704 2HG2 THR A 542      34.594 -14.030  10.690  1.00  0.00           H  
ATOM   3705 3HG2 THR A 542      34.374 -14.205   8.934  1.00  0.00           H  
ATOM   3706  N   PRO A 543      37.398 -10.291  10.045  1.00  0.00           N  
ATOM   3707  CA  PRO A 543      38.343  -9.283   9.579  1.00  0.00           C  
ATOM   3708  C   PRO A 543      39.017  -9.742   8.302  1.00  0.00           C  
ATOM   3709  O   PRO A 543      39.131  -8.981   7.340  1.00  0.00           O  
ATOM   3710  CB  PRO A 543      39.339  -9.170  10.737  1.00  0.00           C  
ATOM   3711  CG  PRO A 543      38.565  -9.618  11.930  1.00  0.00           C  
ATOM   3712  CD  PRO A 543      37.735 -10.769  11.428  1.00  0.00           C  
ATOM   3713  HA  PRO A 543      37.810  -8.333   9.425  1.00  0.00           H  
ATOM   3714 1HB  PRO A 543      40.219  -9.800  10.539  1.00  0.00           H  
ATOM   3715 2HB  PRO A 543      39.698  -8.134  10.825  1.00  0.00           H  
ATOM   3716 1HG  PRO A 543      39.250  -9.912  12.739  1.00  0.00           H  
ATOM   3717 2HG  PRO A 543      37.952  -8.791  12.318  1.00  0.00           H  
ATOM   3718 1HD  PRO A 543      38.343 -11.686  11.422  1.00  0.00           H  
ATOM   3719 2HD  PRO A 543      36.852 -10.893  12.071  1.00  0.00           H  
ATOM   3720  N   GLU A 544      39.470 -10.995   8.286  1.00  0.00           N  
ATOM   3721  CA  GLU A 544      40.239 -11.491   7.152  1.00  0.00           C  
ATOM   3722  C   GLU A 544      39.424 -11.433   5.867  1.00  0.00           C  
ATOM   3723  O   GLU A 544      39.907 -10.967   4.834  1.00  0.00           O  
ATOM   3724  CB  GLU A 544      40.704 -12.926   7.408  1.00  0.00           C  
ATOM   3725  CG  GLU A 544      41.707 -13.068   8.545  1.00  0.00           C  
ATOM   3726  CD  GLU A 544      41.055 -13.083   9.900  1.00  0.00           C  
ATOM   3727  OE1 GLU A 544      39.850 -13.017   9.960  1.00  0.00           O  
ATOM   3728  OE2 GLU A 544      41.763 -13.162  10.877  1.00  0.00           O1-
ATOM   3729  H   GLU A 544      39.284 -11.615   9.061  1.00  0.00           H  
ATOM   3730  HA  GLU A 544      41.117 -10.856   7.026  1.00  0.00           H  
ATOM   3731 1HB  GLU A 544      39.843 -13.552   7.641  1.00  0.00           H  
ATOM   3732 2HB  GLU A 544      41.165 -13.326   6.504  1.00  0.00           H  
ATOM   3733 1HG  GLU A 544      42.262 -13.996   8.412  1.00  0.00           H  
ATOM   3734 2HG  GLU A 544      42.414 -12.243   8.497  1.00  0.00           H  
ATOM   3735  N   GLN A 545      38.184 -11.910   5.935  1.00  0.00           N  
ATOM   3736  CA  GLN A 545      37.301 -11.911   4.777  1.00  0.00           C  
ATOM   3737  C   GLN A 545      36.971 -10.492   4.330  1.00  0.00           C  
ATOM   3738  O   GLN A 545      36.931 -10.201   3.135  1.00  0.00           O  
ATOM   3739  CB  GLN A 545      36.010 -12.674   5.090  1.00  0.00           C  
ATOM   3740  CG  GLN A 545      36.204 -14.165   5.300  1.00  0.00           C  
ATOM   3741  CD  GLN A 545      36.656 -14.874   4.038  1.00  0.00           C  
ATOM   3742  NE2 GLN A 545      37.739 -15.636   4.143  1.00  0.00           N  
ATOM   3743  OE1 GLN A 545      36.039 -14.738   2.977  1.00  0.00           O  
ATOM   3744  H   GLN A 545      37.846 -12.280   6.812  1.00  0.00           H  
ATOM   3745  HA  GLN A 545      37.810 -12.412   3.954  1.00  0.00           H  
ATOM   3746 1HB  GLN A 545      35.555 -12.262   5.991  1.00  0.00           H  
ATOM   3747 2HB  GLN A 545      35.300 -12.538   4.273  1.00  0.00           H  
ATOM   3748 1HG  GLN A 545      36.962 -14.318   6.068  1.00  0.00           H  
ATOM   3749 2HG  GLN A 545      35.257 -14.603   5.617  1.00  0.00           H  
ATOM   3750 1HE2 GLN A 545      38.085 -16.128   3.343  1.00  0.00           H  
ATOM   3751 2HE2 GLN A 545      38.210 -15.718   5.022  1.00  0.00           H  
ATOM   3752  N   LEU A 546      36.735  -9.612   5.297  1.00  0.00           N  
ATOM   3753  CA  LEU A 546      36.409  -8.222   5.006  1.00  0.00           C  
ATOM   3754  C   LEU A 546      37.579  -7.511   4.338  1.00  0.00           C  
ATOM   3755  O   LEU A 546      37.392  -6.732   3.402  1.00  0.00           O  
ATOM   3756  CB  LEU A 546      36.025  -7.485   6.295  1.00  0.00           C  
ATOM   3757  CG  LEU A 546      34.568  -7.651   6.747  1.00  0.00           C  
ATOM   3758  CD1 LEU A 546      34.401  -7.070   8.145  1.00  0.00           C  
ATOM   3759  CD2 LEU A 546      33.647  -6.958   5.753  1.00  0.00           C  
ATOM   3760  H   LEU A 546      36.781  -9.916   6.260  1.00  0.00           H  
ATOM   3761  HA  LEU A 546      35.559  -8.201   4.324  1.00  0.00           H  
ATOM   3762 1HB  LEU A 546      36.663  -7.842   7.102  1.00  0.00           H  
ATOM   3763 2HB  LEU A 546      36.210  -6.421   6.156  1.00  0.00           H  
ATOM   3764  HG  LEU A 546      34.320  -8.711   6.794  1.00  0.00           H  
ATOM   3765 1HD1 LEU A 546      33.365  -7.188   8.465  1.00  0.00           H  
ATOM   3766 2HD1 LEU A 546      35.056  -7.597   8.839  1.00  0.00           H  
ATOM   3767 3HD1 LEU A 546      34.657  -6.013   8.132  1.00  0.00           H  
ATOM   3768 1HD2 LEU A 546      32.612  -7.076   6.074  1.00  0.00           H  
ATOM   3769 2HD2 LEU A 546      33.894  -5.898   5.706  1.00  0.00           H  
ATOM   3770 3HD2 LEU A 546      33.775  -7.404   4.767  1.00  0.00           H  
ATOM   3771  N   GLU A 547      38.784  -7.784   4.821  1.00  0.00           N  
ATOM   3772  CA  GLU A 547      39.989  -7.170   4.271  1.00  0.00           C  
ATOM   3773  C   GLU A 547      40.220  -7.609   2.831  1.00  0.00           C  
ATOM   3774  O   GLU A 547      40.599  -6.804   1.981  1.00  0.00           O  
ATOM   3775  CB  GLU A 547      41.209  -7.526   5.124  1.00  0.00           C  
ATOM   3776  CG  GLU A 547      42.542  -7.112   4.520  1.00  0.00           C  
ATOM   3777  CD  GLU A 547      43.113  -8.150   3.594  1.00  0.00           C  
ATOM   3778  OE1 GLU A 547      42.822  -9.307   3.779  1.00  0.00           O  
ATOM   3779  OE2 GLU A 547      43.840  -7.785   2.701  1.00  0.00           O1-
ATOM   3780  H   GLU A 547      38.870  -8.434   5.590  1.00  0.00           H  
ATOM   3781  HA  GLU A 547      39.860  -6.088   4.280  1.00  0.00           H  
ATOM   3782 1HB  GLU A 547      41.121  -7.049   6.101  1.00  0.00           H  
ATOM   3783 2HB  GLU A 547      41.236  -8.604   5.288  1.00  0.00           H  
ATOM   3784 1HG  GLU A 547      42.404  -6.184   3.965  1.00  0.00           H  
ATOM   3785 2HG  GLU A 547      43.250  -6.920   5.324  1.00  0.00           H  
ATOM   3786  N   ARG A 548      39.992  -8.888   2.563  1.00  0.00           N  
ATOM   3787  CA  ARG A 548      40.174  -9.434   1.223  1.00  0.00           C  
ATOM   3788  C   ARG A 548      39.190  -8.820   0.238  1.00  0.00           C  
ATOM   3789  O   ARG A 548      39.547  -8.511  -0.899  1.00  0.00           O  
ATOM   3790  CB  ARG A 548      39.999 -10.946   1.233  1.00  0.00           C  
ATOM   3791  CG  ARG A 548      41.125 -11.715   1.906  1.00  0.00           C  
ATOM   3792  CD  ARG A 548      42.305 -11.853   1.016  1.00  0.00           C  
ATOM   3793  NE  ARG A 548      43.210 -10.720   1.135  1.00  0.00           N  
ATOM   3794  CZ  ARG A 548      44.160 -10.402   0.234  1.00  0.00           C  
ATOM   3795  NH1 ARG A 548      44.318 -11.139  -0.844  1.00  0.00           N1+
ATOM   3796  NH2 ARG A 548      44.934  -9.350   0.433  1.00  0.00           N  
ATOM   3797  H   ARG A 548      39.682  -9.500   3.305  1.00  0.00           H  
ATOM   3798  HA  ARG A 548      41.186  -9.203   0.891  1.00  0.00           H  
ATOM   3799 1HB  ARG A 548      39.073 -11.201   1.745  1.00  0.00           H  
ATOM   3800 2HB  ARG A 548      39.918 -11.310   0.209  1.00  0.00           H  
ATOM   3801 1HG  ARG A 548      41.436 -11.189   2.810  1.00  0.00           H  
ATOM   3802 2HG  ARG A 548      40.776 -12.713   2.170  1.00  0.00           H  
ATOM   3803 1HD  ARG A 548      42.855 -12.757   1.278  1.00  0.00           H  
ATOM   3804 2HD  ARG A 548      41.974 -11.917  -0.020  1.00  0.00           H  
ATOM   3805  HE  ARG A 548      43.118 -10.130   1.951  1.00  0.00           H  
ATOM   3806 1HH1 ARG A 548      43.726 -11.943  -0.996  1.00  0.00           H  
ATOM   3807 2HH1 ARG A 548      45.029 -10.901  -1.519  1.00  0.00           H  
ATOM   3808 1HH2 ARG A 548      44.812  -8.784   1.262  1.00  0.00           H  
ATOM   3809 2HH2 ARG A 548      45.645  -9.112  -0.241  1.00  0.00           H  
ATOM   3810  N   VAL A 549      37.950  -8.645   0.677  1.00  0.00           N  
ATOM   3811  CA  VAL A 549      36.912  -8.065  -0.165  1.00  0.00           C  
ATOM   3812  C   VAL A 549      37.231  -6.618  -0.516  1.00  0.00           C  
ATOM   3813  O   VAL A 549      37.029  -6.184  -1.650  1.00  0.00           O  
ATOM   3814  CB  VAL A 549      35.547  -8.130   0.547  1.00  0.00           C  
ATOM   3815  CG1 VAL A 549      34.701  -6.918   0.186  1.00  0.00           C  
ATOM   3816  CG2 VAL A 549      34.830  -9.418   0.176  1.00  0.00           C  
ATOM   3817  H   VAL A 549      37.720  -8.921   1.621  1.00  0.00           H  
ATOM   3818  HA  VAL A 549      36.852  -8.643  -1.088  1.00  0.00           H  
ATOM   3819  HB  VAL A 549      35.709  -8.100   1.624  1.00  0.00           H  
ATOM   3820 1HG1 VAL A 549      33.740  -6.980   0.698  1.00  0.00           H  
ATOM   3821 2HG1 VAL A 549      35.217  -6.009   0.493  1.00  0.00           H  
ATOM   3822 3HG1 VAL A 549      34.535  -6.898  -0.891  1.00  0.00           H  
ATOM   3823 1HG2 VAL A 549      33.867  -9.457   0.684  1.00  0.00           H  
ATOM   3824 2HG2 VAL A 549      34.674  -9.452  -0.902  1.00  0.00           H  
ATOM   3825 3HG2 VAL A 549      35.435 -10.273   0.481  1.00  0.00           H  
ATOM   3826  N   THR A 550      37.730  -5.873   0.463  1.00  0.00           N  
ATOM   3827  CA  THR A 550      38.079  -4.471   0.261  1.00  0.00           C  
ATOM   3828  C   THR A 550      39.221  -4.331  -0.736  1.00  0.00           C  
ATOM   3829  O   THR A 550      39.209  -3.442  -1.587  1.00  0.00           O  
ATOM   3830  CB  THR A 550      38.465  -3.796   1.589  1.00  0.00           C  
ATOM   3831  CG2 THR A 550      38.693  -2.306   1.384  1.00  0.00           C  
ATOM   3832  OG1 THR A 550      37.416  -3.988   2.548  1.00  0.00           O  
ATOM   3833  H   THR A 550      37.872  -6.289   1.373  1.00  0.00           H  
ATOM   3834  HA  THR A 550      37.210  -3.954  -0.147  1.00  0.00           H  
ATOM   3835  HB  THR A 550      39.379  -4.247   1.976  1.00  0.00           H  
ATOM   3836  HG1 THR A 550      37.482  -4.869   2.921  1.00  0.00           H  
ATOM   3837 1HG2 THR A 550      38.965  -1.846   2.334  1.00  0.00           H  
ATOM   3838 2HG2 THR A 550      39.498  -2.157   0.664  1.00  0.00           H  
ATOM   3839 3HG2 THR A 550      37.780  -1.847   1.007  1.00  0.00           H  
ATOM   3840  N   GLU A 551      40.211  -5.210  -0.627  1.00  0.00           N  
ATOM   3841  CA  GLU A 551      41.363  -5.184  -1.520  1.00  0.00           C  
ATOM   3842  C   GLU A 551      40.956  -5.478  -2.957  1.00  0.00           C  
ATOM   3843  O   GLU A 551      41.445  -4.847  -3.893  1.00  0.00           O  
ATOM   3844  CB  GLU A 551      42.416  -6.196  -1.061  1.00  0.00           C  
ATOM   3845  CG  GLU A 551      43.751  -6.086  -1.783  1.00  0.00           C  
ATOM   3846  CD  GLU A 551      43.790  -6.872  -3.064  1.00  0.00           C  
ATOM   3847  OE1 GLU A 551      43.102  -7.859  -3.154  1.00  0.00           O  
ATOM   3848  OE2 GLU A 551      44.511  -6.484  -3.954  1.00  0.00           O1-
ATOM   3849  H   GLU A 551      40.162  -5.917   0.093  1.00  0.00           H  
ATOM   3850  HA  GLU A 551      41.802  -4.186  -1.490  1.00  0.00           H  
ATOM   3851 1HB  GLU A 551      42.602  -6.069   0.006  1.00  0.00           H  
ATOM   3852 2HB  GLU A 551      42.038  -7.208  -1.210  1.00  0.00           H  
ATOM   3853 1HG  GLU A 551      43.945  -5.037  -2.009  1.00  0.00           H  
ATOM   3854 2HG  GLU A 551      44.541  -6.438  -1.122  1.00  0.00           H  
ATOM   3855  N   HIS A 552      40.056  -6.442  -3.125  1.00  0.00           N  
ATOM   3856  CA  HIS A 552      39.579  -6.823  -4.449  1.00  0.00           C  
ATOM   3857  C   HIS A 552      38.815  -5.681  -5.109  1.00  0.00           C  
ATOM   3858  O   HIS A 552      38.967  -5.430  -6.304  1.00  0.00           O  
ATOM   3859  CB  HIS A 552      38.683  -8.063  -4.365  1.00  0.00           C  
ATOM   3860  CG  HIS A 552      38.387  -8.682  -5.696  1.00  0.00           C  
ATOM   3861  CD2 HIS A 552      37.400  -8.442  -6.591  1.00  0.00           C  
ATOM   3862  ND1 HIS A 552      39.163  -9.683  -6.241  1.00  0.00           N  
ATOM   3863  CE1 HIS A 552      38.666 -10.032  -7.414  1.00  0.00           C  
ATOM   3864  NE2 HIS A 552      37.597  -9.294  -7.649  1.00  0.00           N  
ATOM   3865  H   HIS A 552      39.694  -6.923  -2.315  1.00  0.00           H  
ATOM   3866  HA  HIS A 552      40.429  -7.064  -5.087  1.00  0.00           H  
ATOM   3867 1HB  HIS A 552      39.162  -8.816  -3.737  1.00  0.00           H  
ATOM   3868 2HB  HIS A 552      37.737  -7.798  -3.894  1.00  0.00           H  
ATOM   3869  HD2 HIS A 552      36.599  -7.708  -6.491  1.00  0.00           H  
ATOM   3870  HE1 HIS A 552      39.069 -10.800  -8.074  1.00  0.00           H  
ATOM   3871  HE2 HIS A 552      37.013  -9.344  -8.473  1.00  0.00           H  
ATOM   3872  N   ALA A 553      37.994  -4.994  -4.322  1.00  0.00           N  
ATOM   3873  CA  ALA A 553      37.204  -3.877  -4.829  1.00  0.00           C  
ATOM   3874  C   ALA A 553      38.096  -2.731  -5.282  1.00  0.00           C  
ATOM   3875  O   ALA A 553      37.845  -2.106  -6.312  1.00  0.00           O  
ATOM   3876  CB  ALA A 553      36.224  -3.398  -3.767  1.00  0.00           C  
ATOM   3877  H   ALA A 553      37.916  -5.251  -3.348  1.00  0.00           H  
ATOM   3878  HA  ALA A 553      36.642  -4.226  -5.696  1.00  0.00           H  
ATOM   3879 1HB  ALA A 553      35.642  -2.564  -4.160  1.00  0.00           H  
ATOM   3880 2HB  ALA A 553      35.553  -4.213  -3.495  1.00  0.00           H  
ATOM   3881 3HB  ALA A 553      36.775  -3.071  -2.886  1.00  0.00           H  
ATOM   3882  N   LEU A 554      39.141  -2.459  -4.505  1.00  0.00           N  
ATOM   3883  CA  LEU A 554      40.074  -1.385  -4.825  1.00  0.00           C  
ATOM   3884  C   LEU A 554      40.825  -1.674  -6.118  1.00  0.00           C  
ATOM   3885  O   LEU A 554      41.035  -0.780  -6.938  1.00  0.00           O  
ATOM   3886  CB  LEU A 554      41.074  -1.193  -3.677  1.00  0.00           C  
ATOM   3887  CG  LEU A 554      40.487  -0.647  -2.369  1.00  0.00           C  
ATOM   3888  CD1 LEU A 554      41.516  -0.785  -1.254  1.00  0.00           C  
ATOM   3889  CD2 LEU A 554      40.084   0.808  -2.562  1.00  0.00           C  
ATOM   3890  H   LEU A 554      39.292  -3.010  -3.673  1.00  0.00           H  
ATOM   3891  HA  LEU A 554      39.508  -0.463  -4.955  1.00  0.00           H  
ATOM   3892 1HB  LEU A 554      41.537  -2.154  -3.456  1.00  0.00           H  
ATOM   3893 2HB  LEU A 554      41.851  -0.505  -4.005  1.00  0.00           H  
ATOM   3894  HG  LEU A 554      39.612  -1.232  -2.089  1.00  0.00           H  
ATOM   3895 1HD1 LEU A 554      41.099  -0.397  -0.325  1.00  0.00           H  
ATOM   3896 2HD1 LEU A 554      41.772  -1.836  -1.124  1.00  0.00           H  
ATOM   3897 3HD1 LEU A 554      42.411  -0.222  -1.513  1.00  0.00           H  
ATOM   3898 1HD2 LEU A 554      39.666   1.196  -1.633  1.00  0.00           H  
ATOM   3899 2HD2 LEU A 554      40.959   1.395  -2.841  1.00  0.00           H  
ATOM   3900 3HD2 LEU A 554      39.335   0.875  -3.352  1.00  0.00           H  
ATOM   3901  N   GLU A 555      41.228  -2.929  -6.293  1.00  0.00           N  
ATOM   3902  CA  GLU A 555      41.958  -3.339  -7.487  1.00  0.00           C  
ATOM   3903  C   GLU A 555      41.094  -3.205  -8.734  1.00  0.00           C  
ATOM   3904  O   GLU A 555      41.566  -2.771  -9.785  1.00  0.00           O  
ATOM   3905  CB  GLU A 555      42.445  -4.783  -7.343  1.00  0.00           C  
ATOM   3906  CG  GLU A 555      43.291  -5.279  -8.508  1.00  0.00           C  
ATOM   3907  CD  GLU A 555      44.591  -4.537  -8.644  1.00  0.00           C  
ATOM   3908  OE1 GLU A 555      45.020  -3.944  -7.682  1.00  0.00           O  
ATOM   3909  OE2 GLU A 555      45.158  -4.562  -9.711  1.00  0.00           O1-
ATOM   3910  H   GLU A 555      41.025  -3.616  -5.581  1.00  0.00           H  
ATOM   3911  HA  GLU A 555      42.825  -2.687  -7.603  1.00  0.00           H  
ATOM   3912 1HB  GLU A 555      43.038  -4.878  -6.434  1.00  0.00           H  
ATOM   3913 2HB  GLU A 555      41.587  -5.448  -7.246  1.00  0.00           H  
ATOM   3914 1HG  GLU A 555      43.503  -6.338  -8.364  1.00  0.00           H  
ATOM   3915 2HG  GLU A 555      42.720  -5.173  -9.429  1.00  0.00           H  
ATOM   3916  N   VAL A 556      39.827  -3.582  -8.612  1.00  0.00           N  
ATOM   3917  CA  VAL A 556      38.892  -3.503  -9.731  1.00  0.00           C  
ATOM   3918  C   VAL A 556      38.657  -2.059 -10.151  1.00  0.00           C  
ATOM   3919  O   VAL A 556      38.591  -1.752 -11.341  1.00  0.00           O  
ATOM   3920  CB  VAL A 556      37.547  -4.149  -9.351  1.00  0.00           C  
ATOM   3921  CG1 VAL A 556      36.429  -3.605 -10.228  1.00  0.00           C  
ATOM   3922  CG2 VAL A 556      37.644  -5.661  -9.477  1.00  0.00           C  
ATOM   3923  H   VAL A 556      39.500  -3.932  -7.722  1.00  0.00           H  
ATOM   3924  HA  VAL A 556      39.316  -4.049 -10.574  1.00  0.00           H  
ATOM   3925  HB  VAL A 556      37.304  -3.884  -8.321  1.00  0.00           H  
ATOM   3926 1HG1 VAL A 556      35.484  -4.073  -9.946  1.00  0.00           H  
ATOM   3927 2HG1 VAL A 556      36.353  -2.527 -10.094  1.00  0.00           H  
ATOM   3928 3HG1 VAL A 556      36.645  -3.828 -11.273  1.00  0.00           H  
ATOM   3929 1HG2 VAL A 556      36.689  -6.112  -9.206  1.00  0.00           H  
ATOM   3930 2HG2 VAL A 556      37.892  -5.925 -10.505  1.00  0.00           H  
ATOM   3931 3HG2 VAL A 556      38.422  -6.033  -8.809  1.00  0.00           H  
ATOM   3932  N   LEU A 557      38.533  -1.175  -9.166  1.00  0.00           N  
ATOM   3933  CA  LEU A 557      38.303   0.241  -9.432  1.00  0.00           C  
ATOM   3934  C   LEU A 557      39.495   0.866 -10.148  1.00  0.00           C  
ATOM   3935  O   LEU A 557      39.329   1.669 -11.066  1.00  0.00           O  
ATOM   3936  CB  LEU A 557      38.035   0.989  -8.120  1.00  0.00           C  
ATOM   3937  CG  LEU A 557      36.559   1.204  -7.765  1.00  0.00           C  
ATOM   3938  CD1 LEU A 557      35.857  -0.145  -7.674  1.00  0.00           C  
ATOM   3939  CD2 LEU A 557      36.456   1.963  -6.452  1.00  0.00           C  
ATOM   3940  H   LEU A 557      38.599  -1.492  -8.210  1.00  0.00           H  
ATOM   3941  HA  LEU A 557      37.429   0.335 -10.074  1.00  0.00           H  
ATOM   3942 1HB  LEU A 557      38.494   0.434  -7.303  1.00  0.00           H  
ATOM   3943 2HB  LEU A 557      38.509   1.970  -8.176  1.00  0.00           H  
ATOM   3944  HG  LEU A 557      36.074   1.778  -8.556  1.00  0.00           H  
ATOM   3945 1HD1 LEU A 557      34.807   0.007  -7.423  1.00  0.00           H  
ATOM   3946 2HD1 LEU A 557      35.929  -0.658  -8.633  1.00  0.00           H  
ATOM   3947 3HD1 LEU A 557      36.331  -0.750  -6.902  1.00  0.00           H  
ATOM   3948 1HD2 LEU A 557      35.406   2.117  -6.201  1.00  0.00           H  
ATOM   3949 2HD2 LEU A 557      36.938   1.389  -5.661  1.00  0.00           H  
ATOM   3950 3HD2 LEU A 557      36.950   2.930  -6.551  1.00  0.00           H  
ATOM   3951  N   LYS A 558      40.698   0.494  -9.720  1.00  0.00           N  
ATOM   3952  CA  LYS A 558      41.918   1.019 -10.320  1.00  0.00           C  
ATOM   3953  C   LYS A 558      42.051   0.581 -11.772  1.00  0.00           C  
ATOM   3954  O   LYS A 558      42.454   1.363 -12.632  1.00  0.00           O  
ATOM   3955  CB  LYS A 558      43.143   0.571  -9.521  1.00  0.00           C  
ATOM   3956  CG  LYS A 558      44.475   0.834 -10.212  1.00  0.00           C  
ATOM   3957  CD  LYS A 558      45.646   0.519  -9.292  1.00  0.00           C  
ATOM   3958  CE  LYS A 558      45.805  -0.981  -9.092  1.00  0.00           C  
ATOM   3959  NZ  LYS A 558      46.278  -1.660 -10.329  1.00  0.00           N1+
ATOM   3960  H   LYS A 558      40.768  -0.170  -8.962  1.00  0.00           H  
ATOM   3961  HA  LYS A 558      41.871   2.109 -10.303  1.00  0.00           H  
ATOM   3962 1HB  LYS A 558      43.158   1.084  -8.559  1.00  0.00           H  
ATOM   3963 2HB  LYS A 558      43.076  -0.499  -9.320  1.00  0.00           H  
ATOM   3964 1HG  LYS A 558      44.549   0.215 -11.106  1.00  0.00           H  
ATOM   3965 2HG  LYS A 558      44.530   1.881 -10.510  1.00  0.00           H  
ATOM   3966 1HD  LYS A 558      46.565   0.920  -9.722  1.00  0.00           H  
ATOM   3967 2HD  LYS A 558      45.484   0.989  -8.322  1.00  0.00           H  
ATOM   3968 1HE  LYS A 558      46.522  -1.168  -8.294  1.00  0.00           H  
ATOM   3969 2HE  LYS A 558      44.849  -1.413  -8.800  1.00  0.00           H  
ATOM   3970 1HZ  LYS A 558      46.371  -2.651 -10.156  1.00  0.00           H  
ATOM   3971 2HZ  LYS A 558      45.610  -1.511 -11.073  1.00  0.00           H  
ATOM   3972 3HZ  LYS A 558      47.174  -1.282 -10.600  1.00  0.00           H  
ATOM   3973  N   GLU A 559      41.710  -0.676 -12.038  1.00  0.00           N  
ATOM   3974  CA  GLU A 559      41.792  -1.218 -13.389  1.00  0.00           C  
ATOM   3975  C   GLU A 559      40.817  -0.518 -14.327  1.00  0.00           C  
ATOM   3976  O   GLU A 559      41.147  -0.225 -15.476  1.00  0.00           O  
ATOM   3977  CB  GLU A 559      41.510  -2.723 -13.377  1.00  0.00           C  
ATOM   3978  CG  GLU A 559      41.678  -3.405 -14.727  1.00  0.00           C  
ATOM   3979  CD  GLU A 559      41.652  -4.905 -14.631  1.00  0.00           C  
ATOM   3980  OE1 GLU A 559      41.605  -5.411 -13.536  1.00  0.00           O  
ATOM   3981  OE2 GLU A 559      41.679  -5.547 -15.655  1.00  0.00           O1-
ATOM   3982  H   GLU A 559      41.387  -1.269 -11.289  1.00  0.00           H  
ATOM   3983  HA  GLU A 559      42.802  -1.055 -13.767  1.00  0.00           H  
ATOM   3984 1HB  GLU A 559      42.179  -3.213 -12.669  1.00  0.00           H  
ATOM   3985 2HB  GLU A 559      40.489  -2.899 -13.037  1.00  0.00           H  
ATOM   3986 1HG  GLU A 559      40.875  -3.082 -15.388  1.00  0.00           H  
ATOM   3987 2HG  GLU A 559      42.623  -3.090 -15.167  1.00  0.00           H  
ATOM   3988  N   VAL A 560      39.614  -0.252 -13.828  1.00  0.00           N  
ATOM   3989  CA  VAL A 560      38.587   0.416 -14.619  1.00  0.00           C  
ATOM   3990  C   VAL A 560      39.004   1.838 -14.973  1.00  0.00           C  
ATOM   3991  O   VAL A 560      38.789   2.298 -16.094  1.00  0.00           O  
ATOM   3992  CB  VAL A 560      37.255   0.452 -13.847  1.00  0.00           C  
ATOM   3993  CG1 VAL A 560      36.186   1.166 -14.661  1.00  0.00           C  
ATOM   3994  CG2 VAL A 560      36.816  -0.964 -13.505  1.00  0.00           C  
ATOM   3995  H   VAL A 560      39.406  -0.519 -12.876  1.00  0.00           H  
ATOM   3996  HA  VAL A 560      38.442  -0.146 -15.543  1.00  0.00           H  
ATOM   3997  HB  VAL A 560      37.393   1.021 -12.928  1.00  0.00           H  
ATOM   3998 1HG1 VAL A 560      35.251   1.182 -14.100  1.00  0.00           H  
ATOM   3999 2HG1 VAL A 560      36.505   2.188 -14.863  1.00  0.00           H  
ATOM   4000 3HG1 VAL A 560      36.034   0.640 -15.603  1.00  0.00           H  
ATOM   4001 1HG2 VAL A 560      35.874  -0.932 -12.959  1.00  0.00           H  
ATOM   4002 2HG2 VAL A 560      36.684  -1.535 -14.424  1.00  0.00           H  
ATOM   4003 3HG2 VAL A 560      37.577  -1.442 -12.888  1.00  0.00           H  
ATOM   4004  N   ALA A 561      39.602   2.531 -14.011  1.00  0.00           N  
ATOM   4005  CA  ALA A 561      40.050   3.904 -14.219  1.00  0.00           C  
ATOM   4006  C   ALA A 561      41.157   3.968 -15.264  1.00  0.00           C  
ATOM   4007  O   ALA A 561      41.177   4.865 -16.106  1.00  0.00           O  
ATOM   4008  CB  ALA A 561      40.527   4.511 -12.907  1.00  0.00           C  
ATOM   4009  H   ALA A 561      39.751   2.096 -13.112  1.00  0.00           H  
ATOM   4010  HA  ALA A 561      39.206   4.484 -14.590  1.00  0.00           H  
ATOM   4011 1HB  ALA A 561      40.859   5.535 -13.080  1.00  0.00           H  
ATOM   4012 2HB  ALA A 561      39.707   4.512 -12.189  1.00  0.00           H  
ATOM   4013 3HB  ALA A 561      41.354   3.923 -12.514  1.00  0.00           H  
ATOM   4014  N   LYS A 562      42.076   3.012 -15.207  1.00  0.00           N  
ATOM   4015  CA  LYS A 562      43.187   2.958 -16.150  1.00  0.00           C  
ATOM   4016  C   LYS A 562      42.693   2.712 -17.569  1.00  0.00           C  
ATOM   4017  O   LYS A 562      43.313   3.152 -18.538  1.00  0.00           O  
ATOM   4018  CB  LYS A 562      44.183   1.870 -15.743  1.00  0.00           C  
ATOM   4019  CG  LYS A 562      45.019   2.208 -14.518  1.00  0.00           C  
ATOM   4020  CD  LYS A 562      45.895   1.035 -14.104  1.00  0.00           C  
ATOM   4021  CE  LYS A 562      47.035   0.820 -15.089  1.00  0.00           C  
ATOM   4022  NZ  LYS A 562      47.944  -0.276 -14.657  1.00  0.00           N1+
ATOM   4023  H   LYS A 562      42.004   2.303 -14.491  1.00  0.00           H  
ATOM   4024  HA  LYS A 562      43.699   3.921 -16.136  1.00  0.00           H  
ATOM   4025 1HB  LYS A 562      43.645   0.944 -15.536  1.00  0.00           H  
ATOM   4026 2HB  LYS A 562      44.865   1.673 -16.571  1.00  0.00           H  
ATOM   4027 1HG  LYS A 562      45.656   3.067 -14.736  1.00  0.00           H  
ATOM   4028 2HG  LYS A 562      44.362   2.470 -13.688  1.00  0.00           H  
ATOM   4029 1HD  LYS A 562      46.311   1.222 -13.113  1.00  0.00           H  
ATOM   4030 2HD  LYS A 562      45.290   0.128 -14.059  1.00  0.00           H  
ATOM   4031 1HE  LYS A 562      46.627   0.574 -16.068  1.00  0.00           H  
ATOM   4032 2HE  LYS A 562      47.614   1.739 -15.182  1.00  0.00           H  
ATOM   4033 1HZ  LYS A 562      48.685  -0.386 -15.335  1.00  0.00           H  
ATOM   4034 2HZ  LYS A 562      48.343  -0.049 -13.757  1.00  0.00           H  
ATOM   4035 3HZ  LYS A 562      47.421  -1.139 -14.586  1.00  0.00           H  
ATOM   4036  N   GLU A 563      41.571   2.007 -17.694  1.00  0.00           N  
ATOM   4037  CA  GLU A 563      41.105   1.560 -19.014  1.00  0.00           C  
ATOM   4038  C   GLU A 563      39.978   2.395 -19.553  1.00  0.00           C  
ATOM   4039  O   GLU A 563      39.448   2.119 -20.629  1.00  0.00           O  
ATOM   4040  CB  GLU A 563      40.656   0.099 -18.953  1.00  0.00           C  
ATOM   4041  CG  GLU A 563      41.768  -0.888 -18.628  1.00  0.00           C  
ATOM   4042  CD  GLU A 563      42.827  -0.948 -19.693  1.00  0.00           C  
ATOM   4043  OE1 GLU A 563      42.488  -0.854 -20.848  1.00  0.00           O  
ATOM   4044  OE2 GLU A 563      43.979  -1.087 -19.351  1.00  0.00           O1-
ATOM   4045  H   GLU A 563      41.028   1.772 -16.875  1.00  0.00           H  
ATOM   4046  HA  GLU A 563      41.933   1.642 -19.718  1.00  0.00           H  
ATOM   4047 1HB  GLU A 563      39.879  -0.012 -18.196  1.00  0.00           H  
ATOM   4048 2HB  GLU A 563      40.223  -0.189 -19.911  1.00  0.00           H  
ATOM   4049 1HG  GLU A 563      42.233  -0.597 -17.686  1.00  0.00           H  
ATOM   4050 2HG  GLU A 563      41.335  -1.878 -18.497  1.00  0.00           H  
ATOM   4051  N   LEU A 564      39.611   3.411 -18.808  1.00  0.00           N  
ATOM   4052  CA  LEU A 564      38.414   4.158 -19.101  1.00  0.00           C  
ATOM   4053  C   LEU A 564      38.750   5.637 -19.151  1.00  0.00           C  
ATOM   4054  O   LEU A 564      38.351   6.344 -20.076  1.00  0.00           O  
ATOM   4055  CB  LEU A 564      37.338   3.890 -18.041  1.00  0.00           C  
ATOM   4056  CG  LEU A 564      36.340   2.772 -18.374  1.00  0.00           C  
ATOM   4057  CD1 LEU A 564      37.002   1.418 -18.158  1.00  0.00           C  
ATOM   4058  CD2 LEU A 564      35.102   2.921 -17.503  1.00  0.00           C  
ATOM   4059  H   LEU A 564      40.176   3.678 -18.016  1.00  0.00           H  
ATOM   4060  HA  LEU A 564      38.036   3.839 -20.072  1.00  0.00           H  
ATOM   4061 1HB  LEU A 564      37.829   3.626 -17.106  1.00  0.00           H  
ATOM   4062 2HB  LEU A 564      36.768   4.805 -17.884  1.00  0.00           H  
ATOM   4063  HG  LEU A 564      36.055   2.840 -19.425  1.00  0.00           H  
ATOM   4064 1HD1 LEU A 564      36.294   0.625 -18.396  1.00  0.00           H  
ATOM   4065 2HD1 LEU A 564      37.873   1.332 -18.808  1.00  0.00           H  
ATOM   4066 3HD1 LEU A 564      37.313   1.327 -17.119  1.00  0.00           H  
ATOM   4067 1HD2 LEU A 564      34.392   2.127 -17.740  1.00  0.00           H  
ATOM   4068 2HD2 LEU A 564      35.386   2.852 -16.453  1.00  0.00           H  
ATOM   4069 3HD2 LEU A 564      34.639   3.889 -17.691  1.00  0.00           H  
ATOM   4070  N   ALA A 565      39.488   6.097 -18.146  1.00  0.00           N  
ATOM   4071  CA  ALA A 565      39.715   7.519 -17.959  1.00  0.00           C  
ATOM   4072  C   ALA A 565      40.414   8.132 -19.165  1.00  0.00           C  
ATOM   4073  O   ALA A 565      41.430   7.618 -19.633  1.00  0.00           O  
ATOM   4074  CB  ALA A 565      40.525   7.761 -16.695  1.00  0.00           C  
ATOM   4075  H   ALA A 565      39.903   5.443 -17.497  1.00  0.00           H  
ATOM   4076  HA  ALA A 565      38.744   8.005 -17.855  1.00  0.00           H  
ATOM   4077 1HB  ALA A 565      40.684   8.831 -16.564  1.00  0.00           H  
ATOM   4078 2HB  ALA A 565      39.985   7.367 -15.835  1.00  0.00           H  
ATOM   4079 3HB  ALA A 565      41.488   7.259 -16.779  1.00  0.00           H  
ATOM   4080  N   ASP A 566      39.862   9.232 -19.660  1.00  0.00           N  
ATOM   4081  CA  ASP A 566      40.303   9.822 -20.916  1.00  0.00           C  
ATOM   4082  C   ASP A 566      40.416  11.338 -20.800  1.00  0.00           C  
ATOM   4083  O   ASP A 566      40.555  12.039 -21.802  1.00  0.00           O  
ATOM   4084  CB  ASP A 566      39.338   9.460 -22.048  1.00  0.00           C  
ATOM   4085  CG  ASP A 566      37.898   9.856 -21.748  1.00  0.00           C  
ATOM   4086  OD1 ASP A 566      37.646  10.329 -20.666  1.00  0.00           O  
ATOM   4087  OD2 ASP A 566      37.065   9.682 -22.605  1.00  0.00           O1-
ATOM   4088  H   ASP A 566      39.111   9.671 -19.146  1.00  0.00           H  
ATOM   4089  HA  ASP A 566      41.289   9.423 -21.159  1.00  0.00           H  
ATOM   4090 1HB  ASP A 566      39.652   9.956 -22.967  1.00  0.00           H  
ATOM   4091 2HB  ASP A 566      39.374   8.385 -22.228  1.00  0.00           H  
ATOM   4092  N   SER A 567      40.355  11.843 -19.568  1.00  0.00           N  
ATOM   4093  CA  SER A 567      40.376  13.283 -19.332  1.00  0.00           C  
ATOM   4094  C   SER A 567      40.679  13.629 -17.875  1.00  0.00           C  
ATOM   4095  O   SER A 567      40.637  12.763 -17.000  1.00  0.00           O  
ATOM   4096  CB  SER A 567      39.045  13.888 -19.733  1.00  0.00           C  
ATOM   4097  OG  SER A 567      38.033  13.509 -18.842  1.00  0.00           O  
ATOM   4098  H   SER A 567      40.292  11.215 -18.779  1.00  0.00           H  
ATOM   4099  HA  SER A 567      41.162  13.723 -19.948  1.00  0.00           H  
ATOM   4100 1HB  SER A 567      39.130  14.975 -19.750  1.00  0.00           H  
ATOM   4101 2HB  SER A 567      38.786  13.564 -20.740  1.00  0.00           H  
ATOM   4102  HG  SER A 567      37.227  13.920 -19.165  1.00  0.00           H  
ATOM   4103  N   PRO A 568      40.997  14.949 -17.601  1.00  0.00           N  
ATOM   4104  CA  PRO A 568      41.172  15.333 -16.201  1.00  0.00           C  
ATOM   4105  C   PRO A 568      39.909  14.996 -15.441  1.00  0.00           C  
ATOM   4106  O   PRO A 568      39.961  14.395 -14.367  1.00  0.00           O  
ATOM   4107  CB  PRO A 568      41.415  16.845 -16.264  1.00  0.00           C  
ATOM   4108  CG  PRO A 568      41.988  17.066 -17.621  1.00  0.00           C  
ATOM   4109  CD  PRO A 568      41.224  16.123 -18.510  1.00  0.00           C  
ATOM   4110  HA  PRO A 568      42.047  14.811 -15.788  1.00  0.00           H  
ATOM   4111 1HB  PRO A 568      40.469  17.384 -16.106  1.00  0.00           H  
ATOM   4112 2HB  PRO A 568      42.096  17.149 -15.457  1.00  0.00           H  
ATOM   4113 1HG  PRO A 568      41.868  18.118 -17.917  1.00  0.00           H  
ATOM   4114 2HG  PRO A 568      43.069  16.859 -17.615  1.00  0.00           H  
ATOM   4115 1HD  PRO A 568      40.280  16.594 -18.821  1.00  0.00           H  
ATOM   4116 2HD  PRO A 568      41.836  15.866 -19.387  1.00  0.00           H  
ATOM   4117  N   GLU A 569      38.775  15.383 -15.997  1.00  0.00           N  
ATOM   4118  CA  GLU A 569      37.504  15.217 -15.302  1.00  0.00           C  
ATOM   4119  C   GLU A 569      37.253  13.756 -14.950  1.00  0.00           C  
ATOM   4120  O   GLU A 569      36.880  13.434 -13.822  1.00  0.00           O  
ATOM   4121  CB  GLU A 569      36.354  15.749 -16.160  1.00  0.00           C  
ATOM   4122  CG  GLU A 569      36.373  17.256 -16.373  1.00  0.00           C  
ATOM   4123  CD  GLU A 569      37.304  17.680 -17.474  1.00  0.00           C  
ATOM   4124  OE1 GLU A 569      37.910  16.826 -18.076  1.00  0.00           O  
ATOM   4125  OE2 GLU A 569      37.411  18.859 -17.713  1.00  0.00           O1-
ATOM   4126  H   GLU A 569      38.782  15.800 -16.918  1.00  0.00           H  
ATOM   4127  HA  GLU A 569      37.541  15.788 -14.374  1.00  0.00           H  
ATOM   4128 1HB  GLU A 569      36.381  15.273 -17.140  1.00  0.00           H  
ATOM   4129 2HB  GLU A 569      35.402  15.489 -15.695  1.00  0.00           H  
ATOM   4130 1HG  GLU A 569      35.365  17.591 -16.616  1.00  0.00           H  
ATOM   4131 2HG  GLU A 569      36.673  17.740 -15.444  1.00  0.00           H  
ATOM   4132  N   SER A 570      37.462  12.875 -15.923  1.00  0.00           N  
ATOM   4133  CA  SER A 570      37.260  11.446 -15.716  1.00  0.00           C  
ATOM   4134  C   SER A 570      38.244  10.893 -14.696  1.00  0.00           C  
ATOM   4135  O   SER A 570      37.881  10.073 -13.851  1.00  0.00           O  
ATOM   4136  CB  SER A 570      37.408  10.703 -17.030  1.00  0.00           C  
ATOM   4137  OG  SER A 570      36.399  11.069 -17.931  1.00  0.00           O  
ATOM   4138  H   SER A 570      37.767  13.203 -16.828  1.00  0.00           H  
ATOM   4139  HA  SER A 570      36.249  11.291 -15.337  1.00  0.00           H  
ATOM   4140 1HB  SER A 570      38.383  10.922 -17.463  1.00  0.00           H  
ATOM   4141 2HB  SER A 570      37.365   9.631 -16.848  1.00  0.00           H  
ATOM   4142  HG  SER A 570      36.722  10.826 -18.802  1.00  0.00           H  
ATOM   4143  N   VAL A 571      39.491  11.342 -14.777  1.00  0.00           N  
ATOM   4144  CA  VAL A 571      40.531  10.891 -13.858  1.00  0.00           C  
ATOM   4145  C   VAL A 571      40.230  11.326 -12.430  1.00  0.00           C  
ATOM   4146  O   VAL A 571      40.431  10.564 -11.484  1.00  0.00           O  
ATOM   4147  CB  VAL A 571      41.901  11.453 -14.284  1.00  0.00           C  
ATOM   4148  CG1 VAL A 571      42.931  11.234 -13.184  1.00  0.00           C  
ATOM   4149  CG2 VAL A 571      42.349  10.797 -15.581  1.00  0.00           C  
ATOM   4150  H   VAL A 571      39.725  12.013 -15.494  1.00  0.00           H  
ATOM   4151  HA  VAL A 571      40.573   9.802 -13.890  1.00  0.00           H  
ATOM   4152  HB  VAL A 571      41.812  12.529 -14.432  1.00  0.00           H  
ATOM   4153 1HG1 VAL A 571      43.893  11.637 -13.503  1.00  0.00           H  
ATOM   4154 2HG1 VAL A 571      42.606  11.742 -12.276  1.00  0.00           H  
ATOM   4155 3HG1 VAL A 571      43.032  10.167 -12.989  1.00  0.00           H  
ATOM   4156 1HG2 VAL A 571      43.317  11.199 -15.876  1.00  0.00           H  
ATOM   4157 2HG2 VAL A 571      42.431   9.720 -15.434  1.00  0.00           H  
ATOM   4158 3HG2 VAL A 571      41.617  11.001 -16.363  1.00  0.00           H  
ATOM   4159  N   ARG A 572      39.747  12.554 -12.277  1.00  0.00           N  
ATOM   4160  CA  ARG A 572      39.417  13.089 -10.962  1.00  0.00           C  
ATOM   4161  C   ARG A 572      38.269  12.319 -10.327  1.00  0.00           C  
ATOM   4162  O   ARG A 572      38.287  12.035  -9.130  1.00  0.00           O  
ATOM   4163  CB  ARG A 572      39.043  14.561 -11.060  1.00  0.00           C  
ATOM   4164  CG  ARG A 572      38.776  15.243  -9.727  1.00  0.00           C  
ATOM   4165  CD  ARG A 572      38.461  16.685  -9.902  1.00  0.00           C  
ATOM   4166  NE  ARG A 572      38.205  17.341  -8.630  1.00  0.00           N  
ATOM   4167  CZ  ARG A 572      37.013  17.352  -8.000  1.00  0.00           C  
ATOM   4168  NH1 ARG A 572      35.982  16.740  -8.537  1.00  0.00           N1+
ATOM   4169  NH2 ARG A 572      36.882  17.978  -6.845  1.00  0.00           N  
ATOM   4170  H   ARG A 572      39.605  13.133 -13.094  1.00  0.00           H  
ATOM   4171  HA  ARG A 572      40.295  12.996 -10.321  1.00  0.00           H  
ATOM   4172 1HB  ARG A 572      39.844  15.107 -11.555  1.00  0.00           H  
ATOM   4173 2HB  ARG A 572      38.147  14.669 -11.671  1.00  0.00           H  
ATOM   4174 1HG  ARG A 572      37.928  14.764  -9.238  1.00  0.00           H  
ATOM   4175 2HG  ARG A 572      39.658  15.159  -9.092  1.00  0.00           H  
ATOM   4176 1HD  ARG A 572      39.302  17.185 -10.381  1.00  0.00           H  
ATOM   4177 2HD  ARG A 572      37.574  16.790 -10.524  1.00  0.00           H  
ATOM   4178  HE  ARG A 572      38.975  17.822  -8.186  1.00  0.00           H  
ATOM   4179 1HH1 ARG A 572      36.082  16.260  -9.421  1.00  0.00           H  
ATOM   4180 2HH1 ARG A 572      35.088  16.748  -8.066  1.00  0.00           H  
ATOM   4181 1HH2 ARG A 572      37.676  18.449  -6.432  1.00  0.00           H  
ATOM   4182 2HH2 ARG A 572      35.990  17.988  -6.373  1.00  0.00           H  
ATOM   4183  N   GLU A 573      37.270  11.982 -11.134  1.00  0.00           N  
ATOM   4184  CA  GLU A 573      36.110  11.242 -10.652  1.00  0.00           C  
ATOM   4185  C   GLU A 573      36.501   9.846 -10.185  1.00  0.00           C  
ATOM   4186  O   GLU A 573      36.010   9.362  -9.164  1.00  0.00           O  
ATOM   4187  CB  GLU A 573      35.047  11.143 -11.748  1.00  0.00           C  
ATOM   4188  CG  GLU A 573      33.721  10.556 -11.287  1.00  0.00           C  
ATOM   4189  CD  GLU A 573      33.013  11.425 -10.285  1.00  0.00           C  
ATOM   4190  OE1 GLU A 573      33.324  12.590 -10.213  1.00  0.00           O  
ATOM   4191  OE2 GLU A 573      32.162  10.923  -9.590  1.00  0.00           O1-
ATOM   4192  H   GLU A 573      37.315  12.245 -12.108  1.00  0.00           H  
ATOM   4193  HA  GLU A 573      35.687  11.778  -9.802  1.00  0.00           H  
ATOM   4194 1HB  GLU A 573      34.850  12.135 -12.155  1.00  0.00           H  
ATOM   4195 2HB  GLU A 573      35.422  10.525 -12.564  1.00  0.00           H  
ATOM   4196 1HG  GLU A 573      33.074  10.421 -12.154  1.00  0.00           H  
ATOM   4197 2HG  GLU A 573      33.903   9.577 -10.848  1.00  0.00           H  
ATOM   4198  N   ALA A 574      37.386   9.203 -10.937  1.00  0.00           N  
ATOM   4199  CA  ALA A 574      37.846   7.859 -10.602  1.00  0.00           C  
ATOM   4200  C   ALA A 574      38.621   7.857  -9.290  1.00  0.00           C  
ATOM   4201  O   ALA A 574      38.464   6.955  -8.467  1.00  0.00           O  
ATOM   4202  CB  ALA A 574      38.704   7.295 -11.724  1.00  0.00           C  
ATOM   4203  H   ALA A 574      37.752   9.656 -11.762  1.00  0.00           H  
ATOM   4204  HA  ALA A 574      36.969   7.223 -10.474  1.00  0.00           H  
ATOM   4205 1HB  ALA A 574      39.040   6.293 -11.457  1.00  0.00           H  
ATOM   4206 2HB  ALA A 574      38.119   7.249 -12.642  1.00  0.00           H  
ATOM   4207 3HB  ALA A 574      39.569   7.938 -11.879  1.00  0.00           H  
ATOM   4208  N   VAL A 575      39.457   8.869  -9.100  1.00  0.00           N  
ATOM   4209  CA  VAL A 575      40.261   8.986  -7.887  1.00  0.00           C  
ATOM   4210  C   VAL A 575      39.379   9.188  -6.662  1.00  0.00           C  
ATOM   4211  O   VAL A 575      39.628   8.610  -5.603  1.00  0.00           O  
ATOM   4212  CB  VAL A 575      41.244  10.165  -8.009  1.00  0.00           C  
ATOM   4213  CG1 VAL A 575      41.959  10.400  -6.685  1.00  0.00           C  
ATOM   4214  CG2 VAL A 575      42.244   9.893  -9.121  1.00  0.00           C  
ATOM   4215  H   VAL A 575      39.540   9.578  -9.815  1.00  0.00           H  
ATOM   4216  HA  VAL A 575      40.831   8.065  -7.760  1.00  0.00           H  
ATOM   4217  HB  VAL A 575      40.683  11.071  -8.236  1.00  0.00           H  
ATOM   4218 1HG1 VAL A 575      42.649  11.237  -6.789  1.00  0.00           H  
ATOM   4219 2HG1 VAL A 575      41.226  10.629  -5.912  1.00  0.00           H  
ATOM   4220 3HG1 VAL A 575      42.514   9.505  -6.408  1.00  0.00           H  
ATOM   4221 1HG2 VAL A 575      42.937  10.731  -9.201  1.00  0.00           H  
ATOM   4222 2HG2 VAL A 575      42.801   8.982  -8.895  1.00  0.00           H  
ATOM   4223 3HG2 VAL A 575      41.714   9.769 -10.065  1.00  0.00           H  
ATOM   4224  N   ARG A 576      38.346  10.010  -6.810  1.00  0.00           N  
ATOM   4225  CA  ARG A 576      37.425  10.287  -5.714  1.00  0.00           C  
ATOM   4226  C   ARG A 576      36.660   9.037  -5.307  1.00  0.00           C  
ATOM   4227  O   ARG A 576      36.457   8.782  -4.120  1.00  0.00           O  
ATOM   4228  CB  ARG A 576      36.438  11.376  -6.108  1.00  0.00           C  
ATOM   4229  CG  ARG A 576      35.615  11.938  -4.960  1.00  0.00           C  
ATOM   4230  CD  ARG A 576      34.672  12.988  -5.423  1.00  0.00           C  
ATOM   4231  NE  ARG A 576      33.652  12.448  -6.309  1.00  0.00           N  
ATOM   4232  CZ  ARG A 576      32.534  11.819  -5.898  1.00  0.00           C  
ATOM   4233  NH1 ARG A 576      32.307  11.657  -4.613  1.00  0.00           N1+
ATOM   4234  NH2 ARG A 576      31.667  11.364  -6.785  1.00  0.00           N  
ATOM   4235  H   ARG A 576      38.194  10.454  -7.704  1.00  0.00           H  
ATOM   4236  HA  ARG A 576      38.003  10.635  -4.857  1.00  0.00           H  
ATOM   4237 1HB  ARG A 576      36.975  12.206  -6.564  1.00  0.00           H  
ATOM   4238 2HB  ARG A 576      35.744  10.987  -6.852  1.00  0.00           H  
ATOM   4239 1HG  ARG A 576      35.036  11.135  -4.501  1.00  0.00           H  
ATOM   4240 2HG  ARG A 576      36.279  12.377  -4.215  1.00  0.00           H  
ATOM   4241 1HD  ARG A 576      34.173  13.434  -4.562  1.00  0.00           H  
ATOM   4242 2HD  ARG A 576      35.220  13.757  -5.963  1.00  0.00           H  
ATOM   4243  HE  ARG A 576      33.792  12.554  -7.305  1.00  0.00           H  
ATOM   4244 1HH1 ARG A 576      32.970  12.005  -3.934  1.00  0.00           H  
ATOM   4245 2HH1 ARG A 576      31.469  11.185  -4.304  1.00  0.00           H  
ATOM   4246 1HH2 ARG A 576      31.843  11.489  -7.772  1.00  0.00           H  
ATOM   4247 2HH2 ARG A 576      30.830  10.892  -6.476  1.00  0.00           H  
ATOM   4248  N   LEU A 577      36.237   8.259  -6.297  1.00  0.00           N  
ATOM   4249  CA  LEU A 577      35.492   7.031  -6.042  1.00  0.00           C  
ATOM   4250  C   LEU A 577      36.347   6.009  -5.302  1.00  0.00           C  
ATOM   4251  O   LEU A 577      35.872   5.330  -4.392  1.00  0.00           O  
ATOM   4252  CB  LEU A 577      34.995   6.430  -7.362  1.00  0.00           C  
ATOM   4253  CG  LEU A 577      33.791   7.134  -8.003  1.00  0.00           C  
ATOM   4254  CD1 LEU A 577      33.705   6.755  -9.476  1.00  0.00           C  
ATOM   4255  CD2 LEU A 577      32.521   6.743  -7.263  1.00  0.00           C  
ATOM   4256  H   LEU A 577      36.435   8.524  -7.250  1.00  0.00           H  
ATOM   4257  HA  LEU A 577      34.631   7.272  -5.420  1.00  0.00           H  
ATOM   4258 1HB  LEU A 577      35.811   6.449  -8.082  1.00  0.00           H  
ATOM   4259 2HB  LEU A 577      34.716   5.391  -7.188  1.00  0.00           H  
ATOM   4260  HG  LEU A 577      33.929   8.215  -7.944  1.00  0.00           H  
ATOM   4261 1HD1 LEU A 577      32.851   7.256  -9.931  1.00  0.00           H  
ATOM   4262 2HD1 LEU A 577      34.620   7.065  -9.984  1.00  0.00           H  
ATOM   4263 3HD1 LEU A 577      33.585   5.677  -9.567  1.00  0.00           H  
ATOM   4264 1HD2 LEU A 577      31.666   7.245  -7.718  1.00  0.00           H  
ATOM   4265 2HD2 LEU A 577      32.382   5.663  -7.323  1.00  0.00           H  
ATOM   4266 3HD2 LEU A 577      32.602   7.041  -6.217  1.00  0.00           H  
ATOM   4267  N   ILE A 578      37.613   5.905  -5.701  1.00  0.00           N  
ATOM   4268  CA  ILE A 578      38.535   4.967  -5.076  1.00  0.00           C  
ATOM   4269  C   ILE A 578      38.789   5.330  -3.617  1.00  0.00           C  
ATOM   4270  O   ILE A 578      38.850   4.457  -2.752  1.00  0.00           O  
ATOM   4271  CB  ILE A 578      39.874   4.926  -5.836  1.00  0.00           C  
ATOM   4272  CG1 ILE A 578      39.673   4.348  -7.240  1.00  0.00           C  
ATOM   4273  CG2 ILE A 578      40.900   4.112  -5.063  1.00  0.00           C  
ATOM   4274  CD1 ILE A 578      40.855   4.553  -8.159  1.00  0.00           C  
ATOM   4275  H   ILE A 578      37.943   6.492  -6.454  1.00  0.00           H  
ATOM   4276  HA  ILE A 578      38.091   3.973  -5.107  1.00  0.00           H  
ATOM   4277  HB  ILE A 578      40.250   5.940  -5.965  1.00  0.00           H  
ATOM   4278 1HG1 ILE A 578      39.478   3.278  -7.168  1.00  0.00           H  
ATOM   4279 2HG1 ILE A 578      38.799   4.808  -7.701  1.00  0.00           H  
ATOM   4280 1HG2 ILE A 578      41.839   4.092  -5.614  1.00  0.00           H  
ATOM   4281 2HG2 ILE A 578      41.062   4.565  -4.087  1.00  0.00           H  
ATOM   4282 3HG2 ILE A 578      40.534   3.093  -4.935  1.00  0.00           H  
ATOM   4283 1HD1 ILE A 578      40.637   4.117  -9.135  1.00  0.00           H  
ATOM   4284 2HD1 ILE A 578      41.045   5.621  -8.274  1.00  0.00           H  
ATOM   4285 3HD1 ILE A 578      41.734   4.071  -7.735  1.00  0.00           H  
ATOM   4286  N   SER A 579      38.936   6.626  -3.353  1.00  0.00           N  
ATOM   4287  CA  SER A 579      39.181   7.105  -1.999  1.00  0.00           C  
ATOM   4288  C   SER A 579      37.993   6.821  -1.088  1.00  0.00           C  
ATOM   4289  O   SER A 579      38.164   6.429   0.066  1.00  0.00           O  
ATOM   4290  CB  SER A 579      39.470   8.594  -2.019  1.00  0.00           C  
ATOM   4291  OG  SER A 579      39.591   9.098  -0.717  1.00  0.00           O  
ATOM   4292  H   SER A 579      38.875   7.293  -4.109  1.00  0.00           H  
ATOM   4293  HA  SER A 579      40.051   6.583  -1.600  1.00  0.00           H  
ATOM   4294 1HB  SER A 579      40.390   8.778  -2.571  1.00  0.00           H  
ATOM   4295 2HB  SER A 579      38.666   9.113  -2.539  1.00  0.00           H  
ATOM   4296  HG  SER A 579      40.076   9.924  -0.797  1.00  0.00           H  
ATOM   4297  N   LYS A 580      36.790   7.020  -1.616  1.00  0.00           N  
ATOM   4298  CA  LYS A 580      35.571   6.785  -0.851  1.00  0.00           C  
ATOM   4299  C   LYS A 580      35.419   5.311  -0.493  1.00  0.00           C  
ATOM   4300  O   LYS A 580      35.021   4.971   0.621  1.00  0.00           O  
ATOM   4301  CB  LYS A 580      34.347   7.265  -1.633  1.00  0.00           C  
ATOM   4302  CG  LYS A 580      33.021   7.055  -0.917  1.00  0.00           C  
ATOM   4303  CD  LYS A 580      32.937   7.892   0.350  1.00  0.00           C  
ATOM   4304  CE  LYS A 580      31.519   7.930   0.899  1.00  0.00           C  
ATOM   4305  NZ  LYS A 580      31.052   6.584   1.327  1.00  0.00           N1+
ATOM   4306  H   LYS A 580      36.718   7.344  -2.570  1.00  0.00           H  
ATOM   4307  HA  LYS A 580      35.632   7.350   0.080  1.00  0.00           H  
ATOM   4308 1HB  LYS A 580      34.447   8.330  -1.848  1.00  0.00           H  
ATOM   4309 2HB  LYS A 580      34.298   6.742  -2.588  1.00  0.00           H  
ATOM   4310 1HG  LYS A 580      32.200   7.331  -1.580  1.00  0.00           H  
ATOM   4311 2HG  LYS A 580      32.911   6.002  -0.654  1.00  0.00           H  
ATOM   4312 1HD  LYS A 580      33.600   7.473   1.108  1.00  0.00           H  
ATOM   4313 2HD  LYS A 580      33.260   8.911   0.135  1.00  0.00           H  
ATOM   4314 1HE  LYS A 580      31.477   8.604   1.753  1.00  0.00           H  
ATOM   4315 2HE  LYS A 580      30.842   8.308   0.133  1.00  0.00           H  
ATOM   4316 1HZ  LYS A 580      30.109   6.651   1.683  1.00  0.00           H  
ATOM   4317 2HZ  LYS A 580      31.069   5.954   0.537  1.00  0.00           H  
ATOM   4318 3HZ  LYS A 580      31.660   6.230   2.051  1.00  0.00           H  
ATOM   4319  N   LEU A 581      35.740   4.442  -1.446  1.00  0.00           N  
ATOM   4320  CA  LEU A 581      35.640   3.004  -1.233  1.00  0.00           C  
ATOM   4321  C   LEU A 581      36.618   2.534  -0.163  1.00  0.00           C  
ATOM   4322  O   LEU A 581      36.283   1.696   0.674  1.00  0.00           O  
ATOM   4323  CB  LEU A 581      35.909   2.254  -2.545  1.00  0.00           C  
ATOM   4324  CG  LEU A 581      35.506   0.774  -2.560  1.00  0.00           C  
ATOM   4325  CD1 LEU A 581      36.679  -0.076  -2.091  1.00  0.00           C  
ATOM   4326  CD2 LEU A 581      34.290   0.569  -1.667  1.00  0.00           C  
ATOM   4327  H   LEU A 581      36.061   4.785  -2.340  1.00  0.00           H  
ATOM   4328  HA  LEU A 581      34.629   2.773  -0.898  1.00  0.00           H  
ATOM   4329 1HB  LEU A 581      35.368   2.754  -3.347  1.00  0.00           H  
ATOM   4330 2HB  LEU A 581      36.975   2.310  -2.764  1.00  0.00           H  
ATOM   4331  HG  LEU A 581      35.262   0.475  -3.579  1.00  0.00           H  
ATOM   4332 1HD1 LEU A 581      36.392  -1.129  -2.102  1.00  0.00           H  
ATOM   4333 2HD1 LEU A 581      37.527   0.074  -2.759  1.00  0.00           H  
ATOM   4334 3HD1 LEU A 581      36.957   0.213  -1.079  1.00  0.00           H  
ATOM   4335 1HD2 LEU A 581      34.003  -0.482  -1.678  1.00  0.00           H  
ATOM   4336 2HD2 LEU A 581      34.534   0.868  -0.647  1.00  0.00           H  
ATOM   4337 3HD2 LEU A 581      33.463   1.176  -2.035  1.00  0.00           H  
ATOM   4338  N   THR A 582      37.828   3.081  -0.195  1.00  0.00           N  
ATOM   4339  CA  THR A 582      38.857   2.720   0.773  1.00  0.00           C  
ATOM   4340  C   THR A 582      38.459   3.138   2.183  1.00  0.00           C  
ATOM   4341  O   THR A 582      38.674   2.399   3.144  1.00  0.00           O  
ATOM   4342  CB  THR A 582      40.210   3.360   0.407  1.00  0.00           C  
ATOM   4343  CG2 THR A 582      41.306   2.853   1.332  1.00  0.00           C  
ATOM   4344  OG1 THR A 582      40.544   3.034  -0.948  1.00  0.00           O  
ATOM   4345  H   THR A 582      38.040   3.763  -0.909  1.00  0.00           H  
ATOM   4346  HA  THR A 582      38.976   1.637   0.765  1.00  0.00           H  
ATOM   4347  HB  THR A 582      40.137   4.443   0.499  1.00  0.00           H  
ATOM   4348  HG1 THR A 582      40.053   3.604  -1.545  1.00  0.00           H  
ATOM   4349 1HG2 THR A 582      42.254   3.315   1.058  1.00  0.00           H  
ATOM   4350 2HG2 THR A 582      41.061   3.110   2.362  1.00  0.00           H  
ATOM   4351 3HG2 THR A 582      41.390   1.771   1.237  1.00  0.00           H  
ATOM   4352  N   GLN A 583      37.877   4.328   2.299  1.00  0.00           N  
ATOM   4353  CA  GLN A 583      37.448   4.848   3.591  1.00  0.00           C  
ATOM   4354  C   GLN A 583      36.335   3.994   4.186  1.00  0.00           C  
ATOM   4355  O   GLN A 583      36.322   3.723   5.387  1.00  0.00           O  
ATOM   4356  CB  GLN A 583      36.979   6.299   3.455  1.00  0.00           C  
ATOM   4357  CG  GLN A 583      38.093   7.287   3.157  1.00  0.00           C  
ATOM   4358  CD  GLN A 583      37.576   8.699   2.951  1.00  0.00           C  
ATOM   4359  NE2 GLN A 583      38.482   9.623   2.652  1.00  0.00           N  
ATOM   4360  OE1 GLN A 583      36.373   8.955   3.059  1.00  0.00           O  
ATOM   4361  H   GLN A 583      37.729   4.886   1.470  1.00  0.00           H  
ATOM   4362  HA  GLN A 583      38.298   4.823   4.273  1.00  0.00           H  
ATOM   4363 1HB  GLN A 583      36.244   6.371   2.655  1.00  0.00           H  
ATOM   4364 2HB  GLN A 583      36.491   6.611   4.378  1.00  0.00           H  
ATOM   4365 1HG  GLN A 583      38.790   7.299   3.996  1.00  0.00           H  
ATOM   4366 2HG  GLN A 583      38.609   6.976   2.249  1.00  0.00           H  
ATOM   4367 1HE2 GLN A 583      38.200  10.572   2.505  1.00  0.00           H  
ATOM   4368 2HE2 GLN A 583      39.447   9.371   2.575  1.00  0.00           H  
ATOM   4369  N   GLU A 584      35.403   3.574   3.338  1.00  0.00           N  
ATOM   4370  CA  GLU A 584      34.282   2.749   3.779  1.00  0.00           C  
ATOM   4371  C   GLU A 584      34.760   1.392   4.280  1.00  0.00           C  
ATOM   4372  O   GLU A 584      34.266   0.882   5.284  1.00  0.00           O  
ATOM   4373  CB  GLU A 584      33.279   2.557   2.638  1.00  0.00           C  
ATOM   4374  CG  GLU A 584      32.036   1.766   3.021  1.00  0.00           C  
ATOM   4375  CD  GLU A 584      31.204   2.455   4.067  1.00  0.00           C  
ATOM   4376  OE1 GLU A 584      31.318   3.650   4.198  1.00  0.00           O  
ATOM   4377  OE2 GLU A 584      30.453   1.784   4.736  1.00  0.00           O1-
ATOM   4378  H   GLU A 584      35.471   3.833   2.363  1.00  0.00           H  
ATOM   4379  HA  GLU A 584      33.781   3.258   4.603  1.00  0.00           H  
ATOM   4380 1HB  GLU A 584      32.956   3.531   2.271  1.00  0.00           H  
ATOM   4381 2HB  GLU A 584      33.764   2.039   1.811  1.00  0.00           H  
ATOM   4382 1HG  GLU A 584      31.426   1.614   2.131  1.00  0.00           H  
ATOM   4383 2HG  GLU A 584      32.340   0.788   3.391  1.00  0.00           H  
ATOM   4384  N   GLY A 585      35.726   0.812   3.573  1.00  0.00           N  
ATOM   4385  CA  GLY A 585      36.273  -0.485   3.943  1.00  0.00           C  
ATOM   4386  C   GLY A 585      36.985  -0.421   5.288  1.00  0.00           C  
ATOM   4387  O   GLY A 585      36.863  -1.325   6.112  1.00  0.00           O  
ATOM   4388  H   GLY A 585      36.090   1.285   2.758  1.00  0.00           H  
ATOM   4389 1HA  GLY A 585      35.467  -1.219   3.990  1.00  0.00           H  
ATOM   4390 2HA  GLY A 585      36.967  -0.820   3.175  1.00  0.00           H  
ATOM   4391  N   LEU A 586      37.731   0.659   5.504  1.00  0.00           N  
ATOM   4392  CA  LEU A 586      38.466   0.845   6.748  1.00  0.00           C  
ATOM   4393  C   LEU A 586      37.518   0.987   7.932  1.00  0.00           C  
ATOM   4394  O   LEU A 586      37.765   0.441   9.007  1.00  0.00           O  
ATOM   4395  CB  LEU A 586      39.365   2.084   6.652  1.00  0.00           C  
ATOM   4396  CG  LEU A 586      40.821   1.819   6.247  1.00  0.00           C  
ATOM   4397  CD1 LEU A 586      40.953   1.912   4.734  1.00  0.00           C  
ATOM   4398  CD2 LEU A 586      41.731   2.825   6.937  1.00  0.00           C  
ATOM   4399  H   LEU A 586      37.789   1.368   4.787  1.00  0.00           H  
ATOM   4400  HA  LEU A 586      39.093  -0.031   6.913  1.00  0.00           H  
ATOM   4401 1HB  LEU A 586      38.937   2.768   5.921  1.00  0.00           H  
ATOM   4402 2HB  LEU A 586      39.376   2.581   7.623  1.00  0.00           H  
ATOM   4403  HG  LEU A 586      41.104   0.809   6.546  1.00  0.00           H  
ATOM   4404 1HD1 LEU A 586      41.987   1.724   4.445  1.00  0.00           H  
ATOM   4405 2HD1 LEU A 586      40.305   1.168   4.266  1.00  0.00           H  
ATOM   4406 3HD1 LEU A 586      40.659   2.907   4.403  1.00  0.00           H  
ATOM   4407 1HD2 LEU A 586      42.766   2.637   6.650  1.00  0.00           H  
ATOM   4408 2HD2 LEU A 586      41.449   3.835   6.639  1.00  0.00           H  
ATOM   4409 3HD2 LEU A 586      41.630   2.725   8.019  1.00  0.00           H  
ATOM   4410  N   LYS A 587      36.432   1.724   7.728  1.00  0.00           N  
ATOM   4411  CA  LYS A 587      35.445   1.940   8.779  1.00  0.00           C  
ATOM   4412  C   LYS A 587      34.760   0.635   9.166  1.00  0.00           C  
ATOM   4413  O   LYS A 587      34.523   0.375  10.346  1.00  0.00           O  
ATOM   4414  CB  LYS A 587      34.404   2.968   8.333  1.00  0.00           C  
ATOM   4415  CG  LYS A 587      34.901   4.409   8.336  1.00  0.00           C  
ATOM   4416  CD  LYS A 587      33.814   5.369   7.877  1.00  0.00           C  
ATOM   4417  CE  LYS A 587      34.298   6.810   7.911  1.00  0.00           C  
ATOM   4418  NZ  LYS A 587      33.260   7.758   7.423  1.00  0.00           N1+
ATOM   4419  H   LYS A 587      36.287   2.147   6.822  1.00  0.00           H  
ATOM   4420  HA  LYS A 587      35.958   2.324   9.662  1.00  0.00           H  
ATOM   4421 1HB  LYS A 587      34.069   2.733   7.322  1.00  0.00           H  
ATOM   4422 2HB  LYS A 587      33.534   2.913   8.988  1.00  0.00           H  
ATOM   4423 1HG  LYS A 587      35.215   4.683   9.344  1.00  0.00           H  
ATOM   4424 2HG  LYS A 587      35.758   4.498   7.670  1.00  0.00           H  
ATOM   4425 1HD  LYS A 587      33.514   5.119   6.858  1.00  0.00           H  
ATOM   4426 2HD  LYS A 587      32.945   5.273   8.527  1.00  0.00           H  
ATOM   4427 1HE  LYS A 587      34.567   7.080   8.931  1.00  0.00           H  
ATOM   4428 2HE  LYS A 587      35.185   6.911   7.285  1.00  0.00           H  
ATOM   4429 1HZ  LYS A 587      33.619   8.701   7.460  1.00  0.00           H  
ATOM   4430 2HZ  LYS A 587      33.016   7.530   6.469  1.00  0.00           H  
ATOM   4431 3HZ  LYS A 587      32.439   7.688   8.006  1.00  0.00           H  
ATOM   4432  N   GLN A 588      34.445  -0.181   8.169  1.00  0.00           N  
ATOM   4433  CA  GLN A 588      33.786  -1.461   8.403  1.00  0.00           C  
ATOM   4434  C   GLN A 588      34.686  -2.406   9.190  1.00  0.00           C  
ATOM   4435  O   GLN A 588      34.225  -3.113  10.087  1.00  0.00           O  
ATOM   4436  CB  GLN A 588      33.383  -2.107   7.075  1.00  0.00           C  
ATOM   4437  CG  GLN A 588      32.253  -1.393   6.352  1.00  0.00           C  
ATOM   4438  CD  GLN A 588      30.996  -1.300   7.195  1.00  0.00           C  
ATOM   4439  NE2 GLN A 588      30.142  -0.333   6.878  1.00  0.00           N  
ATOM   4440  OE1 GLN A 588      30.792  -2.091   8.120  1.00  0.00           O  
ATOM   4441  H   GLN A 588      34.668   0.092   7.223  1.00  0.00           H  
ATOM   4442  HA  GLN A 588      32.887  -1.284   8.992  1.00  0.00           H  
ATOM   4443 1HB  GLN A 588      34.245  -2.134   6.407  1.00  0.00           H  
ATOM   4444 2HB  GLN A 588      33.073  -3.136   7.250  1.00  0.00           H  
ATOM   4445 1HG  GLN A 588      32.575  -0.381   6.107  1.00  0.00           H  
ATOM   4446 2HG  GLN A 588      32.016  -1.940   5.441  1.00  0.00           H  
ATOM   4447 1HE2 GLN A 588      29.294  -0.224   7.399  1.00  0.00           H  
ATOM   4448 2HE2 GLN A 588      30.345   0.285   6.119  1.00  0.00           H  
ATOM   4449  N   LEU A 589      35.971  -2.415   8.850  1.00  0.00           N  
ATOM   4450  CA  LEU A 589      36.936  -3.272   9.525  1.00  0.00           C  
ATOM   4451  C   LEU A 589      37.094  -2.879  10.988  1.00  0.00           C  
ATOM   4452  O   LEU A 589      37.184  -3.739  11.864  1.00  0.00           O  
ATOM   4453  CB  LEU A 589      38.295  -3.196   8.819  1.00  0.00           C  
ATOM   4454  CG  LEU A 589      38.632  -4.376   7.897  1.00  0.00           C  
ATOM   4455  CD1 LEU A 589      37.780  -4.295   6.638  1.00  0.00           C  
ATOM   4456  CD2 LEU A 589      40.115  -4.346   7.557  1.00  0.00           C  
ATOM   4457  H   LEU A 589      36.286  -1.811   8.104  1.00  0.00           H  
ATOM   4458  HA  LEU A 589      36.575  -4.299   9.483  1.00  0.00           H  
ATOM   4459 1HB  LEU A 589      38.325  -2.288   8.220  1.00  0.00           H  
ATOM   4460 2HB  LEU A 589      39.077  -3.134   9.576  1.00  0.00           H  
ATOM   4461  HG  LEU A 589      38.393  -5.312   8.401  1.00  0.00           H  
ATOM   4462 1HD1 LEU A 589      38.020  -5.132   5.982  1.00  0.00           H  
ATOM   4463 2HD1 LEU A 589      36.726  -4.336   6.908  1.00  0.00           H  
ATOM   4464 3HD1 LEU A 589      37.985  -3.359   6.119  1.00  0.00           H  
ATOM   4465 1HD2 LEU A 589      40.354  -5.185   6.903  1.00  0.00           H  
ATOM   4466 2HD2 LEU A 589      40.354  -3.411   7.052  1.00  0.00           H  
ATOM   4467 3HD2 LEU A 589      40.700  -4.424   8.474  1.00  0.00           H  
ATOM   4468  N   LYS A 590      37.126  -1.578  11.246  1.00  0.00           N  
ATOM   4469  CA  LYS A 590      37.273  -1.066  12.603  1.00  0.00           C  
ATOM   4470  C   LYS A 590      36.160  -1.579  13.508  1.00  0.00           C  
ATOM   4471  O   LYS A 590      36.414  -2.041  14.620  1.00  0.00           O  
ATOM   4472  CB  LYS A 590      37.287   0.464  12.601  1.00  0.00           C  
ATOM   4473  CG  LYS A 590      37.292   1.094  13.988  1.00  0.00           C  
ATOM   4474  CD  LYS A 590      37.292   2.613  13.903  1.00  0.00           C  
ATOM   4475  CE  LYS A 590      35.937   3.144  13.460  1.00  0.00           C  
ATOM   4476  NZ  LYS A 590      35.878   4.630  13.509  1.00  0.00           N1+
ATOM   4477  H   LYS A 590      37.046  -0.925  10.479  1.00  0.00           H  
ATOM   4478  HA  LYS A 590      38.222  -1.422  13.006  1.00  0.00           H  
ATOM   4479 1HB  LYS A 590      38.169   0.819  12.068  1.00  0.00           H  
ATOM   4480 2HB  LYS A 590      36.410   0.834  12.068  1.00  0.00           H  
ATOM   4481 1HG  LYS A 590      36.409   0.770  14.539  1.00  0.00           H  
ATOM   4482 2HG  LYS A 590      38.178   0.769  14.531  1.00  0.00           H  
ATOM   4483 1HD  LYS A 590      37.535   3.031  14.881  1.00  0.00           H  
ATOM   4484 2HD  LYS A 590      38.050   2.937  13.191  1.00  0.00           H  
ATOM   4485 1HE  LYS A 590      35.736   2.819  12.439  1.00  0.00           H  
ATOM   4486 2HE  LYS A 590      35.159   2.741  14.107  1.00  0.00           H  
ATOM   4487 1HZ  LYS A 590      34.966   4.942  13.208  1.00  0.00           H  
ATOM   4488 2HZ  LYS A 590      36.046   4.943  14.456  1.00  0.00           H  
ATOM   4489 3HZ  LYS A 590      36.583   5.016  12.898  1.00  0.00           H  
ATOM   4490  N   GLU A 591      34.927  -1.493  13.023  1.00  0.00           N  
ATOM   4491  CA  GLU A 591      33.769  -1.948  13.787  1.00  0.00           C  
ATOM   4492  C   GLU A 591      33.901  -3.419  14.165  1.00  0.00           C  
ATOM   4493  O   GLU A 591      33.735  -3.789  15.326  1.00  0.00           O  
ATOM   4494  CB  GLU A 591      32.483  -1.730  12.987  1.00  0.00           C  
ATOM   4495  CG  GLU A 591      31.212  -2.143  13.717  1.00  0.00           C  
ATOM   4496  CD  GLU A 591      29.967  -1.880  12.916  1.00  0.00           C  
ATOM   4497  OE1 GLU A 591      30.079  -1.363  11.831  1.00  0.00           O  
ATOM   4498  OE2 GLU A 591      28.902  -2.197  13.390  1.00  0.00           O1-
ATOM   4499  H   GLU A 591      34.785  -1.103  12.102  1.00  0.00           H  
ATOM   4500  HA  GLU A 591      33.711  -1.366  14.708  1.00  0.00           H  
ATOM   4501 1HB  GLU A 591      32.391  -0.676  12.726  1.00  0.00           H  
ATOM   4502 2HB  GLU A 591      32.532  -2.296  12.056  1.00  0.00           H  
ATOM   4503 1HG  GLU A 591      31.265  -3.207  13.944  1.00  0.00           H  
ATOM   4504 2HG  GLU A 591      31.153  -1.600  14.659  1.00  0.00           H  
ATOM   4505  N   ILE A 592      34.201  -4.234  13.158  1.00  0.00           N  
ATOM   4506  CA  ILE A 592      34.087  -5.679  13.253  1.00  0.00           C  
ATOM   4507  C   ILE A 592      35.028  -6.222  14.312  1.00  0.00           C  
ATOM   4508  O   ILE A 592      34.857  -7.343  14.792  1.00  0.00           O  
ATOM   4509  CB  ILE A 592      34.391  -6.348  11.900  1.00  0.00           C  
ATOM   4510  CG1 ILE A 592      33.548  -7.614  11.729  1.00  0.00           C  
ATOM   4511  CG2 ILE A 592      35.873  -6.673  11.788  1.00  0.00           C  
ATOM   4512  CD1 ILE A 592      32.081  -7.343  11.483  1.00  0.00           C  
ATOM   4513  H   ILE A 592      34.521  -3.822  12.293  1.00  0.00           H  
ATOM   4514  HA  ILE A 592      33.066  -5.927  13.539  1.00  0.00           H  
ATOM   4515  HB  ILE A 592      34.114  -5.674  11.091  1.00  0.00           H  
ATOM   4516 1HG1 ILE A 592      33.932  -8.198  10.893  1.00  0.00           H  
ATOM   4517 2HG1 ILE A 592      33.634  -8.232  12.624  1.00  0.00           H  
ATOM   4518 1HG2 ILE A 592      36.070  -7.146  10.826  1.00  0.00           H  
ATOM   4519 2HG2 ILE A 592      36.453  -5.754  11.866  1.00  0.00           H  
ATOM   4520 3HG2 ILE A 592      36.158  -7.352  12.591  1.00  0.00           H  
ATOM   4521 1HD1 ILE A 592      31.550  -8.288  11.373  1.00  0.00           H  
ATOM   4522 2HD1 ILE A 592      31.667  -6.789  12.326  1.00  0.00           H  
ATOM   4523 3HD1 ILE A 592      31.968  -6.756  10.572  1.00  0.00           H  
ATOM   4524  N   GLY A 593      36.016  -5.418  14.667  1.00  0.00           N  
ATOM   4525  CA  GLY A 593      37.078  -5.855  15.557  1.00  0.00           C  
ATOM   4526  C   GLY A 593      38.165  -6.593  14.788  1.00  0.00           C  
ATOM   4527  O   GLY A 593      38.687  -7.606  15.250  1.00  0.00           O  
ATOM   4528  H   GLY A 593      36.037  -4.473  14.311  1.00  0.00           H  
ATOM   4529 1HA  GLY A 593      37.506  -4.991  16.065  1.00  0.00           H  
ATOM   4530 2HA  GLY A 593      36.664  -6.507  16.324  1.00  0.00           H  
ATOM   4531  N   ALA A 594      38.498  -6.069  13.613  1.00  0.00           N  
ATOM   4532  CA  ALA A 594      39.659  -6.534  12.866  1.00  0.00           C  
ATOM   4533  C   ALA A 594      40.936  -5.942  13.454  1.00  0.00           C  
ATOM   4534  O   ALA A 594      41.033  -4.732  13.660  1.00  0.00           O  
ATOM   4535  CB  ALA A 594      39.529  -6.173  11.394  1.00  0.00           C  
ATOM   4536  H   ALA A 594      37.929  -5.329  13.226  1.00  0.00           H  
ATOM   4537  HA  ALA A 594      39.710  -7.619  12.961  1.00  0.00           H  
ATOM   4538 1HB  ALA A 594      40.408  -6.524  10.854  1.00  0.00           H  
ATOM   4539 2HB  ALA A 594      38.637  -6.646  10.980  1.00  0.00           H  
ATOM   4540 3HB  ALA A 594      39.447  -5.092  11.291  1.00  0.00           H  
ATOM   4541  N   PRO A 595      41.909  -6.802  13.720  1.00  0.00           N  
ATOM   4542  CA  PRO A 595      43.136  -6.394  14.393  1.00  0.00           C  
ATOM   4543  C   PRO A 595      43.992  -5.496  13.514  1.00  0.00           C  
ATOM   4544  O   PRO A 595      43.916  -5.556  12.286  1.00  0.00           O  
ATOM   4545  CB  PRO A 595      43.831  -7.731  14.674  1.00  0.00           C  
ATOM   4546  CG  PRO A 595      43.279  -8.654  13.643  1.00  0.00           C  
ATOM   4547  CD  PRO A 595      41.832  -8.254  13.519  1.00  0.00           C  
ATOM   4548  HA  PRO A 595      42.881  -5.878  15.330  1.00  0.00           H  
ATOM   4549 1HB  PRO A 595      44.921  -7.611  14.599  1.00  0.00           H  
ATOM   4550 2HB  PRO A 595      43.614  -8.059  15.701  1.00  0.00           H  
ATOM   4551 1HG  PRO A 595      43.831  -8.542  12.698  1.00  0.00           H  
ATOM   4552 2HG  PRO A 595      43.403  -9.700  13.963  1.00  0.00           H  
ATOM   4553 1HD  PRO A 595      41.460  -8.526  12.519  1.00  0.00           H  
ATOM   4554 2HD  PRO A 595      41.244  -8.757  14.301  1.00  0.00           H  
ATOM   4555  N   PRO A 596      44.784  -4.690  14.375  1.00  0.00           N  
ATOM   4556  CA  PRO A 596      45.459  -3.576  13.720  1.00  0.00           C  
ATOM   4557  C   PRO A 596      46.122  -4.034  12.442  1.00  0.00           C  
ATOM   4558  O   PRO A 596      46.239  -3.269  11.483  1.00  0.00           O  
ATOM   4559  CB  PRO A 596      46.488  -3.126  14.762  1.00  0.00           C  
ATOM   4560  CG  PRO A 596      45.791  -3.309  16.066  1.00  0.00           C  
ATOM   4561  CD  PRO A 596      44.964  -4.552  15.879  1.00  0.00           C  
ATOM   4562  HA  PRO A 596      44.728  -2.779  13.519  1.00  0.00           H  
ATOM   4563 1HB  PRO A 596      47.400  -3.735  14.677  1.00  0.00           H  
ATOM   4564 2HB  PRO A 596      46.779  -2.083  14.576  1.00  0.00           H  
ATOM   4565 1HG  PRO A 596      46.526  -3.408  16.879  1.00  0.00           H  
ATOM   4566 2HG  PRO A 596      45.179  -2.424  16.298  1.00  0.00           H  
ATOM   4567 1HD  PRO A 596      45.509  -5.421  16.275  1.00  0.00           H  
ATOM   4568 2HD  PRO A 596      43.998  -4.433  16.393  1.00  0.00           H  
ATOM   4569  N   GLU A 597      46.563  -5.286  12.424  1.00  0.00           N  
ATOM   4570  CA  GLU A 597      47.332  -5.781  11.288  1.00  0.00           C  
ATOM   4571  C   GLU A 597      46.517  -5.723  10.003  1.00  0.00           C  
ATOM   4572  O   GLU A 597      46.999  -5.258   8.971  1.00  0.00           O  
ATOM   4573  CB  GLU A 597      47.797  -7.217  11.544  1.00  0.00           C  
ATOM   4574  CG  GLU A 597      48.872  -7.348  12.613  1.00  0.00           C  
ATOM   4575  CD  GLU A 597      49.234  -8.778  12.907  1.00  0.00           C  
ATOM   4576  OE1 GLU A 597      48.587  -9.653  12.384  1.00  0.00           O  
ATOM   4577  OE2 GLU A 597      50.159  -8.994  13.653  1.00  0.00           O1-
ATOM   4578  H   GLU A 597      46.369  -5.908  13.196  1.00  0.00           H  
ATOM   4579  HA  GLU A 597      48.210  -5.147  11.162  1.00  0.00           H  
ATOM   4580 1HB  GLU A 597      46.945  -7.827  11.850  1.00  0.00           H  
ATOM   4581 2HB  GLU A 597      48.189  -7.642  10.621  1.00  0.00           H  
ATOM   4582 1HG  GLU A 597      49.766  -6.820  12.282  1.00  0.00           H  
ATOM   4583 2HG  GLU A 597      48.521  -6.872  13.527  1.00  0.00           H  
ATOM   4584  N   GLN A 598      45.277  -6.200  10.072  1.00  0.00           N  
ATOM   4585  CA  GLN A 598      44.392  -6.202   8.912  1.00  0.00           C  
ATOM   4586  C   GLN A 598      44.064  -4.783   8.467  1.00  0.00           C  
ATOM   4587  O   GLN A 598      44.025  -4.491   7.272  1.00  0.00           O  
ATOM   4588  CB  GLN A 598      43.101  -6.964   9.223  1.00  0.00           C  
ATOM   4589  CG  GLN A 598      43.299  -8.449   9.471  1.00  0.00           C  
ATOM   4590  CD  GLN A 598      43.778  -9.184   8.233  1.00  0.00           C  
ATOM   4591  NE2 GLN A 598      44.864  -9.936   8.375  1.00  0.00           N  
ATOM   4592  OE1 GLN A 598      43.179  -9.077   7.160  1.00  0.00           O  
ATOM   4593  H   GLN A 598      44.939  -6.571  10.949  1.00  0.00           H  
ATOM   4594  HA  GLN A 598      44.903  -6.702   8.089  1.00  0.00           H  
ATOM   4595 1HB  GLN A 598      42.630  -6.535  10.108  1.00  0.00           H  
ATOM   4596 2HB  GLN A 598      42.403  -6.851   8.394  1.00  0.00           H  
ATOM   4597 1HG  GLN A 598      44.044  -8.581  10.256  1.00  0.00           H  
ATOM   4598 2HG  GLN A 598      42.350  -8.886   9.781  1.00  0.00           H  
ATOM   4599 1HE2 GLN A 598      45.227 -10.444   7.593  1.00  0.00           H  
ATOM   4600 2HE2 GLN A 598      45.319  -9.994   9.263  1.00  0.00           H  
ATOM   4601  N   ILE A 599      43.826  -3.904   9.434  1.00  0.00           N  
ATOM   4602  CA  ILE A 599      43.502  -2.513   9.142  1.00  0.00           C  
ATOM   4603  C   ILE A 599      44.673  -1.801   8.474  1.00  0.00           C  
ATOM   4604  O   ILE A 599      44.486  -1.022   7.540  1.00  0.00           O  
ATOM   4605  CB  ILE A 599      43.108  -1.762  10.426  1.00  0.00           C  
ATOM   4606  CG1 ILE A 599      41.876  -2.408  11.067  1.00  0.00           C  
ATOM   4607  CG2 ILE A 599      42.847  -0.294  10.125  1.00  0.00           C  
ATOM   4608  CD1 ILE A 599      41.588  -1.916  12.467  1.00  0.00           C  
ATOM   4609  H   ILE A 599      43.872  -4.207  10.396  1.00  0.00           H  
ATOM   4610  HA  ILE A 599      42.655  -2.493   8.458  1.00  0.00           H  
ATOM   4611  HB  ILE A 599      43.916  -1.836  11.154  1.00  0.00           H  
ATOM   4612 1HG1 ILE A 599      41.001  -2.213  10.449  1.00  0.00           H  
ATOM   4613 2HG1 ILE A 599      42.012  -3.489  11.108  1.00  0.00           H  
ATOM   4614 1HG2 ILE A 599      42.569   0.222  11.043  1.00  0.00           H  
ATOM   4615 2HG2 ILE A 599      43.748   0.159   9.713  1.00  0.00           H  
ATOM   4616 3HG2 ILE A 599      42.036  -0.210   9.402  1.00  0.00           H  
ATOM   4617 1HD1 ILE A 599      40.702  -2.420  12.854  1.00  0.00           H  
ATOM   4618 2HD1 ILE A 599      42.440  -2.135  13.113  1.00  0.00           H  
ATOM   4619 3HD1 ILE A 599      41.414  -0.842  12.447  1.00  0.00           H  
ATOM   4620  N   GLU A 600      45.877  -2.076   8.959  1.00  0.00           N  
ATOM   4621  CA  GLU A 600      47.081  -1.462   8.407  1.00  0.00           C  
ATOM   4622  C   GLU A 600      47.313  -1.900   6.968  1.00  0.00           C  
ATOM   4623  O   GLU A 600      47.694  -1.094   6.118  1.00  0.00           O  
ATOM   4624  CB  GLU A 600      48.300  -1.818   9.262  1.00  0.00           C  
ATOM   4625  CG  GLU A 600      49.637  -1.469   8.624  1.00  0.00           C  
ATOM   4626  CD  GLU A 600      50.189  -2.581   7.775  1.00  0.00           C  
ATOM   4627  OE1 GLU A 600      49.869  -3.716   8.034  1.00  0.00           O  
ATOM   4628  OE2 GLU A 600      50.931  -2.293   6.866  1.00  0.00           O1-
ATOM   4629  H   GLU A 600      45.964  -2.724   9.727  1.00  0.00           H  
ATOM   4630  HA  GLU A 600      46.952  -0.380   8.416  1.00  0.00           H  
ATOM   4631 1HB  GLU A 600      48.239  -1.298  10.218  1.00  0.00           H  
ATOM   4632 2HB  GLU A 600      48.298  -2.888   9.470  1.00  0.00           H  
ATOM   4633 1HG  GLU A 600      49.512  -0.582   8.004  1.00  0.00           H  
ATOM   4634 2HG  GLU A 600      50.352  -1.231   9.412  1.00  0.00           H  
ATOM   4635  N   ARG A 601      47.083  -3.179   6.698  1.00  0.00           N  
ATOM   4636  CA  ARG A 601      47.266  -3.727   5.359  1.00  0.00           C  
ATOM   4637  C   ARG A 601      46.282  -3.112   4.374  1.00  0.00           C  
ATOM   4638  O   ARG A 601      46.639  -2.802   3.238  1.00  0.00           O  
ATOM   4639  CB  ARG A 601      47.091  -5.238   5.369  1.00  0.00           C  
ATOM   4640  CG  ARG A 601      48.212  -6.007   6.051  1.00  0.00           C  
ATOM   4641  CD  ARG A 601      49.394  -6.157   5.164  1.00  0.00           C  
ATOM   4642  NE  ARG A 601      50.305  -5.029   5.280  1.00  0.00           N  
ATOM   4643  CZ  ARG A 601      51.270  -4.730   4.388  1.00  0.00           C  
ATOM   4644  NH1 ARG A 601      51.436  -5.482   3.323  1.00  0.00           N1+
ATOM   4645  NH2 ARG A 601      52.049  -3.681   4.584  1.00  0.00           N  
ATOM   4646  H   ARG A 601      46.772  -3.790   7.441  1.00  0.00           H  
ATOM   4647  HA  ARG A 601      48.279  -3.496   5.026  1.00  0.00           H  
ATOM   4648 1HB  ARG A 601      46.161  -5.494   5.875  1.00  0.00           H  
ATOM   4649 2HB  ARG A 601      47.017  -5.603   4.344  1.00  0.00           H  
ATOM   4650 1HG  ARG A 601      48.524  -5.476   6.950  1.00  0.00           H  
ATOM   4651 2HG  ARG A 601      47.858  -7.003   6.320  1.00  0.00           H  
ATOM   4652 1HD  ARG A 601      49.936  -7.063   5.430  1.00  0.00           H  
ATOM   4653 2HD  ARG A 601      49.065  -6.223   4.127  1.00  0.00           H  
ATOM   4654  HE  ARG A 601      50.208  -4.428   6.087  1.00  0.00           H  
ATOM   4655 1HH1 ARG A 601      50.840  -6.284   3.171  1.00  0.00           H  
ATOM   4656 2HH1 ARG A 601      52.158  -5.258   2.654  1.00  0.00           H  
ATOM   4657 1HH2 ARG A 601      51.922  -3.103   5.404  1.00  0.00           H  
ATOM   4658 2HH2 ARG A 601      52.771  -3.457   3.917  1.00  0.00           H  
ATOM   4659  N   VAL A 602      45.042  -2.937   4.814  1.00  0.00           N  
ATOM   4660  CA  VAL A 602      44.004  -2.356   3.971  1.00  0.00           C  
ATOM   4661  C   VAL A 602      44.325  -0.908   3.621  1.00  0.00           C  
ATOM   4662  O   VAL A 602      44.123  -0.475   2.487  1.00  0.00           O  
ATOM   4663  CB  VAL A 602      42.639  -2.420   4.683  1.00  0.00           C  
ATOM   4664  CG1 VAL A 602      41.626  -1.534   3.973  1.00  0.00           C  
ATOM   4665  CG2 VAL A 602      42.151  -3.859   4.739  1.00  0.00           C  
ATOM   4666  H   VAL A 602      44.812  -3.212   5.758  1.00  0.00           H  
ATOM   4667  HA  VAL A 602      43.944  -2.934   3.048  1.00  0.00           H  
ATOM   4668  HB  VAL A 602      42.750  -2.033   5.696  1.00  0.00           H  
ATOM   4669 1HG1 VAL A 602      40.668  -1.591   4.490  1.00  0.00           H  
ATOM   4670 2HG1 VAL A 602      41.979  -0.503   3.976  1.00  0.00           H  
ATOM   4671 3HG1 VAL A 602      41.504  -1.874   2.945  1.00  0.00           H  
ATOM   4672 1HG2 VAL A 602      41.186  -3.897   5.245  1.00  0.00           H  
ATOM   4673 2HG2 VAL A 602      42.047  -4.248   3.726  1.00  0.00           H  
ATOM   4674 3HG2 VAL A 602      42.872  -4.467   5.288  1.00  0.00           H  
ATOM   4675  N   ALA A 603      44.823  -0.165   4.600  1.00  0.00           N  
ATOM   4676  CA  ALA A 603      45.171   1.237   4.396  1.00  0.00           C  
ATOM   4677  C   ALA A 603      46.314   1.380   3.402  1.00  0.00           C  
ATOM   4678  O   ALA A 603      46.303   2.271   2.552  1.00  0.00           O  
ATOM   4679  CB  ALA A 603      45.539   1.890   5.721  1.00  0.00           C  
ATOM   4680  H   ALA A 603      44.965  -0.581   5.509  1.00  0.00           H  
ATOM   4681  HA  ALA A 603      44.301   1.746   3.982  1.00  0.00           H  
ATOM   4682 1HB  ALA A 603      45.797   2.935   5.552  1.00  0.00           H  
ATOM   4683 2HB  ALA A 603      44.691   1.832   6.403  1.00  0.00           H  
ATOM   4684 3HB  ALA A 603      46.391   1.372   6.157  1.00  0.00           H  
ATOM   4685  N   GLU A 604      47.302   0.499   3.509  1.00  0.00           N  
ATOM   4686  CA  GLU A 604      48.455   0.525   2.617  1.00  0.00           C  
ATOM   4687  C   GLU A 604      48.047   0.230   1.178  1.00  0.00           C  
ATOM   4688  O   GLU A 604      48.538   0.862   0.242  1.00  0.00           O  
ATOM   4689  CB  GLU A 604      49.507  -0.487   3.077  1.00  0.00           C  
ATOM   4690  CG  GLU A 604      50.686  -0.644   2.126  1.00  0.00           C  
ATOM   4691  CD  GLU A 604      51.740  -1.578   2.652  1.00  0.00           C  
ATOM   4692  OE1 GLU A 604      52.276  -1.310   3.700  1.00  0.00           O  
ATOM   4693  OE2 GLU A 604      52.010  -2.562   2.003  1.00  0.00           O1-
ATOM   4694  H   GLU A 604      47.252  -0.208   4.229  1.00  0.00           H  
ATOM   4695  HA  GLU A 604      48.894   1.521   2.648  1.00  0.00           H  
ATOM   4696 1HB  GLU A 604      49.900  -0.188   4.049  1.00  0.00           H  
ATOM   4697 2HB  GLU A 604      49.043  -1.465   3.199  1.00  0.00           H  
ATOM   4698 1HG  GLU A 604      50.321  -1.026   1.173  1.00  0.00           H  
ATOM   4699 2HG  GLU A 604      51.129   0.334   1.950  1.00  0.00           H  
ATOM   4700  N   HIS A 605      47.148  -0.733   1.011  1.00  0.00           N  
ATOM   4701  CA  HIS A 605      46.672  -1.114  -0.314  1.00  0.00           C  
ATOM   4702  C   HIS A 605      45.907   0.027  -0.973  1.00  0.00           C  
ATOM   4703  O   HIS A 605      46.057   0.278  -2.169  1.00  0.00           O  
ATOM   4704  CB  HIS A 605      45.777  -2.356  -0.230  1.00  0.00           C  
ATOM   4705  CG  HIS A 605      46.540  -3.640  -0.124  1.00  0.00           C  
ATOM   4706  CD2 HIS A 605      46.835  -4.581  -1.052  1.00  0.00           C  
ATOM   4707  ND1 HIS A 605      47.099  -4.077   1.058  1.00  0.00           N  
ATOM   4708  CE1 HIS A 605      47.707  -5.233   0.852  1.00  0.00           C  
ATOM   4709  NE2 HIS A 605      47.561  -5.560  -0.419  1.00  0.00           N  
ATOM   4710  H   HIS A 605      46.785  -1.214   1.823  1.00  0.00           H  
ATOM   4711  HA  HIS A 605      47.522  -1.353  -0.951  1.00  0.00           H  
ATOM   4712 1HB  HIS A 605      45.122  -2.275   0.637  1.00  0.00           H  
ATOM   4713 2HB  HIS A 605      45.144  -2.407  -1.116  1.00  0.00           H  
ATOM   4714  HD1 HIS A 605      47.000  -3.645   1.954  1.00  0.00           H  
ATOM   4715  HD2 HIS A 605      46.609  -4.670  -2.114  1.00  0.00           H  
ATOM   4716  HE1 HIS A 605      48.214  -5.746   1.670  1.00  0.00           H  
ATOM   4717  N   GLY A 606      45.086   0.715  -0.187  1.00  0.00           N  
ATOM   4718  CA  GLY A 606      44.296   1.832  -0.692  1.00  0.00           C  
ATOM   4719  C   GLY A 606      45.189   2.979  -1.146  1.00  0.00           C  
ATOM   4720  O   GLY A 606      44.938   3.604  -2.175  1.00  0.00           O  
ATOM   4721  H   GLY A 606      45.009   0.459   0.788  1.00  0.00           H  
ATOM   4722 1HA  GLY A 606      43.681   1.492  -1.527  1.00  0.00           H  
ATOM   4723 2HA  GLY A 606      43.617   2.179   0.085  1.00  0.00           H  
ATOM   4724  N   LEU A 607      46.234   3.251  -0.368  1.00  0.00           N  
ATOM   4725  CA  LEU A 607      47.167   4.325  -0.688  1.00  0.00           C  
ATOM   4726  C   LEU A 607      47.919   4.035  -1.981  1.00  0.00           C  
ATOM   4727  O   LEU A 607      48.130   4.929  -2.801  1.00  0.00           O  
ATOM   4728  CB  LEU A 607      48.165   4.518   0.459  1.00  0.00           C  
ATOM   4729  CG  LEU A 607      47.623   5.241   1.698  1.00  0.00           C  
ATOM   4730  CD1 LEU A 607      48.580   5.038   2.865  1.00  0.00           C  
ATOM   4731  CD2 LEU A 607      47.449   6.721   1.387  1.00  0.00           C  
ATOM   4732  H   LEU A 607      46.386   2.700   0.465  1.00  0.00           H  
ATOM   4733  HA  LEU A 607      46.601   5.246  -0.819  1.00  0.00           H  
ATOM   4734 1HB  LEU A 607      48.524   3.540   0.777  1.00  0.00           H  
ATOM   4735 2HB  LEU A 607      49.016   5.091   0.088  1.00  0.00           H  
ATOM   4736  HG  LEU A 607      46.660   4.813   1.977  1.00  0.00           H  
ATOM   4737 1HD1 LEU A 607      48.194   5.551   3.746  1.00  0.00           H  
ATOM   4738 2HD1 LEU A 607      48.671   3.972   3.079  1.00  0.00           H  
ATOM   4739 3HD1 LEU A 607      49.559   5.442   2.610  1.00  0.00           H  
ATOM   4740 1HD2 LEU A 607      47.062   7.235   2.268  1.00  0.00           H  
ATOM   4741 2HD2 LEU A 607      48.411   7.150   1.110  1.00  0.00           H  
ATOM   4742 3HD2 LEU A 607      46.747   6.839   0.562  1.00  0.00           H  
ATOM   4743  N   GLU A 608      48.321   2.780  -2.156  1.00  0.00           N  
ATOM   4744  CA  GLU A 608      49.051   2.370  -3.350  1.00  0.00           C  
ATOM   4745  C   GLU A 608      48.186   2.505  -4.598  1.00  0.00           C  
ATOM   4746  O   GLU A 608      48.657   2.942  -5.648  1.00  0.00           O  
ATOM   4747  CB  GLU A 608      49.537   0.925  -3.210  1.00  0.00           C  
ATOM   4748  CG  GLU A 608      50.660   0.736  -2.199  1.00  0.00           C  
ATOM   4749  CD  GLU A 608      51.072  -0.702  -2.045  1.00  0.00           C  
ATOM   4750  OE1 GLU A 608      50.426  -1.548  -2.613  1.00  0.00           O  
ATOM   4751  OE2 GLU A 608      52.034  -0.952  -1.357  1.00  0.00           O1-
ATOM   4752  H   GLU A 608      48.115   2.093  -1.445  1.00  0.00           H  
ATOM   4753  HA  GLU A 608      49.919   3.021  -3.466  1.00  0.00           H  
ATOM   4754 1HB  GLU A 608      48.706   0.290  -2.907  1.00  0.00           H  
ATOM   4755 2HB  GLU A 608      49.892   0.565  -4.174  1.00  0.00           H  
ATOM   4756 1HG  GLU A 608      51.524   1.317  -2.519  1.00  0.00           H  
ATOM   4757 2HG  GLU A 608      50.335   1.122  -1.234  1.00  0.00           H  
ATOM   4758  N   VAL A 609      46.918   2.127  -4.476  1.00  0.00           N  
ATOM   4759  CA  VAL A 609      45.985   2.205  -5.593  1.00  0.00           C  
ATOM   4760  C   VAL A 609      45.749   3.650  -6.014  1.00  0.00           C  
ATOM   4761  O   VAL A 609      45.680   3.956  -7.204  1.00  0.00           O  
ATOM   4762  CB  VAL A 609      44.640   1.557  -5.212  1.00  0.00           C  
ATOM   4763  CG1 VAL A 609      43.513   2.137  -6.055  1.00  0.00           C  
ATOM   4764  CG2 VAL A 609      44.724   0.049  -5.389  1.00  0.00           C  
ATOM   4765  H   VAL A 609      46.591   1.775  -3.587  1.00  0.00           H  
ATOM   4766  HA  VAL A 609      46.409   1.660  -6.438  1.00  0.00           H  
ATOM   4767  HB  VAL A 609      44.417   1.792  -4.171  1.00  0.00           H  
ATOM   4768 1HG1 VAL A 609      42.570   1.668  -5.772  1.00  0.00           H  
ATOM   4769 2HG1 VAL A 609      43.449   3.212  -5.886  1.00  0.00           H  
ATOM   4770 3HG1 VAL A 609      43.711   1.946  -7.109  1.00  0.00           H  
ATOM   4771 1HG2 VAL A 609      43.770  -0.402  -5.117  1.00  0.00           H  
ATOM   4772 2HG2 VAL A 609      44.953  -0.185  -6.428  1.00  0.00           H  
ATOM   4773 3HG2 VAL A 609      45.510  -0.349  -4.746  1.00  0.00           H  
ATOM   4774  N   LEU A 610      45.624   4.533  -5.031  1.00  0.00           N  
ATOM   4775  CA  LEU A 610      45.397   5.949  -5.297  1.00  0.00           C  
ATOM   4776  C   LEU A 610      46.588   6.575  -6.012  1.00  0.00           C  
ATOM   4777  O   LEU A 610      46.421   7.377  -6.930  1.00  0.00           O  
ATOM   4778  CB  LEU A 610      45.128   6.698  -3.985  1.00  0.00           C  
ATOM   4779  CG  LEU A 610      43.653   6.848  -3.595  1.00  0.00           C  
ATOM   4780  CD1 LEU A 610      43.116   5.507  -3.109  1.00  0.00           C  
ATOM   4781  CD2 LEU A 610      43.518   7.913  -2.517  1.00  0.00           C  
ATOM   4782  H   LEU A 610      45.688   4.217  -4.074  1.00  0.00           H  
ATOM   4783  HA  LEU A 610      44.523   6.044  -5.940  1.00  0.00           H  
ATOM   4784 1HB  LEU A 610      45.633   6.173  -3.177  1.00  0.00           H  
ATOM   4785 2HB  LEU A 610      45.553   7.698  -4.063  1.00  0.00           H  
ATOM   4786  HG  LEU A 610      43.072   7.141  -4.469  1.00  0.00           H  
ATOM   4787 1HD1 LEU A 610      42.068   5.613  -2.831  1.00  0.00           H  
ATOM   4788 2HD1 LEU A 610      43.208   4.769  -3.905  1.00  0.00           H  
ATOM   4789 3HD1 LEU A 610      43.690   5.179  -2.242  1.00  0.00           H  
ATOM   4790 1HD2 LEU A 610      42.469   8.020  -2.240  1.00  0.00           H  
ATOM   4791 2HD2 LEU A 610      44.097   7.620  -1.641  1.00  0.00           H  
ATOM   4792 3HD2 LEU A 610      43.891   8.864  -2.897  1.00  0.00           H  
ATOM   4793  N   LYS A 611      47.790   6.203  -5.584  1.00  0.00           N  
ATOM   4794  CA  LYS A 611      49.010   6.727  -6.182  1.00  0.00           C  
ATOM   4795  C   LYS A 611      49.145   6.290  -7.634  1.00  0.00           C  
ATOM   4796  O   LYS A 611      49.548   7.073  -8.495  1.00  0.00           O  
ATOM   4797  CB  LYS A 611      50.235   6.279  -5.383  1.00  0.00           C  
ATOM   4798  CG  LYS A 611      51.544   6.919  -5.825  1.00  0.00           C  
ATOM   4799  CD  LYS A 611      52.348   5.979  -6.711  1.00  0.00           C  
ATOM   4800  CE  LYS A 611      52.997   4.869  -5.898  1.00  0.00           C  
ATOM   4801  NZ  LYS A 611      53.720   3.896  -6.760  1.00  0.00           N1+
ATOM   4802  H   LYS A 611      47.860   5.540  -4.825  1.00  0.00           H  
ATOM   4803  HA  LYS A 611      48.964   7.817  -6.165  1.00  0.00           H  
ATOM   4804 1HB  LYS A 611      50.088   6.514  -4.329  1.00  0.00           H  
ATOM   4805 2HB  LYS A 611      50.348   5.198  -5.465  1.00  0.00           H  
ATOM   4806 1HG  LYS A 611      51.334   7.835  -6.379  1.00  0.00           H  
ATOM   4807 2HG  LYS A 611      52.139   7.175  -4.949  1.00  0.00           H  
ATOM   4808 1HD  LYS A 611      51.691   5.534  -7.459  1.00  0.00           H  
ATOM   4809 2HD  LYS A 611      53.128   6.542  -7.226  1.00  0.00           H  
ATOM   4810 1HE  LYS A 611      53.702   5.302  -5.189  1.00  0.00           H  
ATOM   4811 2HE  LYS A 611      52.231   4.336  -5.334  1.00  0.00           H  
ATOM   4812 1HZ  LYS A 611      54.135   3.177  -6.184  1.00  0.00           H  
ATOM   4813 2HZ  LYS A 611      53.072   3.474  -7.410  1.00  0.00           H  
ATOM   4814 3HZ  LYS A 611      54.446   4.375  -7.274  1.00  0.00           H  
ATOM   4815  N   GLU A 612      48.803   5.033  -7.903  1.00  0.00           N  
ATOM   4816  CA  GLU A 612      48.883   4.489  -9.253  1.00  0.00           C  
ATOM   4817  C   GLU A 612      47.909   5.192 -10.190  1.00  0.00           C  
ATOM   4818  O   GLU A 612      48.241   5.487 -11.339  1.00  0.00           O  
ATOM   4819  CB  GLU A 612      48.599   2.986  -9.239  1.00  0.00           C  
ATOM   4820  CG  GLU A 612      49.710   2.141  -8.634  1.00  0.00           C  
ATOM   4821  CD  GLU A 612      50.998   2.230  -9.404  1.00  0.00           C  
ATOM   4822  OE1 GLU A 612      51.019   1.821 -10.540  1.00  0.00           O  
ATOM   4823  OE2 GLU A 612      51.963   2.710  -8.856  1.00  0.00           O1-
ATOM   4824  H   GLU A 612      48.480   4.440  -7.152  1.00  0.00           H  
ATOM   4825  HA  GLU A 612      49.893   4.651  -9.632  1.00  0.00           H  
ATOM   4826 1HB  GLU A 612      47.686   2.794  -8.674  1.00  0.00           H  
ATOM   4827 2HB  GLU A 612      48.431   2.638 -10.258  1.00  0.00           H  
ATOM   4828 1HG  GLU A 612      49.887   2.471  -7.611  1.00  0.00           H  
ATOM   4829 2HG  GLU A 612      49.384   1.102  -8.600  1.00  0.00           H  
ATOM   4830  N   ILE A 613      46.705   5.457  -9.692  1.00  0.00           N  
ATOM   4831  CA  ILE A 613      45.681   6.126 -10.483  1.00  0.00           C  
ATOM   4832  C   ILE A 613      46.097   7.547 -10.838  1.00  0.00           C  
ATOM   4833  O   ILE A 613      45.880   8.006 -11.960  1.00  0.00           O  
ATOM   4834  CB  ILE A 613      44.339   6.156  -9.728  1.00  0.00           C  
ATOM   4835  CG1 ILE A 613      43.688   4.770  -9.740  1.00  0.00           C  
ATOM   4836  CG2 ILE A 613      43.407   7.191 -10.340  1.00  0.00           C  
ATOM   4837  CD1 ILE A 613      43.583   4.156 -11.117  1.00  0.00           C  
ATOM   4838  H   ILE A 613      46.497   5.189  -8.742  1.00  0.00           H  
ATOM   4839  HA  ILE A 613      45.542   5.570 -11.410  1.00  0.00           H  
ATOM   4840  HB  ILE A 613      44.515   6.412  -8.684  1.00  0.00           H  
ATOM   4841 1HG1 ILE A 613      44.261   4.094  -9.107  1.00  0.00           H  
ATOM   4842 2HG1 ILE A 613      42.684   4.836  -9.320  1.00  0.00           H  
ATOM   4843 1HG2 ILE A 613      42.463   7.198  -9.795  1.00  0.00           H  
ATOM   4844 2HG2 ILE A 613      43.869   8.176 -10.282  1.00  0.00           H  
ATOM   4845 3HG2 ILE A 613      43.220   6.939 -11.385  1.00  0.00           H  
ATOM   4846 1HD1 ILE A 613      43.111   3.176 -11.044  1.00  0.00           H  
ATOM   4847 2HD1 ILE A 613      42.982   4.802 -11.758  1.00  0.00           H  
ATOM   4848 3HD1 ILE A 613      44.579   4.048 -11.544  1.00  0.00           H  
ATOM   4849  N   ALA A 614      46.695   8.240  -9.874  1.00  0.00           N  
ATOM   4850  CA  ALA A 614      47.144   9.612 -10.082  1.00  0.00           C  
ATOM   4851  C   ALA A 614      48.249   9.677 -11.129  1.00  0.00           C  
ATOM   4852  O   ALA A 614      48.269  10.575 -11.971  1.00  0.00           O  
ATOM   4853  CB  ALA A 614      47.621  10.219  -8.771  1.00  0.00           C  
ATOM   4854  H   ALA A 614      46.843   7.805  -8.974  1.00  0.00           H  
ATOM   4855  HA  ALA A 614      46.299  10.192 -10.452  1.00  0.00           H  
ATOM   4856 1HB  ALA A 614      47.953  11.243  -8.943  1.00  0.00           H  
ATOM   4857 2HB  ALA A 614      46.803  10.219  -8.051  1.00  0.00           H  
ATOM   4858 3HB  ALA A 614      48.449   9.630  -8.379  1.00  0.00           H  
ATOM   4859  N   LYS A 615      49.168   8.721 -11.071  1.00  0.00           N  
ATOM   4860  CA  LYS A 615      50.280   8.667 -12.013  1.00  0.00           C  
ATOM   4861  C   LYS A 615      49.787   8.422 -13.433  1.00  0.00           C  
ATOM   4862  O   LYS A 615      50.283   9.025 -14.385  1.00  0.00           O  
ATOM   4863  CB  LYS A 615      51.274   7.579 -11.605  1.00  0.00           C  
ATOM   4864  CG  LYS A 615      52.532   7.524 -12.463  1.00  0.00           C  
ATOM   4865  CD  LYS A 615      53.527   6.509 -11.919  1.00  0.00           C  
ATOM   4866  CE  LYS A 615      54.786   6.456 -12.772  1.00  0.00           C  
ATOM   4867  NZ  LYS A 615      55.772   5.473 -12.246  1.00  0.00           N1+
ATOM   4868  H   LYS A 615      49.093   8.011 -10.357  1.00  0.00           H  
ATOM   4869  HA  LYS A 615      50.791   9.630 -11.999  1.00  0.00           H  
ATOM   4870 1HB  LYS A 615      51.580   7.734 -10.571  1.00  0.00           H  
ATOM   4871 2HB  LYS A 615      50.789   6.603 -11.661  1.00  0.00           H  
ATOM   4872 1HG  LYS A 615      52.266   7.249 -13.484  1.00  0.00           H  
ATOM   4873 2HG  LYS A 615      53.002   8.506 -12.481  1.00  0.00           H  
ATOM   4874 1HD  LYS A 615      53.800   6.778 -10.898  1.00  0.00           H  
ATOM   4875 2HD  LYS A 615      53.067   5.521 -11.906  1.00  0.00           H  
ATOM   4876 1HE  LYS A 615      54.524   6.179 -13.791  1.00  0.00           H  
ATOM   4877 2HE  LYS A 615      55.251   7.441 -12.795  1.00  0.00           H  
ATOM   4878 1HZ  LYS A 615      56.591   5.468 -12.839  1.00  0.00           H  
ATOM   4879 2HZ  LYS A 615      56.038   5.731 -11.306  1.00  0.00           H  
ATOM   4880 3HZ  LYS A 615      55.358   4.551 -12.238  1.00  0.00           H  
ATOM   4881  N   TYR A 616      48.808   7.533 -13.570  1.00  0.00           N  
ATOM   4882  CA  TYR A 616      48.246   7.206 -14.873  1.00  0.00           C  
ATOM   4883  C   TYR A 616      47.544   8.410 -15.489  1.00  0.00           C  
ATOM   4884  O   TYR A 616      47.662   8.663 -16.687  1.00  0.00           O  
ATOM   4885  CB  TYR A 616      47.274   6.028 -14.757  1.00  0.00           C  
ATOM   4886  CG  TYR A 616      46.826   5.473 -16.090  1.00  0.00           C  
ATOM   4887  CD1 TYR A 616      47.601   4.525 -16.743  1.00  0.00           C  
ATOM   4888  CD2 TYR A 616      45.640   5.910 -16.660  1.00  0.00           C  
ATOM   4889  CE1 TYR A 616      47.192   4.018 -17.961  1.00  0.00           C  
ATOM   4890  CE2 TYR A 616      45.230   5.402 -17.878  1.00  0.00           C  
ATOM   4891  CZ  TYR A 616      46.002   4.460 -18.527  1.00  0.00           C  
ATOM   4892  OH  TYR A 616      45.594   3.954 -19.740  1.00  0.00           O  
ATOM   4893  H   TYR A 616      48.444   7.072 -12.747  1.00  0.00           H  
ATOM   4894  HA  TYR A 616      49.060   6.921 -15.539  1.00  0.00           H  
ATOM   4895 1HB  TYR A 616      47.745   5.222 -14.193  1.00  0.00           H  
ATOM   4896 2HB  TYR A 616      46.389   6.341 -14.204  1.00  0.00           H  
ATOM   4897  HD1 TYR A 616      48.534   4.182 -16.294  1.00  0.00           H  
ATOM   4898  HD2 TYR A 616      45.031   6.655 -16.148  1.00  0.00           H  
ATOM   4899  HE1 TYR A 616      47.801   3.273 -18.474  1.00  0.00           H  
ATOM   4900  HE2 TYR A 616      44.298   5.747 -18.327  1.00  0.00           H  
ATOM   4901  HH  TYR A 616      44.754   4.351 -19.986  1.00  0.00           H  
ATOM   4902  N   GLY A 617      46.815   9.150 -14.661  1.00  0.00           N  
ATOM   4903  CA  GLY A 617      46.092  10.330 -15.122  1.00  0.00           C  
ATOM   4904  C   GLY A 617      47.053  11.408 -15.605  1.00  0.00           C  
ATOM   4905  O   GLY A 617      46.810  12.063 -16.620  1.00  0.00           O  
ATOM   4906  H   GLY A 617      46.761   8.890 -13.687  1.00  0.00           H  
ATOM   4907 1HA  GLY A 617      45.417  10.050 -15.930  1.00  0.00           H  
ATOM   4908 2HA  GLY A 617      45.479  10.719 -14.311  1.00  0.00           H  
ATOM   4909  N   SER A 618      48.147  11.590 -14.875  1.00  0.00           N  
ATOM   4910  CA  SER A 618      49.147  12.591 -15.227  1.00  0.00           C  
ATOM   4911  C   SER A 618      49.692  12.356 -16.628  1.00  0.00           C  
ATOM   4912  O   SER A 618      49.875  13.297 -17.400  1.00  0.00           O  
ATOM   4913  CB  SER A 618      50.284  12.570 -14.224  1.00  0.00           C  
ATOM   4914  OG  SER A 618      51.259  13.523 -14.548  1.00  0.00           O  
ATOM   4915  H   SER A 618      48.291  11.020 -14.053  1.00  0.00           H  
ATOM   4916  HA  SER A 618      48.676  13.575 -15.203  1.00  0.00           H  
ATOM   4917 1HB  SER A 618      49.893  12.771 -13.226  1.00  0.00           H  
ATOM   4918 2HB  SER A 618      50.733  11.578 -14.204  1.00  0.00           H  
ATOM   4919  HG  SER A 618      51.941  13.441 -13.877  1.00  0.00           H  
ATOM   4920  N   LYS A 619      49.950  11.104 -16.956  1.00  0.00           N  
ATOM   4921  CA  LYS A 619      50.473  10.778 -18.270  1.00  0.00           C  
ATOM   4922  C   LYS A 619      49.515  11.230 -19.369  1.00  0.00           C  
ATOM   4923  O   LYS A 619      49.941  11.638 -20.449  1.00  0.00           O  
ATOM   4924  CB  LYS A 619      50.739   9.276 -18.381  1.00  0.00           C  
ATOM   4925  CG  LYS A 619      51.933   8.787 -17.572  1.00  0.00           C  
ATOM   4926  CD  LYS A 619      52.135   7.288 -17.737  1.00  0.00           C  
ATOM   4927  CE  LYS A 619      53.337   6.800 -16.942  1.00  0.00           C  
ATOM   4928  NZ  LYS A 619      53.535   5.332 -17.075  1.00  0.00           N1+
ATOM   4929  H   LYS A 619      49.785  10.358 -16.294  1.00  0.00           H  
ATOM   4930  HA  LYS A 619      51.416  11.310 -18.408  1.00  0.00           H  
ATOM   4931 1HB  LYS A 619      49.860   8.725 -18.047  1.00  0.00           H  
ATOM   4932 2HB  LYS A 619      50.912   9.014 -19.425  1.00  0.00           H  
ATOM   4933 1HG  LYS A 619      52.834   9.306 -17.902  1.00  0.00           H  
ATOM   4934 2HG  LYS A 619      51.773   9.009 -16.517  1.00  0.00           H  
ATOM   4935 1HD  LYS A 619      51.245   6.761 -17.394  1.00  0.00           H  
ATOM   4936 2HD  LYS A 619      52.291   7.056 -18.790  1.00  0.00           H  
ATOM   4937 1HE  LYS A 619      54.235   7.309 -17.291  1.00  0.00           H  
ATOM   4938 2HE  LYS A 619      53.198   7.040 -15.888  1.00  0.00           H
[truncated: 2,086,667 more chars]
