# Supplementary material for: Blueprinting extendable nanomaterials with standardized protein blocks
Source: Nature. 2024 Mar 13;627(8005):898–904. doi: 10.1038/s41586-024-07188-4 (PMC10972742; doi:10.1038/s41586-024-07188-4)
Supplement: Supplementary file 4 — Design models with ideal backbones as well as experimentally determined structures for comparison. For reference to design names, see Supplementary Fig. 1. [file 41586_2024_7188_MOESM4_ESM.zip › cage_O43_129_cryo_refine.pdb]

ATOM      1  N   ASP y   1     300.512 289.381 208.100  1.00  0.00      A    N  
ATOM      2  CA  ASP y   1     301.670 289.951 207.357  1.00  0.00      A    C  
ATOM      3  C   ASP y   1     301.286 290.868 206.197  1.00  0.00      A    C  
ATOM      4  O   ASP y   1     301.955 291.878 205.999  1.00  0.00      A    O  
ATOM      5  CB  ASP y   1     302.672 288.878 206.877  1.00  0.00      A    C  
ATOM      6  N   ASP y   2     300.268 290.546 205.395  1.00  0.00      A    N  
ATOM      7  CA  ASP y   2     300.025 291.216 204.107  1.00  0.00      A    C  
ATOM      8  C   ASP y   2     299.919 292.738 204.203  1.00  0.00      A    C  
ATOM      9  O   ASP y   2     300.344 293.442 203.295  1.00  0.00      A    O  
ATOM     10  CB  ASP y   2     298.751 290.686 203.430  1.00  0.00      A    C  
ATOM     11  N   LEU y   3     299.413 293.267 205.315  1.00  0.00      A    N  
ATOM     12  CA  LEU y   3     299.375 294.705 205.549  1.00  0.00      A    C  
ATOM     13  C   LEU y   3     300.777 295.320 205.432  1.00  0.00      A    C  
ATOM     14  O   LEU y   3     300.973 296.306 204.733  1.00  0.00      A    O  
ATOM     15  CB  LEU y   3     298.771 294.986 206.939  1.00  0.00      A    C  
ATOM     16  N   LEU y   4     301.774 294.709 206.069  1.00  0.00      A    N  
ATOM     17  CA  LEU y   4     303.149 295.201 206.050  1.00  0.00      A    C  
ATOM     18  C   LEU y   4     303.710 295.108 204.632  1.00  0.00      A    C  
ATOM     19  O   LEU y   4     304.300 296.061 204.133  1.00  0.00      A    O  
ATOM     20  CB  LEU y   4     303.980 294.389 207.063  1.00  0.00      A    C  
ATOM     21  N   LEU y   5     303.441 293.997 203.948  1.00  0.00      A    N  
ATOM     22  CA  LEU y   5     303.782 293.866 202.538  1.00  0.00      A    C  
ATOM     23  C   LEU y   5     303.172 295.019 201.726  1.00  0.00      A    C  
ATOM     24  O   LEU y   5     303.870 295.708 200.988  1.00  0.00      A    O  
ATOM     25  CB  LEU y   5     303.346 292.479 202.025  1.00  0.00      A    C  
ATOM     26  N   LYS y   6     301.898 295.333 201.928  1.00  0.00      A    N  
ATOM     27  CA  LYS y   6     301.280 296.481 201.270  1.00  0.00      A    C  
ATOM     28  C   LYS y   6     301.901 297.813 201.698  1.00  0.00      A    C  
ATOM     29  O   LYS y   6     302.029 298.700 200.861  1.00  0.00      A    O  
ATOM     30  CB  LYS y   6     299.768 296.446 201.492  1.00  0.00      A    C  
ATOM     31  N   LEU y   7     302.368 297.978 202.936  1.00  0.00      A    N  
ATOM     32  CA  LEU y   7     303.117 299.187 203.293  1.00  0.00      A    C  
ATOM     33  C   LEU y   7     304.382 299.312 202.464  1.00  0.00      A    C  
ATOM     34  O   LEU y   7     304.705 300.405 202.008  1.00  0.00      A    O  
ATOM     35  CB  LEU y   7     303.518 299.251 204.774  1.00  0.00      A    C  
ATOM     36  N   LEU y   8     305.084 298.209 202.232  1.00  0.00      A    N  
ATOM     37  CA  LEU y   8     306.212 298.244 201.320  1.00  0.00      A    C  
ATOM     38  C   LEU y   8     305.743 298.678 199.932  1.00  0.00      A    C  
ATOM     39  O   LEU y   8     306.373 299.550 199.352  1.00  0.00      A    O  
ATOM     40  CB  LEU y   8     306.959 296.902 201.287  1.00  0.00      A    C  
ATOM     41  N   GLU y   9     304.626 298.171 199.413  1.00  0.00      A    N  
ATOM     42  CA  GLU y   9     304.122 298.640 198.116  1.00  0.00      A    C  
ATOM     43  C   GLU y   9     303.894 300.153 198.121  1.00  0.00      A    C  
ATOM     44  O   GLU y   9     304.342 300.849 197.216  1.00  0.00      A    O  
ATOM     45  CB  GLU y   9     302.822 297.929 197.706  1.00  0.00      A    C  
ATOM     46  N   LEU y  10     303.257 300.676 199.164  1.00  0.00      A    N  
ATOM     47  CA  LEU y  10     303.025 302.107 199.290  1.00  0.00      A    C  
ATOM     48  C   LEU y  10     304.338 302.880 199.345  1.00  0.00      A    C  
ATOM     49  O   LEU y  10     304.505 303.868 198.637  1.00  0.00      A    O  
ATOM     50  CB  LEU y  10     302.184 302.394 200.543  1.00  0.00      A    C  
ATOM     51  N   LEU y  11     305.289 302.419 200.148  1.00  0.00      A    N  
ATOM     52  CA  LEU y  11     306.607 303.023 200.212  1.00  0.00      A    C  
ATOM     53  C   LEU y  11     307.244 303.029 198.825  1.00  0.00      A    C  
ATOM     54  O   LEU y  11     307.673 304.080 198.360  1.00  0.00      A    O  
ATOM     55  CB  LEU y  11     307.461 302.237 201.213  1.00  0.00      A    C  
ATOM     56  N   VAL y  12     307.262 301.883 198.147  1.00  0.00      A    N  
ATOM     57  CA  VAL y  12     307.869 301.742 196.820  1.00  0.00      A    C  
ATOM     58  C   VAL y  12     307.213 302.708 195.851  1.00  0.00      A    C  
ATOM     59  O   VAL y  12     307.901 303.437 195.146  1.00  0.00      A    O  
ATOM     60  CB  VAL y  12     307.778 300.289 196.296  1.00  0.00      A    C  
ATOM     61  N   GLU y  13     305.893 302.753 195.791  1.00  0.00      A    N  
ATOM     62  CA  GLU y  13     305.256 303.571 194.769  1.00  0.00      A    C  
ATOM     63  C   GLU y  13     305.314 305.060 195.124  1.00  0.00      A    C  
ATOM     64  O   GLU y  13     305.527 305.885 194.237  1.00  0.00      A    O  
ATOM     65  CB  GLU y  13     303.865 303.023 194.433  1.00  0.00      A    C  
ATOM     66  N   GLN y  14     305.285 305.426 196.405  1.00  0.00      A    N  
ATOM     67  CA  GLN y  14     305.584 306.799 196.805  1.00  0.00      A    C  
ATOM     68  C   GLN y  14     307.011 307.177 196.414  1.00  0.00      A    C  
ATOM     69  O   GLN y  14     307.248 308.269 195.894  1.00  0.00      A    O  
ATOM     70  CB  GLN y  14     305.335 306.981 198.304  1.00  0.00      A    C  
ATOM     71  N   ALA y  15     307.957 306.256 196.575  1.00  0.00      A    N  
ATOM     72  CA  ALA y  15     309.293 306.459 196.062  1.00  0.00      A    C  
ATOM     73  C   ALA y  15     309.261 306.583 194.537  1.00  0.00      A    C  
ATOM     74  O   ALA y  15     309.931 307.459 194.010  1.00  0.00      A    O  
ATOM     75  CB  ALA y  15     310.241 305.355 196.547  1.00  0.00      A    C  
ATOM     76  N   ARG y  16     308.455 305.803 193.811  1.00  0.00      A    N  
ATOM     77  CA  ARG y  16     308.374 305.890 192.346  1.00  0.00      A    C  
ATOM     78  C   ARG y  16     307.944 307.277 191.902  1.00  0.00      A    C  
ATOM     79  O   ARG y  16     308.587 307.874 191.044  1.00  0.00      A    O  
ATOM     80  CB  ARG y  16     307.444 304.809 191.780  1.00  0.00      A    C  
ATOM     81  N   VAL y  17     306.921 307.829 192.552  1.00  0.00      A    N  
ATOM     82  CA  VAL y  17     306.503 309.218 192.333  1.00  0.00      A    C  
ATOM     83  C   VAL y  17     307.647 310.166 192.675  1.00  0.00      A    C  
ATOM     84  O   VAL y  17     307.993 311.033 191.878  1.00  0.00      A    O  
ATOM     85  CB  VAL y  17     305.229 309.557 193.135  1.00  0.00      A    C  
ATOM     86  N   SER y  18     308.305 309.957 193.811  1.00  0.00      A    N  
ATOM     87  CA  SER y  18     309.454 310.766 194.212  1.00  0.00      A    C  
ATOM     88  C   SER y  18     310.606 310.688 193.202  1.00  0.00      A    C  
ATOM     89  O   SER y  18     311.319 311.664 193.000  1.00  0.00      A    O  
ATOM     90  CB  SER y  18     309.961 310.313 195.582  1.00  0.00      A    C  
ATOM     91  N   ALA y  19     310.794 309.545 192.546  1.00  0.00      A    N  
ATOM     92  CA  ALA y  19     311.863 309.309 191.587  1.00  0.00      A    C  
ATOM     93  C   ALA y  19     311.539 309.951 190.237  1.00  0.00      A    C  
ATOM     94  O   ALA y  19     312.385 310.637 189.676  1.00  0.00      A    O  
ATOM     95  CB  ALA y  19     312.110 307.800 191.472  1.00  0.00      A    C  
ATOM     96  N   GLU y  20     310.308 309.826 189.739  1.00  0.00      A    N  
ATOM     97  CA  GLU y  20     309.885 310.613 188.583  1.00  0.00      A    C  
ATOM     98  C   GLU y  20     310.021 312.119 188.849  1.00  0.00      A    C  
ATOM     99  O   GLU y  20     310.549 312.850 188.014  1.00  0.00      A    O  
ATOM    100  CB  GLU y  20     308.430 310.299 188.226  1.00  0.00      A    C  
ATOM    101  N   PHE y  21     309.609 312.575 190.038  1.00  0.00      A    N  
ATOM    102  CA  PHE y  21     309.761 313.961 190.484  1.00  0.00      A    C  
ATOM    103  C   PHE y  21     311.231 314.387 190.445  1.00  0.00      A    C  
ATOM    104  O   PHE y  21     311.570 315.395 189.825  1.00  0.00      A    O  
ATOM    105  CB  PHE y  21     309.140 314.088 191.888  1.00  0.00      A    C  
ATOM    106  N   ALA y  22     312.126 313.575 191.007  1.00  0.00      A    N  
ATOM    107  CA  ALA y  22     313.564 313.826 190.968  1.00  0.00      A    C  
ATOM    108  C   ALA y  22     314.127 313.856 189.536  1.00  0.00      A    C  
ATOM    109  O   ALA y  22     314.924 314.740 189.229  1.00  0.00      A    O  
ATOM    110  CB  ALA y  22     314.269 312.772 191.832  1.00  0.00      A    C  
ATOM    111  N   ARG y  23     313.697 312.957 188.639  1.00  0.00      A    N  
ATOM    112  CA  ARG y  23     314.150 312.946 187.236  1.00  0.00      A    C  
ATOM    113  C   ARG y  23     313.672 314.166 186.459  1.00  0.00      A    C  
ATOM    114  O   ARG y  23     314.471 314.775 185.750  1.00  0.00      A    O  
ATOM    115  CB  ARG y  23     313.725 311.659 186.512  1.00  0.00      A    C  
ATOM    116  N   ARG y  24     312.405 314.568 186.601  1.00  0.00      A    N  
ATOM    117  CA  ARG y  24     311.882 315.752 185.897  1.00  0.00      A    C  
ATOM    118  C   ARG y  24     312.432 317.070 186.452  1.00  0.00      A    C  
ATOM    119  O   ARG y  24     312.624 318.004 185.677  1.00  0.00      A    O  
ATOM    120  CB  ARG y  24     310.344 315.719 185.837  1.00  0.00      A    C  
ATOM    121  N   GLN y  25     312.751 317.145 187.748  1.00  0.00      A    N  
ATOM    122  CA  GLN y  25     313.411 318.314 188.360  1.00  0.00      A    C  
ATOM    123  C   GLN y  25     314.951 318.314 188.255  1.00  0.00      A    C  
ATOM    124  O   GLN y  25     315.577 319.358 188.434  1.00  0.00      A    O  
ATOM    125  CB  GLN y  25     312.978 318.453 189.830  1.00  0.00      A    C  
ATOM    126  N   GLY y  26     315.582 317.174 187.963  1.00  0.00      A    N  
ATOM    127  CA  GLY y  26     317.040 317.047 187.818  1.00  0.00      A    C  
ATOM    128  C   GLY y  26     317.844 317.143 189.122  1.00  0.00      A    C  
ATOM    129  O   GLY y  26     319.027 317.485 189.089  1.00  0.00      A    O  
ATOM    130  N   ASP y  27     317.223 316.888 190.276  1.00  0.00      A    N  
ATOM    131  CA  ASP y  27     317.860 317.012 191.592  1.00  0.00      A    C  
ATOM    132  C   ASP y  27     318.637 315.741 191.989  1.00  0.00      A    C  
ATOM    133  O   ASP y  27     318.067 314.742 192.434  1.00  0.00      A    O  
ATOM    134  CB  ASP y  27     316.805 317.425 192.627  1.00  0.00      A    C  
ATOM    135  N   GLU y  28     319.964 315.788 191.864  1.00  0.00      A    N  
ATOM    136  CA  GLU y  28     320.852 314.677 192.228  1.00  0.00      A    C  
ATOM    137  C   GLU y  28     320.820 314.322 193.724  1.00  0.00      A    C  
ATOM    138  O   GLU y  28     320.983 313.156 194.083  1.00  0.00      A    O  
ATOM    139  CB  GLU y  28     322.298 315.005 191.828  1.00  0.00      A    C  
ATOM    140  N   LYS y  29     320.579 315.293 194.614  1.00  0.00      A    N  
ATOM    141  CA  LYS y  29     320.436 315.010 196.048  1.00  0.00      A    C  
ATOM    142  C   LYS y  29     319.126 314.276 196.311  1.00  0.00      A    C  
ATOM    143  O   LYS y  29     319.104 313.319 197.076  1.00  0.00      A    O  
ATOM    144  CB  LYS y  29     320.536 316.296 196.886  1.00  0.00      A    C  
ATOM    145  N   MET y  30     318.046 314.647 195.624  1.00  0.00      A    N  
ATOM    146  CA  MET y  30     316.798 313.890 195.718  1.00  0.00      A    C  
ATOM    147  C   MET y  30     316.930 312.493 195.089  1.00  0.00      A    C  
ATOM    148  O   MET y  30     316.403 311.537 195.652  1.00  0.00      A    O  
ATOM    149  CB  MET y  30     315.626 314.701 195.147  1.00  0.00      A    C  
ATOM    150  N   LEU y  31     317.690 312.332 193.996  1.00  0.00      A    N  
ATOM    151  CA  LEU y  31     318.049 311.001 193.480  1.00  0.00      A    C  
ATOM    152  C   LEU y  31     318.817 310.172 194.523  1.00  0.00      A    C  
ATOM    153  O   LEU y  31     318.507 309.001 194.718  1.00  0.00      A    O  
ATOM    154  CB  LEU y  31     318.829 311.091 192.152  1.00  0.00      A    C  
ATOM    155  N   GLU y  32     319.771 310.768 195.238  1.00  0.00      A    N  
ATOM    156  CA  GLU y  32     320.447 310.092 196.349  1.00  0.00      A    C  
ATOM    157  C   GLU y  32     319.452 309.673 197.446  1.00  0.00      A    C  
ATOM    158  O   GLU y  32     319.467 308.532 197.902  1.00  0.00      A    O  
ATOM    159  CB  GLU y  32     321.557 311.004 196.898  1.00  0.00      A    C  
ATOM    160  N   GLU y  33     318.531 310.556 197.836  1.00  0.00      A    N  
ATOM    161  CA  GLU y  33     317.503 310.237 198.830  1.00  0.00      A    C  
ATOM    162  C   GLU y  33     316.585 309.093 198.386  1.00  0.00      A    C  
ATOM    163  O   GLU y  33     316.367 308.157 199.157  1.00  0.00      A    O  
ATOM    164  CB  GLU y  33     316.676 311.483 199.174  1.00  0.00      A    C  
ATOM    165  N   VAL y  34     316.066 309.102 197.155  1.00  0.00      A    N  
ATOM    166  CA  VAL y  34     315.245 307.970 196.698  1.00  0.00      A    C  
ATOM    167  C   VAL y  34     316.071 306.700 196.522  1.00  0.00      A    C  
ATOM    168  O   VAL y  34     315.553 305.627 196.806  1.00  0.00      A    O  
ATOM    169  CB  VAL y  34     314.383 308.253 195.452  1.00  0.00      A    C  
ATOM    170  N   ALA y  35     317.348 306.781 196.145  1.00  0.00      A    N  
ATOM    171  CA  ALA y  35     318.208 305.602 196.094  1.00  0.00      A    C  
ATOM    172  C   ALA y  35     318.345 304.972 197.484  1.00  0.00      A    C  
ATOM    173  O   ALA y  35     318.043 303.789 197.660  1.00  0.00      A    O  
ATOM    174  CB  ALA y  35     319.572 305.982 195.509  1.00  0.00      A    C  
ATOM    175  N   ARG y  36     318.712 305.783 198.487  1.00  0.00      A    N  
ATOM    176  CA  ARG y  36     318.813 305.355 199.889  1.00  0.00      A    C  
ATOM    177  C   ARG y  36     317.495 304.746 200.362  1.00  0.00      A    C  
ATOM    178  O   ARG y  36     317.478 303.634 200.882  1.00  0.00      A    O  
ATOM    179  CB  ARG y  36     319.202 306.548 200.779  1.00  0.00      A    C  
ATOM    180  N   LYS y  37     316.378 305.439 200.129  1.00  0.00      A    N  
ATOM    181  CA  LYS y  37     315.048 304.964 200.523  1.00  0.00      A    C  
ATOM    182  C   LYS y  37     314.742 303.619 199.873  1.00  0.00      A    C  
ATOM    183  O   LYS y  37     314.372 302.678 200.562  1.00  0.00      A    O  
ATOM    184  CB  LYS y  37     314.009 306.045 200.184  1.00  0.00      A    C  
ATOM    185  N   ALA y  38     314.948 303.505 198.565  1.00  0.00      A    N  
ATOM    186  CA  ALA y  38     314.665 302.284 197.824  1.00  0.00      A    C  
ATOM    187  C   ALA y  38     315.511 301.110 198.326  1.00  0.00      A    C  
ATOM    188  O   ALA y  38     314.982 300.022 198.532  1.00  0.00      A    O  
ATOM    189  CB  ALA y  38     314.870 302.550 196.329  1.00  0.00      A    C  
ATOM    190  N   GLU y  39     316.795 301.326 198.597  1.00  0.00      A    N  
ATOM    191  CA  GLU y  39     317.634 300.301 199.209  1.00  0.00      A    C  
ATOM    192  C   GLU y  39     317.087 299.876 200.575  1.00  0.00      A    C  
ATOM    193  O   GLU y  39     316.884 298.688 200.811  1.00  0.00      A    O  
ATOM    194  CB  GLU y  39     319.085 300.803 199.303  1.00  0.00      A    C  
ATOM    195  N   GLU y  40     316.807 300.819 201.474  1.00  0.00      A    N  
ATOM    196  CA  GLU y  40     316.312 300.487 202.813  1.00  0.00      A    C  
ATOM    197  C   GLU y  40     314.950 299.778 202.752  1.00  0.00      A    C  
ATOM    198  O   GLU y  40     314.706 298.804 203.463  1.00  0.00      A    O  
ATOM    199  CB  GLU y  40     316.248 301.756 203.681  1.00  0.00      A    C  
ATOM    200  N   VAL y  41     314.072 300.195 201.846  1.00  0.00      A    N  
ATOM    201  CA  VAL y  41     312.815 299.495 201.594  1.00  0.00      A    C  
ATOM    202  C   VAL y  41     313.094 298.077 201.107  1.00  0.00      A    C  
ATOM    203  O   VAL y  41     312.556 297.123 201.667  1.00  0.00      A    O  
ATOM    204  CB  VAL y  41     311.938 300.301 200.620  1.00  0.00      A    C  
ATOM    205  N   ALA y  42     313.986 297.904 200.132  1.00  0.00      A    N  
ATOM    206  CA  ALA y  42     314.338 296.585 199.616  1.00  0.00      A    C  
ATOM    207  C   ALA y  42     314.933 295.692 200.707  1.00  0.00      A    C  
ATOM    208  O   ALA y  42     314.611 294.510 200.784  1.00  0.00      A    O  
ATOM    209  CB  ALA y  42     315.291 296.754 198.431  1.00  0.00      A    C  
ATOM    210  N   ARG y  43     315.716 296.261 201.623  1.00  0.00      A    N  
ATOM    211  CA  ARG y  43     316.237 295.557 202.795  1.00  0.00      A    C  
ATOM    212  C   ARG y  43     315.102 295.039 203.680  1.00  0.00      A    C  
ATOM    213  O   ARG y  43     315.126 293.877 204.096  1.00  0.00      A    O  
ATOM    214  CB  ARG y  43     317.204 296.509 203.525  1.00  0.00      A    C  
ATOM    215  N   LYS y  44     314.061 295.845 203.924  1.00  0.00      A    N  
ATOM    216  CA  LYS y  44     312.867 295.389 204.660  1.00  0.00      A    C  
ATOM    217  C   LYS y  44     312.148 294.280 203.903  1.00  0.00      A    C  
ATOM    218  O   LYS y  44     311.831 293.247 204.488  1.00  0.00      A    O  
ATOM    219  CB  LYS y  44     311.931 296.565 204.987  1.00  0.00      A    C  
ATOM    220  N   ALA y  45     311.979 294.444 202.596  1.00  0.00      A    N  
ATOM    221  CA  ALA y  45     311.339 293.437 201.761  1.00  0.00      A    C  
ATOM    222  C   ALA y  45     312.096 292.102 201.811  1.00  0.00      A    C  
ATOM    223  O   ALA y  45     311.504 291.071 202.112  1.00  0.00      A    O  
ATOM    224  CB  ALA y  45     311.197 293.979 200.331  1.00  0.00      A    C  
ATOM    225  N   GLU y  46     313.412 292.116 201.602  1.00  0.00      A    N  
ATOM    226  CA  GLU y  46     314.244 290.912 201.628  1.00  0.00      A    C  
ATOM    227  C   GLU y  46     314.119 290.183 202.966  1.00  0.00      A    C  
ATOM    228  O   GLU y  46     314.010 288.958 203.003  1.00  0.00      A    O  
ATOM    229  CB  GLU y  46     315.705 291.304 201.342  1.00  0.00      A    C  
ATOM    230  N   SER y  47     314.064 290.942 204.060  1.00  0.00      A    N  
ATOM    231  CA  SER y  47     313.930 290.382 205.405  1.00  0.00      A    C  
ATOM    232  C   SER y  47     312.649 289.553 205.508  1.00  0.00      A    C  
ATOM    233  O   SER y  47     312.683 288.379 205.876  1.00  0.00      A    O  
ATOM    234  CB  SER y  47     313.921 291.493 206.465  1.00  0.00      A    C  
ATOM    235  N   ILE y  48     311.516 290.131 205.110  1.00  0.00      A    N  
ATOM    236  CA  ILE y  48     310.242 289.413 205.149  1.00  0.00      A    C  
ATOM    237  C   ILE y  48     310.249 288.258 204.143  1.00  0.00      A    C  
ATOM    238  O   ILE y  48     309.754 287.176 204.446  1.00  0.00      A    O  
ATOM    239  CB  ILE y  48     309.067 290.394 204.940  1.00  0.00      A    C  
ATOM    240  N   ALA y  49     310.869 288.431 202.974  1.00  0.00      A    N  
ATOM    241  CA  ALA y  49     310.929 287.388 201.955  1.00  0.00      A    C  
ATOM    242  C   ALA y  49     311.661 286.134 202.457  1.00  0.00      A    C  
ATOM    243  O   ALA y  49     311.139 285.022 202.361  1.00  0.00      A    O  
ATOM    244  CB  ALA y  49     311.580 287.965 200.690  1.00  0.00      A    C  
ATOM    245  N   ARG y  50     312.845 286.285 203.062  1.00  0.00      A    N  
ATOM    246  CA  ARG y  50     313.579 285.129 203.608  1.00  0.00      A    C  
ATOM    247  C   ARG y  50     312.839 284.496 204.792  1.00  0.00      A    C  
ATOM    248  O   ARG y  50     312.795 283.271 204.899  1.00  0.00      A    O  
ATOM    249  CB  ARG y  50     315.032 285.525 203.934  1.00  0.00      A    C  
ATOM    250  N   LYS y  51     312.145 285.298 205.607  1.00  0.00      A    N  
ATOM    251  CA  LYS y  51     311.230 284.803 206.653  1.00  0.00      A    C  
ATOM    252  C   LYS y  51     310.135 283.925 206.053  1.00  0.00      A    C  
ATOM    253  O   LYS y  51     309.929 282.799 206.500  1.00  0.00      A    O  
ATOM    254  CB  LYS y  51     310.706 286.008 207.460  1.00  0.00      A    C  
ATOM    255  N   ALA y  52     309.501 284.372 204.974  1.00  0.00      A    N  
ATOM    256  CA  ALA y  52     308.520 283.558 204.260  1.00  0.00      A    C  
ATOM    257  C   ALA y  52     309.128 282.243 203.733  1.00  0.00      A    C  
ATOM    258  O   ALA y  52     308.500 281.197 203.876  1.00  0.00      A    O  
ATOM    259  CB  ALA y  52     307.869 284.395 203.149  1.00  0.00      A    C  
ATOM    260  N   ARG y  53     310.364 282.251 203.208  1.00  0.00      A    N  
ATOM    261  CA  ARG y  53     311.054 281.020 202.767  1.00  0.00      A    C  
ATOM    262  C   ARG y  53     311.168 280.014 203.910  1.00  0.00      A    C  
ATOM    263  O   ARG y  53     310.823 278.849 203.734  1.00  0.00      A    O  
ATOM    264  CB  ARG y  53     312.434 281.337 202.164  1.00  0.00      A    C  
ATOM    265  N   LYS y  54     311.612 280.474 205.083  1.00  0.00      A    N  
ATOM    266  CA  LYS y  54     311.756 279.629 206.277  1.00  0.00      A    C  
ATOM    267  C   LYS y  54     310.412 279.081 206.769  1.00  0.00      A    C  
ATOM    268  O   LYS y  54     310.344 277.933 207.199  1.00  0.00      A    O  
ATOM    269  CB  LYS y  54     312.494 280.409 207.383  1.00  0.00      A    C  
ATOM    270  N   GLU y  55     309.336 279.857 206.681  1.00  0.00      A    N  
ATOM    271  CA  GLU y  55     307.995 279.389 207.068  1.00  0.00      A    C  
ATOM    272  C   GLU y  55     307.327 278.467 206.033  1.00  0.00      A    C  
ATOM    273  O   GLU y  55     306.511 277.620 206.394  1.00  0.00      A    O  
ATOM    274  CB  GLU y  55     307.094 280.594 207.356  1.00  0.00      A    C  
ATOM    275  N   GLY y  56     307.665 278.601 204.751  1.00  0.00      A    N  
ATOM    276  CA  GLY y  56     307.204 277.709 203.685  1.00  0.00      A    C  
ATOM    277  C   GLY y  56     305.815 277.994 203.093  1.00  0.00      A    C  
ATOM    278  O   GLY y  56     305.315 277.165 202.336  1.00  0.00      A    O  
ATOM    279  N   ASN y  57     305.180 279.137 203.379  1.00  0.00      A    N  
ATOM    280  CA  ASN y  57     303.976 279.571 202.654  1.00  0.00      A    C  
ATOM    281  C   ASN y  57     304.341 280.219 201.303  1.00  0.00      A    C  
ATOM    282  O   ASN y  57     304.962 281.284 201.263  1.00  0.00      A    O  
ATOM    283  CB  ASN y  57     303.150 280.521 203.535  1.00  0.00      A    C  
ATOM    284  N   LEU y  58     303.945 279.596 200.187  1.00  0.00      A    N  
ATOM    285  CA  LEU y  58     304.327 280.070 198.853  1.00  0.00      A    C  
ATOM    286  C   LEU y  58     303.665 281.405 198.493  1.00  0.00      A    C  
ATOM    287  O   LEU y  58     304.304 282.255 197.885  1.00  0.00      A    O  
ATOM    288  CB  LEU y  58     303.984 279.013 197.781  1.00  0.00      A    C  
ATOM    289  N   GLU y  59     302.401 281.619 198.849  1.00  0.00      A    N  
ATOM    290  CA  GLU y  59     301.684 282.831 198.446  1.00  0.00      A    C  
ATOM    291  C   GLU y  59     302.352 284.090 199.014  1.00  0.00      A    C  
ATOM    292  O   GLU y  59     302.613 285.046 198.285  1.00  0.00      A    O  
ATOM    293  CB  GLU y  59     300.216 282.712 198.879  1.00  0.00      A    C  
ATOM    294  N   LEU y  60     302.708 284.066 200.298  1.00  0.00      A    N  
ATOM    295  CA  LEU y  60     303.457 285.154 200.923  1.00  0.00      A    C  
ATOM    296  C   LEU y  60     304.817 285.345 200.251  1.00  0.00      A    C  
ATOM    297  O   LEU y  60     305.173 286.469 199.905  1.00  0.00      A    O  
ATOM    298  CB  LEU y  60     303.623 284.886 202.430  1.00  0.00      A    C  
ATOM    299  N   ALA y  61     305.569 284.266 200.019  1.00  0.00      A    N  
ATOM    300  CA  ALA y  61     306.867 284.373 199.357  1.00  0.00      A    C  
ATOM    301  C   ALA y  61     306.724 285.003 197.964  1.00  0.00      A    C  
ATOM    302  O   ALA y  61     307.467 285.911 197.602  1.00  0.00      A    O  
ATOM    303  CB  ALA y  61     307.522 282.988 199.289  1.00  0.00      A    C  
ATOM    304  N   LEU y  62     305.731 284.575 197.195  1.00  0.00      A    N  
ATOM    305  CA  LEU y  62     305.487 285.122 195.877  1.00  0.00      A    C  
ATOM    306  C   LEU y  62     305.087 286.590 195.958  1.00  0.00      A    C  
ATOM    307  O   LEU y  62     305.680 287.407 195.262  1.00  0.00      A    O  
ATOM    308  CB  LEU y  62     304.462 284.243 195.150  1.00  0.00      A    C  
ATOM    309  N   LYS y  63     304.172 286.966 196.857  1.00  0.00      A    N  
ATOM    310  CA  LYS y  63     303.840 288.376 197.092  1.00  0.00      A    C  
ATOM    311  C   LYS y  63     305.098 289.190 197.401  1.00  0.00      A    C  
ATOM    312  O   LYS y  63     305.336 290.231 196.796  1.00  0.00      A    O  
ATOM    313  CB  LYS y  63     302.819 288.475 198.237  1.00  0.00      A    C  
ATOM    314  N   ALA y  64     305.945 288.692 198.294  1.00  0.00      A    N  
ATOM    315  CA  ALA y  64     307.189 289.361 198.647  1.00  0.00      A    C  
ATOM    316  C   ALA y  64     308.139 289.463 197.447  1.00  0.00      A    C  
ATOM    317  O   ALA y  64     308.723 290.516 197.213  1.00  0.00      A    O  
ATOM    318  CB  ALA y  64     307.830 288.624 199.828  1.00  0.00      A    C  
ATOM    319  N   LEU y  65     308.265 288.411 196.644  1.00  0.00      A    N  
ATOM    320  CA  LEU y  65     309.049 288.476 195.420  1.00  0.00      A    C  
ATOM    321  C   LEU y  65     308.487 289.521 194.463  1.00  0.00      A    C  
ATOM    322  O   LEU y  65     309.252 290.284 193.888  1.00  0.00      A    O  
ATOM    323  CB  LEU y  65     309.122 287.089 194.768  1.00  0.00      A    C  
ATOM    324  N   GLU y  66     307.170 289.630 194.325  1.00  0.00      A    N  
ATOM    325  CA  GLU y  66     306.584 290.671 193.486  1.00  0.00      A    C  
ATOM    326  C   GLU y  66     306.923 292.062 194.021  1.00  0.00      A    C  
ATOM    327  O   GLU y  66     307.312 292.941 193.258  1.00  0.00      A    O  
ATOM    328  CB  GLU y  66     305.066 290.476 193.336  1.00  0.00      A    C  
ATOM    329  N   ILE y  67     306.866 292.264 195.332  1.00  0.00      A    N  
ATOM    330  CA  ILE y  67     307.325 293.523 195.904  1.00  0.00      A    C  
ATOM    331  C   ILE y  67     308.790 293.738 195.547  1.00  0.00      A    C  
ATOM    332  O   ILE y  67     309.143 294.805 195.059  1.00  0.00      A    O  
ATOM    333  CB  ILE y  67     307.049 293.553 197.418  1.00  0.00      A    C  
ATOM    334  N   LEU y  68     309.637 292.721 195.706  1.00  0.00      A    N  
ATOM    335  CA  LEU y  68     311.048 292.827 195.359  1.00  0.00      A    C  
ATOM    336  C   LEU y  68     311.231 293.182 193.890  1.00  0.00      A    C  
ATOM    337  O   LEU y  68     312.075 294.003 193.567  1.00  0.00      A    O  
ATOM    338  CB  LEU y  68     311.774 291.522 195.713  1.00  0.00      A    C  
ATOM    339  N   VAL y  69     310.397 292.655 193.003  1.00  0.00      A    N  
ATOM    340  CA  VAL y  69     310.380 293.055 191.597  1.00  0.00      A    C  
ATOM    341  C   VAL y  69     309.985 294.519 191.452  1.00  0.00      A    C  
ATOM    342  O   VAL y  69     310.694 295.271 190.790  1.00  0.00      A    O  
ATOM    343  CB  VAL y  69     309.476 292.122 190.768  1.00  0.00      A    C  
ATOM    344  N   ARG y  70     308.902 294.972 192.087  1.00  0.00      A    N  
ATOM    345  CA  ARG y  70     308.490 296.382 191.995  1.00  0.00      A    C  
ATOM    346  C   ARG y  70     309.623 297.288 192.463  1.00  0.00      A    C  
ATOM    347  O   ARG y  70     310.023 298.214 191.763  1.00  0.00      A    O  
ATOM    348  CB  ARG y  70     307.204 296.638 192.799  1.00  0.00      A    C  
ATOM    349  N   ALA y  71     310.205 296.959 193.610  1.00  0.00      A    N  
ATOM    350  CA  ALA y  71     311.351 297.666 194.151  1.00  0.00      A    C  
ATOM    351  C   ALA y  71     312.535 297.616 193.182  1.00  0.00      A    C  
ATOM    352  O   ALA y  71     313.186 298.629 192.952  1.00  0.00      A    O  
ATOM    353  CB  ALA y  71     311.703 297.070 195.519  1.00  0.00      A    C  
ATOM    354  N   ALA y  72     312.787 296.472 192.560  1.00  0.00      A    N  
ATOM    355  CA  ALA y  72     313.842 296.362 191.577  1.00  0.00      A    C  
ATOM    356  C   ALA y  72     313.588 297.294 190.394  1.00  0.00      A    C  
ATOM    357  O   ALA y  72     314.516 297.976 189.985  1.00  0.00      A    O  
ATOM    358  CB  ALA y  72     314.016 294.905 191.155  1.00  0.00      A    C  
ATOM    359  N   HIS y  73     312.365 297.408 189.876  1.00  0.00      A    N  
ATOM    360  CA  HIS y  73     312.090 298.347 188.782  1.00  0.00      A    C  
ATOM    361  C   HIS y  73     312.419 299.778 189.183  1.00  0.00      A    C  
ATOM    362  O   HIS y  73     313.100 300.486 188.448  1.00  0.00      A    O  
ATOM    363  CB  HIS y  73     310.635 298.234 188.321  1.00  0.00      A    C  
ATOM    364  N   VAL y  74     312.015 300.187 190.383  1.00  0.00      A    N  
ATOM    365  CA  VAL y  74     312.367 301.514 190.900  1.00  0.00      A    C  
ATOM    366  C   VAL y  74     313.887 301.662 191.017  1.00  0.00      A    C  
ATOM    367  O   VAL y  74     314.460 302.615 190.488  1.00  0.00      A    O  
ATOM    368  CB  VAL y  74     311.633 301.793 192.232  1.00  0.00      A    C  
ATOM    369  N   LEU y  75     314.565 300.699 191.643  1.00  0.00      A    N  
ATOM    370  CA  LEU y  75     316.016 300.722 191.784  1.00  0.00      A    C  
ATOM    371  C   LEU y  75     316.698 300.807 190.424  1.00  0.00      A    C  
ATOM    372  O   LEU y  75     317.618 301.597 190.261  1.00  0.00      A    O  
ATOM    373  CB  LEU y  75     316.489 299.467 192.533  1.00  0.00      A    C  
ATOM    374  N   ALA y  76     316.239 300.033 189.445  1.00  0.00      A    N  
ATOM    375  CA  ALA y  76     316.810 299.993 188.111  1.00  0.00      A    C  
ATOM    376  C   ALA y  76     316.628 301.332 187.397  1.00  0.00      A    C  
ATOM    377  O   ALA y  76     317.588 301.830 186.813  1.00  0.00      A    O  
ATOM    378  CB  ALA y  76     316.187 298.835 187.322  1.00  0.00      A    C  
ATOM    379  N   GLU y  77     315.448 301.952 187.491  1.00  0.00      A    N  
ATOM    380  CA  GLU y  77     315.240 303.292 186.945  1.00  0.00      A    C  
ATOM    381  C   GLU y  77     316.219 304.294 187.561  1.00  0.00      A    C  
ATOM    382  O   GLU y  77     316.912 305.003 186.835  1.00  0.00      A    O  
ATOM    383  CB  GLU y  77     313.805 303.770 187.195  1.00  0.00      A    C  
ATOM    384  N   ILE y  78     316.318 304.328 188.893  1.00  0.00      A    N  
ATOM    385  CA  ILE y  78     317.205 305.260 189.600  1.00  0.00      A    C  
ATOM    386  C   ILE y  78     318.659 305.008 189.191  1.00  0.00      A    C  
ATOM    387  O   ILE y  78     319.370 305.922 188.774  1.00  0.00      A    O  
ATOM    388  CB  ILE y  78     317.010 305.148 191.132  1.00  0.00      A    C  
ATOM    389  N   ALA y  79     319.093 303.754 189.266  1.00  0.00      A    N  
ATOM    390  CA  ALA y  79     320.457 303.348 188.977  1.00  0.00      A    C  
ATOM    391  C   ALA y  79     320.865 303.694 187.542  1.00  0.00      A    C  
ATOM    392  O   ALA y  79     321.892 304.342 187.340  1.00  0.00      A    O  
ATOM    393  CB  ALA y  79     320.571 301.842 189.234  1.00  0.00      A    C  
ATOM    394  N   ARG y  80     320.058 303.299 186.551  1.00  0.00      A    N  
ATOM    395  CA  ARG y  80     320.383 303.474 185.132  1.00  0.00      A    C  
ATOM    396  C   ARG y  80     320.287 304.927 184.679  1.00  0.00      A    C  
ATOM    397  O   ARG y  80     321.121 305.351 183.881  1.00  0.00      A    O  
ATOM    398  CB  ARG y  80     319.513 302.536 184.275  1.00  0.00      A    C  
ATOM    399  N   GLU y  81     319.329 305.704 185.179  1.00  0.00      A    N  
ATOM    400  CA  GLU y  81     319.224 307.125 184.815  1.00  0.00      A    C  
ATOM    401  C   GLU y  81     320.295 307.979 185.513  1.00  0.00      A    C  
ATOM    402  O   GLU y  81     320.779 308.947 184.925  1.00  0.00      A    O  
ATOM    403  CB  GLU y  81     317.802 307.641 185.083  1.00  0.00      A    C  
ATOM    404  N   ARG y  82     320.735 307.602 186.723  1.00  0.00      A    N  
ATOM    405  CA  ARG y  82     321.896 308.216 187.392  1.00  0.00      A    C  
ATOM    406  C   ARG y  82     323.239 307.738 186.826  1.00  0.00      A    C  
ATOM    407  O   ARG y  82     324.242 308.440 186.939  1.00  0.00      A    O  
ATOM    408  CB  ARG y  82     321.790 307.936 188.899  1.00  0.00      A    C  
ATOM    409  N   GLY y  83     323.271 306.548 186.229  1.00  0.00      A    N  
ATOM    410  CA  GLY y  83     324.480 305.903 185.711  1.00  0.00      A    C  
ATOM    411  C   GLY y  83     325.349 305.235 186.785  1.00  0.00      A    C  
ATOM    412  O   GLY y  83     326.558 305.113 186.598  1.00  0.00      A    O  
ATOM    413  N   ASN y  84     324.775 304.839 187.926  1.00  0.00      A    N  
ATOM    414  CA  ASN y  84     325.529 304.258 189.040  1.00  0.00      A    C  
ATOM    415  C   ASN y  84     325.670 302.730 188.913  1.00  0.00      A    C  
ATOM    416  O   ASN y  84     324.719 301.972 189.124  1.00  0.00      A    O  
ATOM    417  CB  ASN y  84     324.883 304.676 190.369  1.00  0.00      A    C  
ATOM    418  N   GLU y  85     326.877 302.262 188.601  1.00  0.00      A    N  
ATOM    419  CA  GLU y  85     327.152 300.834 188.415  1.00  0.00      A    C  
ATOM    420  C   GLU y  85     327.017 300.008 189.701  1.00  0.00      A    C  
ATOM    421  O   GLU y  85     326.694 298.827 189.622  1.00  0.00      A    O  
ATOM    422  CB  GLU y  85     328.554 300.636 187.813  1.00  0.00      A    C  
ATOM    423  N   GLU y  86     327.225 300.584 190.887  1.00  0.00      A    N  
ATOM    424  CA  GLU y  86     327.069 299.843 192.145  1.00  0.00      A    C  
ATOM    425  C   GLU y  86     325.606 299.485 192.392  1.00  0.00      A    C  
ATOM    426  O   GLU y  86     325.289 298.325 192.649  1.00  0.00      A    O  
ATOM    427  CB  GLU y  86     327.650 300.625 193.337  1.00  0.00      A    C  
ATOM    428  N   LEU y  87     324.693 300.439 192.211  1.00  0.00      A    N  
ATOM    429  CA  LEU y  87     323.263 300.154 192.277  1.00  0.00      A    C  
ATOM    430  C   LEU y  87     322.845 299.147 191.191  1.00  0.00      A    C  
ATOM    431  O   LEU y  87     322.092 298.221 191.486  1.00  0.00      A    O  
ATOM    432  CB  LEU y  87     322.449 301.458 192.184  1.00  0.00      A    C  
ATOM    433  N   GLN y  88     323.375 299.254 189.964  1.00  0.00      A    N  
ATOM    434  CA  GLN y  88     323.103 298.263 188.913  1.00  0.00      A    C  
ATOM    435  C   GLN y  88     323.576 296.855 189.307  1.00  0.00      A    C  
ATOM    436  O   GLN y  88     322.820 295.895 189.173  1.00  0.00      A    O  
ATOM    437  CB  GLN y  88     323.735 298.670 187.570  1.00  0.00      A    C  
ATOM    438  N   LYS y  89     324.793 296.710 189.843  1.00  0.00      A    N  
ATOM    439  CA  LYS y  89     325.307 295.413 190.316  1.00  0.00      A    C  
ATOM    440  C   LYS y  89     324.468 294.871 191.472  1.00  0.00      A    C  
ATOM    441  O   LYS y  89     324.108 293.694 191.461  1.00  0.00      A    O  
ATOM    442  CB  LYS y  89     326.795 295.538 190.695  1.00  0.00      A    C  
ATOM    443  N   LYS y  90     324.078 295.722 192.427  1.00  0.00      A    N  
ATOM    444  CA  LYS y  90     323.202 295.340 193.549  1.00  0.00      A    C  
ATOM    445  C   LYS y  90     321.871 294.805 193.028  1.00  0.00      A    C  
ATOM    446  O   LYS y  90     321.472 293.695 193.365  1.00  0.00      A    O  
ATOM    447  CB  LYS y  90     323.005 296.537 194.500  1.00  0.00      A    C  
ATOM    448  N   ALA y  91     321.235 295.536 192.119  1.00  0.00      A    N  
ATOM    449  CA  ALA y  91     320.011 295.091 191.465  1.00  0.00      A    C  
ATOM    450  C   ALA y  91     320.214 293.772 190.694  1.00  0.00      A    C  
ATOM    451  O   ALA y  91     319.428 292.845 190.853  1.00  0.00      A    O  
ATOM    452  CB  ALA y  91     319.496 296.219 190.564  1.00  0.00      A    C  
ATOM    453  N   HIS y  92     321.286 293.642 189.910  1.00  0.00      A    N  
ATOM    454  CA  HIS y  92     321.568 292.437 189.126  1.00  0.00      A    C  
ATOM    455  C   HIS y  92     321.702 291.206 190.019  1.00  0.00      A    C  
ATOM    456  O   HIS y  92     321.048 290.192 189.779  1.00  0.00      A    O  
ATOM    457  CB  HIS y  92     322.835 292.657 188.295  1.00  0.00      A    C  
ATOM    458  N   LYS y  93     322.480 291.310 191.103  1.00  0.00      A    N  
ATOM    459  CA  LYS y  93     322.623 290.223 192.079  1.00  0.00      A    C  
ATOM    460  C   LYS y  93     321.290 289.887 192.738  1.00  0.00      A    C  
ATOM    461  O   LYS y  93     320.922 288.714 192.788  1.00  0.00      A    O  
ATOM    462  CB  LYS y  93     323.697 290.561 193.130  1.00  0.00      A    C  
ATOM    463  N   LEU y  94     320.527 290.892 193.172  1.00  0.00      A    N  
ATOM    464  CA  LEU y  94     319.194 290.670 193.731  1.00  0.00      A    C  
ATOM    465  C   LEU y  94     318.292 289.944 192.729  1.00  0.00      A    C  
ATOM    466  O   LEU y  94     317.641 288.968 193.086  1.00  0.00      A    O  
ATOM    467  CB  LEU y  94     318.571 292.008 194.164  1.00  0.00      A    C  
ATOM    468  N   ALA y  95     318.295 290.360 191.465  1.00  0.00      A    N  
ATOM    469  CA  ALA y  95     317.498 289.731 190.422  1.00  0.00      A    C  
ATOM    470  C   ALA y  95     317.923 288.275 190.183  1.00  0.00      A    C  
ATOM    471  O   ALA y  95     317.073 287.390 190.137  1.00  0.00      A    O  
ATOM    472  CB  ALA y  95     317.579 290.577 189.144  1.00  0.00      A    C  
ATOM    473  N   LYS y  96     319.223 287.994 190.079  1.00  0.00      A    N  
ATOM    474  CA  LYS y  96     319.713 286.628 189.853  1.00  0.00      A    C  
ATOM    475  C   LYS y  96     319.361 285.703 191.023  1.00  0.00      A    C  
ATOM    476  O   LYS y  96     318.886 284.591 190.807  1.00  0.00      A    O  
ATOM    477  CB  LYS y  96     321.218 286.675 189.551  1.00  0.00      A    C  
ATOM    478  N   GLU y  97     319.499 286.188 192.257  1.00  0.00      A    N  
ATOM    479  CA  GLU y  97     319.018 285.488 193.451  1.00  0.00      A    C  
ATOM    480  C   GLU y  97     317.508 285.250 193.370  1.00  0.00      A    C  
ATOM    481  O   GLU y  97     317.051 284.122 193.540  1.00  0.00      A    O  
ATOM    482  CB  GLU y  97     319.397 286.296 194.708  1.00  0.00      A    C  
ATOM    483  N   ALA y  98     316.728 286.280 193.055  1.00  0.00      A    N  
ATOM    484  CA  ALA y  98     315.285 286.144 192.933  1.00  0.00      A    C  
ATOM    485  C   ALA y  98     314.904 285.115 191.861  1.00  0.00      A    C  
ATOM    486  O   ALA y  98     313.999 284.318 192.077  1.00  0.00      A    O  
ATOM    487  CB  ALA y  98     314.665 287.517 192.657  1.00  0.00      A    C  
ATOM    488  N   LEU y  99     315.609 285.074 190.731  1.00  0.00      A    N  
ATOM    489  CA  LEU y  99     315.323 284.124 189.668  1.00  0.00      A    C  
ATOM    490  C   LEU y  99     315.522 282.692 190.167  1.00  0.00      A    C  
ATOM    491  O   LEU y  99     314.622 281.866 190.050  1.00  0.00      A    O  
ATOM    492  CB  LEU y  99     316.178 284.465 188.436  1.00  0.00      A    C  
ATOM    493  N   ARG y 100     316.651 282.408 190.818  1.00  0.00      A    N  
ATOM    494  CA  ARG y 100     316.871 281.107 191.458  1.00  0.00      A    C  
ATOM    495  C   ARG y 100     315.764 280.804 192.464  1.00  0.00      A    C  
ATOM    496  O   ARG y 100     315.139 279.752 192.399  1.00  0.00      A    O  
ATOM    497  CB  ARG y 100     318.258 281.094 192.118  1.00  0.00      A    C  
ATOM    498  N   GLN y 101     315.491 281.740 193.364  1.00  0.00      A    N  
ATOM    499  CA  GLN y 101     314.495 281.564 194.415  1.00  0.00      A    C  
ATOM    500  C   GLN y 101     313.123 281.238 193.826  1.00  0.00      A    C  
ATOM    501  O   GLN y 101     312.496 280.257 194.220  1.00  0.00      A    O  
ATOM    502  CB  GLN y 101     314.423 282.836 195.273  1.00  0.00      A    C  
ATOM    503  N   VAL y 102     312.659 282.018 192.851  1.00  0.00      A    N  
ATOM    504  CA  VAL y 102     311.345 281.794 192.255  1.00  0.00      A    C  
ATOM    505  C   VAL y 102     311.330 280.478 191.496  1.00  0.00      A    C  
ATOM    506  O   VAL y 102     310.336 279.768 191.560  1.00  0.00      A    O  
ATOM    507  CB  VAL y 102     310.853 282.993 191.413  1.00  0.00      A    C  
ATOM    508  N   ILE y 103     312.425 280.089 190.847  1.00  0.00      A    N  
ATOM    509  CA  ILE y 103     312.493 278.782 190.201  1.00  0.00      A    C  
ATOM    510  C   ILE y 103     312.384 277.672 191.241  1.00  0.00      A    C  
ATOM    511  O   ILE y 103     311.605 276.746 191.049  1.00  0.00      A    O  
ATOM    512  CB  ILE y 103     313.765 278.660 189.348  1.00  0.00      A    C  
ATOM    513  N   GLU y 104     313.105 277.761 192.355  1.00  0.00      A    N  
ATOM    514  CA  GLU y 104     313.005 276.768 193.427  1.00  0.00      A    C  
ATOM    515  C   GLU y 104     311.576 276.688 193.965  1.00  0.00      A    C  
ATOM    516  O   GLU y 104     311.011 275.602 194.099  1.00  0.00      A    O  
ATOM    517  CB  GLU y 104     313.972 277.096 194.578  1.00  0.00      A    C  
ATOM    518  N   ILE y 105     310.953 277.839 194.205  1.00  0.00      A    N  
ATOM    519  CA  ILE y 105     309.550 277.891 194.594  1.00  0.00      A    C  
ATOM    520  C   ILE y 105     308.687 277.237 193.514  1.00  0.00      A    C  
ATOM    521  O   ILE y 105     307.828 276.432 193.844  1.00  0.00      A    O  
ATOM    522  CB  ILE y 105     309.139 279.346 194.907  1.00  0.00      A    C  
ATOM    523  N   ALA y 106     308.927 277.507 192.234  1.00  0.00      A    N  
ATOM    524  CA  ALA y 106     308.148 276.942 191.138  1.00  0.00      A    C  
ATOM    525  C   ALA y 106     308.300 275.420 191.048  1.00  0.00      A    C  
ATOM    526  O   ALA y 106     307.311 274.714 190.858  1.00  0.00      A    O  
ATOM    527  CB  ALA y 106     308.541 277.630 189.827  1.00  0.00      A    C  
ATOM    528  N   ILE y 107     309.502 274.896 191.264  1.00  0.00      A    N  
ATOM    529  CA  ILE y 107     309.704 273.454 191.381  1.00  0.00      A    C  
ATOM    530  C   ILE y 107     308.823 272.917 192.511  1.00  0.00      A    C  
ATOM    531  O   ILE y 107     308.059 271.979 192.286  1.00  0.00      A    O  
ATOM    532  CB  ILE y 107     311.203 273.116 191.558  1.00  0.00      A    C  
ATOM    533  N   ARG y 108     308.836 273.546 193.693  1.00  0.00      A    N  
ATOM    534  CA  ARG y 108     307.973 273.119 194.800  1.00  0.00      A    C  
ATOM    535  C   ARG y 108     306.492 273.210 194.441  1.00  0.00      A    C  
ATOM    536  O   ARG y 108     305.745 272.278 194.713  1.00  0.00      A    O  
ATOM    537  CB  ARG y 108     308.312 273.908 196.074  1.00  0.00      A    C  
ATOM    538  N   ALA y 109     306.071 274.290 193.797  1.00  0.00      A    N  
ATOM    539  CA  ALA y 109     304.677 274.513 193.413  1.00  0.00      A    C  
ATOM    540  C   ALA y 109     304.166 273.438 192.444  1.00  0.00      A    C  
ATOM    541  O   ALA y 109     303.088 272.882 192.654  1.00  0.00      A    O  
ATOM    542  CB  ALA y 109     304.539 275.917 192.808  1.00  0.00      A    C  
ATOM    543  N   ILE y 110     304.956 273.092 191.422  1.00  0.00      A    N  
ATOM    544  CA  ILE y 110     304.621 271.992 190.508  1.00  0.00      A    C  
ATOM    545  C   ILE y 110     304.635 270.661 191.267  1.00  0.00      A    C  
ATOM    546  O   ILE y 110     303.736 269.844 191.083  1.00  0.00      A    O  
ATOM    547  CB  ILE y 110     305.569 272.002 189.282  1.00  0.00      A    C  
ATOM    548  N   GLN y 111     305.598 270.458 192.166  1.00  0.00      A    N  
ATOM    549  CA  GLN y 111     305.711 269.225 192.944  1.00  0.00      A    C  
ATOM    550  C   GLN y 111     304.519 269.012 193.896  1.00  0.00      A    C  
ATOM    551  O   GLN y 111     304.025 267.892 194.023  1.00  0.00      A    O  
ATOM    552  CB  GLN y 111     307.066 269.218 193.672  1.00  0.00      A    C  
ATOM    553  N   GLU y 112     304.003 270.075 194.512  1.00  0.00      A    N  
ATOM    554  CA  GLU y 112     302.763 270.049 195.304  1.00  0.00      A    C  
ATOM    555  C   GLU y 112     301.480 270.101 194.449  1.00  0.00      A    C  
ATOM    556  O   GLU y 112     300.386 269.879 194.965  1.00  0.00      A    O  
ATOM    557  CB  GLU y 112     302.765 271.204 196.318  1.00  0.00      A    C  
ATOM    558  N   GLY y 113     301.581 270.394 193.151  1.00  0.00      A    N  
ATOM    559  CA  GLY y 113     300.440 270.503 192.237  1.00  0.00      A    C  
ATOM    560  C   GLY y 113     299.648 271.813 192.334  1.00  0.00      A    C  
ATOM    561  O   GLY y 113     298.562 271.905 191.765  1.00  0.00      A    O  
ATOM    562  N   ASN y 114     300.161 272.839 193.020  1.00  0.00      A    N  
ATOM    563  CA  ASN y 114     299.543 274.172 193.093  1.00  0.00      A    C  
ATOM    564  C   ASN y 114     299.884 274.992 191.833  1.00  0.00      A    C  
ATOM    565  O   ASN y 114     300.698 275.923 191.849  1.00  0.00      A    O  
ATOM    566  CB  ASN y 114     299.946 274.857 194.410  1.00  0.00      A    C  
ATOM    567  N   LEU y 115     299.315 274.586 190.700  1.00  0.00      A    N  
ATOM    568  CA  LEU y 115     299.641 275.188 189.411  1.00  0.00      A    C  
ATOM    569  C   LEU y 115     299.223 276.663 189.363  1.00  0.00      A    C  
ATOM    570  O   LEU y 115     299.835 277.459 188.662  1.00  0.00      A    O  
ATOM    571  CB  LEU y 115     298.998 274.379 188.272  1.00  0.00      A    C  
ATOM    572  N   GLU y 116     298.222 277.054 190.146  1.00  0.00      A    N  
ATOM    573  CA  GLU y 116     297.779 278.438 190.274  1.00  0.00      A    C  
ATOM    574  C   GLU y 116     298.922 279.339 190.751  1.00  0.00      A    C  
ATOM    575  O   GLU y 116     299.294 280.302 190.076  1.00  0.00      A    O  
ATOM    576  CB  GLU y 116     296.593 278.537 191.252  1.00  0.00      A    C  
ATOM    577  N   LEU y 117     299.534 279.002 191.886  1.00  0.00      A    N  
ATOM    578  CA  LEU y 117     300.689 279.750 192.357  1.00  0.00      A    C  
ATOM    579  C   LEU y 117     301.859 279.605 191.388  1.00  0.00      A    C  
ATOM    580  O   LEU y 117     302.558 280.583 191.164  1.00  0.00      A    O  
ATOM    581  CB  LEU y 117     301.074 279.342 193.789  1.00  0.00      A    C  
ATOM    582  N   ALA y 118     302.058 278.444 190.756  1.00  0.00      A    N  
ATOM    583  CA  ALA y 118     303.127 278.296 189.768  1.00  0.00      A    C  
ATOM    584  C   ALA y 118     302.949 279.278 188.599  1.00  0.00      A    C  
ATOM    585  O   ALA y 118     303.901 279.921 188.172  1.00  0.00      A    O  
ATOM    586  CB  ALA y 118     303.187 276.844 189.273  1.00  0.00      A    C  
ATOM    587  N   ILE y 119     301.726 279.450 188.110  1.00  0.00      A    N  
ATOM    588  CA  ILE y 119     301.418 280.409 187.054  1.00  0.00      A    C  
ATOM    589  C   ILE y 119     301.754 281.817 187.534  1.00  0.00      A    C  
ATOM    590  O   ILE y 119     302.467 282.550 186.852  1.00  0.00      A    O  
ATOM    591  CB  ILE y 119     299.942 280.234 186.627  1.00  0.00      A    C  
ATOM    592  N   ILE y 120     301.309 282.181 188.737  1.00  0.00      A    N  
ATOM    593  CA  ILE y 120     301.608 283.493 189.312  1.00  0.00      A    C  
ATOM    594  C   ILE y 120     303.124 283.685 189.420  1.00  0.00      A    C  
ATOM    595  O   ILE y 120     303.663 284.713 189.016  1.00  0.00      A    O  
ATOM    596  CB  ILE y 120     300.872 283.642 190.664  1.00  0.00      A    C  
ATOM    597  N   ALA y 121     303.833 282.668 189.891  1.00  0.00      A    N  
ATOM    598  CA  ALA y 121     305.278 282.682 189.995  1.00  0.00      A    C  
ATOM    599  C   ALA y 121     305.921 282.865 188.628  1.00  0.00      A    C  
ATOM    600  O   ALA y 121     306.864 283.633 188.482  1.00  0.00      A    O  
ATOM    601  CB  ALA y 121     305.740 281.376 190.652  1.00  0.00      A    C  
ATOM    602  N   LEU y 122     305.410 282.195 187.607  1.00  0.00      A    N  
ATOM    603  CA  LEU y 122     305.984 282.290 186.285  1.00  0.00      A    C  
ATOM    604  C   LEU y 122     305.750 283.687 185.709  1.00  0.00      A    C  
ATOM    605  O   LEU y 122     306.648 284.263 185.107  1.00  0.00      A    O  
ATOM    606  CB  LEU y 122     305.435 281.127 185.447  1.00  0.00      A    C  
ATOM    607  N   HIS y 123     304.601 284.292 186.000  1.00  0.00      A    N  
ATOM    608  CA  HIS y 123     304.344 285.704 185.717  1.00  0.00      A    C  
ATOM    609  C   HIS y 123     305.382 286.595 186.402  1.00  0.00      A    C  
ATOM    610  O   HIS y 123     306.055 287.393 185.751  1.00  0.00      A    O  
ATOM    611  CB  HIS y 123     302.900 286.044 186.125  1.00  0.00      A    C  
ATOM    612  N   ILE y 124     305.595 286.393 187.698  1.00  0.00      A    N  
ATOM    613  CA  ILE y 124     306.626 287.119 188.435  1.00  0.00      A    C  
ATOM    614  C   ILE y 124     307.989 286.886 187.783  1.00  0.00      A    C  
ATOM    615  O   ILE y 124     308.743 287.829 187.597  1.00  0.00      A    O  
ATOM    616  CB  ILE y 124     306.603 286.725 189.931  1.00  0.00      A    C  
ATOM    617  N   SER y 125     308.295 285.667 187.361  1.00  0.00      A    N  
ATOM    618  CA  SER y 125     309.559 285.351 186.707  1.00  0.00      A    C  
ATOM    619  C   SER y 125     309.710 286.134 185.412  1.00  0.00      A    C  
ATOM    620  O   SER y 125     310.740 286.759 185.183  1.00  0.00      A    O  
ATOM    621  CB  SER y 125     309.661 283.842 186.466  1.00  0.00      A    C  
ATOM    622  N   VAL y 126     308.671 286.202 184.587  1.00  0.00      A    N  
ATOM    623  CA  VAL y 126     308.721 287.034 183.384  1.00  0.00      A    C  
ATOM    624  C   VAL y 126     308.938 288.496 183.770  1.00  0.00      A    C  
ATOM    625  O   VAL y 126     309.730 289.198 183.150  1.00  0.00      A    O  
ATOM    626  CB  VAL y 126     307.471 286.829 182.505  1.00  0.00      A    C  
ATOM    627  N   ARG y 127     308.337 288.973 184.855  1.00  0.00      A    N  
ATOM    628  CA  ARG y 127     308.630 290.325 185.325  1.00  0.00      A    C  
ATOM    629  C   ARG y 127     310.058 290.464 185.864  1.00  0.00      A    C  
ATOM    630  O   ARG y 127     310.680 291.496 185.638  1.00  0.00      A    O  
ATOM    631  CB  ARG y 127     307.523 290.773 186.285  1.00  0.00      A    C  
ATOM    632  N   ILE y 128     310.651 289.432 186.458  1.00  0.00      A    N  
ATOM    633  CA  ILE y 128     312.091 289.423 186.751  1.00  0.00      A    C  
ATOM    634  C   ILE y 128     312.868 289.516 185.440  1.00  0.00      A    C  
ATOM    635  O   ILE y 128     313.846 290.251 185.352  1.00  0.00      A    O  
ATOM    636  CB  ILE y 128     312.521 288.192 187.592  1.00  0.00      A    C  
ATOM    637  N   ALA y 129     312.417 288.839 184.390  1.00  0.00      A    N  
ATOM    638  CA  ALA y 129     313.048 288.968 183.096  1.00  0.00      A    C  
ATOM    639  C   ALA y 129     312.971 290.411 182.606  1.00  0.00      A    C  
ATOM    640  O   ALA y 129     313.971 290.916 182.119  1.00  0.00      A    O  
ATOM    641  CB  ALA y 129     312.459 287.960 182.105  1.00  0.00      A    C  
ATOM    642  N   GLU y 130     311.862 291.123 182.816  1.00  0.00      A    N  
ATOM    643  CA  GLU y 130     311.817 292.551 182.498  1.00  0.00      A    C  
ATOM    644  C   GLU y 130     312.896 293.328 183.250  1.00  0.00      A    C  
ATOM    645  O   GLU y 130     313.593 294.139 182.650  1.00  0.00      A    O  
ATOM    646  CB  GLU y 130     310.444 293.176 182.788  1.00  0.00      A    C  
ATOM    647  N   VAL y 131     313.086 293.043 184.539  1.00  0.00      A    N  
ATOM    648  CA  VAL y 131     314.157 293.674 185.318  1.00  0.00      A    C  
ATOM    649  C   VAL y 131     315.514 293.363 184.695  1.00  0.00      A    C  
ATOM    650  O   VAL y 131     316.290 294.274 184.410  1.00  0.00      A    O  
ATOM    651  CB  VAL y 131     314.119 293.251 186.802  1.00  0.00      A    C  
ATOM    652  N   LEU y 132     315.814 292.091 184.445  1.00  0.00      A    N  
ATOM    653  CA  LEU y 132     317.093 291.697 183.863  1.00  0.00      A    C  
ATOM    654  C   LEU y 132     317.308 292.379 182.509  1.00  0.00      A    C  
ATOM    655  O   LEU y 132     318.354 292.978 182.269  1.00  0.00      A    O  
ATOM    656  CB  LEU y 132     317.145 290.165 183.723  1.00  0.00      A    C  
ATOM    657  N   LEU y 133     316.295 292.341 181.651  1.00  0.00      A    N  
ATOM    658  CA  LEU y 133     316.349 292.880 180.301  1.00  0.00      A    C  
ATOM    659  C   LEU y 133     316.587 294.388 180.326  1.00  0.00      A    C  
ATOM    660  O   LEU y 133     317.445 294.892 179.607  1.00  0.00      A    O  
ATOM    661  CB  LEU y 133     315.040 292.502 179.583  1.00  0.00      A    C  
ATOM    662  N   GLU y 134     315.879 295.105 181.194  1.00  0.00      A    N  
ATOM    663  CA  GLU y 134     316.096 296.536 181.377  1.00  0.00      A    C  
ATOM    664  C   GLU y 134     317.500 296.817 181.928  1.00  0.00      A    C  
ATOM    665  O   GLU y 134     318.114 297.822 181.580  1.00  0.00      A    O  
ATOM    666  CB  GLU y 134     314.985 297.082 182.292  1.00  0.00      A    C  
ATOM    667  N   THR y 135     318.037 295.914 182.751  1.00  0.00      A    N  
ATOM    668  CA  THR y 135     319.374 296.049 183.337  1.00  0.00      A    C  
ATOM    669  C   THR y 135     320.468 295.938 182.276  1.00  0.00      A    C  
ATOM    670  O   THR y 135     321.306 296.833 182.167  1.00  0.00      A    O  
ATOM    671  CB  THR y 135     319.590 295.025 184.467  1.00  0.00      A    C  
ATOM    672  N   ARG y 136     320.462 294.861 181.481  1.00  0.00      A    N  
ATOM    673  CA  ARG y 136     321.461 294.583 180.432  1.00  0.00      A    C  
ATOM    674  C   ARG y 136     320.845 293.764 179.281  1.00  0.00      A    C  
ATOM    675  O   ARG y 136     320.699 292.547 179.419  1.00  0.00      A    O  
ATOM    676  CB  ARG y 136     322.676 293.833 181.025  1.00  0.00      A    C  
ATOM    677  N   PRO y 137     320.503 294.387 178.140  1.00  0.00      A    N  
ATOM    678  CA  PRO y 137     319.941 293.700 176.970  1.00  0.00      A    C  
ATOM    679  C   PRO y 137     320.989 293.075 176.025  1.00  0.00      A    C  
ATOM    680  O   PRO y 137     320.621 292.399 175.067  1.00  0.00      A    O  
ATOM    681  CB  PRO y 137     319.145 294.788 176.246  1.00  0.00      A    C  
ATOM    682  N   ASP y 138     322.281 293.328 176.241  1.00  0.00      A    N  
ATOM    683  CA  ASP y 138     323.389 292.969 175.341  1.00  0.00      A    C  
ATOM    684  C   ASP y 138     324.000 291.568 175.581  1.00  0.00      A    C  
ATOM    685  O   ASP y 138     324.864 291.133 174.822  1.00  0.00      A    O  
ATOM    686  CB  ASP y 138     324.466 294.073 175.364  1.00  0.00      A    C  
ATOM    687  N   ASP y 139     323.539 290.830 176.592  1.00  0.00      A    N  
ATOM    688  CA  ASP y 139     323.907 289.427 176.834  1.00  0.00      A    C  
ATOM    689  C   ASP y 139     322.769 288.477 176.433  1.00  0.00      A    C  
ATOM    690  O   ASP y 139     321.651 288.597 176.938  1.00  0.00      A    O  
ATOM    691  CB  ASP y 139     324.228 289.216 178.320  1.00  0.00      A    C  
ATOM    692  N   ARG y 140     323.049 287.480 175.585  1.00  0.00      A    N  
ATOM    693  CA  ARG y 140     322.071 286.417 175.323  1.00  0.00      A    C  
ATOM    694  C   ARG y 140     321.868 285.500 176.525  1.00  0.00      A    C  
ATOM    695  O   ARG y 140     320.764 285.020 176.729  1.00  0.00      A    O  
ATOM    696  CB  ARG y 140     322.423 285.614 174.054  1.00  0.00      A    C  
ATOM    697  N   GLU y 141     322.911 285.200 177.290  1.00  0.00      A    N  
ATOM    698  CA  GLU y 141     322.965 283.977 178.088  1.00  0.00      A    C  
ATOM    699  C   GLU y 141     321.966 283.975 179.243  1.00  0.00      A    C  
ATOM    700  O   GLU y 141     321.140 283.069 179.313  1.00  0.00      A    O  
ATOM    701  CB  GLU y 141     324.393 283.705 178.584  1.00  0.00      A    C  
ATOM    702  N   GLU y 142     321.964 284.988 180.110  1.00  0.00      A    N  
ATOM    703  CA  GLU y 142     321.001 285.031 181.220  1.00  0.00      A    C  
ATOM    704  C   GLU y 142     319.564 284.983 180.688  1.00  0.00      A    C  
ATOM    705  O   GLU y 142     318.724 284.209 181.151  1.00  0.00      A    O  
ATOM    706  CB  GLU y 142     321.194 286.317 182.044  1.00  0.00      A    C  
ATOM    707  N   ILE y 143     319.302 285.780 179.651  1.00  0.00      A    N  
ATOM    708  CA  ILE y 143     317.993 285.850 179.013  1.00  0.00      A    C  
ATOM    709  C   ILE y 143     317.622 284.483 178.453  1.00  0.00      A    C  
ATOM    710  O   ILE y 143     316.515 284.003 178.667  1.00  0.00      A    O  
ATOM    711  CB  ILE y 143     317.985 286.949 177.928  1.00  0.00      A    C  
ATOM    712  N   ARG y 144     318.558 283.807 177.792  1.00  0.00      A    N  
ATOM    713  CA  ARG y 144     318.332 282.491 177.212  1.00  0.00      A    C  
ATOM    714  C   ARG y 144     318.099 281.439 178.287  1.00  0.00      A    C  
ATOM    715  O   ARG y 144     317.225 280.597 178.118  1.00  0.00      A    O  
ATOM    716  CB  ARG y 144     319.501 282.142 176.278  1.00  0.00      A    C  
ATOM    717  N   GLU y 145     318.807 281.495 179.409  1.00  0.00      A    N  
ATOM    718  CA  GLU y 145     318.535 280.603 180.537  1.00  0.00      A    C  
ATOM    719  C   GLU y 145     317.118 280.818 181.065  1.00  0.00      A    C  
ATOM    720  O   GLU y 145     316.372 279.855 181.244  1.00  0.00      A    O  
ATOM    721  CB  GLU y 145     319.562 280.793 181.661  1.00  0.00      A    C  
ATOM    722  N   GLN y 146     316.698 282.072 181.221  1.00  0.00      A    N  
ATOM    723  CA  GLN y 146     315.313 282.353 181.572  1.00  0.00      A    C  
ATOM    724  C   GLN y 146     314.356 281.783 180.517  1.00  0.00      A    C  
ATOM    725  O   GLN y 146     313.467 281.013 180.864  1.00  0.00      A    O  
ATOM    726  CB  GLN y 146     315.120 283.862 181.815  1.00  0.00      A    C  
ATOM    727  N   GLN y 147     314.571 282.071 179.233  1.00  0.00      A    N  
ATOM    728  CA  GLN y 147     313.719 281.572 178.153  1.00  0.00      A    C  
ATOM    729  C   GLN y 147     313.614 280.052 178.164  1.00  0.00      A    C  
ATOM    730  O   GLN y 147     312.522 279.509 178.070  1.00  0.00      A    O  
ATOM    731  CB  GLN y 147     314.260 281.989 176.777  1.00  0.00      A    C  
ATOM    732  N   ALA y 148     314.736 279.352 178.290  1.00  0.00      A    N  
ATOM    733  CA  ALA y 148     314.745 277.904 178.273  1.00  0.00      A    C  
ATOM    734  C   ALA y 148     313.943 277.351 179.449  1.00  0.00      A    C  
ATOM    735  O   ALA y 148     313.052 276.523 179.271  1.00  0.00      A    O  
ATOM    736  CB  ALA y 148     316.204 277.438 178.298  1.00  0.00      A    C  
ATOM    737  N   ILE y 149     314.222 277.842 180.654  1.00  0.00      A    N  
ATOM    738  CA  ILE y 149     313.540 277.364 181.853  1.00  0.00      A    C  
ATOM    739  C   ILE y 149     312.054 277.699 181.755  1.00  0.00      A    C  
ATOM    740  O   ILE y 149     311.214 276.862 182.058  1.00  0.00      A    O  
ATOM    741  CB  ILE y 149     314.232 277.934 183.110  1.00  0.00      A    C  
ATOM    742  N   PHE y 150     311.717 278.881 181.245  1.00  0.00      A    N  
ATOM    743  CA  PHE y 150     310.341 279.269 180.986  1.00  0.00      A    C  
ATOM    744  C   PHE y 150     309.671 278.306 180.015  1.00  0.00      A    C  
ATOM    745  O   PHE y 150     308.629 277.748 180.331  1.00  0.00      A    O  
ATOM    746  CB  PHE y 150     310.291 280.714 180.471  1.00  0.00      A    C  
ATOM    747  N   GLU y 151     310.265 278.068 178.851  1.00  0.00      A    N  
ATOM    748  CA  GLU y 151     309.698 277.171 177.850  1.00  0.00      A    C  
ATOM    749  C   GLU y 151     309.487 275.777 178.433  1.00  0.00      A    C  
ATOM    750  O   GLU y 151     308.438 275.170 178.238  1.00  0.00      A    O  
ATOM    751  CB  GLU y 151     310.617 277.110 176.623  1.00  0.00      A    C  
ATOM    752  N   LEU y 152     310.451 275.301 179.219  1.00  0.00      A    N  
ATOM    753  CA  LEU y 152     310.326 274.037 179.914  1.00  0.00      A    C  
ATOM    754  C   LEU y 152     309.133 274.067 180.873  1.00  0.00      A    C  
ATOM    755  O   LEU y 152     308.243 273.225 180.779  1.00  0.00      A    O  
ATOM    756  CB  LEU y 152     311.667 273.730 180.604  1.00  0.00      A    C  
ATOM    757  N   LEU y 153     309.072 275.048 181.766  1.00  0.00      A    N  
ATOM    758  CA  LEU y 153     307.977 275.164 182.717  1.00  0.00      A    C  
ATOM    759  C   LEU y 153     306.632 275.285 182.004  1.00  0.00      A    C  
ATOM    760  O   LEU y 153     305.680 274.627 182.403  1.00  0.00      A    O  
ATOM    761  CB  LEU y 153     308.219 276.366 183.642  1.00  0.00      A    C  
ATOM    762  N   ILE y 154     306.549 276.052 180.925  1.00  0.00      A    N  
ATOM    763  CA  ILE y 154     305.324 276.173 180.145  1.00  0.00      A    C  
ATOM    764  C   ILE y 154     304.958 274.838 179.521  1.00  0.00      A    C  
ATOM    765  O   ILE y 154     303.815 274.422 179.657  1.00  0.00      A    O  
ATOM    766  CB  ILE y 154     305.418 277.282 179.079  1.00  0.00      A    C  
ATOM    767  N   ALA y 155     305.878 274.135 178.871  1.00  0.00      A    N  
ATOM    768  CA  ALA y 155     305.537 272.844 178.294  1.00  0.00      A    C  
ATOM    769  C   ALA y 155     305.032 271.887 179.381  1.00  0.00      A    C  
ATOM    770  O   ALA y 155     304.033 271.191 179.190  1.00  0.00      A    O  
ATOM    771  CB  ALA y 155     306.764 272.285 177.577  1.00  0.00      A    C  
ATOM    772  N   ALA y 156     305.676 271.907 180.549  1.00  0.00      A    N  
ATOM    773  CA  ALA y 156     305.260 271.110 181.689  1.00  0.00      A    C  
ATOM    774  C   ALA y 156     303.852 271.507 182.138  1.00  0.00      A    C  
ATOM    775  O   ALA y 156     302.986 270.650 182.283  1.00  0.00      A    O  
ATOM    776  CB  ALA y 156     306.296 271.252 182.811  1.00  0.00      A    C  
ATOM    777  N   LEU y 157     303.583 272.797 182.295  1.00  0.00      A    N  
ATOM    778  CA  LEU y 157     302.259 273.276 182.646  1.00  0.00      A    C  
ATOM    779  C   LEU y 157     301.218 272.936 181.569  1.00  0.00      A    C  
ATOM    780  O   LEU y 157     300.106 272.549 181.913  1.00  0.00      A    O  
ATOM    781  CB  LEU y 157     302.312 274.787 182.912  1.00  0.00      A    C  
ATOM    782  N   GLU y 158     301.544 273.033 180.280  1.00  0.00      A    N  
ATOM    783  CA  GLU y 158     300.615 272.712 179.191  1.00  0.00      A    C  
ATOM    784  C   GLU y 158     300.210 271.246 179.255  1.00  0.00      A    C  
ATOM    785  O   GLU y 158     299.021 270.924 179.224  1.00  0.00      A    O  
ATOM    786  CB  GLU y 158     301.222 273.008 177.804  1.00  0.00      A    C  
ATOM    787  N   ALA y 159     301.188 270.359 179.417  1.00  0.00      A    N  
ATOM    788  CA  ALA y 159     300.896 268.962 179.668  1.00  0.00      A    C  
ATOM    789  C   ALA y 159     300.054 268.824 180.944  1.00  0.00      A    C  
ATOM    790  O   ALA y 159     299.003 268.191 180.924  1.00  0.00      A    O  
ATOM    791  CB  ALA y 159     302.209 268.174 179.744  1.00  0.00      A    C  
ATOM    792  N   ALA y 160     300.476 269.452 182.039  1.00  0.00      A    N  
ATOM    793  CA  ALA y 160     299.848 269.294 183.339  1.00  0.00      A    C  
ATOM    794  C   ALA y 160     298.371 269.671 183.298  1.00  0.00      A    C  
ATOM    795  O   ALA y 160     297.519 268.899 183.722  1.00  0.00      A    O  
ATOM    796  CB  ALA y 160     300.607 270.146 184.358  1.00  0.00      A    C  
ATOM    797  N   ILE y 161     298.049 270.832 182.744  1.00  0.00      A    N  
ATOM    798  CA  ILE y 161     296.677 271.325 182.669  1.00  0.00      A    C  
ATOM    799  C   ILE y 161     295.861 270.523 181.651  1.00  0.00      A    C  
ATOM    800  O   ILE y 161     294.706 270.203 181.930  1.00  0.00      A    O  
ATOM    801  CB  ILE y 161     296.703 272.852 182.445  1.00  0.00      A    C  
ATOM    802  N   ARG y 162     296.457 270.089 180.531  1.00  0.00      A    N  
ATOM    803  CA  ARG y 162     295.789 269.146 179.621  1.00  0.00      A    C  
ATOM    804  C   ARG y 162     295.406 267.871 180.366  1.00  0.00      A    C  
ATOM    805  O   ARG y 162     294.274 267.411 180.265  1.00  0.00      A    O  
ATOM    806  CB  ARG y 162     296.701 268.866 178.417  1.00  0.00      A    C  
ATOM    807  N   LEU y 163     296.325 267.337 181.161  1.00  0.00      A    N  
ATOM    808  CA  LEU y 163     296.126 266.117 181.934  1.00  0.00      A    C  
ATOM    809  C   LEU y 163     295.100 266.326 183.057  1.00  0.00      A    C  
ATOM    810  O   LEU y 163     294.228 265.492 183.264  1.00  0.00      A    O  
ATOM    811  CB  LEU y 163     297.499 265.657 182.468  1.00  0.00      A    C  
ATOM    812  N   GLU y 164     295.147 267.454 183.756  1.00  0.00      A    N  
ATOM    813  CA  GLU y 164     294.199 267.776 184.820  1.00  0.00      A    C  
ATOM    814  C   GLU y 164     292.783 267.932 184.265  1.00  0.00      A    C  
ATOM    815  O   GLU y 164     291.834 267.413 184.845  1.00  0.00      A    O  
ATOM    816  CB  GLU y 164     294.676 269.054 185.532  1.00  0.00      A    C  
ATOM    817  N   LYS y 165     292.625 268.573 183.101  1.00  0.00      A    N  
ATOM    818  CA  LYS y 165     291.329 268.625 182.422  1.00  0.00      A    C  
ATOM    819  C   LYS y 165     290.882 267.233 181.991  1.00  0.00      A    C  
ATOM    820  O   LYS y 165     289.736 266.863 182.213  1.00  0.00      A    O  
ATOM    821  CB  LYS y 165     291.382 269.597 181.232  1.00  0.00      A    C  
ATOM    822  N   LEU y 166     291.787 266.431 181.437  1.00  0.00      A    N  
ATOM    823  CA  LEU y 166     291.492 265.054 181.061  1.00  0.00      A    C  
ATOM    824  C   LEU y 166     291.028 264.226 182.278  1.00  0.00      A    C  
ATOM    825  O   LEU y 166     290.104 263.420 182.162  1.00  0.00      A    O  
ATOM    826  CB  LEU y 166     292.748 264.492 180.371  1.00  0.00      A    C  
ATOM    827  N   LYS y 167     291.606 264.480 183.461  1.00  0.00      A    N  
ATOM    828  CA  LYS y 167     291.198 263.898 184.746  1.00  0.00      A    C  
ATOM    829  C   LYS y 167     289.813 264.380 185.178  1.00  0.00      A    C  
ATOM    830  O   LYS y 167     288.967 263.572 185.543  1.00  0.00      A    O  
ATOM    831  CB  LYS y 167     292.261 264.234 185.809  1.00  0.00      A    C  
ATOM    832  N   GLU y 168     289.554 265.680 185.088  1.00  0.00      A    N  
ATOM    833  CA  GLU y 168     288.237 266.259 185.373  1.00  0.00      A    C  
ATOM    834  C   GLU y 168     287.144 265.663 184.467  1.00  0.00      A    C  
ATOM    835  O   GLU y 168     286.054 265.343 184.939  1.00  0.00      A    O  
ATOM    836  CB  GLU y 168     288.330 267.787 185.227  1.00  0.00      A    C  
ATOM    837  N   GLU y 169     287.436 265.452 183.182  1.00  0.00      A    N  
ATOM    838  CA  GLU y 169     286.506 264.827 182.228  1.00  0.00      A    C  
ATOM    839  C   GLU y 169     286.315 263.309 182.435  1.00  0.00      A    C  
ATOM    840  O   GLU y 169     285.451 262.708 181.793  1.00  0.00      A    O  
ATOM    841  CB  GLU y 169     286.946 265.127 180.782  1.00  0.00      A    C  
ATOM    842  N   GLY y 170     287.084 262.667 183.320  1.00  0.00      A    N  
ATOM    843  CA  GLY y 170     286.946 261.238 183.631  1.00  0.00      A    C  
ATOM    844  C   GLY y 170     287.300 260.300 182.469  1.00  0.00      A    C  
ATOM    845  O   GLY y 170     286.735 259.210 182.364  1.00  0.00      A    O  
ATOM    846  N   ALA y 171     288.190 260.727 181.569  1.00  0.00      A    N  
ATOM    847  CA  ALA y 171     288.603 259.971 180.384  1.00  0.00      A    C  
ATOM    848  C   ALA y 171     289.296 258.629 180.730  1.00  0.00      A    C  
ATOM    849  O   ALA y 171     289.856 258.486 181.823  1.00  0.00      A    O  
ATOM    850  CB  ALA y 171     289.520 260.879 179.564  1.00  0.00      A    C  
ATOM    851  N   PRO y 172     289.300 257.637 179.820  1.00  0.00      A    N  
ATOM    852  CA  PRO y 172     289.904 256.337 180.086  1.00  0.00      A    C  
ATOM    853  C   PRO y 172     291.429 256.443 180.215  1.00  0.00      A    C  
ATOM    854  O   PRO y 172     292.054 257.248 179.514  1.00  0.00      A    O  
ATOM    855  CB  PRO y 172     289.495 255.433 178.922  1.00  0.00      A    C  
ATOM    856  N   PRO y 173     292.061 255.600 181.053  1.00  0.00      A    N  
ATOM    857  CA  PRO y 173     293.503 255.611 181.269  1.00  0.00      A    C  
ATOM    858  C   PRO y 173     294.349 255.540 179.997  1.00  0.00      A    C  
ATOM    859  O   PRO y 173     295.436 256.103 179.974  1.00  0.00      A    O  
ATOM    860  CB  PRO y 173     293.792 254.410 182.171  1.00  0.00      A    C  
ATOM    861  N   GLU y 174     293.859 254.913 178.925  1.00  0.00      A    N  
ATOM    862  CA  GLU y 174     294.550 254.898 177.632  1.00  0.00      A    C  
ATOM    863  C   GLU y 174     294.829 256.313 177.121  1.00  0.00      A    C  
ATOM    864  O   GLU y 174     295.952 256.624 176.743  1.00  0.00      A    O  
ATOM    865  CB  GLU y 174     293.714 254.156 176.579  1.00  0.00      A    C  
ATOM    866  N   GLN y 175     293.840 257.209 177.158  1.00  0.00      A    N  
ATOM    867  CA  GLN y 175     294.066 258.590 176.747  1.00  0.00      A    C  
ATOM    868  C   GLN y 175     295.095 259.264 177.658  1.00  0.00      A    C  
ATOM    869  O   GLN y 175     295.996 259.950 177.175  1.00  0.00      A    O  
ATOM    870  CB  GLN y 175     292.739 259.364 176.722  1.00  0.00      A    C  
ATOM    871  N   ILE y 176     295.004 259.023 178.969  1.00  0.00      A    N  
ATOM    872  CA  ILE y 176     295.946 259.580 179.946  1.00  0.00      A    C  
ATOM    873  C   ILE y 176     297.369 259.118 179.614  1.00  0.00      A    C  
ATOM    874  O   ILE y 176     298.288 259.923 179.531  1.00  0.00      A    O  
ATOM    875  CB  ILE y 176     295.538 259.226 181.400  1.00  0.00      A    C  
ATOM    876  N   GLU y 177     297.552 257.830 179.347  1.00  0.00      A    N  
ATOM    877  CA  GLU y 177     298.841 257.256 178.994  1.00  0.00      A    C  
ATOM    878  C   GLU y 177     299.370 257.792 177.655  1.00  0.00      A    C  
ATOM    879  O   GLU y 177     300.538 258.173 177.581  1.00  0.00      A    O  
ATOM    880  CB  GLU y 177     298.716 255.725 179.049  1.00  0.00      A    C  
ATOM    881  N   ARG y 178     298.524 257.924 176.625  1.00  0.00      A    N  
ATOM    882  CA  ARG y 178     298.935 258.499 175.335  1.00  0.00      A    C  
ATOM    883  C   ARG y 178     299.415 259.940 175.494  1.00  0.00      A    C  
ATOM    884  O   ARG y 178     300.463 260.307 174.961  1.00  0.00      A    O  
ATOM    885  CB  ARG y 178     297.782 258.403 174.323  1.00  0.00      A    C  
ATOM    886  N   VAL y 179     298.693 260.752 176.265  1.00  0.00      A    N  
ATOM    887  CA  VAL y 179     299.125 262.124 176.564  1.00  0.00      A    C  
ATOM    888  C   VAL y 179     300.408 262.109 177.391  1.00  0.00      A    C  
ATOM    889  O   VAL y 179     301.332 262.856 177.082  1.00  0.00      A    O  
ATOM    890  CB  VAL y 179     298.006 262.935 177.250  1.00  0.00      A    C  
ATOM    891  N   ALA y 180     300.512 261.247 178.402  1.00  0.00      A    N  
ATOM    892  CA  ALA y 180     301.697 261.175 179.248  1.00  0.00      A    C  
ATOM    893  C   ALA y 180     302.951 260.812 178.446  1.00  0.00      A    C  
ATOM    894  O   ALA y 180     303.983 261.465 178.595  1.00  0.00      A    O  
ATOM    895  CB  ALA y 180     301.437 260.181 180.386  1.00  0.00      A    C  
ATOM    896  N   GLU y 181     302.855 259.828 177.548  1.00  0.00      A    N  
ATOM    897  CA  GLU y 181     303.950 259.465 176.649  1.00  0.00      A    C  
ATOM    898  C   GLU y 181     304.363 260.665 175.805  1.00  0.00      A    C  
ATOM    899  O   GLU y 181     305.535 261.037 175.804  1.00  0.00      A    O  
ATOM    900  CB  GLU y 181     303.571 258.264 175.759  1.00  0.00      A    C  
ATOM    901  N   HIS y 182     303.405 261.307 175.136  1.00  0.00      A    N  
ATOM    902  CA  HIS y 182     303.707 262.477 174.325  1.00  0.00      A    C  
ATOM    903  C   HIS y 182     304.345 263.596 175.161  1.00  0.00      A    C  
ATOM    904  O   HIS y 182     305.285 264.245 174.714  1.00  0.00      A    O  
ATOM    905  CB  HIS y 182     302.430 262.964 173.634  1.00  0.00      A    C  
ATOM    906  N   GLY y 183     303.884 263.796 176.395  1.00  0.00      A    N  
ATOM    907  CA  GLY y 183     304.453 264.776 177.315  1.00  0.00      A    C  
ATOM    908  C   GLY y 183     305.912 264.472 177.624  1.00  0.00      A    C  
ATOM    909  O   GLY y 183     306.779 265.315 177.420  1.00  0.00      A    O  
ATOM    910  N   LEU y 184     306.210 263.247 178.043  1.00  0.00      A    N  
ATOM    911  CA  LEU y 184     307.586 262.831 178.287  1.00  0.00      A    C  
ATOM    912  C   LEU y 184     308.444 262.929 177.015  1.00  0.00      A    C  
ATOM    913  O   LEU y 184     309.570 263.417 177.076  1.00  0.00      A    O  
ATOM    914  CB  LEU y 184     307.570 261.424 178.911  1.00  0.00      A    C  
ATOM    915  N   GLU y 185     307.922 262.567 175.845  1.00  0.00      A    N  
ATOM    916  CA  GLU y 185     308.649 262.744 174.586  1.00  0.00      A    C  
ATOM    917  C   GLU y 185     308.943 264.217 174.300  1.00  0.00      A    C  
ATOM    918  O   GLU y 185     310.082 264.576 174.024  1.00  0.00      A    O  
ATOM    919  CB  GLU y 185     307.871 262.142 173.406  1.00  0.00      A    C  
ATOM    920  N   ARG y 186     307.948 265.098 174.417  1.00  0.00      A    N  
ATOM    921  CA  ARG y 186     308.135 266.536 174.210  1.00  0.00      A    C  
ATOM    922  C   ARG y 186     309.154 267.086 175.202  1.00  0.00      A    C  
ATOM    923  O   ARG y 186     310.034 267.846 174.816  1.00  0.00      A    O  
ATOM    924  CB  ARG y 186     306.766 267.227 174.300  1.00  0.00      A    C  
ATOM    925  N   LEU y 187     309.096 266.649 176.458  1.00  0.00      A    N  
ATOM    926  CA  LEU y 187     310.091 267.012 177.461  1.00  0.00      A    C  
ATOM    927  C   LEU y 187     311.484 266.535 177.040  1.00  0.00      A    C  
ATOM    928  O   LEU y 187     312.438 267.297 177.152  1.00  0.00      A    O  
ATOM    929  CB  LEU y 187     309.689 266.456 178.840  1.00  0.00      A    C  
ATOM    930  N   LYS y 188     311.610 265.329 176.481  1.00  0.00      A    N  
ATOM    931  CA  LYS y 188     312.877 264.843 175.924  1.00  0.00      A    C  
ATOM    932  C   LYS y 188     313.354 265.731 174.777  1.00  0.00      A    C  
ATOM    933  O   LYS y 188     314.512 266.128 174.765  1.00  0.00      A    O  
ATOM    934  CB  LYS y 188     312.735 263.351 175.564  1.00  0.00      A    C  
ATOM    935  N   GLU y 189     312.485 266.124 173.855  1.00  0.00      A    N  
ATOM    936  CA  GLU y 189     312.873 267.070 172.803  1.00  0.00      A    C  
ATOM    937  C   GLU y 189     313.339 268.407 173.387  1.00  0.00      A    C  
ATOM    938  O   GLU y 189     314.381 268.929 173.000  1.00  0.00      A    O  
ATOM    939  CB  GLU y 189     311.714 267.288 171.816  1.00  0.00      A    C  
ATOM    940  N   ILE y 190     312.641 268.941 174.384  1.00  0.00      A    N  
ATOM    941  CA  ILE y 190     313.064 270.173 175.052  1.00  0.00      A    C  
ATOM    942  C   ILE y 190     314.417 269.971 175.743  1.00  0.00      A    C  
ATOM    943  O   ILE y 190     315.282 270.838 175.674  1.00  0.00      A    O  
ATOM    944  CB  ILE y 190     311.970 270.667 176.022  1.00  0.00      A    C  
ATOM    945  N   ALA y 191     314.657 268.812 176.348  1.00  0.00      A    N  
ATOM    946  CA  ALA y 191     315.952 268.506 176.935  1.00  0.00      A    C  
ATOM    947  C   ALA y 191     317.061 268.525 175.875  1.00  0.00      A    C  
ATOM    948  O   ALA y 191     318.142 269.046 176.143  1.00  0.00      A    O  
ATOM    949  CB  ALA y 191     315.874 267.170 177.679  1.00  0.00      A    C  
ATOM    950  N   LYS y 192     316.789 268.048 174.651  1.00  0.00      A    N  
ATOM    951  CA  LYS y 192     317.732 268.201 173.535  1.00  0.00      A    C  
ATOM    952  C   LYS y 192     317.968 269.680 173.246  1.00  0.00      A    C  
ATOM    953  O   LYS y 192     319.111 270.114 173.185  1.00  0.00      A    O  
ATOM    954  CB  LYS y 192     317.251 267.474 172.262  1.00  0.00      A    C  
ATOM    955  N   GLU y 193     316.916 270.481 173.128  1.00  0.00      A    N  
ATOM    956  CA  GLU y 193     317.065 271.918 172.867  1.00  0.00      A    C  
ATOM    957  C   GLU y 193     317.846 272.644 173.976  1.00  0.00      A    C  
ATOM    958  O   GLU y 193     318.660 273.514 173.687  1.00  0.00      A    O  
ATOM    959  CB  GLU y 193     315.686 272.561 172.639  1.00  0.00      A    C  
ATOM    960  N   ILE y 194     317.682 272.238 175.235  1.00  0.00      A    N  
ATOM    961  CA  ILE y 194     318.506 272.718 176.348  1.00  0.00      A    C  
ATOM    962  C   ILE y 194     319.967 272.299 176.134  1.00  0.00      A    C  
ATOM    963  O   ILE y 194     320.865 273.143 176.113  1.00  0.00      A    O  
ATOM    964  CB  ILE y 194     317.904 272.221 177.685  1.00  0.00      A    C  
ATOM    965  N   SER y 195     320.200 271.009 175.894  1.00  0.00      A    N  
ATOM    966  CA  SER y 195     321.524 270.426 175.648  1.00  0.00      A    C  
ATOM    967  C   SER y 195     322.268 271.097 174.482  1.00  0.00      A    C  
ATOM    968  O   SER y 195     323.492 271.229 174.526  1.00  0.00      A    O  
ATOM    969  CB  SER y 195     321.355 268.918 175.405  1.00  0.00      A    C  
ATOM    970  N   LYS y 196     321.549 271.600 173.467  1.00  0.00      A    N  
ATOM    971  CA  LYS y 196     322.134 272.327 172.328  1.00  0.00      A    C  
ATOM    972  C   LYS y 196     322.778 273.669 172.695  1.00  0.00      A    C  
ATOM    973  O   LYS y 196     323.543 274.191 171.887  1.00  0.00      A    O  
ATOM    974  CB  LYS y 196     321.079 272.534 171.228  1.00  0.00      A    C  
ATOM    975  N   GLU y 197     322.516 274.231 173.871  1.00  0.00      A    N  
ATOM    976  CA  GLU y 197     323.100 275.518 174.265  1.00  0.00      A    C  
ATOM    977  C   GLU y 197     323.752 275.532 175.650  1.00  0.00      A    C  
ATOM    978  O   GLU y 197     324.833 276.105 175.788  1.00  0.00      A    O  
ATOM    979  CB  GLU y 197     322.051 276.637 174.168  1.00  0.00      A    C  
ATOM    980  N   VAL y 198     323.123 274.979 176.690  1.00  0.00      A    N  
ATOM    981  CA  VAL y 198     323.496 275.344 178.073  1.00  0.00      A    C  
ATOM    982  C   VAL y 198     324.778 274.675 178.576  1.00  0.00      A    C  
ATOM    983  O   VAL y 198     325.056 273.514 178.278  1.00  0.00      A    O  
ATOM    984  CB  VAL y 198     322.353 275.135 179.088  1.00  0.00      A    C  
ATOM    985  N   ASP y 199     325.506 275.389 179.436  1.00  0.00      A    N  
ATOM    986  CA  ASP y 199     326.561 274.851 180.310  1.00  0.00      A    C  
ATOM    987  C   ASP y 199     326.424 275.311 181.780  1.00  0.00      A    C  
ATOM    988  O   ASP y 199     327.176 274.864 182.644  1.00  0.00      A    O  
ATOM    989  CB  ASP y 199     327.953 275.166 179.735  1.00  0.00      A    C  
ATOM    990  N   SER y 200     325.444 276.164 182.081  1.00  0.00      A    N  
ATOM    991  CA  SER y 200     325.207 276.742 183.406  1.00  0.00      A    C  
ATOM    992  C   SER y 200     324.867 275.662 184.441  1.00  0.00      A    C  
ATOM    993  O   SER y 200     323.811 275.031 184.327  1.00  0.00      A    O  
ATOM    994  CB  SER y 200     324.078 277.754 183.279  1.00  0.00      A    C  
ATOM    995  N   PRO y 201     325.734 275.407 185.439  1.00  0.00      A    N  
ATOM    996  CA  PRO y 201     325.625 274.226 186.294  1.00  0.00      A    C  
ATOM    997  C   PRO y 201     324.306 274.129 187.057  1.00  0.00      A    C  
ATOM    998  O   PRO y 201     323.585 273.138 186.959  1.00  0.00      A    O  
ATOM    999  CB  PRO y 201     326.819 274.299 187.254  1.00  0.00      A    C  
ATOM   1000  N   GLU y 202     323.942 275.174 187.794  1.00  0.00      A    N  
ATOM   1001  CA  GLU y 202     322.701 275.156 188.567  1.00  0.00      A    C  
ATOM   1002  C   GLU y 202     321.492 275.077 187.634  1.00  0.00      A    C  
ATOM   1003  O   GLU y 202     320.536 274.366 187.919  1.00  0.00      A    O  
ATOM   1004  CB  GLU y 202     322.649 276.393 189.485  1.00  0.00      A    C  
ATOM   1005  N   SER y 203     321.542 275.732 186.476  1.00  0.00      A    N  
ATOM   1006  CA  SER y 203     320.439 275.674 185.515  1.00  0.00      A    C  
ATOM   1007  C   SER y 203     320.283 274.279 184.924  1.00  0.00      A    C  
ATOM   1008  O   SER y 203     319.164 273.792 184.794  1.00  0.00      A    O  
ATOM   1009  CB  SER y 203     320.604 276.735 184.432  1.00  0.00      A    C  
ATOM   1010  N   LYS y 204     321.380 273.567 184.664  1.00  0.00      A    N  
ATOM   1011  CA  LYS y 204     321.320 272.148 184.299  1.00  0.00      A    C  
ATOM   1012  C   LYS y 204     320.624 271.341 185.399  1.00  0.00      A    C  
ATOM   1013  O   LYS y 204     319.684 270.600 185.117  1.00  0.00      A    O  
ATOM   1014  CB  LYS y 204     322.739 271.635 183.992  1.00  0.00      A    C  
ATOM   1015  N   ARG y 205     321.016 271.546 186.660  1.00  0.00      A    N  
ATOM   1016  CA  ARG y 205     320.405 270.872 187.822  1.00  0.00      A    C  
ATOM   1017  C   ARG y 205     318.910 271.175 187.933  1.00  0.00      A    C  
ATOM   1018  O   ARG y 205     318.089 270.265 188.039  1.00  0.00      A    O  
ATOM   1019  CB  ARG y 205     321.213 271.240 189.081  1.00  0.00      A    C  
ATOM   1020  N   ILE y 206     318.550 272.440 187.799  1.00  0.00      A    N  
ATOM   1021  CA  ILE y 206     317.167 272.901 187.708  1.00  0.00      A    C  
ATOM   1022  C   ILE y 206     316.437 272.153 186.597  1.00  0.00      A    C  
ATOM   1023  O   ILE y 206     315.403 271.553 186.866  1.00  0.00      A    O  
ATOM   1024  CB  ILE y 206     317.159 274.435 187.517  1.00  0.00      A    C  
ATOM   1025  N   ALA y 207     316.965 272.131 185.376  1.00  0.00      A    N  
ATOM   1026  CA  ALA y 207     316.272 271.530 184.246  1.00  0.00      A    C  
ATOM   1027  C   ALA y 207     315.963 270.061 184.518  1.00  0.00      A    C  
ATOM   1028  O   ALA y 207     314.823 269.624 184.363  1.00  0.00      A    O  
ATOM   1029  CB  ALA y 207     317.117 271.721 182.985  1.00  0.00      A    C  
ATOM   1030  N   TYR y 208     316.946 269.323 185.027  1.00  0.00      A    N  
ATOM   1031  CA  TYR y 208     316.721 267.939 185.408  1.00  0.00      A    C  
ATOM   1032  C   TYR y 208     315.607 267.843 186.448  1.00  0.00      A    C  
ATOM   1033  O   TYR y 208     314.625 267.131 186.245  1.00  0.00      A    O  
ATOM   1034  CB  TYR y 208     318.022 267.300 185.916  1.00  0.00      A    C  
ATOM   1035  N   LYS y 209     315.711 268.595 187.546  1.00  0.00      A    N  
ATOM   1036  CA  LYS y 209     314.717 268.529 188.617  1.00  0.00      A    C  
ATOM   1037  C   LYS y 209     313.331 268.897 188.110  1.00  0.00      A    C  
ATOM   1038  O   LYS y 209     312.371 268.255 188.512  1.00  0.00      A    O  
ATOM   1039  CB  LYS y 209     315.151 269.381 189.819  1.00  0.00      A    C  
ATOM   1040  N   ILE y 210     313.214 269.840 187.182  1.00  0.00      A    N  
ATOM   1041  CA  ILE y 210     311.930 270.165 186.557  1.00  0.00      A    C  
ATOM   1042  C   ILE y 210     311.427 268.973 185.747  1.00  0.00      A    C  
ATOM   1043  O   ILE y 210     310.290 268.555 185.940  1.00  0.00      A    O  
ATOM   1044  CB  ILE y 210     311.992 271.461 185.717  1.00  0.00      A    C  
ATOM   1045  N   VAL y 211     312.248 268.379 184.881  1.00  0.00      A    N  
ATOM   1046  CA  VAL y 211     311.810 267.209 184.114  1.00  0.00      A    C  
ATOM   1047  C   VAL y 211     311.329 266.121 185.066  1.00  0.00      A    C  
ATOM   1048  O   VAL y 211     310.257 265.554 184.878  1.00  0.00      A    O  
ATOM   1049  CB  VAL y 211     312.930 266.706 183.187  1.00  0.00      A    C  
ATOM   1050  N   ALA y 212     312.067 265.897 186.150  1.00  0.00      A    N  
ATOM   1051  CA  ALA y 212     311.692 264.930 187.164  1.00  0.00      A    C  
ATOM   1052  C   ALA y 212     310.361 265.299 187.827  1.00  0.00      A    C  
ATOM   1053  O   ALA y 212     309.467 264.465 187.933  1.00  0.00      A    O  
ATOM   1054  CB  ALA y 212     312.838 264.817 188.176  1.00  0.00      A    C  
ATOM   1055  N   ALA y 213     310.180 266.556 188.211  1.00  0.00      A    N  
ATOM   1056  CA  ALA y 213     308.923 267.014 188.780  1.00  0.00      A    C  
ATOM   1057  C   ALA y 213     307.757 266.808 187.802  1.00  0.00      A    C  
ATOM   1058  O   ALA y 213     306.662 266.437 188.222  1.00  0.00      A    O  
ATOM   1059  CB  ALA y 213     309.062 268.481 189.208  1.00  0.00      A    C  
ATOM   1060  N   ALA y 214     307.979 266.990 186.500  1.00  0.00      A    N  
ATOM   1061  CA  ALA y 214     306.949 266.747 185.497  1.00  0.00      A    C  
ATOM   1062  C   ALA y 214     306.603 265.254 185.430  1.00  0.00      A    C  
ATOM   1063  O   ALA y 214     305.431 264.893 185.492  1.00  0.00      A    O  
ATOM   1064  CB  ALA y 214     307.409 267.313 184.150  1.00  0.00      A    C  
ATOM   1065  N   ALA y 215     307.600 264.372 185.398  1.00  0.00      A    N  
ATOM   1066  CA  ALA y 215     307.344 262.943 185.495  1.00  0.00      A    C  
ATOM   1067  C   ALA y 215     306.560 262.604 186.775  1.00  0.00      A    C  
ATOM   1068  O   ALA y 215     305.551 261.906 186.722  1.00  0.00      A    O  
ATOM   1069  CB  ALA y 215     308.684 262.200 185.416  1.00  0.00      A    C  
ATOM   1070  N   GLU y 216     306.973 263.148 187.919  1.00  0.00      A    N  
ATOM   1071  CA  GLU y 216     306.291 262.932 189.194  1.00  0.00      A    C  
ATOM   1072  C   GLU y 216     304.832 263.364 189.113  1.00  0.00      A    C  
ATOM   1073  O   GLU y 216     303.941 262.610 189.494  1.00  0.00      A    O  
ATOM   1074  CB  GLU y 216     307.045 263.667 190.321  1.00  0.00      A    C  
ATOM   1075  N   PHE y 217     304.571 264.560 188.594  1.00  0.00      A    N  
ATOM   1076  CA  PHE y 217     303.218 265.063 188.456  1.00  0.00      A    C  
ATOM   1077  C   PHE y 217     302.392 264.142 187.561  1.00  0.00      A    C  
ATOM   1078  O   PHE y 217     301.311 263.716 187.956  1.00  0.00      A    O  
ATOM   1079  CB  PHE y 217     303.259 266.501 187.921  1.00  0.00      A    C  
ATOM   1080  N   LEU y 218     302.924 263.759 186.400  1.00  0.00      A    N  
ATOM   1081  CA  LEU y 218     302.256 262.837 185.489  1.00  0.00      A    C  
ATOM   1082  C   LEU y 218     301.888 261.546 186.219  1.00  0.00      A    C  
ATOM   1083  O   LEU y 218     300.741 261.108 186.155  1.00  0.00      A    O  
ATOM   1084  CB  LEU y 218     303.171 262.560 184.278  1.00  0.00      A    C  
ATOM   1085  N   LEU y 219     302.827 260.962 186.959  1.00  0.00      A    N  
ATOM   1086  CA  LEU y 219     302.584 259.709 187.660  1.00  0.00      A    C  
ATOM   1087  C   LEU y 219     301.561 259.878 188.790  1.00  0.00      A    C  
ATOM   1088  O   LEU y 219     300.643 259.070 188.908  1.00  0.00      A    O  
ATOM   1089  CB  LEU y 219     303.928 259.127 188.133  1.00  0.00      A    C  
ATOM   1090  N   LYS y 220     301.648 260.942 189.589  1.00  0.00      A    N  
ATOM   1091  CA  LYS y 220     300.649 261.192 190.633  1.00  0.00      A    C  
ATOM   1092  C   LYS y 220     299.262 261.422 190.036  1.00  0.00      A    C  
ATOM   1093  O   LYS y 220     298.293 260.868 190.540  1.00  0.00      A    O  
ATOM   1094  CB  LYS y 220     301.084 262.348 191.544  1.00  0.00      A    C  
ATOM   1095  N   ILE y 221     299.149 262.153 188.930  1.00  0.00      A    N  
ATOM   1096  CA  ILE y 221     297.861 262.331 188.245  1.00  0.00      A    C  
ATOM   1097  C   ILE y 221     297.340 261.000 187.704  1.00  0.00      A    C  
ATOM   1098  O   ILE y 221     296.169 260.682 187.887  1.00  0.00      A    O  
ATOM   1099  CB  ILE y 221     297.964 263.400 187.140  1.00  0.00      A    C  
ATOM   1100  N   LEU y 222     298.194 260.180 187.093  1.00  0.00      A    N  
ATOM   1101  CA  LEU y 222     297.806 258.845 186.653  1.00  0.00      A    C  
ATOM   1102  C   LEU y 222     297.299 257.997 187.836  1.00  0.00      A    C  
ATOM   1103  O   LEU y 222     296.314 257.272 187.700  1.00  0.00      A    O  
ATOM   1104  CB  LEU y 222     299.014 258.220 185.932  1.00  0.00      A    C  
ATOM   1105  N   ALA y 223     297.915 258.137 189.013  1.00  0.00      A    N  
ATOM   1106  CA  ALA y 223     297.473 257.476 190.233  1.00  0.00      A    C  
ATOM   1107  C   ALA y 223     296.129 258.015 190.750  1.00  0.00      A    C  
ATOM   1108  O   ALA y 223     295.248 257.227 191.094  1.00  0.00      A    O  
ATOM   1109  CB  ALA y 223     298.579 257.587 191.285  1.00  0.00      A    C  
ATOM   1110  N   GLU y 224     295.905 259.330 190.739  1.00  0.00      A    N  
ATOM   1111  CA  GLU y 224     294.579 259.898 191.019  1.00  0.00      A    C  
ATOM   1112  C   GLU y 224     293.526 259.407 190.011  1.00  0.00      A    C  
ATOM   1113  O   GLU y 224     292.363 259.222 190.367  1.00  0.00      A    O  
ATOM   1114  CB  GLU y 224     294.621 261.435 191.010  1.00  0.00      A    C  
ATOM   1115  N   GLY y 225     293.937 259.137 188.770  1.00  0.00      A    N  
ATOM   1116  CA  GLY y 225     293.107 258.523 187.734  1.00  0.00      A    C  
ATOM   1117  C   GLY y 225     292.763 257.049 187.978  1.00  0.00      A    C  
ATOM   1118  O   GLY y 225     291.963 256.483 187.234  1.00  0.00      A    O  
ATOM   1119  N   GLY y 226     293.342 256.409 188.999  1.00  0.00      A    N  
ATOM   1120  CA  GLY y 226     293.032 255.027 189.376  1.00  0.00      A    C  
ATOM   1121  C   GLY y 226     293.447 253.974 188.340  1.00  0.00      A    C  
ATOM   1122  O   GLY y 226     292.876 252.884 188.309  1.00  0.00      A    O  
ATOM   1123  N   ALA y 227     294.404 254.296 187.465  1.00  0.00      A    N  
ATOM   1124  CA  ALA y 227     294.844 253.429 186.374  1.00  0.00      A    C  
ATOM   1125  C   ALA y 227     295.416 252.081 186.871  1.00  0.00      A    C  
ATOM   1126  O   ALA y 227     296.065 252.008 187.916  1.00  0.00      A    O  
ATOM   1127  CB  ALA y 227     295.862 254.204 185.533  1.00  0.00      A    C  
ATOM   1128  N   THR y 228     295.190 251.009 186.114  1.00  0.00      A    N  
ATOM   1129  CA  THR y 228     295.631 249.656 186.483  1.00  0.00      A    C  
ATOM   1130  C   THR y 228     297.154 249.491 186.346  1.00  0.00      A    C  
ATOM   1131  O   THR y 228     297.797 250.255 185.614  1.00  0.00      A    O  
ATOM   1132  CB  THR y 228     294.891 248.588 185.667  1.00  0.00      A    C  
ATOM   1133  N   PRO y 229     297.766 248.508 187.034  1.00  0.00      A    N  
ATOM   1134  CA  PRO y 229     299.221 248.369 187.114  1.00  0.00      A    C  
ATOM   1135  C   PRO y 229     299.964 248.333 185.775  1.00  0.00      A    C  
ATOM   1136  O   PRO y 229     301.098 248.793 185.701  1.00  0.00      A    O  
ATOM   1137  CB  PRO y 229     299.465 247.084 187.909  1.00  0.00      A    C  
ATOM   1138  N   GLU y 230     299.344 247.852 184.699  1.00  0.00      A    N  
ATOM   1139  CA  GLU y 230     299.956 247.830 183.364  1.00  0.00      A    C  
ATOM   1140  C   GLU y 230     300.273 249.241 182.863  1.00  0.00      A    C  
ATOM   1141  O   GLU y 230     301.321 249.481 182.266  1.00  0.00      A    O  
ATOM   1142  CB  GLU y 230     299.024 247.143 182.351  1.00  0.00      A    C  
ATOM   1143  N   GLN y 231     299.391 250.197 183.150  1.00  0.00      A    N  
ATOM   1144  CA  GLN y 231     299.631 251.596 182.820  1.00  0.00      A    C  
ATOM   1145  C   GLN y 231     300.762 252.156 183.691  1.00  0.00      A    C  
ATOM   1146  O   GLN y 231     301.689 252.783 183.177  1.00  0.00      A    O  
ATOM   1147  CB  GLN y 231     298.341 252.423 182.988  1.00  0.00      A    C  
ATOM   1148  N   LEU y 232     300.724 251.876 185.001  1.00  0.00      A    N  
ATOM   1149  CA  LEU y 232     301.771 252.308 185.928  1.00  0.00      A    C  
ATOM   1150  C   LEU y 232     303.140 251.820 185.458  1.00  0.00      A    C  
ATOM   1151  O   LEU y 232     304.080 252.605 185.405  1.00  0.00      A    O  
ATOM   1152  CB  LEU y 232     301.491 251.818 187.363  1.00  0.00      A    C  
ATOM   1153  N   GLU y 233     303.239 250.556 185.050  1.00  0.00      A    N  
ATOM   1154  CA  GLU y 233     304.457 249.959 184.512  1.00  0.00      A    C  
ATOM   1155  C   GLU y 233     304.931 250.711 183.262  1.00  0.00      A    C  
ATOM   1156  O   GLU y 233     306.032 251.262 183.275  1.00  0.00      A    O  
ATOM   1157  CB  GLU y 233     304.228 248.454 184.251  1.00  0.00      A    C  
ATOM   1158  N   ARG y 234     304.107 250.801 182.207  1.00  0.00      A    N  
ATOM   1159  CA  ARG y 234     304.520 251.427 180.938  1.00  0.00      A    C  
ATOM   1160  C   ARG y 234     304.994 252.858 181.149  1.00  0.00      A    C  
ATOM   1161  O   ARG y 234     306.060 253.241 180.669  1.00  0.00      A    O  
ATOM   1162  CB  ARG y 234     303.367 251.409 179.916  1.00  0.00      A    C  
ATOM   1163  N   VAL y 235     304.224 253.640 181.903  1.00  0.00      A    N  
ATOM   1164  CA  VAL y 235     304.568 255.037 182.164  1.00  0.00      A    C  
ATOM   1165  C   VAL y 235     305.823 255.122 183.020  1.00  0.00      A    C  
ATOM   1166  O   VAL y 235     306.719 255.884 182.681  1.00  0.00      A    O  
ATOM   1167  CB  VAL y 235     303.379 255.812 182.763  1.00  0.00      A    C  
ATOM   1168  N   THR y 236     305.944 254.320 184.078  1.00  0.00      A    N  
ATOM   1169  CA  THR y 236     307.141 254.351 184.927  1.00  0.00      A    C  
ATOM   1170  C   THR y 236     308.380 254.006 184.116  1.00  0.00      A    C  
ATOM   1171  O   THR y 236     309.395 254.690 184.211  1.00  0.00      A    O  
ATOM   1172  CB  THR y 236     307.021 253.389 186.112  1.00  0.00      A    C  
ATOM   1173  N   GLU y 237     308.290 252.974 183.283  1.00  0.00      A    N  
ATOM   1174  CA  GLU y 237     309.396 252.533 182.443  1.00  0.00      A    C  
ATOM   1175  C   GLU y 237     309.807 253.627 181.461  1.00  0.00      A    C  
ATOM   1176  O   GLU y 237     310.974 254.004 181.415  1.00  0.00      A    O  
ATOM   1177  CB  GLU y 237     308.999 251.238 181.718  1.00  0.00      A    C  
ATOM   1178  N   HIS y 238     308.854 254.179 180.712  1.00  0.00      A    N  
ATOM   1179  CA  HIS y 238     309.154 255.258 179.782  1.00  0.00      A    C  
ATOM   1180  C   HIS y 238     309.740 256.466 180.515  1.00  0.00      A    C  
ATOM   1181  O   HIS y 238     310.712 257.056 180.054  1.00  0.00      A    O  
ATOM   1182  CB  HIS y 238     307.880 255.610 179.009  1.00  0.00      A    C  
ATOM   1183  N   ALA y 239     309.213 256.807 181.691  1.00  0.00      A    N  
ATOM   1184  CA  ALA y 239     309.711 257.928 182.476  1.00  0.00      A    C  
ATOM   1185  C   ALA y 239     311.150 257.689 182.943  1.00  0.00      A    C  
ATOM   1186  O   ALA y 239     312.010 258.538 182.731  1.00  0.00      A    O  
ATOM   1187  CB  ALA y 239     308.760 258.189 183.648  1.00  0.00      A    C  
ATOM   1188  N   LEU y 240     311.448 256.527 183.520  1.00  0.00      A    N  
ATOM   1189  CA  LEU y 240     312.820 256.189 183.876  1.00  0.00      A    C  
ATOM   1190  C   LEU y 240     313.729 256.232 182.645  1.00  0.00      A    C  
ATOM   1191  O   LEU y 240     314.817 256.795 182.713  1.00  0.00      A    O  
ATOM   1192  CB  LEU y 240     312.857 254.797 184.531  1.00  0.00      A    C  
ATOM   1193  N   GLU y 241     313.281 255.693 181.514  1.00  0.00      A    N  
ATOM   1194  CA  GLU y 241     314.046 255.694 180.267  1.00  0.00      A    C  
ATOM   1195  C   GLU y 241     314.364 257.121 179.812  1.00  0.00      A    C  
ATOM   1196  O   GLU y 241     315.517 257.448 179.535  1.00  0.00      A    O  
ATOM   1197  CB  GLU y 241     313.277 254.908 179.187  1.00  0.00      A    C  
ATOM   1198  N   VAL y 242     313.370 258.003 179.806  1.00  0.00      A    N  
ATOM   1199  CA  VAL y 242     313.597 259.415 179.520  1.00  0.00      A    C  
ATOM   1200  C   VAL y 242     314.558 260.007 180.543  1.00  0.00      A    C  
ATOM   1201  O   VAL y 242     315.521 260.652 180.149  1.00  0.00      A    O  
ATOM   1202  CB  VAL y 242     312.266 260.186 179.437  1.00  0.00      A    C  
ATOM   1203  N   LEU y 243     314.373 259.768 181.840  1.00  0.00      A    N  
ATOM   1204  CA  LEU y 243     315.253 260.341 182.857  1.00  0.00      A    C  
ATOM   1205  C   LEU y 243     316.695 259.889 182.649  1.00  0.00      A    C  
ATOM   1206  O   LEU y 243     317.616 260.694 182.785  1.00  0.00      A    O  
ATOM   1207  CB  LEU y 243     314.762 259.978 184.270  1.00  0.00      A    C  
ATOM   1208  N   LYS y 244     316.890 258.626 182.279  1.00  0.00      A    N  
ATOM   1209  CA  LYS y 244     318.190 258.072 181.921  1.00  0.00      A    C  
ATOM   1210  C   LYS y 244     318.751 258.756 180.678  1.00  0.00      A    C  
ATOM   1211  O   LYS y 244     319.907 259.161 180.691  1.00  0.00      A    O  
ATOM   1212  CB  LYS y 244     318.049 256.545 181.791  1.00  0.00      A    C  
ATOM   1213  N   GLU y 245     317.959 258.976 179.637  1.00  0.00      A    N  
ATOM   1214  CA  GLU y 245     318.442 259.718 178.471  1.00  0.00      A    C  
ATOM   1215  C   GLU y 245     318.816 261.161 178.830  1.00  0.00      A    C  
ATOM   1216  O   GLU y 245     319.896 261.625 178.472  1.00  0.00      A    O  
ATOM   1217  CB  GLU y 245     317.421 259.652 177.325  1.00  0.00      A    C  
ATOM   1218  N   VAL y 246     317.983 261.856 179.599  1.00  0.00      A    N  
ATOM   1219  CA  VAL y 246     318.267 263.227 180.041  1.00  0.00      A    C  
ATOM   1220  C   VAL y 246     319.510 263.261 180.928  1.00  0.00      A    C  
ATOM   1221  O   VAL y 246     320.302 264.194 180.848  1.00  0.00      A    O  
ATOM   1222  CB  VAL y 246     317.031 263.853 180.721  1.00  0.00      A    C  
ATOM   1223  N   ALA y 247     319.762 262.215 181.712  1.00  0.00      A    N  
ATOM   1224  CA  ALA y 247     321.022 262.099 182.426  1.00  0.00      A    C  
ATOM   1225  C   ALA y 247     322.188 261.939 181.446  1.00  0.00      A    C  
ATOM   1226  O   ALA y 247     323.173 262.662 181.558  1.00  0.00      A    O  
ATOM   1227  CB  ALA y 247     320.951 260.940 183.424  1.00  0.00      A    C  
ATOM   1228  N   LYS y 248     322.078 261.056 180.446  1.00  0.00      A    N  
ATOM   1229  CA  LYS y 248     323.153 260.870 179.459  1.00  0.00      A    C  
ATOM   1230  C   LYS y 248     323.439 262.141 178.653  1.00  0.00      A    C  
ATOM   1231  O   LYS y 248     324.594 262.398 178.327  1.00  0.00      A    O  
ATOM   1232  CB  LYS y 248     322.876 259.662 178.550  1.00  0.00      A    C  
ATOM   1233  N   GLU y 249     322.434 262.974 178.396  1.00  0.00      A    N  
ATOM   1234  CA  GLU y 249     322.651 264.328 177.881  1.00  0.00      A    C  
ATOM   1235  C   GLU y 249     323.400 265.205 178.894  1.00  0.00      A    C  
ATOM   1236  O   GLU y 249     324.450 265.768 178.586  1.00  0.00      A    O  
ATOM   1237  CB  GLU y 249     321.305 264.999 177.539  1.00  0.00      A    C  
ATOM   1238  N   LEU y 250     322.831 265.371 180.084  1.00  0.00      A    N  
ATOM   1239  CA  LEU y 250     323.052 266.572 180.887  1.00  0.00      A    C  
ATOM   1240  C   LEU y 250     323.956 266.357 182.109  1.00  0.00      A    C  
ATOM   1241  O   LEU y 250     324.491 267.323 182.649  1.00  0.00      A    O  
ATOM   1242  CB  LEU y 250     321.656 267.097 181.278  1.00  0.00      A    C  
ATOM   1243  N   ALA y 251     324.109 265.118 182.580  1.00  0.00      A    N  
ATOM   1244  CA  ALA y 251     324.780 264.797 183.839  1.00  0.00      A    C  
ATOM   1245  C   ALA y 251     326.283 264.489 183.657  1.00  0.00      A    C  
ATOM   1246  O   ALA y 251     326.725 263.347 183.776  1.00  0.00      A    O  
ATOM   1247  CB  ALA y 251     324.000 263.683 184.558  1.00  0.00      A    C  
ATOM   1248  N   ASP y 252     327.076 265.513 183.344  1.00  0.00      A    N  
ATOM   1249  CA  ASP y 252     328.515 265.414 183.046  1.00  0.00      A    C  
ATOM   1250  C   ASP y 252     329.455 265.827 184.207  1.00  0.00      A    C  
ATOM   1251  O   ASP y 252     330.605 266.203 183.975  1.00  0.00      A    O  
ATOM   1252  CB  ASP y 252     328.828 266.159 181.735  1.00  0.00      A    C  
ATOM   1253  N   SER y 253     328.993 265.760 185.458  1.00  0.00      A    N  
ATOM   1254  CA  SER y 253     329.797 266.064 186.655  1.00  0.00      A    C  
ATOM   1255  C   SER y 253     329.385 265.232 187.873  1.00  0.00      A    C  
ATOM   1256  O   SER y 253     328.252 264.740 187.916  1.00  0.00      A    O  
ATOM   1257  CB  SER y 253     329.694 267.552 187.004  1.00  0.00      A    C  
ATOM   1258  N   PRO y 254     330.233 265.106 188.907  1.00  0.00      A    N  
ATOM   1259  CA  PRO y 254     329.876 264.381 190.126  1.00  0.00      A    C  
ATOM   1260  C   PRO y 254     328.601 264.918 190.782  1.00  0.00      A    C  
ATOM   1261  O   PRO y 254     327.686 264.159 191.088  1.00  0.00      A    O  
ATOM   1262  CB  PRO y 254     331.087 264.508 191.057  1.00  0.00      A    C  
ATOM   1263  N   GLU y 255     328.480 266.239 190.923  1.00  0.00      A    N  
ATOM   1264  CA  GLU y 255     327.258 266.840 191.470  1.00  0.00      A    C  
ATOM   1265  C   GLU y 255     326.036 266.440 190.648  1.00  0.00      A    C  
ATOM   1266  O   GLU y 255     325.013 266.046 191.199  1.00  0.00      A    O  
ATOM   1267  CB  GLU y 255     327.348 268.371 191.471  1.00  0.00      A    C  
ATOM   1268  N   SER y 256     326.145 266.495 189.320  1.00  0.00      A    N  
ATOM   1269  CA  SER y 256     325.033 266.115 188.454  1.00  0.00      A    C  
ATOM   1270  C   SER y 256     324.701 264.629 188.585  1.00  0.00      A    C  
ATOM   1271  O   SER y 256     323.537 264.261 188.513  1.00  0.00      A    O  
ATOM   1272  CB  SER y 256     325.346 266.484 187.009  1.00  0.00      A    C  
ATOM   1273  N   GLY y 257     325.692 263.786 188.867  1.00  0.00      A    N  
ATOM   1274  CA  GLY y 257     325.459 262.407 189.258  1.00  0.00      A    C  
ATOM   1275  C   GLY y 257     324.582 262.339 190.501  1.00  0.00      A    C  
ATOM   1276  O   GLY y 257     323.518 261.729 190.461  1.00  0.00      A    O  
ATOM   1277  N   LEU y 258     324.967 263.037 191.571  1.00  0.00      A    N  
ATOM   1278  CA  LEU y 258     324.186 263.066 192.803  1.00  0.00      A    C  
ATOM   1279  C   LEU y 258     322.759 263.546 192.534  1.00  0.00      A    C  
ATOM   1280  O   LEU y 258     321.803 262.928 192.985  1.00  0.00      A    O  
ATOM   1281  CB  LEU y 258     324.875 263.946 193.861  1.00  0.00      A    C  
ATOM   1282  N   ALA y 259     322.593 264.610 191.756  1.00  0.00      A    N  
ATOM   1283  CA  ALA y 259     321.270 265.098 191.407  1.00  0.00      A    C  
ATOM   1284  C   ALA y 259     320.477 264.046 190.622  1.00  0.00      A    C  
ATOM   1285  O   ALA y 259     319.356 263.712 190.992  1.00  0.00      A    O  
ATOM   1286  CB  ALA y 259     321.412 266.409 190.626  1.00  0.00      A    C  
ATOM   1287  N   ALA y 260     321.060 263.499 189.558  1.00  0.00      A    N  
ATOM   1288  CA  ALA y 260     320.378 262.551 188.698  1.00  0.00      A    C  
ATOM   1289  C   ALA y 260     319.941 261.338 189.501  1.00  0.00      A    C  
ATOM   1290  O   ALA y 260     318.773 260.965 189.466  1.00  0.00      A    O  
ATOM   1291  CB  ALA y 260     321.310 262.162 187.549  1.00  0.00      A    C  
ATOM   1292  N   LEU y 261     320.848 260.767 190.286  1.00  0.00      A    N  
ATOM   1293  CA  LEU y 261     320.521 259.601 191.079  1.00  0.00      A    C  
ATOM   1294  C   LEU y 261     319.483 259.955 192.141  1.00  0.00      A    C  
ATOM   1295  O   LEU y 261     318.497 259.243 192.276  1.00  0.00      A    O  
ATOM   1296  CB  LEU y 261     321.801 258.915 191.593  1.00  0.00      A    C  
ATOM   1297  N   ALA y 262     319.610 261.090 192.831  1.00  0.00      A    N  
ATOM   1298  CA  ALA y 262     318.607 261.476 193.816  1.00  0.00      A    C  
ATOM   1299  C   ALA y 262     317.218 261.562 193.172  1.00  0.00      A    C  
ATOM   1300  O   ALA y 262     316.233 261.037 193.697  1.00  0.00      A    O  
ATOM   1301  CB  ALA y 262     318.999 262.819 194.443  1.00  0.00      A    C  
ATOM   1302  N   ALA y 263     317.141 262.190 192.004  1.00  0.00      A    N  
ATOM   1303  CA  ALA y 263     315.893 262.340 191.281  1.00  0.00      A    C  
ATOM   1304  C   ALA y 263     315.354 260.978 190.839  1.00  0.00      A    C  
ATOM   1305  O   ALA y 263     314.202 260.649 191.117  1.00  0.00      A    O  
ATOM   1306  CB  ALA y 263     316.127 263.295 190.107  1.00  0.00      A    C  
ATOM   1307  N   ILE y 264     316.181 260.154 190.204  1.00  0.00      A    N  
ATOM   1308  CA  ILE y 264     315.758 258.840 189.736  1.00  0.00      A    C  
ATOM   1309  C   ILE y 264     315.288 258.007 190.926  1.00  0.00      A    C  
ATOM   1310  O   ILE y 264     314.194 257.454 190.882  1.00  0.00      A    O  
ATOM   1311  CB  ILE y 264     316.889 258.168 188.929  1.00  0.00      A    C  
ATOM   1312  N   ALA y 265     316.041 258.000 192.023  1.00  0.00      A    N  
ATOM   1313  CA  ALA y 265     315.681 257.287 193.239  1.00  0.00      A    C  
ATOM   1314  C   ALA y 265     314.331 257.762 193.760  1.00  0.00      A    C  
ATOM   1315  O   ALA y 265     313.472 256.954 194.104  1.00  0.00      A    O  
ATOM   1316  CB  ALA y 265     316.778 257.509 194.284  1.00  0.00      A    C  
ATOM   1317  N   SER y 266     314.108 259.071 193.753  1.00  0.00      A    N  
ATOM   1318  CA  SER y 266     312.819 259.626 194.136  1.00  0.00      A    C  
ATOM   1319  C   SER y 266     311.712 259.093 193.229  1.00  0.00      A    C  
ATOM   1320  O   SER y 266     310.717 258.579 193.732  1.00  0.00      A    O  
ATOM   1321  CB  SER y 266     312.860 261.157 194.115  1.00  0.00      A    C  
ATOM   1322  N   LEU y 267     311.896 259.127 191.906  1.00  0.00      A    N  
ATOM   1323  CA  LEU y 267     310.891 258.631 190.961  1.00  0.00      A    C  
ATOM   1324  C   LEU y 267     310.620 257.141 191.169  1.00  0.00      A    C  
ATOM   1325  O   LEU y 267     309.470 256.709 191.180  1.00  0.00      A    O  
ATOM   1326  CB  LEU y 267     311.329 258.947 189.517  1.00  0.00      A    C  
ATOM   1327  N   ALA y 268     311.661 256.356 191.410  1.00  0.00      A    N  
ATOM   1328  CA  ALA y 268     311.502 254.945 191.704  1.00  0.00      A    C  
ATOM   1329  C   ALA y 268     310.700 254.728 192.995  1.00  0.00      A    C  
ATOM   1330  O   ALA y 268     309.719 253.985 192.983  1.00  0.00      A    O  
ATOM   1331  CB  ALA y 268     312.885 254.300 191.759  1.00  0.00      A    C  
ATOM   1332  N   LYS y 269     311.048 255.424 194.084  1.00  0.00      A    N  
ATOM   1333  CA  LYS y 269     310.325 255.341 195.363  1.00  0.00      A    C  
ATOM   1334  C   LYS y 269     308.862 255.705 195.174  1.00  0.00      A    C  
ATOM   1335  O   LYS y 269     307.985 255.000 195.658  1.00  0.00      A    O  
ATOM   1336  CB  LYS y 269     311.017 256.248 196.393  1.00  0.00      A    C  
ATOM   1337  N   LEU y 270     308.595 256.764 194.418  1.00  0.00      A    N  
ATOM   1338  CA  LEU y 270     307.243 257.189 194.074  1.00  0.00      A    C  
ATOM   1339  C   LEU y 270     306.487 256.081 193.335  1.00  0.00      A    C  
ATOM   1340  O   LEU y 270     305.359 255.769 193.707  1.00  0.00      A    O  
ATOM   1341  CB  LEU y 270     307.333 258.487 193.250  1.00  0.00      A    C  
ATOM   1342  N   GLY y 271     307.104 255.459 192.330  1.00  0.00      A    N  
ATOM   1343  CA  GLY y 271     306.507 254.346 191.591  1.00  0.00      A    C  
ATOM   1344  C   GLY y 271     306.201 253.159 192.496  1.00  0.00      A    C  
ATOM   1345  O   GLY y 271     305.081 252.651 192.495  1.00  0.00      A    O  
ATOM   1346  N   LEU y 272     307.155 252.775 193.343  1.00  0.00      A    N  
ATOM   1347  CA  LEU y 272     306.971 251.718 194.334  1.00  0.00      A    C  
ATOM   1348  C   LEU y 272     305.816 252.049 195.281  1.00  0.00      A    C  
ATOM   1349  O   LEU y 272     304.976 251.200 195.558  1.00  0.00      A    O  
ATOM   1350  CB  LEU y 272     308.307 251.491 195.067  1.00  0.00      A    C  
ATOM   1351  N   GLU y 273     305.716 253.296 195.729  1.00  0.00      A    N  
ATOM   1352  CA  GLU y 273     304.619 253.744 196.574  1.00  0.00      A    C  
ATOM   1353  C   GLU y 273     303.261 253.673 195.852  1.00  0.00      A    C  
ATOM   1354  O   GLU y 273     302.264 253.304 196.470  1.00  0.00      A    O  
ATOM   1355  CB  GLU y 273     304.963 255.141 197.110  1.00  0.00      A    C  
ATOM   1356  N   GLN y 274     303.204 253.909 194.535  1.00  0.00      A    N  
ATOM   1357  CA  GLN y 274     301.966 253.691 193.776  1.00  0.00      A    C  
ATOM   1358  C   GLN y 274     301.614 252.198 193.710  1.00  0.00      A    C  
ATOM   1359  O   GLN y 274     300.461 251.826 193.928  1.00  0.00      A    O  
ATOM   1360  CB  GLN y 274     302.027 254.283 192.353  1.00  0.00      A    C  
ATOM   1361  N   LEU y 275     302.602 251.324 193.480  1.00  0.00      A    N  
ATOM   1362  CA  LEU y 275     302.385 249.870 193.520  1.00  0.00      A    C  
ATOM   1363  C   LEU y 275     301.907 249.406 194.906  1.00  0.00      A    C  
ATOM   1364  O   LEU y 275     301.018 248.558 195.004  1.00  0.00      A    O  
ATOM   1365  CB  LEU y 275     303.660 249.108 193.105  1.00  0.00      A    C  
ATOM   1366  N   LYS y 276     302.454 249.994 195.971  1.00  0.00      A    N  
ATOM   1367  CA  LYS y 276     302.057 249.735 197.357  1.00  0.00      A    C  
ATOM   1368  C   LYS y 276     300.609 250.152 197.606  1.00  0.00      A    C  
ATOM   1369  O   LYS y 276     299.849 249.404 198.213  1.00  0.00      A    O  
ATOM   1370  CB  LYS y 276     303.046 250.461 198.281  1.00  0.00      A    C  
ATOM   1371  N   GLU y 277     300.202 251.312 197.100  1.00  0.00      A    N  
ATOM   1372  CA  GLU y 277     298.836 251.817 197.256  1.00  0.00      A    C  
ATOM   1373  C   GLU y 277     297.797 250.999 196.468  1.00  0.00      A    C  
ATOM   1374  O   GLU y 277     296.761 250.634 197.025  1.00  0.00      A    O  
ATOM   1375  CB  GLU y 277     298.803 253.308 196.887  1.00  0.00      A    C  
ATOM   1376  N   ILE y 278     298.065 250.661 195.202  1.00  0.00      A    N  
ATOM   1377  CA  ILE y 278     297.136 249.840 194.398  1.00  0.00      A    C  
ATOM   1378  C   ILE y 278     297.123 248.362 194.837  1.00  0.00      A    C  
ATOM   1379  O   ILE y 278     296.231 247.609 194.454  1.00  0.00      A    O  
ATOM   1380  CB  ILE y 278     297.414 250.032 192.887  1.00  0.00      A    C  
ATOM   1381  N   GLY y 279     298.092 247.933 195.651  1.00  0.00      A    N  
ATOM   1382  CA  GLY y 279     298.211 246.551 196.120  1.00  0.00      A    C  
ATOM   1383  C   GLY y 279     298.715 245.577 195.047  1.00  0.00      A    C  
ATOM   1384  O   GLY y 279     298.291 244.420 195.020  1.00  0.00      A    O  
ATOM   1385  N   ALA y 280     299.581 246.035 194.137  1.00  0.00      A    N  
ATOM   1386  CA  ALA y 280     300.069 245.244 193.005  1.00  0.00      A    C  
ATOM   1387  C   ALA y 280     300.902 244.018 193.446  1.00  0.00      A    C  
ATOM   1388  O   ALA y 280     301.635 244.101 194.438  1.00  0.00      A    O  
ATOM   1389  CB  ALA y 280     300.887 246.155 192.082  1.00  0.00      A    C  
ATOM   1390  N   PRO y 281     300.850 242.894 192.706  1.00  0.00      A    N  
ATOM   1391  CA  PRO y 281     301.557 241.675 193.078  1.00  0.00      A    C  
ATOM   1392  C   PRO y 281     303.083 241.832 192.968  1.00  0.00      A    C  
ATOM   1393  O   PRO y 281     303.565 242.670 192.197  1.00  0.00      A    O  
ATOM   1394  CB  PRO y 281     301.023 240.592 192.139  1.00  0.00      A    C  
ATOM   1395  N   PRO y 282     303.865 241.014 193.691  1.00  0.00      A    N  
ATOM   1396  CA  PRO y 282     305.326 241.074 193.709  1.00  0.00      A    C  
ATOM   1397  C   PRO y 282     305.999 241.097 192.334  1.00  0.00      A    C  
ATOM   1398  O   PRO y 282     307.042 241.721 192.194  1.00  0.00      A    O  
ATOM   1399  CB  PRO y 282     305.770 239.847 194.502  1.00  0.00      A    C  
ATOM   1400  N   GLU y 283     305.400 240.502 191.303  1.00  0.00      A    N  
ATOM   1401  CA  GLU y 283     305.894 240.578 189.918  1.00  0.00      A    C  
ATOM   1402  C   GLU y 283     306.092 242.032 189.458  1.00  0.00      A    C  
ATOM   1403  O   GLU y 283     307.154 242.401 188.963  1.00  0.00      A    O  
ATOM   1404  CB  GLU y 283     304.902 239.822 189.016  1.00  0.00      A    C  
ATOM   1405  N   GLN y 284     305.111 242.900 189.701  1.00  0.00      A    N  
ATOM   1406  CA  GLN y 284     305.219 244.324 189.380  1.00  0.00      A    C  
ATOM   1407  C   GLN y 284     306.300 245.003 190.235  1.00  0.00      A    C  
ATOM   1408  O   GLN y 284     307.128 245.762 189.730  1.00  0.00      A    O  
ATOM   1409  CB  GLN y 284     303.854 245.009 189.589  1.00  0.00      A    C  
ATOM   1410  N   GLN y 285     306.319 244.685 191.530  1.00  0.00      A    N  
ATOM   1411  CA  GLN y 285     307.273 245.245 192.492  1.00  0.00      A    C  
ATOM   1412  C   GLN y 285     308.719 244.946 192.067  1.00  0.00      A    C  
ATOM   1413  O   GLN y 285     309.566 245.840 192.018  1.00  0.00      A    O  
ATOM   1414  CB  GLN y 285     306.987 244.685 193.898  1.00  0.00      A    C  
ATOM   1415  N   ARG y 286     308.978 243.697 191.667  1.00  0.00      A    N  
ATOM   1416  CA  ARG y 286     310.249 243.245 191.096  1.00  0.00      A    C  
ATOM   1417  C   ARG y 286     310.554 243.970 189.792  1.00  0.00      A    C  
ATOM   1418  O   ARG y 286     311.620 244.569 189.695  1.00  0.00      A    O  
ATOM   1419  CB  ARG y 286     310.228 241.719 190.894  1.00  0.00      A    C  
ATOM   1420  N   ARG y 287     309.631 243.974 188.822  1.00  0.00      A    N  
ATOM   1421  CA  ARG y 287     309.839 244.611 187.505  1.00  0.00      A    C  
ATOM   1422  C   ARG y 287     310.354 246.033 187.649  1.00  0.00      A    C  
ATOM   1423  O   ARG y 287     311.418 246.360 187.129  1.00  0.00      A    O  
ATOM   1424  CB  ARG y 287     308.531 244.627 186.698  1.00  0.00      A    C  
ATOM   1425  N   VAL y 288     309.638 246.853 188.412  1.00  0.00      A    N  
ATOM   1426  CA  VAL y 288     310.012 248.260 188.598  1.00  0.00      A    C  
ATOM   1427  C   VAL y 288     311.337 248.361 189.345  1.00  0.00      A    C  
ATOM   1428  O   VAL y 288     312.238 249.046 188.877  1.00  0.00      A    O  
ATOM   1429  CB  VAL y 288     308.882 249.063 189.272  1.00  0.00      A    C  
ATOM   1430  N   THR y 289     311.508 247.631 190.447  1.00  0.00      A    N  
ATOM   1431  CA  THR y 289     312.751 247.712 191.231  1.00  0.00      A    C  
ATOM   1432  C   THR y 289     313.967 247.342 190.389  1.00  0.00      A    C  
ATOM   1433  O   THR y 289     314.966 248.053 190.394  1.00  0.00      A    O  
ATOM   1434  CB  THR y 289     312.691 246.816 192.474  1.00  0.00      A    C  
ATOM   1435  N   LYS y 290     313.882 246.260 189.610  1.00  0.00      A    N  
ATOM   1436  CA  LYS y 290     314.974 245.828 188.734  1.00  0.00      A    C  
ATOM   1437  C   LYS y 290     315.235 246.838 187.628  1.00  0.00      A    C  
ATOM   1438  O   LYS y 290     316.382 247.220 187.439  1.00  0.00      A    O  
ATOM   1439  CB  LYS y 290     314.702 244.431 188.159  1.00  0.00      A    C  
ATOM   1440  N   ALA y 291     314.201 247.336 186.951  1.00  0.00      A    N  
ATOM   1441  CA  ALA y 291     314.382 248.392 185.956  1.00  0.00      A    C  
ATOM   1442  C   ALA y 291     315.082 249.614 186.576  1.00  0.00      A    C  
ATOM   1443  O   ALA y 291     316.019 250.165 186.001  1.00  0.00      A    O  
ATOM   1444  CB  ALA y 291     313.010 248.754 185.373  1.00  0.00      A    C  
ATOM   1445  N   GLY y 292     314.695 249.971 187.798  1.00  0.00      A    N  
ATOM   1446  CA  GLY y 292     315.351 251.004 188.584  1.00  0.00      A    C  
ATOM   1447  C   GLY y 292     316.829 250.697 188.796  1.00  0.00      A    C  
ATOM   1448  O   GLY y 292     317.690 251.467 188.385  1.00  0.00      A    O  
ATOM   1449  N   ILE y 293     317.154 249.518 189.319  1.00  0.00      A    N  
ATOM   1450  CA  ILE y 293     318.543 249.105 189.498  1.00  0.00      A    C  
ATOM   1451  C   ILE y 293     319.311 249.104 188.165  1.00  0.00      A    C  
ATOM   1452  O   ILE y 293     320.473 249.493 188.132  1.00  0.00      A    O  
ATOM   1453  CB  ILE y 293     318.597 247.760 190.255  1.00  0.00      A    C  
ATOM   1454  N   GLU y 294     318.696 248.751 187.039  1.00  0.00      A    N  
ATOM   1455  CA  GLU y 294     319.359 248.894 185.737  1.00  0.00      A    C  
ATOM   1456  C   GLU y 294     319.652 250.360 185.404  1.00  0.00      A    C  
ATOM   1457  O   GLU y 294     320.738 250.668 184.916  1.00  0.00      A    O  
ATOM   1458  CB  GLU y 294     318.546 248.230 184.616  1.00  0.00      A    C  
ATOM   1459  N   ALA y 295     318.761 251.290 185.740  1.00  0.00      A    N  
ATOM   1460  CA  ALA y 295     319.094 252.705 185.664  1.00  0.00      A    C  
ATOM   1461  C   ALA y 295     320.229 253.071 186.632  1.00  0.00      A    C  
ATOM   1462  O   ALA y 295     321.157 253.758 186.219  1.00  0.00      A    O  
ATOM   1463  CB  ALA y 295     317.844 253.563 185.876  1.00  0.00      A    C  
ATOM   1464  N   VAL y 296     320.232 252.563 187.871  1.00  0.00      A    N  
ATOM   1465  CA  VAL y 296     321.347 252.772 188.813  1.00  0.00      A    C  
ATOM   1466  C   VAL y 296     322.663 252.367 188.162  1.00  0.00      A    C  
ATOM   1467  O   VAL y 296     323.628 253.128 188.167  1.00  0.00      A    O  
ATOM   1468  CB  VAL y 296     321.174 251.988 190.136  1.00  0.00      A    C  
ATOM   1469  N   ARG y 297     322.684 251.181 187.548  1.00  0.00      A    N  
ATOM   1470  CA  ARG y 297     323.857 250.614 186.883  1.00  0.00      A    C  
ATOM   1471  C   ARG y 297     324.311 251.500 185.726  1.00  0.00      A    C  
ATOM   1472  O   ARG y 297     325.486 251.836 185.637  1.00  0.00      A    O  
ATOM   1473  CB  ARG y 297     323.531 249.184 186.418  1.00  0.00      A    C  
ATOM   1474  N   GLU y 298     323.389 251.925 184.866  1.00  0.00      A    N  
ATOM   1475  CA  GLU y 298     323.714 252.811 183.749  1.00  0.00      A    C  
ATOM   1476  C   GLU y 298     324.221 254.170 184.231  1.00  0.00      A    C  
ATOM   1477  O   GLU y 298     325.199 254.685 183.696  1.00  0.00      A    O  
ATOM   1478  CB  GLU y 298     322.488 252.972 182.839  1.00  0.00      A    C  
ATOM   1479  N   ILE y 299     323.625 254.725 185.287  1.00  0.00      A    N  
ATOM   1480  CA  ILE y 299     324.089 255.969 185.900  1.00  0.00      A    C  
ATOM   1481  C   ILE y 299     325.507 255.792 186.447  1.00  0.00      A    C  
ATOM   1482  O   ILE y 299     326.370 256.609 186.148  1.00  0.00      A    O  
ATOM   1483  CB  ILE y 299     323.080 256.444 186.973  1.00  0.00      A    C  
ATOM   1484  N   TYR y 300     325.785 254.709 187.170  1.00  0.00      A    N  
ATOM   1485  CA  TYR y 300     327.135 254.369 187.622  1.00  0.00      A    C  
ATOM   1486  C   TYR y 300     328.116 254.295 186.442  1.00  0.00      A    C  
ATOM   1487  O   TYR y 300     329.109 255.027 186.407  1.00  0.00      A    O  
ATOM   1488  CB  TYR y 300     327.069 253.070 188.456  1.00  0.00      A    C  
ATOM   1489  N   ARG y 301     327.846 253.433 185.460  1.00  0.00      A    N  
ATOM   1490  CA  ARG y 301     328.800 253.130 184.381  1.00  0.00      A    C  
ATOM   1491  C   ARG y 301     329.028 254.329 183.463  1.00  0.00      A    C  
ATOM   1492  O   ARG y 301     330.168 254.643 183.137  1.00  0.00      A    O  
ATOM   1493  CB  ARG y 301     328.336 251.886 183.603  1.00  0.00      A    C  
ATOM   1494  N   TYR y 302     327.969 255.040 183.091  1.00  0.00      A    N  
ATOM   1495  CA  TYR y 302     328.100 256.265 182.307  1.00  0.00      A    C  
ATOM   1496  C   TYR y 302     328.783 257.361 183.130  1.00  0.00      A    C  
ATOM   1497  O   TYR y 302     329.719 258.001 182.658  1.00  0.00      A    O  
ATOM   1498  CB  TYR y 302     326.721 256.700 181.812  1.00  0.00      A    C  
ATOM   1499  N   GLY y 303     328.392 257.523 184.397  1.00  0.00      A    N  
ATOM   1500  CA  GLY y 303     328.948 258.529 185.302  1.00  0.00      A    C  
ATOM   1501  C   GLY y 303     330.455 258.390 185.518  1.00  0.00      A    C  
ATOM   1502  O   GLY y 303     331.157 259.398 185.559  1.00  0.00      A    O  
ATOM   1503  N   ARG y 304     330.993 257.164 185.552  1.00  0.00      A    N  
ATOM   1504  CA  ARG y 304     332.447 256.931 185.648  1.00  0.00      A    C  
ATOM   1505  C   ARG y 304     333.234 257.503 184.456  1.00  0.00      A    C  
ATOM   1506  O   ARG y 304     334.413 257.809 184.606  1.00  0.00      A    O  
ATOM   1507  CB  ARG y 304     332.697 255.426 185.872  1.00  0.00      A    C  
ATOM   1508  N   LYS y 305     332.608 257.716 183.292  1.00  0.00      A    N  
ATOM   1509  CA  LYS y 305     333.245 258.417 182.158  1.00  0.00      A    C  
ATOM   1510  C   LYS y 305     333.354 259.937 182.357  1.00  0.00      A    C  
ATOM   1511  O   LYS y 305     334.117 260.584 181.644  1.00  0.00      A    O  
ATOM   1512  CB  LYS y 305     332.494 258.115 180.848  1.00  0.00      A    C  
ATOM   1513  N   LEU y 306     332.590 260.507 183.294  1.00  0.00      A    N  
ATOM   1514  CA  LEU y 306     332.369 261.949 183.473  1.00  0.00      A    C  
ATOM   1515  C   LEU y 306     332.497 262.366 184.956  1.00  0.00      A    C  
ATOM   1516  O   LEU y 306     331.729 263.179 185.465  1.00  0.00      A    O  
ATOM   1517  CB  LEU y 306     331.015 262.343 182.834  1.00  0.00      A    C  
ATOM   1518  N   TYR y 307     333.483 261.785 185.646  1.00  0.00      A    N  
ATOM   1519  CA  TYR y 307     333.835 262.016 187.055  1.00  0.00      A    C  
ATOM   1520  C   TYR y 307     335.243 262.615 187.176  1.00  0.00      A    C  
ATOM   1521  O   TYR y 307     336.202 261.955 186.719  0.00  0.00      A    O  
ATOM   1522  CB  TYR y 307     333.667 260.691 187.822  1.00  0.00      A    C  
TER   
ATOM   1523  N   CYS a   1     331.907 273.905 225.033  1.00  0.00      AA   N  
ATOM   1524  CA  CYS a   1     330.603 273.209 224.978  1.00  0.00      AA   C  
ATOM   1525  C   CYS a   1     329.748 273.439 226.237  1.00  0.00      AA   C  
ATOM   1526  O   CYS a   1     328.575 273.775 226.100  1.00  0.00      AA   O  
ATOM   1527  CB  CYS a   1     330.796 271.714 224.655  1.00  0.00      AA   C  
ATOM   1528  N   ASP a   2     330.278 273.256 227.452  1.00  0.00      AA   N  
ATOM   1529  CA  ASP a   2     329.513 273.246 228.712  1.00  0.00      AA   C  
ATOM   1530  C   ASP a   2     328.573 274.446 228.938  1.00  0.00      AA   C  
ATOM   1531  O   ASP a   2     327.495 274.278 229.512  1.00  0.00      AA   O  
ATOM   1532  CB  ASP a   2     330.483 273.145 229.906  1.00  0.00      AA   C  
ATOM   1533  N   ALA a   3     328.903 275.649 228.456  1.00  0.00      AA   N  
ATOM   1534  CA  ALA a   3     328.014 276.801 228.599  1.00  0.00      AA   C  
ATOM   1535  C   ALA a   3     326.665 276.603 227.876  1.00  0.00      AA   C  
ATOM   1536  O   ALA a   3     325.652 277.161 228.296  1.00  0.00      AA   O  
ATOM   1537  CB  ALA a   3     328.753 278.056 228.121  1.00  0.00      AA   C  
ATOM   1538  N   ILE a   4     326.611 275.751 226.847  1.00  0.00      AA   N  
ATOM   1539  CA  ILE a   4     325.366 275.364 226.168  1.00  0.00      AA   C  
ATOM   1540  C   ILE a   4     324.492 274.504 227.093  1.00  0.00      AA   C  
ATOM   1541  O   ILE a   4     323.275 274.669 227.102  1.00  0.00      AA   O  
ATOM   1542  CB  ILE a   4     325.659 274.638 224.833  1.00  0.00      AA   C  
ATOM   1543  N   GLN a   5     325.079 273.641 227.931  1.00  0.00      AA   N  
ATOM   1544  CA  GLN a   5     324.318 272.877 228.927  1.00  0.00      AA   C  
ATOM   1545  C   GLN a   5     323.736 273.797 230.007  1.00  0.00      AA   C  
ATOM   1546  O   GLN a   5     322.585 273.633 230.410  1.00  0.00      AA   O  
ATOM   1547  CB  GLN a   5     325.199 271.765 229.525  1.00  0.00      AA   C  
ATOM   1548  N   ALA a   6     324.485 274.819 230.426  1.00  0.00      AA   N  
ATOM   1549  CA  ALA a   6     323.938 275.844 231.310  1.00  0.00      AA   C  
ATOM   1550  C   ALA a   6     322.768 276.585 230.638  1.00  0.00      AA   C  
ATOM   1551  O   ALA a   6     321.704 276.731 231.240  1.00  0.00      AA   O  
ATOM   1552  CB  ALA a   6     325.058 276.795 231.752  1.00  0.00      AA   C  
ATOM   1553  N   ALA a   7     322.910 276.985 229.371  1.00  0.00      AA   N  
ATOM   1554  CA  ALA a   7     321.820 277.607 228.623  1.00  0.00      AA   C  
ATOM   1555  C   ALA a   7     320.601 276.671 228.507  1.00  0.00      AA   C  
ATOM   1556  O   ALA a   7     319.470 277.119 228.668  1.00  0.00      AA   O  
ATOM   1557  CB  ALA a   7     322.336 278.047 227.248  1.00  0.00      AA   C  
ATOM   1558  N   ALA a   8     320.812 275.369 228.297  1.00  0.00      AA   N  
ATOM   1559  CA  ALA a   8     319.740 274.375 228.254  1.00  0.00      AA   C  
ATOM   1560  C   ALA a   8     319.032 274.229 229.610  1.00  0.00      AA   C  
ATOM   1561  O   ALA a   8     317.805 274.210 229.653  1.00  0.00      AA   O  
ATOM   1562  CB  ALA a   8     320.319 273.042 227.762  1.00  0.00      AA   C  
ATOM   1563  N   ALA a   9     319.770 274.219 230.722  1.00  0.00      AA   N  
ATOM   1564  CA  ALA a   9     319.163 274.220 232.052  1.00  0.00      AA   C  
ATOM   1565  C   ALA a   9     318.288 275.473 232.278  1.00  0.00      AA   C  
ATOM   1566  O   ALA a   9     317.146 275.363 232.720  1.00  0.00      AA   O  
ATOM   1567  CB  ALA a   9     320.274 274.093 233.100  1.00  0.00      AA   C  
ATOM   1568  N   LEU a  10     318.782 276.662 231.914  1.00  0.00      AA   N  
ATOM   1569  CA  LEU a  10     318.008 277.910 231.997  1.00  0.00      AA   C  
ATOM   1570  C   LEU a  10     316.788 277.905 231.055  1.00  0.00      AA   C  
ATOM   1571  O   LEU a  10     315.709 278.358 231.432  1.00  0.00      AA   O  
ATOM   1572  CB  LEU a  10     318.931 279.112 231.717  1.00  0.00      AA   C  
ATOM   1573  N   GLY a  11     316.920 277.340 229.855  1.00  0.00      AA   N  
ATOM   1574  CA  GLY a  11     315.813 277.169 228.913  1.00  0.00      AA   C  
ATOM   1575  C   GLY a  11     314.713 276.246 229.449  1.00  0.00      AA   C  
ATOM   1576  O   GLY a  11     313.535 276.592 229.394  1.00  0.00      AA   O  
ATOM   1577  N   GLU a  12     315.073 275.113 230.059  1.00  0.00      AA   N  
ATOM   1578  CA  GLU a  12     314.113 274.215 230.725  1.00  0.00      AA   C  
ATOM   1579  C   GLU a  12     313.492 274.847 231.983  1.00  0.00      AA   C  
ATOM   1580  O   GLU a  12     312.324 274.596 232.283  1.00  0.00      AA   O  
ATOM   1581  CB  GLU a  12     314.785 272.878 231.073  1.00  0.00      AA   C  
ATOM   1582  N   ALA a  13     314.218 275.728 232.679  1.00  0.00      AA   N  
ATOM   1583  CA  ALA a  13     313.670 276.573 233.744  1.00  0.00      AA   C  
ATOM   1584  C   ALA a  13     312.735 277.695 233.227  1.00  0.00      AA   C  
ATOM   1585  O   ALA a  13     312.101 278.386 234.027  1.00  0.00      AA   O  
ATOM   1586  CB  ALA a  13     314.833 277.121 234.580  1.00  0.00      AA   C  
ATOM   1587  N   GLY a  14     312.621 277.877 231.906  1.00  0.00      AA   N  
ATOM   1588  CA  GLY a  14     311.711 278.833 231.266  1.00  0.00      AA   C  
ATOM   1589  C   GLY a  14     312.268 280.251 231.116  1.00  0.00      AA   C  
ATOM   1590  O   GLY a  14     311.512 281.180 230.825  1.00  0.00      AA   O  
ATOM   1591  N   ILE a  15     313.572 280.448 231.329  1.00  0.00      AA   N  
ATOM   1592  CA  ILE a  15     314.236 281.757 231.213  1.00  0.00      AA   C  
ATOM   1593  C   ILE a  15     314.308 282.171 229.731  1.00  0.00      AA   C  
ATOM   1594  O   ILE a  15     314.737 281.383 228.889  1.00  0.00      AA   O  
ATOM   1595  CB  ILE a  15     315.629 281.692 231.886  1.00  0.00      AA   C  
ATOM   1596  N   SER a  16     313.866 283.386 229.386  1.00  0.00      AA   N  
ATOM   1597  CA  SER a  16     313.825 283.846 227.984  1.00  0.00      AA   C  
ATOM   1598  C   SER a  16     315.222 284.100 227.408  1.00  0.00      AA   C  
ATOM   1599  O   SER a  16     316.183 284.321 228.143  1.00  0.00      AA   O  
ATOM   1600  CB  SER a  16     312.965 285.106 227.847  1.00  0.00      AA   C  
ATOM   1601  N   SER a  17     315.357 284.117 226.082  1.00  0.00      AA   N  
ATOM   1602  CA  SER a  17     316.658 284.303 225.418  1.00  0.00      AA   C  
ATOM   1603  C   SER a  17     317.332 285.630 225.796  1.00  0.00      AA   C  
ATOM   1604  O   SER a  17     318.514 285.627 226.137  1.00  0.00      AA   O  
ATOM   1605  CB  SER a  17     316.499 284.146 223.901  1.00  0.00      AA   C  
ATOM   1606  N   ASN a  18     316.598 286.748 225.865  1.00  0.00      AA   N  
ATOM   1607  CA  ASN a  18     317.145 288.017 226.363  1.00  0.00      AA   C  
ATOM   1608  C   ASN a  18     317.637 287.912 227.817  1.00  0.00      AA   C  
ATOM   1609  O   ASN a  18     318.675 288.473 228.148  1.00  0.00      AA   O  
ATOM   1610  CB  ASN a  18     316.095 289.137 226.238  1.00  0.00      AA   C  
ATOM   1611  N   GLU a  19     316.937 287.176 228.686  1.00  0.00      AA   N  
ATOM   1612  CA  GLU a  19     317.371 286.964 230.076  1.00  0.00      AA   C  
ATOM   1613  C   GLU a  19     318.592 286.042 230.181  1.00  0.00      AA   C  
ATOM   1614  O   GLU a  19     319.472 286.302 230.995  1.00  0.00      AA   O  
ATOM   1615  CB  GLU a  19     316.230 286.380 230.918  1.00  0.00      AA   C  
ATOM   1616  N   ILE a  20     318.692 284.990 229.363  1.00  0.00      AA   N  
ATOM   1617  CA  ILE a  20     319.906 284.160 229.315  1.00  0.00      AA   C  
ATOM   1618  C   ILE a  20     321.094 285.024 228.882  1.00  0.00      AA   C  
ATOM   1619  O   ILE a  20     322.146 284.990 229.518  1.00  0.00      AA   O  
ATOM   1620  CB  ILE a  20     319.728 282.911 228.418  1.00  0.00      AA   C  
ATOM   1621  N   LEU a  21     320.927 285.855 227.846  1.00  0.00      AA   N  
ATOM   1622  CA  LEU a  21     321.964 286.805 227.448  1.00  0.00      AA   C  
ATOM   1623  C   LEU a  21     322.287 287.797 228.578  1.00  0.00      AA   C  
ATOM   1624  O   LEU a  21     323.461 288.042 228.832  1.00  0.00      AA   O  
ATOM   1625  CB  LEU a  21     321.571 287.524 226.144  1.00  0.00      AA   C  
ATOM   1626  N   GLU a  22     321.297 288.293 229.324  1.00  0.00      AA   N  
ATOM   1627  CA  GLU a  22     321.536 289.174 230.472  1.00  0.00      AA   C  
ATOM   1628  C   GLU a  22     322.334 288.458 231.573  1.00  0.00      AA   C  
ATOM   1629  O   GLU a  22     323.275 289.024 232.129  1.00  0.00      AA   O  
ATOM   1630  CB  GLU a  22     320.192 289.697 231.017  1.00  0.00      AA   C  
ATOM   1631  N   LEU a  23     322.016 287.192 231.854  1.00  0.00      AA   N  
ATOM   1632  CA  LEU a  23     322.770 286.368 232.795  1.00  0.00      AA   C  
ATOM   1633  C   LEU a  23     324.206 286.157 232.309  1.00  0.00      AA   C  
ATOM   1634  O   LEU a  23     325.137 286.248 233.102  1.00  0.00      AA   O  
ATOM   1635  CB  LEU a  23     322.042 285.029 233.016  1.00  0.00      AA   C  
ATOM   1636  N   LEU a  24     324.418 285.933 231.015  1.00  0.00      AA   N  
ATOM   1637  CA  LEU a  24     325.767 285.826 230.462  1.00  0.00      AA   C  
ATOM   1638  C   LEU a  24     326.508 287.180 230.466  1.00  0.00      AA   C  
ATOM   1639  O   LEU a  24     327.712 287.205 230.718  1.00  0.00      AA   O  
ATOM   1640  CB  LEU a  24     325.698 285.165 229.072  1.00  0.00      AA   C  
ATOM   1641  N   ALA a  25     325.813 288.307 230.281  1.00  0.00      AA   N  
ATOM   1642  CA  ALA a  25     326.376 289.654 230.420  1.00  0.00      AA   C  
ATOM   1643  C   ALA a  25     326.863 289.905 231.855  1.00  0.00      AA   C  
ATOM   1644  O   ALA a  25     327.994 290.344 232.079  1.00  0.00      AA   O  
ATOM   1645  CB  ALA a  25     325.318 290.698 230.025  1.00  0.00      AA   C  
ATOM   1646  N   ALA a  26     326.027 289.561 232.838  1.00  0.00      AA   N  
ATOM   1647  CA  ALA a  26     326.408 289.623 234.238  1.00  0.00      AA   C  
ATOM   1648  C   ALA a  26     327.570 288.665 234.525  1.00  0.00      AA   C  
ATOM   1649  O   ALA a  26     328.574 289.082 235.089  1.00  0.00      AA   O  
ATOM   1650  CB  ALA a  26     325.177 289.324 235.101  1.00  0.00      AA   C  
ATOM   1651  N   ALA a  27     327.498 287.407 234.091  1.00  0.00      AA   N  
ATOM   1652  CA  ALA a  27     328.542 286.427 234.360  1.00  0.00      AA   C  
ATOM   1653  C   ALA a  27     329.920 286.880 233.850  1.00  0.00      AA   C  
ATOM   1654  O   ALA a  27     330.918 286.632 234.522  1.00  0.00      AA   O  
ATOM   1655  CB  ALA a  27     328.121 285.083 233.756  1.00  0.00      AA   C  
ATOM   1656  N   ALA a  28     329.970 287.588 232.718  1.00  0.00      AA   N  
ATOM   1657  CA  ALA a  28     331.191 288.198 232.195  1.00  0.00      AA   C  
ATOM   1658  C   ALA a  28     331.722 289.329 233.098  1.00  0.00      AA   C  
ATOM   1659  O   ALA a  28     332.880 289.286 233.509  1.00  0.00      AA   O  
ATOM   1660  CB  ALA a  28     330.925 288.680 230.761  1.00  0.00      AA   C  
ATOM   1661  N   GLU a  29     330.886 290.308 233.458  1.00  0.00      AA   N  
ATOM   1662  CA  GLU a  29     331.271 291.402 234.368  1.00  0.00      AA   C  
ATOM   1663  C   GLU a  29     331.731 290.865 235.731  1.00  0.00      AA   C  
ATOM   1664  O   GLU a  29     332.762 291.270 236.263  1.00  0.00      AA   O  
ATOM   1665  CB  GLU a  29     330.072 292.355 234.541  1.00  0.00      AA   C  
ATOM   1666  N   LEU a  30     330.972 289.922 236.287  1.00  0.00      AA   N  
ATOM   1667  CA  LEU a  30     331.207 289.310 237.591  1.00  0.00      AA   C  
ATOM   1668  C   LEU a  30     332.299 288.221 237.552  1.00  0.00      AA   C  
ATOM   1669  O   LEU a  30     332.651 287.658 238.583  1.00  0.00      AA   O  
ATOM   1670  CB  LEU a  30     329.864 288.770 238.131  1.00  0.00      AA   C  
ATOM   1671  N   GLY a  31     332.853 287.901 236.380  1.00  0.00      AA   N  
ATOM   1672  CA  GLY a  31     333.956 286.948 236.237  1.00  0.00      AA   C  
ATOM   1673  C   GLY a  31     333.622 285.515 236.668  1.00  0.00      AA   C  
ATOM   1674  O   GLY a  31     334.496 284.814 237.180  1.00  0.00      AA   O  
ATOM   1675  N   LEU a  32     332.369 285.082 236.509  1.00  0.00      AA   N  
ATOM   1676  CA  LEU a  32     331.905 283.772 236.980  1.00  0.00      AA   C  
ATOM   1677  C   LEU a  32     332.536 282.606 236.211  1.00  0.00      AA   C  
ATOM   1678  O   LEU a  32     332.748 282.677 234.998  1.00  0.00      AA   O  
ATOM   1679  CB  LEU a  32     330.374 283.674 236.899  1.00  0.00      AA   C  
ATOM   1680  N   ASP a  33     332.787 281.507 236.914  1.00  0.00      AA   N  
ATOM   1681  CA  ASP a  33     333.182 280.225 236.321  1.00  0.00      AA   C  
ATOM   1682  C   ASP a  33     331.951 279.326 236.043  1.00  0.00      AA   C  
ATOM   1683  O   ASP a  33     330.843 279.621 236.504  1.00  0.00      AA   O  
ATOM   1684  CB  ASP a  33     334.283 279.574 237.185  1.00  0.00      AA   C  
ATOM   1685  N   PRO a  34     332.094 278.245 235.247  1.00  0.00      AA   N  
ATOM   1686  CA  PRO a  34     330.985 277.349 234.924  1.00  0.00      AA   C  
ATOM   1687  C   PRO a  34     330.274 276.758 236.150  1.00  0.00      AA   C  
ATOM   1688  O   PRO a  34     329.066 276.556 236.106  1.00  0.00      AA   O  
ATOM   1689  CB  PRO a  34     331.592 276.244 234.052  1.00  0.00      AA   C  
ATOM   1690  N   ASP a  35     330.976 276.517 237.256  1.00  0.00      AA   N  
ATOM   1691  CA  ASP a  35     330.351 276.022 238.491  1.00  0.00      AA   C  
ATOM   1692  C   ASP a  35     329.472 277.093 239.164  1.00  0.00      AA   C  
ATOM   1693  O   ASP a  35     328.351 276.794 239.574  1.00  0.00      AA   O  
ATOM   1694  CB  ASP a  35     331.411 275.469 239.461  1.00  0.00      AA   C  
ATOM   1695  N   ALA a  36     329.904 278.359 239.222  1.00  0.00      AA   N  
ATOM   1696  CA  ALA a  36     329.058 279.454 239.703  1.00  0.00      AA   C  
ATOM   1697  C   ALA a  36     327.851 279.707 238.778  1.00  0.00      AA   C  
ATOM   1698  O   ALA a  36     326.734 279.945 239.240  1.00  0.00      AA   O  
ATOM   1699  CB  ALA a  36     329.921 280.711 239.862  1.00  0.00      AA   C  
ATOM   1700  N   ILE a  37     328.039 279.587 237.461  1.00  0.00      AA   N  
ATOM   1701  CA  ILE a  37     326.930 279.630 236.503  1.00  0.00      AA   C  
ATOM   1702  C   ILE a  37     325.981 278.437 236.724  1.00  0.00      AA   C  
ATOM   1703  O   ILE a  37     324.766 278.611 236.730  1.00  0.00      AA   O  
ATOM   1704  CB  ILE a  37     327.488 279.712 235.065  1.00  0.00      AA   C  
ATOM   1705  N   GLN a  38     326.495 277.234 236.986  1.00  0.00      AA   N  
ATOM   1706  CA  GLN a  38     325.662 276.073 237.302  1.00  0.00      AA   C  
ATOM   1707  C   GLN a  38     324.890 276.267 238.612  1.00  0.00      AA   C  
ATOM   1708  O   GLN a  38     323.720 275.905 238.687  1.00  0.00      AA   O  
ATOM   1709  CB  GLN a  38     326.531 274.803 237.321  1.00  0.00      AA   C  
ATOM   1710  N   ALA a  39     325.482 276.907 239.622  1.00  0.00      AA   N  
ATOM   1711  CA  ALA a  39     324.751 277.293 240.827  1.00  0.00      AA   C  
ATOM   1712  C   ALA a  39     323.600 278.262 240.495  1.00  0.00      AA   C  
ATOM   1713  O   ALA a  39     322.499 278.110 241.024  1.00  0.00      AA   O  
ATOM   1714  CB  ALA a  39     325.734 277.890 241.842  1.00  0.00      AA   C  
ATOM   1715  N   ALA a  40     323.800 279.201 239.563  1.00  0.00      AA   N  
ATOM   1716  CA  ALA a  40     322.718 280.058 239.079  1.00  0.00      AA   C  
ATOM   1717  C   ALA a  40     321.604 279.234 238.417  1.00  0.00      AA   C  
ATOM   1718  O   ALA a  40     320.425 279.437 238.702  1.00  0.00      AA   O  
ATOM   1719  CB  ALA a  40     323.286 281.115 238.127  1.00  0.00      AA   C  
ATOM   1720  N   ALA a  41     321.961 278.249 237.590  1.00  0.00      AA   N  
ATOM   1721  CA  ALA a  41     320.982 277.341 237.000  1.00  0.00      AA   C  
ATOM   1722  C   ALA a  41     320.213 276.549 238.078  1.00  0.00      AA   C  
ATOM   1723  O   ALA a  41     318.990 276.450 238.015  1.00  0.00      AA   O  
ATOM   1724  CB  ALA a  41     321.691 276.422 235.996  1.00  0.00      AA   C  
ATOM   1725  N   GLN a  42     320.894 276.052 239.114  1.00  0.00      AA   N  
ATOM   1726  CA  GLN a  42     320.262 275.350 240.238  1.00  0.00      AA   C  
ATOM   1727  C   GLN a  42     319.347 276.260 241.078  1.00  0.00      AA   C  
ATOM   1728  O   GLN a  42     318.289 275.820 241.521  1.00  0.00      AA   O  
ATOM   1729  CB  GLN a  42     321.344 274.708 241.118  1.00  0.00      AA   C  
ATOM   1730  N   LEU a  43     319.682 277.541 241.249  1.00  0.00      AA   N  
ATOM   1731  CA  LEU a  43     318.765 278.536 241.821  1.00  0.00      AA   C  
ATOM   1732  C   LEU a  43     317.524 278.742 240.932  1.00  0.00      AA   C  
ATOM   1733  O   LEU a  43     316.413 278.866 241.444  1.00  0.00      AA   O  
ATOM   1734  CB  LEU a  43     319.524 279.858 242.038  1.00  0.00      AA   C  
ATOM   1735  N   GLY a  44     317.686 278.702 239.607  1.00  0.00      AA   N  
ATOM   1736  CA  GLY a  44     316.569 278.694 238.659  1.00  0.00      AA   C  
ATOM   1737  C   GLY a  44     315.676 277.455 238.798  1.00  0.00      AA   C  
ATOM   1738  O   GLY a  44     314.455 277.581 238.854  1.00  0.00      AA   O  
ATOM   1739  N   GLU a  45     316.262 276.263 238.946  1.00  0.00      AA   N  
ATOM   1740  CA  GLU a  45     315.521 275.022 239.229  1.00  0.00      AA   C  
ATOM   1741  C   GLU a  45     314.804 275.059 240.590  1.00  0.00      AA   C  
ATOM   1742  O   GLU a  45     313.696 274.541 240.720  1.00  0.00      AA   O  
ATOM   1743  CB  GLU a  45     316.467 273.810 239.179  1.00  0.00      AA   C  
ATOM   1744  N   ALA a  46     315.386 275.728 241.591  1.00  0.00      AA   N  
ATOM   1745  CA  ALA a  46     314.730 276.032 242.866  1.00  0.00      AA   C  
ATOM   1746  C   ALA a  46     313.598 277.084 242.754  1.00  0.00      AA   C  
ATOM   1747  O   ALA a  46     312.895 277.346 243.730  1.00  0.00      AA   O  
ATOM   1748  CB  ALA a  46     315.805 276.452 243.875  1.00  0.00      AA   C  
ATOM   1749  N   GLY a  47     313.399 277.685 241.577  1.00  0.00      AA   N  
ATOM   1750  CA  GLY a  47     312.315 278.623 241.282  1.00  0.00      AA   C  
ATOM   1751  C   GLY a  47     312.619 280.085 241.608  1.00  0.00      AA   C  
ATOM   1752  O   GLY a  47     311.709 280.915 241.576  1.00  0.00      AA   O  
ATOM   1753  N   ILE a  48     313.873 280.431 241.912  1.00  0.00      AA   N  
ATOM   1754  CA  ILE a  48     314.284 281.822 242.146  1.00  0.00      AA   C  
ATOM   1755  C   ILE a  48     314.186 282.616 240.829  1.00  0.00      AA   C  
ATOM   1756  O   ILE a  48     314.566 282.107 239.774  1.00  0.00      AA   O  
ATOM   1757  CB  ILE a  48     315.704 281.862 242.755  1.00  0.00      AA   C  
ATOM   1758  N   SER a  49     313.643 283.839 240.856  1.00  0.00      AA   N  
ATOM   1759  CA  SER a  49     313.405 284.617 239.626  1.00  0.00      AA   C  
ATOM   1760  C   SER a  49     314.697 285.172 239.005  1.00  0.00      AA   C  
ATOM   1761  O   SER a  49     315.707 285.354 239.680  1.00  0.00      AA   O  
ATOM   1762  CB  SER a  49     312.392 285.742 239.872  1.00  0.00      AA   C  
ATOM   1763  N   SER a  50     314.672 285.476 237.709  1.00  0.00      AA   N  
ATOM   1764  CA  SER a  50     315.856 285.940 236.966  1.00  0.00      AA   C  
ATOM   1765  C   SER a  50     316.480 287.201 237.570  1.00  0.00      AA   C  
ATOM   1766  O   SER a  50     317.694 287.274 237.747  1.00  0.00      AA   O  
ATOM   1767  CB  SER a  50     315.472 286.185 235.503  1.00  0.00      AA   C  
ATOM   1768  N   GLU a  51     315.660 288.177 237.953  1.00  0.00      AA   N  
ATOM   1769  CA  GLU a  51     316.141 289.412 238.572  1.00  0.00      AA   C  
ATOM   1770  C   GLU a  51     316.783 289.146 239.941  1.00  0.00      AA   C  
ATOM   1771  O   GLU a  51     317.844 289.690 240.247  1.00  0.00      AA   O  
ATOM   1772  CB  GLU a  51     314.972 290.408 238.624  1.00  0.00      AA   C  
ATOM   1773  N   GLU a  52     316.214 288.231 240.731  1.00  0.00      AA   N  
ATOM   1774  CA  GLU a  52     316.831 287.793 241.984  1.00  0.00      AA   C  
ATOM   1775  C   GLU a  52     318.154 287.075 241.746  1.00  0.00      AA   C  
ATOM   1776  O   GLU a  52     319.097 287.306 242.492  1.00  0.00      AA   O  
ATOM   1777  CB  GLU a  52     315.924 286.824 242.748  1.00  0.00      AA   C  
ATOM   1778  N   ILE a  53     318.249 286.208 240.738  1.00  0.00      AA   N  
ATOM   1779  CA  ILE a  53     319.500 285.511 240.425  1.00  0.00      AA   C  
ATOM   1780  C   ILE a  53     320.573 286.539 240.060  1.00  0.00      AA   C  
ATOM   1781  O   ILE a  53     321.688 286.471 240.575  1.00  0.00      AA   O  
ATOM   1782  CB  ILE a  53     319.292 284.442 239.327  1.00  0.00      AA   C  
ATOM   1783  N   LEU a  54     320.235 287.527 239.227  1.00  0.00      AA   N  
ATOM   1784  CA  LEU a  54     321.157 288.604 238.873  1.00  0.00      AA   C  
ATOM   1785  C   LEU a  54     321.639 289.341 240.129  1.00  0.00      AA   C  
ATOM   1786  O   LEU a  54     322.841 289.532 240.310  1.00  0.00      AA   O  
ATOM   1787  CB  LEU a  54     320.477 289.554 237.867  1.00  0.00      AA   C  
ATOM   1788  N   GLU a  55     320.741 289.687 241.044  1.00  0.00      AA   N  
ATOM   1789  CA  GLU a  55     321.149 290.300 242.303  1.00  0.00      AA   C  
ATOM   1790  C   GLU a  55     321.955 289.351 243.198  1.00  0.00      AA   C  
ATOM   1791  O   GLU a  55     322.938 289.780 243.791  1.00  0.00      AA   O  
ATOM   1792  CB  GLU a  55     319.922 290.841 243.043  1.00  0.00      AA   C  
ATOM   1793  N   LEU a  56     321.603 288.067 243.281  1.00  0.00      AA   N  
ATOM   1794  CA  LEU a  56     322.315 287.064 244.069  1.00  0.00      AA   C  
ATOM   1795  C   LEU a  56     323.764 286.958 243.615  1.00  0.00      AA   C  
ATOM   1796  O   LEU a  56     324.685 287.067 244.421  1.00  0.00      AA   O  
ATOM   1797  CB  LEU a  56     321.619 285.698 243.922  1.00  0.00      AA   C  
ATOM   1798  N   LEU a  57     323.973 286.791 242.314  1.00  0.00      AA   N  
ATOM   1799  CA  LEU a  57     325.311 286.739 241.737  1.00  0.00      AA   C  
ATOM   1800  C   LEU a  57     326.055 288.058 241.976  1.00  0.00      AA   C  
ATOM   1801  O   LEU a  57     327.195 288.043 242.446  1.00  0.00      AA   O  
ATOM   1802  CB  LEU a  57     325.201 286.407 240.237  1.00  0.00      AA   C  
ATOM   1803  N   ARG a  58     325.406 289.201 241.710  1.00  0.00      AA   N  
ATOM   1804  CA  ARG a  58     326.018 290.523 241.876  1.00  0.00      AA   C  
ATOM   1805  C   ARG a  58     326.468 290.737 243.314  1.00  0.00      AA   C  
ATOM   1806  O   ARG a  58     327.625 291.063 243.555  1.00  0.00      AA   O  
ATOM   1807  CB  ARG a  58     325.033 291.612 241.423  1.00  0.00      AA   C  
ATOM   1808  N   ALA a  59     325.579 290.506 244.269  1.00  0.00      AA   N  
ATOM   1809  CA  ALA a  59     325.895 290.634 245.675  1.00  0.00      AA   C  
ATOM   1810  C   ALA a  59     326.996 289.651 246.078  1.00  0.00      AA   C  
ATOM   1811  O   ALA a  59     327.958 290.067 246.710  1.00  0.00      AA   O  
ATOM   1812  CB  ALA a  59     324.616 290.446 246.491  1.00  0.00      AA   C  
ATOM   1813  N   ALA a  60     326.924 288.379 245.679  1.00  0.00      AA   N  
ATOM   1814  CA  ALA a  60     327.941 287.402 246.052  1.00  0.00      AA   C  
ATOM   1815  C   ALA a  60     329.341 287.831 245.591  1.00  0.00      AA   C  
ATOM   1816  O   ALA a  60     330.295 287.769 246.365  1.00  0.00      AA   O  
ATOM   1817  CB  ALA a  60     327.548 286.037 245.480  1.00  0.00      AA   C  
ATOM   1818  N   HIS a  61     329.452 288.343 244.365  1.00  0.00      AA   N  
ATOM   1819  CA  HIS a  61     330.703 288.885 243.842  1.00  0.00      AA   C  
ATOM   1820  C   HIS a  61     331.141 290.142 244.592  1.00  0.00      AA   C  
ATOM   1821  O   HIS a  61     332.272 290.210 245.062  1.00  0.00      AA   O  
ATOM   1822  CB  HIS a  61     330.540 289.166 242.346  1.00  0.00      AA   C  
ATOM   1823  N   GLU a  62     330.260 291.128 244.753  1.00  0.00      AA   N  
ATOM   1824  CA  GLU a  62     330.607 292.383 245.430  1.00  0.00      AA   C  
ATOM   1825  C   GLU a  62     330.919 292.202 246.928  1.00  0.00      AA   C  
ATOM   1826  O   GLU a  62     331.752 292.924 247.474  1.00  0.00      AA   O  
ATOM   1827  CB  GLU a  62     329.498 293.421 245.215  1.00  0.00      AA   C  
ATOM   1828  N   LEU a  63     330.322 291.204 247.584  1.00  0.00      AA   N  
ATOM   1829  CA  LEU a  63     330.690 290.752 248.930  1.00  0.00      AA   C  
ATOM   1830  C   LEU a  63     332.029 289.997 248.948  1.00  0.00      AA   C  
ATOM   1831  O   LEU a  63     332.686 289.934 249.984  1.00  0.00      AA   O  
ATOM   1832  CB  LEU a  63     329.586 289.819 249.471  1.00  0.00      AA   C  
ATOM   1833  N   GLY a  64     332.436 289.401 247.829  1.00  0.00      AA   N  
ATOM   1834  CA  GLY a  64     333.598 288.520 247.759  1.00  0.00      AA   C  
ATOM   1835  C   GLY a  64     333.337 287.111 248.292  1.00  0.00      AA   C  
ATOM   1836  O   GLY a  64     334.262 286.459 248.777  1.00  0.00      AA   O  
ATOM   1837  N   LEU a  65     332.096 286.627 248.226  1.00  0.00      AA   N  
ATOM   1838  CA  LEU a  65     331.784 285.240 248.572  1.00  0.00      AA   C  
ATOM   1839  C   LEU a  65     332.491 284.282 247.609  1.00  0.00      AA   C  
ATOM   1840  O   LEU a  65     332.510 284.497 246.399  1.00  0.00      AA   O  
ATOM   1841  CB  LEU a  65     330.264 285.000 248.562  1.00  0.00      AA   C  
ATOM   1842  N   ASP a  66     333.087 283.225 248.150  1.00  0.00      AA   N  
ATOM   1843  CA  ASP a  66     333.840 282.244 247.368  1.00  0.00      AA   C  
ATOM   1844  C   ASP a  66     332.919 281.265 246.599  1.00  0.00      AA   C  
ATOM   1845  O   ASP a  66     331.719 281.179 246.879  1.00  0.00      AA   O  
ATOM   1846  CB  ASP a  66     334.816 281.520 248.303  1.00  0.00      AA   C  
ATOM   1847  N   PRO a  67     333.448 280.507 245.622  1.00  0.00      AA   N  
ATOM   1848  CA  PRO a  67     332.668 279.557 244.831  1.00  0.00      AA   C  
ATOM   1849  C   PRO a  67     331.930 278.480 245.636  1.00  0.00      AA   C  
ATOM   1850  O   PRO a  67     330.858 278.051 245.217  1.00  0.00      AA   O  
ATOM   1851  CB  PRO a  67     333.670 278.908 243.872  1.00  0.00      AA   C  
ATOM   1852  N   ASP a  68     332.446 278.032 246.780  1.00  0.00      AA   N  
ATOM   1853  CA  ASP a  68     331.754 277.029 247.594  1.00  0.00      AA   C  
ATOM   1854  C   ASP a  68     330.613 277.672 248.388  1.00  0.00      AA   C  
ATOM   1855  O   ASP a  68     329.554 277.066 248.531  1.00  0.00      AA   O  
ATOM   1856  CB  ASP a  68     332.724 276.279 248.521  1.00  0.00      AA   C  
ATOM   1857  N   ALA a  69     330.765 278.920 248.835  1.00  0.00      AA   N  
ATOM   1858  CA  ALA a  69     329.643 279.700 249.356  1.00  0.00      AA   C  
ATOM   1859  C   ALA a  69     328.597 279.951 248.257  1.00  0.00      AA   C  
ATOM   1860  O   ALA a  69     327.399 279.819 248.504  1.00  0.00      AA   O  
ATOM   1861  CB  ALA a  69     330.166 281.004 249.967  1.00  0.00      AA   C  
ATOM   1862  N   ILE a  70     329.016 280.224 247.019  1.00  0.00      AA   N  
ATOM   1863  CA  ILE a  70     328.089 280.299 245.884  1.00  0.00      AA   C  
ATOM   1864  C   ILE a  70     327.408 278.941 245.653  1.00  0.00      AA   C  
ATOM   1865  O   ILE a  70     326.198 278.898 245.454  1.00  0.00      AA   O  
ATOM   1866  CB  ILE a  70     328.811 280.853 244.634  1.00  0.00      AA   C  
ATOM   1867  N   ALA a  71     328.122 277.821 245.756  1.00  0.00      AA   N  
ATOM   1868  CA  ALA a  71     327.504 276.498 245.665  1.00  0.00      AA   C  
ATOM   1869  C   ALA a  71     326.483 276.283 246.795  1.00  0.00      AA   C  
ATOM   1870  O   ALA a  71     325.367 275.823 246.560  1.00  0.00      AA   O  
ATOM   1871  CB  ALA a  71     328.600 275.429 245.672  1.00  0.00      AA   C  
ATOM   1872  N   ALA a  72     326.814 276.697 248.015  1.00  0.00      AA   N  
ATOM   1873  CA  ALA a  72     325.893 276.635 249.137  1.00  0.00      AA   C  
ATOM   1874  C   ALA a  72     324.645 277.506 248.933  1.00  0.00      AA   C  
ATOM   1875  O   ALA a  72     323.585 277.160 249.448  1.00  0.00      AA   O  
ATOM   1876  CB  ALA a  72     326.639 277.028 250.410  1.00  0.00      AA   C  
ATOM   1877  N   ALA a  73     324.716 278.588 248.150  1.00  0.00      AA   N  
ATOM   1878  CA  ALA a  73     323.525 279.352 247.794  1.00  0.00      AA   C  
ATOM   1879  C   ALA a  73     322.493 278.469 247.073  1.00  0.00      AA   C  
ATOM   1880  O   ALA a  73     321.304 278.536 247.377  1.00  0.00      AA   O  
ATOM   1881  CB  ALA a  73     323.909 280.569 246.943  1.00  0.00      AA   C  
ATOM   1882  N   ALA a  74     322.932 277.589 246.175  1.00  0.00      AA   N  
ATOM   1883  CA  ALA a  74     322.035 276.639 245.527  1.00  0.00      AA   C  
ATOM   1884  C   ALA a  74     321.512 275.565 246.497  1.00  0.00      AA   C  
ATOM   1885  O   ALA a  74     320.372 275.126 246.355  1.00  0.00      AA   O  
ATOM   1886  CB  ALA a  74     322.753 276.026 244.325  1.00  0.00      AA   C  
ATOM   1887  N   ASP a  75     322.287 275.159 247.509  1.00  0.00      AA   N  
ATOM   1888  CA  ASP a  75     321.805 274.246 248.556  1.00  0.00      AA   C  
ATOM   1889  C   ASP a  75     320.715 274.905 249.415  1.00  0.00      AA   C  
ATOM   1890  O   ASP a  75     319.643 274.336 249.611  1.00  0.00      AA   O  
ATOM   1891  CB  ASP a  75     322.958 273.747 249.448  1.00  0.00      AA   C  
ATOM   1892  N   LEU a  76     320.944 276.141 249.866  1.00  0.00      AA   N  
ATOM   1893  CA  LEU a  76     319.957 276.943 250.592  1.00  0.00      AA   C  
ATOM   1894  C   LEU a  76     318.709 277.205 249.728  1.00  0.00      AA   C  
ATOM   1895  O   LEU a  76     317.583 277.083 250.205  1.00  0.00      AA   O  
ATOM   1896  CB  LEU a  76     320.619 278.267 251.024  1.00  0.00      AA   C  
ATOM   1897  N   GLY a  77     318.890 277.507 248.440  1.00  0.00      AA   N  
ATOM   1898  CA  GLY a  77     317.791 277.700 247.495  1.00  0.00      AA   C  
ATOM   1899  C   GLY a  77     316.932 276.444 247.344  1.00  0.00      AA   C  
ATOM   1900  O   GLY a  77     315.711 276.513 247.464  1.00  0.00      AA   O  
ATOM   1901  N   GLN a  78     317.555 275.276 247.170  1.00  0.00      AA   N  
ATOM   1902  CA  GLN a  78     316.842 273.991 247.133  1.00  0.00      AA   C  
ATOM   1903  C   GLN a  78     316.179 273.654 248.479  1.00  0.00      AA   C  
ATOM   1904  O   GLN a  78     315.079 273.103 248.494  1.00  0.00      AA   O  
ATOM   1905  CB  GLN a  78     317.798 272.876 246.689  1.00  0.00      AA   C  
ATOM   1906  N   ALA a  79     316.776 274.054 249.603  1.00  0.00      AA   N  
ATOM   1907  CA  ALA a  79     316.140 274.000 250.919  1.00  0.00      AA   C  
ATOM   1908  C   ALA a  79     314.948 274.975 251.075  1.00  0.00      AA   C  
ATOM   1909  O   ALA a  79     314.237 274.924 252.081  1.00  0.00      AA   O  
ATOM   1910  CB  ALA a  79     317.212 274.229 251.991  1.00  0.00      AA   C  
ATOM   1911  N   GLY a  80     314.696 275.853 250.098  1.00  0.00      AA   N  
ATOM   1912  CA  GLY a  80     313.568 276.785 250.084  1.00  0.00      AA   C  
ATOM   1913  C   GLY a  80     313.835 278.124 250.779  1.00  0.00      AA   C  
ATOM   1914  O   GLY a  80     312.888 278.864 251.046  1.00  0.00      AA   O  
ATOM   1915  N   ILE a  81     315.095 278.452 251.081  1.00  0.00      AA   N  
ATOM   1916  CA  ILE a  81     315.491 279.746 251.665  1.00  0.00      AA   C  
ATOM   1917  C   ILE a  81     315.338 280.869 250.623  1.00  0.00      AA   C  
ATOM   1918  O   ILE a  81     315.675 280.685 249.454  1.00  0.00      AA   O  
ATOM   1919  CB  ILE a  81     316.936 279.665 252.212  1.00  0.00      AA   C  
ATOM   1920  N   SER a  82     314.819 282.034 251.022  1.00  0.00      AA   N  
ATOM   1921  CA  SER a  82     314.570 283.157 250.106  1.00  0.00      AA   C  
ATOM   1922  C   SER a  82     315.851 283.913 249.747  1.00  0.00      AA   C  
ATOM   1923  O   SER a  82     316.860 283.832 250.442  1.00  0.00      AA   O  
ATOM   1924  CB  SER a  82     313.512 284.090 250.690  1.00  0.00      AA   C  
ATOM   1925  N   SER a  83     315.837 284.623 248.618  1.00  0.00      AA   N  
ATOM   1926  CA  SER a  83     317.064 285.149 248.002  1.00  0.00      AA   C  
ATOM   1927  C   SER a  83     317.817 286.141 248.895  1.00  0.00      AA   C  
ATOM   1928  O   SER a  83     319.041 286.078 248.998  1.00  0.00      AA   O  
ATOM   1929  CB  SER a  83     316.737 285.780 246.640  1.00  0.00      AA   C  
ATOM   1930  N   GLU a  84     317.125 287.028 249.601  1.00  0.00      AA   N  
ATOM   1931  CA  GLU a  84     317.776 287.886 250.582  1.00  0.00      AA   C  
ATOM   1932  C   GLU a  84     318.251 287.078 251.792  1.00  0.00      AA   C  
ATOM   1933  O   GLU a  84     319.356 287.315 252.268  1.00  0.00      AA   O  
ATOM   1934  CB  GLU a  84     316.889 289.090 250.961  1.00  0.00      AA   C  
ATOM   1935  N   GLU a  85     317.489 286.085 252.258  1.00  0.00      AA   N  
ATOM   1936  CA  GLU a  85     317.940 285.259 253.381  1.00  0.00      AA   C  
ATOM   1937  C   GLU a  85     319.206 284.478 253.045  1.00  0.00      AA   C  
ATOM   1938  O   GLU a  85     320.088 284.354 253.889  1.00  0.00      AA   O  
ATOM   1939  CB  GLU a  85     316.849 284.295 253.870  1.00  0.00      AA   C  
ATOM   1940  N   ILE a  86     319.346 284.000 251.811  1.00  0.00      AA   N  
ATOM   1941  CA  ILE a  86     320.602 283.417 251.345  1.00  0.00      AA   C  
ATOM   1942  C   ILE a  86     321.731 284.433 251.545  1.00  0.00      AA   C  
ATOM   1943  O   ILE a  86     322.718 284.135 252.217  1.00  0.00      AA   O  
ATOM   1944  CB  ILE a  86     320.477 282.964 249.872  1.00  0.00      AA   C  
ATOM   1945  N   LEU a  87     321.588 285.641 250.991  1.00  0.00      AA   N  
ATOM   1946  CA  LEU a  87     322.645 286.653 251.053  1.00  0.00      AA   C  
ATOM   1947  C   LEU a  87     322.963 287.042 252.491  1.00  0.00      AA   C  
ATOM   1948  O   LEU a  87     324.124 287.148 252.871  1.00  0.00      AA   O  
ATOM   1949  CB  LEU a  87     322.239 287.893 250.237  1.00  0.00      AA   C  
ATOM   1950  N   GLU a  88     321.944 287.207 253.314  1.00  0.00      AA   N  
ATOM   1951  CA  GLU a  88     322.122 287.498 254.722  1.00  0.00      AA   C  
ATOM   1952  C   GLU a  88     322.900 286.389 255.419  1.00  0.00      AA   C  
ATOM   1953  O   GLU a  88     323.915 286.666 256.053  1.00  0.00      AA   O  
ATOM   1954  CB  GLU a  88     320.751 287.657 255.373  1.00  0.00      AA   C  
ATOM   1955  N   LEU a  89     322.460 285.137 255.285  1.00  0.00      AA   N  
ATOM   1956  CA  LEU a  89     323.093 284.023 255.970  1.00  0.00      AA   C  
ATOM   1957  C   LEU a  89     324.546 283.882 255.532  1.00  0.00      AA   C  
ATOM   1958  O   LEU a  89     325.435 283.754 256.374  1.00  0.00      AA   O  
ATOM   1959  CB  LEU a  89     322.291 282.737 255.712  1.00  0.00      AA   C  
ATOM   1960  N   LEU a  90     324.813 283.964 254.232  1.00  0.00      AA   N  
ATOM   1961  CA  LEU a  90     326.178 283.866 253.738  1.00  0.00      AA   C  
ATOM   1962  C   LEU a  90     327.017 285.067 254.184  1.00  0.00      AA   C  
ATOM   1963  O   LEU a  90     328.131 284.873 254.666  1.00  0.00      AA   O  
ATOM   1964  CB  LEU a  90     326.183 283.688 252.210  1.00  0.00      AA   C  
ATOM   1965  N   ARG a  91     326.493 286.298 254.106  1.00  0.00      AA   N  
ATOM   1966  CA  ARG a  91     327.221 287.482 254.576  1.00  0.00      AA   C  
ATOM   1967  C   ARG a  91     327.563 287.339 256.051  1.00  0.00      AA   C  
ATOM   1968  O   ARG a  91     328.697 287.588 256.442  1.00  0.00      AA   O  
ATOM   1969  CB  ARG a  91     326.414 288.764 254.321  1.00  0.00      AA   C  
ATOM   1970  N   ALA a  92     326.600 286.927 256.863  1.00  0.00      AA   N  
ATOM   1971  CA  ALA a  92     326.820 286.730 258.282  1.00  0.00      AA   C  
ATOM   1972  C   ALA a  92     327.936 285.712 258.515  1.00  0.00      AA   C  
ATOM   1973  O   ALA a  92     328.886 286.004 259.235  1.00  0.00      AA   O  
ATOM   1974  CB  ALA a  92     325.512 286.288 258.931  1.00  0.00      AA   C  
ATOM   1975  N   ALA a  93     327.870 284.551 257.862  1.00  0.00      AA   N  
ATOM   1976  CA  ALA a  93     328.903 283.537 257.996  1.00  0.00      AA   C  
ATOM   1977  C   ALA a  93     330.279 284.087 257.593  1.00  0.00      AA   C  
ATOM   1978  O   ALA a  93     331.250 283.938 258.332  1.00  0.00      AA   O  
ATOM   1979  CB  ALA a  93     328.500 282.320 257.162  1.00  0.00      AA   C  
ATOM   1980  N   HIS a  94     330.348 284.793 256.464  1.00  0.00      AA   N  
ATOM   1981  CA  HIS a  94     331.567 285.410 255.969  1.00  0.00      AA   C  
ATOM   1982  C   HIS a  94     332.136 286.450 256.947  1.00  0.00      AA   C  
ATOM   1983  O   HIS a  94     333.329 286.431 257.240  1.00  0.00      AA   O  
ATOM   1984  CB  HIS a  94     331.271 286.020 254.590  1.00  0.00      AA   C  
ATOM   1985  N   GLU a  95     331.311 287.336 257.502  1.00  0.00      AA   N  
ATOM   1986  CA  GLU a  95     331.775 288.367 258.434  1.00  0.00      AA   C  
ATOM   1987  C   GLU a  95     332.091 287.805 259.826  1.00  0.00      AA   C  
ATOM   1988  O   GLU a  95     332.981 288.316 260.500  1.00  0.00      AA   O  
ATOM   1989  CB  GLU a  95     330.765 289.521 258.477  1.00  0.00      AA   C  
ATOM   1990  N   LEU a  96     331.462 286.700 260.232  1.00  0.00      AA   N  
ATOM   1991  CA  LEU a  96     331.911 285.889 261.367  1.00  0.00      AA   C  
ATOM   1992  C   LEU a  96     333.230 285.150 261.070  1.00  0.00      AA   C  
ATOM   1993  O   LEU a  96     333.847 284.617 261.988  1.00  0.00      AA   O  
ATOM   1994  CB  LEU a  96     330.802 284.891 261.755  1.00  0.00      AA   C  
ATOM   1995  N   GLY a  97     333.680 285.117 259.814  1.00  0.00      AA   N  
ATOM   1996  CA  GLY a  97     334.901 284.437 259.377  1.00  0.00      AA   C  
ATOM   1997  C   GLY a  97     334.743 282.925 259.200  1.00  0.00      AA   C  
ATOM   1998  O   GLY a  97     335.739 282.204 259.161  1.00  0.00      AA   O  
ATOM   1999  N   LEU a  98     333.505 282.429 259.144  1.00  0.00      AA   N  
ATOM   2000  CA  LEU a  98     333.181 281.008 259.024  1.00  0.00      AA   C  
ATOM   2001  C   LEU a  98     333.469 280.451 257.623  1.00  0.00      AA   C  
ATOM   2002  O   LEU a  98     333.463 281.170 256.624  1.00  0.00      AA   O  
ATOM   2003  CB  LEU a  98     331.720 280.779 259.435  1.00  0.00      AA   C  
ATOM   2004  N   ASP a  99     333.755 279.155 257.568  1.00  0.00      AA   N  
ATOM   2005  CA  ASP a  99     334.261 278.463 256.377  1.00  0.00      AA   C  
ATOM   2006  C   ASP a  99     333.153 277.701 255.612  1.00  0.00      AA   C  
ATOM   2007  O   ASP a  99     332.018 277.595 256.090  1.00  0.00      AA   O  
ATOM   2008  CB  ASP a  99     335.456 277.584 256.803  1.00  0.00      AA   C  
ATOM   2009  N   PRO a 100     333.432 277.181 254.403  1.00  0.00      AA   N  
ATOM   2010  CA  PRO a 100     332.449 276.449 253.611  1.00  0.00      AA   C  
ATOM   2011  C   PRO a 100     331.818 275.252 254.327  1.00  0.00      AA   C  
ATOM   2012  O   PRO a 100     330.651 274.961 254.090  1.00  0.00      AA   O  
ATOM   2013  CB  PRO a 100     333.190 275.991 252.354  1.00  0.00      AA   C  
ATOM   2014  N   ASP a 101     332.538 274.567 255.218  1.00  0.00      AA   N  
ATOM   2015  CA  ASP a 101     331.964 273.467 256.001  1.00  0.00      AA   C  
ATOM   2016  C   ASP a 101     330.946 273.989 257.021  1.00  0.00      AA   C  
ATOM   2017  O   ASP a 101     329.842 273.453 257.111  1.00  0.00      AA   O  
ATOM   2018  CB  ASP a 101     333.056 272.638 256.699  1.00  0.00      AA   C  
ATOM   2019  N   ALA a 102     331.255 275.068 257.742  1.00  0.00      AA   N  
ATOM   2020  CA  ALA a 102     330.284 275.723 258.613  1.00  0.00      AA   C  
ATOM   2021  C   ALA a 102     329.084 276.260 257.813  1.00  0.00      AA   C  
ATOM   2022  O   ALA a 102     327.938 276.107 258.229  1.00  0.00      AA   O  
ATOM   2023  CB  ALA a 102     330.991 276.834 259.388  1.00  0.00      AA   C  
ATOM   2024  N   ILE a 103     329.316 276.828 256.630  1.00  0.00      AA   N  
ATOM   2025  CA  ILE a 103     328.243 277.250 255.728  1.00  0.00      AA   C  
ATOM   2026  C   ILE a 103     327.409 276.043 255.265  1.00  0.00      AA   C  
ATOM   2027  O   ILE a 103     326.184 276.118 255.247  1.00  0.00      AA   O  
ATOM   2028  CB  ILE a 103     328.837 278.056 254.552  1.00  0.00      AA   C  
ATOM   2029  N   GLN a 104     328.021 274.905 254.950  1.00  0.00      AA   N  
ATOM   2030  CA  GLN a 104     327.286 273.691 254.604  1.00  0.00      AA   C  
ATOM   2031  C   GLN a 104     326.448 273.193 255.789  1.00  0.00      AA   C  
ATOM   2032  O   GLN a 104     325.289 272.828 255.615  1.00  0.00      AA   O  
ATOM   2033  CB  GLN a 104     328.277 272.630 254.097  1.00  0.00      AA   C  
ATOM   2034  N   ALA a 105     326.971 273.259 257.013  1.00  0.00      AA   N  
ATOM   2035  CA  ALA a 105     326.178 272.980 258.207  1.00  0.00      AA   C  
ATOM   2036  C   ALA a 105     325.021 273.989 258.372  1.00  0.00      AA   C  
ATOM   2037  O   ALA a 105     323.919 273.604 258.755  1.00  0.00      AA   O  
ATOM   2038  CB  ALA a 105     327.106 272.939 259.426  1.00  0.00      AA   C  
ATOM   2039  N   ALA a 106     325.207 275.261 258.008  1.00  0.00      AA   N  
ATOM   2040  CA  ALA a 106     324.109 276.227 257.961  1.00  0.00      AA   C  
ATOM   2041  C   ALA a 106     323.062 275.848 256.898  1.00  0.00      AA   C  
ATOM   2042  O   ALA a 106     321.866 275.929 257.165  1.00  0.00      AA   O  
ATOM   2043  CB  ALA a 106     324.664 277.645 257.769  1.00  0.00      AA   C  
ATOM   2044  N   ALA a 107     323.476 275.344 255.731  1.00  0.00      AA   N  
ATOM   2045  CA  ALA a 107     322.544 274.792 254.755  1.00  0.00      AA   C  
ATOM   2046  C   ALA a 107     321.786 273.576 255.316  1.00  0.00      AA   C  
ATOM   2047  O   ALA a 107     320.578 273.464 255.116  1.00  0.00      AA   O  
ATOM   2048  CB  ALA a 107     323.287 274.476 253.453  1.00  0.00      AA   C  
ATOM   2049  N   ALA a 108     322.441 272.721 256.103  1.00  0.00      AA   N  
ATOM   2050  CA  ALA a 108     321.772 271.633 256.809  1.00  0.00      AA   C  
ATOM   2051  C   ALA a 108     320.766 272.142 257.864  1.00  0.00      AA   C  
ATOM   2052  O   ALA a 108     319.671 271.596 257.966  1.00  0.00      AA   O  
ATOM   2053  CB  ALA a 108     322.820 270.704 257.426  1.00  0.00      AA   C  
ATOM   2054  N   LEU a 109     321.068 273.219 258.601  1.00  0.00      AA   N  
ATOM   2055  CA  LEU a 109     320.090 273.874 259.487  1.00  0.00      AA   C  
ATOM   2056  C   LEU a 109     318.904 274.444 258.688  1.00  0.00      AA   C  
ATOM   2057  O   LEU a 109     317.761 274.385 259.141  1.00  0.00      AA   O  
ATOM   2058  CB  LEU a 109     320.756 274.985 260.323  1.00  0.00      AA   C  
ATOM   2059  N   GLY a 110     319.155 274.930 257.470  1.00  0.00      AA   N  
ATOM   2060  CA  GLY a 110     318.114 275.317 256.521  1.00  0.00      AA   C  
ATOM   2061  C   GLY a 110     317.225 274.140 256.103  1.00  0.00      AA   C  
ATOM   2062  O   GLY a 110     316.004 274.236 256.179  1.00  0.00      AA   O  
ATOM   2063  N   GLU a 111     317.809 272.993 255.741  1.00  0.00      AA   N  
ATOM   2064  CA  GLU a 111     317.048 271.763 255.444  1.00  0.00      AA   C  
ATOM   2065  C   GLU a 111     316.285 271.218 256.666  1.00  0.00      AA   C  
ATOM   2066  O   GLU a 111     315.185 270.681 256.524  1.00  0.00      AA   O  
ATOM   2067  CB  GLU a 111     317.975 270.668 254.891  1.00  0.00      AA   C  
ATOM   2068  N   ALA a 112     316.822 271.404 257.875  1.00  0.00      AA   N  
ATOM   2069  CA  ALA a 112     316.125 271.135 259.135  1.00  0.00      AA   C  
ATOM   2070  C   ALA a 112     315.000 272.152 259.440  1.00  0.00      AA   C  
ATOM   2071  O   ALA a 112     314.241 271.964 260.391  1.00  0.00      AA   O  
ATOM   2072  CB  ALA a 112     317.163 271.069 260.264  1.00  0.00      AA   C  
ATOM   2073  N   GLY a 113     314.867 273.218 258.648  1.00  0.00      AA   N  
ATOM   2074  CA  GLY a 113     313.803 274.213 258.781  1.00  0.00      AA   C  
ATOM   2075  C   GLY a 113     314.013 275.222 259.908  1.00  0.00      AA   C  
ATOM   2076  O   GLY a 113     313.055 275.880 260.317  1.00  0.00      AA   O  
ATOM   2077  N   ILE a 114     315.231 275.348 260.438  1.00  0.00      AA   N  
ATOM   2078  CA  ILE a 114     315.539 276.306 261.507  1.00  0.00      AA   C  
ATOM   2079  C   ILE a 114     315.380 277.741 260.977  1.00  0.00      AA   C  
ATOM   2080  O   ILE a 114     315.756 278.025 259.839  1.00  0.00      AA   O  
ATOM   2081  CB  ILE a 114     316.951 276.039 262.077  1.00  0.00      AA   C  
ATOM   2082  N   SER a 115     314.811 278.656 261.770  1.00  0.00      AA   N  
ATOM   2083  CA  SER a 115     314.617 280.049 261.333  1.00  0.00      AA   C  
ATOM   2084  C   SER a 115     315.949 280.790 261.186  1.00  0.00      AA   C  
ATOM   2085  O   SER a 115     316.914 280.495 261.888  1.00  0.00      AA   O  
ATOM   2086  CB  SER a 115     313.676 280.815 262.269  1.00  0.00      AA   C  
ATOM   2087  N   SER a 116     316.027 281.777 260.291  1.00  0.00      AA   N  
ATOM   2088  CA  SER a 116     317.290 282.482 260.033  1.00  0.00      AA   C  
ATOM   2089  C   SER a 116     317.842 283.173 261.280  1.00  0.00      AA   C  
ATOM   2090  O   SER a 116     319.033 283.058 261.542  1.00  0.00      AA   O  
ATOM   2091  CB  SER a 116     317.142 283.469 258.870  1.00  0.00      AA   C  
ATOM   2092  N   GLU a 117     317.014 283.810 262.112  1.00  0.00      AA   N  
ATOM   2093  CA  GLU a 117     317.499 284.394 263.366  1.00  0.00      AA   C  
ATOM   2094  C   GLU a 117     318.083 283.319 264.295  1.00  0.00      AA   C  
ATOM   2095  O   GLU a 117     319.126 283.533 264.904  1.00  0.00      AA   O  
ATOM   2096  CB  GLU a 117     316.386 285.203 264.056  1.00  0.00      AA   C  
ATOM   2097  N   GLU a 118     317.470 282.136 264.368  1.00  0.00      AA   N  
ATOM   2098  CA  GLU a 118     318.019 281.031 265.158  1.00  0.00      AA   C  
ATOM   2099  C   GLU a 118     319.317 280.475 264.560  1.00  0.00      AA   C  
ATOM   2100  O   GLU a 118     320.260 280.226 265.307  1.00  0.00      AA   O  
ATOM   2101  CB  GLU a 118     316.970 279.925 265.330  1.00  0.00      AA   C  
ATOM   2102  N   ILE a 119     319.425 280.337 263.235  1.00  0.00      AA   N  
ATOM   2103  CA  ILE a 119     320.696 279.972 262.593  1.00  0.00      AA   C  
ATOM   2104  C   ILE a 119     321.765 281.005 262.951  1.00  0.00      AA   C  
ATOM   2105  O   ILE a 119     322.855 280.644 263.383  1.00  0.00      AA   O  
ATOM   2106  CB  ILE a 119     320.546 279.821 261.057  1.00  0.00      AA   C  
ATOM   2107  N   LEU a 120     321.451 282.293 262.823  1.00  0.00      AA   N  
ATOM   2108  CA  LEU a 120     322.384 283.372 263.123  1.00  0.00      AA   C  
ATOM   2109  C   LEU a 120     322.811 283.346 264.590  1.00  0.00      AA   C  
ATOM   2110  O   LEU a 120     323.997 283.428 264.879  1.00  0.00      AA   O  
ATOM   2111  CB  LEU a 120     321.743 284.720 262.754  1.00  0.00      AA   C  
ATOM   2112  N   GLU a 121     321.879 283.182 265.522  1.00  0.00      AA   N  
ATOM   2113  CA  GLU a 121     322.214 283.042 266.937  1.00  0.00      AA   C  
ATOM   2114  C   GLU a 121     323.055 281.792 267.210  1.00  0.00      AA   C  
ATOM   2115  O   GLU a 121     324.007 281.872 267.980  1.00  0.00      AA   O  
ATOM   2116  CB  GLU a 121     320.933 283.037 267.785  1.00  0.00      AA   C  
ATOM   2117  N   LEU a 122     322.773 280.657 266.563  1.00  0.00      AA   N  
ATOM   2118  CA  LEU a 122     323.595 279.453 266.690  1.00  0.00      AA   C  
ATOM   2119  C   LEU a 122     325.017 279.707 266.187  1.00  0.00      AA   C  
ATOM   2120  O   LEU a 122     325.979 279.418 266.895  1.00  0.00      AA   O  
ATOM   2121  CB  LEU a 122     322.946 278.276 265.937  1.00  0.00      AA   C  
ATOM   2122  N   LEU a 123     325.172 280.288 264.999  1.00  0.00      AA   N  
ATOM   2123  CA  LEU a 123     326.492 280.611 264.467  1.00  0.00      AA   C  
ATOM   2124  C   LEU a 123     327.203 281.652 265.347  1.00  0.00      AA   C  
ATOM   2125  O   LEU a 123     328.388 281.493 265.645  1.00  0.00      AA   O  
ATOM   2126  CB  LEU a 123     326.370 281.064 263.001  1.00  0.00      AA   C  
ATOM   2127  N   ARG a 124     326.489 282.667 265.844  1.00  0.00      AA   N  
ATOM   2128  CA  ARG a 124     327.035 283.655 266.782  1.00  0.00      AA   C  
ATOM   2129  C   ARG a 124     327.525 282.983 268.058  1.00  0.00      AA   C  
ATOM   2130  O   ARG a 124     328.656 283.206 268.475  1.00  0.00      AA   O  
ATOM   2131  CB  ARG a 124     325.973 284.722 267.090  1.00  0.00      AA   C  
ATOM   2132  N   ALA a 125     326.705 282.132 268.664  1.00  0.00      AA   N  
ATOM   2133  CA  ALA a 125     327.076 281.411 269.872  1.00  0.00      AA   C  
ATOM   2134  C   ALA a 125     328.282 280.496 269.630  1.00  0.00      AA   C  
ATOM   2135  O   ALA a 125     329.224 280.516 270.415  1.00  0.00      AA   O  
ATOM   2136  CB  ALA a 125     325.859 280.625 270.371  1.00  0.00      AA   C  
ATOM   2137  N   ALA a 126     328.305 279.745 268.527  1.00  0.00      AA   N  
ATOM   2138  CA  ALA a 126     329.435 278.884 268.194  1.00  0.00      AA   C  
ATOM   2139  C   ALA a 126     330.731 279.692 268.034  1.00  0.00      AA   C  
ATOM   2140  O   ALA a 126     331.779 279.285 268.534  1.00  0.00      AA   O  
ATOM   2141  CB  ALA a 126     329.097 278.091 266.926  1.00  0.00      AA   C  
ATOM   2142  N   HIS a 127     330.647 280.865 267.403  1.00  0.00      AA   N  
ATOM   2143  CA  HIS a 127     331.770 281.789 267.271  1.00  0.00      AA   C  
ATOM   2144  C   HIS a 127     332.247 282.324 268.627  1.00  0.00      AA   C  
ATOM   2145  O   HIS a 127     333.427 282.216 268.953  1.00  0.00      AA   O  
ATOM   2146  CB  HIS a 127     331.362 282.915 266.313  1.00  0.00      AA   C  
ATOM   2147  N   GLU a 128     331.348 282.852 269.458  1.00  0.00      AA   N  
ATOM   2148  CA  GLU a 128     331.711 283.431 270.762  1.00  0.00      AA   C  
ATOM   2149  C   GLU a 128     332.187 282.390 271.789  1.00  0.00      AA   C  
ATOM   2150  O   GLU a 128     333.058 282.687 272.609  1.00  0.00      AA   O  
ATOM   2151  CB  GLU a 128     330.529 284.232 271.330  1.00  0.00      AA   C  
ATOM   2152  N   LEU a 129     331.666 281.159 271.742  1.00  0.00      AA   N  
ATOM   2153  CA  LEU a 129     332.156 280.031 272.540  1.00  0.00      AA   C  
ATOM   2154  C   LEU a 129     333.465 279.434 271.989  1.00  0.00      AA   C  
ATOM   2155  O   LEU a 129     334.122 278.660 272.683  1.00  0.00      AA   O  
ATOM   2156  CB  LEU a 129     331.058 278.949 272.619  1.00  0.00      AA   C  
ATOM   2157  N   GLY a 130     333.872 279.773 270.761  1.00  0.00      AA   N  
ATOM   2158  CA  GLY a 130     335.071 279.219 270.123  1.00  0.00      AA   C  
ATOM   2159  C   GLY a 130     334.940 277.739 269.748  1.00  0.00      AA   C  
ATOM   2160  O   GLY a 130     335.918 276.990 269.806  1.00  0.00      AA   O  
ATOM   2161  N   LEU a 131     333.726 277.306 269.407  1.00  0.00      AA   N  
ATOM   2162  CA  LEU a 131     333.426 275.962 268.908  1.00  0.00      AA   C  
ATOM   2163  C   LEU a 131     333.865 275.793 267.435  1.00  0.00      AA   C  
ATOM   2164  O   LEU a 131     334.534 276.657 266.868  1.00  0.00      AA   O  
ATOM   2165  CB  LEU a 131     331.926 275.683 269.135  1.00  0.00      AA   C  
ATOM   2166  N   ASP a 132     333.525 274.667 266.807  1.00  0.00      AA   N  
ATOM   2167  CA  ASP a 132     334.039 274.248 265.496  1.00  0.00      AA   C  
ATOM   2168  C   ASP a 132     332.932 273.671 264.579  1.00  0.00      AA   C  
ATOM   2169  O   ASP a 132     331.816 273.411 265.037  1.00  0.00      AA   O  
ATOM   2170  CB  ASP a 132     335.216 273.277 265.722  1.00  0.00      AA   C  
ATOM   2171  N   PRO a 133     333.178 273.509 263.261  1.00  0.00      AA   N  
ATOM   2172  CA  PRO a 133     332.190 272.965 262.331  1.00  0.00      AA   C  
ATOM   2173  C   PRO a 133     331.597 271.619 262.760  1.00  0.00      AA   C  
ATOM   2174  O   PRO a 133     330.425 271.369 262.505  1.00  0.00      AA   O  
ATOM   2175  CB  PRO a 133     332.916 272.846 260.989  1.00  0.00      AA   C  
ATOM   2176  N   ASP a 134     332.355 270.768 263.454  1.00  0.00      AA   N  
ATOM   2177  CA  ASP a 134     331.817 269.521 264.010  1.00  0.00      AA   C  
ATOM   2178  C   ASP a 134     330.782 269.795 265.113  1.00  0.00      AA   C  
ATOM   2179  O   ASP a 134     329.695 269.219 265.078  1.00  0.00      AA   O  
ATOM   2180  CB  ASP a 134     332.944 268.604 264.518  1.00  0.00      AA   C  
ATOM   2181  N   ALA a 135     331.048 270.705 266.052  1.00  0.00      AA   N  
ATOM   2182  CA  ALA a 135     330.047 271.120 267.031  1.00  0.00      AA   C  
ATOM   2183  C   ALA a 135     328.812 271.742 266.357  1.00  0.00      AA   C  
ATOM   2184  O   ALA a 135     327.682 271.444 266.740  1.00  0.00      AA   O  
ATOM   2185  CB  ALA a 135     330.692 272.096 268.015  1.00  0.00      AA   C  
ATOM   2186  N   ILE a 136     328.990 272.559 265.316  1.00  0.00      AA   N  
ATOM   2187  CA  ILE a 136     327.865 273.126 264.559  1.00  0.00      AA   C  
ATOM   2188  C   ILE a 136     327.077 272.008 263.852  1.00  0.00      AA   C  
ATOM   2189  O   ILE a 136     325.848 271.996 263.894  1.00  0.00      AA   O  
ATOM   2190  CB  ILE a 136     328.359 274.214 263.577  1.00  0.00      AA   C  
ATOM   2191  N   GLN a 137     327.748 271.023 263.258  1.00  0.00      AA   N  
ATOM   2192  CA  GLN a 137     327.087 269.879 262.631  1.00  0.00      AA   C  
ATOM   2193  C   GLN a 137     326.321 269.038 263.657  1.00  0.00      AA   C  
ATOM   2194  O   GLN a 137     325.185 268.637 263.417  1.00  0.00      AA   O  
ATOM   2195  CB  GLN a 137     328.131 269.042 261.876  1.00  0.00      AA   C  
ATOM   2196  N   ALA a 138     326.897 268.822 264.837  1.00  0.00      AA   N  
ATOM   2197  CA  ALA a 138     326.192 268.164 265.927  1.00  0.00      AA   C  
ATOM   2198  C   ALA a 138     324.972 268.986 266.392  1.00  0.00      AA   C  
ATOM   2199  O   ALA a 138     323.909 268.422 266.640  1.00  0.00      AA   O  
ATOM   2200  CB  ALA a 138     327.178 267.884 267.063  1.00  0.00      AA   C  
ATOM   2201  N   ALA a 139     325.060 270.319 266.433  1.00  0.00      AA   N  
ATOM   2202  CA  ALA a 139     323.898 271.168 266.695  1.00  0.00      AA   C  
ATOM   2203  C   ALA a 139     322.810 270.980 265.624  1.00  0.00      AA   C  
ATOM   2204  O   ALA a 139     321.630 270.854 265.955  1.00  0.00      AA   O  
ATOM   2205  CB  ALA a 139     324.347 272.629 266.810  1.00  0.00      AA   C  
ATOM   2206  N   ALA a 140     323.188 270.872 264.347  1.00  0.00      AA   N  
ATOM   2207  CA  ALA a 140     322.236 270.532 263.290  1.00  0.00      AA   C  
ATOM   2208  C   ALA a 140     321.593 269.153 263.531  1.00  0.00      AA   C  
ATOM   2209  O   ALA a 140     320.380 269.011 263.396  1.00  0.00      AA   O  
ATOM   2210  CB  ALA a 140     322.925 270.633 261.920  1.00  0.00      AA   C  
ATOM   2211  N   GLN a 141     322.354 268.158 263.989  1.00  0.00      AA   N  
ATOM   2212  CA  GLN a 141     321.789 266.859 264.374  1.00  0.00      AA   C  
ATOM   2213  C   GLN a 141     320.833 266.960 265.577  1.00  0.00      AA   C  
ATOM   2214  O   GLN a 141     319.798 266.298 265.581  1.00  0.00      AA   O  
ATOM   2215  CB  GLN a 141     322.905 265.839 264.636  1.00  0.00      AA   C  
ATOM   2216  N   LEU a 142     321.098 267.823 266.565  1.00  0.00      AA   N  
ATOM   2217  CA  LEU a 142     320.118 268.111 267.625  1.00  0.00      AA   C  
ATOM   2218  C   LEU a 142     318.843 268.767 267.070  1.00  0.00      AA   C  
ATOM   2219  O   LEU a 142     317.742 268.474 267.536  1.00  0.00      AA   O  
ATOM   2220  CB  LEU a 142     320.733 268.993 268.729  1.00  0.00      AA   C  
ATOM   2221  N   GLY a 143     318.970 269.601 266.036  1.00  0.00      AA   N  
ATOM   2222  CA  GLY a 143     317.833 270.134 265.289  1.00  0.00      AA   C  
ATOM   2223  C   GLY a 143     317.039 269.036 264.575  1.00  0.00      AA   C  
ATOM   2224  O   GLY a 143     315.814 269.010 264.658  1.00  0.00      AA   O  
ATOM   2225  N   GLU a 144     317.717 268.079 263.939  1.00  0.00      AA   N  
ATOM   2226  CA  GLU a 144     317.070 266.911 263.319  1.00  0.00      AA   C  
ATOM   2227  C   GLU a 144     316.365 266.020 264.354  1.00  0.00      AA   C  
ATOM   2228  O   GLU a 144     315.284 265.496 264.085  1.00  0.00      AA   O  
ATOM   2229  CB  GLU a 144     318.091 266.073 262.535  1.00  0.00      AA   C  
ATOM   2230  N   ALA a 145     316.924 265.897 265.561  1.00  0.00      AA   N  
ATOM   2231  CA  ALA a 145     316.275 265.252 266.707  1.00  0.00      AA   C  
ATOM   2232  C   ALA a 145     315.108 266.075 267.304  1.00  0.00      AA   C  
ATOM   2233  O   ALA a 145     314.407 265.596 268.196  1.00  0.00      AA   O  
ATOM   2234  CB  ALA a 145     317.347 264.937 267.757  1.00  0.00      AA   C  
ATOM   2235  N   GLY a 146     314.877 267.302 266.827  1.00  0.00      AA   N  
ATOM   2236  CA  GLY a 146     313.755 268.151 267.234  1.00  0.00      AA   C  
ATOM   2237  C   GLY a 146     313.944 268.878 268.571  1.00  0.00      AA   C  
ATOM   2238  O   GLY a 146     312.963 269.339 269.152  1.00  0.00      AA   O  
ATOM   2239  N   ILE a 147     315.176 268.985 269.078  1.00  0.00      AA   N  
ATOM   2240  CA  ILE a 147     315.474 269.716 270.321  1.00  0.00      AA   C  
ATOM   2241  C   ILE a 147     315.184 271.215 270.126  1.00  0.00      AA   C  
ATOM   2242  O   ILE a 147     315.508 271.778 269.080  1.00  0.00      AA   O  
ATOM   2243  CB  ILE a 147     316.934 269.461 270.761  1.00  0.00      AA   C  
ATOM   2244  N   SER a 148     314.569 271.878 271.112  1.00  0.00      AA   N  
ATOM   2245  CA  SER a 148     314.286 273.320 271.016  1.00  0.00      AA   C  
ATOM   2246  C   SER a 148     315.578 274.149 270.954  1.00  0.00      AA   C  
ATOM   2247  O   SER a 148     316.592 273.773 271.534  1.00  0.00      AA   O  
ATOM   2248  CB  SER a 148     313.367 273.793 272.152  1.00  0.00      AA   C  
ATOM   2249  N   SER a 149     315.575 275.282 270.252  1.00  0.00      AA   N  
ATOM   2250  CA  SER a 149     316.805 276.036 269.957  1.00  0.00      AA   C  
ATOM   2251  C   SER a 149     317.522 276.551 271.209  1.00  0.00      AA   C  
ATOM   2252  O   SER a 149     318.748 276.480 271.289  1.00  0.00      AA   O  
ATOM   2253  CB  SER a 149     316.490 277.183 268.992  1.00  0.00      AA   C  
ATOM   2254  N   GLU a 150     316.794 276.988 272.237  1.00  0.00      AA   N  
ATOM   2255  CA  GLU a 150     317.409 277.305 273.526  1.00  0.00      AA   C  
ATOM   2256  C   GLU a 150     318.012 276.053 274.175  1.00  0.00      AA   C  
ATOM   2257  O   GLU a 150     319.118 276.115 274.691  1.00  0.00      AA   O  
ATOM   2258  CB  GLU a 150     316.399 278.002 274.453  1.00  0.00      AA   C  
ATOM   2259  N   GLU a 151     317.349 274.895 274.122  1.00  0.00      AA   N  
ATOM   2260  CA  GLU a 151     317.930 273.659 274.651  1.00  0.00      AA   C  
ATOM   2261  C   GLU a 151     319.146 273.187 273.850  1.00  0.00      AA   C  
ATOM   2262  O   GLU a 151     320.067 272.634 274.438  1.00  0.00      AA   O  
ATOM   2263  CB  GLU a 151     316.884 272.547 274.755  1.00  0.00      AA   C  
ATOM   2264  N   ILE a 152     319.217 273.448 272.543  1.00  0.00      AA   N  
ATOM   2265  CA  ILE a 152     320.453 273.247 271.782  1.00  0.00      AA   C  
ATOM   2266  C   ILE a 152     321.551 274.137 272.367  1.00  0.00      AA   C  
ATOM   2267  O   ILE a 152     322.628 273.642 272.683  1.00  0.00      AA   O  
ATOM   2268  CB  ILE a 152     320.240 273.491 270.271  1.00  0.00      AA   C  
ATOM   2269  N   LEU a 153     321.280 275.427 272.578  1.00  0.00      AA   N  
ATOM   2270  CA  LEU a 153     322.245 276.334 273.199  1.00  0.00      AA   C  
ATOM   2271  C   LEU a 153     322.628 275.890 274.619  1.00  0.00      AA   C  
ATOM   2272  O   LEU a 153     323.797 275.961 274.978  1.00  0.00      AA   O  
ATOM   2273  CB  LEU a 153     321.696 277.770 273.186  1.00  0.00      AA   C  
ATOM   2274  N   GLU a 154     321.694 275.377 275.413  1.00  0.00      AA   N  
ATOM   2275  CA  GLU a 154     321.981 274.815 276.735  1.00  0.00      AA   C  
ATOM   2276  C   GLU a 154     322.858 273.561 276.637  1.00  0.00      AA   C  
ATOM   2277  O   GLU a 154     323.832 273.442 277.373  1.00  0.00      AA   O  
ATOM   2278  CB  GLU a 154     320.677 274.471 277.470  1.00  0.00      AA   C  
ATOM   2279  N   LEU a 155     322.562 272.633 275.724  1.00  0.00      AA   N  
ATOM   2280  CA  LEU a 155     323.355 271.417 275.526  1.00  0.00      AA   C  
ATOM   2281  C   LEU a 155     324.759 271.747 275.026  1.00  0.00      AA   C  
ATOM   2282  O   LEU a 155     325.726 271.180 275.526  1.00  0.00      AA   O  
ATOM   2283  CB  LEU a 155     322.636 270.475 274.546  1.00  0.00      AA   C  
ATOM   2284  N   LEU a 156     324.894 272.697 274.099  1.00  0.00      AA   N  
ATOM   2285  CA  LEU a 156     326.196 273.210 273.677  1.00  0.00      AA   C  
ATOM   2286  C   LEU a 156     326.926 273.861 274.856  1.00  0.00      AA   C  
ATOM   2287  O   LEU a 156     328.086 273.541 275.098  1.00  0.00      AA   O  
ATOM   2288  CB  LEU a 156     326.031 274.221 272.527  1.00  0.00      AA   C  
ATOM   2289  N   ARG a 157     326.255 274.725 275.630  1.00  0.00      AA   N  
ATOM   2290  CA  ARG a 157     326.844 275.377 276.806  1.00  0.00      AA   C  
ATOM   2291  C   ARG a 157     327.322 274.346 277.826  1.00  0.00      AA   C  
ATOM   2292  O   ARG a 157     328.451 274.431 278.293  1.00  0.00      AA   O  
ATOM   2293  CB  ARG a 157     325.828 276.358 277.410  1.00  0.00      AA   C  
ATOM   2294  N   ALA a 158     326.503 273.343 278.125  1.00  0.00      AA   N  
ATOM   2295  CA  ALA a 158     326.875 272.253 279.011  1.00  0.00      AA   C  
ATOM   2296  C   ALA a 158     328.078 271.480 278.455  1.00  0.00      AA   C  
ATOM   2297  O   ALA a 158     329.080 271.343 279.145  1.00  0.00      AA   O  
ATOM   2298  CB  ALA a 158     325.660 271.343 279.221  1.00  0.00      AA   C  
ATOM   2299  N   ALA a 159     328.029 271.027 277.202  1.00  0.00      AA   N  
ATOM   2300  CA  ALA a 159     329.126 270.279 276.595  1.00  0.00      AA   C  
ATOM   2301  C   ALA a 159     330.437 271.082 276.569  1.00  0.00      AA   C  
ATOM   2302  O   ALA a 159     331.506 270.525 276.808  1.00  0.00      AA   O  
ATOM   2303  CB  ALA a 159     328.693 269.855 275.190  1.00  0.00      AA   C  
ATOM   2304  N   HIS a 160     330.352 272.395 276.341  1.00  0.00      AA   N  
ATOM   2305  CA  HIS a 160     331.481 273.327 276.381  1.00  0.00      AA   C  
ATOM   2306  C   HIS a 160     332.047 273.477 277.792  1.00  0.00      AA   C  
ATOM   2307  O   HIS a 160     333.235 273.242 278.002  1.00  0.00      AA   O  
ATOM   2308  CB  HIS a 160     331.026 274.678 275.816  1.00  0.00      AA   C  
ATOM   2309  N   GLU a 161     331.210 273.798 278.782  1.00  0.00      AA   N  
ATOM   2310  CA  GLU a 161     331.630 273.902 280.185  1.00  0.00      AA   C  
ATOM   2311  C   GLU a 161     332.225 272.587 280.716  1.00  0.00      AA   C  
ATOM   2312  O   GLU a 161     333.156 272.601 281.520  1.00  0.00      AA   O  
ATOM   2313  CB  GLU a 161     330.436 274.312 281.061  1.00  0.00      AA   C  
ATOM   2314  N   LEU a 162     331.710 271.450 280.247  1.00  0.00      AA   N  
ATOM   2315  CA  LEU a 162     332.175 270.106 280.597  1.00  0.00      AA   C  
ATOM   2316  C   LEU a 162     333.325 269.600 279.710  1.00  0.00      AA   C  
ATOM   2317  O   LEU a 162     333.831 268.507 279.946  1.00  0.00      AA   O  
ATOM   2318  CB  LEU a 162     330.971 269.147 280.550  1.00  0.00      AA   C  
ATOM   2319  N   GLY a 163     333.756 270.340 278.686  1.00  0.00      AA   N  
ATOM   2320  CA  GLY a 163     334.836 269.918 277.786  1.00  0.00      AA   C  
ATOM   2321  C   GLY a 163     334.596 268.563 277.102  1.00  0.00      AA   C  
ATOM   2322  O   GLY a 163     335.520 267.752 277.001  1.00  0.00      AA   O  
ATOM   2323  N   LEU a 164     333.355 268.274 276.703  1.00  0.00      AA   N  
ATOM   2324  CA  LEU a 164     332.985 267.063 275.957  1.00  0.00      AA   C  
ATOM   2325  C   LEU a 164     333.256 267.229 274.453  1.00  0.00      AA   C  
ATOM   2326  O   LEU a 164     333.197 268.339 273.924  1.00  0.00      AA   O  
ATOM   2327  CB  LEU a 164     331.504 266.723 276.202  1.00  0.00      AA   C  
ATOM   2328  N   ASP a 165     333.539 266.134 273.746  1.00  0.00      AA   N  
ATOM   2329  CA  ASP a 165     333.753 266.141 272.294  1.00  0.00      AA   C  
ATOM   2330  C   ASP a 165     332.434 266.092 271.483  1.00  0.00      AA   C  
ATOM   2331  O   ASP a 165     331.435 265.534 271.946  1.00  0.00      AA   O  
ATOM   2332  CB  ASP a 165     334.741 265.036 271.859  1.00  0.00      AA   C  
ATOM   2333  N   PRO a 166     332.403 266.645 270.251  1.00  0.00      AA   N  
ATOM   2334  CA  PRO a 166     331.216 266.653 269.393  1.00  0.00      AA   C  
ATOM   2335  C   PRO a 166     330.594 265.276 269.147  1.00  0.00      AA   C  
ATOM   2336  O   PRO a 166     329.385 265.188 268.966  1.00  0.00      AA   O  
ATOM   2337  CB  PRO a 166     331.663 267.275 268.067  1.00  0.00      AA   C  
ATOM   2338  N   ASP a 167     331.372 264.191 269.193  1.00  0.00      AA   N  
ATOM   2339  CA  ASP a 167     330.837 262.832 269.054  1.00  0.00      AA   C  
ATOM   2340  C   ASP a 167     329.810 262.513 270.147  1.00  0.00      AA   C  
ATOM   2341  O   ASP a 167     328.787 261.887 269.874  1.00  0.00      AA   O  
ATOM   2342  CB  ASP a 167     331.963 261.785 269.094  1.00  0.00      AA   C  
ATOM   2343  N   CYS a 168     330.031 262.992 271.374  1.00  0.00      AA   N  
ATOM   2344  CA  CYS a 168     329.058 262.837 272.450  1.00  0.00      AA   C  
ATOM   2345  C   CYS a 168     327.794 263.664 272.183  1.00  0.00      AA   C  
ATOM   2346  O   CYS a 168     326.693 263.212 272.479  1.00  0.00      AA   O  
ATOM   2347  CB  CYS a 168     329.693 263.226 273.790  1.00  0.00      AA   C  
ATOM   2348  N   ILE a 169     327.928 264.849 271.587  1.00  0.00      AA   N  
ATOM   2349  CA  ILE a 169     326.778 265.679 271.190  1.00  0.00      AA   C  
ATOM   2350  C   ILE a 169     325.985 264.974 270.070  1.00  0.00      AA   C  
ATOM   2351  O   ILE a 169     324.757 264.918 270.113  1.00  0.00      AA   O  
ATOM   2352  CB  ILE a 169     327.234 267.104 270.788  1.00  0.00      AA   C  
ATOM   2353  N   ALA a 170     326.676 264.358 269.109  1.00  0.00      AA   N  
ATOM   2354  CA  ALA a 170     326.057 263.549 268.066  1.00  0.00      AA   C  
ATOM   2355  C   ALA a 170     325.323 262.332 268.654  1.00  0.00      AA   C  
ATOM   2356  O   ALA a 170     324.175 262.070 268.304  1.00  0.00      AA   O  
ATOM   2357  CB  ALA a 170     327.138 263.136 267.063  1.00  0.00      AA   C  
ATOM   2358  N   ALA a 171     325.933 261.619 269.603  1.00  0.00      AA   N  
ATOM   2359  CA  ALA a 171     325.265 260.527 270.307  1.00  0.00      AA   C  
ATOM   2360  C   ALA a 171     324.051 261.008 271.134  1.00  0.00      AA   C  
ATOM   2361  O   ALA a 171     323.005 260.362 271.135  1.00  0.00      AA   O  
ATOM   2362  CB  ALA a 171     326.303 259.800 271.167  1.00  0.00      AA   C  
ATOM   2363  N   ALA a 172     324.144 262.167 271.794  1.00  0.00      AA   N  
ATOM   2364  CA  ALA a 172     323.051 262.740 272.578  1.00  0.00      AA   C  
ATOM   2365  C   ALA a 172     321.805 263.047 271.737  1.00  0.00      AA   C  
ATOM   2366  O   ALA a 172     320.692 262.971 272.255  1.00  0.00      AA   O  
ATOM   2367  CB  ALA a 172     323.559 264.001 273.279  1.00  0.00      AA   C  
ATOM   2368  N   ALA a 173     321.952 263.320 270.437  1.00  0.00      AA   N  
ATOM   2369  CA  ALA a 173     320.806 263.500 269.548  1.00  0.00      AA   C  
ATOM   2370  C   ALA a 173     319.911 262.246 269.492  1.00  0.00      AA   C  
ATOM   2371  O   ALA a 173     318.688 262.370 269.460  1.00  0.00      AA   O  
ATOM   2372  CB  ALA a 173     321.316 263.911 268.162  1.00  0.00      AA   C  
ATOM   2373  N   ASP a 174     320.476 261.041 269.589  1.00  0.00      AA   N  
ATOM   2374  CA  ASP a 174     319.676 259.814 269.670  1.00  0.00      AA   C  
ATOM   2375  C   ASP a 174     318.984 259.625 271.027  1.00  0.00      AA   C  
ATOM   2376  O   ASP a 174     317.910 259.032 271.074  1.00  0.00      AA   O  
ATOM   2377  CB  ASP a 174     320.517 258.583 269.297  1.00  0.00      AA   C  
ATOM   2378  N   LEU a 175     319.510 260.188 272.123  1.00  0.00      AA   N  
ATOM   2379  CA  LEU a 175     318.739 260.294 273.370  1.00  0.00      AA   C  
ATOM   2380  C   LEU a 175     317.559 261.267 273.198  1.00  0.00      AA   C  
ATOM   2381  O   LEU a 175     316.482 261.037 273.744  1.00  0.00      AA   O  
ATOM   2382  CB  LEU a 175     319.634 260.730 274.542  1.00  0.00      AA   C  
ATOM   2383  N   GLY a 176     317.729 262.306 272.377  1.00  0.00      AA   N  
ATOM   2384  CA  GLY a 176     316.632 263.155 271.907  1.00  0.00      AA   C  
ATOM   2385  C   GLY a 176     315.590 262.364 271.108  1.00  0.00      AA   C  
ATOM   2386  O   GLY a 176     314.398 262.446 271.403  1.00  0.00      AA   O  
ATOM   2387  N   GLN a 177     316.018 261.519 270.161  1.00  0.00      AA   N  
ATOM   2388  CA  GLN a 177     315.114 260.619 269.426  1.00  0.00      AA   C  
ATOM   2389  C   GLN a 177     314.409 259.603 270.348  1.00  0.00      AA   C  
ATOM   2390  O   GLN a 177     313.237 259.292 270.139  1.00  0.00      AA   O  
ATOM   2391  CB  GLN a 177     315.864 259.884 268.300  1.00  0.00      AA   C  
ATOM   2392  N   ALA a 178     315.078 259.130 271.405  1.00  0.00      AA   N  
ATOM   2393  CA  ALA a 178     314.494 258.289 272.454  1.00  0.00      AA   C  
ATOM   2394  C   ALA a 178     313.540 259.046 273.411  1.00  0.00      AA   C  
ATOM   2395  O   ALA a 178     312.928 258.431 274.286  1.00  0.00      AA   O  
ATOM   2396  CB  ALA a 178     315.636 257.605 273.216  1.00  0.00      AA   C  
ATOM   2397  N   GLY a 179     313.397 260.370 273.267  1.00  0.00      AA   N  
ATOM   2398  CA  GLY a 179     312.476 261.202 274.049  1.00  0.00      AA   C  
ATOM   2399  C   GLY a 179     312.992 261.634 275.427  1.00  0.00      AA   C  
ATOM   2400  O   GLY a 179     312.211 262.122 276.241  1.00  0.00      AA   O  
ATOM   2401  N   ILE a 180     314.282 261.453 275.721  1.00  0.00      AA   N  
ATOM   2402  CA  ILE a 180     314.884 261.833 277.009  1.00  0.00      AA   C  
ATOM   2403  C   ILE a 180     314.947 263.368 277.139  1.00  0.00      AA   C  
ATOM   2404  O   ILE a 180     315.269 264.057 276.170  1.00  0.00      AA   O  
ATOM   2405  CB  ILE a 180     316.279 261.180 277.167  1.00  0.00      AA   C  
ATOM   2406  N   SER a 181     314.635 263.923 278.317  1.00  0.00      AA   N  
ATOM   2407  CA  SER a 181     314.665 265.381 278.549  1.00  0.00      AA   C  
ATOM   2408  C   SER a 181     316.093 265.944 278.547  1.00  0.00      AA   C  
ATOM   2409  O   SER a 181     317.050 265.242 278.864  1.00  0.00      AA   O  
ATOM   2410  CB  SER a 181     313.961 265.747 279.863  1.00  0.00      AA   C  
ATOM   2411  N   SER a 182     316.270 267.231 278.245  1.00  0.00      AA   N  
ATOM   2412  CA  SER a 182     317.607 267.853 278.163  1.00  0.00      AA   C  
ATOM   2413  C   SER a 182     318.404 267.783 279.478  1.00  0.00      AA   C  
ATOM   2414  O   SER a 182     319.624 267.584 279.455  1.00  0.00      AA   O  
ATOM   2415  CB  SER a 182     317.477 269.301 277.672  1.00  0.00      AA   C  
ATOM   2416  N   SER a 183     317.737 267.855 280.633  1.00  0.00      AA   N  
ATOM   2417  CA  SER a 183     318.384 267.650 281.940  1.00  0.00      AA   C  
ATOM   2418  C   SER a 183     318.867 266.206 282.115  1.00  0.00      AA   C  
ATOM   2419  O   SER a 183     320.016 265.964 282.480  1.00  0.00      AA   O  
ATOM   2420  CB  SER a 183     317.422 268.028 283.070  1.00  0.00      AA   C  
ATOM   2421  N   GLU a 184     318.030 265.225 281.772  1.00  0.00      AA   N  
ATOM   2422  CA  GLU a 184     318.396 263.806 281.852  1.00  0.00      AA   C  
ATOM   2423  C   GLU a 184     319.472 263.427 280.825  1.00  0.00      AA   C  
ATOM   2424  O   GLU a 184     320.400 262.703 281.163  1.00  0.00      AA   O  
ATOM   2425  CB  GLU a 184     317.141 262.938 281.692  1.00  0.00      AA   C  
ATOM   2426  N   ILE a 185     319.433 263.973 279.607  1.00  0.00      AA   N  
ATOM   2427  CA  ILE a 185     320.517 263.839 278.629  1.00  0.00      AA   C  
ATOM   2428  C   ILE a 185     321.817 264.361 279.235  1.00  0.00      AA   C  
ATOM   2429  O   ILE a 185     322.841 263.691 279.154  1.00  0.00      AA   O  
ATOM   2430  CB  ILE a 185     320.168 264.574 277.314  1.00  0.00      AA   C  
ATOM   2431  N   THR a 186     321.781 265.523 279.893  1.00  0.00      AA   N  
ATOM   2432  CA  THR a 186     322.961 266.083 280.568  1.00  0.00      AA   C  
ATOM   2433  C   THR a 186     323.466 265.135 281.658  1.00  0.00      AA   C  
ATOM   2434  O   THR a 186     324.654 264.834 281.712  1.00  0.00      AA   O  
ATOM   2435  CB  THR a 186     322.673 267.480 281.145  1.00  0.00      AA   C  
ATOM   2436  N   ALA a 187     322.579 264.590 282.489  1.00  0.00      AA   N  
ATOM   2437  CA  ALA a 187     322.971 263.601 283.488  1.00  0.00      AA   C  
ATOM   2438  C   ALA a 187     323.594 262.349 282.845  1.00  0.00      AA   C  
ATOM   2439  O   ALA a 187     324.620 261.862 283.316  1.00  0.00      AA   O  
ATOM   2440  CB  ALA a 187     321.753 263.255 284.352  1.00  0.00      AA   C  
ATOM   2441  N   LEU a 188     323.025 261.842 281.751  1.00  0.00      AA   N  
ATOM   2442  CA  LEU a 188     323.544 260.668 281.053  1.00  0.00      AA   C  
ATOM   2443  C   LEU a 188     324.897 260.952 280.397  1.00  0.00      AA   C  
ATOM   2444  O   LEU a 188     325.797 260.121 280.493  1.00  0.00      AA   O  
ATOM   2445  CB  LEU a 188     322.513 260.169 280.026  1.00  0.00      AA   C  
ATOM   2446  N   LEU a 189     325.084 262.133 279.808  1.00  0.00      AA   N  
ATOM   2447  CA  LEU a 189     326.384 262.591 279.326  1.00  0.00      AA   C  
ATOM   2448  C   LEU a 189     327.405 262.603 280.468  1.00  0.00      AA   C  
ATOM   2449  O   LEU a 189     328.494 262.053 280.316  1.00  0.00      AA   O  
ATOM   2450  CB  LEU a 189     326.246 263.996 278.702  1.00  0.00      AA   C  
ATOM   2451  N   LEU a 190     327.046 263.166 281.623  1.00  0.00      AA   N  
ATOM   2452  CA  LEU a 190     327.923 263.202 282.792  1.00  0.00      AA   C  
ATOM   2453  C   LEU a 190     328.274 261.796 283.288  1.00  0.00      AA   C  
ATOM   2454  O   LEU a 190     329.448 261.493 283.479  1.00  0.00      AA   O  
ATOM   2455  CB  LEU a 190     327.270 264.018 283.916  1.00  0.00      AA   C  
ATOM   2456  N   ALA a 191     327.289 260.914 283.463  1.00  0.00      AA   N  
ATOM   2457  CA  ALA a 191     327.525 259.547 283.921  1.00  0.00      AA   C  
ATOM   2458  C   ALA a 191     328.403 258.749 282.942  1.00  0.00      AA   C  
ATOM   2459  O   ALA a 191     329.377 258.118 283.356  1.00  0.00      AA   O  
ATOM   2460  CB  ALA a 191     326.172 258.856 284.142  1.00  0.00      AA   C  
ATOM   2461  N   ALA a 192     328.099 258.815 281.641  1.00  0.00      AA   N  
ATOM   2462  CA  ALA a 192     328.878 258.141 280.607  1.00  0.00      AA   C  
ATOM   2463  C   ALA a 192     330.336 258.615 280.616  1.00  0.00      AA   C  
ATOM   2464  O   ALA a 192     331.253 257.795 280.670  1.00  0.00      AA   O  
ATOM   2465  CB  ALA a 192     328.203 258.394 279.253  1.00  0.00      AA   C  
ATOM   2466  N   ALA a 193     330.557 259.935 280.639  1.00  0.00      AA   N  
ATOM   2467  CA  ALA a 193     331.897 260.505 280.710  1.00  0.00      AA   C  
ATOM   2468  C   ALA a 193     332.622 260.092 282.002  1.00  0.00      AA   C  
ATOM   2469  O   ALA a 193     333.755 259.622 281.936  1.00  0.00      AA   O  
ATOM   2470  CB  ALA a 193     331.799 262.029 280.576  1.00  0.00      AA   C  
ATOM   2471  N   ALA a 194     331.977 260.200 283.167  1.00  0.00      AA   N  
ATOM   2472  CA  ALA a 194     332.579 259.830 284.448  1.00  0.00      AA   C  
ATOM   2473  C   ALA a 194     333.017 258.359 284.470  1.00  0.00      AA   C  
ATOM   2474  O   ALA a 194     334.118 258.047 284.918  1.00  0.00      AA   O  
ATOM   2475  CB  ALA a 194     331.579 260.127 285.571  1.00  0.00      AA   C  
ATOM   2476  N   ILE a 195     332.188 257.454 283.947  1.00  0.00      AA   N  
ATOM   2477  CA  ILE a 195     332.505 256.026 283.925  1.00  0.00      AA   C  
ATOM   2478  C   ILE a 195     333.581 255.711 282.881  1.00  0.00      AA   C  
ATOM   2479  O   ILE a 195     334.498 254.949 283.174  1.00  0.00      AA   O  
ATOM   2480  CB  ILE a 195     331.213 255.196 283.782  1.00  0.00      AA   C  
ATOM   2481  N   GLU a 196     333.561 256.328 281.699  1.00  0.00      AA   N  
ATOM   2482  CA  GLU a 196     334.679 256.181 280.762  1.00  0.00      AA   C  
ATOM   2483  C   GLU a 196     335.996 256.705 281.348  1.00  0.00      AA   C  
ATOM   2484  O   GLU a 196     337.014 256.023 281.264  1.00  0.00      AA   O  
ATOM   2485  CB  GLU a 196     334.386 256.895 279.440  1.00  0.00      AA   C  
ATOM   2486  N   LEU a 197     335.989 257.867 281.999  1.00  0.00      AA   N  
ATOM   2487  CA  LEU a 197     337.169 258.405 282.675  1.00  0.00      AA   C  
ATOM   2488  C   LEU a 197     337.658 257.449 283.775  1.00  0.00      AA   C  
ATOM   2489  O   LEU a 197     338.846 257.142 283.827  1.00  0.00      AA   O  
ATOM   2490  CB  LEU a 197     336.857 259.799 283.245  1.00  0.00      AA   C  
ATOM   2491  N   ALA a 198     336.759 256.908 284.601  1.00  0.00      AA   N  
ATOM   2492  CA  ALA a 198     337.111 255.944 285.647  1.00  0.00      AA   C  
ATOM   2493  C   ALA a 198     337.642 254.601 285.110  1.00  0.00      AA   C  
ATOM   2494  O   ALA a 198     338.317 253.882 285.845  1.00  0.00      AA   O  
ATOM   2495  CB  ALA a 198     335.876 255.717 286.524  1.00  0.00      AA   C  
ATOM   2496  N   LYS a 199     337.343 254.252 283.851  1.00  0.00      AA   N  
ATOM   2497  CA  LYS a 199     337.897 253.080 283.147  1.00  0.00      AA   C  
ATOM   2498  C   LYS a 199     339.246 253.360 282.490  1.00  0.00      AA   C  
ATOM   2499  O   LYS a 199     340.126 252.501 282.510  1.00  0.00      AA   O  
ATOM   2500  CB  LYS a 199     336.902 252.629 282.075  1.00  0.00      AA   C  
ATOM   2501  N   ARG a 200     339.409 254.547 281.904  1.00  0.00      AA   N  
ATOM   2502  CA  ARG a 200     340.666 255.012 281.290  1.00  0.00      AA   C  
ATOM   2503  C   ARG a 200     341.744 255.260 282.354  1.00  0.00      AA   C  
ATOM   2504  O   ARG a 200     342.900 254.895 282.148  1.00  0.00      AA   O  
ATOM   2505  CB  ARG a 200     340.380 256.269 280.447  1.00  0.00      AA   C  
ATOM   2506  N   ALA a 201     341.361 255.815 283.501  1.00  0.00      AA   N  
ATOM   2507  CA  ALA a 201     342.161 255.830 284.724  1.00  0.00      AA   C  
ATOM   2508  C   ALA a 201     342.135 254.462 285.434  1.00  0.00      AA   C  
ATOM   2509  O   ALA a 201     341.184 253.694 285.297  1.00  0.00      AA   O  
ATOM   2510  CB  ALA a 201     341.637 256.943 285.638  1.00  0.00      AA   C  
ATOM   2511  N   ASP a 202     343.165 254.165 286.226  1.00  0.00      AA   N  
ATOM   2512  CA  ASP a 202     343.283 252.926 287.015  1.00  0.00      AA   C  
ATOM   2513  C   ASP a 202     343.012 253.121 288.523  1.00  0.00      AA   C  
ATOM   2514  O   ASP a 202     343.057 252.162 289.289  1.00  0.00      AA   O  
ATOM   2515  CB  ASP a 202     344.659 252.274 286.776  1.00  0.00      AA   C  
ATOM   2516  N   ASP a 203     342.746 254.348 288.972  1.00  0.00      AA   N  
ATOM   2517  CA  ASP a 203     342.724 254.688 290.395  1.00  0.00      AA   C  
ATOM   2518  C   ASP a 203     341.460 254.192 291.118  1.00  0.00      AA   C  
ATOM   2519  O   ASP a 203     340.336 254.594 290.800  1.00  0.00      AA   O  
ATOM   2520  CB  ASP a 203     342.932 256.204 290.557  1.00  0.00      AA   C  
ATOM   2521  N   LYS a 204     341.653 253.372 292.159  1.00  0.00      AA   N  
ATOM   2522  CA  LYS a 204     340.599 252.924 293.077  1.00  0.00      AA   C  
ATOM   2523  C   LYS a 204     339.795 254.088 293.659  1.00  0.00      AA   C  
ATOM   2524  O   LYS a 204     338.589 253.966 293.818  1.00  0.00      AA   O  
ATOM   2525  CB  LYS a 204     341.212 252.062 294.200  1.00  0.00      AA   C  
ATOM   2526  N   ASP a 205     340.430 255.223 293.960  1.00  0.00      AA   N  
ATOM   2527  CA  ASP a 205     339.755 256.373 294.572  1.00  0.00      AA   C  
ATOM   2528  C   ASP a 205     338.823 257.069 293.581  1.00  0.00      AA   C  
ATOM   2529  O   ASP a 205     337.691 257.389 293.936  1.00  0.00      AA   O  
ATOM   2530  CB  ASP a 205     340.772 257.370 295.157  1.00  0.00      AA   C  
ATOM   2531  N   VAL a 206     339.247 257.226 292.322  1.00  0.00      AA   N  
ATOM   2532  CA  VAL a 206     338.374 257.701 291.238  1.00  0.00      AA   C  
ATOM   2533  C   VAL a 206     337.212 256.731 291.044  1.00  0.00      AA   C  
ATOM   2534  O   VAL a 206     336.059 257.146 290.966  1.00  0.00      AA   O  
ATOM   2535  CB  VAL a 206     339.163 257.874 289.924  1.00  0.00      AA   C  
ATOM   2536  N   ARG a 207     337.501 255.428 291.006  1.00  0.00      AA   N  
ATOM   2537  CA  ARG a 207     336.486 254.385 290.823  1.00  0.00      AA   C  
ATOM   2538  C   ARG a 207     335.475 254.364 291.977  1.00  0.00      AA   C  
ATOM   2539  O   ARG a 207     334.273 254.301 291.728  1.00  0.00      AA   O  
ATOM   2540  CB  ARG a 207     337.201 253.045 290.596  1.00  0.00      AA   C  
ATOM   2541  N   GLU a 208     335.925 254.517 293.219  1.00  0.00      AA   N  
ATOM   2542  CA  GLU a 208     335.048 254.668 294.390  1.00  0.00      AA   C  
ATOM   2543  C   GLU a 208     334.213 255.953 294.326  1.00  0.00      AA   C  
ATOM   2544  O   GLU a 208     333.001 255.911 294.507  1.00  0.00      AA   O  
ATOM   2545  CB  GLU a 208     335.869 254.669 295.689  1.00  0.00      AA   C  
ATOM   2546  N   ILE a 209     334.829 257.096 294.027  1.00  0.00      AA   N  
ATOM   2547  CA  ILE a 209     334.118 258.377 293.922  1.00  0.00      AA   C  
ATOM   2548  C   ILE a 209     333.038 258.310 292.842  1.00  0.00      AA   C  
ATOM   2549  O   ILE a 209     331.894 258.672 293.100  1.00  0.00      AA   O  
ATOM   2550  CB  ILE a 209     335.133 259.517 293.685  1.00  0.00      AA   C  
ATOM   2551  N   VAL a 210     333.361 257.821 291.643  1.00  0.00      AA   N  
ATOM   2552  CA  VAL a 210     332.386 257.713 290.549  1.00  0.00      AA   C  
ATOM   2553  C   VAL a 210     331.239 256.776 290.936  1.00  0.00      AA   C  
ATOM   2554  O   VAL a 210     330.078 257.140 290.759  1.00  0.00      AA   O  
ATOM   2555  CB  VAL a 210     333.075 257.327 289.226  1.00  0.00      AA   C  
ATOM   2556  N   ARG a 211     331.523 255.619 291.549  1.00  0.00      AA   N  
ATOM   2557  CA  ARG a 211     330.482 254.729 292.088  1.00  0.00      AA   C  
ATOM   2558  C   ARG a 211     329.609 255.445 293.118  1.00  0.00      AA   C  
ATOM   2559  O   ARG a 211     328.387 255.422 293.010  1.00  0.00      AA   O  
ATOM   2560  CB  ARG a 211     331.156 253.496 292.703  1.00  0.00      AA   C  
ATOM   2561  N   ASP a 212     330.219 256.071 294.113  1.00  0.00      AA   N  
ATOM   2562  CA  ASP a 212     329.493 256.704 295.208  1.00  0.00      AA   C  
ATOM   2563  C   ASP a 212     328.647 257.884 294.712  1.00  0.00      AA   C  
ATOM   2564  O   ASP a 212     327.516 258.073 295.155  1.00  0.00      AA   O  
ATOM   2565  CB  ASP a 212     330.485 257.157 296.289  1.00  0.00      AA   C  
ATOM   2566  N   ALA a 213     329.155 258.648 293.746  1.00  0.00      AA   N  
ATOM   2567  CA  ALA a 213     328.398 259.700 293.087  1.00  0.00      AA   C  
ATOM   2568  C   ALA a 213     327.215 259.127 292.288  1.00  0.00      AA   C  
ATOM   2569  O   ALA a 213     326.103 259.637 292.402  1.00  0.00      AA   O  
ATOM   2570  CB  ALA a 213     329.341 260.510 292.193  1.00  0.00      AA   C  
ATOM   2571  N   LEU a 214     327.417 258.050 291.520  1.00  0.00      AA   N  
ATOM   2572  CA  LEU a 214     326.329 257.378 290.807  1.00  0.00      AA   C  
ATOM   2573  C   LEU a 214     325.283 256.830 291.791  1.00  0.00      AA   C  
ATOM   2574  O   LEU a 214     324.087 256.939 291.526  1.00  0.00      AA   O  
ATOM   2575  CB  LEU a 214     326.874 256.245 289.913  1.00  0.00      AA   C  
ATOM   2576  N   GLU a 215     325.696 256.288 292.936  1.00  0.00      AA   N  
ATOM   2577  CA  GLU a 215     324.759 255.872 293.982  1.00  0.00      AA   C  
ATOM   2578  C   GLU a 215     323.957 257.074 294.503  1.00  0.00      AA   C  
ATOM   2579  O   GLU a 215     322.730 257.049 294.482  1.00  0.00      AA   O  
ATOM   2580  CB  GLU a 215     325.497 255.140 295.118  1.00  0.00      AA   C  
ATOM   2581  N   LEU a 216     324.628 258.151 294.922  1.00  0.00      AA   N  
ATOM   2582  CA  LEU a 216     323.966 259.340 295.447  1.00  0.00      AA   C  
ATOM   2583  C   LEU a 216     322.990 259.934 294.420  1.00  0.00      AA   C  
ATOM   2584  O   LEU a 216     321.853 260.251 294.759  1.00  0.00      AA   O  
ATOM   2585  CB  LEU a 216     325.054 260.343 295.871  1.00  0.00      AA   C  
ATOM   2586  N   ALA a 217     323.401 260.017 293.155  1.00  0.00      AA   N  
ATOM   2587  CA  ALA a 217     322.558 260.479 292.056  1.00  0.00      AA   C  
ATOM   2588  C   ALA a 217     321.364 259.543 291.797  1.00  0.00      AA   C  
ATOM   2589  O   ALA a 217     320.276 260.012 291.481  1.00  0.00      AA   O  
ATOM   2590  CB  ALA a 217     323.432 260.614 290.805  1.00  0.00      AA   C  
ATOM   2591  N   SER a 218     321.531 258.230 291.961  1.00  0.00      AA   N  
ATOM   2592  CA  SER a 218     320.424 257.275 291.836  1.00  0.00      AA   C  
ATOM   2593  C   SER a 218     319.451 257.364 293.013  1.00  0.00      AA   C  
ATOM   2594  O   SER a 218     318.248 257.182 292.831  1.00  0.00      AA   O  
ATOM   2595  CB  SER a 218     320.954 255.844 291.717  1.00  0.00      AA   C  
ATOM   2596  N   ARG a 219     319.955 257.661 294.221  1.00  0.00      AA   N  
ATOM   2597  CA  ARG a 219     319.151 257.803 295.445  1.00  0.00      AA   C  
ATOM   2598  C   ARG a 219     318.387 259.127 295.533  1.00  0.00      AA   C  
ATOM   2599  O   ARG a 219     317.251 259.141 296.002  1.00  0.00      AA   O  
ATOM   2600  CB  ARG a 219     320.047 257.635 296.687  1.00  0.00      AA   C  
ATOM   2601  N   SER a 220     318.994 260.239 295.121  1.00  0.00      AA   N  
ATOM   2602  CA  SER a 220     318.394 261.577 295.242  1.00  0.00      AA   C  
ATOM   2603  C   SER a 220     317.234 261.817 294.260  1.00  0.00      AA   C  
ATOM   2604  O   SER a 220     317.311 261.453 293.088  1.00  0.00      AA   O  
ATOM   2605  CB  SER a 220     319.464 262.659 295.064  1.00  0.00      AA   C  
ATOM   2606  N   THR a 221     316.170 262.487 294.713  1.00  0.00      AA   N  
ATOM   2607  CA  THR a 221     315.021 262.890 293.877  1.00  0.00      AA   C  
ATOM   2608  C   THR a 221     315.164 264.294 293.260  1.00  0.00      AA   C  
ATOM   2609  O   THR a 221     314.207 264.794 292.671  1.00  0.00      AA   O  
ATOM   2610  CB  THR a 221     313.694 262.770 294.654  1.00  0.00      AA   C  
ATOM   2611  N   ASN a 222     316.315 264.968 293.399  1.00  0.00      AA   N  
ATOM   2612  CA  ASN a 222     316.540 266.339 292.916  1.00  0.00      AA   C  
ATOM   2613  C   ASN a 222     317.602 266.386 291.798  1.00  0.00      AA   C  
ATOM   2614  O   ASN a 222     318.763 266.039 292.023  1.00  0.00      AA   O  
ATOM   2615  CB  ASN a 222     316.932 267.196 294.137  1.00  0.00      AA   C  
ATOM   2616  N   ASP a 223     317.251 266.866 290.599  1.00  0.00      AA   N  
ATOM   2617  CA  ASP a 223     318.206 266.859 289.479  1.00  0.00      AA   C  
ATOM   2618  C   ASP a 223     319.352 267.881 289.611  1.00  0.00      AA   C  
ATOM   2619  O   ASP a 223     320.388 267.707 288.977  1.00  0.00      AA   O  
ATOM   2620  CB  ASP a 223     317.515 266.863 288.101  1.00  0.00      AA   C  
ATOM   2621  N   GLU a 224     319.230 268.886 290.485  1.00  0.00      AA   N  
ATOM   2622  CA  GLU a 224     320.348 269.770 290.826  1.00  0.00      AA   C  
ATOM   2623  C   GLU a 224     321.432 268.989 291.565  1.00  0.00      AA   C  
ATOM   2624  O   GLU a 224     322.608 269.073 291.222  1.00  0.00      AA   O  
ATOM   2625  CB  GLU a 224     319.837 270.954 291.668  1.00  0.00      AA   C  
ATOM   2626  N   VAL a 225     321.031 268.156 292.530  1.00  0.00      AA   N  
ATOM   2627  CA  VAL a 225     321.950 267.244 293.213  1.00  0.00      AA   C  
ATOM   2628  C   VAL a 225     322.533 266.243 292.219  1.00  0.00      AA   C  
ATOM   2629  O   VAL a 225     323.736 266.011 292.252  1.00  0.00      AA   O  
ATOM   2630  CB  VAL a 225     321.268 266.537 294.401  1.00  0.00      AA   C  
ATOM   2631  N   ILE a 226     321.733 265.697 291.292  1.00  0.00      AA   N  
ATOM   2632  CA  ILE a 226     322.243 264.776 290.262  1.00  0.00      AA   C  
ATOM   2633  C   ILE a 226     323.321 265.463 289.420  1.00  0.00      AA   C  
ATOM   2634  O   ILE a 226     324.426 264.943 289.280  1.00  0.00      AA   O  
ATOM   2635  CB  ILE a 226     321.102 264.221 289.371  1.00  0.00      AA   C  
ATOM   2636  N   ARG a 227     323.035 266.650 288.883  1.00  0.00      AA   N  
ATOM   2637  CA  ARG a 227     323.996 267.372 288.049  1.00  0.00      AA   C  
ATOM   2638  C   ARG a 227     325.237 267.764 288.853  1.00  0.00      AA   C  
ATOM   2639  O   ARG a 227     326.342 267.544 288.370  1.00  0.00      AA   O  
ATOM   2640  CB  ARG a 227     323.300 268.560 287.370  1.00  0.00      AA   C  
ATOM   2641  N   LEU a 228     325.087 268.223 290.098  1.00  0.00      AA   N  
ATOM   2642  CA  LEU a 228     326.216 268.476 290.999  1.00  0.00      AA   C  
ATOM   2643  C   LEU a 228     327.078 267.222 291.208  1.00  0.00      AA   C  
ATOM   2644  O   LEU a 228     328.292 267.272 291.033  1.00  0.00      AA   O  
ATOM   2645  CB  LEU a 228     325.704 268.979 292.359  1.00  0.00      AA   C  
ATOM   2646  N   ALA a 229     326.468 266.094 291.563  1.00  0.00      AA   N  
ATOM   2647  CA  ALA a 229     327.185 264.857 291.855  1.00  0.00      AA   C  
ATOM   2648  C   ALA a 229     327.894 264.299 290.614  1.00  0.00      AA   C  
ATOM   2649  O   ALA a 229     329.054 263.900 290.694  1.00  0.00      AA   O  
ATOM   2650  CB  ALA a 229     326.200 263.838 292.443  1.00  0.00      AA   C  
ATOM   2651  N   LEU a 230     327.232 264.282 289.455  1.00  0.00      AA   N  
ATOM   2652  CA  LEU a 230     327.822 263.717 288.243  1.00  0.00      AA   C  
ATOM   2653  C   LEU a 230     328.831 264.673 287.585  1.00  0.00      AA   C  
ATOM   2654  O   LEU a 230     329.820 264.220 287.016  1.00  0.00      AA   O  
ATOM   2655  CB  LEU a 230     326.708 263.240 287.296  1.00  0.00      AA   C  
ATOM   2656  N   GLU a 231     328.678 265.989 287.738  1.00  0.00      AA   N  
ATOM   2657  CA  GLU a 231     329.745 266.939 287.404  1.00  0.00      AA   C  
ATOM   2658  C   GLU a 231     330.959 266.759 288.322  1.00  0.00      AA   C  
ATOM   2659  O   GLU a 231     332.089 266.699 287.839  1.00  0.00      AA   O  
ATOM   2660  CB  GLU a 231     329.212 268.382 287.440  1.00  0.00      AA   C  
ATOM   2661  N   ALA a 232     330.749 266.593 289.632  1.00  0.00      AA   N  
ATOM   2662  CA  ALA a 232     331.836 266.277 290.553  1.00  0.00      AA   C  
ATOM   2663  C   ALA a 232     332.526 264.961 290.161  1.00  0.00      AA   C  
ATOM   2664  O   ALA a 232     333.750 264.881 290.189  1.00  0.00      AA   O  
ATOM   2665  CB  ALA a 232     331.297 266.216 291.989  1.00  0.00      AA   C  
ATOM   2666  N   ALA a 233     331.761 263.953 289.730  1.00  0.00      AA   N  
ATOM   2667  CA  ALA a 233     332.298 262.686 289.246  1.00  0.00      AA   C  
ATOM   2668  C   ALA a 233     333.187 262.874 288.002  1.00  0.00      AA   C  
ATOM   2669  O   ALA a 233     334.296 262.344 287.965  1.00  0.00      AA   O  
ATOM   2670  CB  ALA a 233     331.128 261.727 288.982  1.00  0.00      AA   C  
ATOM   2671  N   VAL a 234     332.757 263.666 287.011  1.00  0.00      AA   N  
ATOM   2672  CA  VAL a 234     333.586 264.000 285.834  1.00  0.00      AA   C  
ATOM   2673  C   VAL a 234     334.850 264.762 286.240  1.00  0.00      AA   C  
ATOM   2674  O   VAL a 234     335.954 264.389 285.838  1.00  0.00      AA   O  
ATOM   2675  CB  VAL a 234     332.768 264.789 284.785  1.00  0.00      AA   C  
ATOM   2676  N   LEU a 235     334.723 265.802 287.069  1.00  0.00      AA   N  
ATOM   2677  CA  LEU a 235     335.870 266.603 287.503  1.00  0.00      AA   C  
ATOM   2678  C   LEU a 235     336.877 265.761 288.288  1.00  0.00      AA   C  
ATOM   2679  O   LEU a 235     338.064 265.762 287.970  1.00  0.00      AA   O  
ATOM   2680  CB  LEU a 235     335.385 267.796 288.344  1.00  0.00      AA   C  
ATOM   2681  N   ALA a 236     336.415 264.984 289.267  1.00  0.00      AA   N  
ATOM   2682  CA  ALA a 236     337.279 264.105 290.041  1.00  0.00      AA   C  
ATOM   2683  C   ALA a 236     337.960 263.052 289.156  1.00  0.00      AA   C  
ATOM   2684  O   ALA a 236     339.141 262.782 289.337  1.00  0.00      AA   O  
ATOM   2685  CB  ALA a 236     336.445 263.445 291.141  1.00  0.00      AA   C  
ATOM   2686  N   ALA a 237     337.256 262.495 288.165  1.00  0.00      AA   N  
ATOM   2687  CA  ALA a 237     337.827 261.493 287.268  1.00  0.00      AA   C  
ATOM   2688  C   ALA a 237     338.810 262.074 286.225  1.00  0.00      AA   C  
ATOM   2689  O   ALA a 237     339.666 261.342 285.727  1.00  0.00      AA   O  
ATOM   2690  CB  ALA a 237     336.678 260.709 286.628  1.00  0.00      AA   C  
ATOM   2691  N   ARG a 238     338.739 263.378 285.912  1.00  0.00      AA   N  
ATOM   2692  CA  ARG a 238     339.810 264.099 285.192  1.00  0.00      AA   C  
ATOM   2693  C   ARG a 238     340.967 264.532 286.095  1.00  0.00      AA   C  
ATOM   2694  O   ARG a 238     342.089 264.673 285.611  1.00  0.00      AA   O  
ATOM   2695  CB  ARG a 238     339.231 265.318 284.462  1.00  0.00      AA   C  
ATOM   2696  N   SER a 239     340.716 264.742 287.383  1.00  0.00      AA   N  
ATOM   2697  CA  SER a 239     341.755 265.026 288.376  1.00  0.00      AA   C  
ATOM   2698  C   SER a 239     342.656 263.810 288.633  1.00  0.00      AA   C  
ATOM   2699  O   SER a 239     342.247 262.660 288.480  1.00  0.00      AA   O  
ATOM   2700  CB  SER a 239     341.126 265.498 289.694  1.00  0.00      AA   C  
ATOM   2701  N   THR a 240     343.884 264.068 289.080  1.00  0.00      AA   N  
ATOM   2702  CA  THR a 240     344.809 263.061 289.634  1.00  0.00      AA   C  
ATOM   2703  C   THR a 240     345.394 263.527 290.974  1.00  0.00      AA   C  
ATOM   2704  O   THR a 240     346.487 263.117 291.362  1.00  0.00      AA   O  
ATOM   2705  CB  THR a 240     345.915 262.670 288.634  1.00  0.00      AA   C  
ATOM   2706  N   ASP a 241     344.699 264.430 291.675  1.00  0.00      AA   N  
ATOM   2707  CA  ASP a 241     345.178 265.054 292.910  1.00  0.00      AA   C  
ATOM   2708  C   ASP a 241     344.470 264.464 294.135  1.00  0.00      AA   C  
ATOM   2709  O   ASP a 241     343.254 264.586 294.291  1.00  0.00      AA   O  
ATOM   2710  CB  ASP a 241     344.970 266.573 292.810  1.00  0.00      AA   C  
ATOM   2711  N   SER a 242     345.252 263.872 295.040  1.00  0.00      AA   N  
ATOM   2712  CA  SER a 242     344.753 263.286 296.285  1.00  0.00      AA   C  
ATOM   2713  C   SER a 242     343.970 264.283 297.141  1.00  0.00      AA   C  
ATOM   2714  O   SER a 242     343.011 263.877 297.784  1.00  0.00      AA   O  
ATOM   2715  CB  SER a 242     345.912 262.719 297.113  1.00  0.00      AA   C  
ATOM   2716  N   ASP a 243     344.308 265.576 297.141  1.00  0.00      AA   N  
ATOM   2717  CA  ASP a 243     343.514 266.571 297.875  1.00  0.00      AA   C  
ATOM   2718  C   ASP a 243     342.102 266.691 297.303  1.00  0.00      AA   C  
ATOM   2719  O   ASP a 243     341.132 266.625 298.053  1.00  0.00      AA   O  
ATOM   2720  CB  ASP a 243     344.199 267.949 297.879  1.00  0.00      AA   C  
ATOM   2721  N   VAL a 244     341.964 266.816 295.979  1.00  0.00      AA   N  
ATOM   2722  CA  VAL a 244     340.652 266.888 295.325  1.00  0.00      AA   C  
ATOM   2723  C   VAL a 244     339.877 265.599 295.558  1.00  0.00      AA   C  
ATOM   2724  O   VAL a 244     338.705 265.642 295.919  1.00  0.00      AA   O  
ATOM   2725  CB  VAL a 244     340.792 267.189 293.820  1.00  0.00      AA   C  
ATOM   2726  N   LEU a 245     340.527 264.446 295.406  1.00  0.00      AA   N  
ATOM   2727  CA  LEU a 245     339.892 263.159 295.664  1.00  0.00      AA   C  
ATOM   2728  C   LEU a 245     339.424 263.041 297.125  1.00  0.00      AA   C  
ATOM   2729  O   LEU a 245     338.279 262.676 297.367  1.00  0.00      AA   O  
ATOM   2730  CB  LEU a 245     340.853 262.024 295.271  1.00  0.00      AA   C  
ATOM   2731  N   GLU a 246     340.253 263.396 298.104  1.00  0.00      AA   N  
ATOM   2732  CA  GLU a 246     339.870 263.379 299.521  1.00  0.00      AA   C  
ATOM   2733  C   GLU a 246     338.721 264.347 299.814  1.00  0.00      AA   C  
ATOM   2734  O   GLU a 246     337.744 263.969 300.457  1.00  0.00      AA   O  
ATOM   2735  CB  GLU a 246     341.077 263.730 300.405  1.00  0.00      AA   C  
ATOM   2736  N   ILE a 247     338.791 265.577 299.297  1.00  0.00      AA   N  
ATOM   2737  CA  ILE a 247     337.714 266.565 299.409  1.00  0.00      AA   C  
ATOM   2738  C   ILE a 247     336.410 266.006 298.825  1.00  0.00      AA   C  
ATOM   2739  O   ILE a 247     335.366 266.072 299.471  1.00  0.00      AA   O  
ATOM   2740  CB  ILE a 247     338.151 267.885 298.725  1.00  0.00      AA   C  
ATOM   2741  N   VAL a 248     336.449 265.430 297.623  1.00  0.00      AA   N  
ATOM   2742  CA  VAL a 248     335.251 264.880 296.975  1.00  0.00      AA   C  
ATOM   2743  C   VAL a 248     334.728 263.661 297.742  1.00  0.00      AA   C  
ATOM   2744  O   VAL a 248     333.522 263.566 297.968  1.00  0.00      AA   O  
ATOM   2745  CB  VAL a 248     335.517 264.575 295.488  1.00  0.00      AA   C  
ATOM   2746  N   LYS a 249     335.599 262.753 298.200  1.00  0.00      AA   N  
ATOM   2747  CA  LYS a 249     335.186 261.581 298.983  1.00  0.00      AA   C  
ATOM   2748  C   LYS a 249     334.569 262.001 300.327  1.00  0.00      AA   C  
ATOM   2749  O   LYS a 249     333.519 261.485 300.699  1.00  0.00      AA   O  
ATOM   2750  CB  LYS a 249     336.364 260.598 299.138  1.00  0.00      AA   C  
ATOM   2751  N   ASP a 250     335.140 262.990 301.011  1.00  0.00      AA   N  
ATOM   2752  CA  ASP a 250     334.549 263.574 302.219  1.00  0.00      AA   C  
ATOM   2753  C   ASP a 250     333.190 264.228 301.944  1.00  0.00      AA   C  
ATOM   2754  O   ASP a 250     332.237 264.005 302.691  1.00  0.00      AA   O  
ATOM   2755  CB  ASP a 250     335.503 264.618 302.826  1.00  0.00      AA   C  
ATOM   2756  N   ALA a 251     333.067 265.007 300.868  1.00  0.00      AA   N  
ATOM   2757  CA  ALA a 251     331.804 265.641 300.505  1.00  0.00      AA   C  
ATOM   2758  C   ALA a 251     330.713 264.611 300.168  1.00  0.00      AA   C  
ATOM   2759  O   ALA a 251     329.577 264.752 300.616  1.00  0.00      AA   O  
ATOM   2760  CB  ALA a 251     332.051 266.605 299.340  1.00  0.00      AA   C  
ATOM   2761  N   LEU a 252     331.045 263.554 299.425  1.00  0.00      AA   N  
ATOM   2762  CA  LEU a 252     330.109 262.466 299.135  1.00  0.00      AA   C  
ATOM   2763  C   LEU a 252     329.722 261.707 300.409  1.00  0.00      AA   C  
ATOM   2764  O   LEU a 252     328.552 261.391 300.587  1.00  0.00      AA   O  
ATOM   2765  CB  LEU a 252     330.708 261.517 298.082  1.00  0.00      AA   C  
ATOM   2766  N   GLU a 253     330.663 261.459 301.321  1.00  0.00      AA   N  
ATOM   2767  CA  GLU a 253     330.369 260.820 302.607  1.00  0.00      AA   C  
ATOM   2768  C   GLU a 253     329.417 261.683 303.449  1.00  0.00      AA   C  
ATOM   2769  O   GLU a 253     328.393 261.193 303.919  1.00  0.00      AA   O  
ATOM   2770  CB  GLU a 253     331.685 260.519 303.348  1.00  0.00      AA   C  
ATOM   2771  N   LEU a 254     329.681 262.985 303.581  1.00  0.00      AA   N  
ATOM   2772  CA  LEU a 254     328.768 263.923 304.241  1.00  0.00      AA   C  
ATOM   2773  C   LEU a 254     327.378 263.923 303.571  1.00  0.00      AA   C  
ATOM   2774  O   LEU a 254     326.360 263.872 304.257  1.00  0.00      AA   O  
ATOM   2775  CB  LEU a 254     329.431 265.316 304.256  1.00  0.00      AA   C  
ATOM   2776  N   ALA a 255     327.329 263.914 302.237  1.00  0.00      AA   N  
ATOM   2777  CA  ALA a 255     326.081 263.876 301.473  1.00  0.00      AA   C  
ATOM   2778  C   ALA a 255     325.337 262.525 301.557  1.00  0.00      AA   C  
ATOM   2779  O   ALA a 255     324.120 262.478 301.388  1.00  0.00      AA   O  
ATOM   2780  CB  ALA a 255     326.401 264.246 300.021  1.00  0.00      AA   C  
ATOM   2781  N   LYS a 256     326.044 261.425 301.837  1.00  0.00      AA   N  
ATOM   2782  CA  LYS a 256     325.449 260.111 302.123  1.00  0.00      AA   C  
ATOM   2783  C   LYS a 256     324.991 259.997 303.585  1.00  0.00      AA   C  
ATOM   2784  O   LYS a 256     324.005 259.318 303.864  1.00  0.00      AA   O  
ATOM   2785  CB  LYS a 256     326.466 259.035 301.709  1.00  0.00      AA   C  
ATOM   2786  N   GLN a 257     325.669 260.685 304.510  1.00  0.00      AA   N  
ATOM   2787  CA  GLN a 257     325.313 260.747 305.930  1.00  0.00      AA   C  
ATOM   2788  C   GLN a 257     324.078 261.618 306.210  1.00  0.00      AA   C  
ATOM   2789  O   GLN a 257     323.097 261.131 306.773  1.00  0.00      AA   O  
ATOM   2790  CB  GLN a 257     326.507 261.253 306.762  1.00  0.00      AA   C  
ATOM   2791  N   SER a 258     324.108 262.905 305.853  1.00  0.00      AA   N  
ATOM   2792  CA  SER a 258     322.970 263.816 306.066  1.00  0.00      AA   C  
ATOM   2793  C   SER a 258     321.863 263.596 305.028  1.00  0.00      AA   C  
ATOM   2794  O   SER a 258     322.137 263.384 303.848  1.00  0.00      AA   O  
ATOM   2795  CB  SER a 258     323.427 265.281 306.040  1.00  0.00      AA   C  
ATOM   2796  N   THR a 259     320.598 263.692 305.445  1.00  0.00      AA   N  
ATOM   2797  CA  THR a 259     319.430 263.713 304.537  1.00  0.00      AA   C  
ATOM   2798  C   THR a 259     319.085 265.119 304.023  1.00  0.00      AA   C  
ATOM   2799  O   THR a 259     318.204 265.260 303.173  1.00  0.00      AA   O  
ATOM   2800  CB  THR a 259     318.195 263.103 305.221  1.00  0.00      AA   C  
ATOM   2801  N   ASN a 260     319.744 266.170 304.524  1.00  0.00      AA   N  
ATOM   2802  CA  ASN a 260     319.416 267.570 304.250  1.00  0.00      AA   C  
ATOM   2803  C   ASN a 260     319.917 268.034 302.868  1.00  0.00      AA   C  
ATOM   2804  O   ASN a 260     321.119 268.178 302.649  1.00  0.00      AA   O  
ATOM   2805  CB  ASN a 260     320.002 268.416 305.397  1.00  0.00      AA   C  
ATOM   2806  N   GLU a 261     319.000 268.346 301.949  1.00  0.00      AA   N  
ATOM   2807  CA  GLU a 261     319.345 268.808 300.597  1.00  0.00      AA   C  
ATOM   2808  C   GLU a 261     320.233 270.060 300.591  1.00  0.00      AA   C  
ATOM   2809  O   GLU a 261     321.069 270.201 299.705  1.00  0.00      AA   O  
ATOM   2810  CB  GLU a 261     318.076 269.090 299.772  1.00  0.00      AA   C  
ATOM   2811  N   GLU a 262     320.109 270.966 301.564  1.00  0.00      AA   N  
ATOM   2812  CA  GLU a 262     320.962 272.157 301.623  1.00  0.00      AA   C  
ATOM   2813  C   GLU a 262     322.408 271.794 301.963  1.00  0.00      AA   C  
ATOM   2814  O   GLU a 262     323.325 272.239 301.277  1.00  0.00      AA   O  
ATOM   2815  CB  GLU a 262     320.407 273.187 302.624  1.00  0.00      AA   C  
ATOM   2816  N   VAL a 263     322.622 270.925 302.957  1.00  0.00      AA   N  
ATOM   2817  CA  VAL a 263     323.960 270.411 303.269  1.00  0.00      AA   C  
ATOM   2818  C   VAL a 263     324.518 269.654 302.068  1.00  0.00      AA   C  
ATOM   2819  O   VAL a 263     325.655 269.901 301.684  1.00  0.00      AA   O  
ATOM   2820  CB  VAL a 263     323.955 269.525 304.533  1.00  0.00      AA   C  
ATOM   2821  N   ILE a 264     323.718 268.792 301.427  1.00  0.00      AA   N  
ATOM   2822  CA  ILE a 264     324.134 268.040 300.233  1.00  0.00      AA   C  
ATOM   2823  C   ILE a 264     324.575 268.999 299.118  1.00  0.00      AA   C  
ATOM   2824  O   ILE a 264     325.685 268.875 298.598  1.00  0.00      AA   O  
ATOM   2825  CB  ILE a 264     323.004 267.090 299.767  1.00  0.00      AA   C  
ATOM   2826  N   LYS a 265     323.739 269.986 298.772  1.00  0.00      AA   N  
ATOM   2827  CA  LYS a 265     324.052 270.960 297.715  1.00  0.00      AA   C  
ATOM   2828  C   LYS a 265     325.295 271.773 298.060  1.00  0.00      AA   C  
ATOM   2829  O   LYS a 265     326.171 271.914 297.213  1.00  0.00      AA   O  
ATOM   2830  CB  LYS a 265     322.851 271.881 297.462  1.00  0.00      AA   C  
ATOM   2831  N   LEU a 266     325.411 272.261 299.296  1.00  0.00      AA   N  
ATOM   2832  CA  LEU a 266     326.576 273.022 299.747  1.00  0.00      AA   C  
ATOM   2833  C   LEU a 266     327.863 272.187 299.704  1.00  0.00      AA   C  
ATOM   2834  O   LEU a 266     328.872 272.658 299.185  1.00  0.00      AA   O  
ATOM   2835  CB  LEU a 266     326.319 273.565 301.163  1.00  0.00      AA   C  
ATOM   2836  N   ALA a 267     327.833 270.943 300.190  1.00  0.00      AA   N  
ATOM   2837  CA  ALA a 267     328.997 270.054 300.196  1.00  0.00      AA   C  
ATOM   2838  C   ALA a 267     329.471 269.730 298.771  1.00  0.00      AA   C  
ATOM   2839  O   ALA a 267     330.656 269.865 298.459  1.00  0.00      AA   O  
ATOM   2840  CB  ALA a 267     328.635 268.783 300.975  1.00  0.00      AA   C  
ATOM   2841  N   LEU a 268     328.543 269.364 297.879  1.00  0.00      AA   N  
ATOM   2842  CA  LEU a 268     328.866 269.098 296.479  1.00  0.00      AA   C  
ATOM   2843  C   LEU a 268     329.353 270.362 295.760  1.00  0.00      AA   C  
ATOM   2844  O   LEU a 268     330.373 270.308 295.086  1.00  0.00      AA   O  
ATOM   2845  CB  LEU a 268     327.655 268.495 295.754  1.00  0.00      AA   C  
ATOM   2846  N   LYS a 269     328.691 271.516 295.927  1.00  0.00      AA   N  
ATOM   2847  CA  LYS a 269     329.122 272.777 295.303  1.00  0.00      AA   C  
ATOM   2848  C   LYS a 269     330.502 273.224 295.797  1.00  0.00      AA   C  
ATOM   2849  O   LYS a 269     331.330 273.614 294.978  1.00  0.00      AA   O  
ATOM   2850  CB  LYS a 269     328.033 273.845 295.504  1.00  0.00      AA   C  
ATOM   2851  N   ALA a 270     330.799 273.096 297.092  1.00  0.00      AA   N  
ATOM   2852  CA  ALA a 270     332.134 273.360 297.629  1.00  0.00      AA   C  
ATOM   2853  C   ALA a 270     333.195 272.450 296.984  1.00  0.00      AA   C  
ATOM   2854  O   ALA a 270     334.222 272.938 296.518  1.00  0.00      AA   O  
ATOM   2855  CB  ALA a 270     332.102 273.192 299.155  1.00  0.00      AA   C  
ATOM   2856  N   ALA a 271     332.927 271.145 296.888  1.00  0.00      AA   N  
ATOM   2857  CA  ALA a 271     333.825 270.201 296.231  1.00  0.00      AA   C  
ATOM   2858  C   ALA a 271     333.989 270.486 294.724  1.00  0.00      AA   C  
ATOM   2859  O   ALA a 271     335.107 270.460 294.218  1.00  0.00      AA   O  
ATOM   2860  CB  ALA a 271     333.312 268.782 296.494  1.00  0.00      AA   C  
ATOM   2861  N   VAL a 272     332.910 270.811 294.005  1.00  0.00      AA   N  
ATOM   2862  CA  VAL a 272     332.949 271.177 292.578  1.00  0.00      AA   C  
ATOM   2863  C   VAL a 272     333.779 272.442 292.361  1.00  0.00      AA   C  
ATOM   2864  O   VAL a 272     334.660 272.448 291.505  1.00  0.00      AA   O  
ATOM   2865  CB  VAL a 272     331.518 271.324 292.012  1.00  0.00      AA   C  
ATOM   2866  N   LEU a 273     333.568 273.495 293.151  1.00  0.00      AA   N  
ATOM   2867  CA  LEU a 273     334.368 274.718 293.055  1.00  0.00      AA   C  
ATOM   2868  C   LEU a 273     335.842 274.454 293.407  1.00  0.00      AA   C  
ATOM   2869  O   LEU a 273     336.726 274.921 292.695  1.00  0.00      AA   O  
ATOM   2870  CB  LEU a 273     333.749 275.821 293.933  1.00  0.00      AA   C  
ATOM   2871  N   ALA a 274     336.124 273.639 294.426  1.00  0.00      AA   N  
ATOM   2872  CA  ALA a 274     337.483 273.206 294.739  1.00  0.00      AA   C  
ATOM   2873  C   ALA a 274     338.126 272.418 293.579  1.00  0.00      AA   C  
ATOM   2874  O   ALA a 274     339.300 272.621 293.280  1.00  0.00      AA   O  
ATOM   2875  CB  ALA a 274     337.439 272.391 296.034  1.00  0.00      AA   C  
ATOM   2876  N   ALA a 275     337.367 271.557 292.892  1.00  0.00      AA   N  
ATOM   2877  CA  ALA a 275     337.857 270.756 291.768  1.00  0.00      AA   C  
ATOM   2878  C   ALA a 275     338.047 271.567 290.468  1.00  0.00      AA   C  
ATOM   2879  O   ALA a 275     338.951 271.264 289.688  1.00  0.00      AA   O  
ATOM   2880  CB  ALA a 275     336.889 269.585 291.562  1.00  0.00      AA   C  
ATOM   2881  N   LYS a 276     337.230 272.605 290.228  1.00  0.00      AA   N  
ATOM   2882  CA  LYS a 276     337.436 273.578 289.137  1.00  0.00      AA   C  
ATOM   2883  C   LYS a 276     338.624 274.509 289.412  1.00  0.00      AA   C  
ATOM   2884  O   LYS a 276     339.360 274.852 288.488  1.00  0.00      AA   O  
ATOM   2885  CB  LYS a 276     336.165 274.419 288.935  1.00  0.00      AA   C  
ATOM   2886  N   SER a 277     338.794 274.924 290.667  1.00  0.00      AA   N  
ATOM   2887  CA  SER a 277     339.868 275.813 291.136  1.00  0.00      AA   C  
ATOM   2888  C   SER a 277     341.239 275.116 291.207  1.00  0.00      AA   C  
ATOM   2889  O   SER a 277     341.362 273.912 290.989  1.00  0.00      AA   O  
ATOM   2890  CB  SER a 277     339.469 276.413 292.495  1.00  0.00      AA   C  
ATOM   2891  N   THR a 278     342.286 275.886 291.499  1.00  0.00      AA   N  
ATOM   2892  CA  THR a 278     343.685 275.427 291.595  1.00  0.00      AA   C  
ATOM   2893  C   THR a 278     344.428 275.963 292.825  1.00  0.00      AA   C  
ATOM   2894  O   THR a 278     345.581 275.596 293.043  1.00  0.00      AA   O  
ATOM   2895  CB  THR a 278     344.469 275.805 290.326  1.00  0.00      AA   C  
ATOM   2896  N   ASP a 279     343.817 276.827 293.642  1.00  0.00      AA   N  
ATOM   2897  CA  ASP a 279     344.486 277.460 294.783  1.00  0.00      AA   C  
ATOM   2898  C   ASP a 279     344.640 276.498 295.980  1.00  0.00      AA   C  
ATOM   2899  O   ASP a 279     343.658 276.066 296.585  1.00  0.00      AA   O  
ATOM   2900  CB  ASP a 279     343.750 278.757 295.145  1.00  0.00      AA   C  
ATOM   2901  N   GLU a 280     345.885 276.179 296.344  1.00  0.00      AA   N  
ATOM   2902  CA  GLU a 280     346.224 275.290 297.465  1.00  0.00      AA   C  
ATOM   2903  C   GLU a 280     345.700 275.799 298.820  1.00  0.00      AA   C  
ATOM   2904  O   GLU a 280     345.366 275.000 299.692  1.00  0.00      AA   O  
ATOM   2905  CB  GLU a 280     347.748 275.106 297.556  1.00  0.00      AA   C  
ATOM   2906  N   GLU a 281     345.587 277.117 299.013  1.00  0.00      AA   N  
ATOM   2907  CA  GLU a 281     345.040 277.686 300.251  1.00  0.00      AA   C  
ATOM   2908  C   GLU a 281     343.516 277.490 300.329  1.00  0.00      AA   C  
ATOM   2909  O   GLU a 281     342.977 277.185 301.394  1.00  0.00      AA   O  
ATOM   2910  CB  GLU a 281     345.441 279.168 300.353  1.00  0.00      AA   C  
ATOM   2911  N   VAL a 282     342.819 277.588 299.191  1.00  0.00      AA   N  
ATOM   2912  CA  VAL a 282     341.386 277.259 299.096  1.00  0.00      AA   C  
ATOM   2913  C   VAL a 282     341.175 275.761 299.299  1.00  0.00      AA   C  
ATOM   2914  O   VAL a 282     340.278 275.368 300.038  1.00  0.00      AA   O  
ATOM   2915  CB  VAL a 282     340.783 277.712 297.752  1.00  0.00      AA   C  
ATOM   2916  N   LEU a 283     342.010 274.915 298.693  1.00  0.00      AA   N  
ATOM   2917  CA  LEU a 283     341.963 273.467 298.910  1.00  0.00      AA   C  
ATOM   2918  C   LEU a 283     342.183 273.117 300.392  1.00  0.00      AA   C  
ATOM   2919  O   LEU a 283     341.425 272.325 300.950  1.00  0.00      AA   O  
ATOM   2920  CB  LEU a 283     342.993 272.771 297.999  1.00  0.00      AA   C  
ATOM   2921  N   GLU a 284     343.155 273.739 301.059  1.00  0.00      AA   N  
ATOM   2922  CA  GLU a 284     343.362 273.554 302.498  1.00  0.00      AA   C  
ATOM   2923  C   GLU a 284     342.150 274.024 303.314  1.00  0.00      AA   C  
ATOM   2924  O   GLU a 284     341.642 273.273 304.141  1.00  0.00      AA   O  
ATOM   2925  CB  GLU a 284     344.655 274.252 302.952  1.00  0.00      AA   C  
ATOM   2926  N   GLU a 285     341.628 275.228 303.066  1.00  0.00      AA   N  
ATOM   2927  CA  GLU a 285     340.452 275.721 303.789  1.00  0.00      AA   C  
ATOM   2928  C   GLU a 285     339.201 274.866 303.521  1.00  0.00      AA   C  
ATOM   2929  O   GLU a 285     338.425 274.629 304.440  1.00  0.00      AA   O  
ATOM   2930  CB  GLU a 285     340.217 277.205 303.453  1.00  0.00      AA   C  
ATOM   2931  N   VAL a 286     338.994 274.351 302.306  1.00  0.00      AA   N  
ATOM   2932  CA  VAL a 286     337.876 273.443 302.002  1.00  0.00      AA   C  
ATOM   2933  C   VAL a 286     338.058 272.098 302.705  1.00  0.00      AA   C  
ATOM   2934  O   VAL a 286     337.100 271.579 303.281  1.00  0.00      AA   O  
ATOM   2935  CB  VAL a 286     337.688 273.274 300.481  1.00  0.00      AA   C  
ATOM   2936  N   LYS a 287     339.279 271.548 302.733  1.00  0.00      AA   N  
ATOM   2937  CA  LYS a 287     339.584 270.337 303.508  1.00  0.00      AA   C  
ATOM   2938  C   LYS a 287     339.309 270.574 304.995  1.00  0.00      AA   C  
ATOM   2939  O   LYS a 287     338.653 269.762 305.640  1.00  0.00      AA   O  
ATOM   2940  CB  LYS a 287     341.038 269.901 303.245  1.00  0.00      AA   C  
ATOM   2941  N   GLU a 288     339.734 271.712 305.532  1.00  0.00      AA   N  
ATOM   2942  CA  GLU a 288     339.450 272.083 306.917  1.00  0.00      AA   C  
ATOM   2943  C   GLU a 288     337.954 272.298 307.170  1.00  0.00      AA   C  
ATOM   2944  O   GLU a 288     337.444 271.824 308.179  1.00  0.00      AA   O  
ATOM   2945  CB  GLU a 288     340.244 273.333 307.311  1.00  0.00      AA   C  
ATOM   2946  N   ALA a 289     337.214 272.935 306.264  1.00  0.00      AA   N  
ATOM   2947  CA  ALA a 289     335.771 273.091 306.403  1.00  0.00      AA   C  
ATOM   2948  C   ALA a 289     335.064 271.728 306.458  1.00  0.00      AA   C  
ATOM   2949  O   ALA a 289     334.216 271.501 307.320  1.00  0.00      AA   O  
ATOM   2950  CB  ALA a 289     335.245 273.951 305.248  1.00  0.00      AA   C  
ATOM   2951  N   LEU a 290     335.457 270.785 305.597  1.00  0.00      AA   N  
ATOM   2952  CA  LEU a 290     334.948 269.415 305.650  1.00  0.00      AA   C  
ATOM   2953  C   LEU a 290     335.395 268.691 306.931  1.00  0.00      AA   C  
ATOM   2954  O   LEU a 290     334.585 267.992 307.535  1.00  0.00      AA   O  
ATOM   2955  CB  LEU a 290     335.342 268.661 304.368  1.00  0.00      AA   C  
ATOM   2956  N   ARG a 291     336.619 268.911 307.428  1.00  0.00      AA   N  
ATOM   2957  CA  ARG a 291     337.058 268.381 308.733  1.00  0.00      AA   C  
ATOM   2958  C   ARG a 291     336.195 268.918 309.877  1.00  0.00      AA   C  
ATOM   2959  O   ARG a 291     335.663 268.130 310.655  1.00  0.00      AA   O  
ATOM   2960  CB  ARG a 291     338.556 268.661 308.960  1.00  0.00      AA   C  
ATOM   2961  N   ARG a 292     335.980 270.236 309.943  1.00  0.00      AA   N  
ATOM   2962  CA  ARG a 292     335.079 270.885 310.913  1.00  0.00      AA   C  
ATOM   2963  C   ARG a 292     333.672 270.296 310.817  1.00  0.00      AA   C  
ATOM   2964  O   ARG a 292     333.077 269.961 311.835  1.00  0.00      AA   O  
ATOM   2965  CB  ARG a 292     335.029 272.405 310.669  1.00  0.00      AA   C  
ATOM   2966  N   ALA a 293     333.163 270.094 309.601  1.00  0.00      AA   N  
ATOM   2967  CA  ALA a 293     331.845 269.505 309.378  1.00  0.00      AA   C  
ATOM   2968  C   ALA a 293     331.729 268.043 309.857  1.00  0.00      AA   C  
ATOM   2969  O   ALA a 293     330.719 267.686 310.457  1.00  0.00      AA   O  
ATOM   2970  CB  ALA a 293     331.485 269.631 307.891  1.00  0.00      AA   C  
ATOM   2971  N   LYS a 294     332.751 267.203 309.635  1.00  0.00      AA   N  
ATOM   2972  CA  LYS a 294     332.766 265.808 310.122  1.00  0.00      AA   C  
ATOM   2973  C   LYS a 294     332.939 265.714 311.642  1.00  0.00      AA   C  
ATOM   2974  O   LYS a 294     332.353 264.834 312.268  1.00  0.00      AA   O  
ATOM   2975  CB  LYS a 294     333.860 264.994 309.409  1.00  0.00      AA   C  
ATOM   2976  N   GLU a 295     333.723 266.608 312.244  1.00  0.00      AA   N  
ATOM   2977  CA  GLU a 295     333.897 266.681 313.703  1.00  0.00      AA   C  
ATOM   2978  C   GLU a 295     332.678 267.282 314.430  1.00  0.00      AA   C  
ATOM   2979  O   GLU a 295     332.406 266.928 315.578  1.00  0.00      AA   O  
ATOM   2980  CB  GLU a 295     335.154 267.503 314.037  1.00  0.00      AA   C  
ATOM   2981  N   SER a 296     331.934 268.179 313.779  1.00  0.00      AA   N  
ATOM   2982  CA  SER a 296     330.711 268.789 314.316  1.00  0.00      AA   C  
ATOM   2983  C   SER a 296     329.494 267.853 314.269  1.00  0.00      AA   C  
ATOM   2984  O   SER a 296     329.448 266.884 313.508  1.00  0.00      AA   O  
ATOM   2985  CB  SER a 296     330.406 270.087 313.559  1.00  0.00      AA   C  
ATOM   2986  N   THR a 297     328.479 268.171 315.076  1.00  0.00      AA   N  
ATOM   2987  CA  THR a 297     327.168 267.499 315.128  1.00  0.00      AA   C  
ATOM   2988  C   THR a 297     325.996 268.445 314.818  1.00  0.00      AA   C  
ATOM   2989  O   THR a 297     324.842 268.018 314.856  1.00  0.00      AA   O  
ATOM   2990  CB  THR a 297     326.954 266.824 316.495  1.00  0.00      AA   C  
ATOM   2991  N   ASP a 298     326.247 269.721 314.497  1.00  0.00      AA   N  
ATOM   2992  CA  ASP a 298     325.204 270.728 314.253  1.00  0.00      AA   C  
ATOM   2993  C   ASP a 298     325.198 271.205 312.790  1.00  0.00      AA   C  
ATOM   2994  O   ASP a 298     326.168 271.788 312.300  1.00  0.00      AA   O  
ATOM   2995  CB  ASP a 298     325.408 271.891 315.239  1.00  0.00      AA   C  
ATOM   2996  N   GLU a 299     324.088 271.007 312.078  1.00  0.00      AA   N  
ATOM   2997  CA  GLU a 299     323.974 271.474 310.690  1.00  0.00      AA   C  
ATOM   2998  C   GLU a 299     323.954 273.008 310.568  1.00  0.00      AA   C  
ATOM   2999  O   GLU a 299     324.312 273.532 309.515  1.00  0.00      AA   O  
ATOM   3000  CB  GLU a 299     322.779 270.821 309.975  1.00  0.00      AA   C  
ATOM   3001  N   GLU a 300     323.626 273.752 311.629  1.00  0.00      AA   N  
ATOM   3002  CA  GLU a 300     323.782 275.215 311.646  1.00  0.00      AA   C  
ATOM   3003  C   GLU a 300     325.258 275.655 311.692  1.00  0.00      AA   C  
ATOM   3004  O   GLU a 300     325.569 276.779 311.307  1.00  0.00      AA   O  
ATOM   3005  CB  GLU a 300     323.003 275.832 312.822  1.00  0.00      AA   C  
ATOM   3006  N   GLU a 301     326.187 274.786 312.104  1.00  0.00      AA   N  
ATOM   3007  CA  GLU a 301     327.619 275.016 311.888  1.00  0.00      AA   C  
ATOM   3008  C   GLU a 301     328.034 274.577 310.477  1.00  0.00      AA   C  
ATOM   3009  O   GLU a 301     328.665 275.346 309.749  1.00  0.00      AA   O  
ATOM   3010  CB  GLU a 301     328.441 274.309 312.980  1.00  0.00      AA   C  
ATOM   3011  N   ILE a 302     327.639 273.370 310.055  1.00  0.00      AA   N  
ATOM   3012  CA  ILE a 302     328.054 272.775 308.771  1.00  0.00      AA   C  
ATOM   3013  C   ILE a 302     327.675 273.669 307.582  1.00  0.00      AA   C  
ATOM   3014  O   ILE a 302     328.521 273.954 306.733  1.00  0.00      AA   O  
ATOM   3015  CB  ILE a 302     327.467 271.351 308.616  1.00  0.00      AA   C  
ATOM   3016  N   LYS a 303     326.426 274.154 307.530  1.00  0.00      AA   N  
ATOM   3017  CA  LYS a 303     325.951 275.021 306.442  1.00  0.00      AA   C  
ATOM   3018  C   LYS a 303     326.757 276.318 306.352  1.00  0.00      AA   C  
ATOM   3019  O   LYS a 303     327.116 276.729 305.257  1.00  0.00      AA   O  
ATOM   3020  CB  LYS a 303     324.452 275.323 306.613  1.00  0.00      AA   C  
ATOM   3021  N   GLU a 304     327.092 276.941 307.478  1.00  0.00      AA   N  
ATOM   3022  CA  GLU a 304     327.869 278.186 307.491  1.00  0.00      AA   C  
ATOM   3023  C   GLU a 304     329.348 277.953 307.151  1.00  0.00      AA   C  
ATOM   3024  O   GLU a 304     329.919 278.710 306.368  1.00  0.00      AA   O  
ATOM   3025  CB  GLU a 304     327.722 278.884 308.852  1.00  0.00      AA   C  
ATOM   3026  N   GLU a 305     329.973 276.889 307.660  1.00  0.00      AA   N  
ATOM   3027  CA  GLU a 305     331.351 276.534 307.291  1.00  0.00      AA   C  
ATOM   3028  C   GLU a 305     331.492 276.256 305.786  1.00  0.00      AA   C  
ATOM   3029  O   GLU a 305     332.474 276.677 305.174  1.00  0.00      AA   O  
ATOM   3030  CB  GLU a 305     331.831 275.324 308.114  1.00  0.00      AA   C  
ATOM   3031  N   LEU a 306     330.499 275.617 305.161  1.00  0.00      AA   N  
ATOM   3032  CA  LEU a 306     330.473 275.434 303.708  1.00  0.00      AA   C  
ATOM   3033  C   LEU a 306     330.139 276.744 302.967  1.00  0.00      AA   C  
ATOM   3034  O   LEU a 306     330.844 277.107 302.026  1.00  0.00      AA   O  
ATOM   3035  CB  LEU a 306     329.503 274.293 303.351  1.00  0.00      AA   C  
ATOM   3036  N   ARG a 307     329.122 277.504 303.399  1.00  0.00      AA   N  
ATOM   3037  CA  ARG a 307     328.721 278.767 302.752  1.00  0.00      AA   C  
ATOM   3038  C   ARG a 307     329.875 279.768 302.685  1.00  0.00      AA   C  
ATOM   3039  O   ARG a 307     330.090 280.359 301.630  1.00  0.00      AA   O  
ATOM   3040  CB  ARG a 307     327.507 279.370 303.479  1.00  0.00      AA   C  
ATOM   3041  N   LYS a 308     330.650 279.921 303.766  1.00  0.00      AA   N  
ATOM   3042  CA  LYS a 308     331.796 280.849 303.811  1.00  0.00      AA   C  
ATOM   3043  C   LYS a 308     332.842 280.555 302.733  1.00  0.00      AA   C  
ATOM   3044  O   LYS a 308     333.391 281.492 302.162  1.00  0.00      AA   O  
ATOM   3045  CB  LYS a 308     332.434 280.835 305.211  1.00  0.00      AA   C  
ATOM   3046  N   ALA a 309     333.083 279.284 302.410  1.00  0.00      AA   N  
ATOM   3047  CA  ALA a 309     333.923 278.903 301.273  1.00  0.00      AA   C  
ATOM   3048  C   ALA a 309     333.197 279.117 299.931  1.00  0.00      AA   C  
ATOM   3049  O   ALA a 309     333.744 279.743 299.027  1.00  0.00      AA   O  
ATOM   3050  CB  ALA a 309     334.369 277.444 301.448  1.00  0.00      AA   C  
ATOM   3051  N   VAL a 310     331.960 278.629 299.800  1.00  0.00      AA   N  
ATOM   3052  CA  VAL a 310     331.195 278.667 298.538  1.00  0.00      AA   C  
ATOM   3053  C   VAL a 310     330.995 280.096 298.024  1.00  0.00      AA   C  
ATOM   3054  O   VAL a 310     331.257 280.368 296.856  1.00  0.00      AA   O  
ATOM   3055  CB  VAL a 310     329.845 277.936 298.704  1.00  0.00      AA   C  
ATOM   3056  N   GLU a 311     330.574 281.028 298.878  1.00  0.00      AA   N  
ATOM   3057  CA  GLU a 311     330.330 282.419 298.471  1.00  0.00      AA   C  
ATOM   3058  C   GLU a 311     331.618 283.227 298.206  1.00  0.00      AA   C  
ATOM   3059  O   GLU a 311     331.558 284.280 297.572  1.00  0.00      AA   O  
ATOM   3060  CB  GLU a 311     329.422 283.122 299.497  1.00  0.00      AA   C  
ATOM   3061  N   GLU a 312     332.785 282.749 298.648  1.00  0.00      AA   N  
ATOM   3062  CA  GLU a 312     334.095 283.309 298.277  1.00  0.00      AA   C  
ATOM   3063  C   GLU a 312     334.629 282.709 296.956  1.00  0.00      AA   C  
ATOM   3064  O   GLU a 312     335.299 283.397 296.187  1.00  0.00      AA   O  
ATOM   3065  CB  GLU a 312     335.078 283.070 299.441  1.00  0.00      AA   C  
ATOM   3066  N   ALA a 313     334.339 281.431 296.678  1.00  0.00      AA   N  
ATOM   3067  CA  ALA a 313     334.850 280.697 295.516  1.00  0.00      AA   C  
ATOM   3068  C   ALA a 313     334.012 280.847 294.221  1.00  0.00      AA   C  
ATOM   3069  O   ALA a 313     334.544 280.614 293.134  1.00  0.00      AA   O  
ATOM   3070  CB  ALA a 313     334.987 279.223 295.918  1.00  0.00      AA   C  
ATOM   3071  N   GLU a 314     332.730 281.222 294.310  1.00  0.00      AA   N  
ATOM   3072  CA  GLU a 314     331.823 281.427 293.153  1.00  0.00      AA   C  
ATOM   3073  C   GLU a 314     332.257 282.557 292.195  1.00  0.00      AA   C  
ATOM   3074  O   GLU a 314     332.447 283.705 292.654  0.00  0.00      AA   O  
ATOM   3075  CB  GLU a 314     330.379 281.616 293.661  1.00  0.00      AA   C  
TER   
ATOM   3076  N   CYS b   1     274.048 150.765 225.810  1.00  0.00      AB   N  
ATOM   3077  CA  CYS b   1     273.355 152.064 225.982  1.00  0.00      AB   C  
ATOM   3078  C   CYS b   1     273.835 152.850 227.206  1.00  0.00      AB   C  
ATOM   3079  O   CYS b   1     274.136 154.033 227.072  1.00  0.00      AB   O  
ATOM   3080  CB  CYS b   1     271.827 151.893 225.997  1.00  0.00      AB   C  
ATOM   3081  N   ASP b   2     273.874 152.243 228.398  1.00  0.00      AB   N  
ATOM   3082  CA  ASP b   2     274.117 152.914 229.685  1.00  0.00      AB   C  
ATOM   3083  C   ASP b   2     275.311 153.885 229.685  1.00  0.00      AB   C  
ATOM   3084  O   ASP b   2     275.212 154.972 230.251  1.00  0.00      AB   O  
ATOM   3085  CB  ASP b   2     274.328 151.871 230.810  1.00  0.00      AB   C  
ATOM   3086  N   ALA b   3     276.426 153.550 229.027  1.00  0.00      AB   N  
ATOM   3087  CA  ALA b   3     277.593 154.432 228.992  1.00  0.00      AB   C  
ATOM   3088  C   ALA b   3     277.357 155.687 228.129  1.00  0.00      AB   C  
ATOM   3089  O   ALA b   3     277.872 156.759 228.443  1.00  0.00      AB   O  
ATOM   3090  CB  ALA b   3     278.810 153.626 228.525  1.00  0.00      AB   C  
ATOM   3091  N   ILE b   4     276.530 155.595 227.083  1.00  0.00      AB   N  
ATOM   3092  CA  ILE b   4     276.087 156.770 226.319  1.00  0.00      AB   C  
ATOM   3093  C   ILE b   4     275.189 157.638 227.209  1.00  0.00      AB   C  
ATOM   3094  O   ILE b   4     275.352 158.853 227.256  1.00  0.00      AB   O  
ATOM   3095  CB  ILE b   4     275.349 156.401 225.007  1.00  0.00      AB   C  
ATOM   3096  N   GLN b   5     274.276 157.027 227.969  1.00  0.00      AB   N  
ATOM   3097  CA  GLN b   5     273.402 157.765 228.883  1.00  0.00      AB   C  
ATOM   3098  C   GLN b   5     274.202 158.471 229.988  1.00  0.00      AB   C  
ATOM   3099  O   GLN b   5     273.917 159.620 230.324  1.00  0.00      AB   O  
ATOM   3100  CB  GLN b   5     272.330 156.813 229.436  1.00  0.00      AB   C  
ATOM   3101  N   ALA b   6     275.250 157.833 230.511  1.00  0.00      AB   N  
ATOM   3102  CA  ALA b   6     276.163 158.462 231.458  1.00  0.00      AB   C  
ATOM   3103  C   ALA b   6     276.878 159.674 230.833  1.00  0.00      AB   C  
ATOM   3104  O   ALA b   6     276.951 160.741 231.446  1.00  0.00      AB   O  
ATOM   3105  CB  ALA b   6     277.160 157.409 231.957  1.00  0.00      AB   C  
ATOM   3106  N   ALA b   7     277.342 159.557 229.585  1.00  0.00      AB   N  
ATOM   3107  CA  ALA b   7     277.906 160.694 228.868  1.00  0.00      AB   C  
ATOM   3108  C   ALA b   7     276.859 161.803 228.650  1.00  0.00      AB   C  
ATOM   3109  O   ALA b   7     277.182 162.978 228.801  1.00  0.00      AB   O  
ATOM   3110  CB  ALA b   7     278.520 160.212 227.551  1.00  0.00      AB   C  
ATOM   3111  N   ALA b   8     275.596 161.462 228.374  1.00  0.00      AB   N  
ATOM   3112  CA  ALA b   8     274.520 162.446 228.273  1.00  0.00      AB   C  
ATOM   3113  C   ALA b   8     274.283 163.181 229.602  1.00  0.00      AB   C  
ATOM   3114  O   ALA b   8     274.176 164.405 229.601  1.00  0.00      AB   O  
ATOM   3115  CB  ALA b   8     273.248 161.765 227.748  1.00  0.00      AB   C  
ATOM   3116  N   ALA b   9     274.307 162.483 230.741  1.00  0.00      AB   N  
ATOM   3117  CA  ALA b   9     274.234 163.132 232.045  1.00  0.00      AB   C  
ATOM   3118  C   ALA b   9     275.406 164.111 232.268  1.00  0.00      AB   C  
ATOM   3119  O   ALA b   9     275.191 165.244 232.693  1.00  0.00      AB   O  
ATOM   3120  CB  ALA b   9     274.171 162.048 233.128  1.00  0.00      AB   C  
ATOM   3121  N   LEU b  10     276.641 163.722 231.927  1.00  0.00      AB   N  
ATOM   3122  CA  LEU b  10     277.810 164.609 232.025  1.00  0.00      AB   C  
ATOM   3123  C   LEU b  10     277.739 165.794 231.042  1.00  0.00      AB   C  
ATOM   3124  O   LEU b  10     278.160 166.902 231.372  1.00  0.00      AB   O  
ATOM   3125  CB  LEU b  10     279.101 163.794 231.812  1.00  0.00      AB   C  
ATOM   3126  N   GLY b  11     277.163 165.593 229.857  1.00  0.00      AB   N  
ATOM   3127  CA  GLY b  11     276.919 166.659 228.886  1.00  0.00      AB   C  
ATOM   3128  C   GLY b  11     275.860 167.660 229.358  1.00  0.00      AB   C  
ATOM   3129  O   GLY b  11     276.054 168.868 229.236  1.00  0.00      AB   O  
ATOM   3130  N   GLU b  12     274.775 167.190 229.980  1.00  0.00      AB   N  
ATOM   3131  CA  GLU b  12     273.767 168.054 230.617  1.00  0.00      AB   C  
ATOM   3132  C   GLU b  12     274.321 168.797 231.847  1.00  0.00      AB   C  
ATOM   3133  O   GLU b  12     273.934 169.939 232.105  1.00  0.00      AB   O  
ATOM   3134  CB  GLU b  12     272.522 167.234 230.995  1.00  0.00      AB   C  
ATOM   3135  N   ALA b  13     275.276 168.202 232.568  1.00  0.00      AB   N  
ATOM   3136  CA  ALA b  13     276.063 168.878 233.604  1.00  0.00      AB   C  
ATOM   3137  C   ALA b  13     277.097 169.881 233.034  1.00  0.00      AB   C  
ATOM   3138  O   ALA b  13     277.738 170.604 233.796  1.00  0.00      AB   O  
ATOM   3139  CB  ALA b  13     276.722 167.811 234.494  1.00  0.00      AB   C  
ATOM   3140  N   GLY b  14     277.277 169.950 231.709  1.00  0.00      AB   N  
ATOM   3141  CA  GLY b  14     278.161 170.907 231.035  1.00  0.00      AB   C  
ATOM   3142  C   GLY b  14     279.641 170.509 230.983  1.00  0.00      AB   C  
ATOM   3143  O   GLY b  14     280.488 171.354 230.686  1.00  0.00      AB   O  
ATOM   3144  N   ILE b  15     279.983 169.252 231.276  1.00  0.00      AB   N  
ATOM   3145  CA  ILE b  15     281.367 168.753 231.232  1.00  0.00      AB   C  
ATOM   3146  C   ILE b  15     281.835 168.660 229.768  1.00  0.00      AB   C  
ATOM   3147  O   ILE b  15     281.093 168.172 228.913  1.00  0.00      AB   O  
ATOM   3148  CB  ILE b  15     281.469 167.405 231.984  1.00  0.00      AB   C  
ATOM   3149  N   SER b  16     283.035 169.156 229.446  1.00  0.00      AB   N  
ATOM   3150  CA  SER b  16     283.529 169.178 228.061  1.00  0.00      AB   C  
ATOM   3151  C   SER b  16     283.907 167.782 227.556  1.00  0.00      AB   C  
ATOM   3152  O   SER b  16     284.140 166.859 228.336  1.00  0.00      AB   O  
ATOM   3153  CB  SER b  16     284.711 170.138 227.912  1.00  0.00      AB   C  
ATOM   3154  N   SER b  17     283.995 167.607 226.239  1.00  0.00      AB   N  
ATOM   3155  CA  SER b  17     284.237 166.291 225.627  1.00  0.00      AB   C  
ATOM   3156  C   SER b  17     285.567 165.654 226.055  1.00  0.00      AB   C  
ATOM   3157  O   SER b  17     285.565 164.499 226.481  1.00  0.00      AB   O  
ATOM   3158  CB  SER b  17     284.123 166.396 224.102  1.00  0.00      AB   C  
ATOM   3159  N   ASN b  18     286.691 166.383 226.048  1.00  0.00      AB   N  
ATOM   3160  CA  ASN b  18     287.968 165.856 226.552  1.00  0.00      AB   C  
ATOM   3161  C   ASN b  18     287.891 165.478 228.042  1.00  0.00      AB   C  
ATOM   3162  O   ASN b  18     288.476 164.477 228.443  1.00  0.00      AB   O  
ATOM   3163  CB  ASN b  18     289.107 166.864 226.317  1.00  0.00      AB   C  
ATOM   3164  N   GLU b  19     287.151 166.230 228.861  1.00  0.00      AB   N  
ATOM   3165  CA  GLU b  19     286.937 165.867 230.269  1.00  0.00      AB   C  
ATOM   3166  C   GLU b  19     286.098 164.594 230.406  1.00  0.00      AB   C  
ATOM   3167  O   GLU b  19     286.463 163.721 231.188  1.00  0.00      AB   O  
ATOM   3168  CB  GLU b  19     286.250 166.998 231.043  1.00  0.00      AB   C  
ATOM   3169  N   ILE b  20     285.007 164.445 229.644  1.00  0.00      AB   N  
ATOM   3170  CA  ILE b  20     284.216 163.207 229.655  1.00  0.00      AB   C  
ATOM   3171  C   ILE b  20     285.094 162.020 229.249  1.00  0.00      AB   C  
ATOM   3172  O   ILE b  20     285.073 160.991 229.917  1.00  0.00      AB   O  
ATOM   3173  CB  ILE b  20     282.953 163.313 228.763  1.00  0.00      AB   C  
ATOM   3174  N   LEU b  21     285.902 162.157 228.196  1.00  0.00      AB   N  
ATOM   3175  CA  LEU b  21     286.808 161.093 227.770  1.00  0.00      AB   C  
ATOM   3176  C   LEU b  21     287.849 160.770 228.855  1.00  0.00      AB   C  
ATOM   3177  O   LEU b  21     288.072 159.597 229.133  1.00  0.00      AB   O  
ATOM   3178  CB  LEU b  21     287.457 161.458 226.423  1.00  0.00      AB   C  
ATOM   3179  N   GLU b  22     288.420 161.764 229.533  1.00  0.00      AB   N  
ATOM   3180  CA  GLU b  22     289.356 161.528 230.639  1.00  0.00      AB   C  
ATOM   3181  C   GLU b  22     288.666 160.824 231.825  1.00  0.00      AB   C  
ATOM   3182  O   GLU b  22     289.200 159.868 232.389  1.00  0.00      AB   O  
ATOM   3183  CB  GLU b  22     289.978 162.871 231.066  1.00  0.00      AB   C  
ATOM   3184  N   LEU b  23     287.451 161.246 232.184  1.00  0.00      AB   N  
ATOM   3185  CA  LEU b  23     286.655 160.611 233.232  1.00  0.00      AB   C  
ATOM   3186  C   LEU b  23     286.309 159.164 232.861  1.00  0.00      AB   C  
ATOM   3187  O   LEU b  23     286.447 158.256 233.680  1.00  0.00      AB   O  
ATOM   3188  CB  LEU b  23     285.378 161.440 233.471  1.00  0.00      AB   C  
ATOM   3189  N   LEU b  24     285.924 158.922 231.613  1.00  0.00      AB   N  
ATOM   3190  CA  LEU b  24     285.732 157.573 231.102  1.00  0.00      AB   C  
ATOM   3191  C   LEU b  24     287.044 156.769 231.122  1.00  0.00      AB   C  
ATOM   3192  O   LEU b  24     287.015 155.593 231.478  1.00  0.00      AB   O  
ATOM   3193  CB  LEU b  24     285.103 157.652 229.701  1.00  0.00      AB   C  
ATOM   3194  N   ALA b  25     288.198 157.376 230.826  1.00  0.00      AB   N  
ATOM   3195  CA  ALA b  25     289.496 156.702 230.905  1.00  0.00      AB   C  
ATOM   3196  C   ALA b  25     289.777 156.198 232.328  1.00  0.00      AB   C  
ATOM   3197  O   ALA b  25     290.159 155.044 232.520  1.00  0.00      AB   O  
ATOM   3198  CB  ALA b  25     290.612 157.655 230.448  1.00  0.00      AB   C  
ATOM   3199  N   ALA b  26     289.521 157.037 233.331  1.00  0.00      AB   N  
ATOM   3200  CA  ALA b  26     289.599 156.628 234.726  1.00  0.00      AB   C  
ATOM   3201  C   ALA b  26     288.584 155.510 235.026  1.00  0.00      AB   C  
ATOM   3202  O   ALA b  26     288.960 154.464 235.546  1.00  0.00      AB   O  
ATOM   3203  CB  ALA b  26     289.407 157.858 235.620  1.00  0.00      AB   C  
ATOM   3204  N   ALA b  27     287.312 155.677 234.656  1.00  0.00      AB   N  
ATOM   3205  CA  ALA b  27     286.290 154.675 234.953  1.00  0.00      AB   C  
ATOM   3206  C   ALA b  27     286.643 153.293 234.380  1.00  0.00      AB   C  
ATOM   3207  O   ALA b  27     286.461 152.279 235.050  1.00  0.00      AB   O  
ATOM   3208  CB  ALA b  27     284.945 155.176 234.423  1.00  0.00      AB   C  
ATOM   3209  N   ALA b  28     287.193 153.261 233.166  1.00  0.00      AB   N  
ATOM   3210  CA  ALA b  28     287.645 152.046 232.500  1.00  0.00      AB   C  
ATOM   3211  C   ALA b  28     288.841 151.399 233.219  1.00  0.00      AB   C  
ATOM   3212  O   ALA b  28     288.801 150.204 233.510  1.00  0.00      AB   O  
ATOM   3213  CB  ALA b  28     287.981 152.388 231.043  1.00  0.00      AB   C  
ATOM   3214  N   GLU b  29     289.877 152.172 233.557  1.00  0.00      AB   N  
ATOM   3215  CA  GLU b  29     291.037 151.666 234.307  1.00  0.00      AB   C  
ATOM   3216  C   GLU b  29     290.617 151.064 235.650  1.00  0.00      AB   C  
ATOM   3217  O   GLU b  29     291.049 149.978 236.035  1.00  0.00      AB   O  
ATOM   3218  CB  GLU b  29     292.028 152.823 234.537  1.00  0.00      AB   C  
ATOM   3219  N   LEU b  30     289.747 151.776 236.360  1.00  0.00      AB   N  
ATOM   3220  CA  LEU b  30     289.289 151.413 237.696  1.00  0.00      AB   C  
ATOM   3221  C   LEU b  30     288.155 150.366 237.662  1.00  0.00      AB   C  
ATOM   3222  O   LEU b  30     287.694 149.916 238.708  1.00  0.00      AB   O  
ATOM   3223  CB  LEU b  30     288.911 152.706 238.441  1.00  0.00      AB   C  
ATOM   3224  N   GLY b  31     287.693 149.958 236.477  1.00  0.00      AB   N  
ATOM   3225  CA  GLY b  31     286.658 148.935 236.309  1.00  0.00      AB   C  
ATOM   3226  C   GLY b  31     285.283 149.316 236.869  1.00  0.00      AB   C  
ATOM   3227  O   GLY b  31     284.489 148.432 237.185  1.00  0.00      AB   O  
ATOM   3228  N   LEU b  32     285.003 150.609 237.039  1.00  0.00      AB   N  
ATOM   3229  CA  LEU b  32     283.788 151.097 237.699  1.00  0.00      AB   C  
ATOM   3230  C   LEU b  32     282.537 150.904 236.829  1.00  0.00      AB   C  
ATOM   3231  O   LEU b  32     282.573 151.085 235.612  1.00  0.00      AB   O  
ATOM   3232  CB  LEU b  32     283.988 152.562 238.123  1.00  0.00      AB   C  
ATOM   3233  N   ASP b  33     281.428 150.510 237.453  1.00  0.00      AB   N  
ATOM   3234  CA  ASP b  33     280.173 150.168 236.772  1.00  0.00      AB   C  
ATOM   3235  C   ASP b  33     279.329 151.411 236.399  1.00  0.00      AB   C  
ATOM   3236  O   ASP b  33     279.616 152.520 236.858  1.00  0.00      AB   O  
ATOM   3237  CB  ASP b  33     279.432 149.087 237.589  1.00  0.00      AB   C  
ATOM   3238  N   PRO b  34     278.306 151.272 235.532  1.00  0.00      AB   N  
ATOM   3239  CA  PRO b  34     277.504 152.402 235.071  1.00  0.00      AB   C  
ATOM   3240  C   PRO b  34     276.836 153.200 236.193  1.00  0.00      AB   C  
ATOM   3241  O   PRO b  34     276.715 154.414 236.080  1.00  0.00      AB   O  
ATOM   3242  CB  PRO b  34     276.444 151.810 234.137  1.00  0.00      AB   C  
ATOM   3243  N   ASP b  35     276.419 152.562 237.284  1.00  0.00      AB   N  
ATOM   3244  CA  ASP b  35     275.771 153.261 238.396  1.00  0.00      AB   C  
ATOM   3245  C   ASP b  35     276.793 153.993 239.279  1.00  0.00      AB   C  
ATOM   3246  O   ASP b  35     276.517 155.100 239.737  1.00  0.00      AB   O  
ATOM   3247  CB  ASP b  35     274.905 152.292 239.212  1.00  0.00      AB   C  
ATOM   3248  N   ALA b  36     278.003 153.455 239.461  1.00  0.00      AB   N  
ATOM   3249  CA  ALA b  36     279.107 154.192 240.078  1.00  0.00      AB   C  
ATOM   3250  C   ALA b  36     279.519 155.408 239.224  1.00  0.00      AB   C  
ATOM   3251  O   ALA b  36     279.759 156.492 239.755  1.00  0.00      AB   O  
ATOM   3252  CB  ALA b  36     280.284 153.235 240.307  1.00  0.00      AB   C  
ATOM   3253  N   ILE b  37     279.530 155.269 237.894  1.00  0.00      AB   N  
ATOM   3254  CA  ILE b  37     279.748 156.397 236.980  1.00  0.00      AB   C  
ATOM   3255  C   ILE b  37     278.579 157.390 237.070  1.00  0.00      AB   C  
ATOM   3256  O   ILE b  37     278.794 158.598 237.113  1.00  0.00      AB   O  
ATOM   3257  CB  ILE b  37     279.985 155.885 235.543  1.00  0.00      AB   C  
ATOM   3258  N   GLN b  38     277.334 156.920 237.175  1.00  0.00      AB   N  
ATOM   3259  CA  GLN b  38     276.175 157.793 237.358  1.00  0.00      AB   C  
ATOM   3260  C   GLN b  38     276.251 158.573 238.677  1.00  0.00      AB   C  
ATOM   3261  O   GLN b  38     275.950 159.761 238.708  1.00  0.00      AB   O  
ATOM   3262  CB  GLN b  38     274.882 156.965 237.264  1.00  0.00      AB   C  
ATOM   3263  N   ALA b  39     276.716 157.954 239.763  1.00  0.00      AB   N  
ATOM   3264  CA  ALA b  39     276.988 158.663 241.012  1.00  0.00      AB   C  
ATOM   3265  C   ALA b  39     278.084 159.735 240.836  1.00  0.00      AB   C  
ATOM   3266  O   ALA b  39     277.954 160.843 241.354  1.00  0.00      AB   O  
ATOM   3267  CB  ALA b  39     277.345 157.633 242.087  1.00  0.00      AB   C  
ATOM   3268  N   ALA b  40     279.124 159.460 240.042  1.00  0.00      AB   N  
ATOM   3269  CA  ALA b  40     280.101 160.482 239.662  1.00  0.00      AB   C  
ATOM   3270  C   ALA b  40     279.452 161.627 238.860  1.00  0.00      AB   C  
ATOM   3271  O   ALA b  40     279.716 162.798 239.128  1.00  0.00      AB   O  
ATOM   3272  CB  ALA b  40     281.259 159.815 238.914  1.00  0.00      AB   C  
ATOM   3273  N   ALA b  41     278.538 161.324 237.938  1.00  0.00      AB   N  
ATOM   3274  CA  ALA b  41     277.764 162.355 237.252  1.00  0.00      AB   C  
ATOM   3275  C   ALA b  41     276.874 163.157 238.222  1.00  0.00      AB   C  
ATOM   3276  O   ALA b  41     276.806 164.377 238.113  1.00  0.00      AB   O  
ATOM   3277  CB  ALA b  41     276.957 161.717 236.116  1.00  0.00      AB   C  
ATOM   3278  N   GLN b  42     276.256 162.517 239.218  1.00  0.00      AB   N  
ATOM   3279  CA  GLN b  42     275.478 163.200 240.259  1.00  0.00      AB   C  
ATOM   3280  C   GLN b  42     276.347 164.102 241.154  1.00  0.00      AB   C  
ATOM   3281  O   GLN b  42     275.906 165.176 241.550  1.00  0.00      AB   O  
ATOM   3282  CB  GLN b  42     274.712 162.172 241.100  1.00  0.00      AB   C  
ATOM   3283  N   LEU b  43     277.602 163.732 241.423  1.00  0.00      AB   N  
ATOM   3284  CA  LEU b  43     278.574 164.633 242.055  1.00  0.00      AB   C  
ATOM   3285  C   LEU b  43     278.879 165.841 241.149  1.00  0.00      AB   C  
ATOM   3286  O   LEU b  43     278.937 166.971 241.630  1.00  0.00      AB   O  
ATOM   3287  CB  LEU b  43     279.837 163.833 242.432  1.00  0.00      AB   C  
ATOM   3288  N   GLY b  44     278.976 165.638 239.834  1.00  0.00      AB   N  
ATOM   3289  CA  GLY b  44     279.051 166.727 238.853  1.00  0.00      AB   C  
ATOM   3290  C   GLY b  44     277.815 167.640 238.859  1.00  0.00      AB   C  
ATOM   3291  O   GLY b  44     277.952 168.861 238.862  1.00  0.00      AB   O  
ATOM   3292  N   GLU b  45     276.607 167.079 238.939  1.00  0.00      AB   N  
ATOM   3293  CA  GLU b  45     275.358 167.849 239.101  1.00  0.00      AB   C  
ATOM   3294  C   GLU b  45     275.322 168.634 240.424  1.00  0.00      AB   C  
ATOM   3295  O   GLU b  45     274.837 169.764 240.459  1.00  0.00      AB   O  
ATOM   3296  CB  GLU b  45     274.129 166.930 239.020  1.00  0.00      AB   C  
ATOM   3297  N   ALA b  46     275.895 168.084 241.498  1.00  0.00      AB   N  
ATOM   3298  CA  ALA b  46     276.127 168.787 242.762  1.00  0.00      AB   C  
ATOM   3299  C   ALA b  46     277.241 169.862 242.683  1.00  0.00      AB   C  
ATOM   3300  O   ALA b  46     277.530 170.532 243.677  1.00  0.00      AB   O  
ATOM   3301  CB  ALA b  46     276.411 167.746 243.855  1.00  0.00      AB   C  
ATOM   3302  N   GLY b  47     277.873 170.045 241.521  1.00  0.00      AB   N  
ATOM   3303  CA  GLY b  47     278.870 171.088 241.255  1.00  0.00      AB   C  
ATOM   3304  C   GLY b  47     280.311 170.697 241.580  1.00  0.00      AB   C  
ATOM   3305  O   GLY b  47     281.200 171.542 241.486  1.00  0.00      AB   O  
ATOM   3306  N   ILE b  48     280.572 169.443 241.952  1.00  0.00      AB   N  
ATOM   3307  CA  ILE b  48     281.933 168.946 242.185  1.00  0.00      AB   C  
ATOM   3308  C   ILE b  48     282.699 168.947 240.851  1.00  0.00      AB   C  
ATOM   3309  O   ILE b  48     282.171 168.502 239.833  1.00  0.00      AB   O  
ATOM   3310  CB  ILE b  48     281.897 167.550 242.846  1.00  0.00      AB   C  
ATOM   3311  N   SER b  49     283.920 169.488 240.819  1.00  0.00      AB   N  
ATOM   3312  CA  SER b  49     284.667 169.665 239.565  1.00  0.00      AB   C  
ATOM   3313  C   SER b  49     285.140 168.338 238.958  1.00  0.00      AB   C  
ATOM   3314  O   SER b  49     285.324 167.340 239.651  1.00  0.00      AB   O  
ATOM   3315  CB  SER b  49     285.858 170.604 239.774  1.00  0.00      AB   C  
ATOM   3316  N   SER b  50     285.404 168.333 237.649  1.00  0.00      AB   N  
ATOM   3317  CA  SER b  50     285.958 167.171 236.940  1.00  0.00      AB   C  
ATOM   3318  C   SER b  50     287.277 166.693 237.561  1.00  0.00      AB   C  
ATOM   3319  O   SER b  50     287.483 165.495 237.736  1.00  0.00      AB   O  
ATOM   3320  CB  SER b  50     286.161 167.535 235.464  1.00  0.00      AB   C  
ATOM   3321  N   GLU b  51     288.133 167.621 237.977  1.00  0.00      AB   N  
ATOM   3322  CA  GLU b  51     289.367 167.323 238.698  1.00  0.00      AB   C  
ATOM   3323  C   GLU b  51     289.086 166.577 240.011  1.00  0.00      AB   C  
ATOM   3324  O   GLU b  51     289.625 165.497 240.237  1.00  0.00      AB   O  
ATOM   3325  CB  GLU b  51     290.123 168.644 238.906  1.00  0.00      AB   C  
ATOM   3326  N   GLU b  52     288.183 167.091 240.847  1.00  0.00      AB   N  
ATOM   3327  CA  GLU b  52     287.800 166.411 242.087  1.00  0.00      AB   C  
ATOM   3328  C   GLU b  52     287.177 165.041 241.819  1.00  0.00      AB   C  
ATOM   3329  O   GLU b  52     287.460 164.087 242.539  1.00  0.00      AB   O  
ATOM   3330  CB  GLU b  52     286.790 167.255 242.873  1.00  0.00      AB   C  
ATOM   3331  N   ILE b  53     286.349 164.913 240.782  1.00  0.00      AB   N  
ATOM   3332  CA  ILE b  53     285.743 163.629 240.444  1.00  0.00      AB   C  
ATOM   3333  C   ILE b  53     286.837 162.611 240.118  1.00  0.00      AB   C  
ATOM   3334  O   ILE b  53     286.744 161.483 240.589  1.00  0.00      AB   O  
ATOM   3335  CB  ILE b  53     284.690 163.773 239.325  1.00  0.00      AB   C  
ATOM   3336  N   LEU b  54     287.902 162.984 239.404  1.00  0.00      AB   N  
ATOM   3337  CA  LEU b  54     289.020 162.067 239.162  1.00  0.00      AB   C  
ATOM   3338  C   LEU b  54     289.667 161.597 240.473  1.00  0.00      AB   C  
ATOM   3339  O   LEU b  54     290.012 160.425 240.604  1.00  0.00      AB   O  
ATOM   3340  CB  LEU b  54     290.059 162.725 238.240  1.00  0.00      AB   C  
ATOM   3341  N   GLU b  55     289.778 162.466 241.473  1.00  0.00      AB   N  
ATOM   3342  CA  GLU b  55     290.253 162.046 242.787  1.00  0.00      AB   C  
ATOM   3343  C   GLU b  55     289.236 161.151 243.508  1.00  0.00      AB   C  
ATOM   3344  O   GLU b  55     289.620 160.134 244.081  1.00  0.00      AB   O  
ATOM   3345  CB  GLU b  55     290.619 163.269 243.644  1.00  0.00      AB   C  
ATOM   3346  N   LEU b  56     287.940 161.466 243.444  1.00  0.00      AB   N  
ATOM   3347  CA  LEU b  56     286.881 160.657 244.047  1.00  0.00      AB   C  
ATOM   3348  C   LEU b  56     286.848 159.248 243.452  1.00  0.00      AB   C  
ATOM   3349  O   LEU b  56     286.845 158.262 244.186  1.00  0.00      AB   O  
ATOM   3350  CB  LEU b  56     285.534 161.383 243.889  1.00  0.00      AB   C  
ATOM   3351  N   LEU b  57     286.912 159.151 242.126  1.00  0.00      AB   N  
ATOM   3352  CA  LEU b  57     287.020 157.886 241.406  1.00  0.00      AB   C  
ATOM   3353  C   LEU b  57     288.268 157.117 241.863  1.00  0.00      AB   C  
ATOM   3354  O   LEU b  57     288.156 155.959 242.271  1.00  0.00      AB   O  
ATOM   3355  CB  LEU b  57     287.058 158.152 239.885  1.00  0.00      AB   C  
ATOM   3356  N   ARG b  58     289.443 157.765 241.855  1.00  0.00      AB   N  
ATOM   3357  CA  ARG b  58     290.710 157.137 242.259  1.00  0.00      AB   C  
ATOM   3358  C   ARG b  58     290.605 156.582 243.675  1.00  0.00      AB   C  
ATOM   3359  O   ARG b  58     290.902 155.415 243.907  1.00  0.00      AB   O  
ATOM   3360  CB  ARG b  58     291.850 158.161 242.150  1.00  0.00      AB   C  
ATOM   3361  N   ALA b  59     290.180 157.412 244.617  1.00  0.00      AB   N  
ATOM   3362  CA  ALA b  59     290.125 157.041 246.020  1.00  0.00      AB   C  
ATOM   3363  C   ALA b  59     289.146 155.890 246.265  1.00  0.00      AB   C  
ATOM   3364  O   ALA b  59     289.471 154.968 247.006  1.00  0.00      AB   O  
ATOM   3365  CB  ALA b  59     289.741 158.278 246.830  1.00  0.00      AB   C  
ATOM   3366  N   ALA b  60     287.979 155.899 245.615  1.00  0.00      AB   N  
ATOM   3367  CA  ALA b  60     287.009 154.829 245.783  1.00  0.00      AB   C  
ATOM   3368  C   ALA b  60     287.608 153.467 245.421  1.00  0.00      AB   C  
ATOM   3369  O   ALA b  60     287.441 152.506 246.168  1.00  0.00      AB   O  
ATOM   3370  CB  ALA b  60     285.773 155.152 244.942  1.00  0.00      AB   C  
ATOM   3371  N   HIS b  61     288.375 153.399 244.330  1.00  0.00      AB   N  
ATOM   3372  CA  HIS b  61     289.096 152.187 243.940  1.00  0.00      AB   C  
ATOM   3373  C   HIS b  61     290.286 151.881 244.852  1.00  0.00      AB   C  
ATOM   3374  O   HIS b  61     290.451 150.740 245.269  1.00  0.00      AB   O  
ATOM   3375  CB  HIS b  61     289.554 152.323 242.488  1.00  0.00      AB   C  
ATOM   3376  N   GLU b  62     291.107 152.873 245.202  1.00  0.00      AB   N  
ATOM   3377  CA  GLU b  62     292.258 152.652 246.084  1.00  0.00      AB   C  
ATOM   3378  C   GLU b  62     291.849 152.139 247.474  1.00  0.00      AB   C  
ATOM   3379  O   GLU b  62     292.542 151.296 248.045  1.00  0.00      AB   O  
ATOM   3380  CB  GLU b  62     293.100 153.928 246.216  1.00  0.00      AB   C  
ATOM   3381  N   LEU b  63     290.709 152.588 248.000  1.00  0.00      AB   N  
ATOM   3382  CA  LEU b  63     290.106 152.041 249.219  1.00  0.00      AB   C  
ATOM   3383  C   LEU b  63     289.429 150.688 248.961  1.00  0.00      AB   C  
ATOM   3384  O   LEU b  63     289.491 149.785 249.795  1.00  0.00      AB   O  
ATOM   3385  CB  LEU b  63     289.070 153.043 249.763  1.00  0.00      AB   C  
ATOM   3386  N   GLY b  64     288.765 150.545 247.818  1.00  0.00      AB   N  
ATOM   3387  CA  GLY b  64     287.863 149.432 247.543  1.00  0.00      AB   C  
ATOM   3388  C   GLY b  64     286.460 149.669 248.099  1.00  0.00      AB   C  
ATOM   3389  O   GLY b  64     285.848 148.753 248.646  1.00  0.00      AB   O  
ATOM   3390  N   LEU b  65     285.949 150.898 247.986  1.00  0.00      AB   N  
ATOM   3391  CA  LEU b  65     284.543 151.197 248.248  1.00  0.00      AB   C  
ATOM   3392  C   LEU b  65     283.638 150.396 247.308  1.00  0.00      AB   C  
ATOM   3393  O   LEU b  65     283.966 150.200 246.138  1.00  0.00      AB   O  
ATOM   3394  CB  LEU b  65     284.270 152.698 248.051  1.00  0.00      AB   C  
ATOM   3395  N   ASP b  66     282.482 149.959 247.797  1.00  0.00      AB   N  
ATOM   3396  CA  ASP b  66     281.450 149.377 246.940  1.00  0.00      AB   C  
ATOM   3397  C   ASP b  66     280.590 150.476 246.274  1.00  0.00      AB   C  
ATOM   3398  O   ASP b  66     280.618 151.641 246.687  1.00  0.00      AB   O  
ATOM   3399  CB  ASP b  66     280.649 148.314 247.716  1.00  0.00      AB   C  
ATOM   3400  N   PRO b  67     279.839 150.155 245.205  1.00  0.00      AB   N  
ATOM   3401  CA  PRO b  67     279.001 151.137 244.522  1.00  0.00      AB   C  
ATOM   3402  C   PRO b  67     277.987 151.829 245.439  1.00  0.00      AB   C  
ATOM   3403  O   PRO b  67     277.677 152.997 245.227  1.00  0.00      AB   O  
ATOM   3404  CB  PRO b  67     278.300 150.366 243.401  1.00  0.00      AB   C  
ATOM   3405  N   ASP b  68     277.490 151.156 246.476  1.00  0.00      AB   N  
ATOM   3406  CA  ASP b  68     276.564 151.770 247.429  1.00  0.00      AB   C  
ATOM   3407  C   ASP b  68     277.258 152.859 248.255  1.00  0.00      AB   C  
ATOM   3408  O   ASP b  68     276.693 153.933 248.447  1.00  0.00      AB   O  
ATOM   3409  CB  ASP b  68     275.925 150.713 248.345  1.00  0.00      AB   C  
ATOM   3410  N   ALA b  69     278.501 152.649 248.690  1.00  0.00      AB   N  
ATOM   3411  CA  ALA b  69     279.287 153.711 249.308  1.00  0.00      AB   C  
ATOM   3412  C   ALA b  69     279.532 154.866 248.325  1.00  0.00      AB   C  
ATOM   3413  O   ALA b  69     279.407 156.033 248.693  1.00  0.00      AB   O  
ATOM   3414  CB  ALA b  69     280.592 153.110 249.840  1.00  0.00      AB   C  
ATOM   3415  N   ILE b  70     279.805 154.570 247.052  1.00  0.00      AB   N  
ATOM   3416  CA  ILE b  70     279.920 155.611 246.026  1.00  0.00      AB   C  
ATOM   3417  C   ILE b  70     278.575 156.349 245.843  1.00  0.00      AB   C  
ATOM   3418  O   ILE b  70     278.550 157.568 245.695  1.00  0.00      AB   O  
ATOM   3419  CB  ILE b  70     280.482 155.026 244.708  1.00  0.00      AB   C  
ATOM   3420  N   ALA b  71     277.439 155.661 245.926  1.00  0.00      AB   N  
ATOM   3421  CA  ALA b  71     276.125 156.294 245.887  1.00  0.00      AB   C  
ATOM   3422  C   ALA b  71     275.891 157.186 247.118  1.00  0.00      AB   C  
ATOM   3423  O   ALA b  71     275.405 158.308 246.985  1.00  0.00      AB   O  
ATOM   3424  CB  ALA b  71     275.048 155.216 245.755  1.00  0.00      AB   C  
ATOM   3425  N   ALA b  72     276.311 156.746 248.304  1.00  0.00      AB   N  
ATOM   3426  CA  ALA b  72     276.293 157.588 249.497  1.00  0.00      AB   C  
ATOM   3427  C   ALA b  72     277.190 158.825 249.333  1.00  0.00      AB   C  
ATOM   3428  O   ALA b  72     276.846 159.898 249.825  1.00  0.00      AB   O  
ATOM   3429  CB  ALA b  72     276.706 156.752 250.709  1.00  0.00      AB   C  
ATOM   3430  N   ALA b  73     278.295 158.721 248.588  1.00  0.00      AB   N  
ATOM   3431  CA  ALA b  73     279.113 159.879 248.236  1.00  0.00      AB   C  
ATOM   3432  C   ALA b  73     278.283 160.920 247.467  1.00  0.00      AB   C  
ATOM   3433  O   ALA b  73     278.287 162.102 247.805  1.00  0.00      AB   O  
ATOM   3434  CB  ALA b  73     280.344 159.437 247.428  1.00  0.00      AB   C  
ATOM   3435  N   ALA b  74     277.511 160.483 246.469  1.00  0.00      AB   N  
ATOM   3436  CA  ALA b  74     276.619 161.369 245.734  1.00  0.00      AB   C  
ATOM   3437  C   ALA b  74     275.516 161.970 246.622  1.00  0.00      AB   C  
ATOM   3438  O   ALA b  74     275.194 163.142 246.457  1.00  0.00      AB   O  
ATOM   3439  CB  ALA b  74     276.046 160.625 244.524  1.00  0.00      AB   C  
ATOM   3440  N   ASP b  75     274.979 161.242 247.605  1.00  0.00      AB   N  
ATOM   3441  CA  ASP b  75     274.012 161.807 248.562  1.00  0.00      AB   C  
ATOM   3442  C   ASP b  75     274.635 162.808 249.547  1.00  0.00      AB   C  
ATOM   3443  O   ASP b  75     274.021 163.828 249.855  1.00  0.00      AB   O  
ATOM   3444  CB  ASP b  75     273.269 160.694 249.308  1.00  0.00      AB   C  
ATOM   3445  N   LEU b  76     275.881 162.609 249.978  1.00  0.00      AB   N  
ATOM   3446  CA  LEU b  76     276.641 163.663 250.657  1.00  0.00      AB   C  
ATOM   3447  C   LEU b  76     276.858 164.874 249.724  1.00  0.00      AB   C  
ATOM   3448  O   LEU b  76     276.826 166.021 250.170  1.00  0.00      AB   O  
ATOM   3449  CB  LEU b  76     277.983 163.090 251.139  1.00  0.00      AB   C  
ATOM   3450  N   GLY b  77     276.993 164.638 248.417  1.00  0.00      AB   N  
ATOM   3451  CA  GLY b  77     276.955 165.676 247.390  1.00  0.00      AB   C  
ATOM   3452  C   GLY b  77     275.610 166.413 247.334  1.00  0.00      AB   C  
ATOM   3453  O   GLY b  77     275.588 167.642 247.325  1.00  0.00      AB   O  
ATOM   3454  N   GLN b  78     274.480 165.699 247.385  1.00  0.00      AB   N  
ATOM   3455  CA  GLN b  78     273.149 166.317 247.485  1.00  0.00      AB   C  
ATOM   3456  C   GLN b  78     273.002 167.139 248.776  1.00  0.00      AB   C  
ATOM   3457  O   GLN b  78     272.389 168.207 248.769  1.00  0.00      AB   O  
ATOM   3458  CB  GLN b  78     272.029 165.261 247.416  1.00  0.00      AB   C  
ATOM   3459  N   ALA b  79     273.615 166.683 249.869  1.00  0.00      AB   N  
ATOM   3460  CA  ALA b  79     273.724 167.429 251.120  1.00  0.00      AB   C  
ATOM   3461  C   ALA b  79     274.694 168.638 251.055  1.00  0.00      AB   C  
ATOM   3462  O   ALA b  79     274.783 169.406 252.013  1.00  0.00      AB   O  
ATOM   3463  CB  ALA b  79     274.107 166.444 252.230  1.00  0.00      AB   C  
ATOM   3464  N   GLY b  80     275.425 168.831 249.950  1.00  0.00      AB   N  
ATOM   3465  CA  GLY b  80     276.353 169.947 249.751  1.00  0.00      AB   C  
ATOM   3466  C   GLY b  80     277.688 169.822 250.496  1.00  0.00      AB   C  
ATOM   3467  O   GLY b  80     278.375 170.826 250.688  1.00  0.00      AB   O  
ATOM   3468  N   ILE b  81     278.059 168.620 250.945  1.00  0.00      AB   N  
ATOM   3469  CA  ILE b  81     279.316 168.355 251.668  1.00  0.00      AB   C  
ATOM   3470  C   ILE b  81     280.531 168.498 250.727  1.00  0.00      AB   C  
ATOM   3471  O   ILE b  81     280.432 168.226 249.529  1.00  0.00      AB   O  
ATOM   3472  CB  ILE b  81     279.243 166.968 252.357  1.00  0.00      AB   C  
ATOM   3473  N   SER b  82     281.683 168.941 251.244  1.00  0.00      AB   N  
ATOM   3474  CA  SER b  82     282.903 169.108 250.435  1.00  0.00      AB   C  
ATOM   3475  C   SER b  82     283.447 167.772 249.920  1.00  0.00      AB   C  
ATOM   3476  O   SER b  82     283.269 166.738 250.557  1.00  0.00      AB   O  
ATOM   3477  CB  SER b  82     283.978 169.887 251.203  1.00  0.00      AB   C  
ATOM   3478  N   SER b  83     284.151 167.776 248.784  1.00  0.00      AB   N  
ATOM   3479  CA  SER b  83     284.722 166.537 248.232  1.00  0.00      AB   C  
ATOM   3480  C   SER b  83     285.728 165.910 249.199  1.00  0.00      AB   C  
ATOM   3481  O   SER b  83     285.760 164.695 249.368  1.00  0.00      AB   O  
ATOM   3482  CB  SER b  83     285.373 166.792 246.867  1.00  0.00      AB   C  
ATOM   3483  N   GLU b  84     286.502 166.726 249.899  1.00  0.00      AB   N  
ATOM   3484  CA  GLU b  84     287.399 166.253 250.936  1.00  0.00      AB   C  
ATOM   3485  C   GLU b  84     286.590 165.608 252.058  1.00  0.00      AB   C  
ATOM   3486  O   GLU b  84     286.834 164.472 252.437  1.00  0.00      AB   O  
ATOM   3487  CB  GLU b  84     288.241 167.407 251.507  1.00  0.00      AB   C  
ATOM   3488  N   GLU b  85     285.585 166.300 252.592  1.00  0.00      AB   N  
ATOM   3489  CA  GLU b  85     284.808 165.750 253.696  1.00  0.00      AB   C  
ATOM   3490  C   GLU b  85     284.061 164.478 253.284  1.00  0.00      AB   C  
ATOM   3491  O   GLU b  85     284.014 163.528 254.060  1.00  0.00      AB   O  
ATOM   3492  CB  GLU b  85     283.872 166.823 254.268  1.00  0.00      AB   C  
ATOM   3493  N   ILE b  86     283.569 164.406 252.050  1.00  0.00      AB   N  
ATOM   3494  CA  ILE b  86     283.038 163.173 251.475  1.00  0.00      AB   C  
ATOM   3495  C   ILE b  86     284.087 162.068 251.581  1.00  0.00      AB   C  
ATOM   3496  O   ILE b  86     283.833 161.024 252.186  1.00  0.00      AB   O  
ATOM   3497  CB  ILE b  86     282.593 163.414 250.012  1.00  0.00      AB   C  
ATOM   3498  N   LEU b  87     285.268 162.300 251.014  1.00  0.00      AB   N  
ATOM   3499  CA  LEU b  87     286.332 161.308 250.988  1.00  0.00      AB   C  
ATOM   3500  C   LEU b  87     286.709 160.873 252.394  1.00  0.00      AB   C  
ATOM   3501  O   LEU b  87     286.841 159.684 252.669  1.00  0.00      AB   O  
ATOM   3502  CB  LEU b  87     287.553 161.896 250.265  1.00  0.00      AB   C  
ATOM   3503  N   GLU b  88     286.825 161.830 253.296  1.00  0.00      AB   N  
ATOM   3504  CA  GLU b  88     287.264 161.566 254.645  1.00  0.00      AB   C  
ATOM   3505  C   GLU b  88     286.228 160.706 255.363  1.00  0.00      AB   C  
ATOM   3506  O   GLU b  88     286.579 159.688 255.956  1.00  0.00      AB   O  
ATOM   3507  CB  GLU b  88     287.490 162.894 255.385  1.00  0.00      AB   C  
ATOM   3508  N   LEU b  89     284.946 161.061 255.269  1.00  0.00      AB   N  
ATOM   3509  CA  LEU b  89     283.881 160.296 255.896  1.00  0.00      AB   C  
ATOM   3510  C   LEU b  89     283.865 158.860 255.376  1.00  0.00      AB   C  
ATOM   3511  O   LEU b  89     283.789 157.917 256.161  1.00  0.00      AB   O  
ATOM   3512  CB  LEU b  89     282.537 160.995 255.638  1.00  0.00      AB   C  
ATOM   3513  N   LEU b  90     284.001 158.676 254.065  1.00  0.00      AB   N  
ATOM   3514  CA  LEU b  90     284.054 157.340 253.482  1.00  0.00      AB   C  
ATOM   3515  C   LEU b  90     285.296 156.587 253.971  1.00  0.00      AB   C  
ATOM   3516  O   LEU b  90     285.186 155.458 254.445  1.00  0.00      AB   O  
ATOM   3517  CB  LEU b  90     284.013 157.447 251.948  1.00  0.00      AB   C  
ATOM   3518  N   ARG b  91     286.473 157.216 253.925  1.00  0.00      AB   N  
ATOM   3519  CA  ARG b  91     287.738 156.595 254.340  1.00  0.00      AB   C  
ATOM   3520  C   ARG b  91     287.687 156.170 255.795  1.00  0.00      AB   C  
ATOM   3521  O   ARG b  91     288.182 155.100 256.144  1.00  0.00      AB   O  
ATOM   3522  CB  ARG b  91     288.878 157.582 254.050  1.00  0.00      AB   C  
ATOM   3523  N   ALA b  92     287.078 156.979 256.650  1.00  0.00      AB   N  
ATOM   3524  CA  ALA b  92     286.840 156.604 258.029  1.00  0.00      AB   C  
ATOM   3525  C   ALA b  92     285.899 155.402 258.106  1.00  0.00      AB   C  
ATOM   3526  O   ALA b  92     286.270 154.373 258.659  1.00  0.00      AB   O  
ATOM   3527  CB  ALA b  92     286.275 157.809 258.778  1.00  0.00      AB   C  
ATOM   3528  N   ALA b  93     284.706 155.513 257.525  1.00  0.00      AB   N  
ATOM   3529  CA  ALA b  93     283.673 154.496 257.656  1.00  0.00      AB   C  
ATOM   3530  C   ALA b  93     284.146 153.123 257.171  1.00  0.00      AB   C  
ATOM   3531  O   ALA b  93     283.908 152.106 257.825  1.00  0.00      AB   O  
ATOM   3532  CB  ALA b  93     282.444 154.969 256.876  1.00  0.00      AB   C  
ATOM   3533  N   HIS b  94     284.875 153.109 256.058  1.00  0.00      AB   N  
ATOM   3534  CA  HIS b  94     285.426 151.902 255.456  1.00  0.00      AB   C  
ATOM   3535  C   HIS b  94     286.426 151.212 256.387  1.00  0.00      AB   C  
ATOM   3536  O   HIS b  94     286.333 150.009 256.617  1.00  0.00      AB   O  
ATOM   3537  CB  HIS b  94     286.063 152.292 254.115  1.00  0.00      AB   C  
ATOM   3538  N   GLU b  95     287.345 151.965 256.990  1.00  0.00      AB   N  
ATOM   3539  CA  GLU b  95     288.334 151.400 257.913  1.00  0.00      AB   C  
ATOM   3540  C   GLU b  95     287.740 151.072 259.290  1.00  0.00      AB   C  
ATOM   3541  O   GLU b  95     288.151 150.102 259.924  1.00  0.00      AB   O  
ATOM   3542  CB  GLU b  95     289.517 152.363 258.026  1.00  0.00      AB   C  
ATOM   3543  N   LEU b  96     286.712 151.796 259.734  1.00  0.00      AB   N  
ATOM   3544  CA  LEU b  96     285.895 151.387 260.878  1.00  0.00      AB   C  
ATOM   3545  C   LEU b  96     285.135 150.077 260.601  1.00  0.00      AB   C  
ATOM   3546  O   LEU b  96     284.681 149.425 261.536  1.00  0.00      AB   O  
ATOM   3547  CB  LEU b  96     284.910 152.514 261.234  1.00  0.00      AB   C  
ATOM   3548  N   GLY b  97     285.001 149.668 259.337  1.00  0.00      AB   N  
ATOM   3549  CA  GLY b  97     284.256 148.477 258.940  1.00  0.00      AB   C  
ATOM   3550  C   GLY b  97     282.740 148.683 258.914  1.00  0.00      AB   C  
ATOM   3551  O   GLY b  97     281.993 147.709 258.997  1.00  0.00      AB   O  
ATOM   3552  N   LEU b  98     282.272 149.933 258.834  1.00  0.00      AB   N  
ATOM   3553  CA  LEU b  98     280.846 150.252 258.771  1.00  0.00      AB   C  
ATOM   3554  C   LEU b  98     280.197 149.704 257.496  1.00  0.00      AB   C  
ATOM   3555  O   LEU b  98     280.805 149.677 256.427  1.00  0.00      AB   O  
ATOM   3556  CB  LEU b  98     280.632 151.769 258.873  1.00  0.00      AB   C  
ATOM   3557  N   ASP b  99     278.947 149.269 257.611  1.00  0.00      AB   N  
ATOM   3558  CA  ASP b  99     278.182 148.712 256.495  1.00  0.00      AB   C  
ATOM   3559  C   ASP b  99     277.503 149.813 255.646  1.00  0.00      AB   C  
ATOM   3560  O   ASP b  99     277.437 150.977 256.051  1.00  0.00      AB   O  
ATOM   3561  CB  ASP b  99     277.217 147.634 257.027  1.00  0.00      AB   C  
ATOM   3562  N   PRO b 100     277.016 149.490 254.435  1.00  0.00      AB   N  
ATOM   3563  CA  PRO b 100     276.355 150.460 253.569  1.00  0.00      AB   C  
ATOM   3564  C   PRO b 100     275.160 151.166 254.216  1.00  0.00      AB   C  
ATOM   3565  O   PRO b 100     274.931 152.336 253.933  1.00  0.00      AB   O  
ATOM   3566  CB  PRO b 100     275.930 149.678 252.325  1.00  0.00      AB   C  
ATOM   3567  N   ASP b 101     274.418 150.508 255.107  1.00  0.00      AB   N  
ATOM   3568  CA  ASP b 101     273.338 151.166 255.851  1.00  0.00      AB   C  
ATOM   3569  C   ASP b 101     273.890 152.245 256.791  1.00  0.00      AB   C  
ATOM   3570  O   ASP b 101     273.413 153.378 256.764  1.00  0.00      AB   O  
ATOM   3571  CB  ASP b 101     272.496 150.144 256.634  1.00  0.00      AB   C  
ATOM   3572  N   ALA b 102     274.922 151.946 257.582  1.00  0.00      AB   N  
ATOM   3573  CA  ALA b 102     275.585 152.937 258.420  1.00  0.00      AB   C  
ATOM   3574  C   ALA b 102     276.211 154.059 257.579  1.00  0.00      AB   C  
ATOM   3575  O   ALA b 102     276.110 155.231 257.929  1.00  0.00      AB   O  
ATOM   3576  CB  ALA b 102     276.638 152.227 259.275  1.00  0.00      AB   C  
ATOM   3577  N   ILE b 103     276.806 153.740 256.434  1.00  0.00      AB   N  
ATOM   3578  CA  ILE b 103     277.334 154.749 255.512  1.00  0.00      AB   C  
ATOM   3579  C   ILE b 103     276.197 155.617 254.943  1.00  0.00      AB   C  
ATOM   3580  O   ILE b 103     276.319 156.839 254.887  1.00  0.00      AB   O  
ATOM   3581  CB  ILE b 103     278.190 154.054 254.434  1.00  0.00      AB   C  
ATOM   3582  N   GLN b 104     275.046 155.042 254.593  1.00  0.00      AB   N  
ATOM   3583  CA  GLN b 104     273.893 155.832 254.172  1.00  0.00      AB   C  
ATOM   3584  C   GLN b 104     273.362 156.692 255.325  1.00  0.00      AB   C  
ATOM   3585  O   GLN b 104     273.020 157.855 255.133  1.00  0.00      AB   O  
ATOM   3586  CB  GLN b 104     272.812 154.910 253.586  1.00  0.00      AB   C  
ATOM   3587  N   ALA b 105     273.365 156.179 256.553  1.00  0.00      AB   N  
ATOM   3588  CA  ALA b 105     273.037 156.986 257.720  1.00  0.00      AB   C  
ATOM   3589  C   ALA b 105     274.064 158.114 257.939  1.00  0.00      AB   C  
ATOM   3590  O   ALA b 105     273.691 159.211 258.342  1.00  0.00      AB   O  
ATOM   3591  CB  ALA b 105     272.890 156.067 258.935  1.00  0.00      AB   C  
ATOM   3592  N   ALA b 106     275.342 157.916 257.602  1.00  0.00      AB   N  
ATOM   3593  CA  ALA b 106     276.322 158.997 257.598  1.00  0.00      AB   C  
ATOM   3594  C   ALA b 106     275.972 160.060 256.543  1.00  0.00      AB   C  
ATOM   3595  O   ALA b 106     276.064 161.254 256.824  1.00  0.00      AB   O  
ATOM   3596  CB  ALA b 106     277.735 158.424 257.414  1.00  0.00      AB   C  
ATOM   3597  N   ALA b 107     275.472 159.658 255.371  1.00  0.00      AB   N  
ATOM   3598  CA  ALA b 107     274.924 160.604 254.402  1.00  0.00      AB   C  
ATOM   3599  C   ALA b 107     273.708 161.360 254.965  1.00  0.00      AB   C  
ATOM   3600  O   ALA b 107     273.614 162.575 254.807  1.00  0.00      AB   O  
ATOM   3601  CB  ALA b 107     274.626 159.888 253.080  1.00  0.00      AB   C  
ATOM   3602  N   ALA b 108     272.830 160.687 255.712  1.00  0.00      AB   N  
ATOM   3603  CA  ALA b 108     271.726 161.338 256.410  1.00  0.00      AB   C  
ATOM   3604  C   ALA b 108     272.205 162.323 257.499  1.00  0.00      AB   C  
ATOM   3605  O   ALA b 108     271.645 163.406 257.630  1.00  0.00      AB   O  
ATOM   3606  CB  ALA b 108     270.795 160.265 256.984  1.00  0.00      AB   C  
ATOM   3607  N   LEU b 109     273.271 162.015 258.248  1.00  0.00      AB   N  
ATOM   3608  CA  LEU b 109     273.882 162.969 259.186  1.00  0.00      AB   C  
ATOM   3609  C   LEU b 109     274.441 164.202 258.456  1.00  0.00      AB   C  
ATOM   3610  O   LEU b 109     274.374 165.316 258.973  1.00  0.00      AB   O  
ATOM   3611  CB  LEU b 109     274.986 162.276 260.005  1.00  0.00      AB   C  
ATOM   3612  N   GLY b 110     274.923 164.011 257.227  1.00  0.00      AB   N  
ATOM   3613  CA  GLY b 110     275.282 165.097 256.321  1.00  0.00      AB   C  
ATOM   3614  C   GLY b 110     274.074 165.941 255.909  1.00  0.00      AB   C  
ATOM   3615  O   GLY b 110     274.134 167.165 256.001  1.00  0.00      AB   O  
ATOM   3616  N   GLU b 111     272.949 165.326 255.535  1.00  0.00      AB   N  
ATOM   3617  CA  GLU b 111     271.692 166.052 255.267  1.00  0.00      AB   C  
ATOM   3618  C   GLU b 111     271.162 166.806 256.501  1.00  0.00      AB   C  
ATOM   3619  O   GLU b 111     270.604 167.897 256.372  1.00  0.00      AB   O  
ATOM   3620  CB  GLU b 111     270.600 165.094 254.761  1.00  0.00      AB   C  
ATOM   3621  N   ALA b 112     271.376 166.267 257.705  1.00  0.00      AB   N  
ATOM   3622  CA  ALA b 112     271.100 166.941 258.976  1.00  0.00      AB   C  
ATOM   3623  C   ALA b 112     272.105 168.071 259.303  1.00  0.00      AB   C  
ATOM   3624  O   ALA b 112     271.900 168.822 260.256  1.00  0.00      AB   O  
ATOM   3625  CB  ALA b 112     271.042 165.880 260.082  1.00  0.00      AB   C  
ATOM   3626  N   GLY b 113     273.189 168.211 258.531  1.00  0.00      AB   N  
ATOM   3627  CA  GLY b 113     274.171 169.288 258.657  1.00  0.00      AB   C  
ATOM   3628  C   GLY b 113     275.162 169.116 259.809  1.00  0.00      AB   C  
ATOM   3629  O   GLY b 113     275.794 170.089 260.216  1.00  0.00      AB   O  
ATOM   3630  N   ILE b 114     275.294 167.908 260.362  1.00  0.00      AB   N  
ATOM   3631  CA  ILE b 114     276.205 167.632 261.483  1.00  0.00      AB   C  
ATOM   3632  C   ILE b 114     277.664 167.852 261.049  1.00  0.00      AB   C  
ATOM   3633  O   ILE b 114     278.044 167.483 259.937  1.00  0.00      AB   O  
ATOM   3634  CB  ILE b 114     275.953 166.214 262.043  1.00  0.00      AB   C  
ATOM   3635  N   SER b 115     278.491 168.467 261.901  1.00  0.00      AB   N  
ATOM   3636  CA  SER b 115     279.899 168.727 261.566  1.00  0.00      AB   C  
ATOM   3637  C   SER b 115     280.666 167.415 261.378  1.00  0.00      AB   C  
ATOM   3638  O   SER b 115     280.418 166.434 262.079  1.00  0.00      AB   O  
ATOM   3639  CB  SER b 115     280.575 169.617 262.617  1.00  0.00      AB   C  
ATOM   3640  N   SER b 116     281.601 167.364 260.428  1.00  0.00      AB   N  
ATOM   3641  CA  SER b 116     282.264 166.103 260.069  1.00  0.00      AB   C  
ATOM   3642  C   SER b 116     283.018 165.487 261.247  1.00  0.00      AB   C  
ATOM   3643  O   SER b 116     282.930 164.282 261.460  1.00  0.00      AB   O  
ATOM   3644  CB  SER b 116     283.192 166.302 258.867  1.00  0.00      AB   C  
ATOM   3645  N   GLU b 117     283.677 166.295 262.079  1.00  0.00      AB   N  
ATOM   3646  CA  GLU b 117     284.313 165.807 263.305  1.00  0.00      AB   C  
ATOM   3647  C   GLU b 117     283.290 165.149 264.245  1.00  0.00      AB   C  
ATOM   3648  O   GLU b 117     283.545 164.067 264.769  1.00  0.00      AB   O  
ATOM   3649  CB  GLU b 117     285.071 166.959 263.991  1.00  0.00      AB   C  
ATOM   3650  N   GLU b 118     282.107 165.744 264.419  1.00  0.00      AB   N  
ATOM   3651  CA  GLU b 118     281.056 165.130 265.231  1.00  0.00      AB   C  
ATOM   3652  C   GLU b 118     280.533 163.841 264.601  1.00  0.00      AB   C  
ATOM   3653  O   GLU b 118     280.364 162.864 265.321  1.00  0.00      AB   O  
ATOM   3654  CB  GLU b 118     279.899 166.102 265.497  1.00  0.00      AB   C  
ATOM   3655  N   ILE b 119     280.335 163.782 263.280  1.00  0.00      AB   N  
ATOM   3656  CA  ILE b 119     279.953 162.526 262.623  1.00  0.00      AB   C  
ATOM   3657  C   ILE b 119     281.013 161.460 262.909  1.00  0.00      AB   C  
ATOM   3658  O   ILE b 119     280.678 160.369 263.362  1.00  0.00      AB   O  
ATOM   3659  CB  ILE b 119     279.737 162.702 261.101  1.00  0.00      AB   C  
ATOM   3660  N   LEU b 120     282.290 161.778 262.695  1.00  0.00      AB   N  
ATOM   3661  CA  LEU b 120     283.391 160.843 262.908  1.00  0.00      AB   C  
ATOM   3662  C   LEU b 120     283.412 160.339 264.354  1.00  0.00      AB   C  
ATOM   3663  O   LEU b 120     283.409 159.133 264.587  1.00  0.00      AB   O  
ATOM   3664  CB  LEU b 120     284.726 161.515 262.521  1.00  0.00      AB   C  
ATOM   3665  N   GLU b 121     283.391 161.235 265.336  1.00  0.00      AB   N  
ATOM   3666  CA  GLU b 121     283.445 160.824 266.737  1.00  0.00      AB   C  
ATOM   3667  C   GLU b 121     282.174 160.091 267.178  1.00  0.00      AB   C  
ATOM   3668  O   GLU b 121     282.285 159.096 267.894  1.00  0.00      AB   O  
ATOM   3669  CB  GLU b 121     283.768 162.021 267.644  1.00  0.00      AB   C  
ATOM   3670  N   LEU b 122     280.986 160.496 266.718  1.00  0.00      AB   N  
ATOM   3671  CA  LEU b 122     279.742 159.774 266.993  1.00  0.00      AB   C  
ATOM   3672  C   LEU b 122     279.795 158.365 266.403  1.00  0.00      AB   C  
ATOM   3673  O   LEU b 122     279.483 157.403 267.099  1.00  0.00      AB   O  
ATOM   3674  CB  LEU b 122     278.520 160.531 266.436  1.00  0.00      AB   C  
ATOM   3675  N   LEU b 123     280.228 158.214 265.153  1.00  0.00      AB   N  
ATOM   3676  CA  LEU b 123     280.368 156.891 264.552  1.00  0.00      AB   C  
ATOM   3677  C   LEU b 123     281.409 156.055 265.306  1.00  0.00      AB   C  
ATOM   3678  O   LEU b 123     281.151 154.894 265.616  1.00  0.00      AB   O  
ATOM   3679  CB  LEU b 123     280.712 157.024 263.059  1.00  0.00      AB   C  
ATOM   3680  N   ARG b 124     282.556 156.639 265.671  1.00  0.00      AB   N  
ATOM   3681  CA  ARG b 124     283.582 155.921 266.438  1.00  0.00      AB   C  
ATOM   3682  C   ARG b 124     283.039 155.470 267.792  1.00  0.00      AB   C  
ATOM   3683  O   ARG b 124     283.217 154.318 268.170  1.00  0.00      AB   O  
ATOM   3684  CB  ARG b 124     284.833 156.794 266.607  1.00  0.00      AB   C  
ATOM   3685  N   ALA b 125     282.317 156.340 268.492  1.00  0.00      AB   N  
ATOM   3686  CA  ALA b 125     281.664 155.986 269.739  1.00  0.00      AB   C  
ATOM   3687  C   ALA b 125     280.621 154.878 269.542  1.00  0.00      AB   C  
ATOM   3688  O   ALA b 125     280.604 153.922 270.307  1.00  0.00      AB   O  
ATOM   3689  CB  ALA b 125     281.038 157.244 270.339  1.00  0.00      AB   C  
ATOM   3690  N   ALA b 126     279.781 154.954 268.507  1.00  0.00      AB   N  
ATOM   3691  CA  ALA b 126     278.780 153.924 268.237  1.00  0.00      AB   C  
ATOM   3692  C   ALA b 126     279.425 152.561 267.929  1.00  0.00      AB   C  
ATOM   3693  O   ALA b 126     278.945 151.527 268.393  1.00  0.00      AB   O  
ATOM   3694  CB  ALA b 126     277.877 154.408 267.094  1.00  0.00      AB   C  
ATOM   3695  N   HIS b 127     280.548 152.569 267.207  1.00  0.00      AB   N  
ATOM   3696  CA  HIS b 127     281.381 151.392 266.959  1.00  0.00      AB   C  
ATOM   3697  C   HIS b 127     281.951 150.824 268.265  1.00  0.00      AB   C  
ATOM   3698  O   HIS b 127     281.800 149.637 268.544  1.00  0.00      AB   O  
ATOM   3699  CB  HIS b 127     282.483 151.784 265.962  1.00  0.00      AB   C  
ATOM   3700  N   GLU b 128     282.526 151.669 269.118  1.00  0.00      AB   N  
ATOM   3701  CA  GLU b 128     283.048 151.263 270.430  1.00  0.00      AB   C  
ATOM   3702  C   GLU b 128     281.958 150.759 271.392  1.00  0.00      AB   C  
ATOM   3703  O   GLU b 128     282.209 149.862 272.195  1.00  0.00      AB   O  
ATOM   3704  CB  GLU b 128     283.805 152.443 271.058  1.00  0.00      AB   C  
ATOM   3705  N   LEU b 129     280.740 151.295 271.297  1.00  0.00      AB   N  
ATOM   3706  CA  LEU b 129     279.562 150.844 272.047  1.00  0.00      AB   C  
ATOM   3707  C   LEU b 129     278.903 149.588 271.441  1.00  0.00      AB   C  
ATOM   3708  O   LEU b 129     278.006 149.012 272.059  1.00  0.00      AB   O  
ATOM   3709  CB  LEU b 129     278.560 152.012 272.143  1.00  0.00      AB   C  
ATOM   3710  N   GLY b 130     279.314 149.139 270.252  1.00  0.00      AB   N  
ATOM   3711  CA  GLY b 130     278.742 147.955 269.602  1.00  0.00      AB   C  
ATOM   3712  C   GLY b 130     277.286 148.135 269.152  1.00  0.00      AB   C  
ATOM   3713  O   GLY b 130     276.519 147.172 269.130  1.00  0.00      AB   O  
ATOM   3714  N   LEU b 131     276.892 149.373 268.844  1.00  0.00      AB   N  
ATOM   3715  CA  LEU b 131     275.552 149.735 268.378  1.00  0.00      AB   C  
ATOM   3716  C   LEU b 131     275.329 149.387 266.890  1.00  0.00      AB   C  
ATOM   3717  O   LEU b 131     276.090 148.637 266.276  1.00  0.00      AB   O  
ATOM   3718  CB  LEU b 131     275.319 151.232 268.686  1.00  0.00      AB   C  
ATOM   3719  N   ASP b 132     274.250 149.906 266.311  1.00  0.00      AB   N  
ATOM   3720  CA  ASP b 132     273.692 149.502 265.019  1.00  0.00      AB   C  
ATOM   3721  C   ASP b 132     273.239 150.716 264.176  1.00  0.00      AB   C  
ATOM   3722  O   ASP b 132     273.151 151.837 264.687  1.00  0.00      AB   O  
ATOM   3723  CB  ASP b 132     272.554 148.498 265.283  1.00  0.00      AB   C  
ATOM   3724  N   PRO b 133     272.973 150.538 262.866  1.00  0.00      AB   N  
ATOM   3725  CA  PRO b 133     272.479 151.615 262.004  1.00  0.00      AB   C  
ATOM   3726  C   PRO b 133     271.210 152.299 262.527  1.00  0.00      AB   C  
ATOM   3727  O   PRO b 133     271.032 153.498 262.329  1.00  0.00      AB   O  
ATOM   3728  CB  PRO b 133     272.230 150.967 260.637  1.00  0.00      AB   C  
ATOM   3729  N   ASP b 134     270.343 151.581 263.238  1.00  0.00      AB   N  
ATOM   3730  CA  ASP b 134     269.158 152.180 263.859  1.00  0.00      AB   C  
ATOM   3731  C   ASP b 134     269.533 153.195 264.952  1.00  0.00      AB   C  
ATOM   3732  O   ASP b 134     268.961 154.283 264.995  1.00  0.00      AB   O  
ATOM   3733  CB  ASP b 134     268.227 151.092 264.416  1.00  0.00      AB   C  
ATOM   3734  N   ALA b 135     270.535 152.912 265.789  1.00  0.00      AB   N  
ATOM   3735  CA  ALA b 135     271.059 153.904 266.720  1.00  0.00      AB   C  
ATOM   3736  C   ALA b 135     271.647 155.119 265.989  1.00  0.00      AB   C  
ATOM   3737  O   ALA b 135     271.439 156.253 266.414  1.00  0.00      AB   O  
ATOM   3738  CB  ALA b 135     272.093 153.245 267.633  1.00  0.00      AB   C  
ATOM   3739  N   ILE b 136     272.321 154.916 264.855  1.00  0.00      AB   N  
ATOM   3740  CA  ILE b 136     272.825 156.031 264.040  1.00  0.00      AB   C  
ATOM   3741  C   ILE b 136     271.651 156.848 263.462  1.00  0.00      AB   C  
ATOM   3742  O   ILE b 136     271.671 158.075 263.513  1.00  0.00      AB   O  
ATOM   3743  CB  ILE b 136     273.812 155.541 262.954  1.00  0.00      AB   C  
ATOM   3744  N   GLN b 137     270.588 156.199 262.982  1.00  0.00      AB   N  
ATOM   3745  CA  GLN b 137     269.377 156.868 262.501  1.00  0.00      AB   C  
ATOM   3746  C   GLN b 137     268.700 157.684 263.609  1.00  0.00      AB   C  
ATOM   3747  O   GLN b 137     268.327 158.838 263.402  1.00  0.00      AB   O  
ATOM   3748  CB  GLN b 137     268.435 155.811 261.905  1.00  0.00      AB   C  
ATOM   3749  N   ALA b 138     268.586 157.123 264.810  1.00  0.00      AB   N  
ATOM   3750  CA  ALA b 138     268.057 157.852 265.954  1.00  0.00      AB   C  
ATOM   3751  C   ALA b 138     268.955 159.047 266.323  1.00  0.00      AB   C  
ATOM   3752  O   ALA b 138     268.451 160.140 266.564  1.00  0.00      AB   O  
ATOM   3753  CB  ALA b 138     267.893 156.873 267.116  1.00  0.00      AB   C  
ATOM   3754  N   ALA b 139     270.281 158.887 266.288  1.00  0.00      AB   N  
ATOM   3755  CA  ALA b 139     271.213 159.995 266.483  1.00  0.00      AB   C  
ATOM   3756  C   ALA b 139     271.013 161.093 265.424  1.00  0.00      AB   C  
ATOM   3757  O   ALA b 139     270.992 162.274 265.764  1.00  0.00      AB   O  
ATOM   3758  CB  ALA b 139     272.650 159.457 266.495  1.00  0.00      AB   C  
ATOM   3759  N   ALA b 140     270.777 160.727 264.161  1.00  0.00      AB   N  
ATOM   3760  CA  ALA b 140     270.455 161.697 263.117  1.00  0.00      AB   C  
ATOM   3761  C   ALA b 140     269.150 162.448 263.428  1.00  0.00      AB   C  
ATOM   3762  O   ALA b 140     269.112 163.672 263.340  1.00  0.00      AB   O  
ATOM   3763  CB  ALA b 140     270.420 160.996 261.751  1.00  0.00      AB   C  
ATOM   3764  N   GLN b 141     268.103 161.755 263.879  1.00  0.00      AB   N  
ATOM   3765  CA  GLN b 141     266.861 162.405 264.302  1.00  0.00      AB   C  
ATOM   3766  C   GLN b 141     267.050 163.305 265.534  1.00  0.00      AB   C  
ATOM   3767  O   GLN b 141     266.489 164.396 265.590  1.00  0.00      AB   O  
ATOM   3768  CB  GLN b 141     265.785 161.342 264.541  1.00  0.00      AB   C  
ATOM   3769  N   LEU b 142     267.887 162.919 266.498  1.00  0.00      AB   N  
ATOM   3770  CA  LEU b 142     268.271 163.796 267.608  1.00  0.00      AB   C  
ATOM   3771  C   LEU b 142     269.043 165.027 267.100  1.00  0.00      AB   C  
ATOM   3772  O   LEU b 142     268.862 166.126 267.620  1.00  0.00      AB   O  
ATOM   3773  CB  LEU b 142     269.086 162.996 268.639  1.00  0.00      AB   C  
ATOM   3774  N   GLY b 143     269.831 164.874 266.035  1.00  0.00      AB   N  
ATOM   3775  CA  GLY b 143     270.451 165.981 265.308  1.00  0.00      AB   C  
ATOM   3776  C   GLY b 143     269.430 166.901 264.629  1.00  0.00      AB   C  
ATOM   3777  O   GLY b 143     269.530 168.118 264.742  1.00  0.00      AB   O  
ATOM   3778  N   GLU b 144     268.394 166.345 263.993  1.00  0.00      AB   N  
ATOM   3779  CA  GLU b 144     267.281 167.121 263.427  1.00  0.00      AB   C  
ATOM   3780  C   GLU b 144     266.488 167.864 264.514  1.00  0.00      AB   C  
ATOM   3781  O   GLU b 144     266.001 168.970 264.283  1.00  0.00      AB   O  
ATOM   3782  CB  GLU b 144     266.338 166.211 262.620  1.00  0.00      AB   C  
ATOM   3783  N   ALA b 145     266.401 167.301 265.722  1.00  0.00      AB   N  
ATOM   3784  CA  ALA b 145     265.848 167.970 266.902  1.00  0.00      AB   C  
ATOM   3785  C   ALA b 145     266.793 169.028 267.522  1.00  0.00      AB   C  
ATOM   3786  O   ALA b 145     266.377 169.787 268.399  1.00  0.00      AB   O  
ATOM   3787  CB  ALA b 145     265.480 166.890 267.925  1.00  0.00      AB   C  
ATOM   3788  N   GLY b 146     268.062 169.093 267.099  1.00  0.00      AB   N  
ATOM   3789  CA  GLY b 146     269.065 170.036 267.608  1.00  0.00      AB   C  
ATOM   3790  C   GLY b 146     269.689 169.657 268.957  1.00  0.00      AB   C  
ATOM   3791  O   GLY b 146     270.296 170.507 269.611  1.00  0.00      AB   O  
ATOM   3792  N   ILE b 147     269.547 168.402 269.393  1.00  0.00      AB   N  
ATOM   3793  CA  ILE b 147     270.192 167.878 270.606  1.00  0.00      AB   C  
ATOM   3794  C   ILE b 147     271.713 167.817 270.384  1.00  0.00      AB   C  
ATOM   3795  O   ILE b 147     272.164 167.419 269.309  1.00  0.00      AB   O  
ATOM   3796  CB  ILE b 147     269.598 166.497 270.966  1.00  0.00      AB   C  
ATOM   3797  N   SER b 148     272.520 168.233 271.363  1.00  0.00      AB   N  
ATOM   3798  CA  SER b 148     273.979 168.275 271.192  1.00  0.00      AB   C  
ATOM   3799  C   SER b 148     274.589 166.873 271.080  1.00  0.00      AB   C  
ATOM   3800  O   SER b 148     274.049 165.896 271.598  1.00  0.00      AB   O  
ATOM   3801  CB  SER b 148     274.641 169.060 272.325  1.00  0.00      AB   C  
ATOM   3802  N   SER b 149     275.751 166.756 270.437  1.00  0.00      AB   N  
ATOM   3803  CA  SER b 149     276.439 165.469 270.273  1.00  0.00      AB   C  
ATOM   3804  C   SER b 149     276.810 164.814 271.608  1.00  0.00      AB   C  
ATOM   3805  O   SER b 149     276.668 163.604 271.758  1.00  0.00      AB   O  
ATOM   3806  CB  SER b 149     277.676 165.640 269.381  1.00  0.00      AB   C  
ATOM   3807  N   GLU b 150     277.201 165.586 272.619  1.00  0.00      AB   N  
ATOM   3808  CA  GLU b 150     277.464 165.038 273.956  1.00  0.00      AB   C  
ATOM   3809  C   GLU b 150     276.178 164.540 274.639  1.00  0.00      AB   C  
ATOM   3810  O   GLU b 150     276.185 163.498 275.290  1.00  0.00      AB   O  
ATOM   3811  CB  GLU b 150     278.219 166.090 274.784  1.00  0.00      AB   C  
ATOM   3812  N   GLU b 151     275.045 165.217 274.439  1.00  0.00      AB   N  
ATOM   3813  CA  GLU b 151     273.754 164.714 274.914  1.00  0.00      AB   C  
ATOM   3814  C   GLU b 151     273.324 163.452 274.165  1.00  0.00      AB   C  
ATOM   3815  O   GLU b 151     272.805 162.532 274.789  1.00  0.00      AB   O  
ATOM   3816  CB  GLU b 151     272.673 165.794 274.806  1.00  0.00      AB   C  
ATOM   3817  N   ILE b 152     273.582 163.351 272.859  1.00  0.00      AB   N  
ATOM   3818  CA  ILE b 152     273.372 162.102 272.120  1.00  0.00      AB   C  
ATOM   3819  C   ILE b 152     274.229 160.990 272.733  1.00  0.00      AB   C  
ATOM   3820  O   ILE b 152     273.714 159.909 273.005  1.00  0.00      AB   O  
ATOM   3821  CB  ILE b 152     273.644 162.297 270.609  1.00  0.00      AB   C  
ATOM   3822  N   LEU b 153     275.509 161.248 273.014  1.00  0.00      AB   N  
ATOM   3823  CA  LEU b 153     276.381 160.261 273.655  1.00  0.00      AB   C  
ATOM   3824  C   LEU b 153     275.848 159.841 275.031  1.00  0.00      AB   C  
ATOM   3825  O   LEU b 153     275.824 158.652 275.336  1.00  0.00      AB   O  
ATOM   3826  CB  LEU b 153     277.819 160.801 273.747  1.00  0.00      AB   C  
ATOM   3827  N   GLU b 154     275.359 160.771 275.846  1.00  0.00      AB   N  
ATOM   3828  CA  GLU b 154     274.721 160.421 277.117  1.00  0.00      AB   C  
ATOM   3829  C   GLU b 154     273.424 159.629 276.932  1.00  0.00      AB   C  
ATOM   3830  O   GLU b 154     273.224 158.632 277.620  1.00  0.00      AB   O  
ATOM   3831  CB  GLU b 154     274.462 161.687 277.949  1.00  0.00      AB   C  
ATOM   3832  N   LEU b 155     272.557 160.011 275.993  1.00  0.00      AB   N  
ATOM   3833  CA  LEU b 155     271.324 159.278 275.705  1.00  0.00      AB   C  
ATOM   3834  C   LEU b 155     271.627 157.853 275.238  1.00  0.00      AB   C  
ATOM   3835  O   LEU b 155     270.983 156.911 275.689  1.00  0.00      AB   O  
ATOM   3836  CB  LEU b 155     270.504 160.034 274.644  1.00  0.00      AB   C  
ATOM   3837  N   LEU b 156     272.641 157.670 274.393  1.00  0.00      AB   N  
ATOM   3838  CA  LEU b 156     273.097 156.344 273.983  1.00  0.00      AB   C  
ATOM   3839  C   LEU b 156     273.736 155.577 275.152  1.00  0.00      AB   C  
ATOM   3840  O   LEU b 156     273.442 154.398 275.327  1.00  0.00      AB   O  
ATOM   3841  CB  LEU b 156     274.050 156.457 272.778  1.00  0.00      AB   C  
ATOM   3842  N   ARG b 157     274.550 156.220 276.001  1.00  0.00      AB   N  
ATOM   3843  CA  ARG b 157     275.138 155.580 277.191  1.00  0.00      AB   C  
ATOM   3844  C   ARG b 157     274.050 155.109 278.155  1.00  0.00      AB   C  
ATOM   3845  O   ARG b 157     274.089 153.975 278.624  1.00  0.00      AB   O  
ATOM   3846  CB  ARG b 157     276.111 156.555 277.872  1.00  0.00      AB   C  
ATOM   3847  N   ALA b 158     273.045 155.947 278.399  1.00  0.00      AB   N  
ATOM   3848  CA  ALA b 158     271.873 155.584 279.176  1.00  0.00      AB   C  
ATOM   3849  C   ALA b 158     271.105 154.432 278.511  1.00  0.00      AB   C  
ATOM   3850  O   ALA b 158     270.819 153.432 279.160  1.00  0.00      AB   O  
ATOM   3851  CB  ALA b 158     270.996 156.830 279.359  1.00  0.00      AB   C  
ATOM   3852  N   ALA b 159     270.825 154.515 277.209  1.00  0.00      AB   N  
ATOM   3853  CA  ALA b 159     270.118 153.455 276.496  1.00  0.00      AB   C  
ATOM   3854  C   ALA b 159     270.876 152.117 276.530  1.00  0.00      AB   C  
ATOM   3855  O   ALA b 159     270.249 151.064 276.617  1.00  0.00      AB   O  
ATOM   3856  CB  ALA b 159     269.859 153.916 275.058  1.00  0.00      AB   C  
ATOM   3857  N   HIS b 160     272.211 152.152 276.507  1.00  0.00      AB   N  
ATOM   3858  CA  HIS b 160     273.085 150.983 276.612  1.00  0.00      AB   C  
ATOM   3859  C   HIS b 160     273.053 150.370 278.014  1.00  0.00      AB   C  
ATOM   3860  O   HIS b 160     272.814 149.173 278.153  1.00  0.00      AB   O  
ATOM   3861  CB  HIS b 160     274.511 151.388 276.209  1.00  0.00      AB   C  
ATOM   3862  N   GLU b 161     273.189 151.181 279.065  1.00  0.00      AB   N  
ATOM   3863  CA  GLU b 161     273.012 150.722 280.450  1.00  0.00      AB   C  
ATOM   3864  C   GLU b 161     271.607 150.147 280.695  1.00  0.00      AB   C  
ATOM   3865  O   GLU b 161     271.452 149.138 281.383  1.00  0.00      AB   O  
ATOM   3866  CB  GLU b 161     273.272 151.895 281.412  1.00  0.00      AB   C  
ATOM   3867  N   LEU b 162     270.583 150.754 280.095  1.00  0.00      AB   N  
ATOM   3868  CA  LEU b 162     269.190 150.323 280.209  1.00  0.00      AB   C  
ATOM   3869  C   LEU b 162     268.798 149.202 279.240  1.00  0.00      AB   C  
ATOM   3870  O   LEU b 162     267.714 148.641 279.382  1.00  0.00      AB   O  
ATOM   3871  CB  LEU b 162     268.278 151.549 280.038  1.00  0.00      AB   C  
ATOM   3872  N   GLY b 163     269.639 148.844 278.272  1.00  0.00      AB   N  
ATOM   3873  CA  GLY b 163     269.336 147.810 277.282  1.00  0.00      AB   C  
ATOM   3874  C   GLY b 163     268.060 148.089 276.480  1.00  0.00      AB   C  
ATOM   3875  O   GLY b 163     267.282 147.170 276.222  1.00  0.00      AB   O  
ATOM   3876  N   LEU b 164     267.792 149.353 276.140  1.00  0.00      AB   N  
ATOM   3877  CA  LEU b 164     266.617 149.734 275.347  1.00  0.00      AB   C  
ATOM   3878  C   LEU b 164     266.693 149.153 273.927  1.00  0.00      AB   C  
ATOM   3879  O   LEU b 164     267.774 149.066 273.344  1.00  0.00      AB   O  
ATOM   3880  CB  LEU b 164     266.480 151.264 275.288  1.00  0.00      AB   C  
ATOM   3881  N   ASP b 165     265.550 148.760 273.362  1.00  0.00      AB   N  
ATOM   3882  CA  ASP b 165     265.473 148.276 271.976  1.00  0.00      AB   C  
ATOM   3883  C   ASP b 165     265.441 149.439 270.950  1.00  0.00      AB   C  
ATOM   3884  O   ASP b 165     265.227 150.598 271.325  1.00  0.00      AB   O  
ATOM   3885  CB  ASP b 165     264.322 147.256 271.838  1.00  0.00      AB   C  
ATOM   3886  N   PRO b 166     265.693 149.177 269.651  1.00  0.00      AB   N  
ATOM   3887  CA  PRO b 166     265.734 150.223 268.630  1.00  0.00      AB   C  
ATOM   3888  C   PRO b 166     264.461 151.075 268.535  1.00  0.00      AB   C  
ATOM   3889  O   PRO b 166     264.555 152.278 268.313  1.00  0.00      AB   O  
ATOM   3890  CB  PRO b 166     266.000 149.495 267.310  1.00  0.00      AB   C  
ATOM   3891  N   ASP b 167     263.274 150.499 268.739  1.00  0.00      AB   N  
ATOM   3892  CA  ASP b 167     262.021 151.263 268.751  1.00  0.00      AB   C  
ATOM   3893  C   ASP b 167     261.959 152.214 269.955  1.00  0.00      AB   C  
ATOM   3894  O   ASP b 167     261.575 153.373 269.810  1.00  0.00      AB   O  
ATOM   3895  CB  ASP b 167     260.797 150.326 268.746  1.00  0.00      AB   C  
ATOM   3896  N   CYS b 168     262.397 151.776 271.137  1.00  0.00      AB   N  
ATOM   3897  CA  CYS b 168     262.526 152.654 272.300  1.00  0.00      AB   C  
ATOM   3898  C   CYS b 168     263.560 153.762 272.068  1.00  0.00      AB   C  
ATOM   3899  O   CYS b 168     263.341 154.907 272.455  1.00  0.00      AB   O  
ATOM   3900  CB  CYS b 168     262.889 151.819 273.534  1.00  0.00      AB   C  
ATOM   3901  N   ILE b 169     264.669 153.453 271.401  1.00  0.00      AB   N  
ATOM   3902  CA  ILE b 169     265.680 154.454 271.049  1.00  0.00      AB   C  
ATOM   3903  C   ILE b 169     265.126 155.435 269.995  1.00  0.00      AB   C  
ATOM   3904  O   ILE b 169     265.346 156.642 270.093  1.00  0.00      AB   O  
ATOM   3905  CB  ILE b 169     266.987 153.744 270.634  1.00  0.00      AB   C  
ATOM   3906  N   ALA b 170     264.321 154.973 269.038  1.00  0.00      AB   N  
ATOM   3907  CA  ALA b 170     263.605 155.855 268.117  1.00  0.00      AB   C  
ATOM   3908  C   ALA b 170     262.584 156.737 268.856  1.00  0.00      AB   C  
ATOM   3909  O   ALA b 170     262.477 157.931 268.589  1.00  0.00      AB   O  
ATOM   3910  CB  ALA b 170     262.942 155.003 267.032  1.00  0.00      AB   C  
ATOM   3911  N   ALA b 171     261.881 156.190 269.847  1.00  0.00      AB   N  
ATOM   3912  CA  ALA b 171     260.978 156.962 270.692  1.00  0.00      AB   C  
ATOM   3913  C   ALA b 171     261.727 157.983 271.574  1.00  0.00      AB   C  
ATOM   3914  O   ALA b 171     261.204 159.065 271.834  1.00  0.00      AB   O  
ATOM   3915  CB  ALA b 171     260.132 155.984 271.511  1.00  0.00      AB   C  
ATOM   3916  N   ALA b 172     262.972 157.711 271.980  1.00  0.00      AB   N  
ATOM   3917  CA  ALA b 172     263.825 158.721 272.609  1.00  0.00      AB   C  
ATOM   3918  C   ALA b 172     264.084 159.900 271.656  1.00  0.00      AB   C  
ATOM   3919  O   ALA b 172     263.969 161.060 272.053  1.00  0.00      AB   O  
ATOM   3920  CB  ALA b 172     265.144 158.082 273.066  1.00  0.00      AB   C  
ATOM   3921  N   ALA b 173     264.367 159.618 270.379  1.00  0.00      AB   N  
ATOM   3922  CA  ALA b 173     264.475 160.660 269.362  1.00  0.00      AB   C  
ATOM   3923  C   ALA b 173     263.146 161.415 269.158  1.00  0.00      AB   C  
ATOM   3924  O   ALA b 173     263.167 162.634 269.017  1.00  0.00      AB   O  
ATOM   3925  CB  ALA b 173     265.016 160.059 268.060  1.00  0.00      AB   C  
ATOM   3926  N   ASP b 174     261.992 160.745 269.243  1.00  0.00      AB   N  
ATOM   3927  CA  ASP b 174     260.682 161.414 269.217  1.00  0.00      AB   C  
ATOM   3928  C   ASP b 174     260.468 162.356 270.414  1.00  0.00      AB   C  
ATOM   3929  O   ASP b 174     259.991 163.474 270.222  1.00  0.00      AB   O  
ATOM   3930  CB  ASP b 174     259.530 160.399 269.131  1.00  0.00      AB   C  
ATOM   3931  N   LEU b 175     260.868 161.977 271.636  1.00  0.00      AB   N  
ATOM   3932  CA  LEU b 175     260.856 162.902 272.782  1.00  0.00      AB   C  
ATOM   3933  C   LEU b 175     261.808 164.091 272.560  1.00  0.00      AB   C  
ATOM   3934  O   LEU b 175     261.501 165.214 272.962  1.00  0.00      AB   O  
ATOM   3935  CB  LEU b 175     261.217 162.166 274.087  1.00  0.00      AB   C  
ATOM   3936  N   GLY b 176     262.931 163.872 271.869  1.00  0.00      AB   N  
ATOM   3937  CA  GLY b 176     263.821 164.936 271.405  1.00  0.00      AB   C  
ATOM   3938  C   GLY b 176     263.139 165.887 270.418  1.00  0.00      AB   C  
ATOM   3939  O   GLY b 176     263.144 167.096 270.636  1.00  0.00      AB   O  
ATOM   3940  N   GLN b 177     262.489 165.361 269.375  1.00  0.00      AB   N  
ATOM   3941  CA  GLN b 177     261.729 166.154 268.396  1.00  0.00      AB   C  
ATOM   3942  C   GLN b 177     260.521 166.876 269.023  1.00  0.00      AB   C  
ATOM   3943  O   GLN b 177     260.157 167.964 268.577  1.00  0.00      AB   O  
ATOM   3944  CB  GLN b 177     261.287 165.255 267.224  1.00  0.00      AB   C  
ATOM   3945  N   ALA b 178     259.934 166.331 270.092  1.00  0.00      AB   N  
ATOM   3946  CA  ALA b 178     258.923 167.010 270.906  1.00  0.00      AB   C  
ATOM   3947  C   ALA b 178     259.498 168.148 271.783  1.00  0.00      AB   C  
ATOM   3948  O   ALA b 178     258.732 168.911 272.373  1.00  0.00      AB   O  
ATOM   3949  CB  ALA b 178     258.189 165.955 271.744  1.00  0.00      AB   C  
ATOM   3950  N   GLY b 179     260.824 168.292 271.876  1.00  0.00      AB   N  
ATOM   3951  CA  GLY b 179     261.497 169.394 272.578  1.00  0.00      AB   C  
ATOM   3952  C   GLY b 179     261.696 169.183 274.082  1.00  0.00      AB   C  
ATOM   3953  O   GLY b 179     261.949 170.150 274.804  1.00  0.00      AB   O  
ATOM   3954  N   ILE b 180     261.577 167.949 274.578  1.00  0.00      AB   N  
ATOM   3955  CA  ILE b 180     261.827 167.610 275.986  1.00  0.00      AB   C  
ATOM   3956  C   ILE b 180     263.334 167.747 276.309  1.00  0.00      AB   C  
ATOM   3957  O   ILE b 180     264.177 167.417 275.474  1.00  0.00      AB   O  
ATOM   3958  CB  ILE b 180     261.267 166.197 276.282  1.00  0.00      AB   C  
ATOM   3959  N   SER b 181     263.701 168.241 277.500  1.00  0.00      AB   N  
ATOM   3960  CA  SER b 181     265.119 168.388 277.898  1.00  0.00      AB   C  
ATOM   3961  C   SER b 181     265.807 167.031 278.125  1.00  0.00      AB   C  
ATOM   3962  O   SER b 181     265.155 166.051 278.474  1.00  0.00      AB   O  
ATOM   3963  CB  SER b 181     265.264 169.279 279.138  1.00  0.00      AB   C  
ATOM   3964  N   SER b 182     267.129 166.937 277.958  1.00  0.00      AB   N  
ATOM   3965  CA  SER b 182     267.850 165.645 277.996  1.00  0.00      AB   C  
ATOM   3966  C   SER b 182     267.742 164.890 279.335  1.00  0.00      AB   C  
ATOM   3967  O   SER b 182     267.570 163.664 279.335  1.00  0.00      AB   O  
ATOM   3968  CB  SER b 182     269.312 165.845 277.574  1.00  0.00      AB   C  
ATOM   3969  N   SER b 183     267.725 165.584 280.479  1.00  0.00      AB   N  
ATOM   3970  CA  SER b 183     267.388 164.955 281.768  1.00  0.00      AB   C  
ATOM   3971  C   SER b 183     265.962 164.404 281.774  1.00  0.00      AB   C  
ATOM   3972  O   SER b 183     265.734 163.275 282.200  1.00  0.00      AB   O  
ATOM   3973  CB  SER b 183     267.522 165.944 282.935  1.00  0.00      AB   C  
ATOM   3974  N   GLU b 184     264.989 165.166 281.273  1.00  0.00      AB   N  
ATOM   3975  CA  GLU b 184     263.584 164.749 281.250  1.00  0.00      AB   C  
ATOM   3976  C   GLU b 184     263.308 163.621 280.245  1.00  0.00      AB   C  
ATOM   3977  O   GLU b 184     262.557 162.710 280.576  1.00  0.00      AB   O  
ATOM   3978  CB  GLU b 184     262.681 165.959 280.983  1.00  0.00      AB   C  
ATOM   3979  N   ILE b 185     263.964 163.597 279.078  1.00  0.00      AB   N  
ATOM   3980  CA  ILE b 185     263.928 162.437 278.172  1.00  0.00      AB   C  
ATOM   3981  C   ILE b 185     264.366 161.199 278.956  1.00  0.00      AB   C  
ATOM   3982  O   ILE b 185     263.661 160.195 278.976  1.00  0.00      AB   O  
ATOM   3983  CB  ILE b 185     264.825 162.635 276.920  1.00  0.00      AB   C  
ATOM   3984  N   THR b 186     265.492 161.288 279.666  1.00  0.00      AB   N  
ATOM   3985  CA  THR b 186     266.014 160.164 280.459  1.00  0.00      AB   C  
ATOM   3986  C   THR b 186     265.009 159.724 281.530  1.00  0.00      AB   C  
ATOM   3987  O   THR b 186     264.694 158.542 281.629  1.00  0.00      AB   O  
ATOM   3988  CB  THR b 186     267.376 160.508 281.088  1.00  0.00      AB   C  
ATOM   3989  N   ALA b 187     264.431 160.658 282.288  1.00  0.00      AB   N  
ATOM   3990  CA  ALA b 187     263.403 160.335 283.269  1.00  0.00      AB   C  
ATOM   3991  C   ALA b 187     262.188 159.647 282.624  1.00  0.00      AB   C  
ATOM   3992  O   ALA b 187     261.742 158.611 283.112  1.00  0.00      AB   O  
ATOM   3993  CB  ALA b 187     263.003 161.619 284.007  1.00  0.00      AB   C  
ATOM   3994  N   LEU b 188     261.677 160.177 281.512  1.00  0.00      AB   N  
ATOM   3995  CA  LEU b 188     260.513 159.607 280.837  1.00  0.00      AB   C  
ATOM   3996  C   LEU b 188     260.813 158.225 280.257  1.00  0.00      AB   C  
ATOM   3997  O   LEU b 188     259.994 157.324 280.410  1.00  0.00      AB   O  
ATOM   3998  CB  LEU b 188     259.995 160.575 279.760  1.00  0.00      AB   C  
ATOM   3999  N   LEU b 189     261.994 158.014 279.670  1.00  0.00      AB   N  
ATOM   4000  CA  LEU b 189     262.430 156.683 279.253  1.00  0.00      AB   C  
ATOM   4001  C   LEU b 189     262.453 155.719 280.443  1.00  0.00      AB   C  
ATOM   4002  O   LEU b 189     261.885 154.633 280.355  1.00  0.00      AB   O  
ATOM   4003  CB  LEU b 189     263.827 156.749 278.601  1.00  0.00      AB   C  
ATOM   4004  N   LEU b 190     263.065 156.118 281.561  1.00  0.00      AB   N  
ATOM   4005  CA  LEU b 190     263.148 155.272 282.752  1.00  0.00      AB   C  
ATOM   4006  C   LEU b 190     261.757 154.918 283.291  1.00  0.00      AB   C  
ATOM   4007  O   LEU b 190     261.475 153.746 283.532  1.00  0.00      AB   O  
ATOM   4008  CB  LEU b 190     263.976 155.964 283.844  1.00  0.00      AB   C  
ATOM   4009  N   ALA b 191     260.871 155.902 283.448  1.00  0.00      AB   N  
ATOM   4010  CA  ALA b 191     259.520 155.681 283.962  1.00  0.00      AB   C  
ATOM   4011  C   ALA b 191     258.688 154.794 283.023  1.00  0.00      AB   C  
ATOM   4012  O   ALA b 191     258.074 153.823 283.466  1.00  0.00      AB   O  
ATOM   4013  CB  ALA b 191     258.852 157.042 284.182  1.00  0.00      AB   C  
ATOM   4014  N   ALA b 192     258.706 155.089 281.720  1.00  0.00      AB   N  
ATOM   4015  CA  ALA b 192     257.993 154.308 280.722  1.00  0.00      AB   C  
ATOM   4016  C   ALA b 192     258.453 152.850 280.728  1.00  0.00      AB   C  
ATOM   4017  O   ALA b 192     257.625 151.950 280.849  1.00  0.00      AB   O  
ATOM   4018  CB  ALA b 192     258.226 154.956 279.357  1.00  0.00      AB   C  
ATOM   4019  N   ALA b 193     259.767 152.620 280.667  1.00  0.00      AB   N  
ATOM   4020  CA  ALA b 193     260.334 151.280 280.721  1.00  0.00      AB   C  
ATOM   4021  C   ALA b 193     259.961 150.560 282.024  1.00  0.00      AB   C  
ATOM   4022  O   ALA b 193     259.474 149.434 281.971  1.00  0.00      AB   O  
ATOM   4023  CB  ALA b 193     261.854 151.376 280.539  1.00  0.00      AB   C  
ATOM   4024  N   ALA b 194     260.120 151.204 283.186  1.00  0.00      AB   N  
ATOM   4025  CA  ALA b 194     259.771 150.602 284.471  1.00  0.00      AB   C  
ATOM   4026  C   ALA b 194     258.308 150.145 284.503  1.00  0.00      AB   C  
ATOM   4027  O   ALA b 194     258.026 149.008 284.873  1.00  0.00      AB   O  
ATOM   4028  CB  ALA b 194     260.057 151.610 285.591  1.00  0.00      AB   C  
ATOM   4029  N   ILE b 195     257.385 151.005 284.075  1.00  0.00      AB   N  
ATOM   4030  CA  ILE b 195     255.952 150.702 284.085  1.00  0.00      AB   C  
ATOM   4031  C   ILE b 195     255.607 149.625 283.060  1.00  0.00      AB   C  
ATOM   4032  O   ILE b 195     254.882 148.685 283.374  1.00  0.00      AB   O  
ATOM   4033  CB  ILE b 195     255.161 152.012 283.903  1.00  0.00      AB   C  
ATOM   4034  N   GLU b 196     256.146 149.711 281.850  1.00  0.00      AB   N  
ATOM   4035  CA  GLU b 196     255.902 148.720 280.806  1.00  0.00      AB   C  
ATOM   4036  C   GLU b 196     256.408 147.324 281.205  1.00  0.00      AB   C  
ATOM   4037  O   GLU b 196     255.689 146.334 281.070  1.00  0.00      AB   O  
ATOM   4038  CB  GLU b 196     256.564 149.229 279.522  1.00  0.00      AB   C  
ATOM   4039  N   LEU b 197     257.609 147.246 281.790  1.00  0.00      AB   N  
ATOM   4040  CA  LEU b 197     258.162 146.008 282.345  1.00  0.00      AB   C  
ATOM   4041  C   LEU b 197     257.321 145.509 283.530  1.00  0.00      AB   C  
ATOM   4042  O   LEU b 197     256.977 144.331 283.586  1.00  0.00      AB   O  
ATOM   4043  CB  LEU b 197     259.626 146.233 282.774  1.00  0.00      AB   C  
ATOM   4044  N   ALA b 198     256.922 146.392 284.446  1.00  0.00      AB   N  
ATOM   4045  CA  ALA b 198     256.086 146.045 285.594  1.00  0.00      AB   C  
ATOM   4046  C   ALA b 198     254.675 145.560 285.221  1.00  0.00      AB   C  
ATOM   4047  O   ALA b 198     254.046 144.881 286.032  1.00  0.00      AB   O  
ATOM   4048  CB  ALA b 198     256.014 147.257 286.519  1.00  0.00      AB   C  
ATOM   4049  N   LYS b 199     254.181 145.890 284.022  1.00  0.00      AB   N  
ATOM   4050  CA  LYS b 199     252.891 145.410 283.486  1.00  0.00      AB   C  
ATOM   4051  C   LYS b 199     253.012 144.163 282.604  1.00  0.00      AB   C  
ATOM   4052  O   LYS b 199     252.034 143.429 282.458  1.00  0.00      AB   O  
ATOM   4053  CB  LYS b 199     252.170 146.569 282.785  1.00  0.00      AB   C  
ATOM   4054  N   ARG b 200     254.205 143.863 282.081  1.00  0.00      AB   N  
ATOM   4055  CA  ARG b 200     254.558 142.509 281.619  1.00  0.00      AB   C  
ATOM   4056  C   ARG b 200     254.741 141.547 282.800  1.00  0.00      AB   C  
ATOM   4057  O   ARG b 200     254.269 140.413 282.744  1.00  0.00      AB   O  
ATOM   4058  CB  ARG b 200     255.811 142.568 280.732  1.00  0.00      AB   C  
ATOM   4059  N   ALA b 201     255.370 142.008 283.881  1.00  0.00      AB   N  
ATOM   4060  CA  ALA b 201     255.385 141.347 285.183  1.00  0.00      AB   C  
ATOM   4061  C   ALA b 201     254.013 141.420 285.885  1.00  0.00      AB   C  
ATOM   4062  O   ALA b 201     253.130 142.179 285.482  1.00  0.00      AB   O  
ATOM   4063  CB  ALA b 201     256.482 141.990 286.042  1.00  0.00      AB   C  
ATOM   4064  N   ASP b 202     253.840 140.656 286.966  1.00  0.00      AB   N  
ATOM   4065  CA  ASP b 202     252.585 140.561 287.731  1.00  0.00      AB   C  
ATOM   4066  C   ASP b 202     252.757 140.665 289.262  1.00  0.00      AB   C  
ATOM   4067  O   ASP b 202     251.772 140.586 289.996  1.00  0.00      AB   O  
ATOM   4068  CB  ASP b 202     251.818 139.287 287.320  1.00  0.00      AB   C  
ATOM   4069  N   ASP b 203     253.977 140.852 289.773  1.00  0.00      AB   N  
ATOM   4070  CA  ASP b 203     254.236 140.841 291.216  1.00  0.00      AB   C  
ATOM   4071  C   ASP b 203     253.754 142.122 291.917  1.00  0.00      AB   C  
ATOM   4072  O   ASP b 203     254.172 143.231 291.572  1.00  0.00      AB   O  
ATOM   4073  CB  ASP b 203     255.729 140.564 291.456  1.00  0.00      AB   C  
ATOM   4074  N   LYS b 204     252.929 141.970 292.961  1.00  0.00      AB   N  
ATOM   4075  CA  LYS b 204     252.505 143.063 293.847  1.00  0.00      AB   C  
ATOM   4076  C   LYS b 204     253.688 143.895 294.346  1.00  0.00      AB   C  
ATOM   4077  O   LYS b 204     253.598 145.117 294.385  1.00  0.00      AB   O  
ATOM   4078  CB  LYS b 204     251.684 142.501 295.028  1.00  0.00      AB   C  
ATOM   4079  N   ASP b 205     254.814 143.262 294.676  1.00  0.00      AB   N  
ATOM   4080  CA  ASP b 205     255.990 143.961 295.193  1.00  0.00      AB   C  
ATOM   4081  C   ASP b 205     256.632 144.829 294.113  1.00  0.00      AB   C  
ATOM   4082  O   ASP b 205     257.005 145.964 294.397  1.00  0.00      AB   O  
ATOM   4083  CB  ASP b 205     257.002 142.969 295.792  1.00  0.00      AB   C  
ATOM   4084  N   VAL b 206     256.684 144.359 292.863  1.00  0.00      AB   N  
ATOM   4085  CA  VAL b 206     257.131 145.182 291.730  1.00  0.00      AB   C  
ATOM   4086  C   VAL b 206     256.197 146.377 291.550  1.00  0.00      AB   C  
ATOM   4087  O   VAL b 206     256.672 147.505 291.429  1.00  0.00      AB   O  
ATOM   4088  CB  VAL b 206     257.253 144.341 290.443  1.00  0.00      AB   C  
ATOM   4089  N   ARG b 207     254.874 146.174 291.598  1.00  0.00      AB   N  
ATOM   4090  CA  ARG b 207     253.910 147.284 291.490  1.00  0.00      AB   C  
ATOM   4091  C   ARG b 207     254.051 148.301 292.635  1.00  0.00      AB   C  
ATOM   4092  O   ARG b 207     254.047 149.504 292.380  1.00  0.00      AB   O  
ATOM   4093  CB  ARG b 207     252.465 146.762 291.357  1.00  0.00      AB   C  
ATOM   4094  N   GLU b 208     254.243 147.852 293.874  1.00  0.00      AB   N  
ATOM   4095  CA  GLU b 208     254.504 148.733 295.024  1.00  0.00      AB   C  
ATOM   4096  C   GLU b 208     255.823 149.505 294.886  1.00  0.00      AB   C  
ATOM   4097  O   GLU b 208     255.851 150.720 295.061  1.00  0.00      AB   O  
ATOM   4098  CB  GLU b 208     254.536 147.933 296.335  1.00  0.00      AB   C  
ATOM   4099  N   ILE b 209     256.913 148.821 294.532  1.00  0.00      AB   N  
ATOM   4100  CA  ILE b 209     258.216 149.450 294.298  1.00  0.00      AB   C  
ATOM   4101  C   ILE b 209     258.097 150.516 293.215  1.00  0.00      AB   C  
ATOM   4102  O   ILE b 209     258.554 151.637 293.410  1.00  0.00      AB   O  
ATOM   4103  CB  ILE b 209     259.257 148.364 293.944  1.00  0.00      AB   C  
ATOM   4104  N   VAL b 210     257.437 150.205 292.098  1.00  0.00      AB   N  
ATOM   4105  CA  VAL b 210     257.211 151.177 291.028  1.00  0.00      AB   C  
ATOM   4106  C   VAL b 210     256.400 152.362 291.544  1.00  0.00      AB   C  
ATOM   4107  O   VAL b 210     256.829 153.493 291.352  1.00  0.00      AB   O  
ATOM   4108  CB  VAL b 210     256.570 150.495 289.807  1.00  0.00      AB   C  
ATOM   4109  N   ARG b 211     255.283 152.149 292.251  1.00  0.00      AB   N  
ATOM   4110  CA  ARG b 211     254.493 153.257 292.812  1.00  0.00      AB   C  
ATOM   4111  C   ARG b 211     255.355 154.150 293.697  1.00  0.00      AB   C  
ATOM   4112  O   ARG b 211     255.399 155.360 293.497  1.00  0.00      AB   O  
ATOM   4113  CB  ARG b 211     253.309 152.695 293.611  1.00  0.00      AB   C  
ATOM   4114  N   ASP b 212     256.044 153.555 294.659  1.00  0.00      AB   N  
ATOM   4115  CA  ASP b 212     256.835 154.298 295.628  1.00  0.00      AB   C  
ATOM   4116  C   ASP b 212     257.998 155.040 294.954  1.00  0.00      AB   C  
ATOM   4117  O   ASP b 212     258.274 156.191 295.287  1.00  0.00      AB   O  
ATOM   4118  CB  ASP b 212     257.331 153.350 296.733  1.00  0.00      AB   C  
ATOM   4119  N   ALA b 213     258.636 154.428 293.954  1.00  0.00      AB   N  
ATOM   4120  CA  ALA b 213     259.674 155.077 293.166  1.00  0.00      AB   C  
ATOM   4121  C   ALA b 213     259.121 156.242 292.337  1.00  0.00      AB   C  
ATOM   4122  O   ALA b 213     259.708 157.323 292.344  1.00  0.00      AB   O  
ATOM   4123  CB  ALA b 213     260.353 154.028 292.281  1.00  0.00      AB   C  
ATOM   4124  N   LEU b 214     257.990 156.059 291.652  1.00  0.00      AB   N  
ATOM   4125  CA  LEU b 214     257.344 157.125 290.886  1.00  0.00      AB   C  
ATOM   4126  C   LEU b 214     256.906 158.261 291.816  1.00  0.00      AB   C  
ATOM   4127  O   LEU b 214     257.065 159.429 291.469  1.00  0.00      AB   O  
ATOM   4128  CB  LEU b 214     256.140 156.564 290.097  1.00  0.00      AB   C  
ATOM   4129  N   GLU b 215     256.406 157.959 293.015  1.00  0.00      AB   N  
ATOM   4130  CA  GLU b 215     256.083 158.983 294.010  1.00  0.00      AB   C  
ATOM   4131  C   GLU b 215     257.339 159.746 294.454  1.00  0.00      AB   C  
ATOM   4132  O   GLU b 215     257.366 160.975 294.389  1.00  0.00      AB   O  
ATOM   4133  CB  GLU b 215     255.332 158.363 295.200  1.00  0.00      AB   C  
ATOM   4134  N   LEU b 216     258.407 159.042 294.836  1.00  0.00      AB   N  
ATOM   4135  CA  LEU b 216     259.670 159.672 295.217  1.00  0.00      AB   C  
ATOM   4136  C   LEU b 216     260.210 160.556 294.085  1.00  0.00      AB   C  
ATOM   4137  O   LEU b 216     260.572 161.707 294.320  1.00  0.00      AB   O  
ATOM   4138  CB  LEU b 216     260.666 158.571 295.634  1.00  0.00      AB   C  
ATOM   4139  N   ALA b 217     260.192 160.062 292.846  1.00  0.00      AB   N  
ATOM   4140  CA  ALA b 217     260.612 160.812 291.663  1.00  0.00      AB   C  
ATOM   4141  C   ALA b 217     259.705 162.025 291.368  1.00  0.00      AB   C  
ATOM   4142  O   ALA b 217     260.188 163.050 290.892  1.00  0.00      AB   O  
ATOM   4143  CB  ALA b 217     260.654 159.848 290.471  1.00  0.00      AB   C  
ATOM   4144  N   SER b 218     258.410 161.942 291.681  1.00  0.00      AB   N  
ATOM   4145  CA  SER b 218     257.476 163.068 291.546  1.00  0.00      AB   C  
ATOM   4146  C   SER b 218     257.737 164.154 292.593  1.00  0.00      AB   C  
ATOM   4147  O   SER b 218     257.638 165.341 292.278  1.00  0.00      AB   O  
ATOM   4148  CB  SER b 218     256.023 162.599 291.680  1.00  0.00      AB   C  
ATOM   4149  N   ARG b 219     258.068 163.749 293.829  1.00  0.00      AB   N  
ATOM   4150  CA  ARG b 219     258.286 164.639 294.982  1.00  0.00      AB   C  
ATOM   4151  C   ARG b 219     259.684 165.255 295.047  1.00  0.00      AB   C  
ATOM   4152  O   ARG b 219     259.830 166.381 295.521  1.00  0.00      AB   O  
ATOM   4153  CB  ARG b 219     257.990 163.872 296.284  1.00  0.00      AB   C  
ATOM   4154  N   SER b 220     260.718 164.535 294.617  1.00  0.00      AB   N  
ATOM   4155  CA  SER b 220     262.115 164.979 294.744  1.00  0.00      AB   C  
ATOM   4156  C   SER b 220     262.472 166.139 293.802  1.00  0.00      AB   C  
ATOM   4157  O   SER b 220     262.030 166.197 292.654  1.00  0.00      AB   O  
ATOM   4158  CB  SER b 220     263.083 163.811 294.529  1.00  0.00      AB   C  
ATOM   4159  N   THR b 221     263.316 167.055 294.281  1.00  0.00      AB   N  
ATOM   4160  CA  THR b 221     263.865 168.189 293.512  1.00  0.00      AB   C  
ATOM   4161  C   THR b 221     265.175 167.856 292.779  1.00  0.00      AB   C  
ATOM   4162  O   THR b 221     265.670 168.688 292.016  1.00  0.00      AB   O  
ATOM   4163  CB  THR b 221     264.091 169.396 294.440  1.00  0.00      AB   C  
ATOM   4164  N   ASN b 222     265.761 166.670 292.987  1.00  0.00      AB   N  
ATOM   4165  CA  ASN b 222     267.093 166.313 292.483  1.00  0.00      AB   C  
ATOM   4166  C   ASN b 222     267.018 165.270 291.351  1.00  0.00      AB   C  
ATOM   4167  O   ASN b 222     266.603 164.131 291.570  1.00  0.00      AB   O  
ATOM   4168  CB  ASN b 222     267.917 165.819 293.685  1.00  0.00      AB   C  
ATOM   4169  N   ASP b 223     267.469 165.614 290.141  1.00  0.00      AB   N  
ATOM   4170  CA  ASP b 223     267.337 164.701 289.002  1.00  0.00      AB   C  
ATOM   4171  C   ASP b 223     268.242 163.453 289.092  1.00  0.00      AB   C  
ATOM   4172  O   ASP b 223     267.950 162.443 288.456  1.00  0.00      AB   O  
ATOM   4173  CB  ASP b 223     267.434 165.437 287.648  1.00  0.00      AB   C  
ATOM   4174  N   GLU b 224     269.283 163.459 289.931  1.00  0.00      AB   N  
ATOM   4175  CA  GLU b 224     270.075 162.257 290.216  1.00  0.00      AB   C  
ATOM   4176  C   GLU b 224     269.294 161.267 291.085  1.00  0.00      AB   C  
ATOM   4177  O   GLU b 224     269.347 160.063 290.851  1.00  0.00      AB   O  
ATOM   4178  CB  GLU b 224     271.409 162.651 290.881  1.00  0.00      AB   C  
ATOM   4179  N   VAL b 225     268.504 161.759 292.045  1.00  0.00      AB   N  
ATOM   4180  CA  VAL b 225     267.567 160.902 292.779  1.00  0.00      AB   C  
ATOM   4181  C   VAL b 225     266.518 160.352 291.816  1.00  0.00      AB   C  
ATOM   4182  O   VAL b 225     266.230 159.162 291.865  1.00  0.00      AB   O  
ATOM   4183  CB  VAL b 225     266.929 161.644 293.968  1.00  0.00      AB   C  
ATOM   4184  N   ILE b 226     266.004 161.169 290.887  1.00  0.00      AB   N  
ATOM   4185  CA  ILE b 226     265.044 160.714 289.867  1.00  0.00      AB   C  
ATOM   4186  C   ILE b 226     265.658 159.600 289.008  1.00  0.00      AB   C  
ATOM   4187  O   ILE b 226     265.056 158.534 288.872  1.00  0.00      AB   O  
ATOM   4188  CB  ILE b 226     264.525 161.900 289.018  1.00  0.00      AB   C  
ATOM   4189  N   ARG b 227     266.875 159.796 288.482  1.00  0.00      AB   N  
ATOM   4190  CA  ARG b 227     267.600 158.746 287.752  1.00  0.00      AB   C  
ATOM   4191  C   ARG b 227     267.740 157.489 288.601  1.00  0.00      AB   C  
ATOM   4192  O   ARG b 227     267.313 156.426 288.165  1.00  0.00      AB   O  
ATOM   4193  CB  ARG b 227     268.979 159.238 287.278  1.00  0.00      AB   C  
ATOM   4194  N   LEU b 228     268.276 157.603 289.817  1.00  0.00      AB   N  
ATOM   4195  CA  LEU b 228     268.502 156.452 290.691  1.00  0.00      AB   C  
ATOM   4196  C   LEU b 228     267.207 155.696 291.007  1.00  0.00      AB   C  
ATOM   4197  O   LEU b 228     267.166 154.476 290.876  1.00  0.00      AB   O  
ATOM   4198  CB  LEU b 228     269.190 156.914 291.982  1.00  0.00      AB   C  
ATOM   4199  N   ALA b 229     266.143 156.398 291.392  1.00  0.00      AB   N  
ATOM   4200  CA  ALA b 229     264.867 155.783 291.745  1.00  0.00      AB   C  
ATOM   4201  C   ALA b 229     264.224 155.076 290.545  1.00  0.00      AB   C  
ATOM   4202  O   ALA b 229     263.772 153.936 290.664  1.00  0.00      AB   O  
ATOM   4203  CB  ALA b 229     263.942 156.864 292.319  1.00  0.00      AB   C  
ATOM   4204  N   LEU b 230     264.192 155.722 289.381  1.00  0.00      AB   N  
ATOM   4205  CA  LEU b 230     263.551 155.128 288.210  1.00  0.00      AB   C  
ATOM   4206  C   LEU b 230     264.417 154.024 287.579  1.00  0.00      AB   C  
ATOM   4207  O   LEU b 230     263.878 153.034 287.097  1.00  0.00      AB   O  
ATOM   4208  CB  LEU b 230     263.158 156.228 287.218  1.00  0.00      AB   C  
ATOM   4209  N   GLU b 231     265.748 154.107 287.646  1.00  0.00      AB   N  
ATOM   4210  CA  GLU b 231     266.622 152.996 287.261  1.00  0.00      AB   C  
ATOM   4211  C   GLU b 231     266.477 151.807 288.221  1.00  0.00      AB   C  
ATOM   4212  O   GLU b 231     266.373 150.666 287.774  1.00  0.00      AB   O  
ATOM   4213  CB  GLU b 231     268.080 153.480 287.161  1.00  0.00      AB   C  
ATOM   4214  N   ALA b 232     266.381 152.053 289.531  1.00  0.00      AB   N  
ATOM   4215  CA  ALA b 232     266.078 151.005 290.502  1.00  0.00      AB   C  
ATOM   4216  C   ALA b 232     264.725 150.344 290.203  1.00  0.00      AB   C  
ATOM   4217  O   ALA b 232     264.616 149.125 290.293  1.00  0.00      AB   O  
ATOM   4218  CB  ALA b 232     266.121 151.598 291.915  1.00  0.00      AB   C  
ATOM   4219  N   ALA b 233     263.717 151.110 289.776  1.00  0.00      AB   N  
ATOM   4220  CA  ALA b 233     262.428 150.559 289.362  1.00  0.00      AB   C  
ATOM   4221  C   ALA b 233     262.541 149.667 288.107  1.00  0.00      AB   C  
ATOM   4222  O   ALA b 233     261.944 148.589 288.070  1.00  0.00      AB   O  
ATOM   4223  CB  ALA b 233     261.431 151.710 289.177  1.00  0.00      AB   C  
ATOM   4224  N   VAL b 234     263.351 150.052 287.109  1.00  0.00      AB   N  
ATOM   4225  CA  VAL b 234     263.658 149.198 285.939  1.00  0.00      AB   C  
ATOM   4226  C   VAL b 234     264.347 147.899 286.373  1.00  0.00      AB   C  
ATOM   4227  O   VAL b 234     263.932 146.810 285.975  1.00  0.00      AB   O  
ATOM   4228  CB  VAL b 234     264.509 149.956 284.891  1.00  0.00      AB   C  
ATOM   4229  N   LEU b 235     265.367 147.988 287.226  1.00  0.00      AB   N  
ATOM   4230  CA  LEU b 235     266.093 146.817 287.724  1.00  0.00      AB   C  
ATOM   4231  C   LEU b 235     265.198 145.901 288.569  1.00  0.00      AB   C  
ATOM   4232  O   LEU b 235     265.228 144.687 288.388  1.00  0.00      AB   O  
ATOM   4233  CB  LEU b 235     267.320 147.287 288.522  1.00  0.00      AB   C  
ATOM   4234  N   ALA b 236     264.350 146.457 289.436  1.00  0.00      AB   N  
ATOM   4235  CA  ALA b 236     263.377 145.686 290.206  1.00  0.00      AB   C  
ATOM   4236  C   ALA b 236     262.381 144.955 289.288  1.00  0.00      AB   C  
ATOM   4237  O   ALA b 236     262.166 143.758 289.454  1.00  0.00      AB   O  
ATOM   4238  CB  ALA b 236     262.662 146.618 291.191  1.00  0.00      AB   C  
ATOM   4239  N   ALA b 237     261.833 145.626 288.269  1.00  0.00      AB   N  
ATOM   4240  CA  ALA b 237     260.927 144.995 287.307  1.00  0.00      AB   C  
ATOM   4241  C   ALA b 237     261.605 143.889 286.465  1.00  0.00      AB   C  
ATOM   4242  O   ALA b 237     260.928 142.969 286.006  1.00  0.00      AB   O  
ATOM   4243  CB  ALA b 237     260.325 146.090 286.418  1.00  0.00      AB   C  
ATOM   4244  N   ARG b 238     262.932 143.950 286.278  1.00  0.00      AB   N  
ATOM   4245  CA  ARG b 238     263.738 142.879 285.659  1.00  0.00      AB   C  
ATOM   4246  C   ARG b 238     264.176 141.783 286.632  1.00  0.00      AB   C  
ATOM   4247  O   ARG b 238     264.571 140.706 286.191  1.00  0.00      AB   O  
ATOM   4248  CB  ARG b 238     264.964 143.493 284.972  1.00  0.00      AB   C  
ATOM   4249  N   SER b 239     264.135 142.037 287.935  1.00  0.00      AB   N  
ATOM   4250  CA  SER b 239     264.591 141.089 288.951  1.00  0.00      AB   C  
ATOM   4251  C   SER b 239     263.624 139.920 289.140  1.00  0.00      AB   C  
ATOM   4252  O   SER b 239     262.407 140.075 289.057  1.00  0.00      AB   O  
ATOM   4253  CB  SER b 239     264.804 141.794 290.289  1.00  0.00      AB   C  
ATOM   4254  N   THR b 240     264.177 138.750 289.452  1.00  0.00      AB   N  
ATOM   4255  CA  THR b 240     263.436 137.554 289.887  1.00  0.00      AB   C  
ATOM   4256  C   THR b 240     263.797 137.158 291.325  1.00  0.00      AB   C  
ATOM   4257  O   THR b 240     263.539 136.030 291.742  1.00  0.00      AB   O  
ATOM   4258  CB  THR b 240     263.636 136.386 288.904  1.00  0.00      AB   C  
ATOM   4259  N   ASP b 241     264.427 138.060 292.088  1.00  0.00      AB   N  
ATOM   4260  CA  ASP b 241     264.910 137.800 293.446  1.00  0.00      AB   C  
ATOM   4261  C   ASP b 241     264.194 138.678 294.481  1.00  0.00      AB   C  
ATOM   4262  O   ASP b 241     264.319 139.904 294.484  1.00  0.00      AB   O  
ATOM   4263  CB  ASP b 241     266.433 138.001 293.477  1.00  0.00      AB   C  
ATOM   4264  N   SER b 242     263.490 138.035 295.414  1.00  0.00      AB   N  
ATOM   4265  CA  SER b 242     262.793 138.706 296.509  1.00  0.00      AB   C  
ATOM   4266  C   SER b 242     263.729 139.551 297.369  1.00  0.00      AB   C  
ATOM   4267  O   SER b 242     263.313 140.602 297.839  1.00  0.00      AB   O  
ATOM   4268  CB  SER b 242     262.100 137.678 297.407  1.00  0.00      AB   C  
ATOM   4269  N   ASP b 243     264.996 139.165 297.548  1.00  0.00      AB   N  
ATOM   4270  CA  ASP b 243     265.937 139.990 298.310  1.00  0.00      AB   C  
ATOM   4271  C   ASP b 243     266.272 141.288 297.570  1.00  0.00      AB   C  
ATOM   4272  O   ASP b 243     266.393 142.323 298.212  1.00  0.00      AB   O  
ATOM   4273  CB  ASP b 243     267.226 139.231 298.657  1.00  0.00      AB   C  
ATOM   4274  N   VAL b 244     266.362 141.282 296.237  1.00  0.00      AB   N  
ATOM   4275  CA  VAL b 244     266.539 142.522 295.467  1.00  0.00      AB   C  
ATOM   4276  C   VAL b 244     265.307 143.405 295.609  1.00  0.00      AB   C  
ATOM   4277  O   VAL b 244     265.432 144.604 295.847  1.00  0.00      AB   O  
ATOM   4278  CB  VAL b 244     266.829 142.232 293.987  1.00  0.00      AB   C  
ATOM   4279  N   LEU b 245     264.111 142.823 295.521  1.00  0.00      AB   N  
ATOM   4280  CA  LEU b 245     262.880 143.574 295.745  1.00  0.00      AB   C  
ATOM   4281  C   LEU b 245     262.822 144.143 297.171  1.00  0.00      AB   C  
ATOM   4282  O   LEU b 245     262.547 145.325 297.345  1.00  0.00      AB   O  
ATOM   4283  CB  LEU b 245     261.655 142.699 295.426  1.00  0.00      AB   C  
ATOM   4284  N   GLU b 246     263.142 143.360 298.198  1.00  0.00      AB   N  
ATOM   4285  CA  GLU b 246     263.165 143.852 299.577  1.00  0.00      AB   C  
ATOM   4286  C   GLU b 246     264.255 144.904 299.810  1.00  0.00      AB   C  
ATOM   4287  O   GLU b 246     263.989 145.895 300.482  1.00  0.00      AB   O  
ATOM   4288  CB  GLU b 246     263.316 142.689 300.567  1.00  0.00      AB   C  
ATOM   4289  N   ILE b 247     265.442 144.758 299.215  1.00  0.00      AB   N  
ATOM   4290  CA  ILE b 247     266.500 145.777 299.252  1.00  0.00      AB   C  
ATOM   4291  C   ILE b 247     265.997 147.092 298.636  1.00  0.00      AB   C  
ATOM   4292  O   ILE b 247     266.160 148.152 299.239  1.00  0.00      AB   O  
ATOM   4293  CB  ILE b 247     267.779 145.235 298.560  1.00  0.00      AB   C  
ATOM   4294  N   VAL b 248     265.348 147.048 297.469  1.00  0.00      AB   N  
ATOM   4295  CA  VAL b 248     264.795 148.260 296.843  1.00  0.00      AB   C  
ATOM   4296  C   VAL b 248     263.653 148.834 297.688  1.00  0.00      AB   C  
ATOM   4297  O   VAL b 248     263.612 150.043 297.916  1.00  0.00      AB   O  
ATOM   4298  CB  VAL b 248     264.359 148.004 295.389  1.00  0.00      AB   C  
ATOM   4299  N   LYS b 249     262.750 147.992 298.210  1.00  0.00      AB   N  
ATOM   4300  CA  LYS b 249     261.649 148.442 299.076  1.00  0.00      AB   C  
ATOM   4301  C   LYS b 249     262.179 149.064 300.374  1.00  0.00      AB   C  
ATOM   4302  O   LYS b 249     261.681 150.105 300.787  1.00  0.00      AB   O  
ATOM   4303  CB  LYS b 249     260.649 147.291 299.317  1.00  0.00      AB   C  
ATOM   4304  N   ASP b 250     263.230 148.510 300.970  1.00  0.00      AB   N  
ATOM   4305  CA  ASP b 250     263.909 149.107 302.123  1.00  0.00      AB   C  
ATOM   4306  C   ASP b 250     264.566 150.446 301.779  1.00  0.00      AB   C  
ATOM   4307  O   ASP b 250     264.440 151.397 302.545  1.00  0.00      AB   O  
ATOM   4308  CB  ASP b 250     264.969 148.144 302.688  1.00  0.00      AB   C  
ATOM   4309  N   ALA b 251     265.233 150.562 300.630  1.00  0.00      AB   N  
ATOM   4310  CA  ALA b 251     265.825 151.824 300.198  1.00  0.00      AB   C  
ATOM   4311  C   ALA b 251     264.752 152.908 299.981  1.00  0.00      AB   C  
ATOM   4312  O   ALA b 251     264.914 154.043 300.428  1.00  0.00      AB   O  
ATOM   4313  CB  ALA b 251     266.659 151.575 298.936  1.00  0.00      AB   C  
ATOM   4314  N   LEU b 252     263.627 152.558 299.351  1.00  0.00      AB   N  
ATOM   4315  CA  LEU b 252     262.488 153.460 299.189  1.00  0.00      AB   C  
ATOM   4316  C   LEU b 252     261.826 153.782 300.539  1.00  0.00      AB   C  
ATOM   4317  O   LEU b 252     261.443 154.923 300.770  1.00  0.00      AB   O  
ATOM   4318  CB  LEU b 252     261.487 152.853 298.188  1.00  0.00      AB   C  
ATOM   4319  N   GLU b 253     261.742 152.826 301.467  1.00  0.00      AB   N  
ATOM   4320  CA  GLU b 253     261.257 153.087 302.825  1.00  0.00      AB   C  
ATOM   4321  C   GLU b 253     262.175 154.065 303.561  1.00  0.00      AB   C  
ATOM   4322  O   GLU b 253     261.702 155.047 304.120  1.00  0.00      AB   O  
ATOM   4323  CB  GLU b 253     261.093 151.780 303.619  1.00  0.00      AB   C  
ATOM   4324  N   LEU b 254     263.491 153.869 303.506  1.00  0.00      AB   N  
ATOM   4325  CA  LEU b 254     264.458 154.800 304.082  1.00  0.00      AB   C  
ATOM   4326  C   LEU b 254     264.319 156.210 303.469  1.00  0.00      AB   C  
ATOM   4327  O   LEU b 254     264.328 157.202 304.196  1.00  0.00      AB   O  
ATOM   4328  CB  LEU b 254     265.857 154.173 303.927  1.00  0.00      AB   C  
ATOM   4329  N   ALA b 255     264.076 156.302 302.157  1.00  0.00      AB   N  
ATOM   4330  CA  ALA b 255     263.777 157.565 301.471  1.00  0.00      AB   C  
ATOM   4331  C   ALA b 255     262.397 158.160 301.825  1.00  0.00      AB   C  
ATOM   4332  O   ALA b 255     262.194 159.371 301.732  1.00  0.00      AB   O  
ATOM   4333  CB  ALA b 255     263.891 157.323 299.961  1.00  0.00      AB   C  
ATOM   4334  N   LYS b 256     261.435 157.337 302.249  1.00  0.00      AB   N  
ATOM   4335  CA  LYS b 256     260.154 157.792 302.802  1.00  0.00      AB   C  
ATOM   4336  C   LYS b 256     260.305 158.285 304.248  1.00  0.00      AB   C  
ATOM   4337  O   LYS b 256     259.655 159.253 304.634  1.00  0.00      AB   O  
ATOM   4338  CB  LYS b 256     259.140 156.645 302.667  1.00  0.00      AB   C  
ATOM   4339  N   GLN b 257     261.170 157.643 305.037  1.00  0.00      AB   N  
ATOM   4340  CA  GLN b 257     261.426 157.967 306.444  1.00  0.00      AB   C  
ATOM   4341  C   GLN b 257     262.374 159.159 306.672  1.00  0.00      AB   C  
ATOM   4342  O   GLN b 257     262.212 159.875 307.662  1.00  0.00      AB   O  
ATOM   4343  CB  GLN b 257     261.967 156.718 307.163  1.00  0.00      AB   C  
ATOM   4344  N   SER b 258     263.334 159.413 305.775  1.00  0.00      AB   N  
ATOM   4345  CA  SER b 258     264.236 160.578 305.838  1.00  0.00      AB   C  
ATOM   4346  C   SER b 258     264.380 161.278 304.484  1.00  0.00      AB   C  
ATOM   4347  O   SER b 258     264.551 160.631 303.454  1.00  0.00      AB   O  
ATOM   4348  CB  SER b 258     265.614 160.178 306.378  1.00  0.00      AB   C  
ATOM   4349  N   THR b 259     264.351 162.613 304.491  1.00  0.00      AB   N  
ATOM   4350  CA  THR b 259     264.493 163.474 303.298  1.00  0.00      AB   C  
ATOM   4351  C   THR b 259     265.953 163.783 302.926  1.00  0.00      AB   C  
ATOM   4352  O   THR b 259     266.204 164.557 302.002  1.00  0.00      AB   O  
ATOM   4353  CB  THR b 259     263.705 164.782 303.485  1.00  0.00      AB   C  
ATOM   4354  N   ASN b 260     266.930 163.196 303.626  1.00  0.00      AB   N  
ATOM   4355  CA  ASN b 260     268.365 163.401 303.402  1.00  0.00      AB   C  
ATOM   4356  C   ASN b 260     268.826 162.889 302.018  1.00  0.00      AB   C  
ATOM   4357  O   ASN b 260     268.959 161.686 301.800  1.00  0.00      AB   O  
ATOM   4358  CB  ASN b 260     269.109 162.711 304.559  1.00  0.00      AB   C  
ATOM   4359  N   GLU b 261     269.126 163.801 301.090  1.00  0.00      AB   N  
ATOM   4360  CA  GLU b 261     269.494 163.446 299.710  1.00  0.00      AB   C  
ATOM   4361  C   GLU b 261     270.736 162.550 299.621  1.00  0.00      AB   C  
ATOM   4362  O   GLU b 261     270.787 161.665 298.772  1.00  0.00      AB   O  
ATOM   4363  CB  GLU b 261     269.749 164.708 298.870  1.00  0.00      AB   C  
ATOM   4364  N   GLU b 262     271.744 162.739 300.477  1.00  0.00      AB   N  
ATOM   4365  CA  GLU b 262     272.956 161.914 300.439  1.00  0.00      AB   C  
ATOM   4366  C   GLU b 262     272.647 160.474 300.870  1.00  0.00      AB   C  
ATOM   4367  O   GLU b 262     273.043 159.528 300.188  1.00  0.00      AB   O  
ATOM   4368  CB  GLU b 262     274.080 162.525 301.299  1.00  0.00      AB   C  
ATOM   4369  N   VAL b 263     271.864 160.293 301.939  1.00  0.00      AB   N  
ATOM   4370  CA  VAL b 263     271.376 158.967 302.348  1.00  0.00      AB   C  
ATOM   4371  C   VAL b 263     270.507 158.356 301.252  1.00  0.00      AB   C  
ATOM   4372  O   VAL b 263     270.702 157.191 300.921  1.00  0.00      AB   O  
ATOM   4373  CB  VAL b 263     270.625 159.028 303.689  1.00  0.00      AB   C  
ATOM   4374  N   ILE b 264     269.605 159.126 300.637  1.00  0.00      AB   N  
ATOM   4375  CA  ILE b 264     268.732 158.634 299.556  1.00  0.00      AB   C  
ATOM   4376  C   ILE b 264     269.564 158.146 298.367  1.00  0.00      AB   C  
ATOM   4377  O   ILE b 264     269.376 157.018 297.904  1.00  0.00      AB   O  
ATOM   4378  CB  ILE b 264     267.710 159.715 299.132  1.00  0.00      AB   C  
ATOM   4379  N   LYS b 265     270.515 158.958 297.889  1.00  0.00      AB   N  
ATOM   4380  CA  LYS b 265     271.393 158.564 296.784  1.00  0.00      AB   C  
ATOM   4381  C   LYS b 265     272.208 157.329 297.152  1.00  0.00      AB   C  
ATOM   4382  O   LYS b 265     272.272 156.403 296.349  1.00  0.00      AB   O  
ATOM   4383  CB  LYS b 265     272.320 159.718 296.376  1.00  0.00      AB   C  
ATOM   4384  N   LEU b 266     272.778 157.273 298.357  1.00  0.00      AB   N  
ATOM   4385  CA  LEU b 266     273.534 156.105 298.818  1.00  0.00      AB   C  
ATOM   4386  C   LEU b 266     272.665 154.841 298.868  1.00  0.00      AB   C  
ATOM   4387  O   LEU b 266     273.080 153.804 298.358  1.00  0.00      AB   O  
ATOM   4388  CB  LEU b 266     274.156 156.399 300.194  1.00  0.00      AB   C  
ATOM   4389  N   ALA b 267     271.457 154.914 299.428  1.00  0.00      AB   N  
ATOM   4390  CA  ALA b 267     270.573 153.756 299.564  1.00  0.00      AB   C  
ATOM   4391  C   ALA b 267     270.107 153.234 298.196  1.00  0.00      AB   C  
ATOM   4392  O   ALA b 267     270.204 152.038 297.916  1.00  0.00      AB   O  
ATOM   4393  CB  ALA b 267     269.390 154.149 300.456  1.00  0.00      AB   C  
ATOM   4394  N   LEU b 268     269.658 154.129 297.312  1.00  0.00      AB   N  
ATOM   4395  CA  LEU b 268     269.260 153.747 295.958  1.00  0.00      AB   C  
ATOM   4396  C   LEU b 268     270.455 153.208 295.162  1.00  0.00      AB   C  
ATOM   4397  O   LEU b 268     270.334 152.173 294.517  1.00  0.00      AB   O  
ATOM   4398  CB  LEU b 268     268.610 154.935 295.234  1.00  0.00      AB   C  
ATOM   4399  N   LYS b 269     271.633 153.843 295.233  1.00  0.00      AB   N  
ATOM   4400  CA  LYS b 269     272.824 153.362 294.519  1.00  0.00      AB   C  
ATOM   4401  C   LYS b 269     273.309 152.007 295.047  1.00  0.00      AB   C  
ATOM   4402  O   LYS b 269     273.648 151.144 294.244  1.00  0.00      AB   O  
ATOM   4403  CB  LYS b 269     273.921 154.441 294.528  1.00  0.00      AB   C  
ATOM   4404  N   ALA b 270     273.268 151.766 296.357  1.00  0.00      AB   N  
ATOM   4405  CA  ALA b 270     273.567 150.451 296.928  1.00  0.00      AB   C  
ATOM   4406  C   ALA b 270     272.617 149.374 296.379  1.00  0.00      AB   C  
ATOM   4407  O   ALA b 270     273.065 148.307 295.968  1.00  0.00      AB   O  
ATOM   4408  CB  ALA b 270     273.496 150.530 298.461  1.00  0.00      AB   C  
ATOM   4409  N   ALA b 271     271.317 149.675 296.297  1.00  0.00      AB   N  
ATOM   4410  CA  ALA b 271     270.339 148.780 295.686  1.00  0.00      AB   C  
ATOM   4411  C   ALA b 271     270.608 148.550 294.184  1.00  0.00      AB   C  
ATOM   4412  O   ALA b 271     270.588 147.409 293.731  1.00  0.00      AB   O  
ATOM   4413  CB  ALA b 271     268.934 149.341 295.944  1.00  0.00      AB   C  
ATOM   4414  N   VAL b 272     270.909 149.601 293.414  1.00  0.00      AB   N  
ATOM   4415  CA  VAL b 272     271.250 149.508 291.978  1.00  0.00      AB   C  
ATOM   4416  C   VAL b 272     272.491 148.637 291.763  1.00  0.00      AB   C  
ATOM   4417  O   VAL b 272     272.466 147.715 290.949  1.00  0.00      AB   O  
ATOM   4418  CB  VAL b 272     271.435 150.918 291.373  1.00  0.00      AB   C  
ATOM   4419  N   LEU b 273     273.558 148.871 292.530  1.00  0.00      AB   N  
ATOM   4420  CA  LEU b 273     274.779 148.065 292.478  1.00  0.00      AB   C  
ATOM   4421  C   LEU b 273     274.494 146.610 292.866  1.00  0.00      AB   C  
ATOM   4422  O   LEU b 273     274.913 145.700 292.155  1.00  0.00      AB   O  
ATOM   4423  CB  LEU b 273     275.852 148.687 293.394  1.00  0.00      AB   C  
ATOM   4424  N   ALA b 274     273.729 146.372 293.933  1.00  0.00      AB   N  
ATOM   4425  CA  ALA b 274     273.346 145.023 294.343  1.00  0.00      AB   C  
ATOM   4426  C   ALA b 274     272.503 144.298 293.275  1.00  0.00      AB   C  
ATOM   4427  O   ALA b 274     272.707 143.109 293.048  1.00  0.00      AB   O  
ATOM   4428  CB  ALA b 274     272.614 145.114 295.686  1.00  0.00      AB   C  
ATOM   4429  N   ALA b 275     271.608 145.002 292.572  1.00  0.00      AB   N  
ATOM   4430  CA  ALA b 275     270.819 144.433 291.479  1.00  0.00      AB   C  
ATOM   4431  C   ALA b 275     271.664 144.116 290.226  1.00  0.00      AB   C  
ATOM   4432  O   ALA b 275     271.414 143.108 289.561  1.00  0.00      AB   O  
ATOM   4433  CB  ALA b 275     269.675 145.400 291.152  1.00  0.00      AB   C  
ATOM   4434  N   LYS b 276     272.671 144.941 289.900  1.00  0.00      AB   N  
ATOM   4435  CA  LYS b 276     273.597 144.685 288.776  1.00  0.00      AB   C  
ATOM   4436  C   LYS b 276     274.661 143.619 289.089  1.00  0.00      AB   C  
ATOM   4437  O   LYS b 276     275.113 142.923 288.178  1.00  0.00      AB   O  
ATOM   4438  CB  LYS b 276     274.254 146.001 288.327  1.00  0.00      AB   C  
ATOM   4439  N   SER b 277     275.067 143.489 290.351  1.00  0.00      AB   N  
ATOM   4440  CA  SER b 277     276.071 142.524 290.821  1.00  0.00      AB   C  
ATOM   4441  C   SER b 277     275.597 141.069 290.720  1.00  0.00      AB   C  
ATOM   4442  O   SER b 277     274.406 140.773 290.807  1.00  0.00      AB   O  
ATOM   4443  CB  SER b 277     276.459 142.836 292.272  1.00  0.00      AB   C  
ATOM   4444  N   THR b 278     276.546 140.143 290.574  1.00  0.00      AB   N  
ATOM   4445  CA  THR b 278     276.304 138.690 290.645  1.00  0.00      AB   C  
ATOM   4446  C   THR b 278     276.486 138.111 292.055  1.00  0.00      AB   C  
ATOM   4447  O   THR b 278     276.275 136.913 292.244  1.00  0.00      AB   O  
ATOM   4448  CB  THR b 278     277.204 137.932 289.652  1.00  0.00      AB   C  
ATOM   4449  N   ASP b 279     276.918 138.902 293.045  1.00  0.00      AB   N  
ATOM   4450  CA  ASP b 279     277.467 138.369 294.297  1.00  0.00      AB   C  
ATOM   4451  C   ASP b 279     276.453 138.327 295.459  1.00  0.00      AB   C  
ATOM   4452  O   ASP b 279     275.986 139.353 295.958  1.00  0.00      AB   O  
ATOM   4453  CB  ASP b 279     278.737 139.158 294.661  1.00  0.00      AB   C  
ATOM   4454  N   GLU b 280     276.169 137.117 295.946  1.00  0.00      AB   N  
ATOM   4455  CA  GLU b 280     275.305 136.868 297.107  1.00  0.00      AB   C  
ATOM   4456  C   GLU b 280     275.864 137.457 298.412  1.00  0.00      AB   C  
ATOM   4457  O   GLU b 280     275.089 137.832 299.289  1.00  0.00      AB   O  
ATOM   4458  CB  GLU b 280     275.094 135.357 297.296  1.00  0.00      AB   C  
ATOM   4459  N   GLU b 281     277.188 137.579 298.559  1.00  0.00      AB   N  
ATOM   4460  CA  GLU b 281     277.789 138.209 299.744  1.00  0.00      AB   C  
ATOM   4461  C   GLU b 281     277.554 139.727 299.752  1.00  0.00      AB   C  
ATOM   4462  O   GLU b 281     277.246 140.302 300.795  1.00  0.00      AB   O  
ATOM   4463  CB  GLU b 281     279.287 137.863 299.818  1.00  0.00      AB   C  
ATOM   4464  N   VAL b 282     277.629 140.376 298.585  1.00  0.00      AB   N  
ATOM   4465  CA  VAL b 282     277.280 141.798 298.451  1.00  0.00      AB   C  
ATOM   4466  C   VAL b 282     275.795 141.998 298.736  1.00  0.00      AB   C  
ATOM   4467  O   VAL b 282     275.443 142.876 299.514  1.00  0.00      AB   O  
ATOM   4468  CB  VAL b 282     277.659 142.352 297.062  1.00  0.00      AB   C  
ATOM   4469  N   LEU b 283     274.920 141.158 298.171  1.00  0.00      AB   N  
ATOM   4470  CA  LEU b 283     273.486 141.197 298.466  1.00  0.00      AB   C  
ATOM   4471  C   LEU b 283     273.202 141.017 299.965  1.00  0.00      AB   C  
ATOM   4472  O   LEU b 283     272.469 141.813 300.548  1.00  0.00      AB   O  
ATOM   4473  CB  LEU b 283     272.768 140.116 297.638  1.00  0.00      AB   C  
ATOM   4474  N   GLU b 284     273.797 140.010 300.610  1.00  0.00      AB   N  
ATOM   4475  CA  GLU b 284     273.600 139.764 302.037  1.00  0.00      AB   C  
ATOM   4476  C   GLU b 284     274.117 140.925 302.892  1.00  0.00      AB   C  
ATOM   4477  O   GLU b 284     273.401 141.415 303.758  1.00  0.00      AB   O  
ATOM   4478  CB  GLU b 284     274.261 138.437 302.446  1.00  0.00      AB   C  
ATOM   4479  N   GLU b 285     275.328 141.418 302.634  1.00  0.00      AB   N  
ATOM   4480  CA  GLU b 285     275.868 142.552 303.383  1.00  0.00      AB   C  
ATOM   4481  C   GLU b 285     275.053 143.830 303.142  1.00  0.00      AB   C  
ATOM   4482  O   GLU b 285     274.838 144.586 304.077  1.00  0.00      AB   O  
ATOM   4483  CB  GLU b 285     277.351 142.735 303.025  1.00  0.00      AB   C  
ATOM   4484  N   VAL b 286     274.542 144.074 301.930  1.00  0.00      AB   N  
ATOM   4485  CA  VAL b 286     273.642 145.206 301.659  1.00  0.00      AB   C  
ATOM   4486  C   VAL b 286     272.312 145.041 302.404  1.00  0.00      AB   C  
ATOM   4487  O   VAL b 286     271.828 145.998 303.011  1.00  0.00      AB   O  
ATOM   4488  CB  VAL b 286     273.444 145.404 300.144  1.00  0.00      AB   C  
ATOM   4489  N   LYS b 287     271.734 143.833 302.425  1.00  0.00      AB   N  
ATOM   4490  CA  LYS b 287     270.512 143.530 303.187  1.00  0.00      AB   C  
ATOM   4491  C   LYS b 287     270.727 143.753 304.687  1.00  0.00      AB   C  
ATOM   4492  O   LYS b 287     269.929 144.423 305.338  1.00  0.00      AB   O  
ATOM   4493  CB  LYS b 287     270.069 142.093 302.860  1.00  0.00      AB   C  
ATOM   4494  N   GLU b 288     271.839 143.270 305.227  1.00  0.00      AB   N  
ATOM   4495  CA  GLU b 288     272.225 143.521 306.618  1.00  0.00      AB   C  
ATOM   4496  C   GLU b 288     272.512 145.007 306.883  1.00  0.00      AB   C  
ATOM   4497  O   GLU b 288     272.045 145.545 307.881  1.00  0.00      AB   O  
ATOM   4498  CB  GLU b 288     273.440 142.657 306.988  1.00  0.00      AB   C  
ATOM   4499  N   ALA b 289     273.203 145.715 305.991  1.00  0.00      AB   N  
ATOM   4500  CA  ALA b 289     273.461 147.145 306.138  1.00  0.00      AB   C  
ATOM   4501  C   ALA b 289     272.157 147.956 306.154  1.00  0.00      AB   C  
ATOM   4502  O   ALA b 289     271.997 148.849 306.984  1.00  0.00      AB   O  
ATOM   4503  CB  ALA b 289     274.389 147.614 305.013  1.00  0.00      AB   C  
ATOM   4504  N   LEU b 290     271.189 147.623 305.297  1.00  0.00      AB   N  
ATOM   4505  CA  LEU b 290     269.867 148.243 305.342  1.00  0.00      AB   C  
ATOM   4506  C   LEU b 290     269.121 147.879 306.637  1.00  0.00      AB   C  
ATOM   4507  O   LEU b 290     268.496 148.754 307.231  1.00  0.00      AB   O  
ATOM   4508  CB  LEU b 290     269.072 147.888 304.072  1.00  0.00      AB   C  
ATOM   4509  N   ARG b 291     269.250 146.650 307.158  1.00  0.00      AB   N  
ATOM   4510  CA  ARG b 291     268.721 146.300 308.488  1.00  0.00      AB   C  
ATOM   4511  C   ARG b 291     269.345 147.165 309.589  1.00  0.00      AB   C  
ATOM   4512  O   ARG b 291     268.612 147.793 310.350  1.00  0.00      AB   O  
ATOM   4513  CB  ARG b 291     268.896 144.795 308.763  1.00  0.00      AB   C  
ATOM   4514  N   ARG b 292     270.680 147.285 309.632  1.00  0.00      AB   N  
ATOM   4515  CA  ARG b 292     271.390 148.188 310.554  1.00  0.00      AB   C  
ATOM   4516  C   ARG b 292     270.863 149.614 310.413  1.00  0.00      AB   C  
ATOM   4517  O   ARG b 292     270.588 150.265 311.414  1.00  0.00      AB   O  
ATOM   4518  CB  ARG b 292     272.909 148.178 310.283  1.00  0.00      AB   C  
ATOM   4519  N   ALA b 293     270.659 150.085 309.181  1.00  0.00      AB   N  
ATOM   4520  CA  ALA b 293     270.190 151.437 308.903  1.00  0.00      AB   C  
ATOM   4521  C   ALA b 293     268.743 151.711 309.353  1.00  0.00      AB   C  
ATOM   4522  O   ALA b 293     268.452 152.822 309.793  1.00  0.00      AB   O  
ATOM   4523  CB  ALA b 293     270.371 151.725 307.408  1.00  0.00      AB   C  
ATOM   4524  N   LYS b 294     267.837 150.726 309.281  1.00  0.00      AB   N  
ATOM   4525  CA  LYS b 294     266.469 150.871 309.817  1.00  0.00      AB   C  
ATOM   4526  C   LYS b 294     266.400 150.714 311.343  1.00  0.00      AB   C  
ATOM   4527  O   LYS b 294     265.566 151.358 311.974  1.00  0.00      AB   O  
ATOM   4528  CB  LYS b 294     265.491 149.925 309.101  1.00  0.00      AB   C  
ATOM   4529  N   GLU b 295     267.260 149.897 311.950  1.00  0.00      AB   N  
ATOM   4530  CA  GLU b 295     267.346 149.770 313.414  1.00  0.00      AB   C  
ATOM   4531  C   GLU b 295     268.025 150.977 314.088  1.00  0.00      AB   C  
ATOM   4532  O   GLU b 295     267.606 151.399 315.168  1.00  0.00      AB   O  
ATOM   4533  CB  GLU b 295     268.089 148.478 313.789  1.00  0.00      AB   C  
ATOM   4534  N   SER b 296     269.064 151.539 313.465  1.00  0.00      AB   N  
ATOM   4535  CA  SER b 296     269.803 152.709 313.956  1.00  0.00      AB   C  
ATOM   4536  C   SER b 296     269.060 154.035 313.701  1.00  0.00      AB   C  
ATOM   4537  O   SER b 296     268.065 154.090 312.976  1.00  0.00      AB   O  
ATOM   4538  CB  SER b 296     271.210 152.716 313.335  1.00  0.00      AB   C  
ATOM   4539  N   THR b 297     269.553 155.125 314.292  1.00  0.00      AB   N  
ATOM   4540  CA  THR b 297     269.031 156.500 314.134  1.00  0.00      AB   C  
ATOM   4541  C   THR b 297     270.113 157.530 313.775  1.00  0.00      AB   C  
ATOM   4542  O   THR b 297     269.792 158.692 313.524  1.00  0.00      AB   O  
ATOM   4543  CB  THR b 297     268.278 156.958 315.395  1.00  0.00      AB   C  
ATOM   4544  N   ASP b 298     271.391 157.143 313.721  1.00  0.00      AB   N  
ATOM   4545  CA  ASP b 298     272.503 158.042 313.399  1.00  0.00      AB   C  
ATOM   4546  C   ASP b 298     272.830 158.041 311.896  1.00  0.00      AB   C  
ATOM   4547  O   ASP b 298     273.478 157.128 311.383  1.00  0.00      AB   O  
ATOM   4548  CB  ASP b 298     273.723 157.660 314.248  1.00  0.00      AB   C  
ATOM   4549  N   GLU b 299     272.421 159.081 311.170  1.00  0.00      AB   N  
ATOM   4550  CA  GLU b 299     272.705 159.183 309.735  1.00  0.00      AB   C  
ATOM   4551  C   GLU b 299     274.209 159.265 309.419  1.00  0.00      AB   C  
ATOM   4552  O   GLU b 299     274.626 158.869 308.331  1.00  0.00      AB   O  
ATOM   4553  CB  GLU b 299     271.941 160.359 309.105  1.00  0.00      AB   C  
ATOM   4554  N   GLU b 300     275.049 159.707 310.359  1.00  0.00      AB   N  
ATOM   4555  CA  GLU b 300     276.509 159.703 310.189  1.00  0.00      AB   C  
ATOM   4556  C   GLU b 300     277.120 158.293 310.324  1.00  0.00      AB   C  
ATOM   4557  O   GLU b 300     278.251 158.087 309.882  1.00  0.00      AB   O  
ATOM   4558  CB  GLU b 300     277.169 160.698 311.163  1.00  0.00      AB   C  
ATOM   4559  N   GLU b 301     276.380 157.317 310.868  1.00  0.00      AB   N  
ATOM   4560  CA  GLU b 301     276.678 155.879 310.767  1.00  0.00      AB   C  
ATOM   4561  C   GLU b 301     276.087 155.282 309.481  1.00  0.00      AB   C  
ATOM   4562  O   GLU b 301     276.787 154.597 308.736  1.00  0.00      AB   O  
ATOM   4563  CB  GLU b 301     276.130 155.149 312.009  1.00  0.00      AB   C  
ATOM   4564  N   ILE b 302     274.811 155.571 309.190  1.00  0.00      AB   N  
ATOM   4565  CA  ILE b 302     274.098 155.023 308.020  1.00  0.00      AB   C  
ATOM   4566  C   ILE b 302     274.850 155.325 306.721  1.00  0.00      AB   C  
ATOM   4567  O   ILE b 302     275.035 154.429 305.895  1.00  0.00      AB   O  
ATOM   4568  CB  ILE b 302     272.646 155.560 307.953  1.00  0.00      AB   C  
ATOM   4569  N   LYS b 303     275.324 156.565 306.547  1.00  0.00      AB   N  
ATOM   4570  CA  LYS b 303     276.083 156.954 305.352  1.00  0.00      AB   C  
ATOM   4571  C   LYS b 303     277.312 156.068 305.155  1.00  0.00      AB   C  
ATOM   4572  O   LYS b 303     277.530 155.600 304.046  1.00  0.00      AB   O  
ATOM   4573  CB  LYS b 303     276.453 158.446 305.395  1.00  0.00      AB   C  
ATOM   4574  N   GLU b 304     278.063 155.755 306.209  1.00  0.00      AB   N  
ATOM   4575  CA  GLU b 304     279.199 154.833 306.107  1.00  0.00      AB   C  
ATOM   4576  C   GLU b 304     278.769 153.394 305.826  1.00  0.00      AB   C  
ATOM   4577  O   GLU b 304     279.334 152.755 304.942  1.00  0.00      AB   O  
ATOM   4578  CB  GLU b 304     280.050 154.871 307.385  1.00  0.00      AB   C  
ATOM   4579  N   GLU b 305     277.751 152.884 306.520  1.00  0.00      AB   N  
ATOM   4580  CA  GLU b 305     277.258 151.519 306.295  1.00  0.00      AB   C  
ATOM   4581  C   GLU b 305     276.774 151.287 304.852  1.00  0.00      AB   C  
ATOM   4582  O   GLU b 305     276.867 150.167 304.352  1.00  0.00      AB   O  
ATOM   4583  CB  GLU b 305     276.154 151.187 307.314  1.00  0.00      AB   C  
ATOM   4584  N   LEU b 306     276.330 152.335 304.154  1.00  0.00      AB   N  
ATOM   4585  CA  LEU b 306     276.052 152.296 302.714  1.00  0.00      AB   C  
ATOM   4586  C   LEU b 306     277.311 152.563 301.861  1.00  0.00      AB   C  
ATOM   4587  O   LEU b 306     277.580 151.830 300.908  1.00  0.00      AB   O  
ATOM   4588  CB  LEU b 306     274.927 153.297 302.400  1.00  0.00      AB   C  
ATOM   4589  N   ARG b 307     278.112 153.584 302.192  1.00  0.00      AB   N  
ATOM   4590  CA  ARG b 307     279.308 153.982 301.420  1.00  0.00      AB   C  
ATOM   4591  C   ARG b 307     280.336 152.858 301.318  1.00  0.00      AB   C  
ATOM   4592  O   ARG b 307     280.932 152.682 300.256  1.00  0.00      AB   O  
ATOM   4593  CB  ARG b 307     279.932 155.233 302.054  1.00  0.00      AB   C  
ATOM   4594  N   LYS b 308     280.480 152.056 302.378  1.00  0.00      AB   N  
ATOM   4595  CA  LYS b 308     281.334 150.855 302.414  1.00  0.00      AB   C  
ATOM   4596  C   LYS b 308     281.088 149.936 301.216  1.00  0.00      AB   C  
ATOM   4597  O   LYS b 308     282.043 149.433 300.632  1.00  0.00      AB   O  
ATOM   4598  CB  LYS b 308     281.084 150.087 303.723  1.00  0.00      AB   C  
ATOM   4599  N   ALA b 309     279.827 149.755 300.819  1.00  0.00      AB   N  
ATOM   4600  CA  ALA b 309     279.465 149.047 299.594  1.00  0.00      AB   C  
ATOM   4601  C   ALA b 309     279.582 149.942 298.349  1.00  0.00      AB   C  
ATOM   4602  O   ALA b 309     280.223 149.559 297.369  1.00  0.00      AB   O  
ATOM   4603  CB  ALA b 309     278.046 148.479 299.750  1.00  0.00      AB   C  
ATOM   4604  N   VAL b 310     278.981 151.141 298.376  1.00  0.00      AB   N  
ATOM   4605  CA  VAL b 310     278.826 152.004 297.187  1.00  0.00      AB   C  
ATOM   4606  C   VAL b 310     280.159 152.425 296.552  1.00  0.00      AB   C  
ATOM   4607  O   VAL b 310     280.228 152.588 295.337  1.00  0.00      AB   O  
ATOM   4608  CB  VAL b 310     277.948 153.229 297.525  1.00  0.00      AB   C  
ATOM   4609  N   GLU b 311     281.227 152.566 297.337  1.00  0.00      AB   N  
ATOM   4610  CA  GLU b 311     282.557 152.965 296.837  1.00  0.00      AB   C  
ATOM   4611  C   GLU b 311     283.542 151.798 296.638  1.00  0.00      AB   C  
ATOM   4612  O   GLU b 311     284.708 152.028 296.318  1.00  0.00      AB   O  
ATOM   4613  CB  GLU b 311     283.128 154.085 297.721  1.00  0.00      AB   C  
ATOM   4614  N   GLU b 312     283.085 150.550 296.783  1.00  0.00      AB   N  
ATOM   4615  CA  GLU b 312     283.889 149.332 296.562  1.00  0.00      AB   C  
ATOM   4616  C   GLU b 312     283.299 148.427 295.459  1.00  0.00      AB   C  
ATOM   4617  O   GLU b 312     284.048 147.799 294.711  1.00  0.00      AB   O  
ATOM   4618  CB  GLU b 312     284.016 148.588 297.907  1.00  0.00      AB   C  
ATOM   4619  N   ALA b 313     281.967 148.367 295.330  1.00  0.00      AB   N  
ATOM   4620  CA  ALA b 313     281.261 147.539 294.344  1.00  0.00      AB   C  
ATOM   4621  C   ALA b 313     281.175 148.159 292.926  1.00  0.00      AB   C  
ATOM   4622  O   ALA b 313     280.788 147.468 291.982  1.00  0.00      AB   O  
ATOM   4623  CB  ALA b 313     279.864 147.236 294.908  1.00  0.00      AB   C  
ATOM   4624  N   GLU b 314     281.499 149.448 292.765  1.00  0.00      AB   N  
ATOM   4625  CA  GLU b 314     281.416 150.214 291.501  1.00  0.00      AB   C  
ATOM   4626  C   GLU b 314     282.434 149.779 290.430  1.00  0.00      AB   C  
ATOM   4627  O   GLU b 314     283.654 149.774 290.716  0.00  0.00      AB   O  
ATOM   4628  CB  GLU b 314     281.528 151.718 291.820  1.00  0.00      AB   C  
TER   
ATOM   4629  N   CYS c   1     223.898 273.895 150.044  1.00  0.00      AC   N  
ATOM   4630  CA  CYS c   1     224.139 273.136 151.294  1.00  0.00      AC   C  
ATOM   4631  C   CYS c   1     225.452 273.507 152.005  1.00  0.00      AC   C  
ATOM   4632  O   CYS c   1     225.409 273.998 153.133  1.00  0.00      AC   O  
ATOM   4633  CB  CYS c   1     224.021 271.617 151.041  1.00  0.00      AC   C  
ATOM   4634  N   ASP c   2     226.618 273.227 151.412  1.00  0.00      AC   N  
ATOM   4635  CA  ASP c   2     227.909 273.122 152.119  1.00  0.00      AC   C  
ATOM   4636  C   ASP c   2     228.307 274.344 152.964  1.00  0.00      AC   C  
ATOM   4637  O   ASP c   2     228.938 274.172 154.007  1.00  0.00      AC   O  
ATOM   4638  CB  ASP c   2     229.045 272.839 151.117  1.00  0.00      AC   C  
ATOM   4639  N   ALA c   3     227.939 275.568 152.569  1.00  0.00      AC   N  
ATOM   4640  CA  ALA c   3     228.348 276.781 153.282  1.00  0.00      AC   C  
ATOM   4641  C   ALA c   3     227.904 276.807 154.756  1.00  0.00      AC   C  
ATOM   4642  O   ALA c   3     228.532 277.474 155.578  1.00  0.00      AC   O  
ATOM   4643  CB  ALA c   3     227.799 277.991 152.523  1.00  0.00      AC   C  
ATOM   4644  N   ILE c   4     226.858 276.059 155.121  1.00  0.00      AC   N  
ATOM   4645  CA  ILE c   4     226.372 275.984 156.507  1.00  0.00      AC   C  
ATOM   4646  C   ILE c   4     227.378 275.261 157.423  1.00  0.00      AC   C  
ATOM   4647  O   ILE c   4     227.459 275.567 158.612  1.00  0.00      AC   O  
ATOM   4648  CB  ILE c   4     224.969 275.329 156.551  1.00  0.00      AC   C  
ATOM   4649  N   GLN c   5     228.200 274.351 156.890  1.00  0.00      AC   N  
ATOM   4650  CA  GLN c   5     229.155 273.573 157.686  1.00  0.00      AC   C  
ATOM   4651  C   GLN c   5     230.174 274.463 158.413  1.00  0.00      AC   C  
ATOM   4652  O   GLN c   5     230.584 274.151 159.526  1.00  0.00      AC   O  
ATOM   4653  CB  GLN c   5     229.846 272.554 156.763  1.00  0.00      AC   C  
ATOM   4654  N   ALA c   6     230.537 275.607 157.830  1.00  0.00      AC   N  
ATOM   4655  CA  ALA c   6     231.386 276.599 158.488  1.00  0.00      AC   C  
ATOM   4656  C   ALA c   6     230.707 277.195 159.732  1.00  0.00      AC   C  
ATOM   4657  O   ALA c   6     231.308 277.243 160.805  1.00  0.00      AC   O  
ATOM   4658  CB  ALA c   6     231.740 277.687 157.470  1.00  0.00      AC   C  
ATOM   4659  N   ALA c   7     229.437 277.590 159.623  1.00  0.00      AC   N  
ATOM   4660  CA  ALA c   7     228.664 278.077 160.764  1.00  0.00      AC   C  
ATOM   4661  C   ALA c   7     228.502 276.986 161.835  1.00  0.00      AC   C  
ATOM   4662  O   ALA c   7     228.622 277.277 163.021  1.00  0.00      AC   O  
ATOM   4663  CB  ALA c   7     227.315 278.608 160.268  1.00  0.00      AC   C  
ATOM   4664  N   ALA c   8     228.318 275.723 161.437  1.00  0.00      AC   N  
ATOM   4665  CA  ALA c   8     228.275 274.602 162.375  1.00  0.00      AC   C  
ATOM   4666  C   ALA c   8     229.611 274.428 163.118  1.00  0.00      AC   C  
ATOM   4667  O   ALA c   8     229.625 274.370 164.346  1.00  0.00      AC   O  
ATOM   4668  CB  ALA c   8     227.857 273.336 161.619  1.00  0.00      AC   C  
ATOM   4669  N   ALA c   9     230.744 274.435 162.410  1.00  0.00      AC   N  
ATOM   4670  CA  ALA c   9     232.065 274.343 163.026  1.00  0.00      AC   C  
ATOM   4671  C   ALA c   9     232.352 275.510 163.991  1.00  0.00      AC   C  
ATOM   4672  O   ALA c   9     232.830 275.295 165.103  1.00  0.00      AC   O  
ATOM   4673  CB  ALA c   9     233.112 274.257 161.908  1.00  0.00      AC   C  
ATOM   4674  N   LEU c  10     232.012 276.743 163.607  1.00  0.00      AC   N  
ATOM   4675  CA  LEU c  10     232.145 277.921 164.476  1.00  0.00      AC   C  
ATOM   4676  C   LEU c  10     231.199 277.854 165.688  1.00  0.00      AC   C  
ATOM   4677  O   LEU c  10     231.584 278.235 166.792  1.00  0.00      AC   O  
ATOM   4678  CB  LEU c  10     231.896 279.190 163.645  1.00  0.00      AC   C  
ATOM   4679  N   GLY c  11     229.982 277.333 165.511  1.00  0.00      AC   N  
ATOM   4680  CA  GLY c  11     229.020 277.130 166.596  1.00  0.00      AC   C  
ATOM   4681  C   GLY c  11     229.481 276.071 167.606  1.00  0.00      AC   C  
ATOM   4682  O   GLY c  11     229.378 276.278 168.813  1.00  0.00      AC   O  
ATOM   4683  N   GLU c  12     230.074 274.971 167.135  1.00  0.00      AC   N  
ATOM   4684  CA  GLU c  12     230.723 273.962 167.990  1.00  0.00      AC   C  
ATOM   4685  C   GLU c  12     231.970 274.515 168.704  1.00  0.00      AC   C  
ATOM   4686  O   GLU c  12     232.210 274.191 169.866  1.00  0.00      AC   O  
ATOM   4687  CB  GLU c  12     231.112 272.731 167.159  1.00  0.00      AC   C  
ATOM   4688  N   ALA c  13     232.730 275.401 168.054  1.00  0.00      AC   N  
ATOM   4689  CA  ALA c  13     233.819 276.167 168.673  1.00  0.00      AC   C  
ATOM   4690  C   ALA c  13     233.326 277.270 169.646  1.00  0.00      AC   C  
ATOM   4691  O   ALA c  13     234.139 277.982 170.237  1.00  0.00      AC   O  
ATOM   4692  CB  ALA c  13     234.724 276.720 167.564  1.00  0.00      AC   C  
ATOM   4693  N   GLY c  14     232.012 277.424 169.842  1.00  0.00      AC   N  
ATOM   4694  CA  GLY c  14     231.416 278.331 170.828  1.00  0.00      AC   C  
ATOM   4695  C   GLY c  14     231.309 279.797 170.396  1.00  0.00      AC   C  
ATOM   4696  O   GLY c  14     231.053 280.660 171.237  1.00  0.00      AC   O  
ATOM   4697  N   ILE c  15     231.504 280.108 169.110  1.00  0.00      AC   N  
ATOM   4698  CA  ILE c  15     231.392 281.473 168.576  1.00  0.00      AC   C  
ATOM   4699  C   ILE c  15     229.914 281.917 168.555  1.00  0.00      AC   C  
ATOM   4700  O   ILE c  15     229.046 281.160 168.116  1.00  0.00      AC   O  
ATOM   4701  CB  ILE c  15     232.048 281.554 167.175  1.00  0.00      AC   C  
ATOM   4702  N   SER c  16     229.603 283.126 169.038  1.00  0.00      AC   N  
ATOM   4703  CA  SER c  16     228.219 283.630 169.097  1.00  0.00      AC   C  
ATOM   4704  C   SER c  16     227.656 283.988 167.712  1.00  0.00      AC   C  
ATOM   4705  O   SER c  16     228.403 284.247 166.768  1.00  0.00      AC   O  
ATOM   4706  CB  SER c  16     228.108 284.828 170.048  1.00  0.00      AC   C  
ATOM   4707  N   SER c  17     226.331 284.037 167.566  1.00  0.00      AC   N  
ATOM   4708  CA  SER c  17     225.668 284.256 166.269  1.00  0.00      AC   C  
ATOM   4709  C   SER c  17     226.056 285.587 165.601  1.00  0.00      AC   C  
ATOM   4710  O   SER c  17     226.415 285.587 164.424  1.00  0.00      AC   O  
ATOM   4711  CB  SER c  17     224.147 284.122 166.430  1.00  0.00      AC   C  
ATOM   4712  N   ASN c  18     226.097 286.708 166.330  1.00  0.00      AC   N  
ATOM   4713  CA  ASN c  18     226.583 287.982 165.779  1.00  0.00      AC   C  
ATOM   4714  C   ASN c  18     228.068 287.919 165.375  1.00  0.00      AC   C  
ATOM   4715  O   ASN c  18     228.462 288.562 164.407  1.00  0.00      AC   O  
ATOM   4716  CB  ASN c  18     226.341 289.130 166.772  1.00  0.00      AC   C  
ATOM   4717  N   GLU c  19     228.900 287.136 166.066  1.00  0.00      AC   N  
ATOM   4718  CA  GLU c  19     230.303 286.943 165.670  1.00  0.00      AC   C  
ATOM   4719  C   GLU c  19     230.434 286.065 164.420  1.00  0.00      AC   C  
ATOM   4720  O   GLU c  19     231.235 286.385 163.549  1.00  0.00      AC   O  
ATOM   4721  CB  GLU c  19     231.119 286.339 166.819  1.00  0.00      AC   C  
ATOM   4722  N   ILE c  20     229.638 284.998 164.281  1.00  0.00      AC   N  
ATOM   4723  CA  ILE c  20     229.596 284.217 163.039  1.00  0.00      AC   C  
ATOM   4724  C   ILE c  20     229.182 285.133 161.886  1.00  0.00      AC   C  
ATOM   4725  O   ILE c  20     229.839 285.144 160.851  1.00  0.00      AC   O  
ATOM   4726  CB  ILE c  20     228.685 282.972 163.163  1.00  0.00      AC   C  
ATOM   4727  N   LEU c  21     228.149 285.958 162.070  1.00  0.00      AC   N  
ATOM   4728  CA  LEU c  21     227.742 286.934 161.063  1.00  0.00      AC   C  
ATOM   4729  C   LEU c  21     228.866 287.937 160.751  1.00  0.00      AC   C  
ATOM   4730  O   LEU c  21     229.111 288.210 159.580  1.00  0.00      AC   O  
ATOM   4731  CB  LEU c  21     226.447 287.637 161.509  1.00  0.00      AC   C  
ATOM   4732  N   GLU c  22     229.618 288.420 161.741  1.00  0.00      AC   N  
ATOM   4733  CA  GLU c  22     230.749 289.318 161.486  1.00  0.00      AC   C  
ATOM   4734  C   GLU c  22     231.871 288.605 160.711  1.00  0.00      AC   C  
ATOM   4735  O   GLU c  22     232.414 289.150 159.749  1.00  0.00      AC   O  
ATOM   4736  CB  GLU c  22     231.262 289.891 162.820  1.00  0.00      AC   C  
ATOM   4737  N   LEU c  23     232.191 287.359 161.070  1.00  0.00      AC   N  
ATOM   4738  CA  LEU c  23     233.163 286.546 160.342  1.00  0.00      AC   C  
ATOM   4739  C   LEU c  23     232.699 286.318 158.901  1.00  0.00      AC   C  
ATOM   4740  O   LEU c  23     233.486 286.439 157.967  1.00  0.00      AC   O  
ATOM   4741  CB  LEU c  23     233.375 285.203 161.067  1.00  0.00      AC   C  
ATOM   4742  N   LEU c  24     231.414 286.047 158.696  1.00  0.00      AC   N  
ATOM   4743  CA  LEU c  24     230.842 285.955 157.360  1.00  0.00      AC   C  
ATOM   4744  C   LEU c  24     230.890 287.310 156.627  1.00  0.00      AC   C  
ATOM   4745  O   LEU c  24     231.166 287.332 155.429  1.00  0.00      AC   O  
ATOM   4746  CB  LEU c  24     229.421 285.370 157.453  1.00  0.00      AC   C  
ATOM   4747  N   ALA c  25     230.714 288.442 157.312  1.00  0.00      AC   N  
ATOM   4748  CA  ALA c  25     230.883 289.768 156.711  1.00  0.00      AC   C  
ATOM   4749  C   ALA c  25     232.315 289.966 156.190  1.00  0.00      AC   C  
ATOM   4750  O   ALA c  25     232.515 290.399 155.054  1.00  0.00      AC   O  
ATOM   4751  CB  ALA c  25     230.518 290.860 157.730  1.00  0.00      AC   C  
ATOM   4752  N   ALA c  26     233.314 289.581 156.983  1.00  0.00      AC   N  
ATOM   4753  CA  ALA c  26     234.698 289.561 156.527  1.00  0.00      AC   C  
ATOM   4754  C   ALA c  26     234.894 288.570 155.371  1.00  0.00      AC   C  
ATOM   4755  O   ALA c  26     235.521 288.914 154.375  1.00  0.00      AC   O  
ATOM   4756  CB  ALA c  26     235.613 289.254 157.717  1.00  0.00      AC   C  
ATOM   4757  N   ALA c  27     234.328 287.365 155.440  1.00  0.00      AC   N  
ATOM   4758  CA  ALA c  27     234.471 286.395 154.366  1.00  0.00      AC   C  
ATOM   4759  C   ALA c  27     233.927 286.928 153.035  1.00  0.00      AC   C  
ATOM   4760  O   ALA c  27     234.563 286.743 152.002  1.00  0.00      AC   O  
ATOM   4761  CB  ALA c  27     233.805 285.082 154.781  1.00  0.00      AC   C  
ATOM   4762  N   ALA c  28     232.803 287.649 153.063  1.00  0.00      AC   N  
ATOM   4763  CA  ALA c  28     232.251 288.323 151.892  1.00  0.00      AC   C  
ATOM   4764  C   ALA c  28     233.144 289.480 151.406  1.00  0.00      AC   C  
ATOM   4765  O   ALA c  28     233.476 289.545 150.225  1.00  0.00      AC   O  
ATOM   4766  CB  ALA c  28     230.831 288.800 152.229  1.00  0.00      AC   C  
ATOM   4767  N   GLU c  29     233.577 290.369 152.304  1.00  0.00      AC   N  
ATOM   4768  CA  GLU c  29     234.439 291.507 151.951  1.00  0.00      AC   C  
ATOM   4769  C   GLU c  29     235.756 291.049 151.316  1.00  0.00      AC   C  
ATOM   4770  O   GLU c  29     236.179 291.549 150.276  1.00  0.00      AC   O  
ATOM   4771  CB  GLU c  29     234.724 292.328 153.224  1.00  0.00      AC   C  
ATOM   4772  N   LEU c  30     236.401 290.074 151.949  1.00  0.00      AC   N  
ATOM   4773  CA  LEU c  30     237.706 289.553 151.561  1.00  0.00      AC   C  
ATOM   4774  C   LEU c  30     237.590 288.471 150.469  1.00  0.00      AC   C  
ATOM   4775  O   LEU c  30     238.602 287.992 149.960  1.00  0.00      AC   O  
ATOM   4776  CB  LEU c  30     238.423 289.055 152.834  1.00  0.00      AC   C  
ATOM   4777  N   GLY c  31     236.370 288.074 150.097  1.00  0.00      AC   N  
ATOM   4778  CA  GLY c  31     236.108 287.079 149.058  1.00  0.00      AC   C  
ATOM   4779  C   GLY c  31     236.659 285.687 149.378  1.00  0.00      AC   C  
ATOM   4780  O   GLY c  31     237.157 285.003 148.485  1.00  0.00      AC   O  
ATOM   4781  N   LEU c  32     236.632 285.273 150.647  1.00  0.00      AC   N  
ATOM   4782  CA  LEU c  32     237.210 284.004 151.093  1.00  0.00      AC   C  
ATOM   4783  C   LEU c  32     236.464 282.793 150.524  1.00  0.00      AC   C  
ATOM   4784  O   LEU c  32     235.239 282.803 150.403  1.00  0.00      AC   O  
ATOM   4785  CB  LEU c  32     237.219 283.923 152.624  1.00  0.00      AC   C  
ATOM   4786  N   ASP c  33     237.203 281.731 150.216  1.00  0.00      AC   N  
ATOM   4787  CA  ASP c  33     236.628 280.443 149.817  1.00  0.00      AC   C  
ATOM   4788  C   ASP c  33     236.345 279.540 151.042  1.00  0.00      AC   C  
ATOM   4789  O   ASP c  33     236.835 279.805 152.145  1.00  0.00      AC   O  
ATOM   4790  CB  ASP c  33     237.502 279.797 148.723  1.00  0.00      AC   C  
ATOM   4791  N   PRO c  34     235.529 278.478 150.895  1.00  0.00      AC   N  
ATOM   4792  CA  PRO c  34     235.191 277.573 151.990  1.00  0.00      AC   C  
ATOM   4793  C   PRO c  34     236.388 276.922 152.690  1.00  0.00      AC   C  
ATOM   4794  O   PRO c  34     236.280 276.613 153.871  1.00  0.00      AC   O  
ATOM   4795  CB  PRO c  34     234.287 276.501 151.376  1.00  0.00      AC   C  
ATOM   4796  N   ASP c  35     237.528 276.724 152.026  1.00  0.00      AC   N  
ATOM   4797  CA  ASP c  35     238.713 276.132 152.660  1.00  0.00      AC   C  
ATOM   4798  C   ASP c  35     239.481 277.165 153.500  1.00  0.00      AC   C  
ATOM   4799  O   ASP c  35     239.911 276.851 154.608  1.00  0.00      AC   O  
ATOM   4800  CB  ASP c  35     239.623 275.465 151.616  1.00  0.00      AC   C  
ATOM   4801  N   ALA c  36     239.579 278.417 153.044  1.00  0.00      AC   N  
ATOM   4802  CA  ALA c  36     240.067 279.517 153.878  1.00  0.00      AC   C  
ATOM   4803  C   ALA c  36     239.125 279.773 155.072  1.00  0.00      AC   C  
ATOM   4804  O   ALA c  36     239.580 280.018 156.189  1.00  0.00      AC   O  
ATOM   4805  CB  ALA c  36     240.236 280.765 153.001  1.00  0.00      AC   C  
ATOM   4806  N   ILE c  37     237.809 279.654 154.880  1.00  0.00      AC   N  
ATOM   4807  CA  ILE c  37     236.824 279.754 155.963  1.00  0.00      AC   C  
ATOM   4808  C   ILE c  37     236.928 278.548 156.918  1.00  0.00      AC   C  
ATOM   4809  O   ILE c  37     236.876 278.716 158.133  1.00  0.00      AC   O  
ATOM   4810  CB  ILE c  37     235.416 279.931 155.363  1.00  0.00      AC   C  
ATOM   4811  N   GLN c  38     237.154 277.333 156.414  1.00  0.00      AC   N  
ATOM   4812  CA  GLN c  38     237.427 276.157 157.247  1.00  0.00      AC   C  
ATOM   4813  C   GLN c  38     238.698 276.359 158.082  1.00  0.00      AC   C  
ATOM   4814  O   GLN c  38     238.698 276.096 159.279  1.00  0.00      AC   O  
ATOM   4815  CB  GLN c  38     237.507 274.908 156.350  1.00  0.00      AC   C  
ATOM   4816  N   ALA c  39     239.763 276.905 157.496  1.00  0.00      AC   N  
ATOM   4817  CA  ALA c  39     240.956 277.283 158.249  1.00  0.00      AC   C  
ATOM   4818  C   ALA c  39     240.640 278.336 159.332  1.00  0.00      AC   C  
ATOM   4819  O   ALA c  39     241.137 278.233 160.453  1.00  0.00      AC   O  
ATOM   4820  CB  ALA c  39     242.025 277.768 157.266  1.00  0.00      AC   C  
ATOM   4821  N   ALA c  40     239.761 279.306 159.059  1.00  0.00      AC   N  
ATOM   4822  CA  ALA c  40     239.288 280.246 160.076  1.00  0.00      AC   C  
ATOM   4823  C   ALA c  40     238.542 279.529 161.217  1.00  0.00      AC   C  
ATOM   4824  O   ALA c  40     238.805 279.792 162.387  1.00  0.00      AC   O  
ATOM   4825  CB  ALA c  40     238.425 281.326 159.416  1.00  0.00      AC   C  
ATOM   4826  N   ALA c  41     237.679 278.560 160.907  1.00  0.00      AC   N  
ATOM   4827  CA  ALA c  41     237.056 277.720 161.928  1.00  0.00      AC   C  
ATOM   4828  C   ALA c  41     238.093 276.912 162.735  1.00  0.00      AC   C  
ATOM   4829  O   ALA c  41     237.972 276.812 163.952  1.00  0.00      AC   O  
ATOM   4830  CB  ALA c  41     236.000 276.824 161.271  1.00  0.00      AC   C  
ATOM   4831  N   GLN c  42     239.152 276.407 162.102  1.00  0.00      AC   N  
ATOM   4832  CA  GLN c  42     240.238 275.698 162.793  1.00  0.00      AC   C  
ATOM   4833  C   GLN c  42     241.087 276.619 163.681  1.00  0.00      AC   C  
ATOM   4834  O   GLN c  42     241.491 276.214 164.768  1.00  0.00      AC   O  
ATOM   4835  CB  GLN c  42     241.114 274.959 161.775  1.00  0.00      AC   C  
ATOM   4836  N   LEU c  43     241.304 277.880 163.294  1.00  0.00      AC   N  
ATOM   4837  CA  LEU c  43     241.863 278.897 164.195  1.00  0.00      AC   C  
ATOM   4838  C   LEU c  43     240.929 279.149 165.398  1.00  0.00      AC   C  
ATOM   4839  O   LEU c  43     241.396 279.301 166.527  1.00  0.00      AC   O  
ATOM   4840  CB  LEU c  43     242.147 280.187 163.399  1.00  0.00      AC   C  
ATOM   4841  N   GLY c  44     239.612 279.106 165.187  1.00  0.00      AC   N  
ATOM   4842  CA  GLY c  44     238.621 279.131 166.267  1.00  0.00      AC   C  
ATOM   4843  C   GLY c  44     238.742 277.931 167.215  1.00  0.00      AC   C  
ATOM   4844  O   GLY c  44     238.797 278.112 168.429  1.00  0.00      AC   O  
ATOM   4845  N   GLU c  45     238.866 276.713 166.686  1.00  0.00      AC   N  
ATOM   4846  CA  GLU c  45     239.108 275.502 167.486  1.00  0.00      AC   C  
ATOM   4847  C   GLU c  45     240.452 275.537 168.234  1.00  0.00      AC   C  
ATOM   4848  O   GLU c  45     240.540 275.042 169.356  1.00  0.00      AC   O  
ATOM   4849  CB  GLU c  45     239.056 274.254 166.590  1.00  0.00      AC   C  
ATOM   4850  N   ALA c  46     241.481 276.172 167.664  1.00  0.00      AC   N  
ATOM   4851  CA  ALA c  46     242.754 276.446 168.339  1.00  0.00      AC   C  
ATOM   4852  C   ALA c  46     242.643 277.486 169.481  1.00  0.00      AC   C  
ATOM   4853  O   ALA c  46     243.612 277.711 170.208  1.00  0.00      AC   O  
ATOM   4854  CB  ALA c  46     243.789 276.855 167.282  1.00  0.00      AC   C  
ATOM   4855  N   GLY c  47     241.481 278.119 169.667  1.00  0.00      AC   N  
ATOM   4856  CA  GLY c  47     241.208 279.063 170.756  1.00  0.00      AC   C  
ATOM   4857  C   GLY c  47     241.597 280.516 170.462  1.00  0.00      AC   C  
ATOM   4858  O   GLY c  47     241.692 281.323 171.388  1.00  0.00      AC   O  
ATOM   4859  N   ILE c  48     241.835 280.868 169.198  1.00  0.00      AC   N  
ATOM   4860  CA  ILE c  48     242.127 282.247 168.779  1.00  0.00      AC   C  
ATOM   4861  C   ILE c  48     240.884 283.137 168.978  1.00  0.00      AC   C  
ATOM   4862  O   ILE c  48     239.763 282.720 168.674  1.00  0.00      AC   O  
ATOM   4863  CB  ILE c  48     242.636 282.258 167.318  1.00  0.00      AC   C  
ATOM   4864  N   SER c  49     241.057 284.361 169.490  1.00  0.00      AC   N  
ATOM   4865  CA  SER c  49     239.941 285.301 169.723  1.00  0.00      AC   C  
ATOM   4866  C   SER c  49     239.249 285.704 168.415  1.00  0.00      AC   C  
ATOM   4867  O   SER c  49     239.907 285.877 167.391  1.00  0.00      AC   O  
ATOM   4868  CB  SER c  49     240.412 286.586 170.420  1.00  0.00      AC   C  
ATOM   4869  N   SER c  50     237.941 285.951 168.439  1.00  0.00      AC   N  
ATOM   4870  CA  SER c  50     237.164 286.258 167.227  1.00  0.00      AC   C  
ATOM   4871  C   SER c  50     237.723 287.450 166.439  1.00  0.00      AC   C  
ATOM   4872  O   SER c  50     237.960 287.335 165.239  1.00  0.00      AC   O  
ATOM   4873  CB  SER c  50     235.690 286.464 167.590  1.00  0.00      AC   C  
ATOM   4874  N   GLU c  51     238.045 288.572 167.084  1.00  0.00      AC   N  
ATOM   4875  CA  GLU c  51     238.644 289.699 166.360  1.00  0.00      AC   C  
ATOM   4876  C   GLU c  51     240.100 289.445 165.941  1.00  0.00      AC   C  
ATOM   4877  O   GLU c  51     240.551 289.980 164.936  1.00  0.00      AC   O  
ATOM   4878  CB  GLU c  51     238.465 291.003 167.148  1.00  0.00      AC   C  
ATOM   4879  N   GLU c  52     240.834 288.565 166.622  1.00  0.00      AC   N  
ATOM   4880  CA  GLU c  52     242.136 288.123 166.110  1.00  0.00      AC   C  
ATOM   4881  C   GLU c  52     241.974 287.308 164.827  1.00  0.00      AC   C  
ATOM   4882  O   GLU c  52     242.785 287.444 163.919  1.00  0.00      AC   O  
ATOM   4883  CB  GLU c  52     242.923 287.294 167.135  1.00  0.00      AC   C  
ATOM   4884  N   ILE c  53     240.920 286.500 164.694  1.00  0.00      AC   N  
ATOM   4885  CA  ILE c  53     240.631 285.847 163.414  1.00  0.00      AC   C  
ATOM   4886  C   ILE c  53     240.333 286.916 162.360  1.00  0.00      AC   C  
ATOM   4887  O   ILE c  53     240.864 286.831 161.259  1.00  0.00      AC   O  
ATOM   4888  CB  ILE c  53     239.513 284.785 163.534  1.00  0.00      AC   C  
ATOM   4889  N   LEU c  54     239.566 287.959 162.693  1.00  0.00      AC   N  
ATOM   4890  CA  LEU c  54     239.340 289.075 161.766  1.00  0.00      AC   C  
ATOM   4891  C   LEU c  54     240.662 289.745 161.360  1.00  0.00      AC   C  
ATOM   4892  O   LEU c  54     240.865 290.033 160.182  1.00  0.00      AC   O  
ATOM   4893  CB  LEU c  54     238.341 290.092 162.357  1.00  0.00      AC   C  
ATOM   4894  N   GLU c  55     241.600 289.932 162.285  1.00  0.00      AC   N  
ATOM   4895  CA  GLU c  55     242.945 290.379 161.938  1.00  0.00      AC   C  
ATOM   4896  C   GLU c  55     243.674 289.374 161.037  1.00  0.00      AC   C  
ATOM   4897  O   GLU c  55     244.221 289.764 160.011  1.00  0.00      AC   O  
ATOM   4898  CB  GLU c  55     243.779 290.650 163.202  1.00  0.00      AC   C  
ATOM   4899  N   LEU c  56     243.666 288.081 161.367  1.00  0.00      AC   N  
ATOM   4900  CA  LEU c  56     244.342 287.051 160.581  1.00  0.00      AC   C  
ATOM   4901  C   LEU c  56     243.810 287.021 159.150  1.00  0.00      AC   C  
ATOM   4902  O   LEU c  56     244.579 286.985 158.195  1.00  0.00      AC   O  
ATOM   4903  CB  LEU c  56     244.176 285.684 161.271  1.00  0.00      AC   C  
ATOM   4904  N   LEU c  57     242.496 287.112 158.988  1.00  0.00      AC   N  
ATOM   4905  CA  LEU c  57     241.868 287.177 157.679  1.00  0.00      AC   C  
ATOM   4906  C   LEU c  57     242.183 288.499 156.962  1.00  0.00      AC   C  
ATOM   4907  O   LEU c  57     242.554 288.467 155.788  1.00  0.00      AC   O  
ATOM   4908  CB  LEU c  57     240.359 286.921 157.842  1.00  0.00      AC   C  
ATOM   4909  N   ARG c  58     242.119 289.652 157.645  1.00  0.00      AC   N  
ATOM   4910  CA  ARG c  58     242.505 290.945 157.052  1.00  0.00      AC   C  
ATOM   4911  C   ARG c  58     243.931 290.871 156.529  1.00  0.00      AC   C  
ATOM   4912  O   ARG c  58     244.193 291.218 155.382  1.00  0.00      AC   O  
ATOM   4913  CB  ARG c  58     242.364 292.074 158.090  1.00  0.00      AC   C  
ATOM   4914  N   ALA c  59     244.848 290.388 157.354  1.00  0.00      AC   N  
ATOM   4915  CA  ALA c  59     246.239 290.273 156.979  1.00  0.00      AC   C  
ATOM   4916  C   ALA c  59     246.419 289.292 155.819  1.00  0.00      AC   C  
ATOM   4917  O   ALA c  59     247.129 289.613 154.873  1.00  0.00      AC   O  
ATOM   4918  CB  ALA c  59     247.036 289.861 158.213  1.00  0.00      AC   C  
ATOM   4919  N   ALA c  60     245.745 288.142 155.824  1.00  0.00      AC   N  
ATOM   4920  CA  ALA c  60     245.833 287.202 154.714  1.00  0.00      AC   C  
ATOM   4921  C   ALA c  60     245.461 287.868 153.383  1.00  0.00      AC   C  
ATOM   4922  O   ALA c  60     246.157 287.693 152.386  1.00  0.00      AC   O  
ATOM   4923  CB  ALA c  60     244.948 285.989 155.012  1.00  0.00      AC   C  
ATOM   4924  N   HIS c  61     244.425 288.706 153.380  1.00  0.00      AC   N  
ATOM   4925  CA  HIS c  61     244.044 289.490 152.209  1.00  0.00      AC   C  
ATOM   4926  C   HIS c  61     245.057 290.585 151.872  1.00  0.00      AC   C  
ATOM   4927  O   HIS c  61     245.510 290.668 150.737  1.00  0.00      AC   O  
ATOM   4928  CB  HIS c  61     242.653 290.082 152.437  1.00  0.00      AC   C  
ATOM   4929  N   GLU c  62     245.444 291.420 152.833  1.00  0.00      AC   N  
ATOM   4930  CA  GLU c  62     246.335 292.560 152.577  1.00  0.00      AC   C  
ATOM   4931  C   GLU c  62     247.775 292.148 152.227  1.00  0.00      AC   C  
ATOM   4932  O   GLU c  62     248.478 292.884 151.530  1.00  0.00      AC   O  
ATOM   4933  CB  GLU c  62     246.319 293.522 153.775  1.00  0.00      AC   C  
ATOM   4934  N   LEU c  63     248.212 290.966 152.663  1.00  0.00      AC   N  
ATOM   4935  CA  LEU c  63     249.424 290.306 152.169  1.00  0.00      AC   C  
ATOM   4936  C   LEU c  63     249.172 289.632 150.815  1.00  0.00      AC   C  
ATOM   4937  O   LEU c  63     250.063 289.588 149.970  1.00  0.00      AC   O  
ATOM   4938  CB  LEU c  63     249.880 289.243 153.187  1.00  0.00      AC   C
[truncated: 5,578,142 more chars]
